# Supplementary material for: Halogen, chalcogen, and hydrogen bonding in organoiodine cocrystals of heterocyclic thio­nes: imidazolidine-2-thione, 2-mercaptobenzimidazole, 2-mercapto-5-methyl­benzimidazole, 2-mercaptobenzoxazole, and 2-mercaptobenzo­thia­zole
Source: Acta Crystallogr C Struct Chem. 2022 Nov 9;78(Pt 12):702–15. doi: 10.1107/S2053229622009548 (PMC9720885; doi:10.1107/S2053229622009548)
Supplement: Supplementary file 1 [file c-78-00702-sup1.cif]

##############################################################################
#                                                                            #
# This CIF contains the data in a paper accepted for publication in          #
# Acta Crystallographica Section C. It conforms to the requirements of       #
# Notes for Authors for Acta Crystallographica Section C, and has been       #
# peer reviewed under the auspices of the IUCr Commission on Journals.       #
#                                                                            #
# Full details of the Crystallographic Information File format               #
# are given in the paper "The Crystallographic Information File (CIF):       #
# a New Standard Archive File for Crystallography" by S. R. Hall, F. H.      #
# Allen and I. D. Brown [Acta Cryst. (1991), A47, 655-685].                  #
#                                                                            #
# The current version of the core CIF dictionary is obtainable from          #
# ftp://ftp.iucr.org/pub/cif_core.dic.                                       #
#                                                                            #
# Software is freely available for graphical display of the structure(s)     #
# in this CIF. For information consult the CIF software page                 #
# http://www.iucr.org/resources/cif/software.                                #
#                                                                            #
# This file may be used for bona fide research purposes within the           #
# scientific community so long as proper attribution is given to the journal # 
# article from which it was obtained.                                        #
#                                                                            #
##############################################################################
data_2IT_13F4DIB
_audit_creation_method
;
Olex2 1.5
(compiled 2022.04.07 svn.rca3783a0 for OlexSys, GUI svn.r6498)
;
_chemical_name_systematic
;
1,2,3,5-Tetrafluoro-4,6-diiodobenzene--imidazolidine-2-thione (1/2)
;
_chemical_name_common
;
1,3-Diiiodotetrafluorobenzene--imidazolidine-2-thione (1/2)
;
_chemical_formula_moiety     'C6 F4 I2, 2(C3 H6 N2 S)'
_chemical_formula_sum     'C12 H12 F4 I2 N4 S2'
_chemical_formula_iupac     'C6 F4 I2, 2C3 H6 N2 S'
_chemical_formula_weight     606.18
_chemical_melting_point     ?
_space_group_crystal_system     orthorhombic
_space_group_name_H-M_alt     'P b c n'
_space_group_name_Hall     '-P 2n 2ab'
loop_
    _space_group_symop_operation_xyz
    'x, y, z'
    '-x+1/2, -y+1/2, z+1/2'
    '-x, y, -z+1/2'
    'x+1/2, -y+1/2, -z'
    '-x, -y, -z'
    'x-1/2, y-1/2, -z-1/2'
    'x, -y, z-1/2'
    '-x-1/2, y-1/2, z'
_cell_length_a     15.6704(7)
_cell_length_b     8.9924(4)
_cell_length_c     26.0573(10)
_cell_angle_alpha     90
_cell_angle_beta     90
_cell_angle_gamma     90
_cell_volume     3671.9(3)
_cell_formula_units_Z     8
_cell_measurement_reflns_used     9343
_cell_measurement_theta_min     2.60
_cell_measurement_theta_max     30.06
_cell_measurement_temperature     100(2)
_exptl_crystal_description     block
_exptl_crystal_colour     colourless
_exptl_crystal_size_max     0.181
_exptl_crystal_size_mid     0.172
_exptl_crystal_size_min     0.134
_exptl_crystal_density_diffrn     2.193
_exptl_crystal_density_meas     ?
_exptl_crystal_density_method     'not measured'
_exptl_crystal_F_000     2288
_exptl_absorpt_coefficient_mu     3.694
_exptl_absorpt_correction_type     multi-scan
_exptl_absorpt_process_details
;
(SADABS; Bruker, 2017)
;
_exptl_absorpt_correction_T_min     0.6385
_exptl_absorpt_correction_T_max     0.7460
_diffrn_ambient_temperature     100.00
_diffrn_source     'Incoatec I\mS'
_diffrn_source_power     0.05
_diffrn_source_voltage     50.0
_diffrn_source_current     1.0
_diffrn_radiation_type     MoK\a
_diffrn_radiation_wavelength     0.71073
_diffrn_measurement_device_type     'Bruker D8 Venture Photon 2'
_diffrn_measurement_method     '\f and \w scans'
_diffrn_detector_area_resol_mean     .
_diffrn_reflns_number     112821
_diffrn_reflns_av_R_equivalents     0.0345
_diffrn_reflns_av_unetI/netI     0.0109
_diffrn_reflns_theta_min     2.033
_diffrn_reflns_theta_max     30.065
_diffrn_reflns_theta_full     25.242
_diffrn_measured_fraction_theta_max     0.997
_diffrn_measured_fraction_theta_full     0.995
_diffrn_reflns_limit_h_min     -22
_diffrn_reflns_limit_h_max     22
_diffrn_reflns_limit_k_min     -12
_diffrn_reflns_limit_k_max     12
_diffrn_reflns_limit_l_min     -36
_diffrn_reflns_limit_l_max     31
_diffrn_standards_number     0
_refine_special_details     ?
_reflns_number_total     5376
_reflns_number_gt     5198
_reflns_threshold_expression     'I > 2\s(I)'
_refine_ls_structure_factor_coef     Fsqd
_refine_ls_matrix_type     full
_refine_ls_R_factor_all     0.0162
_refine_ls_R_factor_gt     0.0151
_refine_ls_wR_factor_gt     0.0320
_refine_ls_wR_factor_ref     0.0322
_refine_ls_goodness_of_fit_ref     1.251
_refine_ls_restrained_S_all     1.251
_refine_ls_number_reflns     5376
_refine_ls_number_parameters     234
_refine_ls_number_restraints     0
_refine_ls_hydrogen_treatment     mixed
_refine_ls_weighting_scheme     calc
_refine_ls_weighting_details
              'w=1/[\s^2^(Fo^2^)+(0.0054P)^2^+3.3158P] where P=(Fo^2^+2Fc^2^)/3'
_atom_sites_solution_hydrogens     mixed
_atom_sites_solution_primary     ?
_atom_sites_solution_secondary     ?
_refine_ls_shift/su_max     0.003
_refine_ls_shift/su_mean     0.000
_refine_diff_density_max     0.418
_refine_diff_density_min     -0.365
_refine_ls_extinction_method
;
SHELXL2018 (Sheldrick, 2015<i>b</i>)
;
_refine_ls_extinction_coef     0.00082(4)
_refine_ls_extinction_expression
                                  'Fc^*^=kFc[1+0.001xFc^2^\l^3^/sin(2\q)]^-1/4^'
loop_
    _atom_type_symbol
    _atom_type_description
    _atom_type_scat_dispersion_real
    _atom_type_scat_dispersion_imag
    _atom_type_scat_source
    'C' 'C' 0.0033 0.0016
                         'International Tables Vol C Tables 4.2.6.8 and 6.1.1.4'
    'H' 'H' 0.0000 0.0000
                         'International Tables Vol C Tables 4.2.6.8 and 6.1.1.4'
    'F' 'F' 0.0171 0.0103
                         'International Tables Vol C Tables 4.2.6.8 and 6.1.1.4'
    'I' 'I' -0.4742 1.8119
                         'International Tables Vol C Tables 4.2.6.8 and 6.1.1.4'
    'N' 'N' 0.0061 0.0033
                         'International Tables Vol C Tables 4.2.6.8 and 6.1.1.4'
    'S' 'S' 0.1246 0.1234
                         'International Tables Vol C Tables 4.2.6.8 and 6.1.1.4'
_computing_data_collection
;
APEX3 (Bruker, 2017)
;
_computing_cell_refinement
;
SAINT (Bruker, 2017)
;
_computing_data_reduction
;
SAINT (Bruker, 2017)
;
_computing_structure_solution
;
SHELXT2018 (Sheldrick, 2015<i>a</i>)
;
_computing_structure_refinement
;
SHELXL2018 (Sheldrick, 2015<i>b</i>)
;
_computing_molecular_graphics
;
Mercury (Macrae <i>et al.</i>, 2020)
;
_computing_publication_material
;
OLEX2 (Dolomanov <i>et al.</i>, 2009)
;
loop_
    _atom_site_type_symbol
    _atom_site_label
    _atom_site_fract_x
    _atom_site_fract_y
    _atom_site_fract_z
    _atom_site_U_iso_or_equiv
    _atom_site_adp_type
    _atom_site_calc_flag
    _atom_site_occupancy
    _atom_site_disorder_assembly
    _atom_site_disorder_group
    I I1 0.71842(2) 0.27502(2) 0.20785(2) 0.01326(3) Uani d 1 . .
    I I2 0.98485(2) 0.54110(2) 0.35028(2) 0.01761(3) Uani d 1 . .
    F F1 0.89456(6) 0.34626(11) 0.26335(4) 0.01975(19) Uani d 1 . .
    F F2 0.81145(7) 0.69420(11) 0.38910(4) 0.0230(2) Uani d 1 . .
    F F3 0.64754(6) 0.66108(12) 0.36116(4) 0.0232(2) Uani d 1 . .
    F F4 0.60595(6) 0.48196(12) 0.28175(4) 0.0215(2) Uani d 1 . .
    C C7 0.74984(10) 0.40891(16) 0.27097(5) 0.0139(3) Uani d 1 . .
    C C8 0.83358(10) 0.42536(17) 0.28725(6) 0.0145(3) Uani d 1 . .
    C C9 0.85758(10) 0.51990(17) 0.32680(6) 0.0157(3) Uani d 1 . .
    C C10 0.79313(10) 0.59875(17) 0.35087(6) 0.0165(3) Uani d 1 . .
    C C11 0.70856(10) 0.58350(18) 0.33669(6) 0.0172(3) Uani d 1 . .
    C C12 0.68786(10) 0.49038(18) 0.29640(6) 0.0155(3) Uani d 1 . .
    S S1 0.68567(2) 0.95036(4) 0.61354(2) 0.01476(7) Uani d 1 . .
    N N1 0.69251(9) 0.72075(15) 0.54616(5) 0.0166(3) Uani d 1 . .
    H HN1 0.7189(14) 0.672(3) 0.5672(9) 0.027(6) Uiso d 1 . .
    N N2 0.64832(10) 0.92951(15) 0.51306(5) 0.0182(3) Uani d 1 . .
    H HN2 0.6289(14) 1.015(2) 0.5136(8) 0.022(5) Uiso d 1 . .
    C C1 0.67475(9) 0.86294(17) 0.55568(6) 0.0134(3) Uani d 1 . .
    C C2 0.68382(11) 0.68448(18) 0.49167(6) 0.0186(3) Uani d 1 . .
    H H2A 0.644157 0.600134 0.486460 0.022 Uiso calc 1 . .
    H H2B 0.739772 0.659716 0.476228 0.022 Uiso calc 1 . .
    C C3 0.64743(11) 0.82909(18) 0.46895(6) 0.0199(3) Uani d 1 . .
    H H3A 0.683895 0.867131 0.440842 0.024 Uiso calc 1 . .
    H H3B 0.588726 0.814231 0.455882 0.024 Uiso calc 1 . .
    S S2 0.42217(3) 0.71986(5) 0.49680(2) 0.02184(9) Uani d 1 . .
    N N3 0.47631(10) 0.51791(16) 0.42741(5) 0.0199(3) Uani d 1 . .
    H HN3 0.4952(13) 0.467(2) 0.4491(9) 0.020(5) Uiso d 1 . .
    N N4 0.40214(9) 0.69778(16) 0.39417(5) 0.0173(3) Uani d 1 . .
    H HN4 0.3816(15) 0.783(3) 0.3921(9) 0.028(6) Uiso d 1 . .
    C C4 0.43369(10) 0.64323(17) 0.43758(6) 0.0150(3) Uani d 1 . .
    C C5 0.46475(10) 0.47080(17) 0.37446(6) 0.0166(3) Uani d 1 . .
    H H5A 0.423029 0.388469 0.371861 0.020 Uiso calc 1 . .
    H H5B 0.519445 0.439328 0.358855 0.020 Uiso calc 1 . .
    C C6 0.43059(11) 0.61337(18) 0.34929(6) 0.0180(3) Uani d 1 . .
    H H6A 0.476022 0.666661 0.330344 0.022 Uiso calc 1 . .
    H H6B 0.382641 0.591836 0.325695 0.022 Uiso calc 1 . .
loop_
    _atom_site_aniso_label
    _atom_site_aniso_U_11
    _atom_site_aniso_U_22
    _atom_site_aniso_U_33
    _atom_site_aniso_U_12
    _atom_site_aniso_U_13
    _atom_site_aniso_U_23
    I1 0.01584(5) 0.01297(5) 0.01098(4) -0.00009(3) -0.00092(3) 0.00036(3)
    I2 0.01801(5) 0.01630(5) 0.01853(5) -0.00213(4) -0.00276(4) -0.00185(4)
    F1 0.0169(4) 0.0213(5) 0.0210(5) 0.0041(4) 0.0008(4) -0.0073(4)
    F2 0.0276(5) 0.0234(5) 0.0182(5) -0.0016(4) 0.0000(4) -0.0098(4)
    F3 0.0216(5) 0.0265(5) 0.0215(5) 0.0042(4) 0.0058(4) -0.0079(4)
    F4 0.0143(4) 0.0284(5) 0.0217(5) 0.0006(4) 0.0006(4) -0.0042(4)
    C7 0.0190(7) 0.0121(6) 0.0105(6) -0.0010(5) 0.0006(5) 0.0002(5)
    C8 0.0170(7) 0.0124(6) 0.0141(6) 0.0019(5) 0.0012(5) -0.0001(5)
    C9 0.0175(7) 0.0140(7) 0.0155(7) -0.0009(5) -0.0013(5) 0.0000(5)
    C10 0.0222(8) 0.0144(7) 0.0128(6) -0.0015(6) 0.0005(6) -0.0015(5)
    C11 0.0205(7) 0.0159(7) 0.0152(7) 0.0022(6) 0.0043(6) -0.0010(6)
    C12 0.0150(7) 0.0167(7) 0.0146(6) -0.0010(6) 0.0007(5) 0.0014(5)
    S1 0.01883(17) 0.01408(16) 0.01138(15) 0.00309(13) -0.00079(13) 0.00015(13)
    N1 0.0220(7) 0.0127(6) 0.0150(6) 0.0032(5) -0.0018(5) 0.0014(5)
    N2 0.0277(7) 0.0133(6) 0.0136(6) 0.0055(5) -0.0030(5) -0.0008(5)
    C1 0.0119(6) 0.0140(6) 0.0142(6) 0.0004(5) 0.0011(5) 0.0008(5)
    C2 0.0259(8) 0.0148(7) 0.0152(7) 0.0014(6) 0.0001(6) -0.0028(6)
    C3 0.0276(8) 0.0180(7) 0.0141(7) 0.0030(6) -0.0023(6) -0.0026(6)
    S2 0.0339(2) 0.01651(18) 0.01508(17) 0.01055(16) -0.00313(16) -0.00093(14)
    N3 0.0280(7) 0.0164(6) 0.0151(6) 0.0094(6) -0.0051(5) 0.0000(5)
    N4 0.0212(7) 0.0146(6) 0.0161(6) 0.0054(5) -0.0028(5) 0.0010(5)
    C4 0.0143(7) 0.0127(6) 0.0179(7) 0.0004(5) -0.0011(5) 0.0015(5)
    C5 0.0197(7) 0.0139(7) 0.0161(7) 0.0018(6) 0.0003(6) -0.0003(5)
    C6 0.0221(8) 0.0167(7) 0.0153(7) 0.0043(6) -0.0022(6) 0.0002(6)
_geom_special_details
;
 All esds (except the esd in the dihedral angle between two l.s. planes)
 are estimated using the full covariance matrix.  The cell esds are taken
 into account individually in the estimation of esds in distances, angles
 and torsion angles; correlations between esds in cell parameters are only
 used when they are defined by crystal symmetry.  An approximate (isotropic)
 treatment of cell esds is used for estimating esds involving l.s. planes.
;
loop_
    _geom_bond_atom_site_label_1
    _geom_bond_atom_site_label_2
    _geom_bond_site_symmetry_2
    _geom_bond_distance
    _geom_bond_publ_flag
    I1 C7 . 2.0969(14) ?
    I2 C9 . 2.0947(16) ?
    F1 C8 . 1.3442(17) ?
    F2 C10 . 1.3459(17) ?
    F3 C11 . 1.3445(18) ?
    F4 C12 . 1.3412(18) ?
    C7 C8 . 1.387(2) ?
    C7 C12 . 1.385(2) ?
    C8 C9 . 1.388(2) ?
    C9 C10 . 1.384(2) ?
    C10 C11 . 1.383(2) ?
    C11 C12 . 1.382(2) ?
    S1 C1 . 1.7088(15) ?
    N1 HN1 . 0.81(2) ?
    N1 C1 . 1.332(2) ?
    N1 C2 . 1.463(2) ?
    N2 HN2 . 0.83(2) ?
    N2 C1 . 1.3280(19) ?
    N2 C3 . 1.462(2) ?
    C2 H2A . 0.9900 ?
    C2 H2B . 0.9900 ?
    C2 C3 . 1.538(2) ?
    C3 H3A . 0.9900 ?
    C3 H3B . 0.9900 ?
    S2 C4 . 1.6995(16) ?
    N3 HN3 . 0.79(2) ?
    N3 C4 . 1.337(2) ?
    N3 C5 . 1.455(2) ?
    N4 HN4 . 0.83(2) ?
    N4 C4 . 1.328(2) ?
    N4 C6 . 1.464(2) ?
    C5 H5A . 0.9900 ?
    C5 H5B . 0.9900 ?
    C5 C6 . 1.536(2) ?
    C6 H6A . 0.9900 ?
    C6 H6B . 0.9900 ?
loop_
    _geom_angle_atom_site_label_1
    _geom_angle_atom_site_label_2
    _geom_angle_atom_site_label_3
    _geom_angle_site_symmetry_1
    _geom_angle_site_symmetry_3
    _geom_angle
    _geom_angle_publ_flag
    C8 C7 I1 . . 121.56(11) ?
    C12 C7 I1 . . 120.94(11) ?
    C12 C7 C8 . . 117.43(14) ?
    F1 C8 C7 . . 118.31(13) ?
    F1 C8 C9 . . 118.39(14) ?
    C7 C8 C9 . . 123.29(14) ?
    C8 C9 I2 . . 122.05(11) ?
    C10 C9 I2 . . 121.04(11) ?
    C10 C9 C8 . . 116.90(14) ?
    F2 C10 C9 . . 120.43(14) ?
    F2 C10 C11 . . 117.74(14) ?
    C11 C10 C9 . . 121.83(14) ?
    F3 C11 C10 . . 120.23(14) ?
    F3 C11 C12 . . 120.52(15) ?
    C12 C11 C10 . . 119.23(14) ?
    F4 C12 C7 . . 120.34(14) ?
    F4 C12 C11 . . 118.37(14) ?
    C11 C12 C7 . . 121.29(15) ?
    C1 N1 HN1 . . 119.7(16) ?
    C1 N1 C2 . . 112.04(13) ?
    C2 N1 HN1 . . 125.6(16) ?
    C1 N2 HN2 . . 121.3(15) ?
    C1 N2 C3 . . 112.46(13) ?
    C3 N2 HN2 . . 125.8(15) ?
    N1 C1 S1 . . 125.81(12) ?
    N2 C1 S1 . . 124.18(12) ?
    N2 C1 N1 . . 110.01(14) ?
    N1 C2 H2A . . 111.2 ?
    N1 C2 H2B . . 111.2 ?
    N1 C2 C3 . . 102.68(12) ?
    H2A C2 H2B . . 109.1 ?
    C3 C2 H2A . . 111.2 ?
    C3 C2 H2B . . 111.2 ?
    N2 C3 C2 . . 102.49(12) ?
    N2 C3 H3A . . 111.3 ?
    N2 C3 H3B . . 111.3 ?
    C2 C3 H3A . . 111.3 ?
    C2 C3 H3B . . 111.3 ?
    H3A C3 H3B . . 109.2 ?
    C4 N3 HN3 . . 122.5(16) ?
    C4 N3 C5 . . 111.80(13) ?
    C5 N3 HN3 . . 124.0(16) ?
    C4 N4 HN4 . . 122.7(16) ?
    C4 N4 C6 . . 112.06(13) ?
    C6 N4 HN4 . . 122.8(16) ?
    N3 C4 S2 . . 125.10(12) ?
    N4 C4 S2 . . 125.73(12) ?
    N4 C4 N3 . . 109.17(14) ?
    N3 C5 H5A . . 111.4 ?
    N3 C5 H5B . . 111.4 ?
    N3 C5 C6 . . 101.85(12) ?
    H5A C5 H5B . . 109.3 ?
    C6 C5 H5A . . 111.4 ?
    C6 C5 H5B . . 111.4 ?
    N4 C6 C5 . . 101.41(12) ?
    N4 C6 H6A . . 111.5 ?
    N4 C6 H6B . . 111.5 ?
    C5 C6 H6A . . 111.5 ?
    C5 C6 H6B . . 111.5 ?
    H6A C6 H6B . . 109.3 ?
loop_
    _geom_torsion_atom_site_label_1
    _geom_torsion_atom_site_label_2
    _geom_torsion_atom_site_label_3
    _geom_torsion_atom_site_label_4
    _geom_torsion_site_symmetry_1
    _geom_torsion_site_symmetry_2
    _geom_torsion_site_symmetry_3
    _geom_torsion_site_symmetry_4
    _geom_torsion
    _geom_torsion_publ_flag
    I1 C7 C8 F1 . . . . -3.75(19) ?
    I1 C7 C8 C9 . . . . 175.92(12) ?
    I1 C7 C12 F4 . . . . 1.7(2) ?
    I1 C7 C12 C11 . . . . -177.34(12) ?
    I2 C9 C10 F2 . . . . 1.9(2) ?
    I2 C9 C10 C11 . . . . -178.45(12) ?
    F1 C8 C9 I2 . . . . -0.4(2) ?
    F1 C8 C9 C10 . . . . -179.48(14) ?
    F2 C10 C11 F3 . . . . -0.8(2) ?
    F2 C10 C11 C12 . . . . 177.76(14) ?
    F3 C11 C12 F4 . . . . 1.4(2) ?
    F3 C11 C12 C7 . . . . -179.58(14) ?
    C7 C8 C9 I2 . . . . 179.89(11) ?
    C7 C8 C9 C10 . . . . 0.9(2) ?
    C8 C7 C12 F4 . . . . 178.51(14) ?
    C8 C7 C12 C11 . . . . -0.5(2) ?
    C8 C9 C10 F2 . . . . -179.09(14) ?
    C8 C9 C10 C11 . . . . 0.6(2) ?
    C9 C10 C11 F3 . . . . 179.53(14) ?
    C9 C10 C11 C12 . . . . -1.9(2) ?
    C10 C11 C12 F4 . . . . -177.15(14) ?
    C10 C11 C12 C7 . . . . 1.9(2) ?
    C12 C7 C8 F1 . . . . 179.43(13) ?
    C12 C7 C8 C9 . . . . -0.9(2) ?
    N1 C2 C3 N2 . . . . 4.94(17) ?
    C1 N1 C2 C3 . . . . -5.82(18) ?
    C1 N2 C3 C2 . . . . -2.96(19) ?
    C2 N1 C1 S1 . . . . -174.62(12) ?
    C2 N1 C1 N2 . . . . 4.27(19) ?
    C3 N2 C1 S1 . . . . 178.31(12) ?
    C3 N2 C1 N1 . . . . -0.6(2) ?
    N3 C5 C6 N4 . . . . -18.18(16) ?
    C4 N3 C5 C6 . . . . 16.94(18) ?
    C4 N4 C6 C5 . . . . 15.47(18) ?
    C5 N3 C4 S2 . . . . 172.13(12) ?
    C5 N3 C4 N4 . . . . -7.96(19) ?
    C6 N4 C4 S2 . . . . 174.32(12) ?
    C6 N4 C4 N3 . . . . -5.59(19) ?
loop_
    _geom_hbond_atom_site_label_D
    _geom_hbond_atom_site_label_H
    _geom_hbond_atom_site_label_A
    _geom_hbond_site_symmetry_A
    _geom_hbond_distance_DH
    _geom_hbond_distance_HA
    _geom_hbond_distance_DA
    _geom_hbond_angle_DHA
    _geom_hbond_publ_flag
    N1 HN1 S1 8_755 0.81(2) 2.77(2) 3.5551(14) 163(2) yes
    N2 HN2 S2 5_676 0.83(2) 2.53(2) 3.3507(14) 172(2) yes
    C2 H2B F2 . 0.99 2.55 3.3392(19) 136.4 yes
    C3 H3B S2 . 0.99 2.94 3.7351(19) 137.6 yes
    N3 HN3 S2 5_666 0.79(2) 2.54(2) 3.3171(15) 167(2) yes
    N4 HN4 I2 8_765 0.83(2) 3.31(2) 3.7383(14) 114.9(18) yes
    N4 HN4 S1 5_676 0.83(2) 2.63(2) 3.4562(14) 179(2) yes
    C5 H5A I1 3_655 0.99 3.20 3.9922(16) 137.7 yes
    C5 H5B F4 . 0.99 2.45 3.2774(19) 140.3 yes
    C6 H6B I1 6_566 0.99 3.18 3.9223(16) 133.2 yes
_shelx_space_group_comment
;
The symmetry employed for this shelxl refinement is uniquely defined
by the following loop, which should always be used as a source of
symmetry information in preference to the above space-group names.
They are only intended as comments.
;
_shelx_estimated_absorpt_T_min     0.554
_shelx_estimated_absorpt_T_max     0.637
_shelx_hkl_file
;
   0   1   0    1.40    0.40
   0  -1   0    2.90    0.60
   0  -1   0    1.30    0.40
   0  -2   0   84.39    4.60
   0  -2   0   95.09    5.00
   0  -2   0   88.29    4.50
   0   2   0   93.39    4.10
   0  -2   0   83.69    3.90
   0   2   0   95.29    4.30
   0  -3   0    1.10    0.70
   0   3   0    3.20    1.40
   0   3   0    1.10    0.70
   0   3   0    2.20    1.10
   0   3   0    0.50    0.70
   0   3   0    3.50    1.30
   0  -3   0    2.50    1.20
   0  -3   0    0.70    0.60
   0   4   0 8764.92  259.97
   0   4   0 8567.34  258.47
   0  -4   0 8710.73  260.77
   0   4   0 8921.91  257.87
   0  -4   0 8186.68  258.87
   0   4   0 9068.59  259.57
   0  -4   0 8152.08  257.37
   0   5   0    1.40    1.30
   0  -5   0    2.80    1.90
   0  -5   0    3.20    1.80
   0   5   0    1.70    1.50
   0   5   0    3.60    1.80
   0  -5   0    0.10    0.90
   0   5   0    1.00    1.20
   0  -5   0    1.40    1.40
   0   5   0    0.20    1.00
   0   6   0  305.37   14.20
   0   6   0  295.77   15.50
   0   6   0  292.47   14.90
   0  -6   0  302.97   15.70
   0  -6   0  329.97   16.80
   0  -6   0  308.47   13.20
   0   6   0  310.77   13.50
   0  -6   0  336.47   15.50
   0  -7   0    1.80    2.60
   0  -7   0   -2.70    1.90
   0  -7   0    0.90    1.80
   0   7   0    2.10    2.70
   0   7   0    2.90    2.20
   0   7   0    1.10    1.50
   0   7   0    0.10    1.70
   0   8   0  319.37   18.90
   0   8   0  280.17   15.40
   0  -8   0  295.57   18.10
   0   8   0  307.17   16.70
   0  -8   0  285.37   17.60
   0  -8   0  312.07   17.00
   0   8   0  307.57   14.50
   0  -9   0    2.00    3.60
   0   9   0   -2.40    3.00
   0  -9   0   10.30    4.70
   0   9   0    1.80    3.80
   0   9   0    2.70    2.40
   0 -10   0  602.54   28.20
   0 -10   0  634.34   31.20
   0  10   0  600.64   24.90
   0 -10   0  581.74   28.60
   0  10   0  602.44   29.30
   0 -11   0   -1.40    3.90
   0 -11   0   -2.60    6.80
   0  11   0    3.30    5.20
   0 -11   0    6.50    5.40
   0  11   0   -1.60    3.20
   0  12   0 1221.88   50.69
   0 -12   0 1171.58   52.19
   0 -12   0 1176.48   48.00
   0  12   0 1183.78   42.60
   0 -12   0 1008.70   48.60
   1  -2   0    1.60    0.70
  -1   2   0    0.70    0.50
  -1   2   0    2.20    0.70
  -1  -2   0    2.50    0.90
   1   2   0    2.90    0.80
  -1  -2   0    5.10    1.10
   1  -2   0    0.80    0.50
   1  -2   0    5.90    1.20
  -1   2   0    3.30    0.70
   1   2   0    1.70    0.60
  -1  -2   0    2.70    0.80
  -1   2   0    5.00    1.10
   1   2   0    1.10    0.80
  -1  -2   0    1.40    0.70
  -1   2   0    0.50    0.70
   1  -2   0    2.20    0.80
   1   3   0 3702.63  104.99
  -1   3   0 3394.66  105.29
   1  -3   0 3532.75  106.19
  -1  -3   0 3387.26  104.79
  -1  -3   0 3508.35  106.29
  -1  -3   0 3303.17  105.49
   1   3   0 3314.27  105.99
   1  -3   0 3356.26  106.49
   1   3   0 3477.75  105.69
   1  -3   0 3277.57  105.49
   1   3   0 3542.25  104.99
  -1   3   0 3297.37  105.89
  -1   3   0 3555.24  106.89
  -1   3   0 3523.65  105.79
   1  -3   0 3634.04  105.69
  -1   3   0 3505.95  104.29
   1   4   0    7.90    1.90
   1  -4   0    0.50    1.20
  -1   4   0    5.20    1.90
   1  -4   0   -0.60    1.20
  -1  -4   0    0.90    1.30
   1   4   0    0.40    0.90
   1  -4   0    2.70    1.20
  -1  -4   0    3.10    1.40
   1   4   0    2.80    1.40
  -1   4   0    2.00    1.20
  -1  -4   0    0.70    1.30
   1   4   0    7.00    1.90
  -1   4   0    3.30    1.10
   1  -4   0    2.60    1.40
  -1   4   0    4.30    1.40
  -1  -4   0    1.00    1.00
  -1   5   0  306.97   12.80
   1   5   0  321.37   15.10
   1   5   0  313.87   13.50
  -1  -5   0  325.57   15.90
   1  -5   0  293.77   14.80
   1   5   0  329.67   14.70
   1   5   0  304.47   13.20
  -1   5   0  321.67   15.80
  -1  -5   0  317.47   14.40
  -1   5   0  340.97   15.30
   1  -5   0  336.67   14.70
  -1   5   0  314.57   14.00
  -1  -5   0  308.87   15.10
  -1  -5   0  322.07   13.20
  -1   5   0  316.97   14.50
   1  -6   0    4.80    2.10
  -1  -6   0    7.70    3.00
   1   6   0    2.00    2.10
  -1   6   0    1.70    1.80
   1   6   0   -0.30    1.10
  -1   6   0    1.20    1.90
   1   6   0    0.70    1.70
  -1  -6   0    1.60    2.40
   1  -6   0    0.90    2.00
  -1  -6   0    1.40    2.00
  -1   6   0    0.40    1.30
  -1   6   0    3.30    2.00
   1   6   0    1.20    1.70
   1  -6   0    5.20    2.60
  -1   6   0    0.90    2.00
  -1  -6   0    0.80    1.30
   1  -7   0    7.10    2.90
   1   7   0    3.80    2.30
   1   7   0   12.30    2.90
   1  -7   0    3.90    2.80
   1  -7   0    5.90    3.00
  -1   7   0    4.00    1.90
  -1  -7   0    1.90    2.30
  -1   7   0    7.60    2.30
  -1  -7   0    1.80    2.40
  -1   7   0    0.10    2.90
  -1   7   0    3.30    2.10
  -1  -7   0    1.00    2.20
   1   7   0    5.10    2.40
  -1  -7   0    2.90    1.80
   1   7   0    5.50    2.60
  -1   8   0    1.00    1.80
  -1  -8   0   -1.60    4.70
   1   8   0    0.70    3.60
   1  -8   0    4.40    3.50
  -1   8   0    1.90    2.90
  -1  -8   0    6.60    3.40
   1  -8   0   -1.00    2.80
  -1  -8   0    1.80    3.10
   1   8   0    2.80    2.70
   1  -8   0    1.90    3.90
  -1   8   0    0.80    3.90
   1   8   0    0.00    2.30
  -1   8   0    4.60    2.70
  -1  -8   0    7.70    2.80
   1   8   0   -3.50    1.80
  -1   9   0 2421.76   83.09
   1   9   0 2458.55   84.99
  -1  -9   0 2557.14   84.09
   1  -9   0 2405.56   86.59
  -1  -9   0 2567.64   85.39
   1   9   0 2442.86   82.49
  -1  -9   0 2468.65   87.29
  -1   9   0 2546.45   85.59
   1   9   0 2512.45   81.39
   1  -9   0 2527.75   84.89
  -1   9   0 2481.85   80.79
   1  10   0    0.10    3.10
  -1 -10   0    0.70    3.80
   1  10   0   -2.70    3.90
   1  10   0   -2.50    4.20
   1 -10   0    0.50    5.10
  -1 -10   0   -3.40    3.30
  -1  10   0   -1.70    4.40
  -1 -10   0    2.90    4.80
  -1  10   0    5.40    3.40
   1 -10   0    0.90    4.20
   1 -11   0  264.37   17.90
   1  11   0  256.77   15.10
   1  11   0  289.77   19.00
  -1  11   0  274.17   18.60
   1 -11   0  246.68   18.90
  -1 -11   0  237.28   19.30
  -1  11   0  280.87   14.70
  -1 -11   0  301.37   18.20
  -1 -11   0  257.07   19.60
   1 -11   0  262.87   20.30
   1 -12   0    3.10    5.40
   1 -12   0   10.90    9.90
  -1  12   0   11.20    7.90
   1  12   0   12.50    8.40
  -1 -12   0    0.80    5.50
   1  12   0    8.00    5.40
  -1 -12   0   -2.60    5.00
   1 -12   0    7.60    5.50
  -1  12   0   -3.60    4.50
  -1 -12   0    6.30   10.50
  -2   0   0 1220.68   36.30
   2   0   0 1161.08   36.20
  -2   0   0 1179.48   36.20
   2   0   0 1164.38   36.20
  -2   0   0 1163.38   36.20
   2   0   0 1172.48   36.00
  -2  -1   0    2.50    0.80
   2   1   0    2.40    0.70
   2   1   0    0.60    0.40
   2  -1   0    1.20    0.50
  -2   1   0    3.10    0.80
  -2  -1   0    1.50    0.60
  -2   1   0    0.80    0.50
   2  -1   0    1.50    0.50
   2  -1   0    1.80    0.60
  -2  -1   0    1.70    0.60
   2  -1   0    1.30    0.50
   2   1   0    1.70    0.60
   2  -1   0    1.10    0.50
  -2   1   0    0.80    0.40
  -2  -1   0    4.10    0.80
   2  -3   0    0.60    0.60
   2   3   0    1.20    0.80
  -2   3   0    3.50    1.30
   2   3   0    1.40    0.90
  -2  -3   0    1.10    0.90
   2  -3   0    2.50    1.10
  -2  -3   0    1.60    0.90
  -2   3   0    1.90    1.20
  -2   3   0    1.80    0.80
  -2  -3   0    2.30    0.80
  -2  -3   0    1.20    0.80
   2  -3   0    0.50    0.90
  -2  -3   0    6.40    1.50
  -2   3   0    0.90    0.90
   2   3   0    0.90    0.90
   2   4   0    3.90    1.60
  -2   4   0    9.80    2.40
   2   4   0    7.50    2.00
  -2  -4   0    6.30    1.90
   2  -4   0    4.00    1.50
   2  -4   0    7.30    1.80
  -2  -4   0    6.90    1.80
   2  -4   0   13.00    2.70
  -2  -4   0   12.80    2.50
  -2   4   0    6.80    2.10
   2   4   0    5.40    1.70
  -2  -4   0    6.60    1.90
  -2   4   0   11.70    2.20
  -2   4   0    7.00    1.50
   2   4   0   14.30    2.10
  -2  -4   0    7.50    1.80
   2  -5   0    1.70    1.40
   2   5   0    1.00    1.60
   2  -5   0    1.90    1.90
   2  -5   0    2.50    1.40
  -2   5   0    1.60    1.20
   2   5   0    0.70    1.30
   2  -5   0    0.90    1.70
  -2   5   0    2.00    1.80
  -2  -5   0    1.60    1.80
  -2   5   0    4.60    2.00
  -2   5   0    1.30    1.60
  -2  -5   0   -0.90    0.90
  -2  -5   0    6.00    2.00
   2   5   0    1.20    1.40
  -2  -5   0    5.70    2.40
  -2   5   0    2.40    1.50
  -2  -5   0    5.50    2.70
   2   5   0   -1.00    1.60
  -2  -6   0 1648.44   53.69
  -2   6   0 1644.54   56.29
   2   6   0 1653.13   56.59
   2   6   0 1585.14   53.59
   2   6   0 1611.44   55.49
  -2  -6   0 1606.64   55.29
  -2  -6   0 1586.74   56.69
  -2   6   0 1549.64   57.09
  -2  -6   0 1621.14   57.29
   2  -6   0 1687.33   56.79
  -2   6   0 1628.64   54.89
  -2   6   0 1610.34   55.59
   2   6   0 1630.74   54.09
   2  -6   0 1687.03   57.49
  -2   6   0 1623.44   52.69
   2  -6   0 1698.13   55.59
  -2  -6   0 1707.03   57.99
   2   7   0   -1.80    1.80
   2  -7   0    1.80    2.40
  -2  -7   0    0.00    1.80
   2  -7   0   -4.10    2.10
   2   7   0    0.90    1.80
   2   7   0    2.50    2.80
  -2   7   0    1.30    2.50
  -2  -7   0    1.10    2.00
  -2   7   0    1.90    2.30
   2  -7   0    1.40    1.90
   2   7   0    4.70    2.30
  -2   7   0    0.20    1.30
  -2  -7   0   -1.80    1.60
  -2   7   0   -0.90    2.10
  -2  -7   0   -1.90    2.20
  -2  -7   0    0.80    2.00
  -2   7   0    0.30    2.10
  -2  -8   0  252.07   13.30
   2   8   0  264.57   13.90
  -2  -8   0  236.98   16.00
  -2  -8   0  284.27   15.90
  -2   8   0  236.78   18.40
   2  -8   0  272.37   16.40
   2  -8   0  258.97   15.40
  -2   8   0  269.97   14.80
   2   8   0  250.47   15.00
   2   8   0  259.67   13.60
  -2   8   0  251.17   15.10
  -2   8   0  248.58   12.50
  -2  -8   0  258.67   14.50
   2  -8   0  275.67   17.30
  -2  -9   0    4.10    2.90
  -2  -9   0    1.70    3.20
  -2   9   0    3.50    4.20
   2  -9   0    2.30    4.00
   2  -9   0    1.60    3.30
  -2  -9   0    4.70    3.00
   2   9   0    2.90    3.90
   2   9   0    2.80    2.80
  -2   9   0    4.40    4.10
  -2  -9   0    5.00    3.90
   2   9   0    1.70    3.20
  -2   9   0    5.10    2.80
  -2 -10   0  640.14   30.20
  -2 -10   0  640.54   32.40
  -2  10   0  655.63   25.80
   2 -10   0  575.94   29.10
  -2  10   0  681.03   31.20
   2 -10   0  642.54   31.70
   2  10   0  571.84   30.50
   2  10   0  620.84   30.40
  -2 -10   0  676.43   29.50
   2  10   0  636.94   27.00
  -2 -11   0   -1.70    6.90
  -2 -11   0   -1.60    4.20
  -2  11   0    2.70    3.40
   2  11   0   -8.10    5.00
  -2 -11   0    0.30    4.20
   2 -11   0   -0.30    6.90
  -2  11   0    4.50    5.70
   2  11   0   -2.80    4.10
   2 -11   0   -0.40    4.60
  -2  12   0  322.97   16.60
  -2 -12   0  328.27   24.40
   2 -12   0  329.37   21.40
   2  12   0  388.66   19.60
   2  12   0  322.57   23.30
  -2 -12   0  315.17   30.00
   2 -12   0  319.87   26.40
   2 -12   0  312.77   23.30
  -2  12   0  340.37   24.10
  -2 -12   0  356.56   21.80
  -3   0   0    2.20    0.80
  -3   0   0    2.50    0.70
  -3   0   0    0.10    0.40
   3   0   0    1.10    0.50
   3   0   0    1.10    0.60
   3   0   0    0.90    0.60
  -3   0   0    0.40    0.60
  -3   0   0    1.30    0.60
  -3  -1   0  628.54   21.50
   3  -1   0  618.44   21.00
  -3   1   0  620.44   21.50
   3  -1   0  629.74   21.40
  -3   1   0  653.53   21.40
  -3  -1   0  651.43   21.20
  -3   1   0  649.34   21.10
   3   1   0  672.33   21.60
  -3   1   0  655.83   21.50
   3   1   0  628.14   21.30
   3   1   0  628.24   21.10
  -3  -1   0  682.53   21.50
   3  -1   0  642.14   21.30
   3   1   0  614.34   21.50
   3   1   0  630.44   20.60
   3   2   0    3.50    1.20
   3  -2   0    1.60    0.80
  -3   2   0    0.80    0.70
  -3   2   0    0.80    0.80
  -3   2   0    1.90    0.80
   3  -2   0    3.50    0.90
   3   2   0    1.30    0.90
  -3  -2   0    5.00    1.40
  -3  -2   0    3.30    1.10
  -3   2   0    2.40    1.00
   3  -2   0    2.00    0.80
  -3  -2   0    1.10    0.60
   3   2   0    3.00    0.90
   3   2   0    1.70    0.70
   3  -2   0    2.80    1.00
  -3  -3   0  300.17   12.00
  -3  -3   0  321.87   12.60
  -3  -3   0  276.77   12.20
   3  -3   0  303.87   12.90
   3  -3   0  288.27   12.50
  -3   3   0  280.57   12.30
   3  -3   0  291.77   12.50
  -3  -3   0  313.37   13.20
   3   3   0  304.97   12.40
  -3   3   0  297.77   12.50
   3   3   0  301.17   12.50
  -3   3   0  306.57   13.10
   3  -3   0  289.47   12.30
   3  -4   0    1.20    1.00
   3  -4   0    4.30    1.70
  -3   4   0    2.90    1.40
  -3  -4   0    7.30    2.00
  -3   4   0    0.20    0.90
  -3  -4   0    5.20    2.00
  -3  -4   0    4.30    1.60
   3  -4   0    2.20    1.30
   3   4   0    1.30    1.10
  -3   4   0   -0.50    1.00
  -3  -4   0    3.80    1.70
   3  -4   0    6.30    2.30
  -3   4   0    1.70    1.00
  -3   4   0    1.90    1.40
   3   4   0    2.40    1.50
   3   4   0    2.00    1.80
   3   5   0 2015.00   66.09
   3  -5   0 2044.50   65.99
   3  -5   0 2024.60   65.19
   3   5   0 2000.80   65.19
   3  -5   0 1965.80   65.09
  -3  -5   0 2037.70   65.19
   3  -5   0 2014.50   66.59
  -3  -5   0 2065.69   64.39
  -3   5   0 1985.80   65.59
  -3   5   0 1912.91   64.69
  -3   5   0 1918.81   66.49
  -3   5   0 1970.10   62.49
   3   5   0 1982.80   63.19
  -3  -5   0 2005.90   66.99
   3   5   0 1922.01   64.19
  -3   5   0 1952.90   65.09
  -3  -5   0 2039.60   64.49
  -3  -6   0    2.50    2.40
   3  -6   0    1.00    1.50
  -3   6   0    2.70    2.10
   3   6   0    4.60    2.70
  -3   6   0    2.30    2.40
  -3  -6   0    0.80    2.20
   3   6   0    1.20    1.80
  -3  -6   0    6.50    2.30
   3   6   0    5.10    2.20
  -3  -6   0    1.50    2.10
   3  -6   0    0.90    1.80
   3  -6   0    0.20    1.70
   3   6   0   -0.10    1.60
  -3   6   0    3.00    1.50
  -3  -6   0    1.10    1.80
  -3   6   0    1.60    2.20
   3  -6   0    3.70    2.70
  -3   6   0    0.80    2.20
   3   7   0  706.93   30.30
  -3   7   0  722.13   31.30
  -3   7   0  735.73   30.20
  -3  -7   0  719.03   29.30
   3  -7   0  721.53   30.30
  -3  -7   0  706.93   31.30
   3  -7   0  734.63   29.40
  -3   7   0  711.93   26.20
   3  -7   0  761.82   31.40
   3   7   0  708.03   28.30
   3   7   0  713.63   27.20
  -3   7   0  739.13   29.70
  -3  -7   0  712.13   30.80
  -3   7   0  723.13   28.80
  -3  -7   0  726.63   28.60
  -3  -7   0  716.33   27.50
   3   7   0  721.13   29.50
  -3  -8   0    6.00    3.70
  -3   8   0    3.10    3.50
   3   8   0    1.00    3.00
  -3  -8   0    2.10    2.60
   3  -8   0    4.70    3.50
  -3  -8   0    2.90    2.80
   3   8   0   -0.20    2.10
   3   8   0    5.70    2.90
  -3   8   0    1.70    3.40
  -3  -8   0    3.00    3.30
  -3   8   0    1.10    2.70
  -3   8   0    2.80    2.50
   3  -8   0    7.00    4.00
   3  -8   0    2.50    3.10
  -3   8   0    2.10    3.50
  -3  -9   0   54.09    7.40
  -3   9   0   69.49    9.20
   3   9   0   65.49    7.10
   3  -9   0   69.99    9.10
  -3  -9   0   63.29    7.20
  -3   9   0   33.00    7.20
  -3  -9   0   66.69    9.00
  -3  -9   0   58.99    8.90
   3   9   0   67.79    9.80
   3  -9   0   65.69    8.70
   3   9   0   56.39    7.30
  -3   9   0   73.39    6.30
  -3 -10   0   -3.80    5.00
   3 -10   0    0.90    3.80
  -3  10   0    3.10    4.70
   3  10   0    3.10    4.60
  -3 -10   0    4.40    3.90
   3 -10   0    2.20    5.60
  -3 -10   0    0.60    3.70
   3  10   0    1.50    3.90
   3  10   0    6.40    5.00
  -3 -10   0    4.10    4.40
  -3  11   0  980.20   35.50
   3 -11   0  935.21   43.70
   3  11   0  912.81   41.80
  -3 -11   0  942.21   44.70
   3 -11   0  989.00   43.00
  -3 -11   0  991.60   41.00
   3  11   0  998.00   38.50
  -3  11   0 1033.20   43.60
   3  12   0    1.80    5.50
   3 -12   0    2.60    5.90
  -3  12   0    4.00    7.90
  -3 -12   0   -5.80    4.80
   3  12   0   11.10    8.70
  -3 -12   0    5.20    6.30
  -3  12   0   -2.30    4.40
   4   0   0 5524.15  165.68
  -4   0   0 5496.25  165.78
  -4   0   0 5429.66  165.78
  -4   0   0 5292.77  165.28
  -4   0   0 5773.12  165.98
   4   0   0 5406.36  165.78
  -4   0   0 5712.93  165.38
   4   1   0    2.70    1.00
   4   1   0    1.50    0.90
  -4  -1   0    2.10    0.90
   4   1   0    2.60    1.10
  -4   1   0    1.10    0.70
  -4   1   0    2.30    0.80
   4  -1   0    0.80    0.70
   4  -1   0    1.80    0.90
  -4   1   0    2.20    0.90
   4  -1   0    1.40    0.70
  -4  -1   0    3.30    1.20
  -4   1   0    2.40    1.10
  -4   1   0    1.20    0.80
  -4  -1   0    2.00    0.80
  -4  -1   0    0.50    0.60
   4   1   0    1.50    0.70
  -4  -1   0    2.10    0.80
   4   1   0    6.70    1.40
   4  -1   0    5.00    1.40
   4   1   0    0.60    0.80
  -4  -2   0  631.74   22.90
  -4  -2   0  640.74   22.70
  -4  -2   0  660.63   22.40
   4  -2   0  663.53   22.60
   4   2   0  609.44   22.10
   4   2   0  652.93   22.80
  -4   2   0  619.74   22.70
  -4   2   0  672.13   22.90
   4  -2   0  660.43   22.60
  -4  -2   0  654.43   23.20
   4  -2   0  631.74   22.60
   4   2   0  651.93   23.10
  -4   2   0  653.63   22.70
   4   2   0  639.14   21.40
   4   2   0  671.63   23.20
   4  -2   0  654.43   23.00
  -4   3   0    0.80    1.00
   4   3   0    1.30    0.90
   4  -3   0    1.80    1.10
  -4   3   0    2.10    1.30
  -4   3   0    0.80    0.90
   4   3   0    8.60    1.90
   4  -3   0    0.70    1.10
  -4  -3   0    0.80    0.90
   4   3   0    3.80    1.60
   4  -3   0    1.90    1.10
  -4  -3   0   10.90    2.30
  -4  -3   0    2.20    1.30
   4  -3   0    0.50    0.60
   4   3   0    1.50    1.10
  -4  -3   0    2.40    1.10
  -4   4   0 4604.84  137.89
  -4  -4   0 4401.66  138.59
  -4  -4   0 4415.86  137.39
   4  -4   0 4479.65  137.79
   4   4   0 4424.56  137.39
  -4  -4   0 4626.04  137.49
  -4   4   0 4464.15  137.69
  -4   4   0 4163.28  138.09
   4  -4   0 4450.95  137.79
   4  -4   0 4444.16  138.19
   4  -4   0 4489.15  137.49
  -4  -4   0 4504.85  138.99
   4   4   0 4419.36  137.39
   4   4   0 4613.74  138.69
  -4   4   0 4554.94  137.59
  -4  -4   0 4430.46  136.69
  -4  -5   0    1.20    1.20
   4  -5   0    1.70    1.90
   4  -5   0    6.20    2.30
  -4   5   0    2.40    1.60
   4   5   0   -0.80    1.50
  -4   5   0    1.90    1.30
  -4  -5   0    1.10    1.90
  -4  -5   0    3.10    1.80
   4   5   0    3.10    1.70
  -4  -5   0    3.00    1.90
   4  -5   0    2.70    1.60
  -4  -5   0    2.90    2.30
  -4   5   0    1.50    1.90
   4   5   0   13.10    3.00
  -4   5   0    2.80    1.90
  -4   5   0    9.20    2.70
   4  -5   0    0.60    1.60
  -4   6   0 1253.17   46.30
  -4  -6   0 1330.67   48.60
   4   6   0 1279.17   47.30
   4  -6   0 1348.77   47.90
   4   6   0 1318.67   46.60
  -4  -6   0 1335.47   46.50
  -4   6   0 1271.97   46.00
  -4  -6   0 1319.87   45.40
  -4   6   0 1373.86   47.30
   4   6   0 1277.87   45.50
  -4   6   0 1283.77   48.00
   4  -6   0 1383.36   47.00
   4  -6   0 1316.87   47.10
  -4   6   0 1289.57   43.20
  -4  -6   0 1268.57   47.60
  -4  -6   0 1370.96   45.80
   4   6   0 1330.37   44.20
   4  -6   0 1312.77   46.40
  -4  -7   0    1.30    2.00
   4   7   0   -2.00    2.70
   4  -7   0    1.00    2.20
  -4  -7   0    6.10    3.20
  -4   7   0   -0.40    2.70
  -4  -7   0    2.20    2.40
   4  -7   0    2.30    2.40
  -4   7   0    2.10    2.50
  -4   7   0    3.80    2.90
   4   7   0   -0.40    2.00
   4  -7   0    0.40    2.00
  -4   7   0    6.90    3.00
  -4  -7   0    1.00    1.90
  -4  -7   0   -0.70    2.90
   4   7   0    7.30    3.30
   4  -7   0    2.50    2.80
   4   7   0   -1.30    1.90
  -4   7   0    8.10    2.30
   4   8   0   17.20    4.60
   4  -8   0   36.50    6.70
  -4   8   0   19.80    5.00
   4   8   0   21.20    4.80
  -4  -8   0   25.60    5.20
  -4   8   0   26.20    4.10
   4   8   0   13.80    3.90
  -4   8   0   19.90    5.60
  -4  -8   0    8.70    4.00
  -4   8   0   16.90    4.70
   4  -8   0   12.40    4.90
  -4  -8   0   25.30    5.40
  -4  -8   0   24.00    5.60
   4  -8   0   20.70    5.30
  -4   8   0   18.00    4.90
   4  -9   0    1.80    3.30
   4  -9   0   -3.00    4.10
  -4  -9   0    1.40    3.00
  -4  -9   0    3.20    3.30
   4   9   0    1.00    2.70
  -4   9   0   -1.20    2.60
  -4  -9   0    1.20    3.20
   4   9   0   -0.70    4.90
  -4   9   0   -1.30    3.40
  -4   9   0    4.50    6.10
   4   9   0    0.60    3.20
  -4  -9   0   -3.90    4.10
   4  10   0  392.56   22.30
  -4 -10   0  344.27   23.00
  -4 -10   0  353.26   21.50
  -4 -10   0  359.76   19.00
   4 -10   0  338.07   21.80
  -4 -10   0  380.96   20.60
   4  10   0  368.96   19.00
   4  10   0  391.26   19.90
  -4  10   0  381.46   16.90
   4 -10   0  331.37   21.00
  -4  10   0  410.96   22.60
   4  11   0   -7.10    5.40
   4  11   0    7.80    4.80
  -4 -11   0    7.00   10.20
  -4 -11   0    4.00    4.40
   4 -11   0    7.40    5.20
  -4 -11   0   -1.50    4.50
  -4  11   0   10.10    6.70
  -4 -11   0   -0.50    5.00
  -4 -12   0  639.34   31.50
  -4 -12   0  614.34   35.30
   4  12   0  651.53   33.90
   4  12   0  628.24   29.20
   4 -12   0  605.34   34.10
  -4  12   0  662.13   34.30
   5   0   0    0.20    0.70
   5   0   0    1.40    0.90
   5   0   0    6.70    1.40
  -5   0   0    0.90    0.80
   5   0   0    1.50    0.80
  -5   0   0    1.10    0.80
  -5   0   0    7.20    1.60
   5   0   0    2.40    0.90
  -5   0   0    3.70    1.40
  -5   0   0    0.60    0.80
  -5  -1   0 5055.69  159.58
   5  -1   0 5207.08  159.58
   5   1   0 4910.21  158.98
   5   1   0 5461.15  158.78
  -5   1   0 5269.17  159.48
   5  -1   0 5034.00  158.78
  -5   1   0 5589.84  159.98
  -5  -1   0 5555.14  159.88
   5   1   0 5464.25  159.78
  -5  -1   0 5508.15  159.48
  -5   1   0 5360.96  158.98
   5   1   0 5525.05  159.88
  -5   1   0 5054.29  159.58
  -5  -1   0 5163.68  158.58
   5   1   0 5283.47  159.98
  -5   1   0 5233.18  159.98
   5  -1   0 5177.78  159.68
  -5   1   0 5014.60  159.08
   5   1   0 5415.46  159.68
   5  -2   0    1.10    0.90
   5   2   0    0.20    1.00
   5   2   0    9.40    1.90
  -5  -2   0    2.70    1.40
   5  -2   0    1.50    1.10
  -5  -2   0    4.50    1.60
  -5   2   0    1.30    1.00
   5  -2   0    1.00    0.90
  -5  -2   0    2.50    1.30
   5  -2   0    4.60    1.50
   5  -2   0    3.40    1.30
   5   2   0    9.80    1.80
   5   2   0    6.00    1.40
  -5   2   0    4.60    1.40
  -5  -2   0    4.20    1.60
  -5   2   0    5.50    1.50
   5   2   0    3.80    1.50
  -5  -2   0    2.30    1.00
  -5  -3   0 3789.92  112.19
   5   3   0 3647.33  111.69
  -5  -3   0 3478.35  111.39
   5  -3   0 3734.53  111.69
   5  -3   0 3638.74  111.59
  -5   3   0 3663.13  111.89
   5   3   0 3624.74  112.19
   5  -3   0 3664.73  111.99
   5   3   0 3642.14  111.99
   5   3   0 3721.33  110.99
  -5  -3   0 3571.54  112.29
  -5   3   0 3355.36  111.39
  -5  -3   0 3624.34  111.09
   5  -3   0 3317.07  111.19
  -5   3   0 3594.94  111.69
   5  -3   0 3635.14  112.19
  -5   4   0    3.30    1.50
   5   4   0    3.10    1.70
   5  -4   0    3.20    1.70
   5   4   0    2.00    1.70
   5   4   0    0.70    1.30
   5  -4   0    0.20    1.60
  -5  -4   0    6.00    1.90
  -5  -4   0    2.10    1.30
  -5   4   0    0.60    1.30
   5   4   0    1.00    1.70
   5  -4   0    1.30    1.30
   5  -4   0    0.50    1.60
  -5  -4   0    2.20    1.50
  -5   4   0   -1.10    1.10
  -5  -4   0    4.10    1.90
  -5  -5   0  277.87   14.90
   5  -5   0  251.47   15.40
   5  -5   0  280.67   14.20
   5   5   0  276.97   13.80
  -5   5   0  289.27   14.30
  -5  -5   0  273.27   13.40
   5   5   0  263.67   14.30
  -5   5   0  272.17   14.00
  -5  -5   0  291.37   15.30
  -5  -5   0  263.87   13.80
   5  -5   0  310.47   15.00
  -5   5   0  294.87   15.80
  -5  -5   0  276.17   13.70
   5   5   0  271.77   13.90
   5  -5   0  286.07   14.10
  -5   5   0  294.67   14.30
  -5  -6   0    0.10    1.70
  -5  -6   0    3.80    2.60
  -5  -6   0    0.40    2.20
  -5   6   0    6.10    2.40
   5  -6   0    0.90    2.10
  -5   6   0    4.00    2.70
  -5   6   0    8.30    2.10
  -5   6   0    1.80    2.30
  -5  -6   0    4.70    3.10
   5   6   0    2.70    2.10
   5  -6   0    2.00    2.30
   5  -6   0   11.50    3.90
   5  -6   0    2.30    2.10
   5   6   0    3.10    2.10
  -5  -6   0    0.90    1.50
  -5   6   0   11.80    3.80
   5   6   0    3.00    2.50
  -5   7   0   81.89    7.90
   5   7   0   75.49    6.20
  -5   7   0   69.39    7.80
   5  -7   0   64.09   11.00
  -5   7   0   76.69    5.70
   5   7   0   74.69    7.00
  -5   7   0   75.09    8.40
  -5  -7   0   76.19    7.10
   5  -7   0   84.69    7.80
  -5  -7   0   70.89    7.20
  -5  -7   0   71.49    8.60
   5  -7   0   69.79    8.30
   5   7   0   64.69    7.90
  -5  -7   0   63.29    8.90
  -5   7   0   83.79    7.90
   5  -7   0   72.19    7.70
  -5  -7   0   75.19    8.20
   5   7   0   64.09    6.90
  -5  -8   0   -1.70    2.80
  -5   8   0    5.80    2.60
  -5  -8   0   -1.20    3.80
   5  -8   0   -0.40    3.30
  -5  -8   0    2.40    2.80
   5  -8   0    5.90    4.00
   5   8   0    6.30    4.20
   5  -8   0    4.70    4.20
  -5   8   0    0.00    3.00
   5   8   0    4.80    2.90
  -5   8   0    1.50    3.30
  -5  -8   0    3.10    3.60
  -5  -8   0    0.30    3.10
  -5   8   0    0.50    3.40
  -5   8   0    5.80    3.90
   5   8   0    1.00    2.70
   5   9   0 2382.66   77.39
   5  -9   0 2418.06   82.89
   5  -9   0 2341.77   81.19
  -5   9   0 2370.66   82.59
   5   9   0 2315.37   81.29
  -5  -9   0 2268.57   83.89
  -5  -9   0 2275.67   78.39
  -5   9   0 2319.87   75.19
  -5  -9   0 2227.18   80.79
  -5   9   0 2441.26   84.79
  -5  -9   0 2392.56   79.99
   5   9   0 2316.27   79.09
  -5  10   0    4.80    3.30
   5  10   0   -1.80    4.60
   5  10   0   -0.60    4.20
  -5 -10   0   -1.30    3.90
  -5 -10   0    3.80    4.80
   5  10   0    5.80    4.30
   5 -10   0   -3.60    5.30
  -5 -10   0    3.00    4.20
  -5  10   0   -1.20    5.30
  -5 -10   0    3.00    5.80
   5 -10   0   -2.60    4.00
   5 -11   0   57.49   12.50
  -5  11   0   59.89   11.80
  -5 -11   0   54.49   11.00
   5  11   0   57.29    9.20
  -5 -11   0   54.69   11.00
   5 -11   0   66.89   10.90
  -5 -11   0   71.39    9.90
   5  11   0   53.49   11.30
  -5 -11   0   56.29   10.50
  -5 -12   0   -5.30    5.30
   5  12   0   -0.40    5.50
   5  12   0    0.30    8.50
  -5  12   0    1.20    4.10
   5 -12   0    3.70    5.90
  -5 -12   0   12.30   11.30
  -5  12   0    0.50    9.10
   6   0   0 2787.22   88.29
  -6   0   0 2951.20   88.79
  -6   0   0 2899.61   87.89
  -6   0   0 2812.52   88.49
  -6   0   0 2884.81   88.59
   6   0   0 2853.11   87.99
  -6   0   0 2756.62   88.49
   6   0   0 2887.41   88.79
   6   0   0 2907.81   88.69
  -6   0   0 2808.12   87.89
   6   0   0 2783.62   88.39
  -6  -1   0    6.20    1.90
   6   1   0    7.60    2.10
   6   1   0    1.60    1.20
  -6  -1   0    2.30    1.00
  -6  -1   0    2.90    1.30
  -6  -1   0    1.40    0.70
  -6  -1   0    0.40    0.80
  -6   1   0    3.20    1.40
   6   1   0    7.80    1.80
   6   1   0    1.90    1.30
  -6   1   0   11.10    2.30
   6  -1   0    4.70    1.30
  -6   1   0    2.40    1.20
  -6   1   0    2.80    1.40
   6  -1   0    0.70    0.90
   6   1   0    2.30    1.30
  -6   1   0    3.80    1.40
   6  -1   0    1.80    1.00
   6   1   0    5.90    1.90
  -6   1   0    0.80    1.00
  -6  -2   0 8965.30  285.77
   6   2   0 9742.53  286.07
  -6  -2   0 9437.36  285.67
  -6  -2   0 9673.73  285.27
  -6   2   0 9688.83  285.27
  -6   2   0 9909.91  285.87
   6  -2   0 8957.10  285.27
   6  -2   0 9584.14  284.97
  -6   2   0 9686.33  285.87
  -6  -2   0 9483.85  285.67
   6   2   0 9999.00  285.27
  -6   2   0 9666.93  286.37
   6  -2   0 9368.56  285.77
  -6   2   0 8930.91  285.37
   6   3   0    6.10    1.70
  -6   3   0    7.20    2.10
  -6  -3   0    2.40    1.80
  -6   3   0    3.40    1.60
  -6  -3   0    1.20    0.90
  -6  -3   0    1.80    1.40
  -6  -3   0    6.80    2.00
   6   3   0    1.30    1.40
   6  -3   0    0.00    1.00
   6  -3   0    3.20    1.80
   6  -3   0    0.90    1.40
   6   3   0    1.20    1.20
  -6  -3   0   -0.10    1.30
  -6   3   0    4.30    2.00
   6  -3   0    1.90    1.30
   6   3   0    3.40    1.60
   6  -3   0    2.50    1.50
  -6  -4   0   99.89    7.40
  -6   4   0   98.49    7.30
  -6   4   0   95.59    7.20
   6   4   0  107.09    7.80
  -6  -4   0   92.99    7.40
   6  -4   0   93.39    7.10
   6   4   0  110.39    7.50
  -6   4   0  113.89    7.80
   6  -4   0  110.19    7.90
   6  -4   0  104.59    7.30
   6  -4   0  102.59    7.30
   6   4   0   99.59    8.40
   6   4   0   99.19    7.30
  -6  -4   0   96.99    7.20
  -6  -4   0   90.69    6.70
   6  -5   0    2.80    1.80
  -6  -5   0    4.80    2.60
   6  -5   0    0.90    2.00
   6   5   0    3.90    2.70
  -6   5   0    1.60    1.60
   6  -5   0    4.20    1.90
   6  -5   0    0.80    1.90
  -6   5   0    0.40    1.50
  -6  -5   0    2.40    2.10
   6  -5   0   -1.20    1.80
  -6  -5   0    8.00    2.70
   6   5   0    1.20    1.70
  -6  -5   0    1.90    2.00
  -6   5   0    3.40    3.00
   6   5   0    2.50    2.10
  -6  -5   0    2.40    2.40
   6  -6   0  338.57   17.10
   6  -6   0  360.56   18.00
  -6   6   0  301.27   17.10
  -6   6   0  332.67   14.40
   6  -6   0  352.86   17.10
   6   6   0  327.47   16.60
  -6  -6   0  309.47   16.30
  -6  -6   0  348.57   18.50
   6  -6   0  342.27   17.40
  -6   6   0  346.17   17.40
  -6   6   0  336.17   17.10
  -6  -6   0  349.67   17.20
   6   6   0  322.17   17.50
   6   6   0  328.57   16.70
  -6  -6   0  312.47   17.60
  -6   6   0  313.67   16.60
  -6  -6   0  350.96   16.30
  -6   7   0    5.20    3.20
   6   7   0    1.00    2.50
  -6  -7   0    1.40    2.10
   6  -7   0   -1.20    1.80
  -6  -7   0    4.10    3.50
  -6  -7   0    4.50    2.40
   6   7   0    0.70    2.30
   6  -7   0    2.50    3.10
  -6   7   0    2.60    2.70
  -6   7   0    3.80    2.10
  -6   7   0    1.70    2.90
  -6  -7   0    3.20    3.20
   6  -7   0    0.50    2.00
  -6  -7   0    5.10    2.80
  -6   7   0   -0.60    2.90
   6   7   0   -0.30    1.90
   6  -7   0    7.50    3.70
   6   8   0 1055.79   39.30
   6   8   0 1052.49   40.40
  -6  -8   0 1009.20   38.60
   6  -8   0  942.21   40.00
   6   8   0  997.50   36.30
  -6  -8   0  974.70   39.70
  -6  -8   0  994.30   41.90
   6  -8   0  958.80   39.70
  -6   8   0  982.10   40.00
   6  -8   0  998.70   41.20
  -6   8   0 1034.60   35.50
  -6  -8   0  973.20   38.60
  -6   8   0 1006.20   41.80
  -6   8   0  954.50   40.10
   6  -8   0 1017.40   40.00
  -6  -9   0    8.00    6.00
  -6  -9   0    7.10    4.00
   6  -9   0    7.00    3.80
   6   9   0   -1.40    4.00
  -6  -9   0    2.80    3.60
  -6   9   0    2.50    2.80
   6   9   0    7.30    3.90
  -6   9   0    3.70    4.10
   6  -9   0    0.00    5.00
  -6   9   0    9.20    4.70
  -6  -9   0    8.50    5.10
   6   9   0    0.90    3.70
  -6  10   0  877.41   38.00
  -6  10   0  860.11   30.60
   6 -10   0  798.72   36.70
  -6  10   0  805.62   39.30
   6  10   0  784.22   32.40
  -6 -10   0  785.62   36.90
   6  10   0  808.72   37.00
   6 -10   0  855.81   38.30
  -6 -10   0  795.32   39.30
  -6 -10   0  779.52   34.10
   6  10   0  854.51   35.20
  -6 -10   0  883.71   36.30
   6 -11   0  -16.30    7.90
  -6  11   0    3.90    7.00
   6  11   0   -4.80    5.40
  -6 -11   0    4.90    5.00
   6 -11   0    8.70    6.10
  -6  11   0    1.00    3.50
  -6 -11   0   -5.30    8.00
  -6 -11   0   -3.10    4.40
   6  11   0    3.00    5.90
   6  11   0    0.00    4.90
  -6  12   0  157.48   18.10
   6  12   0  139.99   14.20
  -6 -12   0  124.59   17.00
   6  12   0  200.48   19.60
  -6 -12   0  157.28   14.90
   6 -12   0  154.28   16.60
   7   0   0    7.50    1.90
  -7   0   0    2.00    1.50
  -7   0   0    1.30    1.10
  -7   0   0   -0.80    1.20
   7   0   0   10.00    2.30
   7   0   0    4.20    1.40
  -7   0   0    0.20    1.20
  -7   0   0    8.80    2.20
   7   0   0    0.10    0.90
   7   0   0    2.50    1.30
  -7   0   0    2.80    1.50
   7   1   0 5726.63  170.88
  -7   1   0 5554.14  171.58
   7   1   0 5508.45  171.68
   7   1   0 5852.41  171.28
  -7  -1   0 5634.14  171.08
   7  -1   0 5502.35  171.18
   7   1   0 5617.34  171.28
   7  -1   0 5741.93  171.08
  -7   1   0 5647.44  170.28
  -7  -1   0 5676.43  171.48
   7  -1   0 5532.55  171.18
  -7  -1   0 5599.74  171.68
   7   1   0 5614.64  171.18
  -7   1   0 5624.24  170.88
   7  -1   0 5635.74  170.18
  -7   1   0 5211.58  170.48
  -7   1   0 5743.33  171.38
  -7  -1   0 5602.24  169.98
   7   1   0 5732.93  170.08
  -7  -1   0 5681.33  171.38
   7  -1   0 5570.84  171.18
  -7   1   0 5610.84  171.38
   7   2   0    3.80    1.30
   7  -2   0    2.60    1.70
   7   2   0    5.50    2.10
  -7   2   0    6.30    1.90
   7   2   0    3.00    1.20
  -7   2   0    0.60    1.20
   7  -2   0    4.00    1.90
   7  -2   0    4.40    1.70
  -7  -2   0    1.30    1.70
  -7  -2   0    0.90    1.40
  -7   2   0    3.80    1.60
   7  -2   0    3.10    1.50
   7   2   0    4.10    1.40
  -7   2   0    1.10    1.30
  -7  -2   0    1.70    1.40
   7   2   0   11.70    2.70
  -7   2   0   11.10    2.60
  -7  -2   0    5.40    1.60
  -7   2   0    1.10    1.20
   7  -3   0    3.70    1.80
  -7  -3   0    3.60    2.00
   7  -3   0    3.20    1.80
  -7   3   0    3.50    1.50
   7  -3   0    1.40    1.40
   7   3   0    1.10    1.40
  -7  -3   0   11.00    2.80
   7   3   0    1.80    1.20
   7  -3   0    5.80    2.30
   7   3   0    6.40    2.00
  -7   3   0    7.00    2.40
  -7   3   0    3.70    1.80
  -7   3   0    2.30    1.60
  -7  -3   0    4.10    2.00
  -7  -3   0    1.10    1.20
  -7  -3   0    3.20    1.80
   7   3   0    4.10    1.80
   7  -3   0    4.20    2.20
   7  -4   0    1.40    1.70
  -7   4   0    0.90    1.90
  -7   4   0    3.70    1.80
   7   4   0    1.80    1.80
  -7  -4   0    2.20    2.00
   7  -4   0    3.90    1.70
   7  -4   0    4.70    2.80
  -7   4   0    2.90    2.20
   7  -4   0    1.70    2.00
   7   4   0    0.90    1.50
  -7  -4   0    1.60    1.40
   7   4   0    0.60    1.70
  -7  -4   0    5.00    1.80
   7   4   0   10.80    2.30
  -7  -4   0    3.40    2.20
  -7  -5   0 2835.82   92.89
   7   5   0 2802.92   93.69
   7  -5   0 2984.20   94.09
   7   5   0 2965.20   94.79
   7  -5   0 2935.41   94.09
   7  -5   0 2893.81   94.39
   7   5   0 2948.10   92.79
  -7  -5   0 2929.91   94.19
  -7  -5   0 2949.30   95.49
  -7  -5   0 2928.91   93.99
  -7   5   0 2862.61   93.89
   7  -5   0 2876.31   93.79
  -7   5   0 3024.20   94.99
  -7  -5   0 2858.41   95.29
   7  -5   0 2869.91   94.29
   7   5   0 2779.42   93.89
  -7   5   0 2957.30   94.29
  -7  -6   0    3.80    2.40
   7   6   0    0.60    2.10
   7   6   0    1.30    2.60
   7   6   0   -1.60    1.60
  -7   6   0    4.20    3.00
   7  -6   0    5.10    2.70
  -7  -6   0    2.30    1.50
  -7  -6   0    2.70    2.80
   7  -6   0    2.70    2.30
   7  -6   0    7.30    3.30
   7  -6   0    7.40    3.40
  -7   6   0    1.90    2.30
   7  -6   0    4.10    2.70
  -7  -6   0    2.40    2.60
  -7   6   0    2.60    2.20
  -7   7   0 3242.48  107.99
  -7   7   0 2977.80  100.29
  -7  -7   0 2962.70   98.59
  -7   7   0 3019.90   99.09
   7   7   0 2943.41   98.19
   7   7   0 2854.31   99.49
  -7   7   0 2997.20   94.29
  -7  -7   0 3004.70   97.49
  -7  -7   0 3045.80   98.19
   7  -7   0 2952.90   98.99
   7  -7   0 3229.08  101.99
   7   7   0 3045.80   98.89
   7  -7   0 3039.60   98.69
  -7  -7   0 2662.83  104.19
   7  -7   0 2958.90   99.09
   7  -7   0 3013.60   99.59
  -7  -7   0 2935.21  100.69
  -7   8   0   -3.60    3.30
  -7  -8   0    3.40    3.30
   7   8   0    3.10    2.90
  -7   8   0    1.30    3.80
  -7  -8   0    2.60    3.60
   7  -8   0   -2.60    2.60
   7  -8   0    0.80    3.80
  -7  -8   0    2.00    3.90
   7  -8   0    0.80    2.90
  -7   8   0    1.60    2.30
   7   8   0    5.80    3.60
  -7  -8   0    6.70    3.50
   7  -8   0   -0.40    4.10
  -7  -9   0  737.33   33.60
  -7  -9   0  724.33   35.30
  -7   9   0  752.22   28.00
   7  -9   0  722.63   33.10
   7   9   0  741.03   33.50
   7   9   0  700.43   28.80
  -7  -9   0  783.02   32.50
   7   9   0  751.02   32.20
  -7   9   0  760.72   35.50
  -7   9   0  782.12   34.30
  -7  -9   0  742.73   31.80
   7  -9   0  712.03   33.60
  -7 -10   0   10.10    4.90
  -7 -10   0    0.70    6.70
  -7 -10   0   -1.00    5.20
   7  10   0    3.50    4.40
   7  10   0   -5.10    3.90
  -7 -10   0   -1.40    6.40
  -7  10   0   -0.40    3.10
   7  10   0   -4.70    5.00
  -7  10   0    3.80    5.70
   7 -10   0    6.40    4.20
   7 -10   0    8.20    6.70
  -7  10   0    0.00    4.80
  -7 -11   0 2157.68   82.29
  -7  11   0 2216.78   79.79
   7  11   0 2081.59   78.39
  -7 -11   0 2125.29   76.39
   7  11   0 2166.08   79.69
   7 -11   0 2072.59   79.19
   7 -11   0 1998.90   77.79
  -7 -11   0 1904.51   77.49
  -7  11   0 2312.77   69.69
   7 -12   0   -2.10    5.50
  -7  12   0   19.50   10.20
   7  12   0   10.00    6.20
  -7 -12   0   -1.30    5.80
   7  12   0    7.70    9.60
  -7 -12   0   -6.20    6.60
   8   0   0   25.20    3.20
  -8   0   0   27.00    3.50
  -8   0   0   35.40    4.20
  -8   0   0   31.80    3.80
   8   0   0   25.60    3.50
   8   0   0   24.50    3.60
  -8   1   0    2.00    1.30
   8   1   0    0.50    1.40
  -8  -1   0    0.90    1.10
  -8   1   0    4.80    1.90
  -8   1   0    1.50    1.80
   8   1   0    4.00    1.60
  -8  -1   0    9.20    2.40
   8  -1   0    1.50    1.40
  -8  -1   0    6.90    2.10
   8   1   0    1.90    1.50
  -8   1   0   -0.20    0.90
   8   1   0    0.40    1.10
   8   1   0    0.80    1.30
  -8  -1   0    1.00    1.70
  -8   1   0    3.50    1.50
   8  -1   0    4.30    1.70
  -8   1   0    1.20    1.10
   8  -1   0    2.60    1.50
   8   2   0 2424.56   78.79
  -8   2   0 2567.14   80.69
   8  -2   0 2455.55   80.59
  -8   2   0 2530.25   80.89
   8   2   0 2459.65   80.69
   8  -2   0 2530.65   79.69
  -8  -2   0 2476.55   80.79
   8   2   0 2607.64   81.69
  -8   2   0 2507.25   80.79
  -8  -2   0 2579.34   81.49
   8   2   0 2497.15   80.69
  -8   2   0 2571.34   79.89
  -8  -2   0 2478.15   80.19
  -8   2   0 2428.76   81.29
  -8   2   0 2552.44   79.89
  -8  -2   0 2562.74   80.99
   8  -2   0 2536.85   80.79
  -8   3   0    0.40    1.30
  -8   3   0    4.40    1.80
  -8  -3   0    0.90    1.60
   8  -3   0    2.40    1.20
  -8  -3   0    1.30    1.50
   8   3   0    3.30    1.50
   8   3   0    9.70    2.80
   8   3   0    4.90    2.10
   8  -3   0    7.30    2.30
  -8  -3   0    4.20    2.30
  -8   3   0    1.00    1.20
   8   3   0    0.20    1.80
  -8   3   0    5.20    2.60
   8  -3   0    3.60    2.00
   8  -3   0    3.70    1.90
   8   3   0    0.20    1.50
  -8  -3   0    2.50    2.20
   8  -3   0    2.00    1.80
  -8  -4   0  148.99    9.90
  -8   4   0  144.59    9.30
  -8   4   0  124.69    9.10
   8  -4   0  120.29    9.10
   8   4   0  128.39    9.40
   8  -4   0  126.89    8.80
  -8  -4   0  146.49    9.70
   8  -4   0  126.09    8.80
   8  -4   0  132.39    9.20
   8   4   0  145.09    9.00
  -8  -4   0  137.19    9.90
  -8  -4   0  120.49    8.70
  -8   4   0  134.69    9.40
   8   4   0  136.69    9.60
   8   4   0  127.39    9.10
   8   4   0  130.99    7.50
  -8  -4   0  124.09    8.50
   8  -4   0  137.39    9.40
  -8   5   0    5.50    3.20
   8   5   0    8.90    3.50
   8  -5   0    7.10    2.90
   8   5   0    5.90    1.90
  -8   5   0    2.80    2.50
   8  -5   0   -2.10    2.00
   8   5   0    6.80    2.40
  -8  -5   0   -0.20    2.00
  -8  -5   0    1.90    1.80
   8  -5   0   -0.70    1.40
  -8  -5   0    6.30    3.20
   8  -5   0    3.10    2.40
  -8   5   0    0.30    1.80
   8   5   0    1.00    2.10
  -8  -5   0    0.50    1.70
   8   5   0    4.10    2.20
   8  -5   0    2.50    2.60
  -8  -6   0  157.18   11.20
   8   6   0  153.58   10.90
   8  -6   0  136.89   10.50
  -8   6   0  131.29   10.20
  -8   6   0  127.19   10.60
   8   6   0  146.79   10.60
   8  -6   0  132.49   10.50
  -8  -6   0  151.08   11.00
   8  -6   0  134.69   10.80
   8  -6   0  126.29   10.10
  -8  -6   0  139.29    9.80
  -8  -6   0  124.49   10.80
  -8   6   0  135.99   10.50
  -8  -6   0  131.49   11.20
   8   6   0  125.19   10.60
   8  -6   0  124.19    9.80
  -8  -7   0   -1.40    2.70
   8  -7   0    2.20    3.30
   8   7   0    0.40    3.10
   8  -7   0    5.60    4.00
  -8  -7   0    0.40    3.70
  -8   7   0    3.40    3.60
   8  -7   0    4.80    2.70
   8   7   0    4.70    3.00
   8  -7   0    3.00    2.40
  -8  -7   0    8.40    4.80
   8  -7   0    0.30    3.40
  -8  -7   0    2.90    3.10
  -8   7   0    2.20    2.30
  -8   7   0    4.30    3.50
  -8   7   0    4.80    4.10
   8   7   0    2.70    3.40
  -8  -7   0    3.40    2.60
  -8  -8   0   43.80    8.10
  -8  -8   0   46.70    7.90
  -8  -8   0   43.80    6.80
  -8   8   0   36.70    5.20
   8   8   0   46.60    7.90
  -8   8   0   45.70    8.10
   8  -8   0   34.20    6.80
   8  -8   0   50.89    8.20
   8   8   0   34.30    6.90
  -8  -8   0   37.80    8.00
   8  -8   0   42.70    7.90
   8   8   0   44.30    6.20
   8  -8   0   41.30    7.50
  -8   8   0   42.00    8.10
   8  -9   0   -0.80    3.20
   8  -9   0    2.50    3.60
   8   9   0    0.00    3.50
  -8   9   0    7.30    4.60
  -8   9   0    2.20    3.10
   8   9   0    2.30    3.60
   8   9   0    2.70    4.40
  -8  -9   0    0.60    4.60
   8  -9   0   -4.40    4.80
  -8   9   0   -7.00    3.90
  -8  -9   0   -1.60    5.10
  -8  -9   0    3.30    4.10
  -8  -9   0   -2.40    3.20
   8 -10   0  157.88   17.90
   8 -10   0  176.48   15.40
   8  10   0  155.48   14.80
  -8  10   0  182.58   15.50
   8  10   0  159.98   13.70
   8  10   0  158.78   12.00
  -8 -10   0  139.19   12.90
  -8  10   0  152.58   15.50
  -8 -10   0  148.49   15.70
   8 -11   0    8.50    9.90
   8  11   0    4.10    5.10
   8  11   0   -7.20    6.00
   8  11   0   -1.70    7.40
  -8 -11   0   11.70    5.90
  -8  11   0    6.20    4.20
   8 -11   0    1.60    4.90
  -8  11   0    2.50    7.80
  -8 -11   0    3.40    6.10
  -9   0   0    5.10    2.10
  -9   0   0    2.70    1.60
   9   0   0    3.60    2.20
   9   0   0    6.10    2.20
   9   0   0    1.70    1.60
  -9   0   0    7.80    2.50
   9   0   0    1.20    1.40
  -9   0   0    3.40    1.90
  -9   0   0    1.60    1.60
  -9   0   0    0.80    1.50
   9  -1   0  186.48   10.70
   9   1   0  165.58   10.00
   9  -1   0  174.68   10.00
  -9   1   0  176.88    9.60
  -9  -1   0  186.48   10.90
   9   1   0  184.28   10.20
   9   1   0  175.88   10.20
  -9   1   0  165.48   10.10
   9  -1   0  192.68   10.70
  -9  -1   0  191.18    9.80
   9   1   0  185.48    9.70
  -9  -1   0  173.98   10.30
  -9   1   0  186.18   10.60
   9   1   0  168.58   10.20
  -9  -1   0  181.18   10.60
  -9  -1   0  180.08   10.60
  -9   1   0  203.08   10.70
   9  -1   0  188.08   10.60
  -9   1   0  174.48   10.10
   9   2   0    1.60    1.60
  -9   2   0    1.10    1.10
  -9   2   0    0.30    1.30
  -9   2   0   -1.30    1.40
   9  -2   0    2.20    1.60
  -9  -2   0    0.90    1.90
  -9  -2   0    0.70    1.90
   9  -2   0    6.70    2.50
  -9  -2   0    1.90    2.00
  -9   2   0    1.60    1.70
   9   2   0    0.80    1.70
   9   2   0    1.50    1.90
   9  -2   0    9.20    2.50
  -9  -2   0    2.40    2.00
   9  -2   0    9.20    2.90
   9   2   0    1.50    1.30
   9   2   0    1.40    1.80
   9   3   0  937.11   34.40
   9  -3   0  873.61   33.30
   9   3   0  876.01   34.50
  -9   3   0  900.61   33.40
   9  -3   0  878.91   34.10
  -9  -3   0  917.41   34.30
   9   3   0  918.81   34.40
  -9  -3   0  908.71   34.70
  -9   3   0  905.41   34.20
  -9  -3   0  896.11   34.10
   9   3   0  899.41   31.80
   9   3   0  929.61   33.40
  -9   3   0  910.11   34.20
  -9   3   0  951.60   34.50
   9  -3   0  955.90   34.40
   9  -3   0  892.91   34.30
   9  -3   0  912.51   33.10
  -9  -3   0  908.01   33.50
   9   4   0    3.50    1.70
   9  -4   0   -1.40    1.80
   9  -4   0    0.90    1.50
  -9  -4   0    2.20    2.70
  -9   4   0    0.00    2.10
  -9  -4   0    3.30    2.70
   9   4   0    0.10    1.70
  -9   4   0   13.90    3.80
   9  -4   0    1.40    2.10
  -9  -4   0    3.40    2.10
  -9   4   0    1.60    2.30
   9   4   0    1.80    2.10
  -9  -4   0    1.80    2.10
  -9   4   0   -0.60    1.80
   9   4   0   -0.90    2.20
   9   4   0    3.50    2.00
   9  -4   0    7.00    3.00
   9  -4   0    2.50    2.30
  -9  -5   0  560.34   25.70
   9   5   0  549.74   23.50
   9   5   0  575.34   21.60
  -9   5   0  569.24   24.80
  -9  -5   0  551.54   23.70
   9  -5   0  543.25   24.00
   9   5   0  555.34   24.90
   9  -5   0  582.54   24.30
   9   5   0  561.64   25.20
   9   5   0  554.34   24.40
  -9   5   0  548.85   24.60
   9  -5   0  519.85   24.50
  -9  -5   0  556.84   24.60
  -9  -5   0  555.84   24.90
  -9  -5   0  559.04   24.60
  -9   5   0  532.25   24.30
   9  -5   0  536.25   24.60
  -9   6   0    1.10    2.70
  -9  -6   0    1.70    2.40
   9   6   0    1.50    3.00
   9   6   0    1.70    2.00
   9   6   0    1.20    2.60
  -9  -6   0    3.60    3.60
  -9  -6   0    3.00    3.00
   9  -6   0    6.80    3.60
  -9  -6   0    3.20    2.80
   9  -6   0    2.90    3.30
  -9  -6   0   -0.40    2.00
  -9   6   0    2.30    2.60
  -9  -6   0    1.90    2.90
   9  -6   0   -0.30    2.00
   9  -6   0    4.70    3.50
  -9   6   0   -0.50    3.10
   9  -6   0    0.30    2.10
   9   6   0    1.50    2.40
  -9  -7   0 1442.16   55.19
  -9  -7   0 1361.46   51.39
   9  -7   0 1427.66   52.79
   9   7   0 1419.16   57.09
   9  -7   0 1460.95   53.09
  -9   7   0 1367.16   53.49
  -9  -7   0 1447.86   53.19
   9  -7   0 1326.17   52.99
  -9   7   0 1414.56   53.79
   9  -7   0 1430.26   53.09
   9   7   0 1496.95   52.99
   9   7   0 1457.25   53.29
   9   8   0    4.10    2.70
  -9  -8   0    4.20    3.70
   9  -8   0    0.40    3.30
   9   8   0    1.50    3.10
   9   8   0   -2.70    3.50
   9  -8   0   -0.50    4.30
  -9  -8   0    6.10    4.20
   9  -8   0    2.40    3.50
   9  -8   0   -0.80    4.20
   9   8   0   -1.10    2.80
  -9  -8   0   -3.90    4.20
  -9   8   0    7.70    4.60
  -9  -8   0    1.00    4.70
  -9   8   0    4.40    4.80
  -9  -9   0 1300.47   51.89
   9   9   0 1274.47   51.69
  -9   9   0 1366.76   52.79
  -9  -9   0 1319.97   50.39
   9   9   0 1294.77   46.20
   9   9   0 1292.87   50.99
   9  -9   0 1312.97   51.89
   9  -9   0 1259.47   52.09
  -9  -9   0 1306.67   54.59
  -9   9   0 1351.06   46.40
   9  10   0    3.60    4.90
  -9  10   0    6.90    4.10
   9 -10   0    8.30    5.90
  -9  10   0    2.00    6.30
   9 -10   0    4.60    7.70
   9  10   0    4.00    5.80
   9  10   0    2.60    4.80
  -9  10   0    5.50    5.50
  -9 -10   0   -0.90    4.40
  -9 -10   0   -5.00    7.50
  -9 -10   0    2.10    4.60
   9  11   0   82.49   12.10
  -9  11   0   69.79   14.50
  -9 -11   0   88.79   13.90
   9 -11   0   73.49   11.90
  -9  11   0   78.89    8.70
  -9 -11   0   75.89   11.90
   9  11   0   85.29   14.30
  -9  11   0   87.59   14.20
 -10   0   0 5875.81  173.18
 -10   0   0 5536.25  171.18
  10   0   0 5724.03  172.48
  10   0   0 5535.15  171.58
 -10   0   0 5551.74  172.88
  10   0   0 5544.45  172.48
  10   0   0 5367.56  172.68
 -10   0   0 5457.75  172.58
 -10   0   0 5716.93  171.78
 -10   0   0 5585.54  172.78
 -10  -1   0    2.20    2.00
 -10   1   0    3.30    1.90
 -10  -1   0    1.60    2.00
  10  -1   0   -0.60    1.40
 -10   1   0    3.80    2.30
  10  -1   0    0.30    1.50
 -10   1   0    0.80    1.50
 -10   1   0    1.20    1.80
  10  -1   0    1.70    1.90
  10  -1   0    4.10    2.50
 -10   1   0    6.50    2.50
 -10  -1   0    2.90    1.90
  10   1   0   -0.80    1.60
  10   1   0    0.80    1.70
  10   1   0    1.10    1.60
 -10  -1   0    1.30    1.70
  10   1   0    1.70    1.50
  10   1   0    2.40    2.50
 -10  -1   0    3.00    2.30
  10   1   0    6.00    2.60
  10   2   0   20.80    3.80
 -10  -2   0   19.70    3.60
  10   2   0   17.80    4.00
  10  -2   0   27.60    4.70
  10   2   0   16.50    3.80
 -10  -2   0   25.30    4.50
  10  -2   0   23.70    4.50
  10  -2   0   27.70    4.00
  10   2   0   17.00    3.60
 -10   2   0   38.90    5.00
 -10   2   0   18.20    3.60
  10   2   0   26.40    3.50
 -10   2   0   30.90    4.90
 -10  -2   0   20.30    4.30
 -10   2   0   20.50    3.80
  10  -2   0   18.20    3.80
 -10   2   0   26.60    4.50
 -10  -2   0   10.70    3.10
  10   3   0    7.50    2.80
 -10  -3   0    3.30    2.00
  10   3   0    2.70    1.60
 -10   3   0    5.10    2.80
 -10  -3   0    3.20    2.00
  10   3   0    1.40    1.60
 -10   3   0    0.10    1.70
  10   3   0    0.90    2.00
  10  -3   0    3.80    2.30
  10  -3   0    2.90    2.30
  10  -3   0   -0.60    2.20
 -10   3   0   -0.30    1.80
 -10  -3   0    1.50    2.10
 -10   3   0    1.00    2.30
  10  -3   0    5.60    2.40
 -10  -3   0    4.30    3.00
  10   3   0   -1.20    2.00
 -10   3   0   -0.70    2.10
  10   4   0 1731.33   62.39
  10  -4   0 1762.12   61.09
  10   4   0 1766.42   58.59
 -10  -4   0 1841.52   61.29
 -10  -4   0 1778.32   61.99
  10   4   0 1832.62   62.39
  10  -4   0 1834.52   62.59
 -10   4   0 1733.03   61.79
  10  -4   0 1865.81   60.99
  10   4   0 1851.31   60.89
  10  -4   0 1740.43   61.99
 -10   4   0 1823.32   62.09
 -10   4   0 1800.52   62.09
 -10   4   0 1784.22   59.79
 -10  -4   0 1770.82   61.79
  10   4   0 1785.52   61.79
 -10   4   0 1747.13   61.09
 -10  -4   0 1804.12   62.69
  10   5   0    3.90    2.90
  10   5   0    2.10    2.00
 -10   5   0    4.10    2.80
  10   5   0    2.90    2.40
 -10   5   0   -0.10    3.10
 -10  -5   0    1.30    2.90
 -10  -5   0    2.90    2.30
  10   5   0    8.20    3.00
 -10   5   0    2.10    2.10
  10   5   0    5.90    3.30
  10  -5   0    0.90    2.20
 -10   5   0    4.10    2.90
 -10  -5   0    5.20    3.60
  10  -5   0    1.70    3.20
  10  -5   0    2.30    2.70
 -10  -5   0    5.00    3.10
 -10  -5   0    6.20    3.40
  10  -5   0    1.10    2.80
  10  -5   0    7.10    3.20
 -10   5   0   -0.20    2.60
 -10  -6   0   37.60    5.90
 -10   6   0   33.90    5.00
 -10  -6   0   32.10    6.90
 -10  -6   0   24.80    5.60
  10  -6   0   33.30    5.90
  10  -6   0   32.50    6.40
  10   6   0   30.30    5.90
  10   6   0   32.50    7.20
  10   6   0   30.10    6.20
  10  -6   0   18.50    5.10
  10  -6   0   32.10    6.60
 -10   6   0   28.30    5.90
  10   6   0   18.20    5.30
 -10  -6   0   33.40    6.40
  10   6   0   29.10    4.20
 -10   6   0   47.10    6.90
 -10  -6   0   38.80    9.10
  10  -6   0   36.70    6.40
  10  -7   0    5.00    4.60
  10   7   0    3.00    2.20
 -10   7   0    5.40    3.80
 -10  -7   0    2.10    3.00
  10   7   0    6.50    4.10
  10   7   0   -1.90    3.00
 -10  -7   0    6.00    3.70
 -10  -7   0    6.90    4.40
 -10  -7   0    9.30    4.80
 -10   7   0    0.30    3.30
  10  -7   0    4.50    3.40
 -10   7   0    2.40    2.90
  10  -7   0    3.00    2.80
 -10  -7   0    1.40    3.70
 -10   8   0   74.79    9.80
 -10   8   0   66.49    7.20
 -10   8   0   92.79   10.90
 -10  -8   0   67.59   10.20
  10  -8   0   53.19    8.80
  10   8   0   74.89    7.20
  10   8   0   83.49   10.30
  10   8   0   52.09    8.70
 -10  -8   0   54.39    8.20
  10  -8   0   74.99    9.30
 -10   8   0   68.09    6.90
  10  -8   0   66.79   13.60
  10  -8   0   77.49    9.80
 -10  -8   0   82.39   10.70
 -10  -9   0    0.90    4.70
  10   9   0    3.20    4.70
  10  -9   0   -8.90    5.80
  10  -9   0    1.00    3.90
  10   9   0    0.60    3.90
 -10   9   0    0.30    4.80
 -10   9   0    0.10    3.60
 -10   9   0    1.50    3.40
 -10  -9   0    8.60    6.80
 -10   9   0    4.70    5.70
  10  -9   0    3.20    4.30
  10   9   0    4.80    5.20
  10   9   0    0.80    3.30
 -10  10   0   53.19    7.30
 -10  10   0   46.70    9.90
 -10 -10   0   52.89    9.20
 -10 -10   0   37.50   11.40
 -10  10   0   36.20    9.40
  10 -10   0   52.79   10.40
  10  10   0   53.29   10.00
  10  10   0   48.50    9.00
 -10 -10   0   26.60    9.00
 -10  10   0   47.60    8.20
  10  10   0   40.90    8.90
  10  10   0   41.00    7.00
  10 -10   0   33.20    9.70
  10  11   0    3.80    5.90
  10  11   0   -5.90    8.50
 -10  11   0   14.00    8.30
 -10 -11   0    1.50    5.70
  10 -11   0   -1.00    5.50
  10  11   0   -2.40    5.00
 -10  11   0    8.20    9.20
  11   0   0    1.10    1.80
  11   0   0   -1.50    1.90
 -11   0   0    3.70    2.20
 -11   0   0    2.00    2.10
 -11   0   0   11.80    3.70
  11   0   0    1.30    1.50
 -11   0   0    7.20    3.30
 -11   0   0    1.90    2.20
  11   0   0    1.80    2.30
 -11   0   0    4.20    2.30
 -11   1   0 1509.65   50.69
 -11   1   0 1422.46   50.79
 -11   1   0 1443.16   50.69
  11   1   0 1452.65   51.69
  11   1   0 1394.46   50.39
  11   1   0 1458.25   50.79
 -11  -1   0 1436.36   49.40
 -11   1   0 1467.75   51.69
  11   1   0 1416.26   49.70
  11   1   0 1444.36   50.99
 -11  -1   0 1395.76   51.09
 -11   1   0 1457.25   49.40
 -11  -1   0 1495.25   51.29
 -11   1   0 1435.66   51.09
 -11  -1   0 1396.16   50.59
  11  -1   0 1434.56   50.29
 -11  -1   0 1427.56   49.70
  11  -1   0 1418.06   50.99
  11  -1   0 1523.55   51.19
 -11  -1   0 1441.86   51.19
  11   1   0 1514.05   50.79
 -11  -2   0    0.90    2.40
 -11   2   0    0.20    1.60
 -11  -2   0    2.50    2.40
 -11   2   0    2.70    2.10
  11   2   0    0.70    1.70
 -11   2   0    1.60    2.20
 -11  -2   0    4.30    2.30
 -11   2   0    3.00    2.30
  11  -2   0   -0.70    2.10
  11   2   0    3.30    2.30
  11   2   0   -1.90    1.90
 -11   2   0    3.40    2.50
 -11  -2   0    5.60    3.00
 -11  -2   0   -1.20    1.60
  11   2   0    0.00    1.80
  11  -2   0    2.00    1.90
  11   2   0    1.50    1.70
 -11   2   0    3.70    2.50
  11  -3   0   10.50    3.10
  11   3   0    5.90    2.50
  11  -3   0    3.20    3.00
 -11   3   0    8.20    3.00
  11  -3   0    4.00    2.90
 -11   3   0    4.40    3.30
 -11  -3   0    8.50    3.30
 -11  -3   0    7.40    3.00
  11  -3   0    0.90    2.30
  11   3   0    4.90    3.10
 -11   3   0    7.30    3.30
 -11   3   0    3.80    2.20
 -11  -3   0    3.80    2.40
 -11   3   0    5.90    3.10
  11   3   0    4.40    2.80
  11   3   0    7.40    3.10
  11  -3   0    3.70    2.40
 -11  -3   0    8.60    3.10
  11  -4   0    4.60    2.60
 -11   4   0    6.50    2.70
 -11  -4   0    3.90    3.40
 -11  -4   0   23.20    5.10
  11   4   0    2.90    2.60
  11  -4   0    0.70    2.80
 -11  -4   0    5.40    2.70
  11  -4   0   16.80    4.50
  11   4   0    0.20    2.10
 -11  -4   0   10.90    4.20
  11  -4   0    0.40    2.20
  11   4   0    2.20    2.60
 -11   4   0    6.00    2.80
 -11   4   0    3.40    2.10
  11   4   0    2.20    1.90
 -11   4   0    2.60    3.00
  11   4   0    2.70    2.90
 -11   4   0    6.90    3.00
  11  -4   0    0.30    2.00
  11  -5   0  280.97   16.80
  11  -5   0  298.57   17.60
 -11  -5   0  293.07   17.10
 -11  -5   0  303.17   16.30
  11   5   0  301.87   14.20
 -11   5   0  290.37   17.00
 -11   5   0  311.37   17.00
 -11  -5   0  282.97   16.70
 -11   5   0  321.87   17.50
  11   5   0  282.67   15.80
  11  -5   0  291.17   16.10
  11   5   0  289.77   19.30
  11  -5   0  310.07   17.50
  11   5   0  280.77   16.90
  11   5   0  310.07   17.80
  11  -5   0  308.97   16.60
 -11   5   0  305.67   15.20
 -11   6   0    3.00    3.10
 -11  -6   0    1.50    3.90
 -11  -6   0    5.10    4.40
  11  -6   0    0.60    2.80
 -11   6   0    3.70    7.20
 -11  -6   0   -4.70    3.50
  11  -6   0   -2.50    3.70
 -11  -6   0    4.20    3.40
  11   6   0    4.80    3.50
 -11   6   0   -2.00    3.20
  11  -6   0    0.20    3.30
 -11  -6   0    6.50    3.50
 -11   6   0    1.70    2.60
  11   6   0    5.70    4.20
  11   6   0   -1.60    3.40
  11  -6   0    3.50    2.60
  11   6   0    0.80    3.10
 -11   7   0  607.04   28.60
  11  -7   0  544.15   27.90
  11  -7   0  624.54   28.20
 -11   7   0  558.94   27.90
 -11  -7   0  589.74   28.40
  11   7   0  571.04   23.50
 -11  -7   0  559.84   27.80
 -11  -7   0  601.84   30.00
  11  -7   0  548.85   27.10
  11   7   0  582.94   28.00
  11  -7   0  585.94   27.80
 -11  -7   0  605.14   27.20
 -11   7   0  568.54   28.00
  11   7   0  580.64   28.30
 -11   7   0  586.44   24.30
  11  -8   0   -1.00    3.30
 -11  -8   0    2.20    3.80
 -11   8   0   -1.00    4.90
 -11  -8   0    1.50    4.10
  11  -8   0   -3.30    5.40
  11   8   0    1.10    2.80
 -11  -8   0   -5.20    4.50
 -11   8   0    1.00    4.10
 -11   8   0   -0.20    3.20
  11   8   0    3.10    4.00
  11   8   0   -1.10    4.80
 -11  -8   0    1.20    6.00
  11  -8   0    4.50    4.00
 -11   8   0    1.30    3.70
 -11  -9   0    1.40    7.30
  11  -9   0    3.60    4.70
 -11   9   0    6.30    3.60
  11  -9   0    4.60    4.60
  11   9   0   -1.60    5.50
 -11  -9   0   -4.10    3.50
  11   9   0    1.00    4.50
  11   9   0    4.80    4.60
  11   9   0    0.10    3.00
 -11   9   0    9.00    4.40
 -11   9   0   -0.60    5.80
 -11   9   0    2.90    5.10
 -11  -9   0    4.20    5.50
 -11  -9   0    5.40    6.00
 -11 -10   0    6.70    5.50
  11  10   0    2.20    5.40
 -11  10   0    7.40    5.20
  11 -10   0    4.70    5.10
  11  10   0   -1.30    5.10
 -11  10   0    4.00    6.20
 -11  10   0    1.90    6.70
 -11 -10   0    2.20    6.20
  11  10   0   -2.50    7.40
  11 -10   0    6.30   10.80
 -11  10   0    1.90    4.20
  11  10   0   -4.50    3.70
 -11 -10   0    7.70    6.50
  11 -10   0    2.60    5.20
 -12   0   0    9.80    3.50
  12   0   0   10.40    3.10
 -12   0   0   13.20    3.50
  12   0   0    7.50    3.40
 -12   0   0    3.40    2.60
 -12   0   0    3.50    2.90
 -12   0   0    9.10    2.60
  12   0   0    9.00    3.00
 -12   0   0    4.70    2.60
  12   0   0    9.60    3.30
  12   1   0   24.10    5.20
 -12  -1   0    2.10    2.50
 -12   1   0    0.50    2.10
 -12  -1   0    4.90    2.40
  12   1   0    0.30    1.60
  12   1   0   -0.80    2.10
 -12   1   0    5.00    2.80
 -12  -1   0   -0.40    2.50
 -12   1   0    1.20    2.30
  12   1   0    4.00    2.90
 -12   1   0   -1.60    2.10
 -12  -1   0    2.80    2.70
  12  -1   0    2.30    2.80
  12  -1   0    6.00    2.30
 -12   1   0   -0.80    2.20
 -12  -1   0    2.70    4.10
  12  -1   0    4.70    2.70
  12  -1   0   -0.70    2.20
 -12   1   0    3.00    1.70
 -12  -1   0    7.70    3.00
  12   1   0   -1.80    1.80
  12   2   0 1385.76   47.90
  12  -2   0 1395.66   50.19
  12   2   0 1391.96   51.19
  12  -2   0 1405.16   49.90
  12   2   0 1433.66   50.39
 -12   2   0 1459.65   50.09
 -12   2   0 1327.67   49.10
 -12   2   0 1364.16   49.99
  12  -2   0 1367.86   49.80
  12   2   0 1409.36   49.99
 -12  -2   0 1404.56   50.49
 -12  -2   0 1343.67   50.29
 -12  -2   0 1316.37   49.40
 -12  -2   0 1404.56   48.00
  12   2   0 1381.36   49.40
 -12   2   0 1322.97   50.59
 -12   2   0 1351.26   48.20
 -12   2   0 1392.16   50.29
 -12  -2   0 1403.56   50.29
 -12   3   0    0.80    2.40
 -12   3   0   -3.00    2.80
 -12  -3   0    0.30    2.20
  12   3   0    7.10    3.10
  12   3   0    2.40    2.70
  12   3   0    4.30    2.60
 -12   3   0    0.30    2.30
 -12   3   0    6.70    3.50
  12  -3   0   17.30    4.80
 -12   3   0   14.60    3.60
  12  -3   0    3.20    2.60
 -12  -3   0    2.80    3.10
 -12  -3   0    1.10    2.90
  12  -3   0    2.80    2.40
  12  -3   0    1.00    2.90
  12   3   0    1.30    2.20
 -12  -3   0    4.20    2.90
  12   4   0  312.37   16.50
  12  -4   0  300.77   16.20
  12  -4   0  314.97   16.10
  12   4   0  285.87   19.00
 -12   4   0  299.17   17.10
  12  -4   0  276.67   16.70
  12  -4   0  286.27   17.00
 -12  -4   0  291.47   16.20
 -12  -4   0  284.67   16.80
 -12  -4   0  279.07   18.00
 -12   4   0  303.87   15.60
 -12   4   0  304.47   17.30
  12   4   0  297.27   17.00
  12  -4   0  303.87   17.10
 -12   4   0  274.97   15.70
 -12   4   0  286.27   16.80
  12   4   0  317.57   18.10
 -12  -4   0  319.77   17.80
  12   5   0    4.70    4.10
  12  -5   0    3.60    3.00
 -12  -5   0    0.90    2.90
 -12   5   0    0.00    2.50
 -12   5   0    3.30    2.80
  12  -5   0    3.80    2.90
 -12  -5   0    3.10    2.60
 -12  -5   0    3.80    4.00
 -12  -5   0    3.60    3.50
  12   5   0    0.60    3.40
  12  -5   0    2.20    2.90
  12  -5   0    4.20    4.30
  12   5   0    8.70    2.90
 -12   5   0    5.20    3.50
  12  -5   0   -3.30    3.40
  12   5   0    0.90    3.10
 -12   5   0    0.70    3.60
 -12  -6   0  166.88   13.70
  12   6   0  166.48   13.60
 -12   6   0  180.08   13.90
 -12   6   0  161.88   11.10
  12  -6   0  162.88   12.80
 -12   6   0  152.38   13.20
  12   6   0  175.68   12.80
  12  -6   0  181.28   13.00
  12   6   0  157.98   12.90
  12  -6   0  138.29   12.60
 -12  -6   0  177.38   12.80
 -12   6   0  165.88   12.80
  12   6   0  168.88   10.30
 -12  -6   0  180.18   13.50
  12  -6   0  158.88   13.30
  12   7   0    0.70    3.40
  12  -7   0    6.00    4.30
 -12  -7   0   -1.90    5.40
  12   7   0    0.50    4.00
 -12   7   0    7.60    3.80
 -12  -7   0   -1.10    3.90
  12  -7   0   -1.80    4.30
  12  -7   0    3.10    3.50
  12   7   0    2.30    3.00
 -12   7   0    7.30    5.20
 -12   7   0    2.40    4.00
 -12  -7   0   -1.30    3.20
  12  -7   0    5.40    4.80
 -12   8   0  215.28   16.40
  12  -8   0  203.48   15.30
 -12  -8   0  227.98   16.80
 -12  -8   0  200.58   17.20
 -12   8   0  198.48   15.90
  12   8   0  202.48   12.00
  12  -8   0  199.28   16.10
  12   8   0  219.78   16.50
 -12   8   0  216.78   13.30
 -12  -8   0  211.18   24.70
  12  -8   0  179.78   15.40
  12   8   0  202.58   16.40
  12  -9   0    7.40    5.00
 -12   9   0    5.50    5.90
 -12   9   0    1.30    6.60
  12   9   0    1.00    3.30
  12   9   0    2.40    4.60
 -12   9   0    3.20    3.80
 -12  -9   0    5.50    4.80
  12   9   0   -5.70    4.20
  12  -9   0   -4.10    7.80
  12   9   0    0.70    5.90
 -12  -9   0    3.00    5.30
 -12  -9   0   -1.50    8.10
 -12  -9   0   -2.30    5.30
 -12   9   0    6.20    5.20
  12  -9   0   -0.40    4.10
 -12  10   0   50.59   12.30
  12  10   0   54.09   10.60
  12  10   0   59.09   11.90
 -12 -10   0   49.00   10.20
 -12 -10   0   64.59   13.10
 -12  10   0   58.49    9.60
 -12  10   0   64.59   13.30
 -12  10   0   47.70    8.40
  12 -10   0   57.49   10.80
  12 -10   0   58.99   11.80
 -12 -10   0   63.19   12.30
  12  10   0   64.39   12.50
  12  10   0   51.49    8.10
  13   0   0    0.10    2.60
 -13   0   0    3.20    2.70
  13   0   0    2.40    2.10
 -13   0   0    1.90    2.60
  13   0   0    1.90    3.10
  13   0   0   -1.70    1.60
 -13   0   0   12.60    3.70
 -13   0   0    1.30    2.50
 -13   0   0    1.50    2.10
 -13   0   0   -0.10    2.00
  13   1   0   58.29    7.10
 -13  -1   0   69.59    6.80
  13  -1   0   61.89    7.30
 -13   1   0   55.79    6.90
 -13   1   0   46.90    6.60
 -13  -1   0   65.69    7.70
  13  -1   0   71.59    8.10
 -13   1   0   62.69    7.50
  13   1   0   63.69    7.10
  13   1   0   59.29    6.30
 -13  -1   0   68.39    6.80
 -13   1   0   46.90    6.90
 -13  -1   0   58.39    7.10
  13  -1   0   66.29    7.10
 -13  -1   0   65.29    7.80
 -13   1   0   60.19    8.40
 -13  -1   0   55.99    6.90
  13   1   0   55.29    6.70
  13   1   0   48.70    6.70
 -13   1   0   63.89    7.50
  13   2   0   -1.90    2.70
  13  -2   0   11.70    3.90
 -13   2   0    1.70    3.00
 -13   2   0    0.70    2.10
 -13  -2   0    4.80    2.90
 -13   2   0    1.50    2.70
 -13   2   0    7.30    3.50
 -13  -2   0    4.00    3.60
 -13  -2   0    1.90    2.40
 -13   2   0    5.70    3.90
  13  -2   0    7.50    3.80
  13   2   0    2.00    2.80
  13   2   0    5.00    2.60
  13  -2   0    4.20    2.10
  13   2   0    9.00    3.30
 -13  -2   0   -0.40    3.20
  13   2   0    5.50    2.60
  13  -3   0 1396.46   51.39
  13  -3   0 1404.06   51.49
  13   3   0 1363.96   50.19
 -13   3   0 1406.26   52.39
  13   3   0 1435.16   48.60
  13   3   0 1503.05   52.09
 -13  -3   0 1408.36   51.89
 -13   3   0 1357.66   51.09
 -13   3   0 1356.66   49.60
  13   3   0 1313.07   50.79
 -13  -3   0 1370.66   50.79
  13   3   0 1350.56   52.59
 -13  -3   0 1452.75   51.99
 -13   3   0 1329.97   49.90
 -13   4   0    7.00    3.80
 -13   4   0   -0.70    2.40
  13  -4   0    1.30    2.20
 -13   4   0   -3.50    2.10
  13  -4   0    0.30    2.80
  13   4   0    3.10    2.80
 -13   4   0    4.10    4.10
 -13  -4   0    2.40    2.70
  13  -4   0    1.90    2.80
  13  -4   0    2.70    3.60
 -13  -4   0   -0.50    3.90
 -13  -4   0    5.80    3.70
  13   4   0    0.00    3.20
 -13   4   0    4.80    3.30
 -13  -4   0    1.50    3.80
  13   4   0    2.30    2.80
  13   4   0    1.00    2.00
 -13  -5   0   70.19    8.50
 -13   5   0   71.29    8.20
 -13   5   0   56.39    7.40
 -13  -5   0   77.69    9.30
  13  -5   0   54.39    7.70
 -13  -5   0   70.39    9.80
 -13   5   0   71.09    9.90
  13   5   0   54.89    7.90
 -13   5   0   65.19    8.60
  13   5   0   72.09    8.60
  13   5   0   71.29    6.80
  13  -5   0   61.89    7.80
  13  -5   0   75.99    9.10
  13  -5   0   67.89    9.40
  13   5   0   59.39    8.80
 -13   6   0   10.60    4.00
  13  -6   0    0.00    3.00
  13   6   0    1.50    3.40
 -13   6   0    4.20    4.20
 -13   6   0    0.70    3.40
 -13  -6   0   -3.40    4.70
  13  -6   0    4.10    5.20
  13   6   0    4.40    2.70
  13  -6   0    3.20    5.10
 -13   6   0    4.30    4.90
 -13  -6   0    2.80    3.40
 -13  -6   0    1.00    3.90
  13   6   0    4.90    4.40
 -13  -7   0  434.76   24.00
 -13   7   0  414.86   23.60
 -13   7   0  391.46   22.70
 -13   7   0  388.16   19.50
  13  -7   0  420.86   23.70
  13  -7   0  422.66   22.60
 -13  -7   0  420.26   22.40
  13  -7   0  359.26   21.70
  13  -7   0  383.96   23.00
 -13  -7   0  409.76   23.70
  13   7   0  403.56   18.60
  13   7   0  387.26   22.70
  13   7   0  398.86   23.40
 -13  -8   0   -2.00    5.50
 -13  -8   0   -2.00    7.60
 -13   8   0   -3.90    4.40
 -13  -8   0   -1.00    4.50
 -13   8   0    2.70    5.70
  13  -8   0   -1.10    7.40
  13  -8   0    0.90    4.30
  13  -8   0   -2.40    3.90
  13   8   0    0.80    5.70
  13   8   0    0.50    4.80
 -13   8   0   -1.40    5.20
  13   8   0    3.70    3.20
  13   9   0  209.18   14.40
 -13  -9   0  188.68   18.00
  13  -9   0  219.78   22.50
  13  -9   0  258.27   18.80
 -13   9   0  270.47   20.10
  13   9   0  238.18   18.70
  13   9   0  256.77   20.20
  13  -9   0  245.88   19.30
 -13   9   0  250.27   15.70
  13   9   0  254.27   14.00
 -13   9   0  230.58   14.60
 -13  -9   0  226.78   17.60
 -13   9   0  276.87   20.80
  13  10   0   -3.50    6.50
 -13  10   0   -2.80    7.00
 -13  10   0   -7.40    8.20
  13  10   0   -0.20    8.50
  13  10   0    0.20    4.80
  13 -10   0   -4.20   11.00
  13 -10   0    0.30    5.60
 -13 -10   0   -0.70    5.90
 -13  10   0   -2.60    5.00
 -13 -10   0   -1.90    6.80
 -14   0   0 1402.96   49.80
 -14   0   0 1431.16   52.59
  14   0   0 1376.26   50.39
  14   0   0 1438.76   52.39
 -14   0   0 1354.56   50.29
  14   0   0 1348.97   51.29
  14   0   0 1434.56   51.99
 -14   0   0 1396.96   52.19
 -14   0   0 1422.46   52.09
 -14   1   0    0.80    3.40
 -14   1   0    5.20    2.90
  14  -1   0    1.50    3.90
 -14   1   0    1.20    3.20
 -14   1   0    3.60    3.10
  14   1   0    0.50    3.20
 -14  -1   0    2.10    3.40
  14   1   0   -1.30    2.70
  14  -1   0   -2.20    2.70
 -14  -1   0    5.60    3.50
 -14  -1   0   -0.60    2.20
  14   1   0    1.60    2.70
 -14   1   0   -2.80    2.80
  14  -1   0   -0.50    2.00
  14   1   0   -0.80    2.10
 -14  -1   0   -1.10    2.60
 -14  -1   0    2.40    2.70
  14   1   0    0.70    3.20
 -14  -1   0    4.80    3.40
 -14   1   0    1.80    2.90
 -14   2   0 1492.45   58.19
 -14  -2   0 1759.72   60.59
 -14   2   0 1623.64   59.69
  14  -2   0 1666.23   59.89
 -14  -2   0 1661.43   60.29
  14   2   0 1644.64   59.29
 -14  -2   0 1660.73   59.69
 -14  -2   0 1638.94   58.39
 -14   2   0 1626.24   60.79
 -14   2   0 1668.03   60.19
  14   2   0 1666.03   59.89
  14   2   0 1689.53   57.39
  14  -2   0 1706.63   59.59
  14   2   0 1628.24   58.89
 -14   2   0 1676.63   57.69
  14   3   0    1.10    2.90
 -14   3   0    0.40    3.60
  14   3   0    4.00    3.70
 -14   3   0    0.80    3.30
  14   3   0    1.50    2.20
  14  -3   0    3.60    3.20
  14   3   0    6.30    3.50
  14   3   0    3.40    3.40
  14  -3   0    1.40    3.60
 -14   3   0    9.00    4.60
 -14   3   0    3.40    2.60
 -14   3   0    3.40    3.10
 -14  -3   0    0.20    2.80
 -14  -3   0    0.00    2.60
 -14  -3   0    1.20    3.80
 -14  -4   0  680.63   31.80
 -14   4   0  726.23   30.50
  14   4   0  688.73   30.50
  14  -4   0  740.53   31.00
  14   4   0  719.13   31.80
  14   4   0  736.53   33.50
 -14   4   0  735.93   32.40
  14   4   0  773.72   28.90
  14  -4   0  666.13   29.40
  14  -4   0  729.13   32.40
 -14  -4   0  717.53   31.30
  14  -4   0  692.53   31.50
 -14   4   0  678.33   30.10
 -14   4   0  682.23   34.30
 -14  -4   0  716.93   32.20
  14  -5   0    6.60    3.20
 -14   5   0    4.20    3.90
 -14  -5   0    0.30    3.20
 -14  -5   0    1.50    5.10
 -14   5   0   -3.50    4.90
  14   5   0    3.10    3.10
 -14   5   0   -1.40    3.90
  14  -5   0    5.30    5.20
 -14   5   0    1.60    3.90
 -14  -5   0    1.30    3.50
  14   5   0   -3.50    3.70
  14  -5   0    1.80    3.70
  14   5   0   -0.60    2.60
  14  -5   0    0.20    3.60
 -14   6   0  540.75   25.20
 -14  -6   0  528.55   28.10
  14   6   0  584.84   23.90
 -14  -6   0  545.15   26.70
  14  -6   0  581.04   27.50
  14  -6   0  509.25   26.10
 -14  -6   0  545.85   28.20
  14  -6   0  532.55   27.80
  14   6   0  538.85   28.80
  14  -6   0  613.94   29.60
 -14   6   0  567.44   27.50
  14   6   0  588.74   28.60
 -14   6   0  587.94   28.90
 -14   7   0    3.60    4.60
 -14  -7   0    0.90    6.60
 -14   7   0    3.60    4.90
  14  -7   0    2.50    3.50
 -14   7   0    0.90    4.50
  14   7   0    3.50    5.00
  14   7   0   -2.70    4.10
 -14  -7   0    3.10    4.20
  14   7   0    0.70    3.30
  14  -7   0    0.90    4.30
 -14  -7   0   -0.90    4.50
 -14  -8   0  153.38   15.50
  14  -8   0  149.59   16.60
 -14  -8   0   97.69   15.80
 -14   8   0  134.19   12.60
  14  -8   0  139.09   14.60
 -14   8   0  144.29   14.40
  14   8   0  140.39   10.20
 -14   8   0  154.28   15.30
 -14  -8   0  143.89   13.60
  14  -8   0  148.19   14.10
  14   8   0  151.78   15.20
  14   8   0  147.19   15.40
 -14   9   0   -3.90    6.50
  14  -9   0   -5.50    5.10
  14  -9   0    4.10    5.70
 -14  -9   0   -2.00    6.70
  14   9   0    4.60    5.70
  14   9   0    3.90    7.40
 -14   9   0    7.70    5.20
  14   9   0    1.00    5.80
 -14   9   0   -6.70    7.40
 -14  -9   0    3.80    5.80
  14   9   0    2.20    4.50
 -14   9   0   12.10    8.50
  15   0   0   -2.50    2.90
 -15   0   0    7.60    3.60
 -15   0   0    3.00    4.10
  15   0   0    7.80    3.70
 -15   0   0    3.50    3.50
  15   0   0   -0.50    3.60
  15   0   0    1.40    3.20
 -15   0   0   -1.70    3.30
  15   0   0    2.40    2.80
 -15   0   0    4.30    3.70
  15   1   0   54.39    8.10
 -15  -1   0   53.49    8.60
  15   1   0   59.09    7.00
 -15  -1   0   70.99    8.20
 -15   1   0   62.89    9.00
 -15  -1   0   42.80    6.50
  15   1   0   65.99    8.70
 -15  -1   0   63.49    7.90
 -15   1   0   61.29    7.00
  15  -1   0   57.59    8.10
 -15  -1   0   54.39    8.20
  15  -1   0   57.29    7.30
 -15   1   0   33.10    7.10
 -15   1   0   68.59    9.30
 -15   1   0   47.00    7.70
 -15   1   0   47.60    7.60
  15   1   0   67.29    8.60
  15  -1   0   59.79    8.30
  15   1   0   47.40    8.00
  15   2   0   -0.50    3.60
 -15  -2   0    1.40    4.40
 -15   2   0    2.10    3.00
  15   2   0    4.00    3.20
  15   2   0    2.20    3.70
 -15   2   0    3.20    3.50
  15  -2   0    1.60    2.90
  15   2   0   -1.40    2.10
 -15   2   0    7.50    4.90
 -15   2   0    4.90    4.20
 -15  -2   0    0.50    3.20
 -15   2   0    3.50    3.70
  15  -2   0    6.10    4.10
 -15  -2   0    2.50    2.80
 -15   2   0    1.80    3.90
 -15  -2   0    3.00    3.50
 -15  -3   0  220.58   15.50
  15  -3   0  199.88   15.10
  15   3   0  212.58   15.30
 -15  -3   0  224.18   15.30
  15  -3   0  233.58   15.80
 -15  -3   0  214.28   15.60
 -15   3   0  217.98   14.70
 -15   3   0  202.58   15.50
 -15   3   0  226.08   15.60
  15   3   0  226.98   13.30
  15   3   0  197.88   14.60
 -15   3   0  202.58   13.50
  15  -4   0    5.40    3.40
 -15  -4   0    5.50    4.20
 -15  -4   0   -6.50    4.20
 -15  -4   0   12.40    5.50
 -15   4   0    3.60    5.00
  15  -4   0    3.10    3.40
 -15   4   0    7.40    4.70
  15  -4   0   10.40    5.40
 -15   4   0    4.50    3.40
 -15   4   0    3.00    3.80
  15   4   0    2.80    2.70
  15   4   0    2.20    3.70
  15   4   0    1.40    3.70
  15  -5   0  213.48   15.00
 -15  -5   0  218.08   16.30
  15   5   0  237.18   16.50
  15   5   0  201.38   16.40
 -15   5   0  227.78   15.10
  15  -5   0  215.88   16.20
 -15   5   0  215.88   16.20
 -15  -5   0  202.98   15.10
 -15   5   0  196.88   14.60
  15  -5   0  205.88   14.70
 -15  -5   0  188.28   16.30
  15  -5   0  204.28   16.30
  15   5   0  218.78   12.90
 -15  -6   0    5.50    5.00
  15  -6   0   -1.50    4.90
 -15   6   0   -0.20    4.80
  15  -6   0    2.60    4.20
 -15  -6   0   -0.50    6.50
 -15   6   0    2.60    4.00
  15   6   0    3.60    3.20
 -15  -6   0    2.80    4.00
  15   6   0   -0.40    4.30
  15  -6   0    2.40    4.50
  15   6   0    3.60    5.00
 -15   6   0   -0.10    5.50
  15  -7   0   14.10    6.50
 -15  -7   0    2.40    4.80
 -15   7   0   12.60    5.80
 -15   7   0   13.90    6.60
  15   7   0    7.30    6.20
  15  -7   0   16.30    8.40
  15   7   0    9.20    6.00
 -15   7   0   -2.70    5.40
 -15  -7   0    8.70    8.40
  15  -7   0   10.40    4.90
 -15  -7   0    9.80    6.10
  15   7   0   10.30    3.60
 -15   8   0    2.90    6.90
 -15   8   0    8.40    6.20
  15  -8   0    2.30    5.90
  15   8   0    6.90    6.20
  15   8   0    3.40    3.90
 -15  -8   0    3.00    6.50
 -15  -8   0    5.60    4.80
  15  -8   0   11.60    5.90
  15   8   0    1.20    6.70
 -15   8   0   -2.70    6.80
  15   9   0    6.30    4.90
 -15  -9   0    8.30    6.00
  15   9   0    8.10    7.10
  15   9   0    4.50    8.10
 -15   9   0   -1.90    5.40
  15  -9   0    9.80    5.90
 -15   9   0    1.80    8.70
  15  -9   0   -3.60    6.20
 -15   9   0    0.70    6.90
 -15  -9   0    3.20    7.40
  16   0   0  659.33   29.20
  16   0   0  621.64   31.80
 -16   0   0  632.54   30.60
  16   0   0  671.53   30.70
 -16   0   0  674.63   28.40
  16   0   0  590.14   29.50
 -16   0   0  684.93   31.00
 -16   0   0  668.93   29.30
 -16   0   0  625.34   30.10
 -16  -1   0    3.10    3.90
 -16  -1   0    4.00    5.30
  16  -1   0    3.80    5.00
 -16   1   0    0.70    3.70
 -16   1   0   -2.20    3.80
  16   1   0    2.70    4.70
  16   1   0   -2.60    4.10
 -16  -1   0   -1.70    2.90
 -16   1   0    4.40    4.20
 -16   1   0    4.00    3.20
  16   1   0    1.50    2.80
  16   1   0   -0.20    2.70
  16  -1   0   -1.70    2.50
 -16  -1   0    2.30    3.60
 -16   2   0 1169.48   47.50
  16   2   0 1179.38   47.50
 -16  -2   0 1165.58   47.30
 -16  -2   0 1176.78   47.70
  16   2   0 1208.38   44.90
  16  -2   0 1205.18   47.10
  16  -2   0 1174.28   47.40
 -16   2   0 1204.48   47.80
 -16   2   0 1157.28   48.40
 -16  -2   0 1219.58   45.80
 -16  -2   0 1255.27   48.50
 -16   2   0 1163.28   44.60
  16  -3   0   -0.70    4.70
 -16   3   0    8.10    3.90
 -16  -3   0   -1.90    3.10
 -16   3   0   -1.90    5.30
 -16  -3   0    7.20    5.40
 -16   3   0    1.50    3.00
  16   3   0    2.80    2.90
  16   3   0   -0.70    3.80
  16  -3   0    3.40    3.70
 -16  -3   0    7.50    4.70
 -16  -3   0    0.30    3.80
  16   4   0  480.65   22.40
  16  -4   0  513.85   24.90
  16   4   0  478.75   25.70
  16  -4   0  470.35   25.60
 -16   4   0  474.35   23.80
 -16   4   0  479.45   26.00
  16  -4   0  467.55   25.50
 -16  -4   0  464.85   30.50
 -16  -4   0  525.35   26.80
 -16  -5   0    0.70    4.80
 -16   5   0   -0.50    4.50
 -16   5   0    0.90    4.20
 -16  -5   0    4.80    6.80
 -16  -5   0    5.50    4.20
  16  -5   0    3.20    6.30
  16   5   0   -2.80    4.30
  16  -5   0   -3.10    3.10
  16  -5   0   -2.60    3.50
  16   5   0   -2.10    4.20
  16   5   0    1.30    3.00
  16  -5   0    3.80    4.90
 -16  -6   0  173.68   15.20
 -16  -6   0  169.58   17.70
  16  -6   0  179.58   17.90
  16   6   0  200.08   17.30
  16  -6   0  191.98   15.20
  16  -6   0  204.48   18.30
 -16   6   0  193.08   15.20
  16  -6   0  205.18   17.00
 -16  -6   0  227.68   19.00
  16   6   0  181.98   16.20
  16   6   0  193.88   12.50
 -16   6   0  192.78   16.70
 -16   7   0    7.70    6.90
 -16   7   0    3.80    6.30
  16   7   0    1.10    5.70
  16  -7   0    0.20    4.80
  16  -7   0   -2.80    4.40
  16   7   0    3.50    3.70
 -16  -7   0   -4.70    4.50
 -16  -7   0   -5.10    5.60
  16   7   0    1.50    5.00
  16  -8   0   38.60    9.30
  16   8   0   38.00    7.80
  16   8   0   43.00   10.50
 -16  -8   0   48.90   10.50
 -16  -8   0   42.50    8.90
 -16   8   0   69.69   11.80
  16   8   0   61.49   12.50
  16  -8   0   38.50    9.00
 -16   8   0   51.29   11.60
  17   0   0    1.20    5.30
 -17   0   0    1.70    4.60
 -17   0   0    1.10    4.50
 -17   0   0    3.50    3.30
 -17   0   0    0.00    5.30
  17   0   0    5.30    4.10
 -17   0   0   22.70    7.10
  17   0   0    1.20    4.90
  17   0   0    4.50    3.70
 -17   1   0   32.40    7.20
  17  -1   0   14.50    5.10
  17  -1   0   22.20   11.50
 -17   1   0   18.30    6.60
  17   1   0   19.60    6.20
 -17  -1   0   12.10    4.40
  17   1   0   -2.50    5.00
 -17   1   0   17.20    6.40
 -17  -1   0   42.80    9.60
 -17  -1   0   30.70    8.90
 -17  -1   0   16.10    6.20
  17   1   0   14.30    6.40
 -17   1   0   21.90    5.20
 -17  -1   0   18.70    5.60
  17   1   0   21.80    5.20
 -17   2   0    6.60    3.80
 -17   2   0    4.00    5.10
 -17   2   0   -0.10    6.00
 -17  -2   0    2.70    4.30
 -17  -2   0    0.90    5.00
  17  -2   0   -9.90    8.80
  17   2   0    2.20    3.50
 -17   2   0    6.60    4.70
 -17  -2   0   -0.50    4.40
 -17  -2   0    0.70    3.20
  17  -2   0   -1.30    3.50
  17   2   0    3.20    4.60
 -17   3   0   24.00    6.60
  17  -3   0   39.80    7.70
  17   3   0   34.90    8.00
 -17  -3   0   31.90    7.10
 -17   3   0   30.00    7.10
  17  -3   0   31.30    7.70
 -17  -3   0   31.50    7.20
  17  -3   0   31.90    7.10
 -17  -3   0   18.20    7.60
 -17  -3   0   33.60    7.20
  17   3   0   35.50    6.60
 -17   4   0   -0.50    3.70
  17  -4   0   -4.40    5.90
 -17  -4   0    7.80    6.80
  17  -4   0    2.10    4.30
  17  -4   0   -2.50    3.90
  17   4   0    5.00    3.50
 -17  -4   0    4.90    5.10
 -17  -4   0   -5.00    3.60
  17   4   0   -0.70    4.70
 -17   4   0    0.50    5.20
  17   5   0   73.49    8.40
 -17   5   0   61.09    9.70
  17   5   0   75.19   11.60
  17  -5   0   89.89   10.50
 -17  -5   0   70.59   18.60
 -17  -5   0   68.09   10.90
  17  -5   0   47.40   10.50
 -17   5   0   51.79   10.70
  17  -5   0   63.89   10.30
 -17  -5   0   68.39   11.40
 -17   6   0   -7.00    4.90
  17  -6   0    4.30    4.90
 -17  -6   0    8.10    5.20
  17   6   0   -3.70    6.00
  17   6   0    1.10    4.20
 -17  -6   0    5.70    5.90
  17  -6   0   -1.00    4.60
  17   7   0   55.19    8.50
  17   7   0   58.59   11.10
 -17  -7   0   69.59   13.10
 -17   7   0   57.89   12.90
  17  -7   0   66.19   10.60
 -17   7   0   61.39   11.70
 -17  -7   0   75.89   10.60
  17   7   0   53.29   11.10
  17  -7   0   56.49   11.50
 -17  -8   0   -6.10    5.90
  17   8   0    1.70    5.10
  17   8   0   -4.80    8.50
 -17  -8   0    7.20    8.50
  17   8   0   -8.90    9.60
 -17   8   0    1.70    6.70
  17  -8   0   -4.30    5.60
  17  -8   0   -3.90    5.80
 -17   8   0   -9.70    8.30
  18   0   0   71.59   12.20
 -18   0   0  106.09   17.60
 -18   0   0   97.09   10.10
  18   0   0   99.69   10.20
 -18   0   0   83.89   11.60
 -18   0   0  104.79   12.90
 -18   1   0    3.40    5.30
  18   1   0    1.10    9.50
 -18  -1   0   -0.10    4.10
  18   1   0   -4.00    3.40
 -18  -1   0    0.70    3.70
  18  -1   0   -3.00    4.40
 -18   1   0    4.10    3.70
  18  -1   0    0.00    6.30
 -18  -1   0  -10.80    6.30
 -18   1   0    4.30    5.10
  18   1   0   -7.10    4.30
 -18  -1   0   14.40    5.90
  18  -2   0  884.01   36.90
 -18   2   0  783.32   38.10
 -18   2   0  775.62   33.50
  18   2   0  771.22   33.60
 -18  -2   0  745.23   39.00
  18   2   0  843.62   37.60
 -18  -2   0  767.82   36.60
 -18  -2   0  795.92   34.50
 -18   2   0  807.12   37.30
  18  -2   0  734.43   35.90
 -18  -2   0  807.92   37.50
 -18   3   0    0.00    5.20
 -18  -3   0   -2.00    4.00
 -18   3   0   -2.30    3.80
  18  -3   0    2.40    6.40
 -18  -3   0    0.20    4.50
  18   3   0   -5.20    5.00
  18   3   0    2.40    3.80
  18  -3   0    0.40    4.10
  18  -3   0    3.40    4.30
 -18  -3   0    3.60    5.70
 -18   4   0  132.09   12.30
  18  -4   0   98.59   11.40
  18  -4   0   96.29   12.10
  18   4   0   96.09    9.90
 -18   4   0   98.39   12.80
 -18  -4   0   91.39   11.40
 -18  -4   0   94.99   12.70
 -18  -4   0  102.09   12.50
  18   4   0  115.19   13.00
  18   5   0   -0.60    3.80
 -18   5   0   10.70    6.90
  18  -5   0    3.20    5.30
 -18  -5   0    1.50    4.80
 -18  -5   0    1.50    6.10
  18  -5   0    3.00    4.80
  18   5   0   -2.00    6.00
 -18   5   0   -0.90    5.20
 -18  -6   0  122.09   15.40
  18  -6   0  102.09   12.70
 -18   6   0  125.19   16.40
  18  -6   0  101.09   13.40
  18   6   0  123.29   11.00
 -18  -6   0   98.79   12.30
  18   6   0  101.59   14.30
 -18   6   0  107.19   15.50
 -18  -7   0    4.70    5.90
  18  -7   0    1.80    6.00
 -18   7   0   11.10    8.60
 -18  -7   0    1.70    7.90
  18  -7   0   -0.30    5.40
 -18   7   0    3.50    6.50
  18   7   0    5.90    7.90
  18   7   0    2.90    5.10
 -19   0   0    3.10    4.50
 -19   0   0   -0.30    5.70
  19   0   0    6.90    4.10
 -19   0   0    2.10    5.00
 -19  -1   0  131.99   11.90
 -19  -1   0  112.49   13.50
 -19   1   0  109.99   11.20
 -19   1   0  121.09   14.30
 -19  -1   0   87.19   12.70
  19   1   0  117.89   13.30
  19  -1   0  118.29   12.20
 -19   1   0  126.79   14.00
  19   1   0  110.99   11.40
 -19   2   0   -2.20    5.70
 -19   2   0    0.00    4.90
 -19  -2   0   15.20    7.10
 -19   2   0    1.60    4.30
 -19  -2   0   -1.00    4.50
  19   2   0   -2.90    5.40
 -19  -2   0    2.20    4.30
  19   2   0    3.40    4.40
  19  -2   0   -2.80    3.70
 -19   3   0   11.30    5.40
  19   3   0   14.60    6.90
 -19  -3   0   17.80    6.90
  19  -3   0   15.50    5.90
  19   3   0    9.50    4.60
 -19  -3   0   10.00    5.80
 -19  -3   0   14.90    7.20
 -19   3   0   16.00    7.40
 -19  -4   0   -3.00    5.10
  19   4   0    1.70    4.50
  19  -4   0   -3.00    4.10
 -19   4   0    0.90    5.20
 -19  -4   0    0.10    6.60
  19   4   0   -4.10    6.40
 -19   4   0    2.60    6.80
  19  -4   0   -2.70    4.90
 -19  -4   0   -4.00    4.80
  19  -5   0   71.09   11.70
 -19   5   0   64.59   10.70
  19   5   0   57.79    9.30
 -19   5   0   65.49   13.40
 -19  -5   0   58.09   11.60
 -19  -5   0   55.39   11.00
 -19  -5   0   73.49   13.50
  19  -5   0   64.89   11.10
  19   5   0   77.89   13.50
 -19  -6   0   11.40    8.30
 -19   6   0   -5.70    6.70
  19  -6   0   -2.10    5.70
  19   6   0   -2.80    4.90
  19   6   0   -0.10    9.40
 -19   6   0    0.50    8.20
 -19  -6   0    4.60    6.90
 -20   0   0  471.45   28.30
  20   0   0  504.35   26.30
 -20   0   0  440.46   27.40
 -20   0   0  465.95   24.30
  20   1   0    1.80    6.20
 -20  -1   0   14.20    7.40
  20   1   0    5.00    4.60
 -20   1   0   -3.80    6.70
  20  -1   0    6.50    4.50
 -20   1   0    1.10    4.70
 -20  -1   0   -3.80    4.80
 -20   1   0   -0.50    5.80
 -20  -1   0    4.20    5.50
  20   2   0  124.69   12.50
 -20   2   0  127.29   12.40
  20   2   0  106.19   14.40
  20  -2   0  121.29   13.40
 -20   2   0  135.69   15.60
 -20  -2   0  124.89   13.00
 -20  -2   0  133.19   14.90
 -20  -2   0   78.19   20.20
 -20  -3   0    2.30    7.10
 -20  -3   0   -3.30    5.60
  20   3   0    2.00    7.20
  20  -3   0    3.10    5.20
  20  -3   0    6.20    6.20
 -20   3   0    7.30    5.00
 -20   3   0   -0.30    7.30
 -20   4   0  307.67   23.20
  20  -4   0  308.17   20.50
  20   4   0  318.57   32.40
 -20   4   0  256.47   18.80
 -20  -4   0  316.27   21.10
  20   4   0  273.67   17.90
 -20  -4   0  328.27   22.60
 -20  -4   0  283.77   22.80
  20  -4   0  321.57   22.20
  20   5   0   15.70    8.30
 -20   5   0   -2.80    9.30
  20   5   0   -3.50    5.00
 -20  -5   0    4.70    8.80
 -20  -5   0   -1.60    6.10
  20  -5   0   -3.00    5.60
 -20   5   0    1.10    7.50
 -20  -5   0   -6.60    5.70
 -21   0   0    3.00    5.90
  21   0   0    1.20    5.60
 -21   0   0   -1.60    6.10
 -21   0   0   -4.90    8.10
 -21  -1   0    3.90    6.70
  21  -1   0   -5.30    4.90
 -21  -1   0    7.40    7.90
 -21  -1   0    3.60    5.70
 -21   1   0   -7.00   13.10
 -21   1   0   -1.40    5.80
 -21   1   0    0.60    5.10
  21   1   0   -1.30    5.00
 -21  -2   0   -5.40    7.70
  21   2   0   12.40    7.20
  21  -2   0    3.60    5.50
 -21   2   0    4.10    6.20
 -21   2   0    8.50   14.40
  21   2   0    5.70    5.30
 -21  -2   0   -1.10    6.30
 -21  -2   0   -0.20    6.90
  21  -3   0  132.79   14.00
  21   3   0  101.69   12.00
  21  -3   0  112.19   14.10
 -21   3   0  117.69   13.20
 -21  -3   0  127.59   14.00
  21   3   0  134.59   16.70
 -21   3   0  140.29   18.70
 -21  -3   0  128.89   15.60
 -21  -3   0  124.99   17.00
  22   0   0   21.90    7.20
 -22   0   0   31.30   10.40
 -22   0   0   -3.30    7.60
 -22  -1   0   -6.70    9.10
 -22  -1   0    1.40    7.70
 -22  -1   0    1.70    6.50
 -22   1   0    3.50    7.80
 -22   1   0    6.50    9.50
 -22   1   0   -2.80    8.00
   0   1  -1    2.00    0.50
   0   1   1    0.50    0.30
   0  -1  -1    2.70    0.60
   0   1   1    2.90    0.40
   0  -1  -1    1.10    0.30
   0   1   1    0.60    0.30
   0  -1   1    1.50    0.40
   0   1  -1    1.60    0.50
   0   1  -1    3.60    0.60
   0   2  -1  825.22   26.50
   0  -2  -1  801.72   25.80
   0  -2  -1  787.12   26.80
   0  -2  -1  807.52   26.70
   0  -2  -1  752.82   26.00
   0  -2   1  865.51   27.20
   0   2   1  838.32   26.30
   0  -2   1  767.92   25.80
   0   2  -1  819.12   26.20
   0   2   1  812.32   26.60
   0  -2   1  831.92   26.60
   0   2  -1  826.12   26.00
   0   2   1  793.52   26.90
   0   2   1  830.32   25.80
   0   2   1  841.72   25.30
   0  -2  -1  769.22   25.20
   0  -2   1  832.92   26.40
   0  -3  -1    1.20    0.70
   0  -3   1    4.40    1.50
   0  -3   1    2.60    1.20
   0   3   1    2.00    1.00
   0  -3   1    3.20    1.00
   0   3   1    4.80    1.40
   0   3  -1    2.60    1.10
   0  -3   1    2.60    1.00
   0   3   1    2.00    0.80
   0  -3  -1    0.50    0.70
   0   3  -1    0.80    0.60
   0  -3  -1    1.20    1.20
   0   3  -1    0.90    0.70
   0   3  -1    2.50    0.90
   0   3  -1    1.20    0.90
   0  -3  -1    3.50    1.10
   0   3   1    1.50    0.80
   0   3   1    1.20    1.00
   0  -4  -1 5555.64  183.58
   0   4  -1 6193.68  187.58
   0   4   1 6215.58  184.98
   0  -4   1 5920.21  185.78
   0  -4  -1 5580.94  185.28
   0  -4   1 6107.89  184.58
   0  -4  -1 6237.58  186.88
   0  -4   1 6367.86  187.58
   0   4  -1 6220.68  186.48
   0   4  -1 6273.97  186.18
   0   4   1 6345.36  184.18
   0   4  -1 6237.48  184.88
   0  -4  -1 6153.48  187.28
   0   4   1 6247.18  185.88
   0   4  -1 6479.45  185.68
   0   4   1 6064.99  187.38
   0   5  -1    1.60    1.70
   0   5   1    3.80    2.10
   0  -5  -1    1.30    2.00
   0   5  -1    4.00    2.20
   0   5   1    1.80    1.20
   0  -5  -1    1.60    1.00
   0  -5  -1   -0.70    1.10
   0   5  -1    2.80    1.60
   0  -5   1    0.90    1.30
   0  -5   1    0.20    1.60
   0   5   1   -0.50    1.40
   0  -5  -1    5.30    2.00
   0   5   1    2.00    1.30
   0  -5   1    2.10    1.50
   0   5  -1    0.90    1.10
   0   5  -1    7.00    2.30
   0  -5   1    2.60    1.50
   0  -6  -1   35.60    5.50
   0   6   1   35.90    4.70
   0   6  -1   30.00    3.70
   0  -6   1   31.50    4.80
   0   6  -1   39.90    5.00
   0  -6   1   45.40    4.30
   0  -6   1   33.10    4.80
   0  -6  -1   37.70    3.70
   0   6  -1   27.10    4.70
   0   6   1   33.00    3.50
   0   6   1   22.40    4.30
   0  -6  -1   41.60    5.30
   0  -6   1   36.80    5.50
   0   6  -1   39.10    4.40
   0  -6  -1   41.80    5.00
   0   6  -1   29.50    4.80
   0  -7   1   -0.20    2.60
   0   7   1    5.00    2.70
   0   7  -1    4.90    2.20
   0   7  -1    2.70    2.40
   0   7  -1    1.60    3.00
   0   7   1    1.50    2.20
   0   7   1   -0.10    1.60
   0  -7   1   -1.60    2.20
   0   7  -1    1.20    2.10
   0  -7  -1    1.50    2.30
   0   7   1    9.10    2.80
   0  -7   1   -2.70    1.80
   0  -7  -1   -3.90    2.30
   0  -7  -1    3.90    2.60
   0   8  -1 4483.15  141.29
   0  -8  -1 4506.05  143.99
   0  -8   1 4394.06  142.39
   0   8   1 4505.65  142.79
   0   8   1 4584.54  138.89
   0  -8   1 4490.85  145.79
   0  -8  -1 4497.15  144.79
   0  -8  -1 4478.45  145.49
   0   8   1 4307.37  143.69
   0   8   1 4503.45  140.69
   0   8  -1 4543.05  139.79
   0   8  -1 4560.14  150.28
   0   8  -1 4476.95  143.09
   0  -8   1 4502.65  144.79
   0  -9  -1    2.70    3.50
   0   9  -1   -1.20    3.20
   0   9   1   -0.90    3.60
   0   9  -1    3.30    2.70
   0   9   1    2.50    3.10
   0  -9   1    5.50    4.20
   0   9   1    2.50    2.60
   0  -9  -1    8.10    4.40
   0   9  -1    1.00    3.40
   0  -9   1    7.40    4.50
   0  10  -1  381.16   18.30
   0 -10  -1  325.17   21.90
   0  10   1  350.06   24.00
   0  10  -1  399.66   21.80
   0 -10   1  363.26   22.50
   0 -10   1  358.46   21.20
   0  10   1  378.96   17.40
   0 -10   1  353.76   19.80
   0 -10  -1  367.56   20.60
   0 -10  -1  365.56   21.00
   0 -11  -1   -2.90    4.00
   0  11  -1   -1.20    5.40
   0 -11   1   -0.80    4.40
   0  11   1   -0.50    5.20
   0 -11   1   -2.30    4.10
   0  11  -1    5.00    4.00
   0 -11  -1   -1.50    6.40
   0  11   1    1.10    3.30
   0 -11  -1   -5.80    4.20
   0 -12   1  640.14   31.00
   0 -12  -1  631.74   31.20
   0  12  -1  616.04   33.10
   0 -12  -1  589.14   33.90
   0 -12   1  597.04   33.70
   0 -12  -1  553.64   32.20
   0  12   1  645.14   33.50
   0  12   1  644.94   25.80
   0  12  -1  609.54   26.90
   1   1  -1   54.19    2.70
  -1   1   1   36.20    2.30
  -1   2  -1    6.20    1.20
   1   2   1   13.10    1.20
  -1  -2   1    8.60    1.20
   1  -2  -1    8.60    1.30
   1   2   1   11.90    1.30
   1  -2  -1    8.70    1.40
   1  -2  -1    8.70    1.40
  -1   2  -1    9.50    1.20
   1  -2  -1   13.50    1.50
  -1   2  -1    9.40    1.40
   1   2   1    7.20    1.30
  -1   2  -1    7.10    1.20
   1   2   1    9.00    1.30
  -1  -2   1    6.40    1.20
  -1  -2   1   12.80    1.80
  -1  -2  -1   11.40    1.30
   1   2  -1   10.20    1.40
  -1   2   1   15.20    1.80
   1   2  -1    8.10    1.30
   1  -2   1    9.00    1.60
   1  -2   1    9.10    1.40
  -1  -2  -1    8.00    1.30
  -1  -2  -1    7.70    1.40
   1  -2   1    8.30    1.30
  -1   2   1    9.50    1.40
   1  -2   1    8.30    1.30
  -1   2   1    9.00    0.90
  -1   2   1   10.20    1.30
   1  -3  -1  881.11   30.20
  -1   3  -1  927.11   29.50
   1   3   1  924.21   29.50
   1   3   1  946.91   29.50
  -1  -3   1  923.21   31.10
  -1  -3   1  899.31   29.90
  -1   3  -1  852.51   30.40
  -1  -3   1  928.81   31.50
  -1   3  -1  924.91   30.60
  -1   3  -1  883.11   31.30
   1  -3  -1  925.61   31.00
   1  -3  -1  960.90   30.30
  -1   3  -1  944.11   30.40
   1  -3  -1  893.91   31.00
  -1  -3   1  869.81   30.30
   1   3   1  937.11   30.40
   1   3   1  935.11   31.00
  -1   3   1  903.91   31.20
  -1  -3  -1  872.91   31.20
   1   3  -1  949.40   30.70
  -1  -3  -1  893.61   29.30
   1  -3   1  921.81   30.40
  -1   3   1  914.11   30.30
  -1   3   1  913.11   30.00
  -1  -3  -1  848.62   30.00
   1   3  -1  849.72   30.60
  -1   3   1  932.01   28.80
   1  -3   1  920.01   30.80
   1   3  -1  918.21   31.50
  -1   3   1  908.91   30.90
  -1  -3  -1  906.61   31.00
   1   3  -1  914.51   30.00
  -1   4  -1  706.23   25.40
   1  -4  -1  720.13   26.50
   1  -4  -1  645.64   25.30
   1   4   1  739.13   24.60
  -1   4  -1  692.73   26.90
  -1  -4   1  716.23   24.80
   1   4   1  745.83   25.80
  -1   4  -1  707.53   24.50
  -1   4  -1  736.03   26.20
  -1   4  -1  766.62   26.20
   1   4   1  740.03   24.60
  -1  -4   1  685.33   26.70
   1  -4  -1  692.73   25.20
  -1  -4   1  689.03   25.60
  -1   4   1  729.93   27.00
   1  -4   1  711.23   25.80
  -1  -4  -1  641.34   25.20
  -1   4   1  744.43   25.90
   1   4  -1  705.93   27.10
   1  -4   1  744.53   27.10
  -1  -4  -1  708.43   26.40
   1   4  -1  735.63   26.00
  -1   4   1  746.63   23.90
  -1  -4  -1  741.03   27.20
   1   4  -1  761.52   26.60
   1   4  -1  712.13   25.00
   1  -4   1  765.92   26.60
  -1   4   1  701.63   25.10
  -1  -4  -1  651.73   24.10
   1   4  -1  748.53   25.20
  -1   5  -1 5402.56  174.38
   1  -5  -1 6100.79  174.98
   1   5   1 5813.32  171.38
  -1  -5   1 5702.83  171.28
  -1   5  -1 5561.74  170.88
   1  -5  -1 5676.63  173.88
  -1  -5   1 5683.23  172.78
   1  -5  -1 5503.95  172.08
  -1   5  -1 5776.82  172.38
  -1   5  -1 5606.24  173.38
   1   5   1 5590.34  172.68
  -1   5  -1 5481.75  172.78
   1  -5  -1 5634.04  172.68
  -1  -5   1 5821.62  174.98
   1   5   1 5587.14  170.88
  -1  -5   1 5524.75  173.78
   1  -5   1 5621.24  173.58
   1   5  -1 5523.75  173.48
   1   5  -1 5599.94  171.68
  -1  -5  -1 5971.40  174.98
  -1   5   1 5638.04  173.58
  -1  -5  -1 5675.33  170.58
   1   5  -1 5590.34  172.88
  -1   5   1 5579.24  172.68
  -1  -5  -1 5624.94  173.98
   1   5  -1 5576.44  171.58
  -1  -5  -1 5444.56  172.38
  -1   5   1 5625.44  170.18
   1  -5   1 5988.10  174.98
  -1   5   1 5497.15  174.48
   1  -5   1 5748.33  172.98
  -1   5   1 5553.94  171.78
  -1  -6   1   77.79    7.10
  -1  -6   1   98.39    7.60
   1  -6  -1   67.29    6.80
   1   6   1   87.49    5.90
  -1  -6   1   81.19    7.90
   1  -6  -1   74.49    6.40
  -1   6  -1   85.89    7.40
  -1   6  -1   78.49    6.80
  -1   6  -1   68.59    6.20
  -1   6  -1   82.19    7.80
   1   6   1   83.79    7.30
   1   6   1   87.39    6.20
  -1   6  -1   75.19    5.70
  -1  -6   1   81.49    6.00
   1  -6  -1   86.79    8.00
   1   6   1   76.79    6.80
  -1   6   1   65.69    6.40
  -1   6   1   79.79    5.40
  -1  -6  -1   78.99    7.70
   1  -6   1   83.79    7.20
   1   6  -1   81.89    6.20
  -1  -6  -1   82.39    5.70
   1  -6   1   81.79    7.30
  -1   6   1   63.99    7.20
   1   6  -1   74.69    6.20
  -1   6   1   62.69    5.70
  -1  -6  -1   61.39    6.40
   1  -6   1   66.39    7.10
  -1  -6  -1   86.39    7.00
  -1   6   1   73.39    7.10
   1   6  -1   81.29    6.90
   1   7   1 1358.66   49.30
  -1   7  -1 1390.86   47.00
  -1   7  -1 1354.16   49.40
   1  -7  -1 1422.56   51.69
  -1  -7   1 1388.46   50.99
  -1  -7   1 1441.16   49.80
  -1   7  -1 1391.36   51.99
  -1   7  -1 1370.56   50.19
  -1   7  -1 1330.37   48.40
  -1  -7   1 1416.46   52.09
  -1  -7   1 1527.65   55.49
   1  -7  -1 1370.56   50.79
   1   7   1 1441.56   47.10
   1  -7  -1 1459.85   49.70
   1   7   1 1369.76   47.50
   1   7  -1 1403.26   48.10
   1   7  -1 1396.66   47.70
   1  -7   1 1385.46   50.69
  -1   7   1 1310.17   49.99
  -1  -7  -1 1463.05   49.70
  -1  -7  -1 1370.36   46.30
   1  -7   1 1414.16   49.60
   1  -7   1 1380.36   51.59
  -1  -7  -1 1355.26   50.79
  -1   7   1 1396.06   49.50
  -1   7   1 1376.36   46.00
  -1  -7  -1 1442.46   51.99
   1   7  -1 1342.17   49.40
  -1   7   1 1411.96   48.40
   1   7  -1 1338.17   49.99
   1   8   1  169.08   10.70
   1   8   1  170.28   12.60
   1   8   1  147.99    9.50
   1  -8  -1  168.28   12.70
  -1   8  -1  174.18   12.20
  -1  -8   1  159.18   10.00
   1   8   1  159.08   11.60
  -1  -8   1  149.59   11.70
   1  -8  -1  158.48   13.50
   1  -8  -1  171.58   12.80
  -1   8  -1  178.38   10.00
  -1   8  -1  163.28   11.30
  -1  -8   1  146.09   12.30
  -1   8   1  152.38   12.40
   1  -8   1  179.48   12.40
  -1   8   1  172.18    9.50
   1  -8   1  144.69   11.70
  -1   8   1  163.18   10.90
   1   8  -1  156.88   12.40
  -1  -8  -1  148.79   12.20
  -1   8   1  159.28   11.60
  -1  -8  -1  174.78   13.70
  -1  -8  -1  172.08   13.70
   1   8  -1  161.88   10.80
   1   8  -1  161.78   11.90
   1  -8   1  159.38   12.90
   1   8  -1  150.98   10.20
  -1  -8  -1  158.98    9.60
   1   9   1  615.84   27.20
   1   9   1  649.93   29.50
  -1   9  -1  695.03   26.70
  -1   9  -1  702.83   31.00
   1  -9  -1  659.03   29.40
  -1  -9   1  644.34   29.60
  -1  -9   1  653.53   31.30
   1   9   1  664.93   26.70
  -1  -9   1  645.54   28.30
   1  -9  -1  643.54   31.00
   1   9  -1  636.64   30.00
  -1   9   1  695.63   30.30
  -1  -9  -1  698.83   29.40
  -1  -9  -1  620.14   30.90
   1  -9   1  688.33   31.60
  -1  -9  -1  653.73   29.50
  -1   9   1  689.13   25.70
   1  -9   1  654.83   29.50
   1   9  -1  621.84   27.60
   1   9  -1  696.13   27.40
  -1   9   1  655.83   28.20
  -1 -10   1   43.30    7.60
   1  10   1   34.80    7.40
  -1 -10   1   41.20    9.10
   1 -10  -1   51.39    9.10
  -1  10  -1   26.70    5.40
   1 -10  -1   51.39    8.70
   1  10   1   32.00    6.50
  -1 -10   1   45.40    8.50
   1  10   1   34.70    5.60
  -1  10  -1   42.20    8.10
   1  10  -1   34.30    6.70
  -1 -10  -1   45.50    8.00
  -1  10   1   29.60    8.30
   1 -10   1   41.00    8.40
   1 -10   1   31.90    8.10
   1  10  -1   34.30    7.50
  -1 -10  -1   49.60    9.00
  -1 -10  -1   39.80    8.90
   1 -11  -1  118.29   14.00
   1  11   1  148.39   14.10
  -1 -11   1  157.38   13.10
  -1  11  -1  135.19   14.00
   1 -11  -1  135.29   12.90
   1 -11  -1  121.39   13.80
  -1  11  -1  142.19   10.50
   1  11   1  140.69   10.20
  -1 -11   1  121.59   13.90
  -1 -11  -1  129.09   14.70
  -1  11   1  150.48   10.00
   1  11  -1  132.59   11.00
   1 -11   1  127.49   12.30
   1  11  -1  150.28   14.30
   1 -11   1  123.89   14.00
  -1 -11  -1  146.99   14.70
  -1  11   1  145.89   14.10
   1 -11   1  108.39   22.20
  -1 -11  -1  120.19   12.60
   1 -12  -1    8.30    6.30
   1  12   1    8.00    7.80
  -1 -12   1    2.60    5.10
   1 -12  -1   12.00    5.60
  -1  12  -1   -1.00    7.70
  -1 -12   1   -2.90    5.60
  -1  12  -1    1.00    4.60
   1  12   1    7.00    5.00
   1 -12  -1   33.00   10.60
  -1 -12  -1    4.00    9.80
  -1  12   1    9.70    8.30
   1  12  -1    7.40    8.20
   1  12  -1    5.10    5.30
  -1 -12  -1    3.80    5.20
  -1  12   1   -0.80    4.30
  -1 -12  -1   12.00    6.40
   1 -12   1    4.90    5.70
   1 -12   1    1.00    5.30
  -2   0   1    2.90    0.70
  -2   0   1   -0.10    0.20
   2   0  -1    0.90    0.30
   2   0  -1    0.70    0.40
   2   0   1    0.60    0.40
   2   0  -1    0.20    0.20
  -2   0  -1    0.10    0.20
   2   0  -1    0.00    0.30
   2   0   1    0.00    0.20
   2   0   1    3.20    0.60
  -2   0   1    0.10    0.20
  -2   0  -1    1.00    0.40
  -2   0   1    1.40    0.50
  -2   0  -1    0.60    0.40
  -2   1  -1   53.49    3.20
   2   1   1   56.59    2.40
   2   1   1   61.09    3.20
   2  -1  -1   60.89    3.00
   2  -1  -1   54.09    3.00
   2   1   1   64.69    3.20
   2  -1  -1   60.59    3.20
  -2   1  -1   54.09    3.10
  -2   1  -1   51.09    3.10
  -2  -1   1   53.09    3.00
  -2   1  -1   58.29    3.10
   2   1   1   61.19    3.20
  -2  -1   1   63.09    3.00
   2   1   1   59.89    3.20
  -2  -1  -1   53.19    3.10
  -2   1   1   55.89    3.00
   2  -1   1   58.59    3.30
   2   1  -1   56.29    3.30
   2  -1   1   58.49    2.90
  -2  -1  -1   59.69    3.10
   2   1  -1   57.69    2.80
   2   1  -1   55.39    3.20
   2  -1   1   58.89    3.20
  -2   1   1   55.59    2.90
   2  -1   1   54.09    3.10
  -2  -1  -1   55.79    3.10
  -2   1   1   48.90    3.00
   2  -1   1   52.99    3.10
  -2  -1  -1   56.59    3.00
   2   1  -1   61.99    3.20
  -2  -2   1 1732.53   54.99
   2  -2  -1 1712.83   54.79
   2   2   1 1867.11   54.89
  -2  -2   1 1764.02   55.59
  -2  -2   1 1858.21   55.69
  -2   2  -1 1831.02   55.19
   2  -2  -1 1831.32   55.39
  -2  -2   1 1892.71   54.59
  -2   2  -1 1756.12   55.59
  -2  -2   1 1666.33   54.89
  -2   2  -1 1728.53   55.09
  -2   2  -1 1662.73   54.69
   2   2   1 1818.32   55.39
   2  -2  -1 1609.64   54.99
   2  -2  -1 1743.73   54.99
   2   2   1 1822.62   54.89
   2   2  -1 1797.82   55.19
  -2  -2  -1 1848.72   54.99
  -2  -2  -1 1719.13   54.69
  -2   2   1 1780.42   55.29
   2   2  -1 1807.62   55.09
  -2   2   1 1801.42   55.09
   2  -2   1 1741.23   55.49
   2   2  -1 1749.53   54.39
  -2   2   1 1763.32   55.29
  -2  -2  -1 1690.93   54.79
  -2  -2  -1 1787.92   55.49
   2  -2   1 1854.71   55.09
   2   2  -1 1795.22   55.59
   2  -2   1 1628.44   54.89
  -2   2   1 1809.12   54.99
  -2  -3   1  318.97   12.50
  -2  -3   1  327.17   12.20
  -2   3  -1  318.57   12.90
  -2   3  -1  303.87   12.70
  -2   3  -1  297.07   13.30
   2  -3  -1  301.07   12.50
   2   3   1  281.97   12.70
   2  -3  -1  342.77   12.80
   2  -3  -1  322.17   13.10
  -2   3  -1  330.57   11.90
   2  -3  -1  313.07   13.10
  -2   3  -1  315.07   12.70
  -2  -3   1  328.77   13.40
  -2  -3   1  307.57   12.60
   2   3   1  326.37   12.30
   2   3   1  302.57   12.50
  -2   3   1  298.47   12.80
   2  -3   1  294.37   13.20
   2   3  -1  316.37   12.60
  -2  -3  -1  305.47   12.50
  -2   3   1  333.27   13.40
  -2  -3  -1  298.67   12.00
  -2  -3  -1  320.07   12.50
  -2   3   1  307.07   12.60
   2   3  -1  308.37   13.00
  -2   3   1  315.07   12.50
   2  -3   1  319.97   12.90
  -2   3   1  323.87   11.10
   2  -3   1  319.57   12.80
   2   3  -1  315.67   12.70
  -2  -3  -1  324.87   13.30
   2  -4  -1   34.60    4.00
  -2   4  -1   30.40    3.40
   2  -4  -1   41.80    3.90
  -2  -4   1   38.20    3.50
  -2   4  -1   32.10    3.70
   2   4   1   34.80    3.00
   2   4   1   31.70    3.40
   2  -4  -1   38.80    4.00
  -2   4  -1   43.90    4.20
   2   4   1   34.90    3.30
  -2   4  -1   43.80    3.40
   2  -4  -1   28.40    3.30
  -2  -4   1   32.10    3.50
  -2  -4   1   32.50    3.80
  -2   4  -1   37.00    4.20
  -2  -4   1   34.30    3.40
   2   4  -1   33.90    3.80
   2  -4   1   31.90    3.60
  -2   4   1   39.20    4.10
  -2  -4  -1   41.30    3.80
   2  -4   1   45.50    4.60
   2   4  -1   32.70    3.80
   2  -4   1   32.90    3.60
  -2   4   1   30.80    2.50
   2   4  -1   39.70    3.70
  -2   4   1   36.00    3.60
  -2  -4  -1   34.20    3.20
  -2   4   1   48.60    4.60
   2  -4   1   27.90    3.50
  -2   4   1   34.00    3.60
  -2  -4  -1   32.30    3.60
  -2  -4  -1   32.30    4.00
   2   5   1   23.60    4.00
   2  -5  -1   28.10    4.30
  -2  -5   1   24.00    4.10
   2  -5  -1   25.80    3.90
   2   5   1   19.60    2.70
  -2  -5   1   25.20    3.90
  -2   5  -1   25.70    3.90
  -2  -5   1   19.90    3.60
   2  -5  -1   17.00    2.90
  -2   5  -1   22.30    2.80
  -2   5  -1   25.30    4.00
   2   5   1   27.00    3.60
  -2   5  -1   21.40    3.70
  -2  -5   1   20.50    3.10
   2   5   1   18.90    2.90
   2  -5  -1   15.10    3.20
  -2  -5   1   24.00    3.30
   2   5  -1   21.00    3.50
  -2  -5  -1   20.40    3.60
   2   5  -1   22.90    3.30
  -2   5   1   21.50    3.20
  -2   5   1   27.70    2.70
  -2   5   1   25.30    3.90
  -2   5   1   18.70    3.40
  -2  -5  -1   30.60    3.70
   2  -5   1   18.20    3.60
  -2  -5  -1   23.80    4.30
  -2  -5  -1   19.90    3.40
   2  -5   1   27.60    3.90
  -2   5   1   32.70    4.50
   2   5  -1   19.70    3.60
   2   5  -1   23.90    3.20
   2  -5   1   30.00    4.30
  -2  -5  -1   22.10    3.10
   2   6   1 5323.97  161.18
  -2  -6   1 5237.78  162.38
   2  -6  -1 5201.18  161.58
  -2   6  -1 5090.09  159.98
  -2   6  -1 5346.86  160.68
  -2   6  -1 5092.69  157.18
   2  -6  -1 5279.97  159.68
  -2  -6   1 5294.87  158.28
   2   6   1 5066.19  159.58
  -2  -6   1 4990.50  161.08
  -2  -6   1 5242.28  159.08
  -2  -6   1 5172.08  159.78
   2   6   1 4954.70  157.38
  -2   6  -1 4897.41  161.58
   2   6   1 5064.49  157.78
  -2   6  -1 5352.86  159.48
   2  -6  -1 5209.78  161.08
   2  -6   1 5313.47  161.98
   2  -6   1 5108.39  160.68
  -2  -6  -1 5329.97  162.38
  -2  -6  -1 5057.69  161.28
  -2  -6  -1 5312.47  157.58
  -2   6   1 5027.60  158.78
   2   6  -1 4988.60  159.68
  -2   6   1 5060.39  159.68
   2  -6   1 5123.09  159.68
  -2   6   1 4933.91  161.48
  -2  -6  -1 5282.47  159.68
  -2   6   1 5046.90  156.28
   2   6  -1 5140.19  158.48
  -2  -6  -1 5176.28  159.28
  -2   6   1 5247.28  160.88
   2   6  -1 5252.37  160.98
  -2  -7   1    5.60    2.90
  -2   7  -1    9.20    3.00
   2  -7  -1   24.00    5.70
   2   7   1    2.40    1.90
  -2   7  -1    5.20    2.30
  -2  -7   1   10.00    3.10
  -2  -7   1    1.00    1.70
  -2   7  -1    3.00    2.90
   2   7   1    3.70    2.60
   2  -7  -1   10.80    3.30
   2   7   1    0.90    2.40
   2  -7  -1    5.00    2.60
  -2  -7   1   -2.20    2.30
  -2   7  -1    5.50    3.10
   2   7   1    4.70    2.30
  -2  -7   1    0.50    1.80
  -2   7  -1    6.00    3.10
  -2   7   1    1.50    2.70
   2   7  -1    4.70    2.40
  -2   7   1    5.60    2.70
  -2  -7  -1    3.90    3.00
   2   7  -1    1.60    2.10
  -2  -7  -1    0.90    2.40
   2  -7   1   -0.40    2.60
  -2  -7  -1    0.60    1.80
  -2  -7  -1   14.30    3.20
   2  -7   1    1.40    2.30
   2   7  -1    6.60    2.90
  -2   7   1    2.30    1.70
  -2  -7  -1    2.30    2.40
   2   7  -1    2.70    2.10
  -2   7   1    2.70    2.70
   2  -7   1   -1.10    2.40
  -2   7   1   -0.80    2.20
   2  -8  -1  209.78   16.30
  -2  -8   1  215.68   11.90
  -2   8  -1  209.18   11.20
  -2   8  -1  197.88   12.70
   2   8   1  193.48   12.80
  -2  -8   1  211.78   13.70
  -2   8  -1  182.08   14.20
  -2  -8   1  215.48   12.70
   2   8   1  202.78   13.30
  -2   8  -1  198.28   13.40
   2  -8  -1  214.88   14.50
   2   8   1  203.78   11.60
  -2  -8   1  182.58   13.90
  -2  -8  -1  206.98   12.80
   2  -8   1  194.58   14.50
   2   8  -1  185.28   11.70
   2  -8   1  175.58   12.60
  -2   8   1  193.38   10.10
   2   8  -1  183.58   13.40
  -2  -8  -1  210.08   11.40
   2  -8   1  186.98   13.40
   2   8  -1  207.18   11.90
  -2   8   1  197.38   13.10
  -2  -8  -1  182.38   13.70
   2   8  -1  210.18   13.50
  -2   8   1  181.98   13.60
  -2   8   1  185.08   12.20
  -2  -9   1    3.90    3.30
  -2  -9   1    4.80    3.30
  -2   9  -1   -0.20    3.30
   2   9   1    0.60    3.10
   2   9   1    1.60    3.50
  -2   9  -1   -0.10    3.20
  -2  -9   1    6.80    3.60
   2  -9  -1    5.20    4.10
  -2  -9   1    5.70    4.30
  -2   9  -1   10.40    5.60
   2   9   1    2.40    2.90
   2  -9  -1    4.10    3.60
   2   9  -1    0.00    2.70
  -2   9   1    4.50    4.00
  -2  -9  -1    0.90    2.70
   2  -9   1    3.40    3.90
   2   9  -1    0.90    3.20
  -2  -9  -1   13.00    4.90
   2  -9   1    1.30    2.90
   2   9  -1   -1.80    3.20
  -2  -9  -1    5.20    3.40
  -2  -9  -1    3.90    2.80
  -2   9   1    2.60    2.50
  -2 -10   1 1744.23   66.19
  -2 -10   1 1822.12   64.79
   2 -10  -1 1825.22   66.19
  -2 -10   1 1755.92   68.19
   2  10   1 1859.01   66.89
  -2  10  -1 1837.22   61.29
   2  10   1 1800.32   63.39
  -2  10  -1 1890.01   67.39
   2 -10  -1 1866.41   68.79
   2  10   1 1839.72   62.09
  -2 -10  -1 1756.62   68.69
  -2 -10  -1 1787.72   65.19
  -2  10   1 1845.12   59.89
   2  10  -1 1897.61   63.29
   2 -10   1 1734.43   65.89
  -2 -10  -1 1762.82   65.99
   2  10  -1 1757.72   66.39
  -2  10   1 1863.11   67.79
   2 -10   1 1768.42   68.09
  -2 -11   1  140.79   14.80
   2  11   1  149.59   11.00
  -2  11  -1  164.98   15.10
  -2 -11   1  153.68   12.90
  -2 -11   1  114.79   14.10
   2 -11  -1  143.29   14.60
  -2  11  -1  159.68   10.90
   2  11   1  145.69   14.40
   2 -11  -1  159.38   15.70
   2  11  -1  133.09   11.50
  -2 -11  -1  121.89   12.40
  -2 -11  -1  153.88   15.40
  -2  11   1  141.39   14.40
   2 -11   1  151.88   15.00
   2  11  -1  140.49   14.90
   2 -11   1  141.39   18.10
  -2 -11  -1  143.09   14.90
  -2 -12   1  352.76   22.40
  -2 -12   1  349.07   25.70
   2 -12  -1  386.26   25.90
  -2  12  -1  401.66   19.20
   2  12   1  380.26   19.80
   2 -12  -1  378.56   25.70
  -2  12  -1  331.97   24.00
   2 -12  -1  385.06   23.30
   2  12   1  407.46   25.40
   2 -12   1  384.96   23.20
   2 -12   1  384.46   25.80
   2  12  -1  398.26   20.90
   2  12  -1  447.56   26.70
  -2 -12  -1  422.86   23.90
  -2  12   1  433.26   26.50
  -2 -12  -1  363.26   26.00
  -2 -12  -1  357.26   25.10
  -3   0  -1    1.10    0.60
  -3   0   1    5.00    1.10
  -3   0   1    4.90    1.00
  -3   0  -1    2.40    0.80
  -3   0   1    1.80    0.70
  -3   0   1    1.20    0.60
   3   0   1    1.20    0.60
   3   0   1    1.00    0.50
   3   0  -1    2.10    0.80
  -3   0  -1    1.70    0.60
  -3   0   1    4.10    0.90
   3   0  -1    1.30    0.70
   3   0  -1    1.80    0.60
  -3   0  -1    1.10    0.50
  -3   0  -1    2.80    0.80
   3   0   1    2.10    0.70
  -3   0  -1    1.60    0.60
   3   0  -1    2.00    0.70
  -3   1  -1  809.42   25.50
  -3  -1   1  826.12   25.80
   3   1   1  816.92   24.40
   3  -1  -1  758.52   25.40
   3  -1  -1  753.82   24.70
  -3   1  -1  787.02   25.40
   3  -1  -1  731.23   25.20
  -3  -1   1  758.32   25.40
   3   1   1  757.42   25.20
  -3   1  -1  775.82   25.50
  -3  -1   1  796.52   25.00
   3   1   1  757.62   25.50
   3   1   1  801.42   25.40
  -3  -1  -1  725.53   25.40
  -3  -1  -1  755.32   25.30
  -3   1   1  753.92   25.40
   3   1  -1  784.52   25.40
  -3   1   1  740.73   25.20
  -3  -1  -1  811.82   25.40
   3   1  -1  758.92   25.60
  -3  -1  -1  772.62   24.30
   3   1  -1  781.12   25.00
   3  -1   1  737.83   25.30
  -3   1   1  747.13   24.70
  -3   1   1  803.32   25.40
   3  -1   1  814.62   25.60
  -3  -1  -1  771.22   25.30
  -3   1   1  774.82   24.80
  -3  -1  -1  802.92   25.40
   3  -1   1  770.02   25.40
   3   1  -1  785.82   24.90
   3   1  -1  780.42   25.70
  -3   2  -1  848.82   30.30
  -3  -2   1  957.10   31.10
   3  -2  -1  927.31   30.50
   3  -2  -1  889.51   30.20
   3   2   1  992.10   30.70
   3   2   1  953.90   30.20
  -3  -2   1  858.81   30.40
  -3   2  -1  880.11   30.00
  -3   2  -1  962.00   30.70
   3   2   1  962.70   30.80
  -3  -2   1  958.50   29.90
   3  -2  -1  962.70   30.80
  -3   2  -1  907.61   30.80
   3  -2  -1  874.71   30.20
   3   2   1  950.90   30.40
  -3  -2  -1  867.81   30.20
  -3   2   1  967.20   30.50
   3  -2   1  913.81   30.70
  -3  -2  -1  956.30   30.30
  -3   2   1  899.11   30.30
   3  -2   1  903.61   30.40
  -3  -2  -1  947.21   30.90
   3  -2   1  896.21   30.50
   3  -2   1  940.61   30.70
   3   2  -1  929.91   30.70
   3   2  -1  915.41   29.80
   3   2  -1  950.80   30.60
   3  -2   1  963.30   30.30
  -3  -2  -1  842.42   30.20
   3   2  -1  914.21   30.80
  -3   2   1  939.31   30.60
  -3  -3   1 4604.04  139.99
   3  -3  -1 4247.18  139.59
  -3  -3   1 4463.45  140.79
  -3   3  -1 4676.33  140.19
   3  -3  -1 4590.24  140.09
   3   3   1 4720.03  140.69
  -3  -3   1 4561.44  140.89
  -3  -3   1 4748.92  139.29
  -3   3  -1 4653.33  139.99
   3  -3  -1 4882.01  140.69
   3  -3  -1 4808.52  140.69
   3   3   1 4680.73  139.89
  -3   3  -1 4790.52  140.29
  -3  -3   1 4246.67  139.69
   3   3   1 4775.72  140.09
  -3   3  -1 4669.13  140.99
  -3   3   1 4770.42  140.09
   3   3  -1 4744.13  140.29
  -3   3   1 4454.95  140.19
   3  -3   1 4348.77  139.99
   3   3  -1 4681.83  140.79
  -3   3   1 4553.04  140.49
  -3  -3  -1 4615.24  140.69
  -3  -3  -1 4438.86  139.79
   3  -3   1 4591.74  140.79
  -3   3   1 4373.16  139.89
  -3  -3  -1 4402.56  139.49
   3   3  -1 4678.83  140.19
  -3  -3  -1 4771.22  139.79
   3  -3   1 4731.13  140.09
   3  -3   1 4399.86  139.89
   3   4   1 1761.32   59.59
  -3  -4   1 1794.82   60.79
  -3   4  -1 1865.51   58.29
  -3   4  -1 1881.51   61.89
   3   4   1 1861.71   59.39
   3  -4  -1 1764.32   59.59
  -3   4  -1 1797.12   59.99
   3  -4  -1 1839.72   60.69
  -3   4  -1 1948.41   60.39
  -3  -4   1 1835.42   59.89
  -3  -4   1 1902.31   59.79
  -3   4  -1 1831.62   59.89
  -3  -4   1 1898.11   61.39
   3   4   1 1957.30   60.99
   3  -4  -1 1744.03   59.69
  -3  -4   1 1851.91   59.09
   3  -4  -1 2038.80   61.29
   3  -4   1 1843.22   60.19
  -3   4   1 1785.52   59.79
  -3   4   1 1810.12   57.39
   3  -4   1 1943.01   61.29
  -3  -4  -1 1865.01   61.39
  -3   4   1 1849.11   60.89
  -3  -4  -1 1741.43   59.49
   3  -4   1 1885.71   60.29
  -3   4   1 1881.61   60.49
  -3  -4  -1 1887.41   59.59
  -3  -4  -1 1869.21   59.29
  -3  -4  -1 1842.42   60.89
   3   4  -1 1864.61   59.79
  -3   4   1 1863.01   59.79
   3  -5  -1   28.00    3.90
   3   5   1   23.10    2.90
  -3   5  -1   31.80    4.50
  -3   5  -1   31.20    4.20
   3   5   1   26.10    4.10
   3  -5  -1   32.00    4.40
  -3   5  -1   31.30    4.20
   3  -5  -1   27.90    3.80
  -3  -5   1   33.30    3.70
   3  -5  -1   33.70    4.30
  -3   5  -1   26.70    3.80
   3   5   1   34.80    3.90
  -3   5  -1   27.00    3.00
  -3  -5   1   28.30    3.70
   3   5   1   25.90    3.60
  -3  -5   1   33.20    5.00
  -3  -5   1   31.40    4.10
  -3   5   1   22.40    3.60
  -3  -5  -1   23.40    3.40
  -3  -5  -1   27.10    3.90
  -3  -5  -1   38.10    5.00
   3  -5   1   25.30    3.80
  -3   5   1   28.50    2.80
  -3  -5  -1   32.80    3.80
   3  -5   1   30.50    4.50
  -3   5   1   23.10    3.40
   3   5  -1   29.80    4.00
   3   5  -1   29.60    3.80
  -3   5   1   27.80    4.10
   3  -5   1   18.10    3.40
  -3   5   1   33.30    4.40
   3   5  -1   28.80    4.20
   3  -5   1   25.80    4.00
   3   6   1  193.58   11.70
  -3   6  -1  160.38   11.20
   3  -6  -1  168.08   11.10
   3  -6  -1  163.28   10.10
  -3  -6   1  150.48   11.10
   3  -6  -1  151.48   10.40
  -3   6  -1  163.88    8.60
   3   6   1  148.99    9.10
   3   6   1  144.49    9.80
  -3   6  -1  158.08    9.90
  -3   6  -1  170.58   10.60
  -3  -6   1  168.18   10.50
  -3  -6   1  162.18   10.80
  -3   6  -1  150.58   10.10
   3  -6  -1  157.98   10.00
   3   6   1  165.18    8.90
  -3  -6   1  134.39   10.20
  -3   6   1  161.88   10.30
   3  -6   1  153.08   10.00
   3  -6   1  145.39    9.90
  -3  -6  -1  163.48    9.90
  -3   6   1  151.08   10.40
  -3   6   1  178.78   11.50
  -3  -6  -1  171.28   11.80
  -3   6   1  150.68    9.70
   3   6  -1  148.79   10.00
  -3  -6  -1  159.48   10.90
   3  -6   1  167.38   10.70
   3  -6   1  158.28   11.10
   3   6  -1  159.18    9.20
  -3   6   1  158.68    7.90
  -3  -6  -1  151.88    9.90
  -3  -6  -1  162.48    9.30
   3   6  -1  154.28    9.60
  -3  -7   1 1461.45   55.79
   3   7   1 1534.25   52.69
   3  -7  -1 1668.53   54.99
   3   7   1 1527.95   54.49
   3   7   1 1494.15   55.49
  -3   7  -1 1527.45   56.89
  -3   7  -1 1514.55   54.09
  -3   7  -1 1515.35   54.79
   3  -7  -1 1642.44   56.29
  -3  -7   1 1564.24   57.29
  -3  -7   1 1540.25   53.39
   3  -7  -1 1646.94   57.09
  -3   7  -1 1605.94   55.49
  -3   7  -1 1579.74   51.69
   3   7   1 1504.85   51.89
  -3  -7   1 1576.64   52.99
   3  -7   1 1557.04   55.59
  -3   7   1 1539.35   53.79
  -3  -7  -1 1577.94   52.39
   3   7  -1 1511.85   53.59
  -3  -7  -1 1511.75   56.79
   3   7  -1 1563.84   54.89
  -3   7   1 1511.15   56.49
   3   7  -1 1502.65   55.59
   3  -7   1 1636.24   58.19
   3   7  -1 1588.14   52.79
  -3  -7  -1 1550.44   56.49
  -3  -7  -1 1603.64   54.69
  -3   7   1 1554.64   50.59
  -3   7   1 1547.15   55.49
  -3  -7  -1 1591.44   54.19
  -3   7   1 1567.94   54.79
   3  -7   1 1587.24   56.89
   3   8   1  901.91   35.70
   3   8   1  910.41   33.50
   3  -8  -1  897.61   45.00
   3  -8  -1  900.01   36.90
  -3  -8   1  909.41   34.50
  -3  -8   1  882.41   33.50
  -3  -8   1  888.11   35.60
  -3   8  -1  851.31   35.60
  -3  -8   1  877.71   37.10
  -3   8  -1  841.12   37.50
  -3   8  -1  853.31   34.70
  -3   8  -1  878.21   32.00
   3  -8  -1  886.81   38.10
   3   8   1  856.01   32.60
  -3   8   1  909.31   31.20
   3  -8   1  876.91   36.50
   3   8  -1  925.71   34.30
  -3   8   1  857.81   36.10
   3  -8   1  891.91   35.60
   3  -8   1  886.01   37.50
   3   8  -1  892.71   35.90
  -3   8   1  892.71   35.80
  -3  -8  -1  905.21   36.00
   3   8  -1  825.12   37.50
  -3   8   1  837.12   37.40
   3   8  -1  866.61   33.30
  -3   8   1  897.81   34.80
  -3  -8  -1  876.21   32.80
  -3  -8  -1  901.81   34.90
  -3  -8  -1  861.71   37.30
  -3  -9   1  126.79    9.90
   3   9   1  130.19   11.60
  -3  -9   1  119.59   12.00
  -3   9  -1  101.09   10.70
   3   9   1  114.89    9.20
  -3   9  -1  113.59   12.20
   3  -9  -1  104.39   10.80
   3  -9  -1  130.89   12.00
  -3   9  -1  128.79   10.90
  -3  -9   1  128.19   10.40
  -3  -9   1  116.79   11.10
   3   9   1  114.09    9.40
  -3   9   1  122.09   11.20
   3   9  -1  119.19   10.00
  -3   9   1  133.59   11.00
   3  -9   1  120.79   11.50
  -3  -9  -1  142.29   11.60
  -3  -9  -1  125.19    9.30
  -3  -9  -1  107.29   11.40
  -3   9   1  122.29    8.20
  -3  -9  -1  128.79   10.70
   3  -9   1  120.19   11.30
   3   9  -1  126.39   11.40
   3   9  -1  129.19   10.00
  -3  10  -1  124.19    9.20
   3  10   1  133.19   12.80
   3  10   1  132.99   11.00
  -3 -10   1  102.29   10.10
   3 -10  -1  110.29   12.00
   3 -10  -1  117.89   12.10
  -3 -10   1  109.29   13.00
   3  10   1  107.19   10.00
  -3 -10   1  128.89   11.20
  -3 -10   1  127.09   12.70
  -3  10  -1  118.59   12.40
   3  10  -1  152.08   11.20
   3  10  -1  126.29   12.50
  -3 -10  -1  121.19   13.30
  -3 -10  -1  125.29   11.50
   3 -10   1  127.19   12.90
   3  10  -1  108.89   11.00
  -3  10   1  116.69    8.20
  -3  10   1  126.89   12.60
  -3 -10  -1  116.39   12.30
   3 -10   1  132.19   13.10
  -3 -10  -1  116.09    9.80
  -3 -11   1    8.90    6.10
   3 -11  -1   15.30    7.70
   3  11   1   -2.50    5.60
  -3  11  -1   10.90    4.10
   3 -11  -1   20.30    6.40
   3  11   1    6.30    4.50
  -3 -11   1   28.10    9.40
  -3  11  -1    4.80    5.80
   3  11   1   22.00    7.60
  -3 -11   1   20.00    6.00
  -3  11   1   15.70    3.90
   3 -11   1   25.50    8.70
  -3 -11  -1   26.60    6.20
  -3 -11  -1   20.90    8.00
  -3  11   1    8.50    6.10
   3  11  -1   13.10    5.20
   3 -11   1   11.50    6.10
  -3 -11  -1    8.60    6.60
   3  11  -1    8.40    6.10
  -3  12  -1   72.99   14.60
   3  12   1   59.89    9.60
   3 -12  -1   39.70   11.80
  -3 -12   1   43.10   10.00
  -3 -12   1   71.09   11.00
   3 -12  -1   55.29   12.00
   3  12   1   83.89   14.00
  -3  12  -1   78.09    8.70
   3 -12   1   66.09   12.00
  -3 -12  -1   80.89   16.40
   3  12  -1   73.89   10.80
   3  12  -1   64.99   13.90
  -3 -12  -1   49.50   11.90
  -3 -12  -1   53.89   10.50
  -3  12   1   63.09   13.20
  -4   0   1    1.60    0.70
  -4   0  -1    0.40    0.50
  -4   0  -1    0.90    0.80
   4   0   1    3.20    1.00
  -4   0   1    0.70    0.70
  -4   0  -1    4.10    1.20
  -4   0  -1    1.20    0.80
  -4   0   1    1.50    0.80
   4   0   1   -0.20    0.60
  -4   0  -1    2.00    1.00
   4   0   1    1.50    0.70
  -4   0  -1    0.30    0.60
  -4   0   1    2.80    1.10
  -4   0   1    2.40    0.70
   4   0   1    1.40    0.80
   4   0  -1    1.30    0.80
   4   0  -1    1.20    0.70
   4   0  -1    0.40    0.60
   4   0  -1    2.70    0.90
   4   0  -1    1.70    0.70
  -4   1  -1 5714.53  173.38
   4  -1  -1 5504.95  172.98
  -4   1  -1 5665.63  172.98
  -4   1  -1 6090.89  173.38
   4   1   1 5643.14  172.88
  -4  -1   1 6087.09  173.38
   4   1   1 6245.97  173.18
  -4  -1   1 6086.19  172.88
  -4  -1   1 5464.15  172.38
   4  -1  -1 5475.65  172.08
   4   1   1 5723.73  172.98
   4  -1  -1 5276.17  173.08
  -4   1  -1 6096.79  173.18
  -4   1  -1 5518.55  173.08
  -4  -1   1 5324.67  172.98
   4   1  -1 5729.13  173.08
   4  -1   1 5684.53  173.18
   4   1  -1 5717.93  172.68
  -4   1   1 5712.43  173.48
  -4   1   1 6202.88  173.38
  -4  -1  -1 6086.09  173.18
  -4   1   1 5615.94  173.08
  -4  -1  -1 5514.15  172.98
   4  -1   1 6191.48  173.48
  -4   1   1 5978.70  172.38
  -4  -1  -1 5308.67  171.78
   4  -1   1 5467.25  172.78
  -4  -1  -1 6142.99  173.38
  -4   2  -1  143.19    7.20
   4  -2  -1  149.49    7.30
   4  -2  -1  146.99    7.30
  -4  -2   1  145.59    6.80
   4   2   1  148.69    6.00
  -4   2  -1  147.79    7.40
   4   2   1  149.29    7.40
  -4  -2   1  133.59    7.20
   4  -2  -1  134.69    6.70
   4  -2  -1  135.89    7.30
  -4  -2   1  136.89    7.00
  -4  -2   1  139.99    7.50
  -4   2  -1  135.19    7.10
   4  -2  -1  129.59    6.90
   4   2   1  131.99    7.10
   4   2   1  133.39    6.80
   4   2  -1  138.59    7.10
   4  -2   1  149.59    7.50
  -4   2   1  150.08    7.30
   4  -2   1  145.59    7.20
   4   2  -1  139.89    6.70
   4  -2   1  133.09    6.70
   4  -2   1  125.59    6.90
  -4  -2  -1  135.99    7.00
   4   2  -1  144.79    7.50
  -4   2   1  158.58    7.20
  -4   2   1  141.19    7.20
   4   2  -1  140.79    7.50
  -4  -2  -1  139.29    6.90
   4  -2   1  131.29    7.10
  -4  -2  -1  137.19    7.20
  -4   3  -1    8.60    2.10
   4  -3  -1   15.40    2.30
  -4  -3   1   12.70    2.30
   4   3   1    8.50    2.00
  -4   3  -1    6.50    1.70
   4   3   1   11.30    2.30
  -4  -3   1   14.20    2.20
  -4  -3   1    7.80    1.70
  -4  -3   1   13.50    2.40
   4  -3  -1   10.70    2.10
   4  -3  -1   10.90    2.20
   4   3   1    5.80    1.60
   4   3   1   14.20    2.20
  -4   3  -1    9.80    2.40
   4  -3   1   10.40    2.20
  -4  -3  -1   15.60    2.50
   4   3  -1   12.50    2.40
   4   3  -1    9.50    2.10
   4   3  -1    5.40    1.80
  -4  -3  -1   14.20    2.50
  -4   3   1   10.10    2.10
   4  -3   1   10.80    2.00
   4  -3   1   13.80    2.20
  -4   3   1    5.40    1.60
   4   3  -1   12.90    2.10
  -4  -3  -1    6.40    1.70
  -4  -3  -1    5.90    1.60
   4  -3   1   13.70    2.50
   4  -3   1   12.40    2.10
   4   4   1 4335.67  132.89
  -4  -4   1 4319.37  131.99
  -4   4  -1 4313.07  133.29
  -4   4  -1 4418.86  133.09
   4   4   1 4329.17  133.79
   4  -4  -1 4313.57  133.19
  -4  -4   1 4380.36  133.09
   4  -4  -1 4206.18  132.69
   4   4   1 4365.46  132.79
  -4  -4   1 4363.26  133.19
  -4  -4   1 4293.57  134.29
  -4   4  -1 4317.27  132.99
   4  -4  -1 4419.96  133.59
  -4   4  -1 4209.68  134.09
   4  -4  -1 4352.76  133.59
   4   4  -1 4112.99  135.09
  -4   4   1 4443.96  133.09
   4  -4   1 4359.06  133.09
   4   4  -1 4218.88  132.99
  -4  -4  -1 4524.25  132.89
   4  -4   1 4378.76  133.09
  -4  -4  -1 4220.68  132.79
  -4   4   1 3984.90  133.29
  -4  -4  -1 4328.97  132.49
  -4   4   1 4352.16  133.09
   4  -4   1 4392.16  133.99
  -4   4   1 4404.76  133.49
   4   4  -1 4245.28  132.99
   4  -4   1 4411.56  133.49
  -4  -4  -1 4122.29  133.79
   4  -5  -1  957.50   35.40
  -4  -5   1  921.31   35.60
  -4   5  -1  980.00   34.90
  -4   5  -1  869.91   35.60
  -4   5  -1  982.70   34.60
  -4   5  -1  933.71   32.30
   4  -5  -1  955.90   34.40
  -4  -5   1  941.11   34.10
  -4   5  -1  961.10   34.70
  -4  -5   1  943.71   33.50
  -4  -5   1  930.01   35.80
   4   5   1  952.70   33.90
   4  -5  -1  987.20   35.50
  -4  -5   1  927.91   34.30
   4  -5  -1  863.21   34.10
   4   5   1  975.60   35.40
   4   5   1  929.81   34.20
  -4   5   1  949.71   34.40
  -4   5   1  967.60   35.70
  -4   5   1  945.51   34.50
  -4  -5  -1  921.81   35.20
   4   5  -1  941.41   34.20
  -4  -5  -1  993.90   36.40
   4   5  -1  909.61   34.30
  -4   5   1 1015.80   35.40
   4  -5   1 1009.20   34.90
  -4  -5  -1  978.30   33.90
   4  -5   1  936.41   34.70
   4  -5   1  997.70   35.90
  -4  -5  -1  952.70   34.00
   4   5  -1 1002.60   35.70
  -4   5   1  933.01   31.50
  -4  -5  -1  960.90   34.40
  -4  -6   1   67.79    6.70
   4  -6  -1   73.69    7.40
  -4   6  -1   69.89    6.60
   4   6   1   52.49    6.60
  -4  -6   1   69.89    6.20
  -4  -6   1   68.09    6.20
  -4   6  -1   68.79    7.00
  -4  -6   1   59.49    6.80
   4  -6  -1   80.59    7.00
  -4   6  -1   69.09    5.30
   4   6   1   71.29    6.20
   4  -6  -1   72.49    7.00
  -4   6  -1   63.59    6.60
  -4   6  -1   59.79    6.80
   4   6   1   73.69    6.80
   4  -6  -1   55.49    6.10
   4   6   1   67.69    5.20
  -4  -6   1   70.69    7.60
  -4  -6  -1   83.49    6.50
   4  -6   1   60.79    6.40
  -4  -6  -1   72.29    7.10
  -4   6   1   72.59    4.90
   4  -6   1   62.89    6.30
   4   6  -1   71.49    7.10
   4  -6   1   65.49    7.20
   4   6  -1   61.69    5.50
  -4   6   1   77.89    7.30
  -4   6   1   53.99    6.50
  -4   6   1   62.09    6.40
   4   6  -1   77.09    6.80
   4   6  -1   73.99    6.70
  -4  -6  -1   65.19    6.10
  -4   6   1   53.09    6.00
   4  -6   1   62.39    6.30
  -4  -6  -1   66.49    7.50
  -4  -6  -1   75.29    6.90
  -4  -7   1  111.69    9.20
  -4  -7   1   97.89    7.70
  -4   7  -1   95.69    9.50
   4   7   1  100.99    8.00
  -4  -7   1   97.39    9.80
  -4   7  -1  101.59    8.80
   4   7   1  105.69    8.60
   4  -7  -1  102.49    9.00
   4  -7  -1  106.39    8.70
  -4   7  -1   98.29    8.40
   4  -7  -1  108.29    9.70
  -4  -7   1   97.29    8.00
   4  -7  -1   91.49    8.20
  -4   7  -1  112.49    9.20
  -4  -7   1   98.09    9.30
  -4   7  -1   88.29    6.70
   4   7   1   94.19    8.20
   4  -7   1  100.79    8.90
  -4   7   1  102.69    6.50
   4   7  -1   99.19    7.40
  -4   7   1  107.19    8.80
   4   7  -1  107.09    8.90
  -4  -7  -1  105.69    7.90
  -4  -7  -1   88.29    9.40
   4  -7   1  114.89   10.90
  -4  -7  -1   96.39    8.50
  -4   7   1  109.39    9.30
  -4  -7  -1  101.89    9.10
  -4   7   1   99.89    8.70
  -4   7   1   96.69    9.40
  -4  -7  -1   93.29    8.10
   4  -7   1   99.49    9.50
   4   7  -1  103.99    9.60
   4   7  -1   89.29    7.70
  -4   8  -1 2834.22  104.69
  -4   8  -1 2983.30  102.09
  -4   8  -1 3046.70   99.89
  -4  -8   1 2917.21  101.49
  -4   8  -1 2865.11  100.59
  -4   8  -1 3008.80   95.09
   4   8   1 2999.60   99.39
   4  -8  -1 3099.69   99.49
   4  -8  -1 2911.61  100.29
   4   8   1 3015.50   95.79
   4   8   1 3114.49   97.49
  -4  -8   1 3060.69   97.39
   4  -8  -1 3085.39  101.79
  -4  -8   1 3012.60   97.79
  -4  -8   1 3027.80   99.49
  -4  -8  -1 3066.69   98.59
  -4  -8  -1 2967.00  101.19
   4   8  -1 2978.00   97.79
  -4   8   1 3029.80   99.59
   4  -8   1 2971.70  100.29
  -4   8   1 2983.60  101.89
  -4  -8  -1 3079.69   99.39
  -4   8   1 2998.50   93.89
  -4  -8  -1 3046.20   96.69
   4  -8   1 3116.19  101.89
   4   8  -1 3052.69   99.69
   4   8  -1 2930.21   96.19
  -4   8   1 3022.10   98.59
  -4   8   1 2785.72   99.59
   4  -8   1 3114.49   99.79
  -4  -9   1   73.29    8.20
  -4   9  -1   76.79    9.60
   4  -9  -1   67.39    9.10
  -4   9  -1   62.19    9.80
   4   9   1   72.49    7.50
  -4  -9   1   74.39    8.30
  -4  -9   1   56.99    8.90
  -4   9  -1   86.99    7.40
   4  -9  -1   69.99    9.40
  -4  -9   1   70.29    9.80
   4   9   1   78.29    9.40
   4   9   1   66.29    7.20
  -4   9   1   78.39    6.40
  -4  -9  -1   66.89    9.60
  -4  -9  -1   81.99    8.80
  -4   9   1   74.59    9.10
  -4  -9  -1   76.29    8.10
  -4  -9  -1   53.29    8.80
   4   9  -1   71.39    7.80
   4  -9   1   80.69    9.70
   4  -9   1   58.69    8.50
   4   9  -1   73.49    7.90
   4   9  -1   68.29    9.30
   4 -10  -1   96.69   11.40
  -4 -10   1  101.89   11.80
  -4  10  -1  108.29    8.60
  -4 -10   1   99.59   10.10
   4 -10  -1   97.69   11.80
   4  10   1  117.99   12.30
   4  10   1   80.69    9.20
  -4 -10   1  103.79   10.10
  -4  10  -1  110.99   12.10
  -4 -10   1   79.39   11.70
   4  10   1   96.49    9.60
  -4  10   1  111.29    7.70
  -4  10   1  101.09   11.70
  -4 -10  -1  104.69   12.40
   4 -10   1   99.49   11.30
   4  10  -1  121.69   10.80
   4 -10   1   99.59   12.00
  -4 -10  -1  102.39    9.50
  -4 -10  -1  101.69   10.80
   4  10  -1  105.29   11.70
  -4 -10  -1   98.19   11.60
   4  11   1   -1.00    4.30
   4 -11  -1    2.10    4.30
  -4  11  -1    6.50    3.90
  -4 -11   1    2.80    5.40
   4 -11  -1   -5.60    7.30
  -4 -11   1   -2.90    4.60
   4  11   1   -5.60    5.60
   4  11   1    0.50    5.50
  -4 -11   1    2.20    4.60
  -4 -11   1   10.10    7.40
  -4  11  -1    2.20    6.00
  -4  11   1    3.80    5.70
   4  11  -1    1.20    4.50
  -4  11   1    1.00    3.30
  -4 -11  -1   -4.50    7.30
   4 -11   1   -3.30    7.50
  -4 -11  -1   -3.90    4.30
  -4 -11  -1   -2.60    4.70
   4  11  -1   -2.40    6.20
   4 -11   1    0.80    5.00
   4 -12  -1  249.88   20.20
  -4 -12   1  186.68   18.80
   4  12   1  220.58   19.60
  -4 -12   1  240.48   17.70
   4  12   1  207.48   15.40
   4 -12  -1  228.48   23.80
  -4  12  -1  227.78   13.60
  -4  12  -1  190.08   20.00
  -4  12   1  223.18   19.70
  -4 -12  -1  218.38   23.70
   4 -12   1  259.07   20.30
  -4 -12  -1  213.28   20.10
   4  12  -1  227.08   20.70
   4  12  -1  215.38   16.30
  -4 -12  -1  250.57   17.90
  -5   0  -1    1.00    0.80
  -5   0   1    0.90    1.00
  -5   0  -1    1.70    0.90
   5   0   1    2.70    1.10
   5   0   1    1.70    1.00
   5   0  -1    2.90    1.20
  -5   0   1    1.30    0.70
   5   0  -1    2.40    1.10
  -5   0  -1    4.40    1.40
   5   0   1    1.30    0.90
   5   0  -1    0.30    0.70
   5   0  -1    1.60    0.90
  -5   0  -1    1.80    0.90
   5   0  -1    1.50    0.90
  -5   0   1    1.90    0.80
  -5   0   1    4.90    1.40
  -5   0   1    1.30    0.80
  -5   0   1    1.70    1.00
  -5   0  -1    1.40    0.80
   5   0   1    1.40    0.90
   5  -1  -1 9957.40  289.67
  -5   1   1 9400.26  289.77
  -5  -2   1  120.69    6.80
   5  -2  -1  101.89    6.30
   5   2   1  106.39    6.40
   5   2   1  120.49    6.90
  -5   2  -1  118.19    6.70
   5  -2  -1  108.79    6.50
   5   2   1  105.29    6.40
   5   2   1  129.19    5.60
   5   2   1  103.49    6.10
  -5   2  -1  108.09    6.40
   5  -2  -1  102.89    5.90
  -5  -2   1  113.69    6.20
  -5  -2   1  112.39    6.60
  -5  -2   1  110.49    6.80
  -5   2  -1  113.79    6.60
   5   2  -1  109.89    6.10
  -5  -2  -1  114.99    6.70
   5   2  -1  115.39    6.60
   5   2  -1  115.49    5.90
   5  -2   1  103.19    6.40
  -5   2   1  106.19    6.50
   5  -2   1  105.19    6.30
   5   2  -1  120.89    7.00
  -5  -2  -1  103.29    6.30
  -5   2   1  114.79    6.60
   5  -2   1   98.89    6.20
  -5   2   1  107.29    6.30
   5  -2   1  100.39    6.40
  -5   2   1  129.79    6.10
  -5  -2  -1  115.59    6.60
  -5  -2  -1  100.19    6.10
   5  -2   1  114.59    6.20
   5   2  -1  112.69    6.90
  -5   2   1  111.39    6.20
  -5   3  -1  185.78    9.70
   5  -3  -1  176.38    9.10
  -5  -3   1  170.38    9.20
  -5  -3   1  188.98   10.10
  -5  -3   1  196.28    9.80
   5   3   1  170.08    9.10
   5  -3  -1  185.48    9.50
  -5  -3   1  174.38    8.70
   5  -3  -1  176.58    9.70
   5  -3  -1  151.88    8.80
   5   3   1  181.68    9.50
  -5   3  -1  174.68    9.30
   5   3   1  176.58    8.90
   5  -3  -1  170.98    9.30
   5   3   1  186.38    9.70
  -5   3   1  164.58    9.00
  -5  -3  -1  178.28    9.10
   5   3  -1  187.08    9.50
   5  -3   1  180.48    9.50
   5  -3   1  180.98    9.30
   5   3  -1  186.18    9.80
  -5  -3  -1  190.88    9.70
  -5   3   1  169.38    9.20
  -5  -3  -1  163.58    9.00
  -5   3   1  189.88    9.60
   5  -3   1  173.68    8.90
   5   3  -1  176.18    9.50
   5  -3   1  187.28    9.60
  -5  -3  -1  183.18    9.70
   5   3  -1  180.58    8.70
  -5   4  -1 1076.19   36.30
  -5   4  -1 1003.90   36.20
   5  -4  -1 1064.09   36.50
   5   4   1 1067.69   36.30
  -5  -4   1 1017.20   39.70
  -5  -4   1 1046.80   36.40
  -5  -4   1 1049.09   36.40
   5  -4  -1  991.90   36.30
  -5  -4   1 1046.30   37.40
   5   4   1 1060.29   35.70
  -5   4  -1  995.30   36.80
   5   4   1 1011.20   36.10
  -5  -4   1  996.20   35.10
  -5   4  -1 1028.80   36.30
   5  -4  -1 1004.10   35.90
   5   4   1 1051.99   37.30
   5  -4  -1  892.71   35.70
   5   4  -1 1033.40   36.50
  -5   4   1 1026.70   36.70
  -5  -4  -1 1020.80   37.00
  -5  -4  -1 1021.80   35.70
   5  -4   1 1040.80   36.10
   5   4  -1 1014.70   36.90
   5  -4   1 1097.29   37.10
   5   4  -1 1012.60   36.20
   5  -4   1 1082.49   40.90
  -5   4   1 1035.80   36.30
  -5  -4  -1 1069.19   36.30
   5  -4   1 1039.80   36.30
  -5   4   1  993.90   36.00
   5  -4   1 1024.40   36.50
   5   4  -1 1040.80   35.20
  -5  -4  -1 1015.80   36.00
   5   5   1 3699.83  120.89
  -5  -5   1 3971.50  121.39
   5  -5  -1 4010.70  122.39
   5   5   1 3853.81  122.29
  -5  -5   1 4004.20  123.39
  -5  -5   1 3651.63  122.59
   5  -5  -1 3838.12  125.09
   5  -5  -1 3808.12  121.59
  -5  -5   1 3967.50  121.69
  -5   5  -1 3856.11  121.79
   5  -5  -1 4005.90  121.49
  -5   5  -1 3950.80  121.59
   5   5   1 3842.82  121.39
  -5  -5   1 3835.92  120.29
  -5   5  -1 3819.02  121.39
  -5   5   1 3858.21  121.39
  -5  -5  -1 3713.03  122.49
   5  -5   1 4135.19  123.09
   5  -5   1 3913.51  121.59
  -5   5   1 3822.12  122.39
  -5   5   1 3889.31  121.99
  -5  -5  -1 3977.90  121.59
   5  -5   1 3638.94  121.49
   5   5  -1 3802.32  121.39
  -5  -5  -1 3795.02  123.09
   5  -5   1 3921.31  121.59
  -5  -5  -1 3782.52  121.79
   5   5  -1 3767.12  121.29
   5   5  -1 3857.31  122.39
  -5   5   1 3871.81  121.59
  -5  -5  -1 4155.38  124.19
  -5  -6   1  275.37   14.50
  -5  -6   1  277.17   14.20
  -5   6  -1  260.97   14.20
  -5   6  -1  266.87   14.50
  -5   6  -1  256.97   12.20
   5   6   1  263.17   14.90
  -5   6  -1  273.77   15.60
   5  -6  -1  262.97   14.70
   5  -6  -1  269.87   14.50
   5  -6  -1  251.87   14.00
   5   6   1  278.67   14.50
  -5  -6   1  278.57   13.70
   5   6   1  253.17   11.90
  -5   6  -1  288.57   14.90
  -5  -6   1  277.47   16.00
   5  -6  -1  275.27   15.20
   5  -6   1  282.57   14.70
  -5   6   1  246.68   14.10
  -5  -6  -1  265.47   15.20
   5  -6   1  283.77   15.50
  -5   6   1  285.37   14.60
  -5  -6  -1  265.67   14.30
   5  -6   1  260.97   14.50
  -5  -6  -1  266.17   15.70
   5   6  -1  260.77   14.00
   5   6  -1  258.77   14.20
  -5   6   1  264.97   14.70
  -5  -6  -1  274.97   13.90
  -5   6   1  268.87   11.70
  -5  -6  -1  269.77   13.80
  -5   6   1  250.87   14.90
   5  -6   1  280.07   14.90
   5   7   1  419.26   19.10
  -5  -7   1  394.36   21.40
  -5  -7   1  374.26   18.30
  -5  -7   1  419.96   20.10
  -5   7  -1  423.86   21.70
   5  -7  -1  423.06   20.90
  -5  -7   1  396.26   21.10
  -5  -7   1  413.46   19.20
   5   7   1  410.66   19.80
   5  -7  -1  411.06   19.90
  -5   7  -1  414.06   20.20
  -5   7  -1  412.16   17.10
   5  -7  -1  398.16   20.30
   5  -7  -1  416.36   20.10
   5   7   1  392.16   20.50
  -5   7  -1  412.76   19.80
  -5   7  -1  410.56   20.10
   5   7  -1  391.56   20.50
  -5  -7  -1  390.66   21.00
   5  -7   1  406.16   19.80
  -5  -7  -1  431.36   22.10
  -5   7   1  413.46   21.20
  -5  -7  -1  391.36   18.60
   5  -7   1  383.36   20.60
  -5   7   1  392.56   16.10
   5  -7   1  402.36   20.00
   5   7  -1  430.56   18.00
  -5  -7  -1  375.46   18.80
   5  -7   1  384.06   19.80
   5   7  -1  395.46   19.20
  -5  -7  -1  420.56   20.10
  -5   7   1  388.66   19.50
  -5   7   1  421.56   20.10
   5   7  -1  431.36   20.30
  -5   7   1  417.56   20.60
  -5  -8   1   89.09    8.20
  -5   8  -1   84.69    9.10
   5   8   1  101.69    7.70
  -5  -8   1   98.99    9.70
  -5   8  -1   88.99    9.30
   5   8   1   89.39    8.30
  -5  -8   1  107.69   11.00
   5  -8  -1   72.39    8.80
  -5   8  -1   90.79    7.20
   5  -8  -1  107.09   10.60
   5   8   1  100.49    9.60
  -5   8  -1   76.39    9.20
   5  -8  -1   97.89    9.40
   5  -8  -1  105.99   10.10
  -5   8  -1   90.99   10.20
  -5  -8   1   97.09    8.70
   5  -8   1   83.69    9.00
  -5   8   1   86.29   11.10
  -5   8   1   78.09    9.20
  -5   8   1   84.99    9.40
   5   8  -1   88.79    8.00
  -5  -8  -1   84.89    9.00
  -5  -8  -1   92.19    8.60
   5   8  -1   97.59   11.30
  -5   8   1   97.59   10.30
   5  -8   1   81.09    9.80
   5  -8   1   74.89    9.00
   5   8  -1  102.19    9.00
  -5  -8  -1   87.79    9.90
  -5  -8  -1   81.39    8.40
  -5   8   1   92.09    6.40
  -5  -9   1  547.75   27.00
   5  -9  -1  542.05   27.80
  -5   9  -1  611.84   28.10
  -5   9  -1  573.94   29.60
  -5  -9   1  565.64   25.70
   5   9   1  552.74   27.60
  -5  -9   1  556.84   29.20
  -5   9  -1  592.64   24.40
   5  -9  -1  565.24   27.00
   5   9   1  522.35   23.20
  -5  -9   1  552.34   25.40
   5   9   1  572.44   25.30
   5   9  -1  545.45   27.00
   5  -9   1  556.94   27.80
  -5   9   1  539.65   28.80
  -5  -9  -1  561.84   26.10
   5  -9   1  528.15   26.60
   5   9  -1  560.44   24.20
  -5  -9  -1  511.75   24.30
  -5   9   1  584.84   21.80
  -5  -9  -1  595.74   29.90
  -5  -9  -1  587.54   27.50
  -5   9   1  563.14   27.20
   5   9  -1  574.14   25.80
  -5 -10   1    2.20    4.80
  -5  10  -1   -1.40    4.80
   5  10   1    3.90    3.80
   5 -10  -1    4.20    3.70
   5 -10  -1    2.50    5.50
  -5  10  -1   -1.40    2.80
  -5 -10   1    4.10    5.80
  -5 -10   1    3.00    4.80
   5  10   1   -5.00    4.50
  -5 -10   1    0.40    3.90
   5  10   1    1.80    3.90
  -5  10  -1   -1.80    5.30
  -5 -10  -1   -5.40    3.70
  -5 -10  -1    5.10    4.10
   5  10  -1    4.30    4.40
   5 -10   1    6.20    4.70
   5 -10   1   -6.30    5.40
   5  10  -1    1.50    4.70
  -5  10   1    1.60    2.40
   5  10  -1    7.50    4.50
  -5  10   1    0.00    4.90
  -5 -10  -1    2.20    4.10
  -5 -10  -1    8.10    6.30
   5 -11  -1   91.69   12.30
   5  11   1   89.69   12.50
  -5 -11   1   98.89   11.30
   5 -11  -1   73.89   13.90
  -5 -11   1   69.79   14.10
  -5 -11   1   94.29   13.00
  -5  11  -1  103.29   13.20
  -5  11  -1   91.79    8.40
   5  11   1   83.79   10.20
   5  11   1   86.29   11.20
   5 -11   1   85.89   14.40
   5 -11   1   93.59   12.40
   5  11  -1  100.09   10.90
  -5  11   1  101.29   13.00
  -5 -11  -1   97.99   11.00
  -5 -11  -1   76.39   12.00
  -5 -11  -1   98.49   11.70
  -5  11   1   93.19    7.40
   5  11  -1   99.39   13.50
   5  12   1   23.90    6.80
  -5 -12   1   19.10    7.50
   5  12   1   16.20    9.60
  -5  12  -1   13.40   10.10
  -5  12  -1   13.20    4.80
  -5 -12   1    9.60   10.30
   5 -12  -1   13.60    6.10
  -5 -12  -1   17.20    7.00
   5 -12   1   17.50    7.60
   5  12  -1    8.90    9.40
  -5 -12  -1    6.90    9.60
  -5  12   1   13.10   10.20
   6   0  -1    2.70    1.30
   6   0  -1   -0.10    0.90
   6   0   1    4.10    1.60
  -6   0   1    3.20    1.30
   6   0   1    1.20    0.90
  -6   0  -1    9.50    2.10
  -6   0   1    1.70    1.00
  -6   0  -1    0.90    0.80
   6   0   1    0.60    0.90
   6   0  -1    0.20    0.80
  -6   0   1    2.00    1.10
   6   0   1    0.60    1.00
   6   0  -1    1.00    0.90
  -6   0   1    2.00    1.30
  -6   0  -1    2.70    1.20
  -6   0  -1    2.20    1.20
  -6   0  -1    1.90    1.10
  -6   0  -1    2.20    1.10
  -6   0   1    1.90    1.20
   6   0  -1    1.80    1.20
  -6   0   1    1.30    1.00
   6  -1  -1   30.80    2.80
   6   1   1   29.40    3.30
   6  -1  -1   33.70    3.30
  -6   1  -1   29.40    3.20
   6   1   1   25.80    3.20
  -6   1  -1   35.20    3.50
   6   1   1   29.80    2.80
  -6   1  -1   27.40    3.30
  -6   1  -1   30.80    3.20
  -6  -1   1   37.50    3.20
  -6   1  -1   36.00    3.20
   6   1   1   25.20    3.00
  -6  -1   1   29.70    3.30
   6  -1  -1   25.40    3.10
  -6  -1   1   30.10    3.20
  -6  -1   1   33.60    3.60
   6  -1  -1   26.20    3.10
  -6  -1   1   33.20    3.50
   6  -1  -1   34.40    3.40
   6   1   1   35.30    3.50
  -6   1  -1   27.20    3.20
  -6   1   1   32.00    3.40
   6   1  -1   22.10    2.80
   6  -1   1   27.80    3.30
   6  -1   1   36.90    3.40
   6   1  -1   39.90    3.60
   6   1  -1   27.70    3.30
  -6  -1  -1   22.40    2.90
   6   1  -1   45.90    4.00
   6  -1   1   30.10    3.20
  -6   1   1   29.20    3.30
   6   1  -1   30.80    3.00
   6   1  -1   29.90    3.30
  -6  -1  -1   24.90    2.60
  -6  -1  -1   37.00    3.50
  -6   1   1   25.70    3.10
  -6   1   1   30.70    2.80
  -6   1   1   29.30    3.20
   6  -1   1   27.80    3.30
  -6   1   1   28.40    3.00
  -6  -1  -1   26.90    3.20
   6  -2  -1 1967.40   66.39
  -6   2  -1 2073.79   66.59
   6   2   1 2138.39   66.79
   6   2   1 2075.89   67.19
   6  -2  -1 2095.19   67.09
  -6   2  -1 2116.39   66.59
  -6  -2   1 2064.29   67.19
  -6   2  -1 2158.18   67.09
  -6   2  -1 2159.68   67.49
  -6   2  -1 2176.38   67.09
   6   2   1 1986.00   66.59
  -6  -2   1 2106.39   66.19
   6   2   1 2120.29   66.29
   6   2   1 2127.29   64.89
  -6  -2   1 2066.09   66.69
   6  -2  -1 2013.60   66.79
   6  -2  -1 2019.60   65.59
  -6   2   1 2054.79   65.59
   6   2  -1 2197.28   67.39
  -6  -2  -1 1916.01   66.39
  -6  -2  -1 2122.99   67.09
   6  -2   1 2109.69   66.39
   6   2  -1 2073.99   67.39
  -6   2   1 2139.89   65.99
  -6   2   1 2105.99   66.79
  -6   2   1 2174.28   66.99
   6   2  -1 2045.00   65.39
  -6  -2  -1 2206.68   67.39
   6  -2   1 2050.19   66.69
  -6  -2  -1 2118.39   66.79
   6  -2   1 2038.90   66.69
   6   2  -1 2104.29   66.79
  -6  -2  -1 2076.59   66.39
  -6   2   1 1947.81   66.49
   6   2  -1 2163.68   66.19
   6  -2   1 2115.99   66.99
  -6  -3   1  682.33   26.30
   6  -3  -1  720.43   26.40
   6   3   1  671.73   26.50
   6  -3  -1  716.03   27.00
   6  -3  -1  660.03   26.30
   6   3   1  745.13   26.10
  -6   3  -1  705.53   26.50
  -6   3  -1  729.13   26.80
   6   3   1  731.13   26.90
   6  -3  -1  706.63   26.20
  -6  -3   1  707.13   26.40
  -6  -3   1  679.03   27.00
   6  -3  -1  727.03   25.90
  -6  -3   1  736.03   27.00
  -6  -3   1  712.63   25.70
   6   3   1  706.03   24.10
  -6   3  -1  710.63   26.60
   6   3   1  734.63   26.50
  -6  -3  -1  754.42   26.90
  -6  -3  -1  691.33   26.30
   6  -3   1  696.93   26.30
   6  -3   1  687.93   26.50
  -6  -3  -1  723.93   26.10
  -6  -3  -1  694.53   26.80
   6   3  -1  748.43   25.00
  -6   3   1  722.23   26.80
   6   3  -1  709.83   25.50
   6   3  -1  733.13   26.60
   6  -3   1  741.03   27.00
   6   3  -1  674.63   26.60
  -6  -3  -1  700.23   26.30
   6  -3   1  709.23   25.90
   6   3  -1  733.93   27.10
  -6   3   1  715.73   26.20
  -6   3   1  719.03   26.50
   6  -3   1  717.83   26.40
  -6   4  -1  490.75   21.00
  -6   4  -1  513.15   21.60
   6   4   1  519.25   20.70
   6  -4  -1  530.45   21.80
  -6   4  -1  513.75   21.30
   6  -4  -1  549.15   24.10
   6   4   1  541.15   21.80
  -6  -4   1  461.55   23.80
  -6  -4   1  495.35   20.20
   6   4   1  503.55   21.10
   6   4   1  495.55   20.80
  -6  -4   1  511.45   21.40
   6  -4  -1  521.55   21.00
  -6  -4   1  515.55   21.10
   6  -4  -1  513.35   21.20
   6  -4  -1  525.05   21.10
   6   4  -1  503.85   21.30
  -6  -4  -1  548.55   23.60
  -6  -4  -1  510.95   21.80
  -6  -4  -1  500.95   20.90
   6  -4   1  504.15   21.50
  -6   4   1  523.55   21.20
   6   4  -1  550.34   22.10
   6  -4   1  519.15   20.80
  -6  -4  -1  500.85   20.50
  -6   4   1  525.65   21.40
   6  -4   1  505.15   21.00
   6   4  -1  534.75   21.30
   6   4  -1  525.75   20.30
   6  -4   1  516.75   21.30
  -6   4   1  524.55   21.40
   6  -5  -1   29.60    4.30
  -6  -5   1   22.30    4.30
  -6   5  -1   29.20    4.50
  -6  -5   1   31.90    5.00
  -6  -5   1   20.80    3.70
  -6   5  -1   41.80    5.40
   6   5   1   31.00    4.80
  -6   5  -1   30.10    4.70
   6   5   1   36.20    6.10
  -6  -5   1   36.10    5.00
   6  -5  -1   26.40    4.60
   6  -5  -1   24.70    4.20
   6  -5  -1   28.40    4.30
  -6  -5   1   34.10    4.90
   6   5   1   31.70    4.30
  -6  -5  -1   23.80    4.30
   6  -5   1   35.80    5.10
   6  -5   1   26.70    4.40
   6  -5   1   26.10    4.30
  -6  -5  -1   29.90    4.10
  -6   5   1   27.40    4.40
  -6   5   1   24.90    4.30
   6   5  -1   29.60    4.40
  -6   5   1   22.70    5.10
  -6  -5  -1   37.20    4.90
  -6  -5  -1   29.20    4.70
  -6  -5  -1   17.20    4.20
   6   5  -1   29.10    4.30
   6   5  -1   31.60    5.00
   6  -5   1   31.90    4.50
  -6  -6   1 2665.53   94.69
  -6  -6   1 2619.14   84.99
  -6  -6   1 2465.95   83.49
  -6  -6   1 2493.75   86.69
   6  -6  -1 2684.03   85.19
  -6   6  -1 2601.64   86.79
   6  -6  -1 2568.44   85.59
  -6  -6   1 2534.55   86.89
  -6   6  -1 2602.34   82.19
  -6   6  -1 2601.94   85.59
   6   6   1 2540.85   86.09
   6   6   1 2613.34   85.09
  -6   6  -1 2554.54   85.09
  -6   6  -1 2606.54   85.19
   6  -6  -1 2703.13   86.19
   6   6   1 2520.85   84.49
   6  -6  -1 2651.23   85.59
   6  -6   1 2501.35   85.39
  -6   6   1 2410.06   85.59
  -6  -6  -1 2527.75   86.49
   6   6  -1 2547.95   85.09
  -6   6   1 2590.14   85.29
   6  -6   1 2722.23   86.69
   6  -6   1 2580.14   85.29
  -6  -6  -1 2584.74   87.09
   6  -6   1 2621.04   85.79
  -6   6   1 2754.32   86.29
  -6   6   1 2571.84   85.09
  -6  -6  -1 2593.44   84.29
   6   6  -1 2565.44   84.99
  -6  -6  -1 2618.34   84.59
  -6  -6  -1 2678.83   85.29
  -6   6   1 2614.24   81.19
   6   6  -1 2470.65   85.89
   6  -6   1 2662.23   85.29
   6   7   1  131.19    9.90
  -6   7  -1  128.99   11.10
  -6   7  -1  136.29   10.70
   6  -7  -1  140.79   10.90
  -6   7  -1  147.49   11.20
  -6  -7   1  124.39   11.40
   6   7   1  127.09   15.50
   6  -7  -1  165.08   12.00
  -6  -7   1  119.59    9.90
  -6   7  -1  137.99    8.50
  -6  -7   1  129.29    9.60
  -6   7  -1  134.29   10.70
   6  -7  -1  140.09   10.90
   6   7   1  151.08    9.80
   6   7   1  140.49   10.50
   6  -7  -1  134.29   10.50
  -6  -7   1  139.09   11.00
  -6  -7   1  124.59   11.10
   6  -7   1  133.89   11.30
  -6   7   1  158.48   12.00
  -6  -7  -1  134.69   10.10
  -6  -7  -1  121.19   11.00
  -6   7   1  142.29   11.30
  -6   7   1  129.79   10.50
  -6  -7  -1  144.89   10.20
  -6   7   1  142.19   10.70
   6  -7   1  145.59   11.10
   6  -7   1  137.69   10.70
  -6  -7  -1  155.88   14.40
   6   7  -1  139.99   10.50
   6   7  -1  145.99   10.90
   6  -7   1  141.19   11.00
  -6   7   1  142.79    8.10
   6   8   1  338.27   17.80
  -6   8  -1  333.67   15.50
   6  -8  -1  348.97   19.90
  -6  -8   1  341.87   19.10
   6  -8  -1  358.86   19.20
   6  -8  -1  344.27   19.10
  -6  -8   1  333.77   17.50
  -6  -8   1  314.97   17.80
   6   8   1  355.26   15.90
   6   8   1  346.07   19.00
  -6   8  -1  336.27   20.40
   6  -8  -1  345.47   19.50
  -6   8  -1  315.87   18.80
  -6  -8   1  326.07   20.20
  -6   8   1  352.26   14.80
   6   8  -1  317.67   18.90
   6   8  -1  307.77   15.80
   6  -8   1  317.87   18.80
   6   8  -1  353.06   18.40
  -6  -8  -1  333.77   18.80
  -6   8   1  350.96   19.50
   6  -8   1  336.57   19.00
  -6  -8  -1  320.87   19.80
  -6  -8  -1  327.17   18.10
  -6   8   1  370.26   19.60
   6  -8   1  342.37   18.80
  -6  -8  -1  321.37   17.40
   6  -8   1  358.86   20.30
  -6   8   1  329.47   19.90
  -6  -9   1   29.30    7.10
  -6  -9   1   39.90    7.00
  -6  -9   1   18.70    6.40
   6  -9  -1   35.50    7.90
   6  -9  -1   29.80    7.00
   6   9   1   26.20    5.50
  -6   9  -1   25.00    7.00
   6   9   1   27.40    6.10
  -6   9  -1   26.80    7.00
   6   9   1   28.50    7.50
  -6   9   1   29.20    7.90
  -6  -9  -1   31.60    6.70
   6  -9   1   20.00    6.30
   6   9  -1   19.00    5.30
  -6  -9  -1   22.70    6.60
   6   9  -1   18.30    5.00
   6  -9   1   31.50    7.40
   6   9  -1   23.30    6.10
  -6  -9  -1   23.40    5.70
  -6   9   1   18.00    4.00
  -6   9   1   49.10    9.70
  -6  -9  -1   11.10    8.20
  -6 -10   1  426.86   26.50
   6  10   1  458.05   24.70
   6  10   1  443.96   20.70
   6  10   1  462.65   23.00
  -6  10  -1  433.16   26.50
   6 -10  -1  478.35   26.30
  -6  10  -1  466.25   19.80
  -6 -10   1  395.86   24.20
  -6 -10   1  435.06   22.80
  -6  10  -1  439.46   24.90
   6 -10  -1  415.36   24.40
  -6 -10   1  472.15   23.70
  -6 -10  -1  416.16   21.90
   6 -10   1  428.16   24.80
   6  10  -1  453.65   23.30
  -6 -10  -1  431.16   24.80
  -6 -10  -1  431.16   26.40
  -6  10   1  489.45   18.60
  -6  10   1  457.55   24.80
   6  10  -1  488.65   25.60
   6  10  -1  448.06   21.60
   6 -10   1  412.26   24.60
  -6 -11   1   13.40    6.30
  -6  11  -1    9.30    7.00
   6  11   1    5.30    5.40
  -6  11  -1    4.60    4.10
  -6 -11   1    2.80    4.70
  -6 -11   1   -8.00    8.30
   6  11   1   12.70    6.90
   6 -11  -1    1.70    4.70
   6  11  -1    4.00    5.20
  -6 -11  -1   -2.50    4.60
   6 -11   1   -4.30    4.60
  -6  11   1   19.30    7.50
   6 -11   1  -10.80    8.20
  -6 -11  -1   -6.60    8.30
   6  11  -1    2.10    6.30
  -6 -11  -1    3.80    5.40
  -6  11   1    4.30    3.60
  -6 -12   1   66.29   10.70
  -6  12  -1   52.69   12.00
  -6 -12   1   59.39   13.80
   6  12   1   72.69   14.70
   6 -12  -1   55.69   12.10
   6  12   1   90.69   19.60
  -6 -12  -1   61.79   13.00
  -6 -12  -1   39.10    8.70
   6  12  -1   53.09   11.70
   6  12  -1   71.49   11.80
   6 -12   1   50.39   10.90
  -6  12   1   53.39   11.90
   7   0  -1    2.20    1.40
  -7   0  -1    0.70    0.90
   7   0  -1    1.70    1.40
  -7   0  -1    1.30    1.30
  -7   0   1    1.20    1.20
  -7   0   1    1.00    1.40
   7   0  -1    2.00    1.30
  -7   0   1    1.70    1.30
   7   0  -1   -1.40    1.00
  -7   0   1    3.80    1.40
  -7   0   1    0.70    1.30
  -7   0  -1    3.00    1.40
   7   0  -1    2.90    1.50
  -7   0   1    1.70    1.00
   7   0   1    2.80    1.60
  -7   0  -1    2.70    1.70
   7   0   1    2.80    1.40
   7   0   1    1.50    0.90
  -7   0  -1    4.80    1.80
  -7   0  -1    2.30    1.50
  -7  -1   1 3227.28  101.09
  -7  -1   1 3319.07  101.99
   7  -1  -1 3179.28  101.49
   7   1   1 3339.77  101.39
   7  -1  -1 3343.67  101.59
  -7  -1   1 3271.77  101.59
  -7  -1   1 3219.48  101.59
   7   1   1 3289.97  101.19
  -7   1  -1 3186.18  101.69
   7   1   1 3408.06  101.39
  -7  -1   1 3348.57  100.59
   7   1   1 3145.69  101.89
   7  -1  -1 3166.98  101.29
  -7   1  -1 3300.27  101.29
   7   1   1 3321.07  100.09
  -7   1  -1 3260.77  100.89
   7  -1  -1 3206.38   99.99
  -7   1  -1 3197.68  101.59
  -7   1  -1 3336.57  101.69
  -7   1  -1 3345.87  101.09
   7  -1  -1 3187.78  101.29
   7   1   1 3310.57  101.59
   7   1  -1 3162.18  101.19
  -7  -1  -1 3247.38  101.29
   7   1  -1 3184.18  101.39
  -7  -1  -1 3180.18   99.99
  -7  -1  -1 3329.97  101.79
  -7  -1  -1 3184.08  101.39
  -7   1   1 3367.16  101.59
  -7  -1  -1 3106.69  101.59
   7   1  -1 3334.07  100.99
   7  -1   1 3197.78  101.09
  -7   1   1 3269.37  101.39
   7  -1   1 3222.58  100.79
   7  -1   1 3223.98  101.39
   7   1  -1 3217.58  100.59
  -7   1   1 3249.18  100.09
   7   1  -1 3318.47  101.79
   7  -1   1 3259.57  101.49
  -7   1   1 3164.18  101.39
  -7   1   1 3403.16  102.19
   7   1  -1 3153.78  101.79
  -7   1   1 3287.57  101.09
  -7   2  -1  151.58    8.60
  -7   2  -1  164.68    9.10
  -7  -2   1  157.28    9.00
   7  -2  -1  157.58    8.20
  -7   2  -1  155.98    8.50
   7   2   1  160.38    8.70
   7   2   1  152.98    8.80
   7   2   1  155.38    7.70
   7  -2  -1  155.18    8.80
  -7  -2   1  173.38    9.60
   7   2   1  159.28    9.30
  -7   2  -1  146.09    9.00
   7  -2  -1  163.68    9.20
   7   2   1  162.88    9.10
  -7  -2   1  149.59    8.40
   7  -2  -1  161.48    9.10
  -7   2  -1  146.09    8.80
  -7   2  -1  150.58    8.90
   7  -2   1  164.98    9.20
  -7  -2  -1  144.49    8.60
  -7   2   1  158.88    9.00
   7   2  -1  154.68    9.30
   7   2  -1  151.98    7.90
   7   2  -1  159.88    8.50
   7  -2   1  160.38    8.70
  -7   2   1  145.49    8.10
  -7   2   1  160.28    9.00
  -7   2   1  153.28    8.20
  -7  -2  -1  158.78    9.00
  -7  -2  -1  165.08    9.20
  -7   2   1  151.08    8.90
   7  -2   1  157.78    9.00
   7   2  -1  157.48    8.90
   7   3   1 5917.71  177.88
  -7   3  -1 6153.48  180.88
   7  -3  -1 5762.82  180.78
   7   3   1 5658.63  180.88
   7  -3  -1 6062.39  179.68
   7   3   1 5812.92  183.08
   7  -3  -1 5822.72  181.08
  -7   3  -1 5943.50  180.88
  -7  -3   1 6020.80  181.38
  -7   3  -1 5836.92  180.58
   7  -3  -1 6177.78  180.78
   7   3   1 5788.12  180.38
  -7  -3   1 5819.92  179.68
   7  -3  -1 5843.72  180.38
  -7  -3   1 5534.65  181.18
  -7  -3   1 5998.90  180.78
  -7  -3   1 5955.80  180.78
   7   3  -1 5726.73  181.18
  -7   3   1 6146.88  180.28
   7   3  -1 5829.42  180.58
   7   3  -1 6135.49  179.78
  -7   3   1 5989.60  180.88
   7  -3   1 5354.96  180.28
  -7  -3  -1 5961.10  180.68
  -7   3   1 5718.43  178.78
  -7  -3  -1 5849.31  180.08
   7   3  -1 6148.19  181.58
   7   3  -1 5800.32  178.48
   7  -3   1 5921.11  179.78
  -7  -3  -1 5901.01  180.58
   7  -3   1 6074.39  180.78
   7  -3   1 6044.40  181.08
  -7   3   1 6127.89  180.78
  -7  -3  -1 5738.33  181.08
  -7   3   1 5802.92  180.48
   7  -3   1 6050.49  180.38
  -7  -3  -1 5886.81  180.98
   7   4   1   38.70    5.00
  -7  -4   1   45.20    5.60
   7  -4  -1   52.69    5.30
   7  -4  -1   45.00    5.20
  -7  -4   1   60.09    5.30
   7   4   1   50.69    5.00
   7   4   1   51.29    4.10
  -7  -4   1   46.00    5.30
  -7   4  -1   53.19    5.50
  -7   4  -1   56.99    5.70
  -7  -4   1   49.50    5.40
  -7   4  -1   51.59    5.50
   7  -4  -1   49.40    5.20
   7   4   1   57.99    5.60
   7  -4  -1   50.79    5.50
   7  -4   1   49.90    5.10
  -7   4   1   51.99    5.20
   7   4  -1   52.09    5.70
   7   4  -1   40.50    5.10
  -7   4   1   54.89    5.50
   7   4  -1   47.00    4.30
   7  -4   1   52.69    5.60
   7  -4   1   45.90    5.20
   7  -4   1   51.09    5.60
  -7  -4  -1   41.10    5.50
   7   4  -1   48.10    5.40
  -7  -4  -1   43.20    5.20
   7   4  -1   51.49    5.00
  -7  -4  -1   37.10    5.00
   7  -4   1   53.59    5.80
  -7  -4  -1   57.69    5.90
  -7  -5   1   15.90    3.90
   7  -5  -1   20.30    4.30
   7  -5  -1   20.00    4.10
  -7  -5   1   13.40    3.70
  -7   5  -1   21.90    4.30
   7  -5  -1   16.30    4.00
   7   5   1   18.20    4.00
   7   5   1   21.00    4.00
   7  -5  -1   13.60    3.30
   7   5   1   17.00    3.90
  -7   5  -1   19.40    4.20
  -7   5  -1   37.10    5.20
  -7  -5   1   17.50    3.80
  -7  -5   1   22.10    3.80
  -7  -5   1   14.90    3.70
   7  -5  -1   14.40    3.40
   7   5   1   12.60    3.40
  -7  -5  -1   11.50    3.50
   7  -5   1   18.50    3.90
   7   5  -1   17.70    3.90
  -7  -5  -1   15.20    3.70
   7  -5   1   14.20    3.80
  -7   5   1   13.40    4.50
   7  -5   1   15.70    3.50
   7   5  -1   19.30    3.90
  -7   5   1   15.40    3.90
   7  -5   1   14.20    3.50
   7   5  -1   27.90    5.00
   7   5  -1   18.80    4.00
   7  -5   1   23.40    5.00
  -7  -5  -1   11.90    3.30
  -7  -5  -1   20.00    4.10
  -7   5   1   18.50    3.90
  -7   6  -1  469.75   21.90
  -7   6  -1  439.36   22.20
  -7  -6   1  470.35   21.90
   7  -6  -1  477.55   21.70
   7  -6  -1  481.65   22.10
   7   6   1  487.25   21.70
  -7  -6   1  463.15   20.60
   7   6   1  454.95   21.40
  -7   6  -1  466.55   21.70
   7  -6  -1  464.75   22.30
   7  -6  -1  492.75   22.30
   7  -6  -1  479.25   21.90
   7   6   1  467.65   22.30
  -7  -6   1  485.45   23.10
  -7  -6   1  497.25   22.10
  -7  -6   1  480.35   23.10
   7  -6   1  491.45   22.50
   7  -6   1  506.45   22.60
   7  -6   1  467.15   22.00
  -7  -6  -1  445.96   20.70
   7   6  -1  469.25   21.80
  -7  -6  -1  482.25   23.10
  -7   6   1  452.75   21.70
   7  -6   1  494.95   21.90
   7   6  -1  443.06   21.40
  -7  -6  -1  483.85   21.80
   7  -6   1  461.65   22.00
  -7  -6  -1  476.05   23.20
  -7   6   1  415.86   21.50
  -7   6   1  437.96   21.40
  -7  -6  -1  496.85   21.70
   7   7   1 1476.45   52.09
  -7   7  -1 1367.86   53.69
  -7  -7   1 1383.06   51.69
   7  -7  -1 1465.95   53.39
  -7  -7   1 1481.95   52.89
  -7   7  -1 1438.56   52.89
   7  -7  -1 1376.56   52.49
  -7   7  -1 1435.56   54.09
   7   7   1 1509.55   51.49
  -7  -7   1 1438.46   51.09
   7  -7  -1 1492.45   52.99
   7   7   1 1406.26   53.49
   7  -7  -1 1437.46   52.99
   7   7   1 1479.75   52.69
  -7   7  -1 1470.55   49.10
  -7  -7   1 1339.67   53.89
  -7   7   1 1430.36   52.69
  -7  -7  -1 1368.96   54.29
  -7  -7  -1 1419.06   54.39
   7  -7   1 1460.85   53.59
  -7  -7  -1 1506.15   52.19
  -7  -7  -1 1399.06   51.29
   7  -7   1 1482.95   53.09
   7  -7   1 1491.75   52.79
  -7   7   1 1523.95   54.49
   7   7  -1 1458.65   52.69
   7  -7   1 1394.76   52.89
  -7  -7  -1 1419.36   52.29
   7  -7   1 1453.05   53.09
   7   7  -1 1427.96   53.69
   7   7  -1 1420.86   52.29
  -7   7   1 1478.65   48.00
  -7  -8   1    2.90    3.90
  -7  -8   1    6.30    3.90
  -7   8  -1    2.00    4.00
  -7  -8   1    5.20    3.30
  -7   8  -1    5.80    4.00
  -7   8  -1    4.70    2.50
   7  -8  -1    4.50    4.00
   7  -8  -1    2.50    2.90
   7   8   1   10.70    3.90
  -7   8  -1    3.50    4.10
  -7  -8   1    5.30    3.40
   7   8   1   14.60    4.10
   7  -8  -1    7.30    4.30
   7   8   1    3.90    3.00
   7  -8  -1    4.80    3.40
   7  -8   1   13.00    4.60
   7   8  -1    9.70    3.20
  -7  -8  -1    2.50    4.00
   7   8  -1    5.80    3.50
   7   8  -1    2.50    3.60
   7  -8   1    0.70    3.80
  -7  -8  -1    5.90    3.30
   7  -8   1    2.00    3.10
  -7  -8  -1    1.10    3.70
  -7   8   1    5.30    4.00
  -7   8   1    5.10    2.50
  -7   8   1   -1.20    3.40
  -7  -8  -1    9.50    4.00
   7  -8   1    6.00    3.70
   7  -8   1    0.20    3.70
   7   9   1  138.59    9.60
   7   9   1  113.59   10.70
   7  -9  -1  114.89   12.00
  -7  -9   1  116.39   12.30
   7  -9  -1  115.39   11.80
   7  -9  -1  125.19   11.90
  -7   9  -1  121.49   11.90
  -7  -9   1  117.59   12.60
  -7   9  -1  107.39   12.50
  -7  -9   1  105.49   10.30
   7   9   1  129.89   11.90
  -7  -9   1  103.09   10.90
  -7   9  -1  116.49    9.10
  -7  -9  -1  125.99   13.10
   7   9  -1  109.99   12.00
   7  -9   1  124.99   12.00
  -7  -9  -1  119.29   10.90
   7  -9   1  102.29   11.00
   7   9  -1  112.29    9.80
  -7   9   1  150.98   13.00
  -7   9   1  114.89    7.70
  -7  -9  -1  111.79   11.80
   7   9  -1  113.99   11.10
  -7   9   1  103.89   12.10
  -7  -9  -1  120.29   11.20
   7 -10  -1   10.10    5.00
  -7  10  -1    8.00    3.60
  -7 -10   1    4.70    4.00
  -7 -10   1    6.70    5.50
   7  10   1   11.70    4.40
   7  10   1    4.70    5.10
  -7  10  -1    9.20    6.00
   7  10   1   13.20    5.30
  -7  10  -1    3.80    5.70
   7 -10  -1   11.60    6.30
   7  10  -1   15.80    5.50
   7 -10   1    3.50    4.40
  -7 -10  -1    6.90    5.20
   7  10  -1    4.60    4.80
  -7  10   1    8.10    3.30
  -7  10   1    9.10    5.70
   7  10  -1    4.90    5.40
  -7 -10  -1   18.20    6.90
   7 -10   1   15.30    8.00
  -7 -10  -1   13.80    5.40
  -7  10   1   15.30    6.20
  -7 -10  -1   14.10    5.40
   7 -11  -1   21.00    6.80
   7  11   1    6.30    6.60
  -7  11  -1   17.90    8.40
  -7 -11   1   18.20    7.10
  -7  11  -1   18.90    4.50
   7  11   1   17.50    6.30
  -7 -11   1   14.50    6.10
   7  11   1   13.20    7.00
   7 -11  -1    6.20    8.90
  -7 -11  -1   31.60    8.40
   7  11  -1    2.80    6.10
  -7 -11  -1   18.40    9.00
   7  11  -1   12.40    7.40
   7 -11   1   17.60    6.30
  -7  11   1   14.30    3.60
  -7  11   1    6.10    7.40
  -7 -11  -1   15.90    6.00
   7 -11   1   24.30    9.50
   7  11  -1    4.80    6.40
  -7 -12   1   42.40   11.00
   7  12   1   41.50   11.80
   7  12   1   51.49    9.50
  -7 -12   1   47.40   10.60
   7 -12  -1   56.49   11.80
  -7  12  -1   71.69   15.20
  -7 -12  -1   57.49   10.60
   7 -12   1   61.19   11.60
  -7 -12  -1   62.39   14.10
   7  12  -1   66.39   14.80
   7  12  -1   63.19   11.60
  -7  12   1   33.20   11.50
   8   0   1    2.20    1.20
   8   0  -1    1.70    1.10
   8   0  -1    7.60    2.40
  -8   0   1    2.70    1.80
  -8   0   1    2.90    1.40
   8   0   1    1.70    1.40
  -8   0  -1    1.30    1.50
  -8   0   1    2.70    1.20
   8   0  -1    2.40    1.40
  -8   0   1    0.40    1.20
  -8   0   1    1.40    1.30
   8   0   1    2.20    1.70
   8   0  -1   -0.10    1.40
  -8   0   1    1.30    1.30
  -8   0  -1    1.90    1.30
   8   0   1    1.70    1.60
  -8   0  -1    0.90    1.50
  -8   0  -1    4.90    1.80
  -8   0  -1    1.00    1.30
   8   0  -1    3.90    1.70
  -8   0  -1    0.50    1.10
  -8  -1   1   22.20    3.10
  -8   1  -1   23.90    3.50
  -8  -1   1   21.90    3.60
   8  -1  -1   23.90    3.70
   8   1   1   17.40    3.10
   8  -1  -1   24.00    3.50
   8   1   1   25.90    3.70
   8   1   1   26.30    3.60
  -8  -1   1   21.50    3.40
  -8   1  -1   27.40    3.40
  -8   1  -1   23.80    3.40
   8   1   1   22.50    3.30
  -8   1  -1   21.30    3.20
  -8   1  -1   17.90    3.20
  -8   1  -1   20.00    3.20
  -8  -1   1   28.80    3.60
   8   1   1   28.70    3.60
   8  -1  -1   31.00    3.60
   8   1  -1   24.20    3.60
   8   1  -1   21.40    3.20
   8   1  -1   21.90    3.00
   8  -1   1   25.20    3.70
   8   1  -1   18.10    3.10
  -8  -1  -1   24.10    3.20
   8   1  -1   17.40    3.10
   8   1  -1   21.80    3.60
   8  -1   1   19.00    3.00
  -8  -1  -1   18.80    3.30
  -8  -1  -1   25.20    3.90
  -8  -1  -1   21.00    3.30
  -8   1   1   39.30    4.10
  -8   1   1   15.80    3.10
  -8   1   1   22.70    3.30
  -8   1   1   21.00    2.80
   8  -1   1   20.10    3.40
  -8   1   1   28.40    3.70
   8  -2  -1   19.40    2.90
  -8   2  -1   10.40    2.70
   8  -2  -1   21.00    3.60
   8   2   1   17.60    2.50
  -8  -2   1   26.60    4.00
   8   2   1   20.90    3.40
   8  -2  -1   13.00    2.90
  -8   2  -1   14.10    3.40
  -8   2  -1   15.00    2.80
  -8  -2   1   15.70    2.90
   8  -2  -1   12.90    2.90
  -8  -2   1   11.60    2.90
   8   2   1   11.60    2.70
  -8   2  -1   15.30    3.10
  -8   2  -1   16.70    3.40
  -8  -2   1   18.90    3.30
   8   2   1   18.60    3.60
  -8   2  -1   20.00    3.20
   8   2   1   13.70    3.00
  -8  -2  -1   13.50    3.20
   8  -2   1   12.40    2.80
   8   2  -1   21.20    3.50
  -8   2   1   19.00    3.40
   8   2  -1   16.40    3.00
  -8   2   1   15.50    3.20
  -8   2   1   15.70    3.20
   8  -2   1   29.90    3.80
  -8  -2  -1   10.00    2.50
   8   2  -1   15.20    2.70
   8   2  -1   19.40    3.40
  -8  -2  -1    7.90    2.50
   8  -2   1   11.60    2.90
  -8   2   1   19.10    3.00
   8   2  -1   17.60    3.70
   8  -2   1   11.80    2.90
  -8   2   1   14.60    3.10
  -8   3  -1   10.60    3.00
  -8   3  -1   19.40    4.00
   8   3   1   16.60    3.50
  -8   3  -1   17.00    3.40
  -8  -3   1   11.30    3.00
   8   3   1   10.30    2.80
  -8   3  -1   16.00    3.50
   8  -3  -1   10.50    2.80
   8   3   1   13.00    2.40
   8   3   1   17.90    3.50
   8   3   1   11.60    3.30
  -8  -3   1   20.80    4.10
  -8  -3   1    9.70    2.90
   8  -3  -1   18.00    3.60
   8  -3  -1   19.80    4.00
   8  -3  -1   22.20    3.70
  -8  -3   1   12.10    2.90
   8  -3  -1   13.50    3.20
   8   3  -1    9.50    2.90
   8  -3   1   14.00    3.30
   8   3  -1   13.20    2.90
   8   3  -1   17.30    2.70
   8   3  -1    7.70    2.70
   8  -3   1   31.90    4.50
  -8   3   1    6.60    2.20
  -8   3   1   12.00    2.80
  -8   3   1   17.80    3.60
   8  -3   1   13.90    3.00
   8   3  -1   10.90    2.90
  -8  -3  -1   17.70    3.30
   8  -3   1   12.80    3.30
  -8  -3  -1   21.00    3.90
  -8  -3  -1   16.20    3.20
   8  -3   1    7.60    2.30
  -8   3   1   16.20    2.90
  -8   3   1   15.10    3.40
  -8  -3  -1   11.50    3.20
  -8   4  -1  361.36   17.60
  -8  -4   1  393.86   18.00
   8   4   1  392.46   18.30
  -8  -4   1  384.76   18.70
   8   4   1  374.46   15.10
   8  -4  -1  361.66   18.00
   8   4   1  390.26   17.10
   8  -4  -1  405.36   18.00
  -8  -4   1  405.46   18.50
  -8   4  -1  374.66   17.90
   8   4   1  389.76   17.80
  -8  -4   1  391.76   18.00
  -8  -4   1  370.76   18.70
   8   4   1  370.26   17.90
  -8   4  -1  335.67   17.30
   8  -4   1  368.86   17.90
  -8  -4  -1  373.96   18.30
  -8  -4  -1  342.27   19.30
  -8   4   1  376.06   17.80
  -8  -4  -1  392.96   17.40
   8  -4   1  377.26   17.50
  -8   4   1  388.96   18.00
  -8   4   1  387.36   17.50
   8   4  -1  406.16   18.20
   8  -4   1  395.36   17.90
   8   4  -1  379.66   18.20
  -8   4   1  362.26   15.80
   8  -4   1  374.16   18.00
   8   4  -1  360.96   15.60
   8   4  -1  374.26   18.20
  -8  -4  -1  395.66   18.20
   8   4  -1  395.36   17.10
  -8  -4  -1  372.26   17.60
   8  -4   1  375.66   17.10
   8  -5  -1  803.42   31.70
   8  -5  -1  799.52   31.90
   8   5   1  838.32   31.30
   8   5   1  823.22   32.40
   8   5   1  805.42   28.50
  -8  -5   1  847.12   32.80
   8   5   1  864.61   32.90
   8  -5  -1  775.82   32.40
  -8   5  -1  821.32   32.40
  -8   5  -1  772.92   31.90
  -8  -5   1  772.62   32.70
   8  -5  -1  795.22   32.20
   8   5   1  797.52   31.80
  -8   5  -1  816.42   32.50
  -8  -5   1  955.00   42.80
  -8  -5   1  776.22   33.00
   8  -5  -1  804.72   31.50
  -8  -5   1  787.92   30.80
  -8   5   1  896.41   32.80
  -8  -5  -1  753.42   32.60
   8  -5   1  832.22   32.30
   8  -5   1  828.32   32.70
   8   5  -1  798.42   29.20
   8  -5   1  822.22   31.60
   8  -5   1  829.92   32.70
   8   5  -1  827.12   32.70
  -8  -5  -1  815.62   32.20
   8   5  -1  771.42   32.40
   8   5  -1  829.52   30.90
   8   5  -1  777.42   31.70
  -8  -5  -1  847.02   32.30
  -8   5   1  800.12   32.00
   8  -5   1  883.11   33.00
  -8  -5  -1  782.02   31.20
  -8   5   1  804.92   32.10
   8  -6  -1  576.14   24.70
  -8   6  -1  552.74   24.80
  -8  -6   1  557.54   24.90
   8   6   1  572.84   25.70
  -8  -6   1  569.14   26.30
  -8  -6   1  554.34   24.80
   8  -6  -1  543.35   24.80
  -8   6  -1  557.44   24.90
  -8  -6   1  585.24   26.30
   8  -6  -1  525.45   24.90
   8  -6  -1  573.04   24.70
   8   6   1  541.85   24.50
   8  -6  -1  521.75   24.40
  -8  -6   1  540.05   23.50
   8   6   1  544.95   24.40
  -8   6  -1  489.75   24.60
   8   6   1  553.24   21.00
   8  -6   1  572.24   25.50
  -8  -6  -1  556.84   24.60
   8  -6   1  575.34   25.20
  -8   6   1  554.94   24.80
  -8  -6  -1  546.95   23.90
  -8  -6  -1  523.05   25.60
   8  -6   1  548.85   24.30
   8   6  -1  531.15   24.60
  -8  -6  -1  555.14   26.10
  -8   6   1  510.75   24.40
   8   6  -1  499.75   24.60
  -8   6   1  523.45   24.40
   8   6  -1  522.85   24.20
   8  -6   1  546.75   25.10
   8  -6   1  556.04   24.60
  -8  -7   1   44.30    6.30
  -8  -7   1   64.89    8.40
  -8  -7   1   61.39    8.50
   8  -7  -1   33.40    6.20
   8   7   1   42.10    6.50
   8  -7  -1   45.40    6.90
  -8   7  -1   39.90    5.20
   8  -7  -1   42.80    7.00
  -8   7  -1   52.39    7.60
  -8   7  -1   68.09    9.20
  -8  -7   1   52.29    7.80
   8  -7  -1   49.80    7.90
   8   7   1   49.70    7.40
   8  -7  -1   55.69    7.70
  -8   7  -1   41.00    7.10
  -8  -7   1   53.29    7.60
  -8  -7  -1   40.30    7.10
  -8   7   1   68.59    8.00
   8  -7   1   48.70    7.00
   8  -7   1   54.59    7.80
  -8  -7  -1   49.70    7.60
  -8   7   1   46.70    7.30
   8   7  -1   49.40    8.10
  -8  -7  -1   65.99    9.40
   8  -7   1   53.89    7.50
  -8   7   1   46.10    7.20
  -8  -7  -1   53.19    7.60
  -8  -7  -1   57.89    7.00
   8  -7   1   44.30    6.40
   8  -7   1   61.39    8.20
   8   7  -1   45.50    6.90
  -8   7   1   48.10    5.20
  -8  -8   1  295.57   16.70
   8  -8  -1  287.77   17.90
  -8   8  -1  287.57   16.90
  -8  -8   1  275.97   19.00
   8   8   1  275.37   14.00
  -8   8  -1  296.87   18.20
   8   8   1  303.67   17.60
  -8  -8   1  286.07   18.20
   8  -8  -1  294.87   18.20
  -8   8  -1  295.77   19.20
   8  -8  -1  293.07   18.30
   8  -8  -1  306.07   17.90
  -8  -8   1  285.47   17.50
   8   8  -1  267.87   14.50
   8  -8   1  319.07   19.10
   8  -8   1  291.07   17.80
   8  -8   1  280.37   17.80
   8   8  -1  284.17   17.70
  -8   8   1  279.17   18.40
  -8  -8  -1  287.47   16.90
   8   8  -1  309.37   18.00
   8  -8   1  289.47   17.70
  -8   8   1  302.67   13.90
  -8   8   1  313.27   18.30
  -8  -8  -1  268.67   18.50
  -8  -8  -1  294.67   18.10
  -8   9  -1  203.48   17.30
   8   9   1  213.58   14.90
  -8   9  -1  203.78   11.90
  -8  -9   1  179.38   15.40
   8   9   1  220.48   16.00
  -8   9  -1  210.48   15.90
  -8  -9   1  173.18   14.80
  -8  -9   1  202.58   17.00
   8  -9  -1  192.68   16.80
   8   9   1  198.28   11.70
  -8  -9   1  194.68   13.90
   8  -9  -1  191.58   15.30
   8  -9  -1  194.88   15.50
  -8  -9  -1  192.58   14.90
   8   9  -1  189.48   12.40
  -8  -9  -1  183.18   14.90
  -8  -9  -1  195.58   14.30
  -8  -9  -1  181.88   16.30
   8   9  -1  217.28   15.90
  -8   9   1  196.98   10.80
   8  -9   1  208.78   15.50
   8   9  -1  182.28   14.30
   8  -9   1  194.18   15.60
  -8   9   1  201.08   16.30
  -8   9   1  211.28   16.00
  -8  10  -1  129.69   14.60
   8 -10  -1   95.19   12.30
   8  10   1   94.49    9.60
  -8  10  -1  131.19   13.60
   8  10   1  111.59   12.50
  -8 -10   1  123.69   11.90
   8  10   1  121.29   12.00
  -8  10  -1  109.39    8.80
  -8 -10   1  132.69   14.50
  -8 -10   1  105.99   14.00
   8 -10  -1  110.99   13.90
  -8  10   1  107.49    7.90
   8 -10   1  121.59   13.00
  -8 -10  -1  102.79   14.00
  -8  10   1  127.19   13.00
  -8 -10  -1  118.49   11.60
  -8  10   1  114.59   14.00
   8 -10   1   98.89   14.10
  -8 -10  -1  109.49   13.50
   8  10  -1   98.59   12.40
   8  10  -1  115.49   11.20
   8  10  -1  104.59   11.50
  -8  11  -1    5.20    7.80
   8  11   1    9.80    6.20
   8  11   1    6.40    8.30
   8 -11  -1    4.50    4.90
  -8  11  -1    9.30    4.60
   8 -11  -1   -1.00    9.50
   8  11   1    5.10    5.70
  -8  11  -1    1.90    6.40
  -8 -11   1    9.20    6.10
  -8 -11   1    9.80    6.60
   8  11  -1    0.40    6.50
  -8 -11  -1    9.70    6.40
   8  11  -1    9.00    6.00
  -8  11   1    7.80    7.90
  -8 -11  -1   12.50    5.90
   8 -11   1    6.20    5.60
  -8  11   1   -0.50    3.30
  -8 -11  -1   -2.50    9.80
   8  11  -1    0.40    7.40
  -8  11   1    2.80    4.00
  -9   0  -1    0.60    1.40
  -9   0   1    5.40    2.00
  -9   0   1    3.10    1.60
  -9   0   1    1.50    1.70
  -9   0  -1    5.00    2.50
  -9   0   1    2.90    1.70
  -9   0  -1    2.10    1.90
  -9   0  -1    1.90    1.40
   9   0   1    9.60    2.40
   9   0   1    1.00    1.40
   9   0   1    4.30    2.20
   9   0  -1    2.20    1.90
  -9   0   1    0.80    1.50
   9   0   1    0.60    1.60
  -9   0  -1    2.60    1.50
  -9   0   1    3.30    2.00
   9   0  -1    1.90    1.70
  -9   0  -1    3.90    1.80
   9   0  -1    0.60    1.20
   9   0  -1    0.90    1.30
   9   1   1 3099.69   99.19
   9   1   1 3103.89   98.89
   9   1   1 3278.37   98.09
   9   1   1 3078.39   99.39
  -9  -1   1 3113.69   99.79
  -9   1  -1 3198.18   99.29
  -9  -1   1 3132.89   99.09
  -9   1  -1 3176.98   99.59
   9  -1  -1 3105.49   99.59
   9   1   1 3209.18   99.19
   9  -1  -1 3315.87   99.79
  -9  -1   1 3142.79   99.59
  -9   1  -1 3003.70   98.19
   9  -1  -1 3136.39   99.29
  -9   1  -1 3172.98   99.09
  -9  -1   1 3183.28   99.79
  -9   1  -1 3031.70   99.39
   9  -1  -1 3072.29   99.09
  -9  -1   1 3136.79   98.29
  -9   1   1 3199.58   99.29
  -9  -1  -1 3131.79   99.49
   9  -1   1 3229.38   99.59
  -9  -1  -1 3236.18   97.99
   9  -1   1 3079.59   99.59
   9  -1   1 3050.59   98.79
   9   1  -1 3300.07  104.79
  -9  -1  -1 3186.28   99.79
  -9   1   1 3171.58  101.89
   9   1  -1 3095.69   99.49
  -9   1   1 3107.09   97.59
  -9  -1  -1 2973.30   99.49
  -9   1   1 3051.49   99.29
   9   1  -1 3037.20   99.09
   9  -1   1 3164.08   99.59
   9   1  -1 3143.09   98.79
  -9   1   1 3162.18   99.69
   9   1  -1 3039.20  102.69
  -9  -1  -1 3128.59   99.89
   9   1  -1 3065.59   98.19
   9   2   1  306.87   14.70
   9   2   1  300.27   13.30
   9  -2  -1  306.17   13.70
   9   2   1  282.57   14.60
   9  -2  -1  302.07   15.00
  -9  -2   1  308.27   15.10
   9   2   1  368.96   16.50
  -9  -2   1  306.77   14.60
   9   2   1  277.87   15.00
  -9  -2   1  310.27   15.10
  -9  -2   1  318.27   15.60
  -9   2  -1  303.97   15.10
  -9   2  -1  305.17   14.50
  -9   2  -1  281.57   14.90
  -9   2  -1  308.47   15.10
   9  -2  -1  301.17   15.00
   9  -2  -1  314.37   15.10
  -9   2  -1  293.77   14.60
  -9   2  -1  308.77   14.40
   9   2  -1  300.27   14.90
   9   2  -1  299.27   14.40
  -9  -2  -1  321.17   16.90
   9   2  -1  304.37   15.10
  -9   2   1  302.37   15.50
  -9  -2  -1  309.87   15.30
   9  -2   1  312.07   15.10
   9  -2   1  335.97   14.70
  -9  -2  -1  329.97   15.40
   9  -2   1  327.67   15.40
   9   2  -1  296.67   15.30
  -9   2   1  308.37   13.90
  -9  -2  -1  304.77   13.40
   9   2  -1  322.17   14.00
  -9   2   1  312.27   15.10
  -9   2   1  286.87   15.40
  -9  -2  -1  317.57   15.20
   9  -2   1  299.17   16.70
  -9   2   1  299.77   14.40
  -9   2   1  298.97   14.80
   9   3   1  611.34   24.10
   9   3   1  541.15   23.90
  -9   3  -1  542.45   23.50
   9   3   1  584.74   23.20
  -9  -3   1  550.34   22.90
  -9   3  -1  549.15   23.10
  -9  -3   1  598.64   24.00
   9  -3  -1  558.44   23.70
   9  -3  -1  574.54   23.40
  -9   3  -1  575.54   23.70
  -9   3  -1  561.04   23.70
   9  -3  -1  574.34   24.00
   9  -3  -1  545.15   23.30
   9   3   1  571.54   21.30
   9   3   1  533.15   23.30
  -9  -3   1  580.64   24.30
  -9   3  -1  527.75   22.40
   9  -3  -1  578.64   22.50
  -9  -3   1  573.64   23.80
  -9   3   1  608.94   24.20
  -9   3   1  568.04   22.60
  -9   3   1  532.05   23.30
   9   3  -1  548.35   23.40
   9  -3   1  633.64   24.30
   9   3  -1  531.35   23.90
   9  -3   1  578.14   22.90
  -9  -3  -1  545.55   23.00
  -9  -3  -1  596.84   24.40
   9   3  -1  572.54   22.80
  -9   3   1  582.84   23.80
  -9  -3  -1  572.24   23.80
  -9  -3  -1  568.94   23.70
   9   3  -1  546.15   23.70
   9   3  -1  546.15   21.60
   9  -3   1  590.24   24.00
  -9   3   1  535.75   22.00
   9  -3   1  569.94   23.70
   9   4   1  471.65   21.80
   9   4   1  485.45   22.10
  -9  -4   1  481.05   22.10
   9  -4  -1  494.85   21.60
   9   4   1  493.95   18.90
  -9  -4   1  475.95   20.70
   9  -4  -1  486.85   20.70
   9  -4  -1  475.35   22.00
  -9   4  -1  492.05   21.90
   9   4   1  495.45   21.70
   9  -4  -1  507.55   21.70
  -9   4  -1  551.94   25.10
  -9   4  -1  480.45   21.60
  -9   4  -1  454.65   21.50
  -9  -4   1  490.95   22.30
   9   4   1  500.65   21.10
   9  -4  -1  482.45   21.90
  -9   4   1  485.85   21.10
  -9   4   1  470.65   19.70
   9   4  -1  507.45   22.40
   9  -4   1  478.45   21.90
  -9  -4  -1  484.65   22.00
  -9  -4  -1  476.05   21.00
  -9  -4  -1  465.85   22.10
  -9   4   1  505.85   22.00
  -9  -4  -1  488.15   21.80
   9   4  -1  503.55   22.60
   9   4  -1  490.55   20.70
   9  -4   1  481.05   21.90
   9   4  -1  498.35   19.60
  -9   4   1  491.15   21.80
   9  -4   1  474.45   21.50
  -9  -4  -1  482.85   21.80
  -9   4   1  472.25   21.70
   9  -4   1  483.45   21.20
   9   4  -1  483.65   21.60
  -9   5  -1 3121.89   99.09
   9  -5  -1 2890.31   98.79
   9  -5  -1 3024.50   97.49
   9  -5  -1 3154.58   98.59
   9   5   1 2972.80   98.79
   9   5   1 2984.80   94.09
  -9   5  -1 2811.82   98.19
  -9  -5   1 3049.40   98.69
  -9   5  -1 2967.00   98.49
   9   5   1 3037.60   97.29
   9  -5  -1 3055.89   98.39
   9  -5  -1 3000.60   98.99
  -9  -5   1 3125.19   99.39
   9   5   1 2926.91   98.69
   9   5   1 3015.40   98.29
  -9  -5   1 3088.49   98.79
  -9  -5   1 2941.71   99.79
  -9  -5   1 3020.40   97.19
   9   5  -1 3091.99   96.99
  -9   5   1 3039.20   98.59
  -9   5   1 2952.00   98.49
   9  -5   1 3022.70   98.79
  -9  -5  -1 3018.00   97.49
   9   5  -1 3014.60   98.49
   9   5  -1 3083.59   95.09
  -9  -5  -1 3141.29   99.09
   9  -5   1 3107.99   97.89
   9  -5   1 3086.99   98.49
  -9  -5  -1 2979.60   98.39
   9  -5   1 3150.58   99.39
  -9   5   1 2690.23   94.79
  -9   5   1 2966.40   98.09
  -9  -5  -1 2993.10   99.69
   9   5  -1 2985.80   99.19
  -9  -5  -1 3100.99   98.99
   9   5  -1 2828.82   98.59
   9  -5   1 3167.78   98.49
   9   6   1  579.74   21.50
  -9  -6   1  562.64   25.70
  -9  -6   1  554.74   26.30
  -9   6  -1  592.64   26.40
   9   6   1  550.64   25.20
   9  -6  -1  551.94   25.70
   9  -6  -1  543.65   24.60
   9   6   1  549.65   26.10
  -9  -6   1  559.14   25.40
   9  -6  -1  549.65   25.10
  -9  -6   1  538.75   24.00
  -9   6  -1  491.45   24.90
   9  -6  -1  548.15   25.00
  -9   6  -1  547.45   25.30
  -9  -6   1  518.15   26.20
   9   6   1  583.04   25.40
   9  -6   1  601.54   25.80
  -9  -6  -1  540.85   25.20
  -9  -6  -1  520.35   24.00
   9   6  -1  533.85   21.90
   9   6  -1  567.74   25.60
   9  -6   1  578.24   25.90
   9   6  -1  541.85   25.60
   9  -6   1  523.85   25.40
  -9  -6  -1  564.84   26.80
  -9   6   1  550.04   25.20
  -9  -6  -1  581.14   25.70
  -9  -6  -1  570.94   25.60
   9  -6   1  525.25   24.40
   9  -6   1  555.44   25.20
  -9   6   1  549.35   25.30
  -9  -6  -1  525.25   26.10
   9   7   1   10.40    3.00
   9   7   1    4.90    3.50
   9  -7  -1   10.70    4.20
  -9   7  -1    1.30    3.40
  -9   7  -1   19.80    5.50
  -9  -7   1    6.00    3.90
   9   7   1    2.70    3.10
   9  -7  -1    5.60    3.50
  -9  -7   1    2.90    2.80
  -9  -7   1   -0.40    3.90
   9  -7  -1    9.80    4.40
   9  -7  -1    8.30    4.50
  -9  -7   1   11.70    4.90
  -9  -7   1   10.70    4.50
  -9  -7  -1    9.20    3.70
   9  -7   1    8.10    4.40
   9  -7   1   10.10    4.00
   9   7  -1   -1.70    3.40
  -9  -7  -1    9.40    4.50
  -9   7   1    1.40    2.80
   9  -7   1    7.80    3.20
   9   7  -1    8.50    4.40
  -9   7   1   11.00    4.10
  -9  -7  -1    7.20    4.00
  -9  -7  -1    3.60    3.90
   9  -7   1   -3.70    3.20
  -9   7   1    7.50    3.80
   9   7  -1    8.30    3.10
  -9  -7  -1    9.50    4.70
   9  -8  -1  309.57   19.10
  -9  -8   1  276.37   18.20
   9   8   1  298.47   15.70
   9  -8  -1  291.57   18.60
   9   8   1  315.87   14.80
   9  -8  -1  314.57   19.00
  -9  -8   1  292.87   20.30
   9   8   1  317.07   18.50
   9   8   1  322.47   19.10
  -9   8  -1  307.67   18.90
  -9   8  -1  286.47   19.20
  -9  -8   1  329.07   18.10
   9  -8  -1  299.47   18.60
  -9   8  -1  333.27   15.80
  -9  -8   1  273.27   18.10
  -9  -8  -1  305.97   20.20
   9  -8   1  312.27   18.60
   9  -8   1  308.57   19.00
  -9  -8  -1  291.97   18.20
  -9   8   1  305.17   21.70
  -9  -8  -1  316.67   18.10
   9   8  -1  304.37   18.70
  -9  -8  -1  299.47   18.80
   9   8  -1  296.17   18.60
   9  -8   1  321.27   19.80
  -9   8   1  307.77   19.30
   9  -8   1  306.67   19.00
  -9   8   1  305.47   14.50
  -9   8   1  310.17   14.60
   9  -9  -1  258.57   18.10
  -9  -9   1  219.28   17.30
  -9   9  -1  201.58   21.00
  -9   9  -1  233.78   13.20
  -9  -9   1  251.37   19.00
  -9  -9   1  252.97   16.20
   9   9   1  235.08   16.30
   9   9   1  257.97   17.90
  -9   9  -1  241.58   17.60
   9  -9  -1  213.58   17.10
   9   9   1  243.98   13.20
   9   9   1  240.98   13.10
   9  -9  -1  220.18   17.00
   9   9  -1  224.18   13.80
  -9  -9  -1  238.48   19.10
   9  -9   1  248.68   17.70
   9   9  -1  273.27   18.30
  -9  -9  -1  210.48   16.80
   9   9  -1  264.77   17.50
   9  -9   1  209.08   16.70
  -9  -9  -1  233.28   16.40
  -9   9   1  226.08   18.20
  -9   9   1  229.68   12.30
  -9   9   1  250.17   17.60
  -9   9   1  238.68   12.30
   9  -9   1  237.98   17.60
  -9 -10   1  206.98   18.70
  -9  10  -1  206.48   17.10
   9  10   1  191.18   13.00
  -9 -10   1  191.58   15.40
  -9  10  -1  195.38   18.10
   9 -10  -1  179.98   19.50
  -9  10  -1  202.18   12.40
   9 -10  -1  227.08   17.80
  -9 -10   1  203.98   18.80
   9  10   1  213.88   17.30
  -9 -10  -1  206.78   18.20
  -9 -10  -1  192.88   15.70
   9 -10   1  205.18   16.40
  -9  10   1  206.58   17.20
  -9 -10  -1  175.88   23.40
  -9  10   1  231.98   18.40
   9  10  -1  221.28   16.60
   9  10  -1  192.88   13.90
   9  10  -1  213.78   17.40
   9 -10   1  204.08   18.00
  -9  10   1  214.28   11.20
   9  11   1   52.69   10.00
  -9  11  -1   69.39   15.60
  -9 -11   1   63.39   11.20
  -9  11  -1   81.89   13.40
   9  11   1   78.49    9.20
   9 -11  -1   57.69   12.80
  -9 -11   1   62.59   13.60
   9  11   1   83.49   12.30
  -9  11  -1   78.59    8.70
   9 -11  -1   69.49   11.60
   9  11   1   93.59   14.70
  -9  11   1   73.19   14.30
   9  11  -1  104.39   15.30
   9  11  -1   65.29   11.40
  -9 -11  -1   83.19   13.30
  -9 -11  -1   69.69   11.20
   9 -11   1   67.09   10.90
 -10   0  -1    5.90    2.80
 -10   0   1    1.30    1.60
  10   0  -1    2.10    2.00
  10   0   1    3.10    2.10
 -10   0   1    1.90    1.70
 -10   0   1    2.60    2.10
  10   0   1   -0.30    1.90
 -10   0  -1   -0.30    1.20
 -10   0  -1    3.40    2.20
 -10   0   1    7.30    2.30
 -10   0   1    1.40    2.10
  10   0   1    2.00    1.90
  10   0  -1    0.70    1.40
  10   0  -1    3.40    1.90
  10   0  -1    5.10    2.00
  10   0   1    4.20    2.10
 -10   0  -1    2.00    1.80
 -10   0  -1    2.60    2.10
 -10   0  -1    1.00    1.70
 -10  -1   1  228.08   12.60
 -10  -1   1  237.38   12.30
  10  -1  -1  210.38   12.60
  10  -1  -1  240.48   13.00
 -10  -1   1  231.98   13.00
 -10   1  -1  248.68   13.00
  10   1   1  244.78   11.90
 -10   1  -1  235.78   13.10
 -10   1  -1  250.47   13.20
 -10  -1   1  261.47   13.70
 -10   1  -1  234.78   12.40
 -10  -1   1  242.98   13.30
 -10   1  -1  254.87   13.30
  10   1   1  266.57   15.50
  10  -1  -1  217.08   12.30
 -10   1  -1  235.38   12.10
  10  -1  -1  234.68   12.80
  10   1   1  213.68   12.50
  10   1   1  234.88   12.60
  10   1   1  218.08   12.40
 -10   1   1  241.58   12.80
 -10  -1  -1  223.58   12.70
 -10  -1  -1  251.17   13.30
  10   1  -1  218.18   12.80
 -10   1   1  233.58   12.90
  10   1  -1  225.28   11.90
  10  -1   1  241.18   13.10
 -10  -1  -1  234.48   13.20
  10   1  -1  224.88   12.30
 -10   1   1  230.18   11.50
 -10   1   1  241.48   13.10
 -10  -1  -1  225.78   12.60
 -10   1   1  209.28   12.80
 -10  -1  -1  239.58   12.50
  10   1  -1  237.88   13.00
  10   1  -1  229.88   12.80
  10   1  -1  238.98   13.00
 -10   1   1  247.88   12.90
  10  -1   1  232.18   12.80
 -10  -1  -1  240.48   11.90
  10  -1   1  237.58   13.10
  10  -2  -1   42.40    5.60
 -10  -2   1   43.20    5.10
  10  -2  -1   50.39    5.80
 -10   2  -1   38.90    4.80
  10   2   1   39.60    5.20
 -10   2  -1   46.70    5.60
 -10  -2   1   42.50    5.70
 -10   2  -1   38.00    4.90
  10   2   1   45.80    4.50
  10   2   1   37.40    5.10
 -10   2  -1   43.40    5.30
  10   2   1   32.80    5.10
 -10   2  -1   37.50    5.30
  10  -2  -1   47.70    4.80
 -10  -2   1   39.90    7.70
 -10   2  -1   46.30    5.50
  10   2   1   52.99    5.60
  10  -2  -1   45.40    5.40
 -10  -2   1   41.90    5.10
 -10   2   1   38.60    4.60
 -10   2   1   46.20    5.70
  10  -2   1   42.40    5.00
 -10  -2  -1   58.69    5.10
  10   2  -1   49.70    5.40
 -10   2   1   46.00    5.50
  10  -2   1   50.99    5.40
  10  -2   1   35.70    5.20
 -10  -2  -1   40.80    5.20
  10   2  -1   49.50    5.80
 -10   2   1   55.19    6.00
 -10  -2  -1   49.50    5.90
 -10   2   1   40.40    4.90
 -10   2   1   36.40    5.00
  10   2  -1   46.00    4.80
  10   2  -1   34.20    5.30
 -10  -2  -1   38.40    5.40
  10  -2   1   43.40    5.60
  10   2  -1   46.60    5.30
 -10  -2  -1   48.70    5.70
 -10  -3   1 1723.43   59.99
  10  -3  -1 1621.64   59.49
  10  -3  -1 1774.92   59.89
  10   3   1 1741.93   56.89
 -10  -3   1 1690.93   59.79
 -10   3  -1 1651.63   58.89
  10   3   1 1775.22   59.19
  10   3   1 1745.53   59.89
 -10   3  -1 1742.13   59.79
 -10  -3   1 1748.13   59.09
 -10  -3   1 1745.43   60.69
 -10   3  -1 1734.13   59.99
 -10   3  -1 1725.33   59.99
  10   3   1 1701.13   60.49
  10  -3  -1 1732.13   59.99
  10  -3  -1 1788.22   58.29
  10  -3  -1 1728.63   59.39
 -10   3  -1 1653.53   58.39
  10   3   1 1747.63   59.79
  10   3  -1 1764.82   57.69
 -10  -3  -1 1840.82   60.99
 -10   3   1 1822.02   60.19
 -10   3   1 1735.53   59.99
  10  -3   1 1778.72   58.89
  10  -3   1 1730.43   58.69
  10  -3   1 1743.63   60.09
 -10  -3  -1 1840.82   60.39
 -10  -3  -1 1799.12   60.89
 -10   3   1 1779.62   60.09
  10   3  -1 1807.32   58.99
  10  -3   1 1807.62   60.29
 -10   3   1 1671.43   58.29
  10   3  -1 1772.72   60.29
 -10  -3  -1 1730.83   59.39
  10   3  -1 1649.54   60.29
  10   3  -1 1728.83   59.89
 -10   3   1 1834.22   58.59
  10  -4  -1 1589.84   52.99
  10   4   1 1461.55   54.09
  10   4   1 1515.05   53.99
 -10  -4   1 1549.74   53.29
 -10  -4   1 1520.15   54.89
  10  -4  -1 1577.44   53.99
 -10   4  -1 1470.65   53.59
 -10  -4   1 1438.36   53.89
 -10   4  -1 1531.55   52.59
  10  -4  -1 1501.75   54.59
 -10   4  -1 1567.24   54.59
  10   4   1 1577.14   50.79
  10  -4  -1 1494.35   54.39
  10   4   1 1576.84   53.39
 -10   4  -1 1623.14   54.79
  10   4   1 1545.95   55.09
 -10   4  -1 1509.35   54.39
  10  -4  -1 1606.04   54.49
 -10  -4   1 1591.64   54.79
 -10  -4  -1 1531.35   56.39
  10   4  -1 1566.74   51.49
 -10   4   1 1565.84   54.39
  10  -4   1 1501.25   53.29
  10   4  -1 1497.25   54.99
 -10  -4  -1 1586.64   55.09
 -10   4   1 1492.65   54.19
  10  -4   1 1548.74   53.29
 -10   4   1 1512.65   54.19
  10  -4   1 1541.65   54.19
 -10   4   1 1585.44   56.99
 -10  -4  -1 1530.25   54.39
 -10   4   1 1480.35   51.79
  10  -4   1 1438.96   53.99
  10   4  -1 1569.74   53.09
  10  -4   1 1553.24   54.79
  10   4  -1 1510.75   54.09
  10   4  -1 1588.94   54.89
 -10  -4  -1 1526.75   53.49
  10  -5  -1  199.48   12.80
 -10   5  -1  211.28   13.80
 -10  -5   1  229.28   14.10
  10  -5  -1  240.88   14.80
 -10   5  -1  227.48   14.10
 -10   5  -1  214.38   13.90
 -10  -5   1  233.08   14.40
  10   5   1  239.58   14.70
  10   5   1  220.38   13.20
  10   5   1  216.08   14.20
  10  -5  -1  278.57   17.30
  10   5   1  232.38   11.30
  10  -5  -1  201.58   13.20
 -10   5  -1  215.38   12.20
 -10  -5   1  220.48   13.20
 -10   5  -1  234.28   14.20
  10  -5  -1  220.48   14.20
  10   5   1  219.18   13.70
 -10  -5   1  226.48   14.40
 -10   5   1  216.08   13.30
 -10  -5  -1  228.78   13.50
 -10   5   1  238.38   12.20
  10  -5   1  216.38   13.90
 -10  -5  -1  233.88   14.20
  10  -5   1  242.88   14.10
  10   5  -1  222.98   14.60
  10   5  -1  231.18   14.10
  10   5  -1  234.88   11.90
 -10   5   1  229.48   14.20
 -10  -5  -1  246.28   14.90
 -10  -5  -1  219.98   14.50
  10   5  -1  210.68   14.10
 -10   5   1  239.98   14.30
  10   5  -1  229.68   13.10
  10  -5   1  224.28   14.20
  10  -5   1  212.48   13.20
 -10  -5  -1  268.07   15.20
 -10   5   1  244.68   14.50
  10  -5   1  234.48   14.60
  10  -6  -1  128.89   10.80
  10   6   1  101.09    9.40
 -10  -6   1  120.29   10.60
  10  -6  -1  125.49   10.40
  10   6   1  105.49   10.00
  10   6   1  120.49    7.80
 -10   6  -1  108.69   10.10
  10  -6  -1  133.09   10.40
 -10  -6   1  121.59    9.70
  10  -6  -1  129.19   11.40
  10   6   1  122.89   10.30
  10   6   1  124.39   11.00
 -10  -6   1  129.49   11.10
 -10  -6   1  110.89   16.00
 -10  -6   1  110.99   10.80
 -10  -6   1  113.29   10.80
  10  -6  -1   96.19    9.80
 -10   6   1  129.79   10.70
  10  -6   1  109.59   10.50
  10  -6   1  125.09    9.80
  10   6  -1  111.49   10.50
 -10  -6  -1  120.59   11.10
  10   6  -1  126.89   11.20
 -10   6   1  106.29    9.50
  10  -6   1  114.29   10.20
 -10   6   1  118.29    8.40
 -10   6   1  125.89   10.90
 -10  -6  -1  103.49   11.20
  10   6  -1  117.79    9.60
 -10  -6  -1  122.39   17.40
 -10  -6  -1  116.59    9.80
  10   6  -1  120.09   10.00
 -10  -6  -1  117.79   10.80
  10  -6   1  126.29   10.80
 -10  -6  -1  119.89   10.50
  10  -6   1  110.49   10.90
  10  -7  -1  715.63   32.40
 -10  -7   1  713.33   32.40
  10   7   1  737.03   36.10
 -10   7  -1  753.92   33.50
 -10  -7   1  776.12   33.20
  10  -7  -1  737.43   32.30
 -10   7  -1  812.12   33.70
 -10  -7   1  694.43   32.20
  10   7   1  719.63   27.40
  10   7   1  735.53   32.40
  10  -7  -1  702.13   32.00
  10  -7  -1  736.93   32.40
 -10  -7   1  723.63   30.80
 -10  -7   1  688.73   33.70
  10   7  -1  768.12   32.80
 -10  -7  -1  755.82   34.30
 -10   7   1  729.63   32.50
 -10  -7  -1  702.43   32.00
  10   7  -1  737.33   28.40
 -10  -7  -1  754.72   32.70
  10  -7   1  750.02   32.50
 -10   7   1  767.42   33.10
 -10   7   1  707.43   27.80
  10  -7   1  726.43   31.70
 -10  -7  -1  736.23   31.50
  10  -7   1  759.92   33.40
 -10  -7  -1  730.53   32.60
  10   7  -1  738.03   32.90
  10  -7   1  737.93   32.40
 -10  -8   1  241.58   18.20
  10   8   1  224.58   15.70
  10  -8  -1  228.48   16.20
 -10  -8   1  198.78   14.30
 -10  -8   1  210.58   16.20
 -10   8  -1  231.98   13.30
  10   8   1  222.18   12.10
  10   8   1  237.48   16.60
 -10   8  -1  235.68   17.10
  10  -8  -1  230.08   16.40
 -10   8  -1  237.28   17.00
  10  -8  -1  260.97   17.10
  10   8   1  208.98   12.00
  10  -8  -1  227.98   16.90
 -10   8   1  246.38   16.70
 -10  -8  -1  244.08   15.90
 -10  -8  -1  247.88   18.70
  10   8  -1  252.97   16.90
 -10   8   1  224.28   12.20
 -10   8   1  218.48   16.50
  10   8  -1  240.68   13.30
  10  -8   1  226.98   15.70
 -10  -8  -1  231.28   16.60
  10  -8   1  244.08   17.10
  10  -8   1  193.18   15.70
  10   8  -1  210.18   15.80
 -10   9  -1  111.09   13.40
  10   9   1  122.29   13.20
 -10  -9   1  108.09   11.30
 -10  -9   1  108.79   13.40
  10   9   1  115.19    8.70
 -10   9  -1  119.49   13.00
  10   9   1  124.59   12.20
  10   9   1  113.99    9.40
  10  -9  -1  136.69   13.20
  10  -9  -1   99.89   12.00
  10  -9  -1   87.59   12.70
 -10  -9   1  133.59   14.70
 -10   9  -1  127.09    9.60
 -10   9   1   97.39   19.80
  10  -9   1   98.79   11.70
 -10  -9  -1  110.19   13.30
 -10   9   1  124.59   12.90
 -10  -9  -1  112.19   13.70
  10  -9   1   99.99   20.80
 -10   9   1  126.79    9.00
  10  -9   1  115.99   12.40
  10   9  -1  116.09    9.40
 -10  -9  -1  118.89   11.70
  10   9  -1  116.89    9.80
  10   9  -1  109.49   12.30
 -10  10  -1   73.19   12.70
 -10  10  -1   92.89    9.70
  10 -10  -1   75.39   10.80
 -10  10  -1   86.89    8.60
 -10 -10   1   71.29   12.00
 -10 -10   1   64.99   10.50
 -10  10  -1   82.69   12.60
  10  10   1   86.39    9.20
  10  10   1   74.69    8.00
  10  10   1   64.49   10.60
  10 -10  -1   48.00   11.40
  10 -10  -1   66.99   11.10
  10  10   1   84.19   12.10
 -10 -10  -1   67.89   11.90
 -10  10   1   76.39   12.30
 -10  10   1   63.69    8.00
  10  10  -1   58.59   10.70
  10  10  -1   79.39   12.40
  10 -10   1   66.69   12.60
 -10  10   1   70.39   13.00
  10  10  -1   60.39    8.30
  10  10  -1   65.39   10.60
 -10  10   1   85.19    7.70
  10 -10   1   69.39   10.60
 -10 -10  -1   94.09   11.40
 -10 -10  -1   57.89   11.20
  10 -11  -1   -8.10    5.20
 -10  11  -1    5.20    7.40
  10  11   1   -4.10    5.70
 -10 -11   1   -0.60    9.50
 -10 -11   1   -4.70    5.50
  10  11   1    4.50    4.90
 -10  11  -1   16.40    9.50
 -10  11  -1   -8.00    4.50
  10  11   1    9.20    8.70
  10 -11   1    4.50    6.00
  10  11  -1    3.00    6.60
 -10  11   1   10.00    9.30
  10  11  -1    1.00    8.20
  10  11  -1    4.10    5.30
 -10 -11  -1   -3.30    5.70
 -11   0  -1    3.30    2.30
  11   0   1    1.30    2.00
 -11   0   1    2.00    2.10
 -11   0  -1    2.30    1.90
 -11   0  -1    0.80    2.10
 -11   0   1    1.50    1.80
  11   0  -1    3.20    2.40
 -11   0  -1    1.20    2.00
 -11   0  -1    1.10    2.00
  11   0   1   -0.90    1.70
  11   0   1    2.20    2.20
  11   0  -1    1.20    2.00
  11   0   1    2.30    2.50
 -11   0   1    3.30    2.30
 -11   0   1    8.10    2.70
 -11   0  -1    2.00    3.80
 -11   0   1   -0.20    2.10
 -11   0   1    5.50    2.60
  11   0  -1    5.30    2.40
  11   0  -1    1.40    1.30
 -11   1  -1  847.72   34.80
  11  -1  -1  868.11   35.00
  11   1   1  918.81   34.50
 -11   1  -1  914.61   34.20
  11  -1  -1  870.51   34.20
  11   1   1  935.51   35.10
  11   1   1  976.40   35.10
 -11  -1   1  902.61   33.50
 -11   1  -1  879.01   33.50
 -11  -1   1  931.91   35.30
  11  -1  -1  910.91   34.70
  11   1   1  915.81   34.30
  11   1   1  946.81   33.40
 -11   1  -1  932.51   34.90
 -11  -1   1  864.91   33.10
  11  -1  -1  931.91   34.90
 -11   1  -1  915.01   34.90
 -11   1  -1  910.61   35.10
 -11  -1   1  901.21   34.80
 -11  -1   1  896.91   34.70
 -11  -1   1  900.21   35.10
  11  -1   1  858.21   34.00
  11   1  -1 1035.90   42.30
 -11   1   1  926.11   34.50
  11   1  -1  875.51   35.30
 -11   1   1  898.31   34.80
 -11   1   1  896.51   32.80
  11   1  -1  955.30   35.40
  11   1  -1  907.81   34.90
 -11   1   1  929.71   34.60
 -11  -1  -1  887.61   35.10
 -11  -1  -1  898.31   34.00
 -11  -1  -1  916.91   35.10
 -11   1   1  922.31   35.50
  11   1  -1  906.71   34.70
 -11  -1  -1  934.91   37.80
 -11  -1  -1  889.01   33.10
  11  -1   1  913.71   34.90
  11   1  -1  926.31   34.40
 -11   1   1  911.81   34.90
 -11  -1  -1  919.41   34.90
  11  -1   1  948.01   34.90
 -11  -2   1  784.22   30.00
 -11   2  -1  699.33   28.10
 -11   2  -1  670.13   29.40
 -11   2  -1  730.43   29.70
 -11  -2   1  723.23   29.50
 -11  -2   1  736.83   30.00
  11  -2  -1  682.43   28.90
  11  -2  -1  716.03   29.20
 -11  -2   1  745.83   29.20
  11   2   1  681.93   29.70
  11   2   1  708.93   29.20
 -11   2  -1  712.53   29.20
  11   2   1  748.53   29.10
 -11   2  -1  733.83   29.00
 -11   2  -1  742.43   28.80
  11  -2  -1  708.33   29.20
  11   2   1  704.43   27.10
  11   2   1  754.72   29.10
  11   2  -1  715.43   29.40
 -11  -2  -1  758.62   29.70
 -11  -2  -1  722.33   29.00
 -11   2   1  722.93   30.10
  11   2  -1  677.93   29.60
  11  -2   1  682.13   28.60
 -11  -2  -1  737.13   30.00
  11  -2   1  702.83   29.10
 -11   2   1  766.32   28.80
  11  -2   1  760.42   29.60
 -11   2   1  731.23   29.40
  11   2  -1  744.73   28.80
 -11   2   1  740.53   29.70
 -11   2   1  702.53   27.40
 -11   2   1  751.82   29.40
 -11  -2  -1  695.73   32.50
  11   2  -1  738.53   27.80
  11   2  -1  691.83   29.00
  11   3   1 2493.55   77.89
  11   3   1 2383.26   81.79
  11  -3  -1 2458.15   78.89
 -11   3  -1 2520.05   81.29
 -11   3  -1 2555.54   80.09
 -11   3  -1 2484.15   80.59
 -11  -3   1 2509.35   81.39
 -11  -3   1 2384.16   81.59
  11   3   1 2468.25   80.09
  11  -3  -1 2405.66   82.99
 -11   3  -1 2473.55   80.89
 -11  -3   1 2340.67   81.49
  11   3   1 2342.17   80.49
  11   3   1 2432.46   80.89
  11  -3  -1 2433.36   81.19
  11  -3  -1 2441.66   81.19
 -11   3  -1 2389.86   80.99
 -11  -3   1 2403.76   80.09
 -11  -3  -1 2398.96   81.39
  11   3  -1 2394.36   81.89
 -11  -3  -1 2434.86   81.59
 -11  -3  -1 2462.25   81.29
 -11  -3  -1 2318.57   80.09
  11  -3   1 2361.66   79.49
  11  -3   1 2461.25   80.99
  11   3  -1 2425.36   78.39
  11  -3   1 2469.55   79.79
 -11   3   1 2378.86   79.09
 -11   3   1 2372.36   79.09
  11  -3   1 2453.95   81.09
  11   3  -1 2409.76   80.79
  11   3  -1 2502.95   79.99
 -11   3   1 2442.36   81.09
  11   3  -1 2362.36   80.89
 -11   3   1 2387.36   80.79
  11  -3   1 2438.76   80.99
 -11   3   1 2449.95   80.89
 -11  -4   1   87.69    8.80
  11   4   1  100.99    8.80
  11   4   1   94.19    8.30
  11   4   1  105.59    9.30
  11  -4  -1   91.49    8.90
 -11   4  -1  109.69    8.40
 -11   4  -1   88.99    8.80
 -11  -4   1   84.09    7.90
 -11   4  -1   87.59    8.60
  11  -4  -1   86.49    7.70
 -11  -4   1   88.29    8.60
 -11   4  -1   82.99    8.30
  11  -4  -1   95.59    8.90
  11  -4  -1   91.99    8.30
  11   4   1   89.19    8.70
  11   4   1  106.09    7.10
 -11  -4   1   94.59    8.90
 -11   4  -1   99.89    8.60
  11  -4  -1   98.89    9.00
 -11  -4  -1   94.19    8.70
  11   4  -1   99.19    9.30
  11   4  -1   91.19    7.10
 -11   4   1   94.89    7.80
 -11  -4  -1  113.69    9.00
  11   4  -1   88.29    7.90
 -11  -4  -1  102.09    9.00
  11  -4   1   87.39    8.80
 -11  -4  -1   97.49    9.30
  11  -4   1  102.49    9.20
 -11   4   1   94.79    8.80
  11  -4   1   96.29    8.30
  11   4  -1  104.49   10.50
  11  -4   1   85.49    7.80
 -11   4   1   97.99    8.20
 -11   4   1  105.59    9.20
 -11   4   1   88.59    8.70
  11   4  -1  104.99    9.10
  11  -4   1  112.39    9.40
  11  -5  -1   11.20    4.50
  11  -5  -1   10.60    4.10
  11   5   1   19.70    5.00
 -11   5  -1   18.10    5.50
  11  -5  -1   14.60    5.20
 -11  -5   1   10.60    4.00
  11  -5  -1   10.40    3.80
  11   5   1   17.30    4.60
  11  -5  -1   13.50    4.60
  11   5   1   12.80    3.10
 -11  -5   1   16.50    5.40
  11   5   1   11.70    3.80
 -11   5  -1   13.80    3.70
 -11  -5   1    8.50    4.60
 -11  -5   1   14.70    4.30
 -11   5  -1   18.60    4.30
  11   5   1   15.80    4.60
  11  -5   1    7.10    3.60
  11   5  -1   11.40    3.90
  11  -5   1   11.30    3.50
 -11  -5  -1   19.60    5.10
  11   5  -1   14.80    4.90
 -11  -5  -1   12.20    4.00
  11  -5   1   11.40    4.00
 -11  -5  -1   18.30    5.60
  11  -5   1   14.10    4.30
  11   5  -1   12.20    5.10
 -11   5   1   10.50    4.10
  11   5  -1   13.40    4.00
 -11   5   1   15.90    3.70
 -11  -5  -1   21.00    6.50
  11  -5   1   12.90    4.50
 -11   5   1   12.50    4.00
 -11   5   1   20.10    4.70
 -11  -6   1  624.34   29.00
 -11   6  -1  573.94   29.70
 -11  -6   1  587.84   27.60
 -11   6  -1  628.54   28.40
 -11  -6   1  604.04   28.00
  11   6   1  597.04   26.60
 -11  -6   1  597.04   26.60
 -11   6  -1  626.84   28.40
  11  -6  -1  599.94   27.50
  11  -6  -1  631.34   28.00
  11   6   1  605.64   23.40
  11  -6  -1  576.14   28.00
 -11   6  -1  571.84   24.90
  11   6   1  591.14   28.10
 -11  -6   1  601.54   28.30
  11  -6  -1  598.14   26.70
  11  -6   1  604.24   27.00
 -11  -6  -1  616.44   28.10
 -11   6   1  578.24   27.60
  11   6  -1  582.84   29.00
 -11  -6  -1  595.14   26.80
  11   6  -1  633.34   24.50
 -11  -6  -1  604.14   29.10
 -11   6   1  548.25   26.70
  11  -6   1  636.34   28.10
 -11  -6  -1  564.04   27.60
  11  -6   1  583.74   27.00
 -11   6   1  604.84   27.90
 -11  -6  -1  605.84   28.00
  11   6  -1  604.24   28.50
 -11   6   1  627.84   24.70
  11   6  -1  624.34   27.90
  11  -6   1  581.74   28.10
  11  -7  -1  948.31   39.00
 -11   7  -1  880.41   39.00
 -11  -7   1  948.31   41.20
  11  -7  -1  952.70   39.70
  11   7   1  939.01   39.00
 -11  -7   1  912.31   39.20
 -11   7  -1  950.40   35.50
  11   7   1  945.71   39.60
 -11  -7   1  956.40   37.70
 -11   7  -1  971.40   39.90
  11   7   1  943.51   36.40
 -11  -7   1  918.71   39.30
  11  -7  -1  948.11   39.00
  11  -7  -1  960.60   39.90
  11   7  -1  936.01   34.60
  11  -7   1  886.41   39.40
 -11  -7  -1  856.11   41.70
  11  -7   1  886.81   38.60
 -11   7   1  969.10   39.70
  11  -7   1  901.81   37.90
 -11   7   1  895.41   34.20
 -11  -7  -1  917.61   37.90
 -11  -7  -1  881.71   38.60
 -11  -7  -1  945.91   41.00
  11  -7   1  929.71   39.00
 -11   7   1  994.20   49.90
 -11   7   1  927.21   38.90
 -11  -7  -1  935.31   39.30
  11   7  -1  967.80   40.00
  11   7  -1  928.51   39.10
  11   8   1    2.70    4.40
 -11  -8   1    4.00    3.70
  11  -8  -1    5.70    4.60
 -11   8  -1    5.80    3.60
 -11   8  -1    1.80    5.00
  11   8   1   11.30    5.30
 -11   8  -1    7.00    4.10
 -11  -8   1    1.80    4.00
  11   8   1    8.40    3.40
 -11  -8   1    7.90    6.20
  11  -8  -1   14.20    5.40
 -11   8  -1   -0.50    4.10
 -11  -8   1    6.20    4.60
  11  -8  -1    2.40    5.80
  11  -8   1    1.80    4.10
 -11  -8  -1    1.20    4.10
 -11   8   1    5.50    3.30
  11   8  -1    8.50    3.60
 -11  -8  -1    6.90    4.40
  11  -8   1   -2.10    5.20
 -11   8   1    3.30    4.60
  11   8  -1    1.10    4.40
  11  -8   1    8.40    4.40
 -11  -8  -1   14.80    5.10
  11   8  -1    3.30    4.90
 -11  -8  -1    1.70    4.90
 -11   8   1    3.00    4.90
 -11   8   1   12.40    3.80
 -11   9  -1   40.50    7.70
 -11  -9   1   41.70   10.20
 -11   9  -1   35.60    6.60
 -11  -9   1   36.30    9.00
 -11   9  -1   41.80    9.90
  11   9   1   37.80    8.40
  11  -9  -1   44.70    9.30
 -11   9  -1   30.00    8.00
  11   9   1   40.20    7.20
  11   9   1   36.70    6.00
 -11  -9   1   30.40    8.10
  11   9   1   34.00    8.10
  11  -9  -1   31.80    9.10
 -11  -9   1   38.60    7.70
  11  -9  -1   43.60    9.10
  11   9  -1   36.90    7.70
  11  -9   1   41.30    8.50
 -11   9   1   38.10    7.00
 -11   9   1   33.40    7.10
 -11  -9  -1   37.90    9.30
 -11  -9  -1   49.50    8.90
  11   9  -1   43.50    8.00
 -11   9   1   36.50    8.30
  11   9  -1   49.70    7.00
  11  -9   1   42.60    9.00
  11  -9   1   30.10    8.80
  11   9  -1   25.10    7.40
 -11  -9  -1   51.39    9.50
 -11   9   1   38.50    6.20
  11 -10  -1  176.28   16.20
  11 -10  -1  162.68   15.80
  11  10   1  163.58   12.10
 -11  10  -1  176.68   17.40
 -11 -10   1  166.38   16.60
 -11 -10   1  164.68   14.90
  11  10   1  167.88   15.80
  11 -10  -1  165.68   18.20
 -11  10  -1  176.58   12.20
 -11 -10   1  157.88   17.20
  11  10   1  167.88   11.20
  11  10   1  165.08   16.80
 -11  10  -1  156.28   12.80
 -11  10  -1  172.68   17.50
 -11  10   1  168.28   16.90
  11  10  -1  161.68   12.00
  11  10  -1  184.88   16.20
 -11  10   1  176.48   17.30
 -11 -10  -1  180.28   15.50
  11  10  -1  151.48   16.40
 -11 -10  -1  170.68   17.60
 -11 -10  -1  164.48   18.90
 -11  10   1  158.48   11.20
 -11 -10  -1  160.18   16.10
  11  10  -1  175.28   14.10
  11 -10   1  185.78   16.50
  12   0  -1    6.40    2.70
 -12   0   1   -0.30    1.40
 -12   0   1    7.60    3.50
 -12   0  -1    1.00    2.30
 -12   0  -1    0.20    2.10
 -12   0  -1    0.10    2.00
  12   0  -1    2.70    2.30
  12   0  -1    0.90    2.90
 -12   0   1    7.80    3.40
  12   0  -1    2.30    2.50
  12   0   1   -0.50    2.50
 -12   0  -1    2.60    2.30
  12   0   1    1.70    1.80
  12   0   1    1.10    1.80
 -12   0   1    2.40    2.40
 -12   0  -1    0.70    2.80
 -12   0   1    5.30    2.60
  12   0   1   -0.90    2.20
 -12   0   1   -1.00    2.10
  12  -1  -1  125.29    9.90
 -12  -1   1  124.09    8.70
 -12  -1   1  119.09    9.80
 -12  -1   1  129.99    9.70
  12   1   1  123.19    9.40
 -12   1  -1  131.59   10.20
  12   1   1  125.99    9.60
 -12  -1   1  133.29    9.30
  12  -1  -1  122.59    9.20
  12   1   1  121.69    9.80
 -12   1  -1  115.39    9.30
 -12   1  -1  127.99   10.50
  12  -1  -1  134.89   10.00
 -12   1  -1  154.98   10.90
 -12   1  -1  123.59    9.60
  12  -1  -1  122.89    9.60
 -12  -1   1  114.69    9.70
  12   1   1  133.39    9.70
 -12  -1   1  121.99    9.50
  12   1   1  123.49    8.60
 -12   1  -1  135.59   10.10
  12   1  -1  121.99    9.60
 -12   1   1  141.49   10.20
 -12  -1  -1  132.09   10.20
 -12   1   1  126.69    9.90
  12   1  -1  112.39    9.70
 -12  -1  -1  127.99    8.90
 -12  -1  -1  132.19   10.50
 -12  -1  -1  129.59    9.40
  12   1  -1  117.39    9.60
  12   1  -1  149.69    9.60
 -12  -1  -1  113.09    9.50
 -12   1   1  132.39   10.00
  12  -1   1  138.69    9.50
 -12   1   1  136.89   10.40
 -12   1   1  140.09   10.10
  12  -1   1  121.09    9.70
 -12  -1  -1  133.89   10.20
 -12   1   1  124.29    8.50
  12  -1   1  144.89   10.30
  12   1  -1  137.89    9.90
  12   2   1  180.88   12.10
 -12  -2   1  192.98   12.90
 -12   2  -1  165.88   12.10
 -12   2  -1  183.28   12.00
 -12   2  -1  184.48   12.40
  12   2   1  155.88   11.90
 -12   2  -1  187.98   12.50
 -12   2  -1  185.58   11.40
  12  -2  -1  210.18   12.90
 -12   2  -1  198.08   12.10
 -12  -2   1  175.98   14.00
  12   2   1  180.18   11.70
  12  -2  -1  165.78   11.70
 -12  -2   1  186.28   11.90
 -12  -2   1  200.38   12.50
  12  -2  -1  167.38   11.60
  12   2  -1  188.08   12.60
 -12   2   1  190.88   12.00
 -12   2   1  190.38   12.30
  12   2  -1  184.98   11.00
 -12  -2  -1  170.48   12.10
  12  -2   1  167.28   11.80
  12  -2   1  192.08   12.50
 -12  -2  -1  194.28   11.10
 -12   2   1  175.48   12.00
  12  -2   1  182.08   11.70
 -12  -2  -1  167.38   11.50
  12   2  -1  172.38   11.50
  12   2  -1  191.38   17.50
  12   2  -1  162.28   11.70
 -12   2   1  177.68   10.60
 -12  -2  -1  158.88   11.90
 -12  -2  -1  175.98   12.30
 -12   2   1  182.58   12.10
 -12   2   1  188.48   12.70
  12   3   1   54.29    7.00
 -12  -3   1   59.49    7.50
 -12  -3   1   59.79    7.10
  12  -3  -1   70.39    7.30
  12  -3  -1   57.09    7.10
  12   3   1   42.30    6.10
  12  -3  -1   51.09    7.10
 -12   3  -1   52.69    7.00
 -12   3  -1   59.29   10.30
 -12  -3   1   56.49    6.90
 -12   3  -1   61.49    7.00
 -12  -3   1   57.69    7.40
 -12   3  -1   62.59    6.60
  12  -3  -1   60.79    6.30
  12   3   1   40.10    6.60
  12   3   1   57.29    6.70
  12   3   1   64.39    5.90
 -12   3  -1   56.29    6.60
 -12  -3  -1   52.09    7.00
  12   3  -1   54.39    7.10
  12  -3   1   49.70    6.30
  12  -3   1   63.29    7.50
  12   3  -1   55.99    7.00
  12  -3   1   68.09    7.50
  12   3  -1   68.19    7.50
 -12   3   1   55.29    7.00
  12   3  -1   49.99    6.60
  12  -3   1   62.29    7.00
 -12   3   1   50.49    6.90
  12   3  -1   61.79    5.90
 -12  -3  -1   66.59    7.60
 -12   3   1   50.69    6.30
 -12  -3  -1   67.29    7.10
 -12   3   1   64.09    7.00
  12  -3   1   56.49    6.30
 -12  -3  -1   68.59    7.90
  12   4   1  153.08   11.90
  12  -4  -1  156.58   12.00
 -12  -4   1  154.58   12.10
 -12   4  -1  160.38   12.20
 -12   4  -1  170.08   11.70
 -12   4  -1  164.78   13.00
  12   4   1  189.38   12.60
  12   4   1  148.59   11.10
  12  -4  -1  173.08   11.20
 -12  -4   1  174.68   12.90
  12   4   1  183.88   10.10
  12  -4  -1  162.28   12.10
  12   4   1  171.58   12.90
  12  -4  -1  185.88   12.10
 -12   4  -1  168.38   11.30
 -12  -4   1  155.98   11.10
 -12   4  -1  177.78   12.60
 -12  -4   1  158.88   12.10
  12   4  -1  152.38   11.80
  12   4  -1  156.98   11.10
  12  -4   1  167.28   12.40
  12  -4   1  169.88   11.50
  12   4  -1  155.68    9.90
 -12  -4  -1  183.08   12.60
 -12   4   1  159.98   11.10
  12   4  -1  164.38   12.70
 -12  -4  -1  167.18   11.70
 -12   4   1  191.58   11.40
 -12   4   1  179.28   12.40
 -12   4   1  162.18   11.90
 -12   4   1  155.58   12.20
 -12  -4  -1  182.98   15.50
  12  -4   1  173.68   12.80
  12  -4   1  141.39   10.50
  12   4  -1  166.98   11.90
 -12  -4  -1  170.58   12.50
  12  -4   1  182.78   12.80
  12  -5  -1  236.88   15.40
  12  -5  -1  249.97   15.20
  12  -5  -1  263.47   16.50
  12   5   1  243.98   12.50
  12   5   1  249.38   16.40
  12  -5  -1  243.38   14.70
 -12   5  -1  249.38   14.20
 -12   5  -1  261.67   16.40
 -12  -5   1  269.47   16.30
 -12  -5   1  248.98   15.10
  12   5   1  258.77   16.30
 -12  -5   1  248.98   16.60
 -12   5  -1  233.08   15.00
  12   5   1  261.17   18.50
 -12  -5   1  234.98   15.80
 -12   5  -1  267.57   16.50
  12   5   1  228.48   14.70
  12   5  -1  262.27   16.70
  12  -5   1  240.18   15.90
 -12  -5  -1  251.27   15.90
  12  -5   1  237.68   14.80
 -12  -5  -1  250.97   15.20
  12   5  -1  274.27   13.70
 -12  -5  -1  242.78   15.90
  12   5  -1  234.88   15.80
 -12   5   1  266.97   15.30
  12   5  -1  245.48   14.80
  12   5  -1  235.38   15.30
 -12   5   1  241.48   13.70
 -12   5   1  241.28   17.10
  12  -5   1  237.78   15.90
 -12  -5  -1  251.87   16.60
  12  -5   1  267.17   15.20
 -12   5   1  270.97   16.20
  12  -6  -1 1200.78   46.10
 -12   6  -1 1127.09   42.70
  12  -6  -1 1137.79   45.40
  12   6   1 1221.48   46.30
  12   6   1 1241.48   44.00
 -12   6  -1 1127.49   45.70
  12   6   1 1216.18   47.30
  12   6   1 1152.28   44.60
 -12  -6   1 1222.48   46.80
  12  -6  -1 1129.89   44.20
  12  -6  -1 1113.19   46.30
 -12   6  -1 1203.58   46.70
 -12  -6   1 1099.39   45.70
 -12  -6   1 1121.09   44.30
 -12   6  -1 1172.18   46.40
  12   6  -1 1143.99   46.70
 -12   6   1 1165.48   45.20
 -12  -6  -1 1221.28   46.70
 -12  -6  -1 1151.78   45.00
 -12   6   1 1180.08   46.30
 -12   6   1 1175.18   46.30
  12   6  -1 1144.09   45.80
  12  -6   1 1170.48   45.20
  12  -6   1 1122.79   44.60
 -12  -6  -1 1217.98   46.70
  12   6  -1 1223.28   42.00
  12  -6   1 1150.38   45.80
 -12  -6  -1 1131.69   49.70
  12   6  -1 1181.28   44.40
 -12   6   1 1186.78   42.30
  12  -6   1 1136.59   46.50
  12  -7  -1  260.27   17.70
 -12  -7   1  234.98   15.50
  12   7   1  266.17   17.80
 -12  -7   1  273.17   18.20
  12  -7  -1  236.38   17.00
  12  -7  -1  239.58   16.30
  12  -7  -1  243.98   16.40
 -12   7  -1  280.77   17.70
 -12   7  -1  242.68   14.60
 -12   7  -1  259.67   17.60
  12   7   1  250.87   13.20
  12   7   1  261.57   17.30
 -12  -7   1  256.97   17.60
 -12   7   1  261.57   17.70
  12   7  -1  251.57   13.80
 -12  -7  -1  259.37   16.50
  12   7  -1  241.48   17.10
 -12  -7  -1  226.18   17.00
  12  -7   1  264.77   16.50
  12  -7   1  260.77   17.70
 -12   7   1  247.28   14.00
  12  -7   1  254.97   17.80
 -12   7   1  271.67   17.30
 -12  -7  -1  260.97   17.60
  12   7  -1  230.78   16.70
  12  -7   1  242.58   16.90
 -12   8  -1   28.30    7.30
  12  -8  -1   25.90    6.40
 -12  -8   1   23.10    7.80
  12   8   1   25.90    6.80
 -12  -8   1   37.40    7.80
 -12   8  -1   27.00    5.80
  12   8   1   12.60    5.90
  12   8   1   23.40    4.50
  12  -8  -1   23.80    7.70
 -12   8  -1   24.60    7.20
 -12  -8   1   32.40    7.10
 -12  -8  -1   19.40    7.70
  12  -8   1   31.60    7.70
 -12   8   1   29.90    6.50
  12   8  -1   29.30    7.60
  12   8  -1   23.80    5.50
 -12   8   1   20.30    6.30
  12   8  -1   19.00    5.80
 -12  -8  -1   42.80    9.50
 -12   8   1   12.80    5.80
 -12  -8  -1   12.20    5.30
 -12  -8  -1   28.00    7.70
  12  -8   1   21.60    6.10
  12   9   1   12.80    6.70
  12  -9  -1   13.80    6.80
  12   9   1   14.40    6.00
  12   9   1   10.00    4.50
  12  -9  -1    3.40    7.90
 -12  -9   1   15.50    7.00
 -12  -9   1   -7.00    9.70
 -12   9  -1    1.10    6.10
 -12   9  -1    1.20    6.20
 -12   9  -1   13.70    5.10
 -12  -9   1   11.50    6.50
  12  -9  -1   14.30    5.80
  12   9   1    4.10    3.90
 -12   9  -1    7.70    5.20
 -12  -9   1   10.20    5.00
  12  -9   1   16.20    8.40
  12   9  -1    1.70    4.90
 -12   9   1    8.80    5.60
  12  -9   1   13.60    5.60
 -12  -9  -1    8.10    5.70
 -12   9   1    9.50    5.00
  12  -9   1   12.50    5.10
  12   9  -1   12.00    7.40
 -12  -9  -1   17.10    9.10
 -12  -9  -1    9.50    5.90
  12   9  -1   14.90    5.90
  12   9  -1   12.80    4.10
 -12   9   1   11.40    7.00
 -12   9   1   15.10    4.80
 -12  -9  -1   14.00    5.80
  12  10   1  670.93   34.20
 -12 -10   1  669.93   32.40
  12  10   1  638.54   26.40
 -12  10  -1  639.64   34.80
  12 -10  -1  669.93   34.90
 -12 -10   1  704.43   35.70
 -12  10  -1  630.54   28.00
  12  10   1  651.63   26.70
 -12 -10   1  666.73   37.10
 -12  10  -1  699.73   35.90
  12  10   1  633.24   34.30
 -12  10  -1  669.73   27.80
  12 -10  -1  676.73   34.40
 -12  10   1  661.63   26.20
 -12  10   1  618.74   34.50
 -12 -10  -1  719.83   35.60
  12 -10   1  692.73   35.70
 -12  10   1  640.34   26.60
  12  10  -1  664.03   34.90
  12 -10   1  654.13   33.50
  12  10  -1  696.03   28.40
 -12 -10  -1  657.13   36.90
 -12  10   1  738.03   36.30
  12  10  -1  654.63   28.70
  12  10  -1  688.33   34.10
 -12 -10  -1  640.94   32.30
 -13   0   1    2.00    2.70
 -13   0   1   -0.80    1.90
  13   0   1    1.60    2.80
 -13   0  -1   -0.50    2.70
 -13   0   1    1.10    2.50
 -13   0   1   -0.20    1.70
 -13   0  -1    2.80    2.80
  13   0   1    3.60    2.60
  13   0  -1    4.10    2.90
 -13   0  -1    1.10    2.30
  13   0   1    0.10    1.50
 -13   0   1   -1.40    2.60
  13   0   1    0.20    2.40
  13   0  -1    1.10    2.80
  13   0  -1   -1.30    2.60
 -13   0   1    2.40    2.70
 -13   0  -1    5.20    3.20
 -13   0  -1    1.20    2.20
 -13   0  -1   -0.10    2.70
  13   0  -1    6.90    2.80
 -13  -1   1  300.77   17.00
  13  -1  -1  318.47   17.30
  13  -1  -1  308.77   16.40
  13  -1  -1  318.77   17.00
  13   1   1  279.27   15.90
  13   1   1  299.57   15.20
 -13   1  -1  260.67   16.40
  13   1   1  325.27   17.00
 -13   1  -1  294.27   16.80
  13   1   1  311.07   16.30
 -13   1  -1  293.07   16.50
 -13  -1   1  308.17   17.10
 -13   1  -1  281.47   15.20
 -13  -1   1  270.47   16.00
 -13  -1   1  272.97   16.30
  13  -1  -1  253.17   15.40
 -13   1  -1  304.27   16.70
 -13  -1   1  294.47   17.30
 -13  -1   1  284.17   15.30
 -13   1  -1  289.27   15.90
  13   1  -1  282.77   16.10
 -13  -1  -1  306.77   16.80
 -13  -1  -1  307.97   15.50
 -13   1   1  293.07   16.30
 -13  -1  -1  294.67   16.90
 -13   1   1  295.67   17.10
  13   1  -1  292.57   16.50
 -13  -1  -1  313.67   17.00
 -13   1   1  293.77   16.40
 -13  -1  -1  307.37   15.90
  13   1  -1  305.17   16.70
  13  -1   1  286.57   16.30
  13   1  -1  283.97   15.90
  13  -1   1  307.47   16.70
 -13  -1  -1  309.97   17.10
 -13   1   1  305.77   15.00
 -13   1   1  275.47   16.40
  13   1  -1  292.37   15.40
 -13   1   1  281.77   16.30
  13  -1   1  295.87   15.90
  13  -2  -1    5.70    2.80
 -13   2  -1    2.20    3.00
  13   2   1    1.80    2.70
  13   2   1    8.50    3.40
 -13  -2   1    7.50    2.80
  13  -2  -1    4.00    3.20
 -13   2  -1    4.50    2.50
 -13   2  -1    9.50    3.90
 -13  -2   1   18.10    5.30
 -13   2  -1   11.70    4.10
  13   2   1    6.70    2.60
 -13  -2   1   12.80    4.30
 -13  -2   1    7.10    3.90
 -13   2  -1    4.80    2.60
  13  -2  -1    5.30    3.50
 -13   2  -1    4.00    3.50
  13   2  -1    3.50    3.10
 -13  -2  -1    6.50    2.80
 -13  -2  -1   10.10    4.10
 -13  -2  -1    3.30    2.90
 -13   2   1   13.50    4.10
 -13   2   1    3.30    3.00
  13  -2   1    1.60    2.90
 -13   2   1    2.90    3.00
 -13   2   1    3.50    3.50
  13  -2   1    4.30    2.40
  13   2  -1    3.90    2.80
 -13   2   1    8.40    3.90
 -13  -2  -1    7.70    3.60
  13  -2   1   13.10    4.00
  13   2  -1    9.80    3.20
  13   2  -1   13.60    3.90
  13   2  -1    5.20    2.90
 -13  -2  -1   -0.60    2.60
 -13  -3   1  348.87   18.20
  13   3   1  334.37   19.20
 -13  -3   1  364.26   19.30
  13   3   1  346.97   16.20
 -13   3  -1  350.16   18.90
  13   3   1  342.07   21.30
  13  -3  -1  369.86   19.10
 -13   3  -1  344.97   18.90
 -13   3  -1  339.07   17.80
 -13  -3   1  302.07   17.90
  13   3   1  336.87   18.80
 -13   3  -1  334.37   17.50
  13  -3  -1  328.57   18.40
  13   3   1  347.17   18.50
  13  -3   1  351.26   18.70
 -13   3   1  376.06   20.20
 -13   3   1  312.57   17.30
  13   3  -1  344.97   19.60
 -13   3   1  316.67   16.60
 -13  -3  -1  344.87   18.90
  13   3  -1  357.76   16.90
 -13   3   1  344.67   18.70
  13  -3   1  345.87   17.60
  13  -3   1  323.17   18.20
 -13  -3  -1  339.57   18.20
  13   3  -1  338.47   18.50
 -13   3   1  322.67   18.30
  13   3  -1  335.97   18.60
  13   3  -1  311.27   17.20
 -13  -3  -1  338.67   18.80
 -13   4  -1  340.07   18.00
  13   4   1  331.47   18.70
  13  -4  -1  331.67   18.40
  13  -4  -1  331.77   17.10
 -13   4  -1  307.57   17.00
 -13   4  -1  325.27   18.50
  13   4   1  328.17   15.60
 -13  -4   1  336.97   19.10
  13   4   1  304.07   17.40
 -13   4  -1  319.77   18.60
  13  -4  -1  332.97   19.00
  13  -4  -1  352.46   18.40
 -13   4  -1  303.97   18.20
  13   4   1  356.76   19.30
 -13  -4   1  330.97   18.00
 -13  -4   1  315.67   19.10
 -13  -4   1  317.47   18.60
  13   4   1  349.37   20.10
 -13  -4  -1  353.66   18.70
  13  -4   1  311.37   17.30
 -13  -4  -1  303.17   18.30
  13   4  -1  338.17   19.70
  13   4  -1  346.47   16.40
  13   4  -1  352.46   18.90
 -13   4   1  304.27   16.80
  13  -4   1  369.86   19.60
  13  -4   1  318.47   17.20
 -13  -4  -1  350.66   19.60
 -13   4   1  305.37   18.00
 -13  -4  -1  333.17   18.90
  13  -4   1  307.77   18.40
  13   4  -1  326.57   19.20
 -13   4   1  320.07   17.10
 -13   4   1  316.17   18.50
  13  -5  -1  227.88   15.70
 -13   5  -1  196.28   14.60
 -13   5  -1  184.98   19.00
  13   5   1  210.48   14.70
  13   5   1  217.18   11.80
  13  -5  -1  230.88   15.30
 -13   5  -1  241.88   14.20
  13  -5  -1  214.28   13.80
  13   5   1  249.68   16.60
 -13  -5   1  215.88   14.50
  13  -5  -1  218.08   14.60
 -13   5  -1  237.98   15.10
 -13  -5   1  189.48   14.40
  13   5   1  204.08   14.00
 -13  -5   1  243.48   15.70
 -13   5   1  233.08   13.80
  13   5  -1  211.38   14.00
 -13  -5  -1  221.28   15.30
  13   5  -1  213.68   15.60
 -13  -5  -1  219.48   15.50
  13  -5   1  211.38   13.90
 -13  -5  -1  223.58   14.50
  13   5  -1  223.78   12.60
 -13   5   1  213.38   14.10
  13   5  -1  201.08   14.60
 -13   5   1  206.18   14.90
 -13   5   1  228.38   15.50
  13  -5   1  176.38   14.30
  13  -5   1  223.38   15.40
  13  -5   1  210.78   14.10
 -13   6  -1   58.19    8.50
 -13  -6   1   56.69    8.80
  13   6   1   51.29    8.10
  13  -6  -1   57.89    9.20
 -13  -6   1   45.30    7.70
 -13   6  -1   54.59    7.60
 -13   6  -1   46.30    9.80
  13   6   1   53.19    9.10
 -13  -6   1   38.30    8.30
  13   6   1   54.49    6.30
  13  -6  -1   57.49    8.40
  13  -6  -1   60.39    8.30
 -13   6  -1   64.39    9.20
  13   6  -1   58.59    8.60
 -13   6   1   45.10    7.10
  13   6  -1   51.89    8.60
  13  -6   1   46.10    7.20
  13  -6   1   70.09   10.00
  13   6  -1   45.70    6.30
 -13   6   1   65.19    8.60
 -13  -6  -1   57.79    8.10
 -13  -6  -1   46.30    9.50
  13  -6   1   58.49    8.70
 -13  -6  -1   54.49    8.30
  13   6  -1   59.19    8.90
 -13   6   1   50.19    8.80
 -13  -7   1   31.10    7.10
 -13   7  -1   23.30    6.50
 -13  -7   1   25.10    6.30
 -13   7  -1   26.00    6.60
  13  -7  -1   21.10    6.60
  13  -7  -1   31.70    7.90
  13   7   1   28.80    5.30
  13   7   1   29.60    8.00
  13  -7  -1   29.30    7.30
  13   7   1   34.70    7.70
 -13   7  -1   29.20    6.90
  13  -7  -1   22.80    5.30
 -13  -7  -1   26.40    6.40
  13  -7   1   15.70    6.10
 -13   7   1   21.20    6.80
 -13   7   1   25.60    5.80
  13   7  -1   16.40    5.50
  13   7  -1   15.40    5.80
  13  -7   1   32.70    6.80
  13   7  -1   31.20    5.80
  13  -7   1   14.30    6.90
 -13  -7  -1   24.60    7.10
 -13  -7  -1   19.20    7.20
 -13   7   1   20.60    6.20
  13  -7   1   38.20    8.30
  13   8   1  323.47   15.30
  13  -8  -1  292.17   23.10
 -13  -8   1  309.97   19.30
 -13   8  -1  307.97   21.20
  13   8   1  294.97   20.40
  13   8   1  291.87   20.60
  13  -8  -1  325.27   21.20
 -13   8  -1  333.97   30.60
 -13   8  -1  298.17   17.20
 -13  -8   1  292.87   21.80
  13  -8  -1  327.07   20.30
 -13   8   1  345.37   17.40
 -13  -8  -1  318.87   21.10
 -13  -8  -1  293.67   22.00
 -13   8   1  307.37   20.90
  13   8  -1  311.77   21.20
  13  -8   1  282.07   21.00
  13   8  -1  310.67   16.20
 -13  -8  -1  299.97   19.40
  13  -8   1  330.67   21.70
 -13   8   1  320.37   20.70
  13   8  -1  291.27   20.00
 -13   9  -1   49.20   11.00
  13  -9  -1   24.40    7.30
  13   9   1   24.40    8.80
  13   9   1   51.19    8.70
 -13  -9   1   16.80    7.70
  13  -9  -1   14.90    9.00
 -13  -9   1   21.50    6.60
  13   9   1   29.00    7.70
  13   9   1   34.20    6.60
 -13   9  -1   32.30    6.50
 -13   9  -1   44.30   10.00
 -13   9  -1   38.60    7.30
  13  -9  -1   34.60    8.20
  13  -9   1   34.80    8.70
 -13   9   1   37.00    7.30
 -13  -9  -1   23.90    8.20
 -13  -9  -1   28.00   10.60
  13  -9   1   26.80    8.10
  13   9  -1   45.80    7.60
 -13  -9  -1   26.00    6.80
 -13   9   1   30.50    7.10
  13   9  -1   37.70    9.20
 -13   9   1   34.50    9.30
 -13   9   1   28.00    8.70
  13   9  -1   26.20    7.70
 -13 -10   1    7.50    7.70
 -13  10  -1    0.50    5.60
 -13  10  -1   -1.30    8.70
 -13 -10   1    6.80    6.20
  13  10   1    7.60    6.70
  13  10   1    0.30    4.80
  13 -10  -1    0.80    5.90
  13  10   1   -5.40    8.90
 -13  10  -1    3.20    7.00
  13  10  -1    3.70    5.10
 -13  10   1    8.20    6.70
  13  10  -1    7.50    6.70
 -13  10   1   -2.30    4.80
  13 -10   1    1.00    5.90
 -13 -10  -1   -4.20    5.80
 -13  10   1    0.60    9.10
 -13 -10  -1    4.70    7.80
  13  10  -1   13.30    8.90
  14   0   1    1.20    3.20
  14   0   1    4.50    3.40
  14   0   1    0.70    3.40
 -14   0   1   -2.60    3.20
 -14   0   1    5.10    3.20
 -14   0  -1   -2.50    2.40
  14   0   1    5.10    2.70
 -14   0  -1    0.60    2.50
  14   0  -1   -0.40    3.30
  14   0  -1   -2.60    2.80
 -14   0   1    2.60    2.90
 -14   0  -1   17.20    6.70
  14   0  -1   -0.30    2.10
 -14   0  -1   -2.20    2.70
  14   0  -1    2.00    2.90
  14   0   1    1.40    2.90
 -14   0  -1   -1.10    2.20
 -14   0   1    1.20    2.10
 -14   0   1    2.40    3.10
 -14   0  -1    2.80    2.80
  14  -1  -1   36.90    6.40
 -14   1  -1   38.50    5.70
 -14   1  -1   40.70    6.70
 -14  -1   1   40.70    6.80
 -14  -1   1   33.60    6.90
  14   1   1   29.60    6.00
  14   1   1   43.70    6.90
 -14   1  -1   32.30    6.30
  14   1   1   42.70    7.00
 -14  -1   1   31.50    5.30
  14  -1  -1   33.80    7.00
 -14   1  -1   33.70    6.70
 -14   1  -1   39.30    6.40
  14   1   1   36.30    5.50
 -14   1  -1   61.79    8.20
 -14  -1   1   34.10    6.00
 -14  -1   1   30.70    6.20
  14  -1  -1   40.70    6.00
 -14  -1   1   69.49    8.20
  14   1   1   37.70    6.60
 -14   1   1   50.39    7.40
 -14  -1  -1   49.40    6.90
  14  -1   1   27.90    6.20
  14   1  -1   34.30    5.30
  14   1  -1   34.20    6.10
 -14  -1  -1   33.90    6.00
  14   1  -1   27.50    7.70
 -14   1   1   35.90    6.70
  14   1  -1   34.20    6.80
  14  -1   1   34.30    6.80
 -14   1   1   37.60    7.30
 -14   1   1   37.60    5.20
 -14   1   1   29.00    6.10
 -14  -1  -1   40.60    7.20
 -14  -1  -1   21.20    5.30
 -14   1   1   31.90    6.10
  14   1  -1   28.80    6.30
 -14  -1  -1   28.40    5.40
  14  -1   1   32.00    5.50
 -14  -1  -1   33.70    5.80
  14   2   1    5.50    3.50
 -14   2  -1   12.90    4.60
  14   2   1    8.20    4.10
 -14  -2   1    9.70    3.10
 -14   2  -1   13.00    4.40
  14   2   1    5.00    3.20
 -14  -2   1   -1.80    2.80
  14  -2  -1    2.80    4.10
  14  -2  -1   15.80    4.80
 -14  -2   1    6.90    3.80
 -14  -2   1   17.50    5.10
 -14   2  -1    4.40    2.80
  14   2   1   15.80    3.60
 -14   2  -1   15.30    4.30
 -14   2  -1   27.30    6.00
 -14  -2   1    7.00    3.00
  14  -2  -1   10.40    5.20
  14   2  -1    9.20    3.10
 -14   2   1   19.70    5.50
 -14  -2  -1    8.50    3.80
 -14   2   1   11.30    3.80
 -14   2   1   10.10    3.20
  14   2  -1    2.90    2.90
 -14   2   1   16.00    4.70
  14  -2   1   11.30    4.10
 -14   2   1   15.70    5.30
  14  -2   1    6.10    3.30
 -14  -2  -1    0.70    3.20
 -14  -2  -1    9.60    4.40
 -14  -2  -1    9.90    4.30
 -14  -2  -1   11.60    3.40
  14   2  -1   11.80    4.60
  14   2  -1    9.90    4.20
  14   2  -1   14.90    4.00
 -14   2   1   16.00    4.80
  14  -3  -1  237.28   15.20
 -14   3  -1  202.18   13.80
 -14   3  -1  201.28   13.30
 -14   3  -1  187.08   14.30
 -14   3  -1  226.68   14.90
  14   3   1  199.58   14.10
 -14  -3   1  214.28   14.10
  14   3   1  220.98   12.40
  14   3   1  212.88   14.50
  14  -3  -1  224.48   15.10
 -14   3  -1  188.58   14.10
  14   3   1  197.08   13.60
 -14  -3   1  215.98   14.70
 -14  -3   1  169.08   13.90
  14   3  -1  219.38   12.80
  14  -3   1  212.38   13.50
 -14   3   1  198.98   13.50
  14  -3   1  191.88   14.50
  14  -3   1  215.88   14.50
 -14  -3  -1  200.28   14.30
  14   3  -1  211.28   14.30
  14   3  -1  194.58   13.30
 -14   3   1  191.08   14.30
 -14  -3  -1  195.58   14.10
  14   3  -1  180.88   20.40
  14   3  -1  208.08   15.40
 -14   3   1  216.98   12.90
 -14  -3  -1  201.08   14.70
 -14   3   1  199.58   14.10
 -14   3   1  198.88   14.20
  14   4   1  721.13   33.10
 -14   4  -1  719.73   30.70
  14   4   1  700.23   28.00
  14   4   1  722.43   31.90
 -14  -4   1  719.63   32.20
  14  -4  -1  713.03   30.90
 -14  -4   1  718.63   32.10
  14  -4  -1  731.03   29.70
 -14  -4   1  709.33   31.00
 -14   4  -1  750.92   30.80
  14   4   1  645.74   30.80
 -14   4  -1  678.53   34.70
 -14   4  -1  730.33   32.20
  14  -4  -1  623.14   30.90
  14  -4  -1  682.03   31.30
  14   4   1  700.23   30.50
  14   4  -1  704.23   32.80
  14  -4   1  730.33   30.50
 -14   4   1  709.53   32.00
 -14  -4  -1  713.23   32.10
  14   4  -1  669.83   30.10
  14   4  -1  749.92   28.90
  14  -4   1  696.23   31.90
 -14   4   1  671.33   29.70
  14  -4   1  696.83   31.70
 -14   4   1  798.32   30.80
  14   4  -1  728.33   31.70
 -14  -4  -1  647.34   30.70
 -14   4   1  704.03   31.80
 -14  -4  -1  754.52   32.80
  14  -4   1  704.23   30.00
  14   5   1  620.14   24.20
  14  -5  -1  580.44   26.20
 -14   5  -1  571.84   28.30
 -14   5  -1  565.34   28.10
  14   5   1  648.84   29.10
 -14   5  -1  554.84   26.00
  14  -5  -1  565.14   27.90
 -14  -5   1  539.35   28.20
  14   5   1  565.04   29.10
 -14   5  -1  573.24   27.20
  14  -5  -1  570.54   28.60
  14  -5  -1  589.84   27.50
 -14  -5   1  572.84   28.50
 -14  -5   1  596.74   27.50
 -14   5   1  640.84   29.20
 -14   5   1  588.44   26.80
  14   5  -1  526.85   26.60
  14   5  -1  577.04   29.20
 -14  -5  -1  544.65   27.80
  14  -5   1  577.44   26.90
 -14   5   1  599.94   26.20
 -14  -5  -1  581.34   28.50
  14   5  -1  600.64   28.40
  14  -5   1  543.05   27.60
 -14  -5  -1  608.34   28.00
  14   5  -1  598.94   24.80
 -14   5   1  574.24   28.20
  14  -5   1  591.94   27.00
  14  -5   1  561.24   28.40
 -14  -6   1  461.05   24.40
 -14   6  -1  492.45   26.20
  14  -6  -1  516.55   25.60
 -14   6  -1  503.75   25.60
  14   6   1  492.55   25.90
  14  -6  -1  512.35   26.90
  14   6   1  472.35   26.70
  14  -6  -1  497.95   26.30
  14   6   1  511.55   21.30
 -14  -6   1  498.75   26.50
 -14   6  -1  483.25   26.10
  14   6  -1  509.35   27.00
  14  -6   1  483.75   26.40
 -14   6   1  474.25   23.00
 -14   6   1  526.25   25.40
 -14   6   1  461.35   25.50
 -14  -6  -1  519.75   25.40
 -14  -6  -1  512.95   26.70
  14   6  -1  482.05   25.80
  14  -6   1  478.55   25.80
 -14  -6  -1  505.95   26.50
  14  -6   1  458.15   24.20
  14   6  -1  513.25   22.30
  14  -6   1  460.45   24.50
  14  -7  -1  421.56   23.30
 -14  -7   1  372.66   23.50
  14   7   1  401.56   23.30
 -14  -7   1  405.66   23.90
  14   7   1  402.16   24.10
  14  -7  -1  393.46   23.60
  14   7   1  370.46   17.60
 -14   7  -1  324.27   21.70
  14  -7  -1  376.06   22.00
 -14   7  -1  388.86   23.20
 -14  -7   1  388.66   22.10
  14  -7  -1  395.06   23.80
  14   7  -1  394.36   23.20
  14  -7   1  423.86   22.60
 -14   7   1  376.46   19.90
 -14  -7  -1  424.66   24.70
 -14   7   1  368.66   22.80
  14  -7   1  384.06   23.70
 -14   7   1  342.17   21.50
  14   7  -1  370.16   23.40
  14   7  -1  405.06   19.00
  14  -7   1  425.96   24.70
 -14  -7  -1  381.66   22.10
 -14   8  -1  861.71   39.50
  14   8   1  815.32   31.00
  14  -8  -1  803.72   39.00
  14  -8  -1  800.42   37.10
  14  -8  -1  768.62   38.30
 -14  -8   1  848.32   39.30
 -14   8  -1  801.02   37.90
  14   8   1  869.31   39.00
 -14  -8   1  782.12   36.00
 -14   8  -1  787.62   33.70
  14   8   1  836.22   39.00
 -14   8   1  829.62   33.20
 -14  -8  -1  719.03   38.00
  14   8  -1  839.62   38.60
  14  -8   1  810.42   36.90
 -14  -8  -1  781.32   36.40
 -14   8   1  896.01   39.50
  14   8  -1  798.22   32.00
  14  -8   1  767.22   40.80
  14  -8   1  828.42   39.20
 -14  -8  -1  854.81   39.20
  14   8  -1  825.42   39.00
 -14   9  -1   24.70    8.40
  14   9   1   75.59   14.00
  14   9   1   47.30    7.60
  14   9   1   72.09   11.20
 -14  -9   1   56.89   11.40
  14   9   1   43.80    9.00
  14  -9  -1   50.29   10.70
 -14  -9   1   52.69   10.60
 -14   9  -1   48.30    9.70
 -14   9  -1   65.99   14.00
  14  -9  -1   66.79   12.00
 -14   9  -1   73.59   12.70
 -14   9   1   60.79   11.90
  14  -9   1   62.29   10.90
  14  -9   1   50.19   11.00
 -14   9   1   63.29   13.60
 -14   9   1   58.69    8.90
 -14  -9  -1   75.69   12.90
  14   9  -1   62.29    8.60
  14   9  -1   38.10   10.60
 -14  -9  -1   76.59   11.70
  14   9  -1   59.79   11.60
 -14   9   1   52.89    8.70
 -15   0  -1    3.80    3.40
  15   0  -1    1.10    4.10
  15   0   1    2.80    4.10
 -15   0  -1    3.80    3.60
  15   0   1   -2.10    3.10
  15   0   1    9.80    4.10
  15   0  -1    3.20    3.30
 -15   0   1   -6.60    3.70
 -15   0   1   -1.70    3.00
  15   0   1    0.80    3.30
  15   0  -1    5.40    3.40
 -15   0  -1    0.30    3.80
 -15   0   1    5.40    3.70
  15   0  -1   -4.10    3.00
 -15   0   1    4.60    2.90
 -15   0  -1    2.20    3.20
 -15   0   1   -1.80    3.30
 -15   0  -1    2.40    4.10
  15   0   1    2.40    2.50
 -15   0  -1    3.20    2.90
 -15   0   1   -2.10    3.10
 -15   1  -1   -2.20    6.10
 -15  -1   1    7.90    4.20
  15  -1  -1   -0.50    2.50
  15   1   1    4.70    2.80
  15  -1  -1   -0.20    3.50
 -15   1  -1   13.90    5.30
 -15   1  -1   -1.30    3.50
 -15  -1   1    1.40    2.70
  15  -1  -1   30.70    6.90
 -15   1  -1    5.40    3.60
 -15  -1   1   17.90    5.20
  15   1   1    7.20    4.40
 -15   1  -1   -2.60    3.40
  15   1   1    6.00    4.00
  15   1   1   -4.30    3.00
  15   1   1    1.00    3.40
 -15   1  -1    1.40    2.70
 -15  -1   1    3.50    2.90
 -15   1   1    5.80    3.50
 -15  -1  -1    3.80    4.00
  15  -1   1    3.90    2.90
 -15  -1  -1   -0.10    2.50
 -15  -1  -1   -1.00    2.90
  15  -1   1   19.60    6.20
 -15  -1  -1    1.10    4.00
  15   1  -1   11.10    5.00
 -15   1   1    1.40    3.80
  15   1  -1    7.60    3.80
 -15   1   1   21.80    5.00
 -15   1   1    3.70    4.40
  15   1  -1    2.20    3.70
 -15   1   1    6.80    4.00
 -15  -1  -1    7.00    3.80
 -15   1   1    1.50    3.60
  15   1  -1    1.00    3.20
  15   1  -1    5.00    2.90
  15  -2  -1  178.78   13.40
 -15  -2   1  159.78   13.20
 -15   2  -1  153.58   12.60
  15   2   1  187.58   13.40
 -15   2  -1  164.58   11.80
  15   2   1  196.88   13.80
 -15   2  -1  168.38   13.70
 -15  -2   1  172.18   12.00
 -15  -2   1  177.38   13.30
 -15   2  -1  162.48   13.00
  15  -2  -1  167.08   13.00
  15   2   1  174.18   11.50
 -15  -2   1  148.09   13.20
 -15   2  -1  168.98   14.20
  15   2   1  144.19   12.60
 -15   2   1  150.38   10.90
 -15   2   1  172.18   14.60
 -15  -2  -1  176.08   12.40
  15   2  -1  152.48   13.30
  15  -2   1  168.48   12.80
 -15   2   1  160.48   12.70
  15  -2   1  196.98   14.20
  15   2  -1  171.88   11.80
 -15  -2  -1  154.48   13.30
 -15   2   1  173.08   13.10
  15   2  -1  163.48   12.80
  15   2  -1  170.28   13.10
 -15   2   1  125.69   12.10
 -15  -2  -1  163.88   13.00
 -15   2   1  153.68   13.40
 -15  -2  -1  166.88   13.20
  15  -3  -1   48.90    7.80
 -15  -3   1   34.10    7.20
 -15  -3   1   46.00    8.60
  15  -3  -1   37.90    8.10
  15   3   1   49.60    8.10
  15   3   1   48.00    6.10
 -15   3  -1   32.00    6.10
 -15  -3   1   39.00    7.70
 -15   3  -1   26.20    6.10
 -15   3  -1   50.09    7.80
  15   3   1   30.10    6.60
  15   3  -1   29.10    6.70
  15   3  -1   39.70    7.40
 -15  -3  -1   38.70    8.20
 -15   3   1   46.30    7.30
  15   3  -1   47.90    8.20
  15  -3   1   38.80    7.20
  15  -3   1   28.70    5.70
 -15   3   1   54.09    6.80
  15  -3   1   41.60    8.30
 -15   3   1   48.50    7.90
 -15  -3  -1   48.60    7.80
  15   3  -1   45.10    6.40
 -15  -3  -1   33.30    7.30
 -15   3   1   43.80    8.70
  15   4   1  570.34   24.60
  15  -4  -1  529.65   27.60
 -15  -4   1  605.04   29.00
  15  -4  -1  592.64   27.50
 -15  -4   1  585.74   27.80
  15  -4  -1  600.94   28.50
 -15   4  -1  577.44   28.40
 -15   4  -1  550.44   26.60
  15   4   1  583.94   28.30
 -15  -4   1  571.14   28.70
 -15   4  -1  562.14   28.40
  15  -4   1  601.94   28.80
 -15  -4  -1  571.64   27.80
  15   4  -1  594.24   31.70
  15   4  -1  579.44   25.20
 -15   4   1  530.55   27.70
 -15   4   1  593.44   26.50
 -15  -4  -1  549.85   28.40
 -15  -4  -1  608.44   29.10
  15   4  -1  656.53   29.40
  15  -4   1  552.44   28.00
 -15   4   1  577.44   28.50
  15  -4   1  595.44   26.90
 -15   4   1  606.04   29.90
 -15  -5   1    6.60    4.20
 -15   5  -1   -4.80    4.00
  15   5   1    5.70    3.80
 -15  -5   1    1.40    9.70
 -15  -5   1   -0.40    3.70
  15  -5  -1    0.60    4.90
  15  -5  -1    7.20    4.10
 -15   5  -1    1.20    4.10
 -15   5  -1   -2.40    3.40
  15   5   1    6.90    3.10
  15   5   1    8.00    4.70
  15  -5  -1    2.40    4.00
  15  -5  -1    2.50    3.70
  15   5  -1    4.50    4.00
 -15  -5  -1    0.00    4.20
 -15   5   1   -4.80    4.00
 -15   5   1   -0.90    5.30
 -15   5   1    0.40    3.60
  15  -5   1    0.20    3.40
  15   5  -1   -0.20    2.70
 -15  -5  -1    3.30    6.00
 -15  -5  -1    2.30    3.80
  15  -5   1    0.60    4.40
  15  -5   1   -0.10    3.50
  15   5  -1   -1.40    3.90
  15  -5   1    6.90    5.30
  15  -6  -1  237.68   16.90
  15  -6  -1  213.48   17.70
 -15  -6   1  240.38   18.90
  15   6   1  235.78   13.60
 -15   6  -1  285.87   19.40
 -15  -6   1  255.07   18.70
 -15  -6   1  297.97   19.50
  15   6   1  261.77   19.30
  15  -6  -1  226.58   17.90
  15  -6  -1  242.08   16.50
  15   6   1  302.77   19.40
 -15   6  -1  244.18   17.20
  15  -6   1  242.38   18.30
  15  -6   1  265.17   17.60
  15   6  -1  263.97   14.70
  15   6  -1  240.68   18.70
  15  -6   1  267.07   18.80
 -15  -6  -1  287.07   17.90
 -15  -6  -1  253.57   18.70
  15  -6   1  254.37   16.90
  15   6  -1  263.77   18.50
 -15   6   1  253.17   18.70
 -15   6   1  298.87   18.10
 -15   6   1  250.67   18.30
  15  -7  -1   42.30   10.00
  15   7   1   69.89   11.00
  15  -7  -1   51.09    9.00
 -15   7  -1   43.50    9.50
  15   7   1   62.89    7.10
 -15   7  -1   63.39   11.20
  15   7   1   57.39   10.30
 -15  -7   1   43.60    8.90
  15  -7  -1   49.99    9.90
  15   7  -1   43.70    7.00
 -15   7   1   47.60   10.20
  15   7  -1   52.09   10.20
 -15  -7  -1   56.09    9.60
  15   7  -1   42.90    8.90
  15  -7   1   41.50    9.60
 -15   7   1   53.99    9.90
 -15   7   1   44.70    8.30
  15  -7   1   47.50    9.90
 -15  -7  -1   60.89   13.40
 -15  -7  -1   58.09   10.70
  15  -7   1   52.09    9.90
  15  -8  -1  190.08   17.20
 -15  -8   1  158.38   15.20
  15   8   1  189.78   17.40
  15  -8  -1  189.98   21.10
  15   8   1  181.88   11.60
 -15   8  -1  155.48   16.90
 -15   8  -1  172.28   16.70
  15   8   1  198.08   17.40
  15  -8  -1  193.88   16.30
 -15  -8   1  204.28   18.10
  15   8  -1  205.48   13.30
  15  -8   1  188.28   16.70
 -15   8   1  157.98   16.60
  15   8  -1  170.08   16.70
 -15   8   1  209.88   18.20
 -15   8   1  184.08   16.20
  15   8  -1  200.98   17.70
  15  -8   1  219.28   16.80
 -15  -8  -1  202.28   17.90
 -15  -8  -1  179.98   15.70
 -15  -9   1   -3.30    5.30
 -15   9  -1    3.60    6.10
  15   9   1   -5.70    4.40
  15   9   1    1.60    5.80
  15  -9  -1   -3.50    7.10
 -15   9  -1   -6.20    7.00
 -15   9  -1   -3.50    8.40
 -15  -9   1   -7.20    6.70
  15   9   1    7.80    8.50
  15  -9  -1    3.50    5.80
 -15  -9  -1  -12.90    6.80
  15   9  -1    8.30    5.30
  15   9  -1    0.80    6.30
 -15   9   1   -7.90    8.60
  15  -9   1    5.00    6.20
 -15  -9  -1    6.20    6.00
 -15   9   1    0.50    7.20
  15  -9   1    3.40    6.40
  15   9  -1    6.00    8.40
 -15   9   1   10.70    5.60
  16   0   1    0.30    3.00
  16   0  -1    1.40    4.50
 -16   0  -1   -1.50    4.30
  16   0  -1    6.00    3.80
 -16   0   1    8.10    4.50
 -16   0  -1    7.40    4.20
 -16   0   1   -0.60    2.80
  16   0   1    3.20    4.10
 -16   0  -1    0.00    3.50
 -16   0   1   -0.40    3.50
  16   0   1    5.40    3.20
 -16   0  -1    2.40    4.10
 -16   0  -1    1.40    2.90
  16   0   1   -1.70    4.40
  16   0  -1    0.20    4.60
  16   0  -1    7.80    3.70
 -16   0   1   -0.70    3.10
  16  -1  -1  115.19   11.80
  16   1   1  136.89   10.70
 -16  -1   1  134.89   12.00
  16  -1  -1  126.79   11.40
 -16  -1   1  133.99   10.20
 -16   1  -1  126.79   10.30
 -16  -1   1  107.89   11.50
 -16  -1   1  112.39   13.10
 -16   1  -1  130.39   11.70
 -16   1  -1  129.39   11.60
 -16   1  -1  129.49   12.80
 -16  -1   1  109.99   11.00
  16   1   1  127.69   11.90
 -16   1  -1  134.49   12.90
 -16   1   1  125.29   11.70
 -16  -1  -1  122.59   11.00
  16  -1   1  120.49   12.10
 -16  -1  -1  109.69   10.20
  16   1  -1  124.29   12.00
 -16   1   1  129.99   12.50
 -16  -1  -1  113.79   11.50
  16   1  -1  120.59   11.40
 -16  -1  -1  122.49   11.70
 -16   1   1  100.99   12.20
  16   1  -1  134.49   12.00
  16   1  -1  130.99   10.80
  16  -1   1  133.69   11.20
 -16   1   1  121.99    9.80
 -16  -1  -1  123.79   12.60
 -16   1   1  116.09   11.60
 -16  -2   1  182.88   12.90
 -16  -2   1  204.28   15.20
 -16  -2   1  211.18   17.20
 -16   2  -1  197.18   13.30
  16   2   1  199.88   14.80
 -16  -2   1  203.78   15.20
 -16   2  -1  203.68   16.00
  16   2   1  216.78   13.20
  16  -2  -1  213.48   14.80
 -16   2  -1  198.28   14.70
  16  -2  -1  160.98   13.80
 -16   2  -1  200.08   16.00
  16   2   1  198.48   14.90
 -16  -2  -1  199.48   15.70
 -16   2   1  190.08   12.70
  16   2  -1  210.18   13.50
 -16  -2  -1  191.58   14.90
 -16  -2  -1  190.68   13.70
  16  -2   1  191.58   14.20
 -16   2   1  169.88   14.70
 -16   2   1  171.18   14.40
  16  -2   1  176.18   14.70
 -16  -2  -1  239.08   15.90
  16   2  -1  202.78   15.00
 -16   2   1  207.68   15.40
  16  -3  -1  141.29   12.60
 -16  -3   1  168.98   13.50
 -16  -3   1  148.29   13.40
 -16   3  -1  156.28   13.20
  16  -3  -1  135.89   13.20
  16   3   1  154.38   11.00
  16   3   1  140.19   12.50
 -16   3  -1  165.98   12.40
 -16   3  -1  158.28   13.90
 -16  -3   1  144.09   11.90
 -16  -3   1  116.29   20.00
 -16  -3  -1  132.79   13.50
  16   3  -1  138.49   11.00
  16  -3   1  171.08   14.30
 -16  -3  -1  118.69   12.30
 -16  -3  -1  153.08   12.60
 -16   3   1  139.69   13.90
 -16  -3  -1  133.39   12.90
  16   3  -1  161.28   13.60
 -16   3   1  160.48   13.60
  16  -3   1  152.58   12.20
  16  -3   1  130.99   12.30
 -16   3   1  169.68   11.80
 -16   4  -1  164.68   21.80
 -16  -4   1  179.08   15.40
 -16  -4   1  155.38   13.80
 -16   4  -1  167.98   14.50
 -16  -4   1  175.88   15.20
  16  -4  -1  151.28   14.50
  16  -4  -1  201.18   15.20
  16   4   1  202.28   15.50
  16  -4  -1  203.48   14.50
  16   4   1  162.88   11.50
 -16   4  -1  198.38   13.90
  16  -4   1  191.88   15.30
  16  -4   1  182.88   13.50
  16  -4   1  181.78   24.10
 -16   4   1  182.68   13.00
 -16   4   1  206.68   16.10
 -16  -4  -1  203.08   15.80
  16   4  -1  163.58   12.00
 -16  -4  -1  171.28   22.00
  16   4  -1  196.78   15.30
  16   4  -1  153.28   14.70
 -16  -4  -1  176.98   15.50
 -16   5  -1  336.77   21.70
 -16  -5   1  366.26   22.30
  16  -5  -1  358.86   22.10
 -16  -5   1  334.17   20.70
  16  -5  -1  334.27   21.70
 -16  -5   1  334.57   21.60
  16   5   1  333.67   17.30
  16  -5  -1  355.56   20.60
  16   5   1  350.86   21.50
 -16   5  -1  334.77   20.00
  16  -5   1  321.87   21.30
  16   5  -1  357.96   21.70
 -16   5   1  360.26   21.90
  16   5  -1  330.07   22.00
  16   5  -1  344.47   18.00
 -16  -5  -1  335.47   20.60
  16  -5   1  349.77   19.80
  16  -5   1  360.06   22.20
 -16  -5  -1  343.07   22.30
 -16  -5  -1  323.57   21.30
  16  -5   1  340.27   20.00
 -16   5   1  342.97   19.80
 -16  -6   1  663.63   33.40
  16   6   1  684.23   33.10
  16  -6  -1  664.33   33.70
 -16   6  -1  646.04   31.70
  16  -6  -1  647.84   33.30
 -16   6  -1  692.13   34.00
  16  -6  -1  622.84   30.40
  16   6   1  700.73   27.60
  16   6   1  695.63   34.80
 -16  -6   1  676.13   32.10
 -16  -6  -1  688.63   32.90
  16  -6   1  608.34   32.80
 -16  -6  -1  686.13   45.60
  16   6  -1  660.93   28.20
 -16  -6  -1  636.14   33.90
  16   6  -1  723.73   34.00
 -16   6   1  684.93   33.60
 -16   6   1  692.73   31.70
  16  -6   1  687.23   31.70
  16   6  -1  651.53   34.20
  16  -6   1  674.43   33.90
 -16   7  -1  135.89   14.80
 -16  -7   1  155.98   14.60
  16  -7  -1  134.89   14.80
  16  -7  -1  145.89   14.00
 -16  -7   1  115.89   14.90
  16   7   1  148.09   10.70
  16  -7  -1  141.29   17.50
  16   7   1  134.59   14.90
  16   7   1  129.59   14.70
 -16   7  -1  165.08   15.90
  16  -7   1  163.38   15.40
 -16  -7  -1  129.39   13.90
  16  -7   1  152.78   14.00
  16   7  -1  154.18   15.50
  16   7  -1  129.79   14.50
 -16   7   1  175.78   16.60
 -16   7   1  141.69   13.90
  16   7  -1  153.28   11.60
 -16  -7  -1  176.88   16.60
 -16   8  -1  186.58   17.70
  16  -8  -1  222.08   17.90
  16   8   1  203.68   18.90
 -16   8  -1  206.98   19.90
  16  -8  -1  214.38   18.70
  16   8   1  222.58   13.10
 -16  -8   1  245.08   17.80
  16   8   1  247.98   20.00
 -16  -8   1  240.78   20.40
  16   8  -1  212.08   14.00
  16  -8   1  223.28   17.20
 -16  -8  -1  185.98   18.60
 -16  -8  -1  203.78   17.00
 -16   8   1  200.18   19.80
 -16   8   1  229.98   18.60
  16  -8   1  194.88   17.90
  16   8  -1  220.88   19.60
  16   8  -1  186.98   18.90
 -17   0  -1   -1.70    4.10
 -17   0   1    8.40    5.20
  17   0  -1    7.60    4.90
  17   0   1    1.80    4.90
 -17   0  -1   -2.60    4.40
 -17   0  -1    4.20    4.30
  17   0  -1    7.50    3.90
  17   0   1    4.30    4.60
 -17   0   1    6.00    3.60
  17   0   1   12.00    6.00
 -17   0  -1    2.50    3.80
 -17   0  -1    0.00    5.20
 -17   0   1   -0.50    5.40
 -17   0   1    6.00    6.30
 -17   0   1   -6.40    4.90
  17   0  -1   -1.80    4.70
  17   0   1   -2.30    2.70
 -17   1  -1   25.60    7.30
  17  -1  -1   38.70    7.50
  17   1   1   32.20    7.30
 -17   1  -1   34.30    6.70
  17  -1  -1   33.80    8.10
  17   1   1   29.20    6.60
 -17  -1   1   31.90    6.30
 -17  -1   1   25.50    6.40
 -17  -1   1   29.30    7.50
 -17   1  -1   20.00    5.90
 -17   1  -1   36.00    7.80
  17   1   1   30.90    6.60
 -17  -1   1   38.90    8.60
 -17   1   1   30.60    5.90
 -17   1   1   25.00    7.00
 -17  -1  -1   26.40    7.10
 -17  -1  -1   30.00    6.50
 -17   1   1   26.50    7.70
 -17   1   1   42.80    8.60
  17   1  -1   26.90    6.00
  17  -1   1   19.70    5.10
 -17  -1  -1   23.20    7.20
  17   1  -1   13.60    6.40
 -17  -1  -1   19.70    6.90
 -17  -1  -1   23.30    5.90
  17  -1   1   47.80    9.70
  17   1  -1   25.50    6.50
 -17  -2   1   16.80    6.40
 -17  -2   1    8.10    5.10
  17  -2  -1    1.00    5.20
 -17   2  -1   17.70    5.90
 -17  -2   1   14.40    5.30
 -17   2  -1   13.30    4.60
 -17   2  -1   22.90    6.90
  17   2   1   13.50    5.20
  17   2   1   15.90    4.30
 -17   2  -1   14.80    6.20
  17  -2  -1   17.30    5.70
 -17  -2   1    9.00    4.10
  17   2  -1   25.50    6.20
  17  -2   1   12.10    4.50
 -17  -2  -1   13.40    5.30
 -17   2   1   13.00    5.80
  17   2  -1   11.90    4.30
  17  -2   1   14.80    5.80
 -17  -2  -1    7.90    5.40
 -17  -2  -1   13.00    4.90
 -17   2   1   10.70    4.30
 -17   2   1   12.80    5.60
 -17  -2  -1   16.70    7.40
 -17  -3   1   18.60    6.50
 -17  -3   1   36.60    7.40
 -17  -3   1   24.80    6.80
  17   3   1   29.60    6.80
 -17  -3   1   18.50    7.00
  17   3   1   28.00    6.40
  17  -3  -1   20.00    6.10
 -17   3  -1   22.90    6.10
 -17   3  -1   34.60    8.00
  17  -3   1   24.10    5.80
 -17   3   1   40.20    8.50
 -17   3   1   37.70    7.20
  17   3  -1   25.60    6.50
 -17  -3  -1   28.30    6.20
  17   3  -1   33.20    6.60
 -17  -3  -1   49.60    9.60
  17  -3   1   25.30    7.80
 -17  -3  -1   39.80    8.70
 -17  -3  -1   24.50    6.10
  17  -3   1   36.80    7.00
  17  -4  -1  118.29   13.90
 -17  -4   1  146.69   14.90
  17   4   1  135.19   10.70
 -17  -4   1  135.89   14.30
  17  -4  -1  147.29   14.10
 -17  -4   1  153.18   13.70
 -17   4  -1  135.99   13.50
  17   4   1  135.39   13.50
 -17   4  -1  141.99   12.60
  17  -4  -1  150.68   13.20
  17  -4   1  113.69   14.00
  17  -4   1  133.69   12.30
  17  -4   1  116.39   12.50
 -17  -4  -1  139.09   14.00
 -17  -4  -1  101.59   12.60
 -17  -4  -1  131.69   13.00
  17   4  -1  134.99   13.30
 -17   4   1  133.99   13.60
 -17   4   1  147.09   12.30
  17   4  -1  130.79   11.00
 -17   5  -1   31.90    7.40
  17   5   1   37.80    8.90
  17   5   1   19.30    4.80
  17  -5  -1   14.60    5.70
  17  -5  -1   32.70    7.30
  17  -5  -1   13.50    7.80
 -17  -5   1   21.70    6.80
 -17   5  -1   14.60    7.10
 -17  -5   1   17.80    6.30
  17  -5   1   23.20    6.60
 -17   5   1   19.20    7.40
  17  -5   1   17.10    9.90
  17   5  -1   27.00    8.10
 -17  -5  -1   21.70    6.70
  17  -5   1   20.20    6.40
  17   5  -1   16.80    6.60
 -17  -5  -1    8.70    7.90
 -17   5   1   20.00    5.60
 -17  -5  -1   33.40   10.00
  17   5  -1   19.80    5.70
  17   6   1   36.60    8.80
 -17  -6   1   22.40    8.30
  17  -6  -1   42.60    9.20
 -17  -6   1   46.50    9.50
  17   6   1   38.60    6.80
  17  -6  -1   23.00    7.90
 -17   6  -1   61.59   12.10
  17  -6  -1   41.90   11.20
 -17   6  -1   43.10    9.70
 -17   6   1   40.00    9.50
  17  -6   1   48.00   10.00
  17  -6   1   41.30    9.90
 -17  -6  -1   41.00    9.20
  17   6  -1   38.30    9.20
  17   6  -1   35.80    9.00
 -17   6   1   45.10    9.50
  17   6  -1   34.80    7.40
 -17  -6  -1   30.60    8.60
  17   7   1   16.00    5.00
 -17  -7   1   12.90    6.10
 -17   7  -1   33.80   10.20
  17  -7  -1   23.70    7.80
  17  -7  -1   15.70    7.00
 -17   7  -1   14.50    7.00
  17   7   1   34.30    9.10
 -17  -7   1   34.70    9.60
 -17   7   1   25.00    8.70
 -17   7   1   20.30    9.10
  17   7  -1   19.50    7.50
  17  -7   1   30.30    7.60
  17  -7   1   24.20    7.50
  17   7  -1   25.30    9.60
 -17  -7  -1   17.50    6.70
 -17  -7  -1    6.40    8.10
  17   7  -1   14.50    5.70
  17  -8  -1  211.68   17.90
  17   8   1  202.28   20.00
  17   8   1  143.99   12.30
 -17  -8   1  209.38   20.00
 -17   8  -1  233.68   19.10
 -17  -8   1  179.08   17.10
  17  -8  -1  188.88   19.00
 -17   8  -1  207.48   21.30
  17   8  -1  207.98   14.10
 -17  -8  -1  191.38   19.40
 -17  -8  -1  233.28   18.50
 -17   8   1  194.78   18.20
  17  -8   1  181.68   18.60
 -17   8   1  191.18   20.50
  17  -8   1  236.48   18.30
 -18   0  -1    2.70    4.70
 -18   0   1    4.30    4.60
 -18   0  -1   -5.60    6.00
  18   0  -1    2.90    5.30
  18   0  -1    3.20    4.90
 -18   0  -1    5.40    4.30
  18   0   1   -0.40    8.20
  18   0   1    0.90    3.40
 -18   0  -1    6.00    5.10
 -18   0   1    8.50    5.70
 -18   0   1   -1.00    3.50
  18   0  -1    1.40    3.20
 -18   1  -1  106.49   10.60
 -18   1  -1  101.29   12.90
  18   1   1  114.69   12.50
 -18  -1   1   95.89   10.00
 -18   1  -1  127.09   13.60
  18  -1  -1   87.99   13.10
  18  -1  -1  109.09   17.40
  18   1   1  105.59   10.50
 -18  -1   1  115.89   12.60
 -18  -1   1  107.29   12.80
 -18  -1  -1   93.39   12.10
 -18  -1  -1  113.29   12.80
  18   1  -1   90.39   13.00
 -18  -1  -1  104.89   13.70
 -18   1   1   90.79   12.40
  18  -1   1  107.99   11.70
  18  -1   1  111.49   13.60
  18   1  -1  107.39   12.30
 -18   1   1  104.29   12.60
  18   1  -1  107.59   10.50
 -18  -1  -1   92.79   10.70
 -18   1   1   93.49    9.90
 -18  -1  -1   92.69   13.10
 -18  -2   1  206.48   16.70
 -18   2  -1  214.18   17.80
  18  -2  -1  186.78   15.40
  18  -2  -1  176.18   16.50
 -18   2  -1  210.08   17.00
 -18  -2   1  222.38   15.00
  18   2   1  210.98   14.40
  18   2   1  215.68   16.80
 -18  -2   1  204.58   17.10
 -18   2  -1  199.38   14.60
  18   2  -1  225.88   17.20
  18   2  -1  236.28   15.50
 -18  -2  -1  188.38   16.40
  18  -2   1  221.88   16.40
 -18  -2  -1  202.08   17.60
 -18   2   1  207.78   14.30
 -18   2   1  214.88   17.30
  18  -2   1  197.38   17.80
 -18  -2  -1  234.18   17.40
 -18  -2  -1  192.28   14.70
  18  -3  -1   32.00    7.20
 -18  -3   1   29.70    7.20
 -18   3  -1   25.10    8.00
  18  -3  -1   32.70    7.50
  18  -3  -1   25.10    7.80
 -18  -3   1   28.40    6.70
 -18  -3   1   22.80    8.20
  18   3   1   39.60    7.30
 -18   3  -1   26.60    6.50
  18   3   1   32.70    8.10
  18  -3   1   29.50    7.30
 -18  -3  -1   26.00    8.50
 -18  -3  -1   35.20    8.30
  18   3  -1   24.30    6.00
 -18   3   1   38.60    7.70
  18   3  -1   32.90    8.60
 -18   3   1   29.20    7.50
 -18  -3  -1   32.20    7.70
  18  -3   1   32.50    7.30
 -18  -3  -1   29.60    8.30
 -18  -4   1   98.19   12.80
 -18   4  -1   87.19   10.70
 -18  -4   1   84.59   10.90
  18  -4  -1   78.59   11.10
 -18  -4   1   98.99   12.20
  18  -4  -1  103.39   14.80
  18   4   1  101.89   12.60
 -18   4  -1  104.19   13.00
  18   4   1   85.99    9.30
  18   4  -1   77.09   11.50
  18  -4   1   99.39   11.20
 -18  -4  -1   99.39   11.50
 -18  -4  -1   95.19   14.70
 -18  -4  -1   74.89   11.20
 -18   4   1   84.19   10.30
 -18   4   1   96.49   12.50
  18  -4   1   78.89   10.90
  18   4  -1   82.79    9.20
 -18  -5   1  199.58   20.30
  18  -5  -1  179.68   15.40
  18   5   1  167.58   16.60
  18  -5  -1  169.28   15.90
  18   5   1  182.08   12.70
 -18  -5   1  195.18   16.80
 -18   5  -1  197.98   16.10
 -18   5  -1  187.18   17.20
 -18  -5  -1  201.48   17.90
  18   5  -1  175.88   13.00
  18  -5   1  156.08   15.00
  18   5  -1  189.88   17.10
 -18   5   1  183.48   16.80
 -18  -5  -1  187.08   16.40
 -18   5   1  194.38   15.00
  18  -6  -1  540.35   28.70
 -18   6  -1  497.95   28.20
 -18   6  -1  533.65   30.60
  18   6   1  589.74   31.30
 -18  -6   1  548.95   28.80
 -18  -6   1  556.04   31.40
  18   6   1  526.65   24.10
  18  -6  -1  551.14   30.80
 -18  -6  -1  515.25   28.70
  18   6  -1  538.15   30.10
  18   6  -1  532.45   25.10
  18  -6   1  536.15   30.40
 -18  -6  -1  519.65   30.60
 -18   6   1  535.05   30.70
  18  -6   1  516.15   27.80
 -18   6   1  560.84   27.90
  18  -7  -1   66.59   12.20
 -18   7  -1   62.49   12.50
  18   7   1   59.19    9.00
 -18  -7   1   58.49   11.00
 -18   7  -1   50.79   11.30
  18   7   1   74.49   14.50
 -18  -7   1   63.19   13.70
  18  -7  -1   44.60   10.30
 -18  -7  -1   62.29   12.00
  18   7  -1   50.49    9.30
 -18   7   1   97.39   15.40
  18  -7   1   54.29   10.40
 -18  -7  -1   40.60   10.00
  18  -7   1   48.30   10.60
 -18   7   1   40.20    9.80
 -19   0   1    9.10    5.70
  19   0  -1    4.00    4.20
 -19   0   1   -5.00    3.60
 -19   0  -1    3.80    5.90
 -19   0  -1   -1.10    4.10
 -19   0   1   -1.70    5.00
  19   0   1    5.60    5.80
 -19   0  -1    3.40    5.30
 -19  -1   1   68.29   11.50
 -19   1  -1   63.89   11.70
  19   1   1   65.59    9.00
 -19  -1   1   58.29    9.20
 -19  -1   1   52.29   10.90
  19  -1  -1   69.49   10.00
  19   1   1   71.19   11.20
 -19   1  -1   82.89   12.40
 -19   1  -1   64.39    9.10
  19  -1   1   79.49   10.10
 -19  -1  -1   67.39    9.60
  19   1  -1   91.09   11.80
 -19   1   1   57.59    8.50
 -19  -1  -1   57.39   11.20
 -19   1   1   67.09   11.90
 -19   1   1   56.79   10.60
 -19  -1  -1   48.20   10.60
  19   2   1   20.60    6.10
  19  -2  -1   15.10    6.10
 -19  -2   1   23.90    7.00
 -19   2  -1   19.70    7.50
  19   2   1   30.30    8.50
 -19   2  -1   28.20    9.30
 -19  -2   1   21.20    5.80
 -19   2  -1   31.20    6.80
 -19  -2   1   23.10    8.20
  19  -2   1   11.60    5.80
 -19  -2  -1   25.20    8.40
 -19   2   1   23.40    7.10
 -19  -2  -1   25.90    7.80
 -19   2   1   27.30    6.30
  19   2  -1   25.60    6.30
 -19  -2  -1   21.90    6.30
  19   2  -1   19.10    7.50
 -19  -3   1  356.86   23.80
 -19  -3   1  385.36   22.30
 -19   3  -1  388.86   22.00
 -19  -3   1  395.86   24.90
  19  -3  -1  403.46   24.50
  19   3   1  403.06   21.50
 -19   3  -1  385.86   24.50
  19   3   1  435.06   25.50
  19  -3  -1  414.36   23.70
  19  -3   1  392.06   24.10
 -19  -3  -1  381.56   22.80
 -19   3   1  402.16   21.60
  19   3  -1  428.66   25.50
 -19   3   1  407.66   25.00
 -19  -3  -1  400.46   24.30
  19  -3   1  405.36   22.90
  19   3  -1  404.66   21.80
 -19  -4   1   90.79   15.30
 -19  -4   1   88.59   12.40
  19   4   1   89.89    9.80
  19  -4  -1   76.69   11.60
 -19  -4   1   86.99   13.00
 -19   4  -1   84.59   13.20
  19  -4  -1   83.59   11.80
 -19   4  -1   69.79   10.80
  19   4   1   82.19   13.20
  19   4  -1   86.69   12.90
 -19  -4  -1   77.49   11.40
 -19   4   1  105.79   11.50
  19  -4   1   83.89   12.60
 -19   4   1   77.89   12.80
  19   4  -1   95.89   10.40
 -19  -4  -1   74.79   13.40
 -19  -4  -1   81.79   12.10
  19  -4   1   81.69   10.90
  19   5   1    9.90    7.30
 -19   5  -1   10.90    7.60
  19   5   1   13.10    5.00
 -19  -5   1   16.50    5.60
  19  -5  -1    7.70    5.70
 -19  -5   1   12.30    8.80
  19  -5  -1   10.00    5.90
 -19   5   1   13.30    6.50
  19   5  -1   15.10    5.80
 -19   5   1   10.80    7.80
 -19  -5  -1   18.60    7.80
  19  -5   1   19.10    7.30
 -19  -5  -1    9.50    7.60
  19  -5   1   11.80    5.70
 -19  -5  -1    9.10    7.20
  19   5  -1   10.70    7.50
  19  -6  -1  264.67   30.30
  19   6   1  326.07   23.80
  19  -6  -1  320.17   21.80
 -19  -6   1  364.86   25.50
 -19  -6   1  285.57   21.50
  19   6   1  326.07   18.10
 -19   6  -1  316.07   25.90
 -19   6  -1  270.77   20.50
 -19   6   1  317.57   24.70
 -19   6   1  285.17   30.40
  19   6  -1  329.57   23.60
 -19  -6  -1  343.97   22.70
  19   6  -1  298.47   18.20
  19  -6   1  420.66   39.00
  19  -6   1  324.67   21.20
 -19  -6  -1  325.87   24.10
 -20   0  -1   -2.40    5.60
  20   0  -1    6.20    4.50
 -20   0  -1    4.70    6.80
 -20   0   1   -2.40    4.40
 -20   0  -1    2.20    4.70
 -20   0   1    3.10    6.30
 -20   0   1   -2.60    5.00
  20   0   1   -1.40    4.60
  20  -1  -1   -3.80    4.40
 -20  -1   1   -1.40    5.30
 -20  -1   1    3.70    6.80
 -20   1  -1    0.10    6.60
 -20   1  -1    5.40    6.50
  20   1   1    6.60    6.30
 -20   1  -1    2.70    5.10
 -20  -1   1    3.50    5.30
  20   1   1    0.40    4.70
  20   1  -1    3.20    4.50
 -20  -1  -1   -1.40    4.70
 -20   1   1    2.60    7.10
  20   1  -1    4.10   10.30
  20  -1   1    2.80    4.60
 -20  -1  -1    1.80    5.50
 -20   1   1   -1.00    4.40
 -20   1   1   -4.80    5.40
 -20  -2   1   -0.40    5.30
  20   2   1   -0.50    7.60
 -20   2  -1    0.70    7.00
  20  -2  -1   -1.00    4.90
 -20   2  -1   -1.40    4.90
 -20  -2   1   -2.00    4.90
 -20  -2   1    6.10    6.30
  20   2   1   -3.20    6.40
 -20  -2  -1    0.00    5.30
  20   2  -1    6.80    6.20
 -20   2   1   -2.20    4.80
 -20   2   1  -12.20    6.50
  20  -2   1    0.40    4.80
  20   2  -1   -1.10    4.50
 -20  -2  -1   -2.80    5.40
 -20  -2  -1   -2.70    6.80
 -20   3  -1  332.57   23.60
  20   3   1  306.47   22.20
 -20  -3   1  271.17   19.20
 -20  -3   1  300.67   22.30
 -20   3  -1  277.87   19.10
  20  -3  -1  302.77   20.30
  20  -3  -1  297.87   21.00
 -20  -3   1  297.67   21.30
  20   3   1  308.87   18.70
  20   3  -1  324.57   19.20
  20  -3   1  268.27   19.90
 -20  -3  -1  322.47   23.00
 -20  -3  -1  309.47   20.20
 -20   3   1  290.57   21.70
 -20   3   1  274.47   18.30
 -20  -3  -1  293.37   21.20
  20  -3   1  284.37   19.30
  20   4   1  216.18   15.60
 -20   4  -1  240.28   22.00
 -20   4  -1  223.88   20.00
  20   4   1  217.88   19.50
  20  -4  -1  254.67   18.50
 -20  -4   1  229.78   17.90
 -20  -4   1  228.68   20.50
 -20  -4   1  227.68   19.20
  20  -4  -1  203.18   18.40
 -20   4   1  234.98   20.50
  20  -4   1  234.78   17.70
 -20  -4  -1  211.18   17.80
  20   4  -1  217.68   18.20
  20   4  -1  186.88   18.50
 -20  -4  -1  243.68   20.30
 -20  -4  -1  218.78   18.50
  20  -4   1  219.98   18.50
 -20   4   1  239.28   17.10
 -20  -5   1   92.09   14.30
 -20   5  -1  105.39   18.20
  20  -5  -1  110.49   13.80
 -20  -5   1   96.19   13.70
  20   5   1  102.39   11.60
 -20  -5   1  105.49   16.00
 -20   5  -1  100.09   13.90
 -20  -5  -1   84.09   13.70
  20   5  -1   96.59   16.20
  20  -5   1  111.99   13.40
 -20  -5  -1   80.29   13.80
 -20   5   1  100.49   12.80
 -20  -5  -1  103.59   16.20
 -20   5   1   98.19   16.10
  20  -5   1  126.49   25.00
  21   0   1    1.20    5.00
  21   0  -1    4.60    5.70
 -21   0  -1    5.20    6.60
 -21   0  -1    2.10    5.10
 -21   0   1   -5.20    5.00
 -21   0  -1   -1.10    7.80
 -21   0   1  -10.50    5.90
 -21  -1   1  290.37   23.20
  21  -1  -1  372.86   22.80
  21   1   1  355.86   21.90
 -21   1  -1  364.06   25.40
 -21  -1   1  322.57   20.10
 -21   1  -1  371.06   25.60
 -21  -1   1  353.56   25.10
 -21   1  -1  381.46   22.00
 -21   1   1  345.37   20.70
 -21   1   1  346.57   24.80
 -21  -1  -1  374.56   25.90
 -21   1   1  355.26   25.60
  21   1  -1  330.67   21.60
  21   1  -1  365.56   24.70
 -21  -1  -1  354.46   24.90
  21  -1   1  320.67   21.60
 -21  -2   1   26.00    8.10
  21  -2  -1   40.20    9.40
  21   2   1   30.80   11.00
 -21  -2   1   36.30   11.10
 -21   2  -1   28.40    9.70
  21   2   1   52.79   10.40
 -21   2  -1   44.70    9.30
 -21  -2   1   47.00   10.50
  21   2  -1   33.90    7.60
  21   2  -1   24.70    9.40
 -21  -2  -1   42.20   10.30
 -21   2   1   40.70    9.70
 -21  -2  -1   48.20   11.10
 -21   2   1   27.60   10.00
 -21  -2  -1   26.00    8.30
  21  -2   1   30.50    7.80
 -21  -3   1  282.07   22.40
  21   3   1  255.27   21.50
  21   3   1  283.77   18.20
  21  -3  -1  278.27   20.80
  21  -3  -1  261.57   19.30
 -21   3  -1  223.58   21.50
 -21  -3   1  274.37   19.20
 -21  -3   1  231.68   20.60
  21   3  -1  249.78   20.50
 -21  -3  -1  257.27   20.90
 -21  -3  -1  256.17   19.10
  21  -3   1  264.07   19.70
 -21   3   1  235.28   22.70
 -21   3   1  248.48   17.80
  21   3  -1  248.98   17.80
 -21  -3  -1  244.48   21.80
 -22   0  -1   -1.80    8.70
 -22   0   1   -1.60    6.40
 -22   0  -1    6.80    7.30
 -22   0   1    7.00    8.80
  22   0  -1   -1.10    5.70
 -22   0  -1   -1.60    6.50
 -22   0   1    2.80    7.50
  22   0   1    2.50    6.00
 -22   1  -1   13.50    7.40
 -22  -1   1   16.10    8.40
 -22  -1   1   38.60    9.20
 -22   1  -1    9.70    9.60
 -22   1   1   15.40   10.60
 -22  -1  -1   22.90    8.80
 -22  -1  -1   20.90    7.90
   0   1  -2    2.30    0.50
   0  -1   2    5.60    0.80
   0  -1  -2    4.40    0.50
   0   1  -2    6.20    0.90
   0  -1  -2    3.40    0.70
   0   1  -2    3.10    0.60
   0  -1   2    5.30    0.80
   0  -2   2  198.18    8.10
   0  -2  -2  205.78    7.50
   0   2  -2  206.38    8.20
   0  -2  -2  205.38    8.40
   0   2   2  204.38    6.90
   0   2  -2  190.28    8.50
   0  -2  -2  188.18    6.80
   0   2   2  206.08    7.80
   0  -2   2  187.48    7.70
   0   2   2  201.78    8.30
   0  -2  -2  192.68    7.70
   0  -2   2  183.28    7.90
   0  -2  -2  188.48    8.30
   0   2  -2  199.88    7.90
   0   2   2  189.28    7.30
   0   3  -2    0.00    0.60
   0   3  -2    3.30    1.40
   0   3  -2    0.80    0.80
   0  -3  -2    2.70    0.70
   0   3   2    1.20    0.60
   0  -3  -2    1.20    0.90
   0  -3  -2    2.50    1.00
   0   3   2    0.40    0.60
   0   3  -2    2.90    1.20
   0  -3   2    4.00    1.40
   0   3   2    1.50    0.80
   0   3  -2    1.60    0.80
   0  -3  -2    4.30    1.60
   0  -3  -2   -0.10    0.60
   0  -3   2    0.30    0.70
   0  -3   2    6.40    1.30
   0   3   2    1.10    0.90
   0  -3   2    5.00    1.40
   0  -4  -2 1659.83   59.29
   0  -4  -2 1958.60   59.19
   0   4  -2 1799.52   61.39
   0  -4  -2 1693.63   57.49
   0   4   2 1859.71   60.79
   0  -4   2 1896.51   60.19
   0   4  -2 1999.10   60.89
   0  -4   2 1871.91   60.59
   0  -4   2 1878.21   59.09
   0   4   2 1843.22   59.69
   0   4  -2 1971.50   60.59
   0   4  -2 1886.61   59.29
   0  -4   2 1941.01   61.79
   0   4   2 1847.22   58.89
   0  -4  -2 1934.71   61.49
   0   4   2 1955.60   58.09
   0   4  -2 1850.21   59.59
   0   5   2    2.20    1.20
   0  -5   2    2.10    2.10
   0  -5  -2    2.10    1.30
   0   5  -2    0.60    1.30
   0   5  -2    2.10    1.70
   0  -5   2    1.40    1.50
   0  -5  -2    2.90    1.50
   0  -5  -2    4.40    1.40
   0   5  -2    1.80    1.70
   0   5   2    2.10    1.40
   0   5   2    4.30    1.80
   0   5  -2    4.10    1.70
   0   5  -2    4.40    1.90
   0  -5  -2   11.60    3.20
   0  -5   2    2.20    1.40
   0   5   2    4.90    1.80
   0  -5   2   -0.80    1.00
   0  -6   2  504.35   21.30
   0  -6  -2  485.55   20.70
   0   6  -2  503.75   20.00
   0  -6   2  474.35   22.50
   0   6   2  484.85   21.80
   0   6  -2  513.15   21.80
   0  -6   2  491.65   21.90
   0  -6  -2  517.65   22.40
   0   6  -2  497.05   20.50
   0   6   2  490.65   18.60
   0   6   2  503.05   21.10
   0   6  -2  483.25   21.20
   0   6  -2  477.65   22.70
   0  -6  -2  523.45   18.50
   0   6   2  494.65   19.80
   0  -6  -2  501.75   22.70
   0  -6   2  515.45   19.80
   0   7  -2    0.80    2.20
   0   7  -2    0.40    1.90
   0   7   2    1.10    1.70
   0   7   2    2.20    2.10
   0  -7   2    7.10    3.80
   0   7  -2    2.00    2.00
   0   7   2    3.50    2.00
   0  -7   2    2.00    2.50
   0  -7  -2    0.90    2.00
   0   7  -2    1.10    2.70
   0   7   2    0.50    1.50
   0   7  -2    2.30    1.90
   0  -7   2    2.40    3.00
   0  -7  -2    1.60    2.40
   0  -7  -2   -1.70    1.80
   0   8   2  161.98   10.60
   0   8  -2  173.88   11.50
   0   8  -2  170.28   10.70
   0  -8  -2  161.68   12.60
   0   8   2  167.28   11.80
   0   8   2  157.98   12.30
   0  -8  -2  166.78   11.80
   0  -8  -2  174.38   13.70
   0   8  -2  156.38   11.70
   0  -8   2  171.78   12.20
   0  -8   2  160.38   12.30
   0   8   2  175.68    9.60
   0   9  -2    3.50    2.80
   0  -9  -2    1.10    3.00
   0  -9   2    6.90    4.40
   0  -9  -2    1.50    4.00
   0   9  -2    0.80    3.60
   0  -9   2    2.80    3.50
   0   9  -2    2.80    3.70
   0   9   2    2.00    3.80
   0   9   2    4.30    2.50
   0   9   2   -2.50    2.80
   0  10  -2   40.50    7.00
   0  10   2   30.50    6.50
   0 -10  -2   40.60    7.70
   0 -10   2   21.40    5.90
   0  10   2   35.90    7.60
   0  10  -2   26.60    6.80
   0  10   2   33.70    6.50
   0 -10  -2   38.50    7.60
   0 -10   2   42.80    8.80
   0 -10  -2   60.09    9.40
   0 -10   2   40.00    7.50
   0 -11  -2   -2.20    4.50
   0 -11  -2    8.10    5.30
   0  11  -2   -0.80    5.70
   0 -11   2   -3.50    3.80
   0  11  -2    3.80    3.90
   0  11   2    6.00    5.40
   0 -11   2   -2.80    7.00
   0  11   2    2.30    3.40
   0 -11  -2   -4.40    6.10
   0 -11   2    2.10    4.70
   0  12  -2   15.40    8.60
   0 -12   2   27.20    9.00
   0 -12  -2   20.60    7.90
   0 -12   2   18.20    6.60
   0  12  -2   11.00    5.30
   0 -12  -2   16.50   10.60
   0 -12  -2   16.00    5.70
   0  12   2   25.00    8.70
   0  12   2   17.90    5.10
   1   0   2  525.85   17.10
   1   0  -2  538.95   16.90
  -1   0  -2  520.95   16.30
  -1   0   2  536.85   16.80
  -1   0  -2  536.15   16.50
   1   0  -2  508.85   16.60
   1   0  -2  500.35   16.20
  -1   1  -2  576.14   18.50
  -1   1  -2  577.84   18.90
  -1  -1   2  577.14   18.50
   1   1   2  588.94   18.40
   1  -1  -2  566.64   18.30
  -1   1  -2  569.74   18.40
  -1  -1   2  522.45   18.50
   1   1   2  563.44   18.40
  -1  -1   2  615.44   17.60
   1   1   2  559.64   18.00
   1  -1  -2  563.64   18.60
   1  -1   2  533.35   18.70
  -1   1   2  550.54   18.60
   1   1  -2  566.74   18.50
   1   1  -2  562.54   18.60
   1  -1   2  616.14   18.20
   1  -1   2  549.25   18.50
  -1  -1  -2  539.85   18.30
   1  -1   2  570.44   17.90
  -1   1   2  610.24   18.30
  -1   1   2  576.64   18.30
  -1  -1  -2  576.24   18.40
   1   1  -2  569.34   18.30
   1   2   2 1519.05   46.40
  -1   2  -2 1509.75   46.80
  -1  -2   2 1574.94   47.50
  -1   2  -2 1499.85   46.80
   1  -2  -2 1417.86   46.20
   1   2   2 1455.95   45.40
  -1  -2   2 1499.65   47.10
   1   2   2 1535.55   45.90
   1  -2  -2 1518.95   47.20
   1  -2  -2 1541.95   47.00
   1   2   2 1586.14   47.20
  -1   2  -2 1431.96   46.40
  -1  -2   2 1478.25   46.70
  -1   2  -2 1485.95   47.50
   1  -2  -2 1456.15   46.30
  -1   2  -2 1500.45   46.40
  -1  -2   2 1443.06   46.60
   1   2  -2 1555.24   47.10
  -1   2   2 1497.85   46.40
   1  -2   2 1489.85   46.60
  -1   2   2 1516.65   47.20
  -1  -2  -2 1446.46   47.00
   1  -2   2 1563.24   47.60
  -1   2   2 1467.85   46.30
  -1   2   2 1464.85   47.00
  -1  -2  -2 1386.76   46.20
  -1  -2  -2 1504.65   45.80
   1   2  -2 1539.85   46.80
   1  -2   2 1416.36   46.60
  -1   2   2 1524.55   44.80
   1   2  -2 1489.25   47.30
  -1   3  -2    5.30    1.40
  -1   3  -2    4.00    1.20
   1  -3  -2    7.10    1.70
   1  -3  -2    2.30    1.10
  -1  -3   2    7.00    1.50
   1   3   2    3.60    1.20
  -1   3  -2    5.10    1.30
  -1  -3   2    2.60    1.00
  -1  -3   2    3.40    1.30
  -1  -3   2    3.70    1.10
   1  -3  -2    3.60    1.10
   1   3   2    4.70    1.10
   1   3   2    2.40    1.00
  -1   3  -2    2.20    1.00
   1  -3  -2    1.90    0.90
  -1  -3  -2    3.00    1.20
  -1   3   2    2.50    0.70
  -1   3   2    1.90    0.90
  -1  -3  -2    2.60    0.80
   1   3  -2    1.70    1.00
  -1  -3  -2    3.30    1.00
   1   3  -2    4.80    1.40
  -1  -3  -2   10.60    2.10
   1   3  -2    2.90    1.30
  -1   3   2    2.80    1.30
  -1   3   2    2.70    1.00
   1  -3   2    2.40    1.00
  -1   3   2    3.90    1.10
   1  -3   2    7.90    1.60
   1  -3   2    2.50    1.10
  -1   4  -2 1027.10   36.60
   1  -4  -2 1049.00   36.10
  -1  -4   2 1038.70   36.50
   1  -4  -2 1131.19   36.70
  -1  -4   2 1043.30   36.00
   1   4   2 1037.30   33.80
  -1  -4   2  989.70   35.10
  -1   4  -2 1094.49   35.30
  -1  -4   2 1049.49   34.60
   1  -4  -2  899.41   34.50
  -1   4  -2 1005.70   35.30
   1   4   2 1036.00   35.00
  -1   4  -2 1026.50   34.20
   1  -4  -2 1044.30   34.60
  -1   4  -2 1059.59   35.60
   1   4   2 1029.60   33.60
  -1   4   2 1062.59   36.60
   1   4  -2 1073.09   34.80
   1  -4   2 1029.40   35.30
  -1  -4  -2 1060.59   36.60
  -1  -4  -2  927.21   34.50
  -1  -4  -2 1041.60   36.10
  -1   4   2 1103.99   36.20
  -1  -4  -2  939.81   33.20
   1   4  -2 1015.70   35.70
   1   4  -2 1031.40   36.60
   1  -4   2 1067.69   36.70
   1   4  -2 1058.59   34.90
  -1   4   2 1017.80   35.00
  -1   4   2 1038.50   32.80
   1   4  -2 1059.39   35.50
  -1   4   2 1006.10   34.40
   1  -4   2 1029.20   35.60
  -1  -5   2  115.49    8.30
  -1  -5   2  106.69    6.60
   1  -5  -2  109.59    7.70
   1  -5  -2  114.89    8.10
  -1  -5   2  102.89    7.50
   1   5   2  105.79    7.10
   1   5   2   94.19    5.80
   1   5   2  105.69    7.60
  -1  -5   2  111.89    7.40
   1  -5  -2   98.69    6.90
  -1   5  -2   91.49    6.60
   1  -5  -2   93.79    6.40
  -1   5  -2  113.49    8.30
  -1   5  -2   93.29    7.00
  -1   5  -2  104.89    6.40
   1   5   2  101.19    6.10
  -1   5   2  101.09    7.00
   1   5  -2  100.69    6.60
  -1  -5  -2   97.39    7.40
   1  -5   2   98.19    7.30
   1  -5   2  102.49    7.10
   1   5  -2  101.89    8.00
  -1  -5  -2   99.59    7.90
   1   5  -2  104.49    6.80
  -1  -5  -2   96.79    5.70
   1   5  -2   94.69    7.20
  -1   5   2  100.39    7.50
   1   5  -2  109.79    7.40
  -1   5   2   96.99    6.40
   1  -5   2  102.59    8.00
  -1  -5  -2  108.19    7.10
  -1   5   2  106.19    5.50
   1   6   2  593.84   22.90
  -1   6  -2  605.04   25.10
  -1   6  -2  619.24   24.40
  -1  -6   2  597.94   25.60
   1  -6  -2  606.44   24.40
  -1  -6   2  625.44   24.90
  -1   6  -2  593.74   26.40
   1  -6  -2  635.74   26.40
   1   6   2  581.24   24.30
  -1  -6   2  609.34   23.30
   1  -6  -2  603.74   25.60
  -1   6  -2  605.44   24.90
  -1  -6   2  619.14   26.70
  -1   6  -2  593.94   23.10
   1   6   2  612.64   25.60
   1   6   2  585.94   22.30
  -1  -6  -2  637.34   26.60
  -1  -6  -2  620.04   24.50
  -1   6   2  619.24   23.70
   1   6  -2  609.64   25.00
   1  -6   2  601.64   25.30
   1   6  -2  603.74   23.80
   1   6  -2  616.14   25.40
   1  -6   2  642.44   25.10
   1  -6   2  637.64   26.70
  -1   6   2  607.14   24.50
  -1   6   2  611.84   21.70
  -1   6   2  624.34   25.70
  -1  -6  -2  598.04   25.80
   1   6  -2  621.34   23.80
  -1  -6  -2  621.54   22.20
   1   7   2   17.90    4.50
  -1  -7   2    9.80    3.80
  -1  -7   2   18.80    4.50
  -1   7  -2   23.80    5.60
   1   7   2   25.90    4.30
   1  -7  -2   13.40    4.00
   1   7   2   25.40    4.00
  -1   7  -2   30.30    4.20
   1  -7  -2   25.60    4.60
   1   7   2   23.90    3.60
  -1   7  -2   20.40    4.50
  -1  -7   2   12.70    4.10
  -1  -7   2   16.00    3.60
  -1   7  -2   19.20    4.30
  -1   7  -2   20.50    4.90
   1  -7  -2   16.30    3.80
   1  -7   2   17.10    4.40
  -1  -7  -2   15.40    4.40
  -1   7   2   23.50    3.20
   1   7  -2   16.60    3.70
  -1  -7  -2   13.70    3.70
  -1  -7  -2   20.20    4.50
   1   7  -2   17.70    4.50
   1  -7   2   20.40    4.90
  -1   7   2   10.10    3.30
   1   7  -2   19.60    4.40
  -1   7   2   17.50    3.90
  -1  -7  -2   17.60    3.20
  -1   7   2   20.50    4.30
   1   7  -2   18.50    3.90
   1  -7   2   25.90    5.90
  -1   8  -2   30.70    5.70
  -1  -8   2   37.20    6.50
   1  -8  -2   28.70    6.20
  -1   8  -2   24.90    5.40
   1   8   2   27.40    4.60
  -1   8  -2   27.40    5.70
  -1   8  -2   15.60    5.10
   1  -8  -2   20.00    5.60
   1   8   2   25.00    5.50
  -1  -8   2   27.10    4.80
   1   8   2   27.20    4.00
   1   8   2   34.40    7.80
  -1  -8   2   27.40    5.90
   1  -8  -2   39.10    5.80
  -1  -8   2   28.00    4.70
  -1  -8  -2   31.80    4.20
  -1   8   2   17.00    4.30
   1  -8   2   33.70    7.00
   1  -8   2   28.40    5.80
  -1  -8  -2   33.50    6.70
  -1  -8  -2   29.20    6.10
   1   8  -2   31.00    6.40
  -1   8   2   28.60    6.00
  -1   8   2   21.00    4.80
   1  -8   2   29.90    5.80
  -1  -8  -2   31.80    5.90
  -1   8   2   33.50    4.20
   1   8  -2   25.80    5.50
   1   8  -2   30.70    4.80
   1   8  -2   27.90    5.80
   1  -9  -2   51.19    7.90
  -1   9  -2   55.09    6.20
   1   9   2   47.00    5.70
  -1  -9   2   53.19    7.80
  -1   9  -2   44.30    7.50
  -1   9  -2   33.90    6.90
   1   9   2   36.90    7.10
  -1  -9   2   52.09    6.90
   1  -9  -2   51.79    8.00
   1   9   2   42.90    6.70
  -1  -9   2   31.70    7.20
  -1   9  -2   45.40   12.30
   1   9  -2   33.10    7.10
  -1  -9  -2   39.30    7.40
   1  -9   2   40.70    7.00
  -1  -9  -2   45.00    7.80
  -1  -9  -2   34.40    6.70
  -1   9   2   43.20    7.20
  -1   9   2   50.19    5.20
   1  -9   2   43.20    7.80
  -1   9   2   45.30    6.80
   1   9  -2   41.30    7.20
   1   9  -2   42.50    6.00
   1  10   2   84.29    7.80
   1 -10  -2   88.49   10.60
   1  10   2   86.49   10.30
  -1  10  -2   83.69   10.80
   1  10   2   97.39   10.80
  -1 -10   2   80.49   10.60
  -1 -10   2   67.89    8.80
  -1  10  -2   86.99    8.50
  -1 -10   2  110.99   11.80
   1 -10  -2   97.49   11.70
  -1  10   2   85.89    7.20
   1 -10   2   82.29   10.70
  -1 -10  -2   81.39   10.20
  -1 -10  -2   87.59   11.60
   1 -10   2   93.69   11.40
  -1 -10  -2   88.79    9.50
   1  10  -2   87.79    8.70
   1  10  -2   87.69   10.70
  -1  10   2   84.49   10.10
  -1 -11   2   79.49   13.10
  -1  11  -2   86.99   12.30
  -1 -11   2   98.09   10.90
   1 -11  -2   91.99   12.60
  -1 -11   2  105.79   12.80
   1 -11  -2   93.89   11.40
   1  11   2   94.59    8.50
   1  11   2   90.29   11.50
  -1  11  -2  104.09    9.40
   1 -11  -2   66.19   11.80
   1  11  -2   91.79    9.60
   1 -11   2   64.59   12.60
   1  11  -2   91.89   12.30
  -1 -11  -2   79.59   12.30
  -1  11   2  108.89   12.20
   1 -11   2   89.29   12.10
  -1  11   2   89.89    8.00
  -1 -11  -2   82.59   11.00
  -1 -11  -2   75.29   12.00
   1 -11   2   90.69   10.40
   1 -12  -2  152.68   17.20
   1 -12  -2  158.68   18.90
   1  12   2  187.18   18.30
  -1  12  -2  151.58   17.20
   1 -12  -2  149.99   14.30
  -1 -12   2  191.68   15.60
  -1 -12   2  152.68   16.90
  -1  12  -2  205.28   13.80
   1  12   2  198.28   12.20
  -1 -12  -2  154.18   19.00
  -1 -12  -2  170.38   17.60
  -1 -12  -2  168.88   15.10
   1 -12   2  182.68   15.50
   1  12  -2  180.98   18.00
   1  12  -2  172.58   13.80
   1 -12   2  182.08   17.30
  -1  12   2  166.28   17.10
  -2   0   2 2999.50   92.59
  -2   0  -2 3084.69   92.69
  -2   0  -2 3183.48   93.19
   2  -1  -2  251.67    8.80
   2  -1  -2  242.58    9.00
  -2  -1   2  262.07    9.60
   2  -1  -2  261.87    9.40
   2   1   2  271.97    9.70
  -2  -1   2  255.77    9.50
  -2  -1   2  268.67    9.10
  -2   1  -2  260.57   10.00
  -2  -1   2  270.37   10.10
   2  -1  -2  263.87    9.80
  -2   1  -2  266.87    9.70
  -2   1  -2  261.07    9.00
  -2   1  -2  281.27    9.80
   2   1   2  280.67    9.70
   2   1   2  277.57    8.30
   2   1   2  261.77    9.50
  -2   1  -2  266.47    9.70
   2   1   2  256.27    9.40
  -2  -1  -2  263.57    9.60
  -2   1   2  259.77    9.70
   2  -1   2  275.17    9.80
   2   1  -2  255.67   10.00
  -2  -1  -2  250.77    9.60
   2  -1   2  255.27    9.90
  -2   1   2  260.57    8.80
  -2  -1  -2  283.67    9.60
  -2  -1  -2  249.78    9.40
  -2   1   2  260.37    9.10
   2   1  -2  264.57    9.60
   2  -1   2  278.17    9.10
   2   1  -2  268.87    9.10
  -2   1   2  255.87    9.40
   2  -1   2  267.07    9.70
   2   1  -2  261.57    9.90
   2  -1   2  263.27    9.60
  -2   2  -2 4284.37  132.69
  -2  -2   2 4048.40  132.59
   2   2   2 4323.27  132.19
   2   2   2 4697.63  132.99
   2  -2  -2 4473.35  132.59
   2   2   2 4226.78  132.39
   2  -2  -2 4406.06  132.99
  -2   2  -2 4535.95  132.79
   2   2   2 4598.44  132.29
  -2  -2   2 4722.63  133.29
  -2   2  -2 4492.35  132.29
   2  -2  -2 4191.78  132.19
  -2  -2   2 4353.26  132.59
  -2  -2   2 4540.85  133.39
  -2  -2   2 4490.95  131.69
  -2   2  -2 4411.86  133.39
   2   2  -2 4553.04  132.69
  -2   2   2 4393.56  132.29
  -2   2   2 4159.28  132.49
  -2  -2  -2 4272.37  132.79
   2  -2   2 4443.76  132.69
   2  -2   2 4418.86  133.29
  -2   2   2 4244.98  132.89
   2   2  -2 4447.16  133.09
  -2  -2  -2 4544.75  132.59
   2   2  -2 4152.98  131.49
   2   2  -2 4447.85  132.89
  -2  -2  -2 4249.08  131.99
  -2  -2  -2 4149.78  132.09
  -2   2   2 4442.26  132.49
   2  -2   2 4545.15  132.29
   2   3   2  276.47    9.70
  -2   3  -2  266.57   12.00
   2  -3  -2  258.47   10.90
   2  -3  -2  268.47   11.60
  -2   3  -2  255.07   11.20
   2   3   2  262.67   11.50
  -2  -3   2  247.78   10.90
   2  -3  -2  274.27   11.60
  -2  -3   2  263.47   11.70
  -2  -3   2  256.87   11.00
  -2   3  -2  262.07   11.00
  -2   3  -2  267.87   10.60
   2  -3  -2  242.08   10.70
   2   3   2  263.27   10.50
  -2  -3   2  261.17   11.80
  -2  -3   2  275.27   10.40
  -2   3  -2  259.47   11.20
   2   3   2  252.27   10.80
  -2   3   2  277.57   11.10
  -2   3   2  245.38   10.70
  -2  -3  -2  251.77   10.80
   2   3  -2  263.67   11.20
   2  -3   2  247.58   11.00
  -2   3   2  274.07    9.20
   2   3  -2  255.27   11.40
   2   3  -2  259.67   11.10
  -2  -3  -2  258.57   11.00
   2  -3   2  266.97   11.10
  -2   3   2  259.27   11.50
  -2   3   2  252.87   11.40
  -2  -3  -2  257.27   10.40
  -2  -3  -2  264.67   11.50
   2   4   2 1609.04   50.59
  -2  -4   2 1630.14   50.79
  -2   4  -2 1570.44   50.59
   2   4   2 1806.72   50.29
  -2  -4   2 1649.44   53.39
  -2  -4   2 1650.33   51.59
   2  -4  -2 1621.54   52.69
  -2  -4   2 1571.14   52.59
   2   4   2 1620.24   51.59
   2  -4  -2 1344.37   50.79
  -2  -4   2 1521.45   51.59
   2  -4  -2 1628.34   52.79
  -2   4  -2 1542.35   53.19
  -2   4  -2 1630.14   51.99
  -2   4  -2 1615.24   52.09
   2  -4  -2 1586.94   51.39
  -2  -4  -2 1616.34   53.19
  -2   4   2 1621.74   51.39
  -2   4   2 1643.84   52.69
   2  -4   2 1583.54   51.99
  -2   4   2 1519.95   52.49
  -2   4   2 1537.05   51.49
   2  -4   2 1645.74   53.29
   2   4  -2 1580.34   51.89
  -2  -4  -2 1546.05   50.39
  -2  -4  -2 1572.04   51.59
  -2  -4  -2 1381.46   50.89
   2  -4   2 1615.84   52.09
  -2  -4  -2 1550.44   52.49
   2   4  -2 1572.24   51.49
  -2   4   2 1577.14   48.90
   2  -5  -2  344.67   15.00
   2  -5  -2  352.26   16.30
   2   5   2  335.67   14.10
  -2  -5   2  324.57   16.00
  -2   5  -2  337.07   14.10
  -2  -5   2  345.67   14.50
  -2   5  -2  327.27   16.50
  -2  -5   2  353.46   15.70
   2  -5  -2  318.57   14.80
  -2   5  -2  321.17   15.30
  -2  -5   2  355.96   14.90
  -2  -5   2  346.97   16.90
   2  -5  -2  348.37   16.40
   2   5   2  335.37   15.10
   2   5   2  348.57   13.80
  -2   5  -2  361.86   17.90
  -2   5  -2  349.27   15.50
   2   5  -2  353.46   14.80
   2  -5   2  367.46   15.80
  -2   5   2  314.47   16.00
  -2   5   2  335.37   14.80
   2   5  -2  333.87   15.40
   2   5  -2  329.97   14.90
   2  -5   2  348.77   16.80
  -2   5   2  336.57   12.70
  -2  -5  -2  346.67   14.00
  -2  -5  -2  354.26   16.90
  -2  -5  -2  322.57   16.20
  -2  -5  -2  350.56   15.30
  -2   5   2  363.06   15.60
   2   5  -2  341.47   16.00
   2  -5   2  349.47   15.90
  -2  -5  -2  327.97   15.00
  -2   5   2  380.16   16.50
   2   6   2 1137.39   38.20
  -2   6  -2 1079.49   38.00
  -2   6  -2 1110.49   42.00
   2  -6  -2 1079.99   39.50
   2  -6  -2 1148.29   39.90
  -2   6  -2 1123.59   40.50
   2   6   2 1084.09   37.70
  -2  -6   2 1160.08   40.40
  -2   6  -2 1100.99   40.30
  -2   6  -2 1101.29   39.70
  -2  -6   2 1145.09   42.30
  -2  -6   2 1105.19   40.90
  -2  -6   2 1140.39   38.90
  -2  -6   2 1134.29   41.50
   2   6   2 1112.89   39.90
   2  -6  -2 1061.49   40.80
   2  -6  -2 1143.49   41.60
   2   6   2 1108.79   41.00
   2  -6   2 1122.99   42.10
  -2   6   2 1091.29   39.80
  -2  -6  -2 1117.39   39.70
   2   6  -2 1086.09   38.70
   2  -6   2 1140.59   40.90
  -2   6   2 1111.59   40.90
   2  -6   2 1146.49   40.30
  -2   6   2 1108.09   36.40
  -2  -6  -2 1173.88   42.40
   2   6  -2 1059.29   39.90
  -2   6   2 1073.39   41.50
  -2   6   2 1109.99   39.10
   2   6  -2 1158.98   41.10
  -2  -6  -2 1139.39   37.80
  -2  -6  -2 1034.80   40.80
  -2  -6  -2 1141.69   39.90
   2   6  -2 1086.89   39.00
   2  -7  -2  160.58   11.80
  -2  -7   2  162.48   10.00
   2   7   2  147.09   10.30
   2  -7  -2  160.08   10.70
  -2  -7   2  150.58   12.10
   2   7   2  164.48    9.30
  -2   7  -2  169.38    9.60
  -2   7  -2  168.28   11.20
  -2  -7   2  170.98   11.30
  -2  -7   2  160.98    9.90
  -2   7  -2  152.08   11.00
  -2   7  -2  160.68   12.20
   2  -7  -2  167.18   11.70
  -2  -7   2  157.28   11.60
  -2   7  -2  154.08   10.40
   2   7   2  153.78    9.20
   2   7   2  141.39   10.90
   2   7  -2  153.68   10.70
  -2   7   2  166.58   10.80
   2  -7   2  177.58   12.60
  -2   7   2  173.38    8.30
   2   7  -2  147.79   11.10
   2  -7   2  154.68   10.70
   2  -7   2  151.68   11.00
  -2   7   2  159.08   10.10
  -2  -7  -2  169.08    9.20
  -2  -7  -2  160.58   10.70
  -2  -7  -2  144.79   10.20
  -2  -7  -2  170.88   12.10
   2   7  -2  164.88   10.20
  -2  -7  -2  176.48   12.70
  -2   7   2  158.48   11.40
  -2   8  -2  395.46   23.10
  -2  -8   2  438.26   19.10
  -2   8  -2  414.56   20.70
  -2  -8   2  424.96   20.80
   2   8   2  382.56   19.90
   2  -8  -2  426.26   20.50
  -2   8  -2  395.96   22.40
  -2  -8   2  402.16   19.10
  -2   8  -2  425.46   18.30
   2   8   2  414.56   17.90
   2   8   2  403.16   18.20
   2  -8  -2  410.26   26.30
   2  -8  -2  399.36   21.40
  -2   8  -2  416.76   20.00
  -2  -8   2  402.26   21.80
  -2  -8  -2  407.06   17.60
  -2  -8  -2  409.36   21.90
  -2  -8  -2  390.96   19.90
   2   8  -2  408.76   19.10
   2   8  -2  394.06   18.90
   2  -8   2  438.56   21.70
  -2   8   2  385.56   20.90
  -2  -8  -2  399.46   29.10
   2   8  -2  391.36   20.30
  -2   8   2  407.06   20.20
   2   8  -2  365.96   20.60
  -2   8   2  424.16   16.60
   2  -8   2  402.36   20.50
   2  -8   2  412.66   22.20
  -2  -8  -2  388.66   19.50
  -2   8   2  413.16   19.50
  -2   9  -2  200.88   14.20
  -2   9  -2  171.98   15.80
   2   9   2  180.98   13.60
   2   9   2  172.88   11.70
   2  -9  -2  177.48   14.20
  -2   9  -2  201.78   11.80
   2  -9  -2  183.68   13.30
  -2  -9   2  186.58   14.00
  -2  -9   2  178.08   12.30
  -2  -9   2  182.08   14.60
   2   9   2  180.68   11.10
  -2  -9   2  168.98   11.70
   2   9  -2  174.68   11.80
  -2   9   2  187.98   13.80
  -2  -9  -2  186.58   13.30
   2  -9   2  197.38   14.60
  -2   9   2  187.48    9.90
   2   9  -2  185.78   12.60
  -2  -9  -2  201.68   14.10
  -2  -9  -2  223.78   11.50
   2  -9   2  198.68   14.30
   2   9  -2  188.68   14.00
  -2   9   2  171.38   12.80
  -2  -9  -2  211.68   15.60
  -2 -10   2  168.48   15.20
  -2 -10   2  177.78   14.80
  -2  10  -2  170.38   14.70
   2  10   2  177.78   11.10
   2 -10  -2  164.88   13.50
   2 -10  -2  168.88   14.70
   2  10   2  178.18   14.20
   2  10   2  148.09   11.70
  -2  10  -2  175.48   11.50
  -2 -10   2  165.48   12.80
   2 -10   2  154.88   14.10
  -2 -10  -2  177.98   13.40
   2  10  -2  166.08   12.10
   2 -10   2  178.98   14.90
   2  10  -2  192.28   14.80
  -2  10   2  158.38   13.50
  -2 -10  -2  165.98   13.70
  -2 -10  -2  168.68   15.60
  -2  10   2  164.78    9.60
  -2  11  -2   19.30    4.90
   2  11   2   16.70    4.40
  -2 -11   2   28.00    9.10
  -2 -11   2   25.00    5.90
  -2  11  -2   25.90    7.50
   2  11   2    3.60    5.60
   2 -11  -2   26.20    7.10
  -2 -11   2   22.10    7.50
   2 -11  -2   18.90    7.40
   2  11   2   21.80    6.90
  -2 -11  -2   15.80    7.00
   2 -11   2   14.60    8.10
   2  11  -2   12.40    6.70
  -2  11   2    8.70    4.00
  -2 -11  -2   27.80    6.80
   2  11  -2   23.30    6.20
  -2  11   2   27.20    7.20
   2 -11   2   20.10    6.70
  -2 -11  -2   13.60    7.80
  -2 -12   2   10.70    6.60
  -2  12  -2    3.10    8.30
  -2 -12   2    6.80    5.60
   2  12   2    0.30    7.60
   2 -12  -2    9.10    5.80
   2 -12  -2    9.20    6.70
   2 -12  -2   13.50    9.90
  -2  12  -2    9.70    5.20
   2  12   2   18.80    5.60
  -2 -12  -2   12.30   10.00
   2  12  -2   22.30    9.10
  -2 -12  -2    8.80    6.00
  -2 -12  -2    2.90    5.30
  -2  12   2    1.90    3.80
   2  12  -2    7.50    5.90
   2 -12   2    6.80    6.80
   2 -12   2    1.50    5.50
  -2  12   2   14.30    8.10
   3   0  -2  747.23   25.10
  -3   0  -2  795.72   24.50
  -3   0  -2  794.22   25.40
   3   0   2  764.02   25.00
   3   0  -2  736.23   25.00
   3   0   2  793.62   25.10
   3   0  -2  755.92   24.80
  -3   0   2  774.72   25.00
  -3   0  -2  780.02   25.10
  -3   0   2  887.11   25.40
   3   0   2  802.32   24.50
  -3   0  -2  756.52   25.10
  -3   0  -2  726.53   24.90
  -3   0   2  732.53   25.00
   3   0  -2  723.53   24.90
   3   0  -2  778.02   25.00
   3   0   2  813.02   25.10
  -3   0   2  785.42   25.00
  -3   0   2  739.03   24.90
  -3   1  -2 2662.93   79.29
   3   1   2 2626.04   79.39
   3   1   2 2477.25   78.99
   3  -1  -2 2574.04   78.39
  -3   1  -2 2639.84   79.59
  -3  -1   2 2708.63   78.69
  -3   1  -2 2747.03   79.39
  -3  -1   2 2657.13   79.59
   3  -1  -2 2383.16   79.19
  -3  -1   2 2392.56   78.99
   3  -1  -2 2454.15   78.09
   3  -1  -2 2569.74   78.99
  -3   1  -2 2579.44   79.09
   3   1   2 2684.43   78.89
   3   1   2 2659.93   77.69
   3  -1  -2 2597.04   79.39
   3   1   2 2637.34   79.09
  -3  -1   2 2680.23   79.29
  -3  -1  -2 2574.84   78.89
  -3  -1  -2 2477.15   78.99
  -3  -1  -2 2402.76   77.59
   3  -1   2 2622.54   79.19
  -3   1   2 2602.84   78.19
   3   1  -2 2668.93   78.59
  -3  -1  -2 2629.94   79.09
   3   1  -2 2770.22   79.89
  -3   1   2 2638.94   79.09
   3   1  -2 2558.14   79.49
   3   1  -2 2635.34   78.99
  -3  -1  -2 2589.24   79.19
   3  -1   2 2630.64   79.49
  -3   1   2 2678.43   79.09
  -3  -1  -2 2480.15   79.19
   3  -1   2 2794.42   79.39
  -3   1   2 2286.27   78.19
   3   1  -2 2669.73   79.29
  -3   2  -2   48.20    3.20
   3  -2  -2   58.79    4.00
  -3  -2   2   49.50    3.20
  -3   2  -2   53.69    4.10
   3  -2  -2   50.99    3.40
  -3  -2   2   43.90    3.50
  -3   2  -2   46.10    3.60
  -3  -2   2   52.69    4.00
   3   2   2   52.69    3.60
   3   2   2   53.99    3.70
   3  -2  -2   48.10    3.40
   3   2   2   51.79    3.60
  -3  -2   2   51.89    3.80
   3  -2  -2   48.60    3.60
   3   2   2   50.29    3.60
  -3  -2   2   53.39    3.90
   3  -2   2   52.49    3.90
  -3   2   2   50.09    3.50
   3   2  -2   55.89    3.80
  -3  -2  -2   49.70    3.60
   3  -2   2   51.99    3.40
   3   2  -2   51.09    3.20
  -3   2   2   49.40    3.50
  -3  -2  -2   49.80    3.40
   3  -2   2   56.79    3.80
   3  -2   2   48.50    3.50
  -3  -2  -2   56.59    3.90
  -3   2   2   57.69    3.80
   3   2  -2   58.59    4.00
  -3   3  -2  148.99    8.20
  -3  -3   2  172.28    8.60
  -3   3  -2  150.28    7.80
   3  -3  -2  157.88    7.90
   3   3   2  145.09    7.30
  -3   3  -2  159.08    7.90
   3  -3  -2  143.89    7.50
  -3  -3   2  146.29    7.70
  -3  -3   2  131.09    7.40
  -3  -3   2  136.49    7.90
   3  -3  -2  144.19    7.40
  -3   3  -2  144.39    7.40
   3   3   2  143.89    7.40
  -3  -3   2  166.68    7.20
  -3  -3  -2  137.09    7.10
  -3  -3  -2  144.69    7.50
  -3   3   2  151.68    7.60
  -3   3   2  140.29    7.40
  -3  -3  -2  127.19    7.10
  -3   3   2  147.29    7.80
   3   3  -2  141.99    7.90
  -3  -3  -2  145.49    8.00
  -3   3   2  135.29    7.70
   3  -3   2  149.49    7.40
   3   3  -2  146.99    7.70
   3  -3   2  150.88    8.20
   3  -3   2  153.48    7.90
   3   3  -2  152.28    7.80
   3  -3   2  129.79    7.40
   3   4   2 1598.74   48.50
   3  -4  -2 1381.96   49.99
  -3  -4   2 1547.35   51.89
  -3  -4   2 1557.54   52.09
  -3  -4   2 1545.05   49.60
   3   4   2 1570.54   51.49
  -3   4  -2 1487.75   50.79
   3  -4  -2 1545.85   50.69
   3  -4  -2 1621.54   51.49
  -3   4  -2 1543.35   50.89
  -3  -4   2 1514.45   50.69
  -3   4  -2 1569.84   50.79
   3   4   2 1540.55   50.49
   3   4   2 1530.65   49.90
  -3  -4   2 1583.84   50.69
   3  -4  -2 1540.85   51.39
  -3   4  -2 1519.35   51.99
  -3   4  -2 1569.74   49.60
  -3   4   2 1464.95   50.39
   3   4  -2 1520.95   50.69
  -3  -4  -2 1621.24   52.49
   3  -4   2 1637.54   52.19
  -3  -4  -2 1504.85   50.39
  -3   4   2 1459.75   51.29
   3  -4   2 1615.14   51.29
  -3  -4  -2 1413.26   49.99
  -3  -4  -2 1512.75   51.49
   3   4  -2 1529.05   50.79
   3  -4   2 1574.14   50.89
  -3   4   2 1562.44   50.49
   3   4  -2 1550.54   51.49
   3  -4   2 1526.25   50.69
  -3   4   2 1581.74   51.49
  -3   4   2 1494.95   47.70
  -3  -4  -2 1618.94   50.09
  -3  -5   2  780.32   29.00
  -3  -5   2  730.63   25.90
  -3   5  -2  748.03   28.10
   3   5   2  665.93   24.40
   3  -5  -2  686.73   26.50
   3   5   2  701.53   25.80
   3   5   2  704.43   26.70
  -3   5  -2  701.53   29.40
   3  -5  -2  707.73   28.10
  -3   5  -2  695.43   27.10
  -3  -5   2  737.93   27.20
   3   5   2  766.62   28.10
  -3   5  -2  726.23   27.00
  -3  -5   2  711.53   26.50
   3  -5  -2  683.83   26.50
  -3   5  -2  685.13   25.20
   3  -5  -2  775.62   28.20
  -3   5   2  723.43   26.90
  -3  -5  -2  731.13   28.60
  -3  -5  -2  700.63   26.60
  -3  -5  -2  711.83   25.70
   3   5  -2  686.43   26.90
   3   5  -2  690.93   27.60
  -3   5   2  707.53   27.60
  -3   5   2  668.13   23.50
  -3  -5  -2  704.33   26.60
   3  -5   2  710.63   27.20
   3  -5   2  736.33   28.40
   3  -5   2  706.53   27.10
   3   5  -2  680.53   26.50
  -3   5   2  663.73   27.60
  -3   6  -2   72.39    5.60
  -3   6  -2   70.99    6.60
  -3  -6   2   72.59    6.00
   3  -6  -2   80.29    7.00
   3   6   2   78.69    7.50
   3  -6  -2   70.09    7.10
  -3  -6   2   87.59    6.80
  -3   6  -2   77.09    6.90
  -3   6  -2   88.49    7.40
   3  -6  -2   83.39    6.80
   3   6   2   78.19    6.20
  -3  -6   2   74.19    7.90
  -3  -6   2   66.99    7.10
  -3  -6   2   80.09    7.30
   3   6   2   82.79    6.90
   3  -6  -2   85.79    7.70
   3   6   2   83.79    5.80
  -3  -6  -2   90.39    6.50
   3  -6   2   85.39    7.30
   3  -6   2   79.39    7.30
  -3  -6  -2   89.49    8.30
  -3   6   2   82.19    5.00
   3   6  -2   79.29    7.00
  -3   6   2   78.19    6.90
  -3   6   2   79.59    7.80
   3  -6   2   87.69    8.10
  -3  -6  -2   71.09    7.20
  -3   6   2   78.49    7.40
  -3   6   2   81.89    6.80
   3   6  -2   81.79    6.40
  -3  -6  -2   88.79    7.00
   3   6  -2   77.59    7.50
   3   6  -2   77.99    6.60
  -3  -6  -2   80.49    7.00
   3  -7  -2  312.97   17.30
  -3   7  -2  318.97   16.70
  -3   7  -2  328.27   14.70
  -3   7  -2  325.97   16.50
   3   7   2  341.97   16.80
   3  -7  -2  297.07   15.80
  -3  -7   2  300.97   17.90
  -3  -7   2  330.77   16.80
  -3  -7   2  319.17   15.50
  -3  -7   2  313.27   17.60
  -3   7  -2  344.37   17.30
   3   7   2  325.27   17.60
   3  -7  -2  330.97   17.90
   3  -7  -2  307.57   16.20
  -3  -7   2  313.27   15.60
   3   7   2  327.37   15.10
  -3   7  -2  319.47   18.30
  -3  -7  -2  338.47   16.60
  -3   7   2  320.37   16.10
  -3   7   2  331.77   13.20
  -3   7   2  296.67   17.50
   3   7  -2  308.77   15.70
   3   7  -2  305.47   17.10
   3   7  -2  336.57   15.50
  -3  -7  -2  320.47   17.80
   3  -7   2  310.07   17.80
   3  -7   2  330.37   16.90
  -3  -7  -2  350.76   15.40
  -3   7   2  297.97   16.20
  -3   7   2  308.47   17.10
   3   7  -2  296.27   16.30
   3  -7   2  317.97   17.10
  -3  -7  -2  321.67   16.50
  -3  -7  -2  329.97   18.50
  -3   8  -2    1.80    3.30
   3   8   2    3.50    3.00
  -3  -8   2    6.00    3.60
   3  -8  -2    4.10    3.90
  -3   8  -2    2.70    3.10
   3   8   2    3.20    2.40
  -3  -8   2    4.70    2.40
   3   8   2    8.10    3.00
  -3   8  -2    3.10    3.30
   3  -8  -2    7.50    3.40
  -3   8  -2    8.10    4.40
  -3  -8   2    2.20    3.10
  -3  -8   2    2.20    4.20
  -3  -8   2    4.50    2.80
   3  -8  -2    0.30    3.20
  -3   8  -2    6.60    2.60
   3   8  -2    2.70    2.80
   3   8  -2    5.40    3.90
  -3  -8  -2    7.20    3.50
   3   8  -2    3.80    3.00
  -3  -8  -2    7.30    3.00
  -3  -8  -2    7.60    4.10
  -3  -8  -2    5.90    3.20
  -3   8   2    7.00    2.30
   3  -8   2   -0.90    2.70
   3  -8   2    7.20    4.40
  -3   8   2    3.00    2.70
   3   8  -2    0.00    3.50
  -3   8   2   13.40    4.10
  -3   8   2    4.40    2.90
   3  -8   2    4.40    3.90
   3   9   2   95.49    8.30
  -3  -9   2   99.99    9.10
  -3   9  -2   92.39    7.80
  -3   9  -2   71.29   12.10
   3  -9  -2  101.29   10.80
  -3   9  -2   96.19   10.30
   3  -9  -2   88.59    9.90
  -3   9  -2   92.89   11.10
   3   9   2  101.29   10.10
  -3  -9   2   89.19   10.30
   3   9   2   97.09    8.20
  -3  -9   2  103.29    9.30
  -3  -9   2  102.59   11.20
   3   9  -2  101.19    9.10
  -3   9   2   91.69   10.00
   3   9  -2  103.79   10.50
   3  -9   2   89.99   10.00
  -3   9   2   99.79    6.80
   3  -9   2   83.69   10.10
  -3  -9  -2   96.99    9.60
  -3  -9  -2   85.89   10.50
  -3  -9  -2  105.09    8.40
   3   9  -2   99.29    9.20
  -3   9   2  108.29   10.30
  -3  -9  -2  102.59   10.40
   3 -10  -2  265.27   18.60
   3 -10  -2  264.87   17.50
  -3 -10   2  282.57   16.80
  -3 -10   2  255.97   19.10
  -3  10  -2  266.07   14.40
   3  10   2  264.57   15.00
  -3 -10   2  250.27   18.00
  -3  10  -2  283.47   18.50
   3  10   2  266.77   20.60
   3  10   2  286.17   15.70
  -3 -10   2  247.98   15.30
  -3 -10  -2  267.97   17.70
  -3 -10  -2  244.18   18.60
  -3 -10  -2  254.47   16.80
  -3  10   2  270.57   12.50
  -3  10   2  283.97   18.20
   3 -10   2  251.87   18.20
  -3 -10  -2  238.98   14.10
   3  10  -2  289.67   18.50
   3 -10   2  266.07   18.30
   3  10  -2  267.87   16.20
  -3  11  -2  516.75   22.70
   3  11   2  526.45   27.70
  -3 -11   2  478.35   28.00
   3 -11  -2  486.45   27.20
   3 -11  -2  496.65   28.90
  -3 -11   2  511.45   25.70
  -3  11  -2  507.65   28.10
   3  11   2  530.85   23.30
  -3 -11   2  478.15   28.90
   3 -11   2  533.35   29.10
  -3 -11  -2  505.45   29.50
   3 -11   2  460.95   27.50
  -3  11   2  543.75   28.10
  -3 -11  -2  506.55   27.90
   3  11  -2  532.15   25.10
  -3 -11  -2  502.05   26.40
   3  11  -2  525.45   28.40
  -3  11   2  485.85   19.60
   3  12   2   74.79   13.80
   3 -12  -2  101.59   13.90
  -3 -12   2   83.19   13.60
  -3  12  -2   89.09   15.00
   3 -12  -2   64.59   12.70
   3  12   2   88.39   10.20
  -3 -12   2  102.69   12.60
  -3  12  -2   90.49    9.80
   3  12  -2   86.29   14.70
   3 -12   2  125.79   14.20
  -3 -12  -2   68.39   11.60
  -3 -12  -2  107.59   17.00
   3  12  -2   86.09   11.20
  -3  12   2   87.19   15.40
  -3 -12  -2   83.39   14.10
  -4   0  -2 4591.84  143.19
  -4   0  -2 4870.31  143.39
  -4   0  -2 4790.82  142.59
   4   0  -2 4603.54  142.99
  -4   0   2 4954.50  143.39
   4   0  -2 5090.39  143.49
  -4   0   2 4781.72  143.29
   4   0   2 4768.82  143.29
   4   0   2 4799.92  143.29
  -4   0   2 4541.15  143.19
  -4   0   2 4659.43  143.19
  -4   0  -2 4741.13  143.39
  -4   0  -2 4905.61  143.59
   4   0  -2 4465.35  143.09
   4   1   2 3792.52  112.19
   4   1   2 3886.91  110.69
  -4   1  -2 3613.94  111.79
  -4   1  -2 3806.72  112.49
   4  -1  -2 3956.10  111.69
   4  -1  -2 3496.35  111.79
  -4   1  -2 3901.41  112.49
   4   1   2 3679.83  111.89
  -4  -1   2 3873.51  112.29
   4   1   2 3712.03  111.79
   4  -1  -2 3701.73  112.39
  -4  -1   2 3572.04  112.09
  -4  -1   2 3860.41  111.69
   4  -1  -2 3837.52  112.19
   4   1   2 3669.83  112.09
   4  -1  -2 3416.26  110.69
  -4   1  -2 3403.36  111.99
  -4  -1   2 3632.24  112.49
  -4   1  -2 3802.82  112.29
  -4   1   2 3807.92  112.09
  -4  -1  -2 3584.14  111.99
  -4  -1  -2 4007.00  112.39
   4  -1   2 3564.94  112.09
  -4  -1  -2 3450.55  111.89
  -4   1   2 3716.63  112.59
   4   1  -2 3774.52  111.79
   4  -1   2 3505.55  112.09
   4   1  -2 3896.91  112.89
   4   1  -2 3517.65  111.39
   4   1  -2 3858.81  112.29
  -4   1   2 3506.35  112.09
   4  -1   2 3684.53  111.99
   4  -1   2 3864.11  112.29
  -4   1   2 3593.44  110.79
  -4   1   2 3644.24  111.99
  -4  -1  -2 3840.92  111.99
  -4   1   2 3509.55  111.39
  -4  -1  -2 3576.84  112.29
  -4  -1  -2 3389.26  110.49
   4   2   2 1669.63   51.89
  -4  -2   2 1565.34   51.69
  -4  -2   2 1483.05   51.89
   4   2   2 1654.23   49.70
   4  -2  -2 1642.14   52.29
   4  -2  -2 1659.93   51.99
  -4   2  -2 1710.93   52.09
   4  -2  -2 1619.14   52.09
   4   2   2 1635.14   51.59
  -4   2  -2 1679.63   52.49
  -4  -2   2 1619.04   52.59
  -4   2  -2 1613.74   51.79
   4  -2  -2 1608.64   51.49
  -4  -2   2 1703.83   51.09
   4  -2  -2 1524.95   50.89
   4   2   2 1577.14   51.39
   4   2   2 1665.73   51.99
   4  -2   2 1696.33   52.09
   4  -2   2 1547.25   51.89
  -4  -2  -2 1554.54   51.69
   4   2  -2 1647.04   52.29
  -4   2   2 1623.04   51.19
   4  -2   2 1722.23   52.09
   4  -2   2 1571.74   51.69
   4   2  -2 1684.13   52.59
   4   2  -2 1601.64   50.79
  -4   2   2 1646.24   51.69
  -4  -2  -2 1648.64   51.99
   4  -2   2 1617.24   50.99
  -4   2   2 1629.74   50.29
  -4  -2  -2 1553.54   51.49
  -4  -2  -2 1617.84   51.69
  -4  -3   2 1385.76   46.70
   4   3   2 1432.46   45.60
  -4  -3   2 1396.46   44.80
  -4   3  -2 1440.66   45.40
  -4   3  -2 1336.27   46.50
   4   3   2 1416.76   45.70
   4   3   2 1363.86   46.00
   4  -3  -2 1423.26   46.40
  -4   3  -2 1439.26   46.20
   4  -3  -2 1423.26   45.60
  -4  -3   2 1371.66   45.80
  -4  -3   2 1378.36   46.30
   4  -3  -2 1256.97   45.20
   4   3   2 1402.16   45.70
  -4  -3   2 1410.26   46.20
  -4  -3  -2 1414.16   45.70
  -4  -3  -2 1303.07   45.40
   4  -3   2 1444.86   46.70
   4  -3   2 1342.27   45.80
  -4  -3  -2 1382.76   46.30
   4  -3   2 1386.66   45.80
   4   3  -2 1382.46   46.20
  -4   3   2 1571.54   46.30
   4   3  -2 1382.96   45.80
   4   3  -2 1371.36   46.50
   4  -3   2 1419.06   45.40
  -4   3   2 1398.26   45.90
  -4  -3  -2 1367.36   45.50
   4   3  -2 1408.36   44.80
   4  -3   2 1442.86   46.30
  -4   3   2 1390.36   45.70
   4   4   2  948.21   33.30
   4  -4  -2  962.30   34.40
  -4  -4   2 1014.60   34.20
   4   4   2  972.20   34.40
  -4   4  -2  953.40   34.90
   4  -4  -2  894.81   33.10
  -4  -4   2  943.91   32.60
  -4  -4   2  988.40   34.00
  -4  -4   2  946.31   34.70
  -4  -4   2  946.01   34.80
   4   4   2  946.81   33.50
  -4   4  -2  980.80   33.60
   4  -4  -2  948.11   33.80
   4  -4  -2 1041.20   34.40
  -4   4  -2  949.21   34.00
  -4   4  -2  962.30   34.10
   4   4  -2  945.01   33.90
  -4   4   2  969.70   34.20
   4  -4   2  987.80   34.00
  -4  -4  -2  944.91   33.10
   4  -4   2  977.30   34.80
   4   4  -2  956.30   33.80
  -4  -4  -2  946.81   33.40
   4  -4   2  944.91   34.10
  -4   4   2  932.21   33.50
  -4   4   2  943.71   33.50
   4  -4   2  989.30   33.70
  -4  -4  -2  912.41   33.30
  -4   4   2  974.70   34.40
   4  -5  -2  189.08   11.00
  -4  -5   2  175.98   11.10
   4   5   2  174.78    9.80
   4   5   2  189.18   10.50
   4  -5  -2  203.88   10.70
  -4  -5   2  179.68    9.60
  -4  -5   2  194.78   10.90
   4   5   2  203.68    8.90
  -4   5  -2  170.58   10.50
   4  -5  -2  155.68    9.90
  -4   5  -2  188.58    9.50
  -4   5  -2  176.08   10.40
  -4  -5   2  207.48   12.10
  -4   5  -2  200.58   10.90
  -4  -5  -2  189.78   10.00
  -4  -5  -2  181.28   11.10
   4  -5   2  171.78   10.70
  -4   5   2  187.18    8.10
   4  -5   2  189.58   10.70
   4  -5   2  197.98   11.60
  -4  -5  -2  177.28   10.10
  -4   5   2  191.08   11.10
   4  -5   2  195.58   10.90
   4   5  -2  177.08   10.50
  -4  -5  -2  209.98   12.20
  -4   5   2  190.08   10.60
   4   5  -2  190.28   10.60
  -4  -5  -2  192.28   10.60
  -4   5   2  167.18   10.10
   4   5  -2  186.38   11.20
  -4   5   2  203.58   11.50
  -4  -6   2 1111.39   42.20
  -4   6  -2 1109.09   40.60
   4   6   2 1064.19   39.20
  -4  -6   2 1169.48   42.90
  -4  -6   2 1120.19   40.70
   4  -6  -2 1139.19   41.70
   4   6   2 1113.29   40.40
  -4   6  -2 1116.29   42.50
   4  -6  -2 1158.08   40.70
  -4   6  -2 1162.18   41.00
  -4   6  -2 1103.49   38.40
   4   6   2 1079.79   41.30
   4   6   2 1152.08   37.80
   4  -6  -2 1180.28   40.90
  -4   6  -2 1115.79   41.00
   4  -6  -2 1185.28   42.10
  -4  -6   2 1125.09   40.10
   4   6  -2 1123.19   41.70
  -4  -6  -2 1088.99   41.80
  -4  -6  -2 1156.68   40.70
  -4   6   2 1036.90   41.40
   4   6  -2 1063.89   43.10
  -4   6   2 1125.19   40.60
   4   6  -2 1106.39   40.80
   4  -6   2 1122.99   41.00
   4  -6   2 1153.58   41.00
  -4   6   2 1107.79   36.50
  -4  -6  -2 1098.99   42.40
  -4  -6  -2 1084.29   40.00
   4  -6   2 1107.99   40.90
  -4   6   2 1102.09   40.20
  -4   6   2 1144.19   41.50
   4  -6   2 1153.88   42.50
  -4  -7   2  232.68   12.80
  -4   7  -2  221.68   13.50
   4  -7  -2  202.68   12.80
  -4  -7   2  214.88   13.30
  -4   7  -2  208.48   14.40
   4  -7  -2  234.58   14.40
  -4  -7   2  214.48   14.60
   4   7   2  211.28   13.00
  -4   7  -2  227.18   13.20
   4   7   2  211.58   13.80
  -4   7  -2  203.38   13.10
  -4  -7   2  208.38   14.00
   4  -7  -2  208.98   13.50
  -4  -7   2  217.88   12.20
  -4   7  -2  198.98   10.90
   4  -7  -2  201.88   12.70
   4   7   2  213.88   10.90
   4   7  -2  215.58   14.00
  -4   7   2  203.38   12.80
   4   7  -2  206.68   12.50
  -4  -7  -2  212.48   12.80
   4  -7   2  223.58   13.70
  -4  -7  -2  200.08   13.80
  -4   7   2  216.88    9.80
  -4   7   2  195.58   13.70
  -4  -7  -2  212.38   12.80
  -4  -7  -2  215.88   11.90
   4   7  -2  214.88   11.80
  -4   7   2  206.08   13.40
  -4   7   2  215.08   12.70
   4  -7   2  210.18   13.00
   4   7  -2  211.98   13.10
   4  -7   2  214.98   14.30
  -4  -7  -2  216.88   14.60
   4   8   2   19.80    4.50
   4  -8  -2   33.00    5.50
   4  -8  -2   27.80    5.90
  -4  -8   2   27.80    5.30
  -4   8  -2   24.80    6.60
   4  -8  -2   30.20    7.40
   4  -8  -2   34.50    6.30
   4   8   2   31.40    4.90
  -4  -8   2   25.60    5.50
   4   8   2   30.00    5.90
  -4  -8   2   22.20    5.60
  -4  -8   2   22.50    5.70
  -4  -8   2   24.90    5.90
  -4   8  -2   29.00    4.40
  -4  -8  -2   28.10    5.50
  -4   8   2   31.30    6.10
   4  -8   2   26.10    5.60
  -4   8   2   24.00    5.40
   4  -8   2   35.90    7.00
  -4   8   2   27.70    3.60
   4   8  -2   24.40    6.70
  -4  -8  -2   21.20    4.50
   4   8  -2   29.50    5.50
  -4   8   2   19.60    5.50
   4  -8   2   17.30    5.20
  -4   8   2   32.20    6.80
  -4  -8  -2   26.00    6.60
   4   8  -2   18.30    4.40
   4  -9  -2  942.71   40.10
   4   9   2  976.30   36.20
  -4  -9   2  900.91   38.40
  -4   9  -2  953.20   39.30
   4   9   2  944.31   38.60
   4   9   2  943.21   34.80
   4  -9  -2  910.01   38.10
  -4  -9   2  923.31   40.80
  -4   9  -2  940.91   34.70
  -4  -9   2  887.91   36.20
  -4   9  -2  882.71   40.70
  -4  -9   2  980.70   37.30
  -4   9   2  927.31   32.20
  -4  -9  -2  929.11   40.40
   4  -9   2  922.91   38.60
  -4  -9  -2  946.21   37.90
   4  -9   2  918.91   39.20
   4   9  -2  918.31   36.90
  -4  -9  -2  951.50   38.50
  -4   9   2  945.71   38.80
  -4  -9  -2  873.41   34.90
   4   9  -2  927.91   36.10
   4   9  -2 1004.40   39.60
   4  10   2    9.90    4.40
  -4 -10   2   15.50    6.30
  -4  10  -2   13.60    6.00
   4  10   2   12.80    4.60
  -4 -10   2    7.60    5.80
  -4 -10   2    8.80    4.40
  -4  10  -2   15.90    6.00
  -4  10  -2    9.10    3.70
  -4 -10   2    7.00    4.90
   4 -10  -2    9.70    5.40
   4 -10  -2    9.50    5.40
   4  10  -2   20.70    6.80
   4 -10   2    5.00    6.00
   4  10  -2   16.70    5.40
   4  10  -2   14.00    5.20
  -4  10   2   11.40    2.80
  -4 -10  -2    8.60    4.50
  -4 -10  -2   14.10    6.00
  -4 -10  -2    8.80    4.20
   4 -10   2   20.60    6.70
  -4 -10  -2   10.40    5.10
  -4  10   2    7.30    5.90
   4  11   2   62.89    8.80
  -4 -11   2   44.80   10.40
   4  11   2   48.70    9.50
  -4 -11   2   52.99   10.20
  -4 -11   2   70.09    9.70
  -4  11  -2   73.99   11.30
   4 -11  -2   51.89   10.40
   4 -11  -2   50.59   10.10
   4  11   2   54.39    9.60
  -4 -11   2   50.59   11.00
  -4  11  -2   64.69    7.80
   4  11  -2   62.49   11.40
  -4  11   2   60.59    5.90
  -4 -11  -2   56.49    9.40
   4  11  -2   63.29    9.30
  -4 -11  -2   73.79   13.10
  -4 -11  -2   72.69    9.90
   4 -11   2   48.30   10.40
   4 -11   2   44.10    9.60
  -4  11   2   52.69   11.10
  -4 -11  -2   51.99   10.70
  -4  12  -2  125.99   16.70
  -4  12  -2  138.09   11.30
   4  12   2  142.69   12.70
   4  12   2  136.09   16.40
  -4 -12   2  122.49   13.60
  -4 -12   2  137.69   16.50
   4 -12  -2  142.09   15.80
  -4 -12  -2  128.09   16.50
  -4  12   2  156.98   17.20
  -4 -12  -2  121.69   13.90
  -4 -12  -2  123.49   27.20
   4 -12   2  143.89   16.00
   4  12  -2  147.09   13.80
   4  12  -2  128.99   16.50
  -5   0   2  442.06   14.70
   5   0  -2  399.36   15.60
   5   0  -2  425.46   15.80
  -5   0  -2  429.76   16.00
   5   0   2  458.65   15.40
  -5   0   2  417.16   15.80
   5   0  -2  450.45   16.00
  -5   0   2  410.56   15.80
  -5   0  -2  411.46   15.00
   5   0   2  421.36   15.80
  -5   0   2  405.06   15.60
  -5   0  -2  409.66   15.80
   5   0  -2  382.06   15.40
  -5   0  -2  420.06   15.90
   5   0  -2  408.66   15.80
   5   0   2  395.66   15.60
  -5   0  -2  427.56   16.00
  -5   0  -2  416.96   16.00
  -5   0   2  436.16   15.90
  -5   1  -2  108.49    6.30
   5  -1  -2  112.89    5.90
  -5  -1   2  108.69    5.90
  -5   1  -2  109.79    6.20
  -5  -1   2  109.09    6.40
  -5   1  -2  126.49    6.60
   5   1   2   96.29    5.80
  -5  -1   2  109.99    6.20
   5  -1  -2  105.09    5.20
  -5   1  -2  110.29    6.00
   5   1   2  104.99    5.80
   5  -1  -2  110.29    6.30
   5  -1  -2  109.39    6.10
   5   1   2  117.29    5.30
   5   1   2  115.29    6.20
  -5   1  -2  108.29    6.20
   5  -1  -2  109.79    6.20
   5  -1  -2  102.39    6.10
  -5  -1   2  108.59    5.90
   5  -1   2  117.99    6.40
   5  -1   2  105.39    6.10
   5   1  -2  108.49    6.20
   5   1  -2  104.19    6.00
  -5  -1  -2  104.69    6.20
  -5   1   2  108.09    5.30
  -5   1   2  106.99    6.00
   5  -1   2  110.19    6.00
   5  -1   2  110.99    6.20
   5   1  -2  107.99    6.40
  -5   1   2   98.19    6.00
  -5  -1  -2  108.99    6.10
  -5   1   2  125.19    6.00
   5   1  -2  123.39    6.20
  -5  -1  -2  101.69    6.00
  -5  -1  -2  113.69    5.30
   5   1  -2  100.99    5.70
  -5   1   2  112.99    6.20
  -5  -1  -2  111.29    6.20
  -5   1   2  109.39    6.40
  -5   2  -2 2043.80   64.69
   5  -2  -2 2057.09   64.49
   5  -2  -2 1903.21   64.29
   5  -2  -2 1854.61   63.69
   5   2   2 2115.59   62.09
  -5  -2   2 2136.49   64.39
  -5   2  -2 2031.50   64.09
  -5  -2   2 1914.21   63.99
   5   2   2 2036.80   64.09
  -5   2  -2 2006.20   64.49
   5  -2  -2 1920.11   62.89
  -5  -2   2 1983.40   64.59
   5   2   2 2015.70   63.89
  -5   2  -2 2034.90   64.39
   5   2   2 1904.11   63.79
  -5  -2   2 2044.50   63.39
  -5  -2  -2 1977.60   64.29
  -5   2   2 2050.49   64.09
  -5  -2  -2 1877.21   63.79
   5  -2   2 2143.69   64.59
   5   2  -2 2081.39   63.39
  -5   2   2 2016.90   63.99
   5   2  -2 2079.99   64.89
   5   2  -2 1990.90   63.19
   5  -2   2 2072.79   63.29
  -5  -2  -2 2120.79   64.49
   5   2  -2 2135.99   64.39
  -5   2   2 2094.09   62.89
  -5   2   2 2017.30   64.29
   5  -2   2 2064.19   64.39
   5  -2   2 1976.90   64.09
  -5  -2  -2 2086.79   64.19
  -5  -2  -2 2083.79   64.19
   5  -2   2 1958.00   64.19
  -5   2   2 2006.80   63.29
  -5  -3   2 2950.00   92.69
   5  -3  -2 2952.80   91.89
   5  -3  -2 3000.70   91.79
   5   3   2 3061.09   91.29
   5   3   2 2956.60   91.79
  -5   3  -2 2845.62   91.99
   5  -3  -2 2532.35   90.59
   5   3   2 2880.71   91.49
   5   3   2 2924.21   88.69
  -5  -3   2 3033.80   92.19
  -5  -3   2 2934.81   90.49
  -5  -3   2 2999.20   91.69
   5  -3  -2 2938.11   90.89
   5  -3  -2 3048.99   92.39
  -5   3  -2 2984.20   91.89
   5   3   2 2943.41   91.29
  -5   3  -2 3004.20   91.69
   5  -3   2 2908.91   91.49
   5   3  -2 3006.20   90.39
  -5   3   2 2992.40   91.69
   5  -3   2 2990.40   92.09
   5  -3   2 2717.63   91.39
   5  -3   2 3034.90   91.89
   5  -3   2 3019.30   90.89
   5   3  -2 2888.41   91.99
  -5  -3  -2 2549.34   90.69
  -5  -3  -2 3014.30   91.59
  -5   3   2 2811.92   90.89
  -5  -3  -2 2975.50   91.29
   5   3  -2 2921.41   92.09
  -5  -3  -2 2758.32   91.69
  -5   3   2 2917.91   91.39
   5  -4  -2    6.70    2.20
   5   4   2    5.70    2.40
  -5   4  -2    2.80    1.60
   5   4   2    7.40    2.10
   5   4   2    4.00    2.40
   5  -4  -2    5.00    1.90
   5   4   2    3.30    1.90
  -5  -4   2   11.10    2.20
  -5  -4   2    3.30    1.60
  -5  -4   2   13.40    3.00
   5  -4  -2    4.50    1.90
  -5  -4   2    1.60    1.50
  -5   4  -2    0.60    1.20
  -5   4  -2    1.20    1.40
   5  -4  -2    3.20    1.70
  -5   4  -2    3.00    1.30
  -5  -4   2    3.40    2.00
   5   4  -2    2.50    1.60
  -5  -4  -2    5.10    2.10
  -5  -4  -2    1.90    1.10
   5  -4   2    4.30    1.80
   5  -4   2    3.20    1.90
  -5   4   2    2.10    1.60
   5   4  -2   14.60    2.80
  -5  -4  -2    2.40    1.30
  -5  -4  -2    2.40    1.40
   5  -4   2    3.00    1.40
  -5   4   2    1.40    1.50
  -5   4   2    4.20    1.90
   5  -4   2    6.00    2.10
   5   4  -2    4.00    1.40
   5   4  -2    5.30    1.60
   5  -4   2    1.30    1.20
  -5  -5   2  663.03   27.80
  -5   5  -2  680.53   28.00
  -5  -5   2  674.83   26.70
  -5   5  -2  681.93   27.10
   5  -5  -2  703.93   27.40
   5  -5  -2  718.03   26.70
   5  -5  -2  631.14   26.40
  -5  -5   2  676.53   27.90
   5   5   2  664.23   26.30
  -5   5  -2  665.23   26.60
  -5   5  -2  683.93   26.50
  -5  -5   2  689.13   26.80
   5   5   2  675.83   27.30
   5  -5  -2  710.23   27.10
   5   5   2  668.23   26.20
  -5  -5   2  672.33   25.40
   5   5  -2  661.13   27.40
  -5  -5  -2  707.43   28.40
  -5   5   2  682.33   27.30
  -5   5   2  689.23   26.70
   5  -5   2  674.53   26.90
   5   5  -2  686.73   26.90
  -5   5   2  698.23   27.40
  -5  -5  -2  732.23   28.20
   5   5  -2  715.73   27.10
   5  -5   2  694.63   27.80
   5  -5   2  659.23   26.50
  -5  -5  -2  643.64   27.30
   5  -5   2  672.63   26.50
  -5  -5  -2  699.73   28.30
  -5  -5  -2  672.23   26.50
  -5   5   2  656.63   26.40
   5  -5   2  698.03   27.20
  -5  -6   2   89.19    8.30
   5  -6  -2   95.09    8.30
  -5   6  -2   78.29    6.20
  -5   6  -2   76.39    7.30
  -5  -6   2   97.79    9.00
  -5  -6   2   91.19    7.70
   5   6   2   79.79    7.20
   5   6   2   92.79    7.50
   5  -6  -2   95.59    8.20
  -5   6  -2   98.29    8.70
   5  -6  -2   92.19    7.70
  -5   6  -2   90.19    7.90
  -5   6  -2  103.19    8.10
  -5  -6   2   78.09    6.60
   5   6   2   76.89    5.60
   5  -6  -2   67.89    6.90
   5   6   2   81.79    7.80
  -5  -6  -2   93.19    8.40
   5   6  -2   86.59    7.70
  -5  -6  -2   93.19    8.80
   5   6  -2   77.49    7.10
   5  -6   2   81.89    7.40
  -5  -6  -2   78.99    7.00
  -5   6   2   75.59    5.00
  -5  -6  -2   85.69    7.30
  -5   6   2   88.19    8.00
  -5   6   2   69.79    7.40
   5  -6   2   76.69    7.50
  -5   6   2   76.19    7.00
   5  -6   2   91.49    8.40
   5  -6   2   68.79    7.10
   5   6  -2   82.99    7.90
  -5  -6  -2   89.69    7.20
  -5   6   2   81.09    7.30
   5   7   2  817.82   30.10
  -5  -7   2  751.52   29.30
  -5   7  -2  754.02   30.90
   5  -7  -2  749.13   30.40
   5  -7  -2  787.52   32.10
   5   7   2  749.13   30.60
  -5   7  -2  705.33   30.30
  -5  -7   2  713.23   32.00
  -5   7  -2  745.33   31.10
   5  -7  -2  699.83   31.20
   5   7   2  719.83   31.50
   5  -7  -2  744.43   30.70
  -5   7  -2  751.02   28.10
  -5   7  -2  745.03   32.70
  -5  -7   2  785.22   30.40
   5   7   2  719.63   27.10
  -5  -7   2  760.32   32.90
  -5  -7   2  738.63   30.70
  -5  -7  -2  735.73   32.60
  -5  -7  -2  713.73   32.00
  -5  -7  -2  783.12   29.50
   5  -7   2  743.53   31.00
  -5  -7  -2  783.42   30.50
  -5   7   2  759.92   32.20
  -5   7   2  733.33   31.40
   5   7  -2  731.23   30.20
  -5  -7  -2  814.82   31.20
  -5   7   2  781.62   26.30
  -5   7   2  767.72   30.60
   5   7  -2  749.62   30.90
   5  -7   2  747.93   31.30
   5  -7   2  755.12   30.90
   5  -7   2  700.53   31.70
  -5   7   2  760.72   30.90
   5   7  -2  727.63   31.60
   5   7  -2  739.53   28.50
   5  -8  -2  258.47   16.10
   5  -8  -2  302.87   17.80
  -5   8  -2  275.77   18.20
  -5   8  -2  300.47   14.40
  -5   8  -2  264.57   20.90
   5  -8  -2  296.87   24.00
  -5   8  -2  256.97   16.20
  -5   8  -2  290.47   17.30
  -5  -8   2  308.47   16.20
   5   8   2  297.77   14.20
  -5  -8   2  300.47   18.60
   5   8   2  296.77   16.90
   5   8   2  304.67   15.80
   5  -8  -2  295.07   18.10
  -5  -8   2  289.27   17.10
  -5  -8   2  278.97   15.40
  -5   8   2  294.07   12.60
   5  -8   2  318.97   17.70
   5  -8   2  300.07   18.50
  -5  -8  -2  272.67   16.70
   5   8  -2  271.47   15.90
  -5   8   2  295.07   17.00
   5   8  -2  291.87   15.10
  -5   8   2  289.67   17.60
   5  -8   2  293.77   17.20
  -5   8   2  268.77   17.60
   5   8  -2  297.27   17.20
  -5  -8  -2  296.17   16.40
  -5  -8  -2  290.27   15.60
  -5  -8  -2  297.77   18.40
  -5   9  -2 1096.99   39.10
  -5  -9   2 1031.10   46.00
   5   9   2 1080.69   40.80
  -5  -9   2 1027.50   43.00
  -5  -9   2 1082.69   41.30
   5   9   2 1063.19   43.10
  -5   9  -2 1098.49   44.00
  -5  -9   2 1052.19   41.30
   5  -9  -2 1078.49   42.90
  -5   9  -2 1088.49   46.10
   5  -9  -2 1073.79   44.60
   5   9   2 1063.49   38.80
   5   9  -2 1092.49   42.10
  -5   9   2 1085.79   36.40
  -5   9   2 1090.89   43.40
  -5  -9  -2 1103.39   42.60
   5   9  -2 1033.70   39.90
  -5  -9  -2 1115.09   43.40
  -5  -9  -2 1054.69   46.10
   5   9  -2 1118.89   43.90
   5  -9   2 1061.19   43.90
  -5  -9  -2 1056.49   40.10
   5  -9   2 1089.79   43.40
  -5  10  -2  213.28   17.90
   5 -10  -2  188.08   15.80
   5  10   2  199.98   15.40
  -5 -10   2  184.58   16.50
   5  10   2  197.48   13.40
  -5 -10   2  173.78   14.10
  -5  10  -2  191.08   11.90
  -5  10  -2  204.88   16.10
   5 -10  -2  180.68   15.00
  -5 -10   2  211.88   16.50
  -5 -10   2  213.08   14.40
   5  10   2  176.98   12.30
   5  10  -2  203.88   14.40
   5  10  -2  168.18   13.30
  -5 -10  -2  166.08   15.70
   5 -10   2  203.38   15.80
  -5  10   2  187.18    9.60
   5 -10   2  202.98   16.00
  -5 -10  -2  176.28   15.40
  -5  10   2  189.08   17.50
   5  10  -2  215.48   16.30
  -5 -10  -2  195.88   13.10
  -5 -11   2  346.07   24.70
   5 -11  -2  390.76   24.40
   5  11   2  404.36   23.10
  -5 -11   2  364.16   21.70
  -5 -11   2  363.56   25.10
   5  11   2  394.96   20.50
   5  11   2  380.76   23.80
  -5  11  -2  422.26   25.40
   5 -11  -2  401.66   24.30
  -5  11  -2  419.16   19.00
  -5 -11  -2  399.26   22.60
  -5 -11  -2  364.76   20.40
   5  11  -2  399.76   22.10
  -5  11   2  383.06   24.00
  -5 -11  -2  396.36   25.00
  -5 -11  -2  383.86   25.30
   5  11  -2  389.26   24.10
   5 -11   2  359.36   23.70
   5 -11   2  359.86   24.30
  -5  12  -2   95.59   15.40
   5 -12  -2   98.39   13.60
  -5 -12   2   95.69   12.40
   5  12   2   90.99   11.60
   5  12   2  111.99   15.80
  -5 -12   2  127.09   22.30
  -5  12  -2   91.09   10.00
   5  12  -2  104.49   12.80
   5 -12   2   79.09   13.10
   5  12  -2  101.49   16.70
  -5 -12  -2   81.79   12.00
  -5  12   2   98.59   17.00
  -6   0   2  424.86   16.20
  -6   0   2  386.76   15.80
  -6   0  -2  418.76   16.10
   6   0   2  376.56   15.70
  -6   0  -2  414.96   16.20
   6   0   2  399.36   15.90
  -6   0   2  415.36   16.00
  -6   0  -2  388.26   15.10
   6   0   2  420.06   15.30
   6   0  -2  430.16   16.00
   6   0  -2  399.76   16.00
  -6   0   2  433.36   14.80
   6   0  -2  402.66   15.90
   6   0  -2  394.06   15.60
  -6   0  -2  395.66   16.00
  -6   0   2  375.86   15.60
  -6   0  -2  377.86   15.70
  -6  -1   2 1758.92   58.09
   6   1   2 1915.41   58.59
   6  -1  -2 1639.84   55.89
  -6   1  -2 1951.30   58.29
   6  -1  -2 1824.82   57.89
  -6   1  -2 1797.12   57.99
  -6   1  -2 1856.51   57.79
   6   1   2 1789.92   57.69
  -6  -1   2 1947.61   58.19
   6   1   2 1816.42   57.69
   6   1   2 1846.32   57.39
  -6   1  -2 1696.43   57.59
  -6  -1   2 1793.42   57.29
  -6  -1   2 1775.72   57.79
   6   1   2 1829.92   57.59
  -6  -1   2 1793.72   57.19
   6  -1  -2 1676.53   57.39
  -6   1  -2 1848.72   57.49
   6  -1  -2 1661.83   57.49
   6   1   2 1868.11   56.29
   6  -1  -2 1803.72   57.29
   6  -1  -2 1775.12   57.79
  -6   1   2 1794.12   57.79
   6  -1   2 1829.22   57.39
  -6   1   2 1740.03   57.49
   6  -1   2 1732.83   57.49
  -6  -1  -2 1689.73   55.99
  -6  -1  -2 1854.61   57.99
  -6  -1  -2 1651.83   57.39
  -6   1   2 1779.92   57.69
   6   1  -2 1826.92   57.19
  -6   1   2 1728.43   57.09
   6  -1   2 1811.62   57.79
   6   1  -2 1838.22   57.29
  -6   1   2 1948.41   56.39
  -6   1   2 1910.31   58.29
  -6  -1  -2 1875.31   57.89
   6   1  -2 1666.03   57.39
   6  -1   2 1762.52   57.69
   6   1  -2 1843.12   58.29
   6   1  -2 1880.91   57.99
   6  -2  -2  386.76   16.40
  -6  -2   2  393.56   16.20
   6  -2  -2  361.36   16.00
  -6   2  -2  396.06   16.20
  -6   2  -2  382.86   16.20
   6   2   2  377.96   15.90
   6  -2  -2  365.26   14.80
  -6  -2   2  398.46   16.30
   6   2   2  441.06   16.40
  -6   2  -2  418.06   16.60
  -6  -2   2  423.26   15.80
  -6  -2   2  394.76   16.60
   6   2   2  420.56   14.50
   6   2   2  392.26   16.50
  -6   2  -2  387.96   16.50
   6   2   2  416.46   16.30
   6  -2  -2  348.77   15.70
  -6   2  -2  401.56   16.30
  -6   2   2  398.86   15.30
  -6  -2  -2  398.26   16.10
  -6  -2  -2  387.26   16.20
   6   2  -2  388.66   15.30
   6   2  -2  414.96   16.40
  -6  -2  -2  331.27   15.50
   6  -2   2  407.76   16.30
   6  -2   2  405.86   16.40
  -6  -2  -2  390.96   16.40
   6  -2   2  406.96   16.40
   6   2  -2  439.86   17.10
   6  -2   2  372.46   16.00
  -6  -2  -2  394.86   16.20
  -6   2   2  407.46   15.20
   6  -2   2  409.46   15.50
  -6   2   2  391.26   16.10
   6   2  -2  410.46   15.60
  -6   2   2  392.26   16.10
   6  -3  -2   28.20    3.60
  -6  -3   2   18.60    2.80
   6   3   2   24.20    3.40
   6  -3  -2   25.40    4.40
  -6   3  -2   23.10    3.20
   6   3   2   27.50    3.50
  -6  -3   2   26.50    3.70
   6   3   2   26.00    3.40
   6   3   2   25.90    2.50
   6  -3  -2   19.30    3.20
   6  -3  -2   21.80    3.10
  -6  -3   2   32.60    4.10
   6   3   2   36.70    4.10
   6  -3  -2   23.00    3.30
  -6  -3   2   23.40    3.70
  -6   3  -2   30.10    3.80
   6  -3   2   25.30    3.70
   6  -3   2   21.00    3.40
   6  -3   2   33.00    3.40
   6  -3   2   30.30    3.70
  -6   3   2   22.60    3.20
  -6   3   2   27.50    2.80
   6   3  -2   21.70    3.60
   6   3  -2   36.20    3.50
   6  -3   2   24.80    3.60
   6   3  -2   23.90    2.80
  -6   3   2   20.60    2.90
  -6  -3  -2   23.20    3.20
   6   3  -2   25.10    3.60
  -6  -3  -2   24.90    3.30
  -6  -3  -2   18.70    3.10
  -6  -3  -2   25.50    3.40
  -6  -3  -2   23.60    3.40
   6   3  -2   20.20    3.10
   6   4   2   53.89    3.70
   6  -4  -2   56.79    5.20
  -6   4  -2   59.39    5.80
   6   4   2   46.20    4.80
   6   4   2   45.10    4.90
   6  -4  -2   61.59    7.20
  -6   4  -2   46.00    5.10
   6  -4  -2   43.70    5.40
   6   4   2   64.09    5.50
  -6   4  -2   41.40    4.70
   6   4   2   51.89    5.40
  -6  -4   2   48.10    5.40
  -6  -4   2   53.19    5.50
  -6  -4   2   53.49    4.70
   6  -4  -2   54.19    5.20
   6  -4  -2   61.09    5.60
  -6  -4   2   54.19    5.40
   6  -4   2   53.19    5.40
  -6  -4  -2   47.90    4.70
   6   4  -2   52.59    5.20
   6   4  -2   52.89    5.50
   6  -4   2   57.69    6.60
  -6   4   2   45.60    4.90
   6  -4   2   45.50    4.70
   6  -4   2   47.30    5.30
  -6   4   2   43.70    4.70
  -6  -4  -2   43.10    4.80
   6   4  -2   57.19    4.80
  -6  -4  -2   44.80    5.10
   6  -4   2   50.79    6.00
   6   4  -2   55.89    5.80
   6  -5  -2  839.62   33.00
   6  -5  -2  837.82   32.50
  -6   5  -2  792.92   33.30
  -6  -5   2  867.21   31.50
  -6   5  -2  901.81   32.70
  -6   5  -2  884.41   33.20
   6   5   2  891.31   33.50
   6  -5  -2  904.41   33.20
   6  -5  -2  892.41   32.60
   6   5   2  872.51   32.60
  -6  -5   2  889.41   34.20
  -6  -5   2  850.11   32.80
  -6  -5   2  877.81   33.90
   6   5   2  822.82   32.40
  -6  -5   2  890.11   33.10
  -6   5  -2  865.61   32.90
  -6  -5  -2  899.01   32.50
   6  -5   2  874.31   32.40
   6  -5   2  879.61   32.80
  -6   5   2  824.22   32.40
  -6  -5  -2  849.22   33.50
  -6  -5  -2  915.31   32.90
   6   5  -2  894.61   33.00
   6   5  -2  886.91   33.20
  -6   5   2  838.62   32.40
   6  -5   2  856.21   32.90
  -6  -5  -2  838.12   32.10
   6  -5   2  888.11   33.60
   6  -5   2  823.42   32.90
  -6   5   2  869.71   33.10
   6   5  -2  868.51   33.60
  -6   6  -2    7.80    2.80
   6   6   2   14.20    2.80
  -6  -6   2    8.80    2.70
   6  -6  -2   16.10    4.10
  -6   6  -2   14.00    3.20
  -6   6  -2    6.00    2.90
  -6  -6   2   13.00    4.20
   6   6   2    8.90    3.40
  -6  -6   2   15.40    4.20
   6  -6  -2    4.60    2.50
   6   6   2    7.50    2.90
   6   6   2    7.20    2.50
  -6  -6   2   10.90    3.50
  -6  -6   2   12.40    3.60
  -6   6  -2   19.40    4.50
   6  -6  -2    5.30    3.20
  -6   6  -2   15.20    4.00
   6  -6  -2    8.80    3.40
  -6  -6  -2   12.10    3.90
  -6  -6  -2    7.50    3.20
   6  -6   2   10.70    3.60
  -6  -6  -2   16.30    3.80
   6  -6   2   11.20    3.70
  -6   6   2    8.60    2.10
  -6   6   2    7.30    2.70
   6   6  -2   12.40    3.90
  -6  -6  -2   14.80    3.80
  -6   6   2   10.80    3.50
   6   6  -2   11.20    4.00
   6  -6   2   12.50    3.60
   6  -6   2   13.90    4.40
   6   6  -2    6.10    3.00
   6  -6   2   12.30    3.90
  -6   6   2   10.20    3.60
  -6  -6  -2   11.70    4.10
   6  -7  -2  349.37   18.70
   6   7   2  325.47   17.50
  -6  -7   2  347.87   19.50
  -6   7  -2  321.97   17.80
  -6  -7   2  310.17   16.10
  -6  -7   2  326.87   17.90
   6  -7  -2  351.76   18.00
   6   7   2  330.27   14.60
  -6  -7   2  319.87   19.10
   6   7   2  374.96   23.70
   6   7   2  348.17   17.20
  -6   7  -2  331.37   15.40
   6  -7  -2  344.37   18.60
   6  -7  -2  318.97   17.50
  -6   7  -2  341.27   19.40
  -6   7  -2  365.36   18.50
  -6   7  -2  357.66   18.30
  -6  -7   2  328.07   17.30
   6  -7   2  349.87   18.10
   6  -7   2  305.97   17.30
  -6   7   2  332.27   17.60
   6  -7   2  308.07   17.60
   6   7  -2  342.67   18.00
   6  -7   2  344.17   18.40
  -6   7   2  331.97   13.80
  -6  -7  -2  331.87   16.90
  -6  -7  -2  316.27   18.70
  -6   7   2  343.67   18.70
  -6  -7  -2  337.47   17.90
   6   7  -2  324.37   17.40
  -6   7   2  342.77   17.90
  -6  -7  -2  347.27   17.50
   6  -7   2  342.67   19.10
  -6   7   2  349.47   18.90
  -6  -8   2   41.40    7.70
  -6  -8   2   52.79    8.20
  -6   8  -2   35.80    7.70
  -6   8  -2   37.00    7.50
   6   8   2   42.50    6.10
   6  -8  -2   41.70    7.00
   6   8   2   45.50    7.10
   6   8   2   34.20    5.00
  -6  -8   2   44.30    6.30
   6  -8  -2   43.00    7.70
   6  -8  -2   44.10    6.90
   6  -8  -2   44.10    7.30
  -6  -8   2   36.40    6.90
  -6   8  -2   29.00    6.70
  -6  -8  -2   51.19    7.90
  -6  -8  -2   35.20    6.40
   6   8  -2   43.50    6.80
   6  -8   2   50.79    7.60
   6  -8   2   37.00    7.70
  -6   8   2   40.40    7.80
   6   8  -2   33.00    6.30
  -6   8   2   31.30    6.80
   6  -8   2   40.10    6.90
  -6   8   2   39.60    4.20
   6  -8   2   51.09    8.10
  -6  -8  -2   45.90    6.80
  -6  -8  -2   32.60    7.10
  -6   8   2   47.50    7.10
  -6   8   2   47.50    7.80
   6   8  -2   44.10    6.00
  -6   9  -2  129.69   11.90
   6   9   2  117.79   11.40
  -6   9  -2  145.79    9.90
  -6  -9   2  152.18   13.30
  -6  -9   2  132.09   10.90
  -6   9  -2  120.89   13.10
   6  -9  -2  150.88   12.60
   6  -9  -2  144.59   12.90
   6   9   2  135.59    9.50
  -6  -9   2  109.49   11.00
   6   9   2  145.19   11.10
  -6  -9   2  135.59   14.30
   6  -9  -2  136.29   11.80
   6   9  -2  151.28   12.00
  -6   9   2  115.49   12.70
   6   9  -2  137.79   10.70
  -6  -9  -2  117.09   16.50
  -6  -9  -2  114.29   10.60
  -6  -9  -2  133.39   11.40
  -6   9   2  134.59   11.90
   6  -9   2  144.49   12.40
   6   9  -2  122.39   12.00
   6  -9   2  133.09   12.50
  -6   9   2  138.49    7.80
  -6  -9  -2  134.19   12.40
  -6 -10   2    9.50    5.60
  -6 -10   2   10.60    4.70
  -6 -10   2   10.00    9.00
   6 -10  -2    5.40    6.30
  -6 -10   2    9.20    5.60
   6  10   2   14.30    6.40
   6 -10  -2    8.90    5.30
  -6  10  -2    8.70    6.10
   6  10   2   13.70    4.50
  -6  10  -2    6.80    5.40
   6  10   2   13.00    4.70
  -6  10  -2   13.40    4.00
  -6 -10  -2   12.40    5.50
  -6  10   2   19.70    6.30
  -6  10   2   12.00    3.00
  -6 -10  -2    9.80    6.50
   6  10  -2    9.80    5.50
  -6 -10  -2    4.10    4.70
   6 -10   2   13.40    5.60
  -6 -10  -2    5.40    5.00
   6  10  -2    6.70    5.00
   6  10  -2   10.90    6.00
   6  11   2  429.96   21.90
   6  11   2  459.35   23.70
   6 -11  -2  501.75   28.30
   6  11   2  509.55   27.60
  -6  11  -2  487.85   21.50
  -6 -11   2  466.85   24.90
   6 -11  -2  444.76   26.90
  -6 -11   2  479.25   29.40
  -6  11  -2  465.75   27.90
   6  11  -2  501.05   27.90
  -6  11   2  512.25   27.60
  -6 -11  -2  453.55   28.10
   6  11  -2  506.85   25.60
  -6 -11  -2  532.35   26.90
   6 -11   2  450.65   27.20
   6 -11   2  434.96   32.30
  -6 -11  -2  487.55   29.50
  -6 -11  -2  413.66   23.50
  -6  12  -2   27.90    6.60
  -6 -12   2   48.80   10.60
  -6  12  -2   48.50   11.60
  -6 -12   2   47.20   10.40
   6  12   2   30.60    7.40
   6  12   2   41.80   11.20
   6 -12  -2   57.19   11.70
  -6 -12  -2   30.00    8.30
   6 -12   2   58.49   11.80
  -6  12   2   78.19   15.20
   6  12  -2   35.10   10.50
   6  12  -2   48.50    9.10
  -6 -12  -2   50.59    9.70
  -7   0   2  964.00   33.00
   7   0   2 1019.90   33.50
  -7   0  -2  927.91   33.20
  -7   0  -2  970.00   33.40
  -7   0   2  963.50   33.40
   7   0   2  919.31   33.00
  -7   0   2  946.01   33.20
  -7   0   2  966.40   31.70
  -7   0   2  988.40   33.40
  -7   0  -2  953.60   32.30
   7   0   2  959.20   33.40
  -7   0  -2  999.50   33.60
   7   0  -2  970.10   33.00
  -7   0  -2  952.80   33.10
   7   0  -2  941.61   33.30
   7   0   2  966.10   32.40
  -7   0   2  939.21   33.20
   7   0  -2  900.21   33.00
   7   0  -2  942.91   33.00
  -7   0  -2  919.81   33.10
   7   0  -2  955.20   33.30
  -7  -1   2  432.86   17.50
  -7   1  -2  436.36   17.40
  -7   1  -2  455.35   18.20
  -7  -1   2  453.95   18.30
   7   1   2  445.86   17.70
  -7   1  -2  419.56   17.70
  -7  -1   2  467.75   17.60
   7   1   2  473.25   17.70
  -7   1  -2  432.36   17.60
   7   1   2  464.25   16.70
  -7   1  -2  442.16   18.10
   7   1   2  424.16   18.20
   7  -1  -2  406.66   17.50
   7   1   2  440.76   17.70
  -7  -1   2  454.75   18.10
  -7  -1   2  413.36   17.70
   7  -1  -2  436.46   17.80
   7   1   2  428.96   17.80
   7  -1   2  434.96   17.40
   7   1  -2  453.95   17.50
  -7  -1  -2  443.56   16.50
  -7  -1  -2  430.16   17.70
  -7   1   2  409.76   17.90
  -7   1   2  439.66   17.90
  -7   1   2  461.65   18.10
   7  -1   2  425.86   17.70
  -7   1   2  446.16   16.40
   7   1  -2  441.56   17.80
  -7   1   2  461.25   17.70
   7  -1   2  458.85   18.00
  -7  -1  -2  458.25   18.10
   7  -1   2  444.86   17.60
   7   1  -2  436.66   18.20
  -7   1   2  440.46   17.80
  -7  -1  -2  451.75   18.30
   7   1  -2  473.65   17.70
  -7  -1  -2  423.06   17.70
   7   2   2   14.10    2.50
  -7  -2   2    4.30    1.60
  -7   2  -2    7.80    2.40
   7  -2  -2    9.70    2.50
   7   2   2    5.00    2.00
   7  -2  -2    7.70    2.30
  -7  -2   2    2.70    1.90
  -7   2  -2    1.90    1.40
   7   2   2   16.30    3.00
  -7   2  -2   10.30    2.50
  -7   2  -2    8.50    2.10
  -7  -2   2   16.40    3.10
  -7  -2   2    5.60    1.80
  -7   2  -2    9.50    2.70
   7  -2  -2    5.40    1.90
   7   2   2   13.80    2.70
   7   2   2    6.00    1.50
   7  -2  -2   13.20    2.30
  -7  -2  -2    4.60    1.80
  -7   2   2   13.10    2.80
   7  -2   2    6.90    2.40
   7  -2   2    6.60    1.90
  -7   2   2    8.90    2.00
   7   2  -2    6.40    2.00
  -7   2   2    6.10    1.80
   7   2  -2    6.00    1.60
   7   2  -2   11.50    2.60
   7   2  -2   17.20    3.30
  -7  -2  -2   12.20    2.50
  -7   2   2    5.70    2.20
   7  -2   2    4.60    1.50
   7  -2   2    5.00    1.90
  -7  -2  -2    5.40    2.00
  -7   2   2    3.90    1.70
   7   2  -2   11.60    2.70
  -7  -2  -2    5.70    2.00
   7  -3  -2  101.89    6.80
   7   3   2  111.89    7.70
   7   3   2  109.99    7.90
   7  -3  -2  117.39    7.80
  -7   3  -2  103.39    7.50
   7   3   2  113.99    7.70
   7  -3  -2  131.79    8.30
  -7  -3   2  123.09    8.10
   7   3   2  127.49    7.80
  -7  -3   2  119.59    7.90
  -7  -3   2  117.19    8.30
  -7   3  -2  108.59    7.70
   7  -3  -2  103.19    7.80
   7   3   2  110.29    5.90
  -7  -3   2  130.69    7.50
   7  -3  -2  109.99    7.60
  -7   3  -2  118.99    8.00
  -7   3   2  111.99    6.60
  -7  -3  -2  113.09    7.60
   7   3  -2  110.59    7.00
  -7   3   2  108.89    8.70
  -7   3   2  116.69    7.70
   7   3  -2  106.19    6.60
   7   3  -2  108.19    8.00
   7  -3   2  113.69    7.80
   7  -3   2  113.19    7.80
   7  -3   2  107.09    7.80
   7   3  -2  112.99    7.70
  -7  -3  -2  107.59    7.70
  -7  -3  -2  116.49    8.00
  -7   3   2  108.59    7.70
  -7  -3  -2  103.89    7.30
   7  -3   2  124.39    8.00
  -7  -3  -2  111.69    7.40
  -7   3   2  114.79    7.20
   7  -3   2  122.59    7.40
   7  -4  -2  139.19    9.60
  -7  -4   2  156.78   10.10
   7   4   2  136.99    9.10
  -7  -4   2  149.88    9.60
  -7   4  -2  169.08   10.10
   7  -4  -2  154.28    9.10
  -7  -4   2  163.18   10.30
  -7  -4   2  150.68    8.80
   7   4   2  147.29    7.30
   7  -4  -2  141.29    9.50
  -7   4  -2  170.78   10.10
  -7  -4   2  146.89   10.20
   7  -4  -2  143.89    9.30
   7   4   2  163.28    9.50
   7   4   2  162.28   10.00
   7   4   2  137.39   10.60
   7  -4  -2  143.79    9.70
  -7   4  -2  135.59    9.60
  -7   4   2  139.69    9.20
  -7   4   2  157.08    9.90
   7  -4   2  148.89    9.70
   7  -4   2  160.08    9.70
  -7  -4  -2  147.89    9.70
   7   4  -2  158.98   10.20
  -7  -4  -2  144.39   11.30
   7  -4   2  149.99    9.00
   7  -4   2  130.59    9.20
  -7   4   2  141.19    9.00
   7   4  -2  146.49    8.20
  -7  -4  -2  148.19    9.50
  -7  -4  -2  149.19    9.50
   7   4  -2  160.48    9.70
   7   4  -2  142.79    9.80
   7   4  -2  152.88   10.00
  -7  -4  -2  153.68    9.50
   7  -4   2  139.69    9.40
  -7   4   2  143.39    7.80
   7  -5  -2  617.54   26.40
   7   5   2  623.74   26.00
  -7   5  -2  641.44   26.50
  -7   5  -2  647.84   26.60
  -7  -5   2  634.64   27.20
  -7  -5   2  671.53   27.00
   7   5   2  656.63   26.50
  -7   5  -2  609.54   26.90
   7   5   2  660.23   25.90
   7  -5  -2  652.33   27.10
  -7  -5   2  635.74   27.20
   7  -5  -2  633.74   26.50
   7  -5  -2  654.73   26.20
   7   5   2  614.14   26.60
   7   5   2  631.34   22.80
  -7  -5   2  619.44   27.50
   7  -5  -2  660.63   26.10
   7   5  -2  635.54   26.70
   7   5  -2  639.54   26.30
  -7   5   2  610.74   28.50
  -7  -5  -2  652.73   26.30
   7  -5   2  677.13   27.10
   7   5  -2  686.23   25.30
   7  -5   2  642.04   26.40
   7   5  -2  652.83   27.30
  -7   5   2  667.23   26.40
  -7  -5  -2  634.04   25.90
   7  -5   2  658.83   26.80
  -7  -5  -2  673.03   26.50
   7  -5   2  661.83   27.00
  -7  -5  -2  621.44   27.00
   7   6   2    5.50    2.70
  -7  -6   2    0.10    2.70
  -7  -6   2    2.70    1.90
  -7   6  -2    2.80    2.50
   7  -6  -2    6.70    3.20
  -7  -6   2   -0.40    2.90
   7   6   2    2.80    2.20
   7  -6  -2    8.40    3.70
  -7   6  -2    4.60    2.80
  -7  -6   2    3.90    2.60
   7   6   2    4.00    2.50
   7  -6  -2    6.20    2.90
  -7   6  -2    4.30    2.90
   7  -6  -2    2.80    2.20
  -7  -6   2    1.30    2.40
   7  -6  -2    1.00    2.50
   7  -6   2    3.00    2.70
  -7  -6  -2    5.40    2.90
  -7   6   2   11.00    3.30
  -7  -6  -2    2.80    2.50
   7   6  -2    6.50    3.20
  -7   6   2    3.90    2.60
  -7   6   2    2.20    2.70
  -7  -6  -2    4.80    3.50
   7   6  -2    6.70    2.80
  -7  -6  -2    3.00    2.60
   7  -6   2    5.70    3.10
   7  -6   2    5.20    2.40
   7   6  -2    2.20    2.80
   7  -6   2   10.40    4.20
  -7  -6  -2    5.90    2.30
   7  -6   2    2.30    2.20
  -7  -7   2  629.84   27.00
   7   7   2  580.04   25.50
   7   7   2  606.54   26.40
   7  -7  -2  615.54   26.30
  -7   7  -2  559.74   25.90
  -7   7  -2  518.95   26.80
  -7  -7   2  573.54   27.60
  -7  -7   2  552.24   25.70
   7  -7  -2  588.34   26.70
  -7   7  -2  560.84   26.00
   7  -7  -2  597.14   26.60
   7   7   2  604.04   27.50
   7  -7  -2  561.14   26.40
   7   7   2  594.24   22.20
  -7   7  -2  619.04   23.80
  -7  -7   2  603.84   24.90
  -7   7   2  563.94   26.70
  -7  -7  -2  551.04   25.10
  -7   7   2  609.14   21.80
   7  -7   2  528.55   26.40
  -7   7   2  542.75   32.50
   7   7  -2  564.64   26.00
   7  -7   2  609.34   26.50
  -7  -7  -2  571.34   27.90
   7   7  -2  554.44   26.30
  -7  -7  -2  579.84   25.30
   7  -7   2  620.44   27.30
   7  -7   2  576.84   26.00
  -7  -7  -2  524.65   26.90
   7  -7   2  592.64   26.60
  -7   7   2  595.94   26.40
   7   8   2  140.59   11.50
   7  -8  -2  120.39   11.40
  -7  -8   2  120.99    9.80
  -7  -8   2  112.39   12.30
   7  -8  -2  109.09   10.80
  -7  -8   2  125.49   12.10
  -7   8  -2  115.29   11.20
   7  -8  -2  114.59   11.10
  -7   8  -2  125.99   12.50
  -7   8  -2  118.19   10.90
  -7   8  -2  113.39    8.60
   7  -8  -2  120.79   10.60
  -7  -8   2  125.29   11.50
   7   8   2  113.79    8.10
   7   8   2  134.19   10.60
  -7  -8  -2  121.99   11.50
  -7   8   2  119.79    7.50
  -7   8   2  144.39   12.50
  -7  -8  -2  110.99   10.20
   7  -8   2  118.49   10.70
  -7  -8  -2  117.39   11.30
  -7  -8  -2  110.29   10.20
   7  -8   2  115.49   10.70
   7   8  -2  146.89   11.90
   7  -8   2  131.49   12.30
  -7   8   2  148.39   12.20
   7  -8   2  135.49   11.40
   7   8  -2  116.99   10.70
   7   8  -2  128.29    9.50
  -7  -9   2  383.36   21.90
  -7   9  -2  401.16   22.20
   7  -9  -2  351.96   20.60
  -7   9  -2  365.96   22.80
   7   9   2  322.97   23.30
  -7  -9   2  330.97   22.10
  -7   9  -2  356.06   17.30
  -7  -9   2  357.16   20.10
   7  -9  -2  356.56   21.40
   7   9   2  368.46   16.80
  -7  -9   2  374.16   19.60
   7   9   2  351.86   19.30
   7  -9  -2  356.56   20.70
   7   9  -2  381.16   18.60
  -7  -9  -2  358.46   22.60
   7   9  -2  378.96   20.80
  -7  -9  -2  352.76   20.10
  -7   9   2  350.16   15.00
   7  -9   2  352.86   21.00
   7  -9   2  345.17   20.80
   7   9  -2  357.66   20.90
  -7   9   2  384.26   21.50
  -7   9   2  367.46   22.40
  -7  -9  -2  367.16   21.00
   7  10   2    8.30    4.00
   7 -10  -2    4.40    4.90
  -7  10  -2    0.60    5.00
   7  10   2    3.90    4.30
  -7 -10   2    7.20    4.90
  -7  10  -2   11.80    4.40
  -7  10  -2    1.70    5.60
   7  10   2   13.70    6.40
   7 -10  -2   10.80    7.10
  -7 -10   2   15.90    7.00
  -7 -10   2    8.00    4.50
  -7 -10  -2    2.60    4.30
  -7 -10  -2   10.40    5.50
  -7  10   2   -1.90    5.30
  -7 -10  -2    3.80    6.40
  -7  10   2    7.60    2.90
   7 -10   2   15.40    7.80
   7 -10   2    7.50    5.30
  -7 -10  -2    8.10    5.30
   7  10  -2    0.40    4.80
   7  10  -2    2.40    4.80
   7 -11  -2  439.96   26.40
   7  11   2  393.66   25.30
  -7  11  -2  470.75   28.10
   7  11   2  438.96   21.40
  -7  11  -2  442.66   20.10
  -7 -11   2  398.96   23.40
   7  11   2  425.06   23.30
  -7 -11   2  419.76   27.60
  -7  11  -2  463.25   27.20
   7 -11   2  419.96   25.70
  -7 -11  -2  429.46   24.50
  -7  11   2  491.05   27.30
  -7 -11  -2  389.66   27.20
   7  11  -2  471.85   24.80
   7  11  -2  470.85   27.00
  -7 -11  -2  446.36   28.30
   7  12   2   41.10   12.00
   7  12  -2   50.49   11.50
   8   0   2 1985.50   63.89
   8   0   2 1876.51   62.39
  -8   0   2 1888.31   63.49
  -8   0  -2 2002.90   63.59
   8   0  -2 2001.50   63.49
  -8   0  -2 1951.90   64.09
  -8   0   2 1956.10   63.29
  -8   0   2 1923.71   63.69
   8   0   2 2035.30   66.19
   8   0   2 1967.30   63.69
  -8   0  -2 1916.71   63.79
   8   0  -2 1935.11   63.19
  -8   0  -2 1879.21   63.59
  -8   0   2 2007.70   63.89
  -8   0   2 2001.30   61.89
   8   0  -2 2023.50   63.89
   8   0  -2 1819.62   63.49
  -8   0  -2 1958.00   63.69
  -8   0   2 1993.30   63.89
  -8   0  -2 1974.20   62.59
   8   1   2 1472.95   49.80
  -8   1  -2 1511.55   50.19
  -8  -1   2 1518.25   49.20
   8  -1  -2 1456.85   49.70
  -8   1  -2 1457.65   49.40
  -8   1  -2 1516.95   49.20
  -8  -1   2 1442.86   49.20
  -8  -1   2 1516.95   50.09
   8   1   2 1519.95   49.70
   8  -1  -2 1436.86   49.70
   8   1   2 1521.75   49.30
  -8   1  -2 1515.45   50.09
   8  -1  -2 1466.15   49.70
   8   1   2 1529.15   48.30
  -8   1  -2 1459.15   49.70
  -8   1  -2 1450.25   49.99
  -8  -1   2 1529.15   50.09
  -8  -1  -2 1490.95   49.99
  -8  -1  -2 1476.85   49.80
   8  -1   2 1581.04   52.69
  -8   1   2 1440.36   50.09
  -8   1   2 1454.45   47.80
  -8   1   2 1461.15   49.80
   8  -1   2 1537.15   50.09
  -8  -1  -2 1493.65   48.20
   8   1  -2 1530.35   49.90
  -8  -1  -2 1494.05   49.90
   8  -1   2 1467.85   49.20
  -8  -1  -2 1503.25   52.89
  -8   1   2 1406.56   49.10
   8   1  -2 1420.06   48.90
  -8   1   2 1435.16   49.60
   8   1  -2 1379.26   49.90
   8   1  -2 1443.96   49.70
  -8   1   2 1593.94   50.09
   8   1  -2 1492.95   49.20
  -8   2  -2   40.70    4.80
   8   2   2   40.60    3.60
  -8  -2   2   43.50    4.40
   8   2   2   35.00    4.20
  -8   2  -2   40.10    4.60
   8  -2  -2   45.60    5.00
  -8  -2   2   42.80    4.70
   8  -2  -2   44.00    4.70
  -8   2  -2   45.60    4.50
   8   2   2   33.20    4.20
  -8   2  -2   35.40    4.30
  -8  -2   2   40.10    4.70
  -8  -2   2   41.20    5.00
  -8   2  -2   46.80    4.90
   8   2   2   45.30    4.90
   8   2   2   37.20    4.40
  -8   2  -2   32.40    4.10
   8  -2  -2   52.39    4.30
   8  -2  -2   38.30    4.40
  -8  -2  -2   44.50    4.70
  -8   2   2   40.00    4.50
  -8   2   2   47.90    4.80
   8  -2   2   44.80    4.80
  -8  -2  -2   48.30    4.80
   8   2  -2   44.80    4.70
  -8  -2  -2   40.60    4.70
   8  -2   2   44.50    4.60
   8   2  -2   38.50    3.90
  -8   2   2   42.50    4.00
  -8  -2  -2   41.50    3.70
   8   2  -2   43.50    4.40
  -8  -2  -2   39.30    4.70
  -8   2   2   35.90    3.90
   8   2  -2   34.10    5.30
   8   2  -2   45.60    4.90
   8  -2   2   39.00    4.40
   8  -2   2   34.30    4.50
   8   3   2 4007.80  127.69
   8  -3  -2 4035.40  127.89
   8  -3  -2 3962.70  127.99
  -8   3  -2 4270.27  128.49
  -8   3  -2 4115.39  127.89
  -8  -3   2 4137.49  128.09
   8  -3  -2 4110.49  126.29
   8  -3  -2 4069.79  127.69
  -8  -3   2 4269.17  128.39
   8  -3  -2 4190.48  128.59
   8   3   2 4107.29  127.79
  -8   3  -2 4076.69  128.19
   8   3   2 3964.40  131.69
  -8  -3   2 3970.80  126.69
   8   3   2 4146.39  127.39
  -8   3  -2 3995.20  127.89
   8   3   2 4109.89  124.69
  -8  -3   2 4134.59  128.79
   8  -3   2 4087.49  126.59
  -8  -3  -2 4181.78  128.09
  -8   3   2 4043.00  126.59
  -8  -3  -2 4258.57  128.59
  -8   3   2 4219.08  128.29
   8   3  -2 4041.30  126.09
  -8  -3  -2 3905.51  127.99
   8  -3   2 3943.81  127.89
   8  -3   2 4090.39  128.19
  -8   3   2 4109.79  127.89
  -8  -3  -2 4128.39  127.99
  -8   3   2 4002.40  127.79
   8  -3   2 4110.29  127.99
   8   3  -2 4309.17  129.59
  -8   3   2 3868.41  125.69
   8  -3   2 4295.57  128.29
   8   3  -2 3849.71  128.39
   8   3  -2 4175.18  128.69
   8   3  -2 4107.09  127.99
   8   4   2   77.59    6.80
  -8  -4   2   92.09    7.80
   8  -4  -2   85.99    6.80
   8  -4  -2   90.59    7.40
   8  -4  -2   71.79    7.30
  -8   4  -2  102.09    8.00
   8  -4  -2   77.49    7.00
  -8  -4   2   81.59    7.10
   8   4   2   84.39    7.30
   8   4   2   80.99    6.80
  -8   4  -2   80.19    7.20
  -8  -4   2   78.29    7.60
  -8  -4   2   84.49    7.70
   8   4   2  108.99    5.90
   8   4   2   96.79    7.80
  -8  -4   2   77.09    7.40
  -8   4   2   79.09    6.60
   8  -4   2   88.09    6.80
   8   4  -2   85.49    7.30
  -8  -4  -2   85.99    7.20
  -8  -4  -2   77.19    7.20
   8   4  -2   74.29    7.30
   8  -4   2   88.59    7.50
  -8   4   2   80.79    7.40
  -8  -4  -2  101.29    7.50
   8   4  -2   89.89    6.80
   8  -4   2   77.29    7.00
  -8   4   2   83.49    7.10
  -8   4   2   74.39    7.00
   8  -4   2   84.19    7.40
  -8  -4  -2   91.79    7.70
   8  -4   2   78.49    7.00
  -8  -4  -2   85.79    7.30
   8   4  -2   83.29    6.00
   8   4  -2   74.69    7.10
  -8   4   2   81.59    5.90
  -8   5  -2   43.40    5.70
   8   5   2   43.60    5.60
   8   5   2   41.00    5.30
  -8  -5   2   38.30    6.10
   8   5   2   47.80    4.10
  -8  -5   2   29.90    5.30
   8  -5  -2   49.90    6.10
  -8   5  -2   42.00    5.70
   8  -5  -2   44.60    6.30
   8  -5  -2   38.70    5.30
  -8  -5   2   46.20    5.20
   8   5   2   45.10    5.90
  -8   5  -2   44.30    6.10
   8   5   2   39.50    5.80
   8  -5  -2   36.10    5.30
   8  -5  -2   37.20    5.50
  -8  -5   2   45.40    6.10
  -8  -5   2   36.80    5.80
   8   5  -2   50.69    4.90
  -8  -5  -2   52.29    5.70
  -8  -5  -2   38.10    5.70
   8  -5   2   41.90    5.10
   8  -5   2   43.90    5.80
   8   5  -2   41.20    5.60
   8  -5   2   39.20    5.90
  -8   5   2   34.00    5.10
   8   5  -2   44.00    5.30
  -8   5   2   37.40    5.30
  -8  -5  -2   45.80    6.00
   8  -5   2   38.00    5.90
  -8  -5  -2   36.00    5.20
   8   5  -2   30.90    5.40
   8   5  -2   43.80    6.10
  -8   5   2   34.30    4.00
   8  -5   2   45.90    6.20
  -8  -5  -2   49.00    6.00
  -8   5   2   38.50    5.80
  -8  -6   2   14.30    4.50
  -8   6  -2    6.40    3.50
   8  -6  -2    5.50    3.30
  -8  -6   2   -0.20    2.70
   8   6   2    4.50    3.40
   8  -6  -2    7.70    3.00
   8  -6  -2    7.40    2.90
  -8  -6   2    8.00    2.70
   8   6   2    4.70    2.90
   8   6   2    9.00    2.30
  -8   6  -2    5.30    3.20
   8   6   2   13.70    3.50
  -8   6  -2   11.00    3.30
   8  -6  -2    4.40    2.90
   8  -6  -2    2.50    2.50
  -8  -6   2    3.10    3.40
  -8  -6   2    3.20    3.00
   8  -6   2    5.70    3.10
   8  -6   2    5.60    3.40
   8  -6   2    5.00    2.40
   8   6  -2    9.20    3.40
   8   6  -2   14.40    4.40
  -8  -6  -2    6.70    2.90
  -8  -6  -2    3.90    3.40
  -8   6   2    5.50    2.10
  -8  -6  -2   13.10    4.50
   8  -6   2    7.10    3.30
  -8   6   2    4.90    2.90
   8   6  -2    8.10    3.40
  -8   6   2    8.90    3.60
   8  -6   2    7.50    3.50
  -8  -6  -2    8.90    3.50
  -8  -6  -2   10.10    3.60
  -8   6   2    9.10    3.90
  -8   7  -2  187.68   13.40
  -8  -7   2  185.18   14.50
  -8   7  -2  199.18   14.30
   8   7   2  184.88    9.90
  -8   7  -2  171.18   12.90
   8  -7  -2  212.48   13.70
  -8  -7   2  190.88   14.40
   8   7   2  199.18   13.00
   8  -7  -2  129.69   12.30
   8  -7  -2  199.38   13.60
   8   7   2  149.79   12.80
   8  -7  -2  205.08   13.60
  -8   7  -2  184.38   11.40
  -8  -7   2  177.08   11.70
   8   7   2  191.58   13.20
  -8  -7   2  182.18   13.10
  -8  -7   2  173.28   12.90
   8  -7  -2  198.18   13.60
   8  -7   2  197.48   15.10
   8  -7   2  206.68   13.70
   8   7  -2  179.98   13.00
  -8  -7  -2  202.18   13.30
   8  -7   2  188.58   14.00
  -8  -7  -2  182.28   12.70
  -8  -7  -2  194.28   14.20
   8  -7   2  193.78   13.50
   8  -7   2  185.48   12.90
  -8   7   2  179.48   13.10
  -8   7   2  206.18   13.60
  -8   7   2  180.18    9.70
  -8   7   2  176.68   13.20
   8   7  -2  195.78   13.40
  -8  -7  -2  187.18   12.60
  -8   8  -2    5.20    3.40
  -8   8  -2    9.10    4.40
  -8  -8   2    5.90    3.50
   8  -8  -2    9.20    4.00
  -8  -8   2   16.20    4.70
   8  -8  -2    8.10    4.30
   8   8   2    6.50    3.10
  -8   8  -2   11.50    4.20
  -8  -8   2   11.60    5.70
   8   8   2    4.00    3.30
  -8  -8   2    3.90    4.00
   8   8   2    8.60    4.70
   8  -8  -2    9.30    4.60
   8  -8  -2    4.50    4.00
  -8   8   2    7.00    4.10
  -8  -8  -2   10.10    3.90
  -8   8   2    5.00    2.60
  -8  -8  -2    7.70    4.50
  -8  -8  -2   11.40    4.90
  -8   8   2   10.50    5.20
   8  -8   2   11.50    5.10
   8   8  -2    3.40    3.70
   8  -8   2    7.80    4.90
   8  -8   2    5.30    3.60
   8  -8   2    2.90    3.10
   8   8  -2    0.80    4.00
  -8  -8  -2    5.50    3.60
   8   9   2  833.02   36.40
   8   9   2  803.92   30.50
   8   9   2  838.82   35.10
   8  -9  -2  853.91   36.60
   8  -9  -2  836.52   38.70
  -8  -9   2  786.12   36.30
  -8  -9   2  836.12   39.20
  -8   9  -2  839.62   31.90
  -8   9  -2  834.42   37.10
  -8  -9   2  860.51   34.90
  -8   9   2  783.52   37.20
  -8  -9  -2  749.33   34.20
   8   9  -2  844.32   36.10
   8  -9   2  797.92   36.30
  -8  -9  -2  786.42   35.90
   8   9  -2  807.02   32.40
  -8  -9  -2  801.82   35.30
  -8  -9  -2  831.42   38.70
  -8   9   2  835.42   29.10
   8   9  -2  835.02   37.00
  -8   9   2  841.32   29.30
   8  -9   2  831.52   36.50
  -8 -10   2   44.70   10.20
  -8 -10   2   46.70   10.90
   8 -10  -2   50.79   11.30
   8  10   2   30.80    7.70
  -8  10  -2   29.20    8.50
  -8  10  -2   50.79    7.10
   8  10   2   52.89    7.50
   8  10   2   44.20    8.60
  -8  10  -2   58.49   11.00
   8 -10  -2   48.60    9.80
   8  10  -2   51.49   10.30
  -8  10   2   44.00    5.10
  -8  10   2   61.59   10.40
   8 -10   2   38.90    8.90
  -8 -10  -2   42.30    9.10
   8  10  -2   40.50    8.60
  -8 -10  -2   43.30    9.00
  -8 -10  -2   34.10    8.10
  -8  10   2   48.10    5.60
   8 -10   2   38.60    9.60
   8 -11  -2  -11.70    8.90
  -8 -11   2    5.40    6.40
   8  11   2   -3.50    7.50
  -8  11  -2   -1.10    4.10
  -8  11  -2   -6.70    6.00
   8  11   2    2.60    5.60
   8  11   2   -3.40    8.70
   8 -11  -2   -1.50    5.40
  -8  11  -2   -9.50    7.40
  -8 -11   2    0.80    5.00
   8 -11   2   -0.10    4.90
   8  11  -2    2.70    5.20
  -8 -11  -2    1.20    5.90
  -8 -11  -2   -5.70    9.60
   8  11  -2   -9.30    6.20
  -8 -11  -2   -3.70    4.80
  -8  11   2    3.10    7.80
  -9   0   2 3650.43  113.49
   9   0  -2 3703.33  113.09
  -9   0   2 3599.24  113.39
   9   0   2 3642.24  112.19
   9   0  -2 3364.46  113.19
   9   0  -2 3559.74  113.49
   9   0  -2 3700.93  113.39
   9   0   2 3581.34  113.49
  -9   0  -2 3464.75  116.19
  -9   0  -2 3629.84  112.19
   9   0   2 3584.64  113.29
  -9   0   2 3569.14  113.39
  -9   0  -2 3667.63  113.09
  -9   0  -2 3440.96  113.29
  -9   0   2 3680.83  113.59
   9   0   2 3785.92  113.49
  -9   0  -2 3589.44  113.59
   9   0  -2 3757.72  113.19
  -9   0  -2 3642.54  113.49
  -9   0   2 3542.95  111.19
  -9   1  -2    5.90    2.40
   9   1   2    4.20    1.70
   9   1   2   11.90    2.50
  -9   1  -2    7.40    2.40
   9  -1  -2    5.00    2.40
  -9  -1   2    8.60    2.50
   9  -1  -2    5.70    1.90
   9   1   2   14.10    3.50
   9  -1  -2   12.00    2.90
  -9   1  -2    7.40    2.60
   9  -1  -2    4.30    2.20
   9   1   2    5.50    2.30
  -9   1  -2    7.60    2.50
  -9  -1   2    8.00    2.40
  -9  -1   2    5.20    2.10
  -9  -1   2   21.20    3.70
  -9   1  -2    5.40    1.90
  -9  -1   2   12.80    3.10
   9   1   2   11.40    2.80
   9  -1   2    9.40    2.80
  -9   1   2    5.60    2.00
   9   1  -2   10.70    2.90
  -9  -1  -2    8.30    2.40
  -9   1   2    7.40    3.40
   9  -1   2    3.10    1.50
   9   1  -2    5.30    2.10
   9   1  -2    7.50    3.50
  -9  -1  -2    4.30    2.10
  -9   1   2   13.10    3.10
   9  -1   2   19.40    3.70
  -9  -1  -2    8.20    2.20
   9   1  -2    2.40    1.90
  -9   1   2    9.10    2.20
  -9   1   2    8.70    3.10
  -9  -1  -2   11.50    3.30
   9  -2  -2  726.43   26.40
   9   2   2  730.23   29.90
  -9   2  -2  699.63   28.50
   9   2   2  705.33   28.00
  -9  -2   2  745.03   29.00
   9   2   2  738.23   29.10
  -9   2  -2  736.83   28.10
  -9   2  -2  822.82   28.50
  -9   2  -2  750.42   28.60
  -9   2  -2  727.33   28.40
   9  -2  -2  683.93   28.00
  -9  -2   2  724.13   27.60
  -9  -2   2  730.33   28.40
   9  -2  -2  702.13   28.20
   9   2   2  734.13   26.10
  -9   2  -2  714.63   27.80
   9  -2  -2  740.63   28.30
  -9  -2  -2  748.23   26.20
  -9  -2  -2  735.43   28.40
  -9  -2  -2  772.72   29.10
  -9   2   2  747.53   27.40
  -9   2   2  730.53   26.60
  -9   2   2  737.33   28.30
  -9   2   2  725.03   28.30
  -9  -2  -2  732.53   28.40
   9   2  -2  687.33   26.80
   9   2  -2  752.22   28.90
   9   2  -2  708.53   28.70
   9   2  -2  739.33   27.50
   9   2  -2  703.73   28.00
  -9  -2  -2  697.13   27.80
   9  -2   2  755.92   28.50
  -9   2   2  728.73   29.00
   9  -2   2  743.83   28.40
   9  -2   2  730.13   27.80
  -9   2   2  744.43   28.30
  -9  -3   2  297.77   20.40
  -9  -3   2  271.17   15.00
  -9   3  -2  288.87   14.60
  -9   3  -2  304.57   15.00
   9   3   2  291.37   14.70
  -9  -3   2  293.07   14.80
  -9   3  -2  298.07   15.10
   9   3   2  282.37   14.30
   9  -3  -2  262.07   14.30
   9   3   2  277.17   14.30
   9  -3  -2  303.97   13.50
   9  -3  -2  296.97   14.70
   9   3   2  279.37   12.20
   9   3   2  272.67   15.00
  -9   3  -2  291.07   14.00
   9  -3  -2  292.37   15.00
   9   3  -2  290.97   14.70
   9  -3   2  269.77   14.60
  -9   3   2  283.57   13.30
  -9   3   2  284.87   14.50
   9   3  -2  308.77   14.20
   9   3  -2  296.07   15.20
   9  -3   2  287.17   14.60
  -9   3   2  298.77   15.00
  -9   3   2  277.17   13.50
  -9  -3  -2  281.67   14.30
  -9  -3  -2  286.27   15.00
  -9   3   2  293.17   14.80
   9   3  -2  268.87   13.10
   9  -3   2  293.97   13.80
   9  -3   2  300.37   14.50
  -9  -3  -2  276.97   16.60
  -9  -3  -2  286.27   14.70
   9   3  -2  272.87   15.10
   9  -3   2  263.27   14.40
  -9   4  -2  276.67   15.10
   9  -4  -2  283.37   15.50
   9  -4  -2  296.07   15.60
  -9  -4   2  287.27   15.40
  -9  -4   2  287.27   15.40
  -9   4  -2  278.97   15.30
   9   4   2  287.87   14.70
  -9   4  -2  271.77   15.00
   9   4   2  296.47   15.40
   9   4   2  286.87   15.60
   9  -4  -2  290.37   15.20
   9   4   2  285.47   12.40
  -9  -4   2  269.47   15.40
  -9   4  -2  283.87   15.30
   9   4   2  291.77   15.40
  -9  -4   2  283.67   14.30
   9  -4  -2  306.97   15.40
  -9   4   2  283.47   15.20
  -9   4   2  288.17   13.30
  -9  -4  -2  306.77   15.90
   9   4  -2  284.97   13.50
   9   4  -2  313.07   15.70
   9   4  -2  265.97   15.40
  -9  -4  -2  292.57   15.40
   9   4  -2  320.97   16.10
  -9   4   2  287.57   15.30
  -9   4   2  292.97   14.60
   9   4  -2  305.47   14.50
   9  -4   2  270.87   14.10
   9  -4   2  297.87   15.60
  -9  -4  -2  296.37   15.80
  -9   4   2  280.17   15.00
  -9  -4  -2  287.47   14.90
  -9  -4  -2  292.67   15.30
   9  -4   2  296.17   15.30
   9  -4   2  290.17   15.50
   9  -4   2  298.27   15.70
  -9  -5   2  873.51   34.30
   9   5   2  843.12   33.60
   9   5   2  805.72   33.30
  -9   5  -2  844.72   33.90
  -9   5  -2  821.62   33.50
   9  -5  -2  847.72   33.80
   9  -5  -2  879.21   33.40
  -9  -5   2  849.52   32.10
  -9  -5   2  816.82   34.60
  -9  -5   2  810.72   33.20
   9  -5  -2  829.82   34.00
  -9   5  -2  818.62   33.30
   9   5   2  810.52   29.10
  -9  -5   2  833.32   33.90
  -9  -5   2  809.42   33.20
   9   5   2  865.81   32.70
   9  -5  -2  835.12   32.30
   9  -5  -2  855.01   33.60
   9   5   2  851.61   33.30
   9   5  -2  846.62   31.90
  -9   5   2  813.82   32.60
   9  -5   2  836.22   33.60
  -9  -5  -2  864.21   33.70
  -9   5   2  863.91   33.30
   9  -5   2  781.52   33.30
  -9  -5  -2  816.42   34.10
   9   5  -2  873.11   33.70
   9  -5   2  864.11   32.60
  -9  -5  -2  891.71   33.70
  -9  -5  -2  842.92   33.30
  -9  -5  -2  821.62   32.70
  -9   5   2  814.52   30.00
   9   5  -2  811.72   33.80
   9   5  -2  790.02   33.70
   9  -5   2  837.62   33.30
  -9   5   2  789.72   33.10
   9   5  -2  867.01   30.80
  -9   5   2  851.41   33.40
   9  -5   2  863.41   33.50
   9  -6  -2   11.80    3.90
   9   6   2   17.30    3.10
   9  -6  -2   16.40    4.50
  -9   6  -2   19.30    5.10
  -9  -6   2   19.20    6.00
  -9  -6   2   22.80    5.70
  -9   6  -2   20.00    5.20
   9  -6  -2   10.00    3.70
  -9  -6   2   15.40    3.90
  -9  -6   2    7.70    4.10
   9   6   2   19.00    4.60
   9   6   2   17.80    4.60
   9  -6  -2   24.90    7.80
  -9  -6   2   18.40    5.20
   9  -6  -2   22.20    4.70
   9   6   2   13.00    4.00
  -9  -6  -2   24.20    5.40
   9  -6   2   14.50    4.10
  -9  -6  -2    7.60    3.10
   9  -6   2   19.10    4.90
  -9   6   2   15.90    4.20
  -9   6   2   12.00    5.20
  -9  -6  -2   24.70    5.60
  -9   6   2   18.50    3.80
   9  -6   2   15.90    4.20
  -9  -6  -2   16.80    4.50
   9  -6   2   13.20    4.10
  -9   6   2   11.80    3.50
  -9  -6  -2   16.00    5.90
   9   6  -2   16.80    3.70
   9  -6   2   29.80    6.20
   9   6  -2   24.50    5.30
   9   6  -2   17.10    6.00
   9   6  -2   23.80    5.30
   9  -7  -2 1080.29   42.30
   9   7   2 1107.29   42.90
  -9   7  -2 1110.09   43.50
  -9  -7   2 1092.59   45.00
  -9  -7   2 1064.89   42.80
   9  -7  -2 1143.29   43.10
   9   7   2 1091.29   37.50
  -9   7  -2 1010.20   43.60
   9  -7  -2 1086.29   43.20
   9   7   2 1070.19   42.50
  -9  -7   2 1140.79   41.60
  -9  -7   2 1074.59   43.00
   9  -7  -2 1082.49   43.30
   9  -7   2 1097.79   43.70
  -9  -7  -2 1075.59   42.50
   9  -7   2 1103.89   42.40
  -9  -7  -2 1041.30   44.20
   9   7  -2 1084.79   43.30
  -9   7   2 1073.19   43.20
   9  -7   2 1077.59   43.70
  -9   7   2 1110.59   43.10
   9   7  -2 1068.59   42.80
  -9  -7  -2 1164.18   43.60
  -9   7   2 1072.09   37.60
   9  -7   2 1113.89   43.10
  -9  -7  -2 1112.49   42.40
   9   8   2  224.08   11.60
  -9   8  -2  221.68   16.70
  -9   8  -2  223.98   16.10
  -9  -8   2  247.88   16.60
  -9  -8   2  231.38   14.60
   9   8   2  231.68   18.40
   9  -8  -2  237.28   16.10
   9  -8  -2  225.88   16.00
  -9  -8   2  207.48   16.10
   9  -8  -2  234.78   16.20
   9  -8  -2  238.68   16.50
  -9   8  -2  221.68   13.10
   9   8   2  232.18   12.00
   9   8   2  228.18   15.40
  -9  -8   2  249.97   20.40
   9   8  -2  234.98   16.20
  -9  -8  -2  249.18   15.80
  -9   8   2  215.18   11.50
  -9   8   2  232.48   15.80
   9  -8   2  223.18   16.10
  -9  -8  -2  210.48   15.60
   9   8  -2  244.28   16.30
  -9  -8  -2  227.18   15.70
   9  -8   2  225.38   16.20
   9  -8   2  234.78   15.50
  -9  -8  -2  232.38   17.10
  -9   8   2  224.08   11.50
  -9   8   2  223.98   16.20
  -9  -9   2 1179.38   46.00
  -9   9  -2 1216.88   49.00
   9   9   2 1161.18   41.30
   9   9   2 1197.58   47.00
  -9   9  -2 1209.88   43.20
   9  -9  -2 1188.78   48.70
   9  -9  -2 1215.38   48.90
  -9  -9   2 1127.69   50.29
   9   9   2 1181.38   41.40
   9   9   2 1177.98   48.00
   9  -9  -2 1194.98   48.10
  -9  -9   2 1095.69   61.59
  -9   9  -2 1256.17   50.89
  -9  -9  -2 1082.59   47.20
  -9   9   2 1219.88   49.40
   9   9  -2 1226.58   47.90
  -9   9   2 1209.18   40.30
  -9   9   2 1275.87   49.00
   9  -9   2 1152.78   47.40
   9  -9   2 1124.09   50.59
  -9  -9  -2 1170.18   50.49
   9   9  -2 1193.18   48.40
   9   9  -2 1108.29   43.10
  -9   9   2 1206.78   40.20
  -9 -10   2  571.84   34.10
  -9 -10   2  581.94   33.10
   9  10   2  642.84   24.90
   9  10   2  570.94   24.30
  -9 -10   2  615.84   29.20
   9 -10  -2  619.04   31.60
  -9  10  -2  576.44   31.30
  -9  10  -2  595.94   32.80
  -9  10  -2  644.34   25.80
   9 -10  -2  596.24   31.30
   9  10   2  589.34   30.40
   9  10   2  581.54   29.50
   9 -10  -2  587.04   31.40
  -9  10   2  634.94   22.40
  -9  10   2  608.34   22.40
   9 -10   2  595.04   30.60
  -9  10   2  621.64   31.40
  -9 -10  -2  642.84   30.60
  -9  10   2  609.34   32.50
   9 -10   2  578.64   31.40
  -9 -10  -2  577.84   31.40
  -9 -10  -2  614.94   33.60
   9  10  -2  538.15   33.20
   9  10  -2  622.14   30.60
   9  10  -2  622.84   31.80
  -9  11  -2  260.17   14.80
   9 -11  -2  203.28   21.40
   9  11   2  244.08   14.10
   9  11   2  221.28   14.40
   9 -11  -2  239.58   19.50
  -9 -11   2  243.78   21.40
   9  11   2  216.48   20.00
  -9  11  -2  284.67   21.90
  -9  11  -2  259.17   20.80
   9  11   2  228.28   17.80
  -9 -11   2  216.28   17.20
   9  11  -2  218.08   20.60
  -9 -11  -2  233.38   21.00
   9 -11   2  243.58   19.20
  -9 -11  -2  256.27   19.10
  -9 -11  -2  205.58   21.00
   9  11  -2  263.47   18.80
  -9  11   2  235.08   21.10
 -10   0  -2 1417.16   48.20
  10   0   2 1309.27   46.20
 -10   0  -2 1349.86   47.70
  10   0  -2 1408.86   48.10
 -10   0   2 1296.87   47.50
 -10   0  -2 1465.05   49.30
 -10   0   2 1403.86   47.90
 -10   0  -2 1382.16   47.20
 -10   0   2 1351.86   47.70
  10   0   2 1364.96   47.90
 -10   0  -2 1362.66   47.90
 -10   0   2 1305.97   45.40
 -10   0  -2 1329.27   47.70
 -10   0   2 1357.86   47.60
 -10   0   2 1416.56   47.40
  10   0  -2 1325.77   49.30
  10   0   2 1392.26   47.60
  10   0  -2 1377.16   47.30
  10   0  -2 1255.67   47.40
  10   0   2 1447.46   51.19
  10   0  -2 1360.86   47.60
  10   1   2 2880.51   94.99
 -10   1  -2 2812.12   95.29
  10   1   2 3057.09   95.09
 -10   1  -2 2960.00   94.19
  10   1   2 2916.31   92.99
 -10   1  -2 3070.79   95.69
 -10  -1   2 2945.31   95.19
  10  -1  -2 3108.39   95.39
 -10  -1   2 3017.30   94.19
  10   1   2 2831.92   95.69
 -10  -1   2 2831.12   94.59
  10  -1  -2 3005.30   94.99
  10   1   2 3045.80   94.89
  10  -1  -2 2916.21   95.19
 -10   1  -2 3016.30   95.29
 -10  -1   2 3113.09   95.89
  10  -1  -2 2968.90   94.89
 -10   1  -2 2921.31   94.29
 -10   1  -2 2951.40   94.99
 -10  -1   2 2971.80   95.29
  10   1  -2 3055.99   94.59
 -10  -1  -2 2974.40   95.39
  10  -1   2 3004.00   95.09
  10   1  -2 2935.91   95.39
 -10   1   2 2939.81   94.89
 -10   1   2 2984.10   95.29
  10   1  -2 2867.51   93.89
  10   1  -2 3003.20   94.99
 -10   1   2 2934.51   92.59
  10   1  -2 2928.01   95.59
 -10  -1  -2 2971.60   93.19
 -10   1   2 2913.11   95.59
 -10   1   2 3022.40   94.99
 -10  -1  -2 2926.21   94.79
 -10  -1  -2 2991.10   95.69
 -10   1   2 2787.32   94.29
 -10  -1  -2 2976.30   95.29
 -10  -1  -2 2892.61   94.99
  10  -1   2 2969.20   97.19
  10   1  -2 2974.40   95.19
 -10   2  -2    1.40    1.90
 -10   2  -2   -0.50    1.80
  10   2   2   -0.80    1.10
 -10  -2   2    6.00    2.90
  10  -2  -2    2.40    2.00
  10   2   2    8.10    2.60
 -10  -2   2    3.00    2.30
 -10   2  -2    1.70    1.70
  10   2   2    6.40    2.00
  10  -2  -2    2.80    2.10
 -10  -2   2    3.00    1.70
 -10   2  -2    5.80    2.50
 -10   2  -2    4.70    2.30
  10  -2  -2    0.60    2.00
 -10   2  -2   12.10    5.00
  10  -2  -2    7.90    2.40
  10   2   2    6.10    2.70
 -10  -2   2    7.70    2.90
  10   2   2    5.20    2.10
  10   2  -2   -0.10    2.00
  10  -2   2    0.80    3.00
 -10   2   2    2.50    1.60
 -10  -2  -2    8.70    3.00
  10   2  -2   -0.30    1.70
  10  -2   2    1.30    2.10
 -10  -2  -2    2.80    2.40
 -10  -2  -2    1.70    1.90
  10   2  -2    1.70    1.40
 -10  -2  -2   -0.90    1.30
 -10   2   2    3.70    2.50
 -10   2   2    3.30    2.30
 -10  -2  -2    2.60    1.90
 -10   2   2    7.70    2.70
 -10   2   2   12.20    3.00
  10   2  -2    6.80    2.30
 -10   2   2    2.10    2.10
  10   2  -2    0.60    1.70
  10  -2   2    3.70    2.20
  10  -2   2    4.90    2.40
  10  -3  -2 1109.09   41.00
  10   3   2 1190.28   42.10
  10  -3  -2 1080.39   40.90
  10  -3  -2 1129.19   38.90
  10  -3  -2 1151.58   40.90
 -10  -3   2 1086.09   41.40
 -10  -3   2 1141.79   41.20
  10   3   2 1060.19   40.20
 -10   3  -2 1103.29   41.10
 -10   3  -2 1092.99   40.60
  10   3   2 1114.29   37.60
 -10   3  -2 1022.50   39.50
 -10  -3   2 1055.79   39.70
  10   3   2 1129.49   40.30
 -10   3  -2 1115.39   41.10
 -10  -3   2 1083.89   40.80
  10   3   2 1105.99   40.70
 -10   3   2 1102.29   39.10
  10  -3   2 1084.29   40.80
 -10  -3  -2 1192.18   41.80
  10  -3   2 1077.39   40.60
  10   3  -2 1131.39   41.00
 -10  -3  -2 1092.59   40.70
  10  -3   2 1133.59   39.50
 -10   3   2 1085.09   40.60
  10   3  -2 1105.09   39.60
  10   3  -2 1087.99   41.50
  10  -3   2 1128.49   40.90
  10  -3   2 1142.89   40.30
  10   3  -2 1096.39   38.90
 -10  -3  -2 1097.79   40.40
 -10   3   2 1097.59   39.00
 -10   3   2 1099.29   40.80
  10   3  -2 1052.89   41.00
 -10  -3  -2 1134.99   41.20
 -10   3   2 1135.59   40.80
 -10   4  -2  210.98   12.90
  10   4   2  211.08   10.20
  10   4   2  193.48   12.00
  10  -4  -2  221.78   13.00
 -10   4  -2  197.08   12.60
 -10   4  -2  210.68   13.10
  10  -4  -2  190.18   12.50
 -10   4  -2  223.78   13.30
 -10  -4   2  203.38   13.20
  10   4   2  220.08   13.60
 -10   4  -2  193.58   11.60
  10   4   2  214.58   13.00
 -10  -4   2  221.08   13.50
  10  -4  -2  209.88   12.60
 -10  -4   2  214.18   12.10
  10  -4  -2  179.38   12.60
  10  -4  -2  217.38   11.90
  10   4   2  214.68   13.00
 -10  -4   2  205.28   14.80
  10   4  -2  206.28   11.90
  10  -4   2  203.48   12.80
  10   4  -2  188.08   12.90
  10   4  -2  210.68   13.40
 -10  -4  -2  197.98   12.40
 -10   4   2  212.98   12.10
  10  -4   2  206.08   12.80
 -10  -4  -2  227.28   13.30
  10   4  -2  216.88   11.30
 -10   4   2  211.78   13.00
 -10   4   2  216.48   13.00
  10  -4   2  210.58   12.00
  10  -4   2  195.88   12.30
 -10   4   2  207.08   11.10
  10   4  -2  207.98   12.80
 -10  -4  -2  202.68   12.60
 -10   4   2  207.98   12.80
 -10  -4  -2  180.38   12.60
  10  -4   2  182.88   12.30
  10  -5  -2  700.83   29.50
  10   5   2  699.43   24.70
  10  -5  -2  678.73   29.20
  10  -5  -2  681.33   28.80
  10   5   2  610.04   28.20
  10  -5  -2  661.73   28.50
  10   5   2  645.24   27.60
  10   5   2  710.63   29.60
 -10  -5   2  675.03   29.50
 -10  -5   2  668.73   28.80
  10  -5  -2  670.53   27.40
 -10  -5   2  688.93   29.30
 -10   5  -2  733.23   38.20
 -10   5  -2  703.23   29.20
  10   5   2  692.63   28.60
 -10  -5   2  658.43   28.50
 -10   5  -2  641.44   28.70
 -10   5  -2  633.54   28.30
 -10  -5   2  683.53   27.60
  10   5  -2  693.73   27.40
  10  -5   2  684.23   28.80
  10  -5   2  642.34   27.30
  10   5  -2  677.13   29.20
  10  -5   2  706.33   29.60
 -10  -5  -2  641.84   28.30
 -10   5   2  670.83   28.60
 -10  -5  -2  625.84   28.90
 -10  -5  -2  658.83   28.80
  10  -5   2  640.44   28.70
 -10   5   2  661.93   28.50
  10   5  -2  668.43   29.40
  10  -5   2  690.73   28.60
 -10   5   2  643.34   28.60
  10   5  -2  614.64   28.80
 -10  -5  -2  659.23   28.00
 -10   5   2  671.93   28.00
 -10   5   2  689.53   25.90
  10   6   2    6.10    3.90
  10   6   2    2.30    2.90
 -10  -6   2    6.60    3.90
  10   6   2    5.20    2.20
  10  -6  -2    0.40    3.40
 -10   6  -2    8.40    4.00
  10  -6  -2    7.10    3.00
 -10  -6   2   -0.90    2.00
 -10  -6   2    3.30    4.10
  10   6   2    7.00    4.30
  10  -6  -2    6.80    3.60
 -10  -6   2    3.00    3.70
  10  -6  -2    5.20    3.20
 -10  -6   2    4.10    3.60
 -10   6  -2    1.30    3.20
  10   6   2    6.30    3.90
 -10  -6   2   13.10    4.10
  10  -6  -2   10.40    4.30
 -10   6   2    5.80    3.50
 -10   6   2    3.50    5.30
  10  -6   2    4.70    4.10
  10  -6   2    1.10    3.30
 -10   6   2    3.10    2.60
  10   6  -2    2.50    3.50
 -10  -6  -2    1.90    2.20
  10   6  -2    1.50    2.10
 -10  -6  -2    1.50    2.60
 -10  -6  -2    3.80    3.20
 -10  -6  -2    2.30    3.70
  10   6  -2    1.00    2.80
 -10   6   2    1.70    3.20
  10   6  -2    6.70    4.10
  10  -6   2   -4.30    2.90
  10  -6   2    3.00    4.00
  10   6  -2    2.10    3.40
 -10  -6  -2    2.30    3.30
 -10   6   2   10.70    3.90
  10  -6   2    5.40    3.10
  10   7   2  432.16   22.30
 -10   7  -2  443.16   22.90
  10   7   2  410.66   17.40
 -10  -7   2  418.06   22.50
 -10  -7   2  439.46   22.70
 -10  -7   2  400.96   23.10
 -10   7  -2  436.86   23.10
 -10  -7   2  406.66   22.50
 -10  -7   2  413.66   20.70
  10  -7  -2  386.66   21.20
  10  -7  -2  417.76   22.30
  10  -7  -2  400.76   22.20
  10  -7  -2  400.36   21.60
  10   7   2  447.96   22.60
 -10  -7  -2  445.96   22.60
 -10   7   2  434.26   22.50
  10   7  -2  366.26   21.60
  10   7  -2  407.96   18.80
 -10  -7  -2  406.06   21.80
  10  -7   2  414.06   22.70
 -10   7   2  415.86   17.90
  10  -7   2  416.86   21.80
 -10  -7  -2  401.86   23.20
  10   7  -2  400.76   21.70
  10  -7   2  434.26   21.60
  10  -7   2  394.06   22.00
 -10   7   2  427.86   22.30
 -10  -7  -2  433.46   21.90
 -10  -7  -2  407.86   22.00
  10   8   2   43.90    8.30
  10  -8  -2   52.79    9.30
  10   8   2   20.00    5.50
 -10   8  -2   46.90    6.50
 -10  -8   2   28.80    6.50
 -10   8  -2   35.70    7.70
  10   8   2   23.60    4.70
 -10  -8   2   29.80    6.30
  10  -8  -2   32.30    7.60
  10   8   2   27.90    5.10
  10  -8  -2   23.50    6.60
 -10   8  -2   23.90    6.60
  10  -8  -2   23.70    6.30
 -10  -8   2   21.00    6.40
 -10  -8  -2   37.70    8.50
  10  -8   2   35.00    8.00
  10   8  -2   34.50    5.60
  10   8  -2   19.20    6.00
 -10  -8  -2   40.80    8.30
 -10   8   2   29.20    4.90
 -10  -8  -2   26.50    9.40
  10  -8   2   29.10    7.90
 -10  -8  -2   32.70    7.30
 -10  -8  -2   32.60    7.00
 -10   8   2   28.00    4.80
  10  -8   2   37.50    7.00
  10   8  -2   21.90    5.60
 -10   8   2   31.40    7.40
  10  -9  -2   30.50    8.10
 -10   9  -2   43.00   10.20
  10   9   2   42.20    5.80
 -10  -9   2   66.49   11.40
  10   9   2   38.50    8.20
 -10  -9   2   57.49   11.70
 -10   9  -2   65.29   10.70
 -10   9  -2   54.19    7.60
  10   9   2   51.99    8.90
  10  -9  -2   59.19    9.80
  10   9   2   42.90    6.70
  10  -9  -2   50.59    9.30
 -10  -9   2   42.70    7.80
  10  -9   2   42.10    8.80
 -10  -9  -2   53.69   11.10
 -10   9   2   49.40   11.60
  10   9  -2   38.80    7.80
  10   9  -2   53.99   10.10
 -10   9   2   50.09    5.80
 -10   9   2   41.70    9.50
 -10  -9  -2   57.29   10.60
  10  -9   2   41.50    9.50
  10   9  -2   34.80    6.60
 -10  -9  -2   60.59    9.40
  10   9  -2   41.80    8.70
 -10  10  -2   80.99   13.10
 -10 -10   2   83.29   10.90
  10  10   2   74.99    7.70
  10 -10  -2   52.79   16.80
  10  10   2   75.39   11.30
 -10  10  -2   85.19    8.90
 -10 -10   2   50.09   11.30
  10 -10  -2   75.09   10.70
  10  10   2   68.49   12.20
 -10  10  -2   60.29   12.40
  10 -10  -2   64.29   11.30
  10  10   2   60.19    8.30
  10  10  -2   70.29   12.30
 -10  10   2   69.89   12.30
 -10  10   2   82.29    7.60
  10  10  -2   81.09   13.10
 -10 -10  -2   66.69   14.50
 -10 -10  -2  100.79   11.90
 -10  10   2   63.49   11.90
  10  10  -2   85.59   11.70
 -10 -10  -2   88.39   13.20
 -10  10   2   73.69    6.80
  10 -10   2   69.59   11.10
  10  10  -2   63.69    8.80
 -10 -11   2  941.81   40.80
  10 -11  -2  905.71   43.30
 -10  11  -2  946.51   35.60
 -10 -11   2  814.82   49.60
 -10  11  -2  952.40   45.20
  10  11   2  953.70   41.40
  10  11   2  921.91   43.40
  10  11   2  845.52   34.00
 -10  11  -2  934.11   44.80
 -10 -11  -2  917.31   41.50
  10  11  -2  976.70   44.60
  10  11  -2  922.41   41.70
  10  11  -2  936.41   37.20
 -10  11   2  947.31   44.00
  10 -11   2  912.51   42.60
  11   0   2  690.23   27.60
  11   0  -2  706.33   27.80
  11   0  -2  674.13   27.20
  11   0  -2  666.03   28.10
 -11   0   2  731.33   28.20
  11   0  -2  620.34   27.30
 -11   0  -2  678.93   26.50
 -11   0  -2  723.93   28.30
 -11   0   2  675.53   27.10
 -11   0   2  662.63   27.60
 -11   0   2  687.53   27.80
 -11   0  -2  635.84   27.50
 -11   0   2  669.73   25.50
 -11   0   2  667.93   27.70
 -11   0  -2  698.53   28.10
 -11   0  -2  658.73   26.90
  11   0   2  616.54   27.20
 -11   0  -2  744.33   28.40
  11   0   2  706.43   27.90
  11   0  -2  695.13   27.50
 -11   1  -2  162.78   10.90
 -11   1  -2  164.98   12.50
 -11   1  -2  160.98   10.20
 -11  -1   2  169.88   11.10
 -11  -1   2  162.88   10.50
 -11  -1   2  166.78    9.60
  11   1   2  149.69    9.30
 -11  -1   2  150.38   10.40
  11  -1  -2  164.08   11.10
  11   1   2  169.58   10.80
  11   1   2  162.18   10.30
  11  -1  -2  150.58   10.40
  11   1   2  157.38   10.60
  11  -1  -2  161.38   10.70
 -11   1  -2  145.49    9.80
 -11  -1   2  154.88   10.00
  11  -1  -2  163.98   10.50
  11   1   2  162.98   10.60
 -11  -1  -2  175.68    9.90
  11   1  -2  159.38   11.00
 -11  -1  -2  159.88   11.00
  11  -1   2  164.78   10.60
 -11   1   2  164.18   10.70
 -11   1   2  172.18   10.90
  11   1  -2  146.29   10.60
 -11   1   2  144.29   10.30
  11   1  -2  159.58   10.30
 -11   1   2  177.18   11.50
 -11  -1  -2  140.79   10.10
  11  -1   2  163.18   10.70
  11   1  -2  151.28   10.40
 -11   1   2  154.48    9.00
 -11   1   2  142.79   10.10
  11   1  -2  153.38   10.70
  11   1  -2  151.78    9.80
 -11  -1  -2  159.88   10.60
 -11  -1  -2  166.58   12.10
  11  -1   2  145.49    9.80
 -11   2  -2 2100.59   71.79
 -11   2  -2 2128.49   71.49
  11  -2  -2 2218.08   71.39
  11   2   2 2208.58   71.39
  11  -2  -2 2060.69   70.89
  11   2   2 2175.88   70.79
 -11   2  -2 2155.58   71.39
  11  -2  -2 2020.40   70.69
 -11  -2   2 2186.98   72.09
 -11   2  -2 2049.09   70.29
  11   2   2 2080.59   70.29
 -11  -2   2 2047.70   70.19
  11   2   2 2169.38   68.49
 -11   2  -2 2167.38   70.59
 -11  -2   2 2118.49   71.29
 -11  -2   2 2210.38   71.59
 -11   2   2 1988.30   69.59
  11   2  -2 2176.98   70.29
  11   2  -2 2031.90   71.59
  11   2  -2 2066.69   70.89
 -11   2   2 2009.80   71.69
 -11   2   2 2065.99   70.89
  11  -2   2 2203.58   71.39
 -11   2   2 2089.99   70.99
 -11  -2  -2 2210.98   68.59
 -11   2   2 2186.88   71.29
 -11  -2  -2 2114.79   71.19
 -11  -2  -2 2053.29   71.39
 -11   2   2 2116.49   68.59
  11  -2   2 2117.19   70.79
 -11  -2  -2 2125.19   71.39
 -11  -2  -2 1997.00   70.59
  11  -2   2 2031.20   70.79
  11   2  -2 2077.49   71.29
  11   2  -2 2096.59   72.29
  11   3   2  698.43   25.40
 -11   3  -2  627.24   27.30
  11  -3  -2  701.03   28.30
  11  -3  -2  642.24   28.10
 -11  -3   2  653.03   27.30
  11   3   2  717.13   28.00
  11  -3  -2  699.13   28.60
 -11  -3   2  661.73   28.90
 -11   3  -2  665.03   28.40
  11   3   2  652.33   27.70
 -11  -3   2  691.93   28.60
 -11   3  -2  689.13   27.50
 -11  -3   2  686.03   29.10
  11   3   2  695.23   28.30
 -11   3  -2  669.53   28.40
  11  -3  -2  683.73   28.40
 -11   3  -2  699.03   28.30
  11   3   2  700.43   29.40
 -11   3   2  719.33   28.60
 -11   3   2  651.23   26.20
 -11  -3  -2  661.83   28.60
 -11  -3  -2  674.73   28.40
  11  -3   2  631.24   28.00
  11  -3   2  726.43   28.90
 -11  -3  -2  668.43   28.20
 -11   3   2  644.34   27.90
  11   3  -2  683.43   28.80
 -11   3   2  665.33   28.20
 -11  -3  -2  644.84   27.60
  11   3  -2  629.34   28.50
 -11   3   2  722.13   27.10
  11  -3   2  664.93   27.40
  11   3  -2  690.73   27.30
  11  -3   2  645.54   27.90
  11   3  -2  663.83   28.80
 -11   4  -2   11.30    3.60
  11  -4  -2    4.10    3.10
  11  -4  -2    5.30    3.40
  11  -4  -2    6.80    3.00
 -11  -4   2    6.00    3.30
 -11  -4   2    8.20    3.00
  11   4   2   11.00    3.40
 -11  -4   2    6.00    3.40
  11  -4  -2    4.40    2.70
  11   4   2    8.70    3.10
 -11   4  -2    9.00    3.20
 -11   4  -2    6.00    3.00
  11  -4  -2    4.80    2.40
  11   4   2    9.90    3.90
 -11   4  -2    4.50    3.60
  11   4   2    8.60    2.50
 -11  -4   2    6.10    2.60
  11   4   2    5.90    3.20
 -11   4   2    5.60    2.80
  11   4  -2    3.10    2.30
  11   4  -2   12.20    3.70
 -11  -4  -2   11.40    4.10
 -11   4   2    4.40    2.50
  11  -4   2    7.30    3.10
 -11  -4  -2    7.60    3.60
  11  -4   2   11.30    3.90
 -11   4   2    7.70    3.90
 -11   4   2    7.40    3.40
  11  -4   2    3.40    3.30
  11   4  -2    4.60    2.90
  11   4  -2    9.70    3.30
 -11  -4  -2    7.10    3.30
  11  -4   2    6.20    3.20
  11  -4   2    6.60    2.40
 -11  -4  -2    9.10    3.50
  11   4  -2    4.70    3.30
 -11   5  -2  728.03   30.60
  11   5   2  736.63   30.60
  11  -5  -2  693.03   30.60
 -11  -5   2  676.93   28.60
  11   5   2  700.43   29.20
  11  -5  -2  687.23   29.80
 -11   5  -2  634.34   32.90
 -11   5  -2  724.63   28.30
 -11   5  -2  631.44   29.20
 -11  -5   2  697.43   30.20
 -11  -5   2  685.33   31.00
  11   5   2  712.73   25.90
  11  -5  -2  674.13   29.60
  11   5   2  701.13   29.80
 -11   5  -2  708.43   30.50
 -11  -5   2  704.03   30.20
  11   5   2  719.23   31.00
  11  -5  -2  688.13   28.30
  11  -5  -2  625.04   29.80
  11  -5   2  709.33   29.70
 -11  -5  -2  700.63   30.20
  11   5  -2  732.83   31.30
 -11  -5  -2  684.33   30.10
 -11   5   2  712.03   30.20
  11  -5   2  722.83   30.40
  11   5  -2  745.03   27.50
  11  -5   2  703.13   30.60
 -11  -5  -2  674.13   29.20
  11  -5   2  702.43   30.60
  11  -5   2  718.43   29.00
  11   5  -2  697.13   30.00
  11   5  -2  672.53   28.30
 -11  -5  -2  711.73   33.50
 -11   5   2  671.63   28.80
 -11   5   2  664.03   29.50
  11   5  -2  626.54   39.00
 -11   5   2  672.63   27.00
  11   6   2    1.40    3.60
 -11  -6   2    2.30    3.30
 -11  -6   2    7.10    4.20
  11  -6  -2    5.00    3.80
 -11   6  -2    5.90    3.70
  11  -6  -2    6.30    3.60
  11  -6  -2    1.70    3.50
  11   6   2    1.40    3.60
  11   6   2    9.80    4.20
 -11  -6   2    2.70    2.90
 -11   6  -2    6.40    3.80
  11   6   2    5.80    3.60
 -11   6  -2    5.30    3.10
  11   6   2    4.20    2.40
 -11   6  -2    9.20    4.30
  11  -6  -2    9.30    4.40
 -11  -6   2    7.00    4.60
 -11  -6   2   -1.40    3.90
 -11  -6  -2    3.10    4.10
 -11   6   2    5.90    3.00
 -11   6   2   -0.50    3.70
  11   6  -2    7.70    4.50
 -11  -6  -2    6.30    3.90
  11   6  -2   11.30    4.10
  11  -6   2    7.10    3.90
  11  -6   2    5.40    2.80
  11   6  -2    5.10    2.70
  11  -6   2    2.30    4.00
 -11   6   2    8.40    4.60
 -11   6   2   13.60    4.10
 -11  -6  -2    7.20    4.00
  11  -6   2    5.50    3.40
 -11  -6  -2    1.80    3.40
  11   6  -2    9.00    3.50
 -11  -6  -2    6.20    3.10
 -11  -7   2 1182.28   44.20
  11  -7  -2 1146.49   45.90
  11   7   2 1085.59   45.60
  11  -7  -2 1183.78   56.39
  11   7   2 1109.79   45.60
 -11   7  -2 1114.69   46.50
 -11  -7   2 1097.59   45.70
 -11   7  -2 1224.18   47.00
 -11  -7   2 1129.19   47.90
  11  -7  -2 1121.39   46.30
 -11  -7   2 1233.48   47.00
  11  -7  -2 1125.89   45.50
  11   7   2 1129.19   39.60
 -11  -7  -2 1113.39   45.90
 -11   7   2 1161.28   46.00
 -11  -7  -2 1153.28   46.00
  11  -7   2 1177.28   44.90
 -11  -7  -2 1192.68   46.50
  11  -7   2 1093.29   46.40
  11   7  -2 1184.18   46.80
  11  -7   2 1148.39   45.90
 -11   7   2 1141.89   45.40
  11  -7   2 1124.19   45.70
 -11  -7  -2 1160.98   47.80
 -11   7   2 1202.58   40.90
  11   7  -2 1177.48   46.20
 -11  -7  -2 1181.88   45.30
  11   7  -2 1142.59   41.60
 -11  -8   2  120.19   11.80
  11  -8  -2   91.29   11.70
 -11  -8   2  120.09   10.80
  11   8   2  115.39   11.80
  11   8   2  119.59    8.20
 -11   8  -2  126.89   10.20
 -11   8  -2  147.99   13.70
 -11  -8   2  114.09   13.50
  11  -8  -2  115.19   11.70
  11   8   2  122.39   12.30
  11   8   2  110.79    8.00
  11  -8  -2  115.09   12.00
  11  -8  -2   96.99   12.00
 -11   8  -2  133.29   13.00
  11   8  -2   99.09    9.00
 -11  -8  -2  114.39   13.10
  11  -8   2  113.79   12.10
 -11  -8  -2  119.79   12.40
 -11   8   2  130.19   12.00
  11   8  -2  130.79   16.00
 -11  -8  -2   94.09   11.90
 -11   8   2  124.79   12.90
  11  -8   2  121.49   11.50
 -11   8   2  116.89    8.80
 -11   8   2  115.09   12.80
  11  -8   2   89.49   12.00
 -11  -8  -2  115.09   11.50
  11   8  -2  100.49   11.60
  11  -9  -2  282.67   19.70
 -11  -9   2  251.17   20.00
  11   9   2  301.87   14.40
  11   9   2  291.97   19.20
 -11   9  -2  280.07   16.20
  11  -9  -2  267.17   19.70
 -11  -9   2  287.97   20.80
 -11   9  -2  287.27   20.30
  11  -9  -2  272.27   19.60
 -11  -9   2  257.37   20.50
 -11   9  -2  302.37   16.20
 -11   9  -2  286.77   21.00
  11   9   2  270.47   14.10
  11   9   2  290.97   19.40
  11   9  -2  275.67   19.50
  11   9  -2  271.27   16.10
 -11   9   2  290.67   14.20
 -11   9   2  300.17   15.00
 -11   9   2  280.67   19.60
  11   9  -2  276.27   19.60
 -11  -9  -2  280.47   19.90
  11   9  -2  281.07   15.60
  11  -9   2  248.38   20.10
 -11  -9  -2  279.87   18.80
 -11  -9  -2  266.07   20.80
 -11  -9  -2  297.07   21.00
 -11   9   2  308.47   21.20
  11  -9   2  272.57   18.60
  11  -9   2  273.27   19.70
  11  10   2  156.28   15.50
  11 -10  -2  169.78   18.30
 -11  10  -2  188.48   17.70
 -11  10  -2  204.38   18.70
  11  10   2  170.38   11.60
  11 -10  -2  174.68   16.40
 -11  10  -2  194.38   12.90
 -11 -10   2  176.28   17.70
 -11 -10   2  194.28   18.60
  11  10   2  170.28   11.00
 -11 -10   2  148.59   14.10
  11 -10  -2  162.58   15.50
 -11  10  -2  148.89   13.20
  11  10   2  175.08   16.70
  11  10  -2  174.28   16.20
 -11 -10  -2  175.28   17.20
  11 -10   2  162.88   15.30
 -11 -10  -2  183.88   18.80
 -11  10   2  164.68   10.00
  11  10  -2  171.38   14.90
 -11  10   2  147.49   15.60
 -11 -10  -2  209.18   17.70
  11  10  -2  170.08   12.60
 -11  10   2  182.48   17.50
 -11  10   2  176.98   17.60
 -11 -10  -2  165.58   15.30
  11  10  -2  172.98   17.40
 -12   0  -2 1144.29   42.60
 -12   0  -2 1233.08   44.30
 -12   0   2 1271.87   43.60
  12   0  -2 1184.58   43.00
 -12   0  -2 1125.09   43.70
  12   0  -2 1160.28   43.70
 -12   0   2 1154.38   43.70
  12   0  -2 1138.69   43.60
  12   0   2 1162.18   43.50
  12   0   2 1160.38   43.40
 -12   0   2 1171.28   41.20
  12   0   2 1213.88   44.10
 -12   0   2 1185.88   43.80
 -12   0  -2 1201.78   44.10
 -12   0  -2 1178.88   42.20
 -12   0  -2 1226.38   44.30
 -12   0   2 1194.18   44.00
 -12   0   2 1173.88   43.70
  12   0  -2 1160.28   43.10
  12   0   2 1215.78   42.50
  12  -1  -2  627.34   27.00
  12   1   2  620.84   26.70
  12   1   2  677.73   27.40
 -12   1  -2  614.94   27.80
  12  -1  -2  652.13   27.50
  12   1   2  650.93   25.90
 -12   1  -2  649.34   27.50
 -12   1  -2  636.74   27.10
 -12  -1   2  614.54   26.90
 -12  -1   2  645.94   27.50
  12  -1  -2  658.33   27.20
 -12   1  -2  647.74   27.80
  12   1   2  633.04   26.40
 -12  -1   2  648.04   25.50
 -12  -1   2  651.63   27.60
  12   1   2  678.33   27.80
 -12  -1   2  648.44   27.80
 -12  -1   2  669.13   26.60
 -12   1  -2  657.13   26.60
 -12   1  -2  624.14   26.40
  12   1  -2  646.54   27.40
  12   1  -2  667.73   26.90
 -12  -1  -2  645.04   26.80
  12  -1   2  629.74   26.40
 -12   1   2  651.43   27.50
 -12  -1  -2  676.73   27.80
  12   1  -2  656.33   26.50
 -12   1   2  611.64   26.60
 -12   1   2  663.23   27.50
 -12   1   2  646.74   28.00
  12   1  -2  574.34   27.30
  12  -1   2  628.44   27.10
  12   1  -2  668.43   27.40
 -12   1   2  612.84   26.60
 -12  -1  -2  676.13   25.80
  12  -1   2  636.04   27.10
 -12  -1  -2  624.04   27.20
  12   1  -2  641.74   27.30
 -12   1   2  632.54   24.80
 -12  -1  -2  645.64   27.90
 -12  -1  -2  661.63   27.80
 -12   2  -2 1686.93   60.79
 -12  -2   2 1678.13   59.29
 -12   2  -2 1793.72   61.09
 -12  -2   2 1731.53   60.39
  12   2   2 1689.63   59.19
  12  -2  -2 1623.94   59.39
 -12   2  -2 1823.22   59.89
  12   2   2 1720.03   60.09
 -12  -2   2 1738.03   60.29
 -12   2  -2 1754.62   60.29
 -12   2  -2 1746.63   59.49
  12   2   2 1754.32   57.29
  12   2   2 1617.34   59.09
 -12  -2   2 1699.83   60.59
 -12   2  -2 1716.63   59.09
  12  -2  -2 1695.53   59.89
 -12  -2  -2 1719.73   60.39
 -12   2   2 1667.03   59.59
 -12  -2  -2 1688.23   60.49
  12  -2   2 1638.34   59.59
  12   2  -2 1779.92   60.29
 -12  -2  -2 1751.52   60.29
  12   2  -2 1686.03   60.19
 -12   2   2 1657.13   59.69
  12   2  -2 1763.02   59.19
 -12   2   2 1681.63   60.89
  12  -2   2 1733.33   60.09
 -12   2   2 1675.73   58.79
 -12  -2  -2 1755.42   57.39
  12   2  -2 1738.43   58.29
 -12   2   2 1681.73   57.19
 -12   2   2 1750.52   60.09
  12  -2   2 1720.23   59.59
  12   2  -2 1648.83   60.59
 -12  -2  -2 1748.53   59.99
  12  -3  -2  286.97   16.60
 -12   3  -2  317.57   17.30
  12  -3  -2  324.87   17.60
 -12   3  -2  333.37   16.80
 -12   3  -2  286.17   16.70
 -12  -3   2  317.07   17.80
  12   3   2  293.57   17.50
  12   3   2  313.27   16.60
 -12  -3   2  297.67   16.90
  12   3   2  309.07   14.40
  12   3   2  316.47   16.90
 -12   3  -2  304.97   17.60
  12  -3  -2  317.57   15.20
  12  -3  -2  296.37   16.80
 -12   3  -2  301.77   16.70
 -12  -3   2  302.77   16.30
 -12   3  -2  310.77   16.20
 -12  -3   2  313.87   17.30
  12   3   2  303.57   16.30
  12   3  -2  307.77   15.30
 -12   3   2  308.77   15.90
  12  -3   2  293.27   15.40
 -12  -3  -2  293.07   16.40
  12   3  -2  294.77   16.60
  12   3  -2  298.27   17.40
 -12  -3  -2  309.37   17.40
 -12   3   2  306.07   16.80
  12  -3   2  308.67   16.80
  12  -3   2  327.07   17.40
 -12  -3  -2  303.27   17.10
 -12   3   2  299.37   16.60
 -12   3   2  302.27   15.20
  12   3  -2  320.67   16.30
  12   3  -2  288.67   16.90
  12  -3   2  342.87   16.80
  12  -3   2  291.67   16.70
 -12  -3  -2  308.77   17.20
 -12   3   2  346.67   17.60
  12   4   2  518.35   20.20
  12  -4  -2  488.65   21.50
  12   4   2  483.95   23.10
 -12   4  -2  471.35   26.10
 -12  -4   2  487.75   23.50
  12  -4  -2  507.95   23.90
  12   4   2  469.25   22.40
  12  -4  -2  504.65   23.30
  12   4   2  452.75   23.80
 -12   4  -2  487.15   23.60
  12  -4  -2  491.75   23.30
  12   4   2  525.55   23.70
 -12  -4   2  491.95   22.50
 -12   4  -2  519.25   22.50
 -12   4  -2  471.75   23.40
 -12  -4   2  493.05   24.20
 -12   4  -2  491.85   23.00
 -12  -4   2  509.05   23.90
  12  -4   2  485.05   22.60
 -12   4   2  457.85   22.90
 -12   4   2  466.85   23.30
  12   4  -2  486.65   21.10
 -12   4   2  539.95   22.10
  12  -4   2  489.25   23.60
 -12  -4  -2  490.65   23.50
 -12   4   2  484.35   21.70
  12   4  -2  460.05   23.80
 -12   4   2  501.75   23.50
 -12  -4  -2  457.55   26.90
 -12  -4  -2  473.25   22.80
  12  -4   2  491.85   23.40
  12   4  -2  494.95   22.30
  12  -4   2  473.25   21.80
  12   4  -2  473.75   23.60
  12  -4   2  467.05   23.60
  12   4  -2  493.15   23.60
 -12  -4  -2  471.45   23.30
  12   5   2   37.10    6.70
  12  -5  -2   31.90    6.10
  12  -5  -2   25.60    5.90
 -12  -5   2   31.40    6.60
  12   5   2   32.00    6.50
 -12  -5   2   35.90    5.80
 -12   5  -2   47.80    7.80
  12   5   2   42.40    7.60
 -12   5  -2   29.80    6.00
 -12  -5   2   34.00    7.20
 -12   5  -2   43.30    6.80
  12  -5  -2   29.20    6.50
 -12   5  -2   25.10    5.70
  12  -5  -2   31.80    6.20
 -12   5  -2   31.40    6.00
  12   5   2   34.40    4.50
  12   5   2   36.10    6.50
 -12  -5   2   37.60    7.60
 -12  -5  -2   33.80    7.10
  12  -5   2   40.90    7.00
  12   5  -2   20.40    5.30
  12  -5   2   32.50    6.50
 -12  -5  -2   37.40    7.60
 -12   5   2   35.50    5.80
 -12   5   2   28.20    7.80
 -12  -5  -2   36.30    7.00
 -12   5   2   30.30    5.40
  12  -5   2   40.20    7.60
  12   5  -2   32.80    4.90
  12   5  -2   33.70    6.80
[truncated: 23,281,768 more chars]
