# Supplementary material for: Halogen, chalcogen, and hydrogen bonding in organoiodine cocrystals of heterocyclic thio­nes: imidazolidine-2-thione, 2-mercaptobenzimidazole, 2-mercapto-5-methyl­benzimidazole, 2-mercaptobenzoxazole, and 2-mercaptobenzo­thia­zole
Source: Acta Crystallogr C Struct Chem. 2022 Nov 9;78(Pt 12):702–15. doi: 10.1107/S2053229622009548 (PMC9720885; doi:10.1107/S2053229622009548)
Supplement: Supplementary file 2 [file c-78-00702-2IT_13F4DIBsup2.hkl]

data_2IT_13F4DIB                                                                
_shelx_title ' d8-5948_a.res in Pbcn'                                           
_shelx_refln_list_code          4                                               
_shelx_F_calc_maximum      472.32                                               
_exptl_crystal_F_000      2288.00                                               
_reflns_d_resolution_high  0.7093                                               
                                                                                
loop_                                                                           
 _space_group_symop_operation_xyz                                               
 'x, y, z'                                                                      
 '-x+1/2, -y+1/2, z+1/2'                                                        
 '-x, y, -z+1/2'                                                                
 'x+1/2, -y+1/2, -z'                                                            
 '-x, -y, -z'                                                                   
 'x-1/2, y-1/2, -z-1/2'                                                         
 'x, -y, z-1/2'                                                                 
 '-x-1/2, y-1/2, z'                                                             
                                                                                
_cell_length_a    15.6704                                                       
_cell_length_b     8.9924                                                       
_cell_length_c    26.0573                                                       
_cell_angle_alpha  90.000                                                       
_cell_angle_beta   90.000                                                       
_cell_angle_gamma  90.000                                                       
                                                                                
_shelx_F_squared_multiplier     1.000                                           
                                                                                
loop_                                                                           
 _refln_index_h                                                                 
 _refln_index_k                                                                 
 _refln_index_l                                                                 
 _refln_F_squared_calc                                                          
 _refln_F_squared_meas                                                          
 _refln_F_squared_sigma                                                         
 _refln_observed_status                                                         
   2   0   0      25648.61      25018.21       313.93 o                         
   4   0   0     122025.00     123503.80      1400.02 o                         
   6   0   0      59937.80      60053.62       561.66 o                         
   8   0   0        635.99        575.76        32.40 o                         
  10   0   0     114540.56     118471.83      1154.56 o                         
  12   0   0        165.61        162.30        19.30 o                         
  14   0   0      28820.78      28797.98       352.38 o                         
  16   0   0      13195.66      13295.83       204.86 o                         
  18   0   0       1823.58       1931.31        98.72 o                         
  20   0   0       9702.73       9653.34       270.43 o                         
  22   0   0        150.29        313.78       197.93 o                         
   3   1   0      13719.45      13250.36       113.70 o                         
   5   1   0     114409.53     115295.17       901.90 o                         
   7   1   0     114645.91     120641.30       782.51 o                         
   9   1   0       3679.17       3706.15        48.19 o                         
  11   1   0      29271.78      29814.04       227.75 o                         
  13   1   0       1136.64       1237.90        32.48 o                         
  15   1   0       1254.59       1168.59        36.81 o                         
  17   1   0        447.40        399.16        37.20 o                         
  19   1   0       2376.29       2371.48        85.72 o                         
  21   1   0          2.32          2.37        43.07 o                         
   0   2   0       1729.30       1841.07        41.76 o                         
   4   2   0      13604.67      13344.45       116.67 o                         
   6   2   0     207436.92     212607.97      1705.01 o                         
   8   2   0      52254.05      52387.89       406.80 o                         
  10   2   0        323.05        471.51        25.75 o                         
  12   2   0      28618.28      28452.32       234.77 o                         
  14   2   0      33941.18      34066.64       315.32 o                         
  16   2   0      24760.60      24433.61       278.42 o                         
  18   2   0      15919.40      16254.66       224.02 o                         
  20   2   0       2454.73       2517.02       101.77 o                         
   1   3   0      75374.23      73881.23       595.42 o                         
   3   3   0       6496.23       6112.45        71.18 o                         
   5   3   0      77847.30      76280.13       590.08 o                         
   7   3   0         13.14         73.45         8.18 o                         
   9   3   0      19127.77      18691.10       164.13 o                         
  11   3   0         82.71        113.17        13.53 o                         
  13   3   0      28028.17      28579.44       280.29 o                         
  15   3   0       4549.64       4400.39        88.00 o                         
  17   3   0        695.07        649.89        44.49 o                         
  19   3   0        170.54        272.09        43.57 o                         
  21   3   0       2510.33       2517.83        99.74 o                         
   0   4   0     198284.94     192124.28      2497.05 o                         
   2   4   0        108.74        171.89        14.14 o                         
   4   4   0      94173.88      94742.65       730.20 o                         
   6   4   0       1826.53       2064.56        39.09 o                         
   8   4   0       2807.98       2716.80        43.72 o                         
  10   4   0      37301.07      36976.93       298.96 o                         
  12   4   0       5936.72       6076.21        81.36 o                         
  14   4   0      14566.50      14616.85       165.78 o                         
  16   4   0       9848.00       9917.75       173.54 o                         
  18   4   0       2029.83       2112.86        80.95 o                         
  20   4   0       5768.18       6119.89       151.13 o                         
   1   5   0       5939.38       6509.51        75.95 o                         
   3   5   0      40397.00      41268.50       326.94 o                         
   5   5   0       5309.48       5725.29        73.33 o                         
   7   5   0      58907.50      60394.16       474.43 o                         
   9   5   0      11671.54      11352.35       120.78 o                         
  11   5   0       6225.60       6098.90        82.71 o                         
  13   5   0       1286.61       1364.55        44.20 o                         
  15   5   0       4395.03       4333.62        87.25 o                         
  17   5   0       1364.88       1406.86        69.02 o                         
  19   5   0       1229.27       1326.33        78.33 o                         
   0   6   0       6354.95       6346.83       106.91 o                         
   2   6   0      32694.38      33712.55       278.40 o                         
   4   6   0      26431.18      27070.87       225.18 o                         
   6   6   0       7088.49       6835.87        83.96 o                         
   8   6   0       2816.61       2789.13        53.85 o                         
  10   6   0        561.46        652.36        28.50 o                         
  12   6   0       3452.83       3409.28        67.01 o                         
  14   6   0      11377.00      11451.41       155.68 o                         
  16   6   0       3875.92       3943.32        95.62 o                         
  18   6   0       2278.85       2263.99        97.78 o                         
   1   7   0         46.77         90.86        12.48 o                         
   3   7   0      14997.44      14803.50       145.69 o                         
   5   7   0       1468.73       1510.74        36.50 o                         
   7   7   0      61703.00      62103.99       500.71 o                         
   9   7   0      29398.34      29228.04       317.32 o                         
  11   7   0      11786.99      11897.95       144.71 o                         
  13   7   0       8434.09       8234.83       126.14 o                         
  15   7   0        204.63        183.52        33.04 o                         
  17   7   0       1165.01       1267.31        74.78 o                         
   0   8   0       6080.94       6156.81       129.06 o                         
   2   8   0       5163.43       5292.48        81.52 o                         
   4   8   0        245.39        428.61        27.06 o                         
   6   8   0      20814.11      20481.20       208.80 o                         
   8   8   0        775.73        859.06        39.35 o                         
  10   8   0       1382.89       1449.86        53.48 o                         
  12   8   0       4244.78       4223.42        92.71 o                         
  14   8   0       2868.45       2921.55        83.06 o                         
  16   8   0        795.88        970.17        67.27 o                         
   1   9   0      51035.48      51430.92       523.92 o                         
   3   9   0       1387.86       1295.06        46.47 o                         
   5   9   0      47359.09      48247.37       479.13 o                         
   7   9   0      15358.03      15207.44       191.80 o                         
   9   9   0      26243.86      26867.14       328.97 o                         
  11   9   0         24.24         52.01        24.55 o                         
  13   9   0       4844.18       4923.95       117.36 o                         
  15   9   0         57.24         77.05        41.16 o                         
   0  10   0      12589.30      12354.64       258.18 o                         
   2  10   0      12730.27      13024.98       191.43 o                         
   4  10   0       7755.06       7574.80       136.35 o                         
   6  10   0      17296.89      16919.86       219.14 o                         
   8  10   0       3122.15       3252.59        99.01 o                         
  10  10   0        963.82        931.83        50.69 o                         
  12  10   0       1110.64       1151.72        60.83 o                         
   1  11   0       5454.02       5498.88       115.47 o                         
   3  11   0      19488.11      19982.47       298.05 o                         
   5  11   0       1203.41       1224.65        73.38 o                         
   7  11   0      43281.34      43735.54       643.48 o                         
   9  11   0       1622.68       1637.64        87.93 o                         
   0  12   0      23511.23      23729.27       558.79 o                         
   2  12   0       6937.10       6901.09       144.00 o                         
   4  12   0      13012.39      12975.21       274.34 o                         
   6  12   0       3075.37       3181.85       146.74 o                         
   2   1   1       1329.30       1170.29        11.69 o                         
   3   1   1      16493.80      16081.22        92.47 o                         
   4   1   1     127497.20     128566.38      1123.60 o                         
   5   1   1     223087.84     223268.27      6420.59 o                         
   6   1   1        658.69        627.02        11.88 o                         
   7   1   1      69237.48      68559.36       325.08 o                         
   8   1   1        309.76        478.17        11.51 o                         
   9   1   1      64760.77      65508.93       332.68 o                         
  10   1   1       4807.64       4812.17        40.73 o                         
  11   1   1      18582.31      18729.04       110.11 o                         
  12   1   1       2735.09       2635.29        30.91 o                         
  13   1   1       6052.84       6039.43        52.68 o                         
  14   1   1        663.59        761.22        20.33 o                         
  15   1   1         31.47         93.25        17.54 o                         
  16   1   1       2393.44       2538.51        42.83 o                         
  17   1   1        599.96        599.88        26.77 o                         
  18   1   1       2145.96       2119.44        51.47 o                         
  19   1   1       1350.02       1362.18        51.29 o                         
  20   1   1         42.39         23.52        26.58 o                         
  21   1   1       7120.05       7159.00       118.84 o                         
  22   1   1        328.91        418.53        66.97 o                         
   0   2   1      17742.10      16860.57       131.96 o                         
   1   2   1        146.85        197.02         6.69 o                         
   2   2   1      38857.54      37304.26       218.46 o                         
   3   2   1      19777.81      19146.80       126.13 o                         
   4   2   1       3065.91       2877.65        25.99 o                         
   5   2   1       2274.32       2280.05        22.35 o                         
   6   2   1      43902.08      43577.23       231.32 o                         
   7   2   1       3113.14       3200.43        31.19 o                         
   8   2   1        207.47        339.17        12.24 o                         
   9   2   1       6301.06       6299.09        48.78 o                         
  10   2   1        837.51        905.59        17.31 o                         
  11   2   1      14339.96      14839.90        99.75 o                         
  12   2   1       3427.18       3704.55        41.72 o                         
  13   2   1         57.96        127.10        11.90 o                         
  14   2   1        208.69        206.83        15.19 o                         
  15   2   1       3473.42       3402.82        47.24 o                         
  16   2   1       3966.81       4041.11        59.49 o                         
  17   2   1        195.24        277.81        22.22 o                         
  18   2   1       4106.54       4275.07        73.86 o                         
  19   2   1        432.78        474.16        34.17 o                         
  20   2   1          4.80        -19.85        28.17 o                         
  21   2   1        718.63        757.27        47.97 o                         
   1   3   1      19611.99      18824.68       111.15 o                         
   2   3   1       6521.47       6450.51        46.57 o                         
   3   3   1     102306.88      99163.01       544.68 o                         
   4   3   1        136.66        222.76        10.20 o                         
   5   3   1       3634.16       3652.36        34.83 o                         
   6   3   1      14843.20      14652.60        90.18 o                         
   7   3   1     124345.48     126130.02       633.83 o                         
   8   3   1        208.30        305.02        13.19 o                         
   9   3   1      11744.63      11616.32        78.66 o                         
  10   3   1      36328.71      36061.83       202.00 o                         
  11   3   1      49951.51      50285.58       274.30 o                         
  12   3   1       1085.35       1194.09        23.51 o                         
  13   3   1       6996.10       6950.12        68.42 o                         
  14   3   1       4167.33       4204.79        52.81 o                         
  15   3   1        831.99        853.18        29.45 o                         
  16   3   1       2912.16       3051.07        57.07 o                         
  17   3   1        511.71        618.20        32.65 o                         
  18   3   1        579.77        626.80        34.20 o                         
  19   3   1       8056.93       8170.46       116.32 o                         
  20   3   1       6095.36       6081.82       101.38 o                         
  21   3   1       5002.81       5264.79       102.49 o                         
   0   4   1     134954.00     133228.38      1007.22 o                         
   1   4   1      14992.29      14775.51       101.55 o                         
   2   4   1        663.81        728.46        14.95 o                         
   3   4   1      38381.90      38525.09       223.95 o                         
   4   4   1      91020.45      91384.96       514.99 o                         
   5   4   1      20616.89      21198.72       130.76 o                         
   6   4   1      10452.58      10579.03        78.70 o                         
   7   4   1        898.03       1019.82        19.27 o                         
   8   4   1       7731.70       7773.44        61.97 o                         
   9   4   1      10045.08       9978.85        73.44 o                         
  10   4   1      31792.44      31663.94       180.43 o                         
  11   4   1       1946.79       1963.86        28.35 o                         
  12   4   1       3405.18       3424.61        39.91 o                         
  13   4   1       6592.26       6722.24        63.81 o                         
  14   4   1      14864.74      14532.25       114.62 o                         
  15   4   1      11856.99      11899.81       116.74 o                         
  16   4   1       3678.16       3707.04        66.63 o                         
  17   4   1       2737.40       2759.09        59.46 o                         
  18   4   1       1859.88       1840.63        54.94 o                         
  19   4   1       1648.92       1743.79        57.65 o                         
  20   4   1       4555.20       4605.58        89.82 o                         
   1   5   1     117949.82     120402.86       650.95 o                         
   2   5   1        447.21        476.21        12.13 o                         
   3   5   1        534.15        586.17        13.55 o                         
   4   5   1      19850.75      19590.40       123.83 o                         
   5   5   1      81867.02      81227.85       459.39 o                         
   6   5   1        512.89        601.99        16.93 o                         
   7   5   1        291.25        371.65        13.80 o                         
   8   5   1      16168.50      16721.10       111.39 o                         
   9   5   1      62382.63      62671.53       335.09 o                         
  10   5   1       4479.73       4665.92        45.14 o                         
  11   5   1        244.67        285.49        14.98 o                         
  12   5   1       5207.91       5115.56        54.22 o                         
  13   5   1       4414.21       4449.14        54.44 o                         
  14   5   1      12215.16      11907.67       104.52 o                         
  15   5   1          0.19         33.80        15.88 o                         
  16   5   1       6999.62       7015.70        90.61 o                         
  17   5   1        462.05        445.04        31.07 o                         
  18   5   1       3767.65       3759.97        83.53 o                         
  19   5   1        260.13        253.42        33.54 o                         
  20   5   1       2030.62       2052.79        77.01 o                         
   0   6   1        625.01        728.65        25.04 o                         
   1   6   1       1408.95       1602.76        25.11 o                         
   2   6   1     106501.67     108838.98       586.91 o                         
   3   6   1       3251.55       3251.52        35.28 o                         
   4   6   1       1280.77       1390.52        21.94 o                         
   5   6   1       5778.78       5490.72        51.59 o                         
   6   6   1      53852.58      53698.41       299.55 o                         
   7   6   1       9686.22       9649.55        80.74 o                         
   8   6   1      11325.85      11196.88        89.28 o                         
   9   6   1      11284.41      11306.67        90.92 o                         
  10   6   1       2489.15       2417.01        35.40 o                         
  11   6   1      12484.64      12309.10        97.43 o                         
  12   6   1      24214.00      23986.39       167.58 o                         
  13   6   1       1010.78       1109.91        32.90 o                         
  14   6   1      10053.08      10098.29       105.56 o                         
  15   6   1       5124.89       5275.98        77.57 o                         
  16   6   1      13683.39      13745.89       146.31 o                         
  17   6   1        752.13        811.51        43.19 o                         
  18   6   1      11079.86      10985.57       147.43 o                         
  19   6   1       6378.24       6515.88       133.91 o                         
   1   7   1      28789.84      28689.12       186.31 o                         
   2   7   1         71.95         76.25        11.82 o                         
   3   7   1      32549.18      32102.51       196.16 o                         
   4   7   1       2056.07       2053.76        29.94 o                         
   5   7   1       8297.14       8309.96        68.34 o                         
   6   7   1       2814.25       2835.70        37.94 o                         
   7   7   1      29772.48      29688.68       191.18 o                         
   8   7   1        955.75       1034.92        25.89 o                         
   9   7   1        124.66        132.67        14.62 o                         
  10   7   1      15435.65      15076.86       122.05 o                         
  11   7   1      19122.97      19087.87       145.62 o                         
  12   7   1       5257.71       5169.36        66.08 o                         
  13   7   1        496.02        529.79        26.55 o                         
  14   7   1       7924.87       7946.34        95.35 o                         
  15   7   1       1034.46       1065.18        42.11 o                         
  16   7   1       3031.23       3012.80        67.42 o                         
  17   7   1        430.40        432.72        36.44 o                         
  18   7   1       1162.03       1181.15        58.38 o                         
   0   8   1      93028.01      93725.42       799.76 o                         
   1   8   1       3336.44       3314.33        44.27 o                         
   2   8   1       4138.87       4059.97        50.30 o                         
   3   8   1      18276.24      18096.01       132.55 o                         
   4   8   1      62137.77      62292.17       375.10 o                         
   5   8   1       1931.93       1863.49        33.02 o                         
   6   8   1       6952.42       6904.59        69.66 o                         
   7   8   1         53.70        101.87        13.08 o                         
   8   8   1       5956.37       5952.05        69.58 o                         
   9   8   1       6398.83       6268.40        68.53 o                         
  10   8   1       4560.21       4685.21        61.82 o                         
  11   8   1        110.51        108.69        16.73 o                         
  12   8   1        467.88        513.25        27.67 o                         
  13   8   1       6543.97       6354.51        87.29 o                         
  14   8   1      16630.65      16694.19       161.92 o                         
  15   8   1       3881.11       3851.95        74.56 o                         
  16   8   1       4473.67       4399.34        85.44 o                         
  17   8   1       4217.22       4091.69        98.65 o                         
   1   9   1      13354.61      13567.19       129.31 o                         
   2   9   1         13.25         61.37        14.05 o                         
   3   9   1       2434.21       2501.35        44.15 o                         
   4   9   1       1583.05       1483.99        36.07 o                         
   5   9   1      11417.30      11492.35       109.95 o                         
   6   9   1        428.10        541.94        27.64 o                         
   7   9   1       2414.80       2410.24        45.24 o                         
   8   9   1       4141.54       4038.30        59.74 o                         
   9   9   1       4722.28       4854.65        64.45 o                         
  10   9   1       2360.41       2376.83        48.16 o                         
  11   9   1        822.26        798.32        30.17 o                         
  12   9   1        140.55        207.53        21.23 o                         
  13   9   1        631.45        675.75        32.46 o                         
  14   9   1       1220.89       1191.71        44.64 o                         
  15   9   1          9.98         10.07        28.77 o                         
   0  10   1       7383.11       7498.59       133.13 o                         
   1  10   1        770.63        798.47        36.30 o                         
   2  10   1      37010.87      37305.07       308.85 o                         
   3  10   1       2368.75       2494.36        49.22 o                         
   4  10   1       2123.25       2101.69        47.23 o                         
   5  10   1          6.69         30.74        17.65 o                         
   6  10   1       9314.91       9157.29       102.44 o                         
   7  10   1        177.35        189.30        21.82 o                         
   8  10   1       2285.93       2302.81        52.05 o                         
   9  10   1       4329.61       4189.25        72.22 o                         
  10  10   1       1588.91       1527.85        41.53 o                         
  11  10   1       3305.28       3435.41        59.95 o                         
  12  10   1      13802.42      13623.07       127.90 o                         
  13  10   1         29.98         54.63        30.73 o                         
   1  11   1       2817.98       2803.48        60.59 o                         
   2  11   1       2972.65       2975.13        68.15 o                         
   3  11   1        263.59        282.74        32.86 o                         
   4  11   1          3.70          4.36        22.74 o                         
   5  11   1       1936.36       1885.61        53.38 o                         
   6  11   1         59.16         62.85        29.79 o                         
   7  11   1        225.90        304.02        29.82 o                         
   8  11   1        171.97        108.52        26.41 o                         
   9  11   1       1581.23       1518.90        58.53 o                         
  10  11   1         15.12         17.64        32.73 o                         
   0  12   1      12313.71      12633.90       210.24 o                         
   1  12   1         70.13        110.95        28.47 o                         
   2  12   1       7818.19       7930.69       119.29 o                         
   3  12   1       1269.50       1337.65        60.87 o                         
   4  12   1       4420.87       4601.70        98.03 o                         
   5  12   1        291.82        304.71        44.63 o                         
   6  12   1       1131.50       1213.11        70.42 o                         
   7  12   1        998.17       1123.75        68.89 o                         
   1   0   2      10910.06      10939.67       131.13 o                         
   2   0   2      68452.58      68866.79      1194.13 o                         
   3   0   2      16322.79      16072.14       141.08 o                         
   4   0   2     104144.89     104804.13       842.88 o                         
   5   0   2       8691.43       8626.05        73.79 o                         
   6   0   2       8076.03       8283.94        82.24 o                         
   7   0   2      19624.35      19697.49       148.63 o                         
   8   0   2      39130.42      40568.86       294.82 o                         
   9   0   2      75003.96      75719.66       531.13 o                         
  10   0   2      26826.31      28141.96       214.74 o                         
  11   0   2      13224.41      13964.90       125.98 o                         
  12   0   2      23666.22      24323.75       199.37 o                         
  13   0   2      41143.81      41629.79       311.73 o                         
  14   0   2       9715.45       9889.38       110.44 o                         
  15   0   2      13779.23      13728.55       143.36 o                         
  16   0   2      22541.72      22235.40       216.38 o                         
  17   0   2      29761.14      29411.27       311.20 o                         
  18   0   2      20471.41      20148.43       258.00 o                         
  19   0   2       1062.85       1216.14        75.02 o                         
  20   0   2       1281.89       1304.95        89.77 o                         
  21   0   2      20264.18      20562.47       325.36 o                         
  22   0   2          3.01        -10.87        48.31 o                         
   1   1   2      12378.93      11854.65        79.55 o                         
   2   1   2       5614.30       5426.87        32.85 o                         
   3   1   2      56294.93      55670.91       306.76 o                         
   4   1   2      80393.23      79739.41       501.04 o                         
   5   1   2       2362.55       2245.29        19.68 o                         
   6   1   2      38845.20      37557.90       210.37 o                         
   7   1   2       8755.50       9078.59        59.62 o                         
   8   1   2      29358.77      30669.94       171.10 o                         
   9   1   2        156.05        172.04        10.92 o                         
  10   1   2      61785.73      61670.36       312.60 o                         
  11   1   2       3115.81       3244.89        34.64 o                         
  12   1   2      13336.92      13207.50        86.45 o                         
  13   1   2        690.34        784.95        18.78 o                         
  14   1   2      36653.47      37103.14       215.24 o                         
  15   1   2         90.43        115.89        13.25 o                         
  16   1   2      24969.08      24798.19       173.97 o                         
  17   1   2          1.21         38.58        15.76 o                         
  18   1   2       7682.94       7647.20        93.65 o                         
  19   1   2        406.04        470.06        31.85 o                         
  20   1   2      14006.04      13906.68       162.73 o                         
  21   1   2        193.28        275.19        37.08 o                         
   0   2   2       3799.06       4029.51        41.09 o                         
   1   2   2      32012.62      31351.70       175.63 o                         
   2   2   2      96720.20      96391.45       536.19 o                         
   3   2   2       1085.86       1057.32        13.70 o                         
   4   2   2      34749.98      33893.22       190.30 o                         
   5   2   2      44379.92      42335.57       225.87 o                         
   6   2   2       7881.97       8132.40        55.47 o                         
   7   2   2         87.19        171.16        11.82 o                         
   8   2   2        738.25        849.43        14.99 o                         
   9   2   2      15407.53      15023.78        95.96 o                         
  10   2   2         12.72         66.54         8.69 o                         
  11   2   2      43806.23      43672.19       247.57 o                         
  12   2   2      35366.91      35331.11       207.83 o                         
  13   2   2       1941.69       2039.56        31.04 o                         
  14   2   2      14454.66      14139.91       106.40 o                         
  15   2   2      55773.38      55202.87       326.01 o                         
  16   2   2      21936.04      21678.37       174.95 o                         
  17   2   2        259.06        274.52        24.18 o                         
  18   2   2      14063.96      14145.74       153.36 o                         
  19   2   2      19662.20      19587.73       203.80 o                         
  20   2   2       2587.52       2759.44        71.90 o                         
  21   2   2       4426.79       4444.82        94.65 o                         
   1   3   2         26.62         76.05         5.52 o                         
   2   3   2       5413.71       5353.35        39.70 o                         
   3   3   2       3176.27       2997.74        29.00 o                         
   4   3   2      29281.80      28949.47       170.60 o                         
   5   3   2      62358.32      61404.92       339.13 o                         
   6   3   2        429.39        522.00        12.15 o                         
   7   3   2       1982.18       2324.36        25.74 o                         
   8   3   2      82676.58      85955.09       441.20 o                         
   9   3   2       6065.12       5861.92        50.22 o                         
  10   3   2      22809.83      22764.84       138.48 o                         
  11   3   2      13778.45      13848.36        97.11 o                         
  12   3   2       6148.64       6303.47        55.10 o                         
  13   3   2       7506.93       7585.23        69.66 o                         
  14   3   2      18996.56      18948.22       143.52 o                         
  15   3   2          6.75         32.30        13.63 o                         
  16   3   2      11397.57      11459.12       117.99 o                         
  17   3   2        789.32        703.09        33.10 o                         
  18   3   2       4274.16       4395.49        76.97 o                         
  19   3   2        445.39        449.55        33.60 o                         
  20   3   2       2701.66       2868.09        73.08 o                         
  21   3   2       2237.40       2357.78        73.38 o                         
   0   4   2      39983.24      39013.99       342.57 o                         
   1   4   2      22275.23      21343.33       126.47 o                         
   2   4   2      33859.43      32940.24       199.83 o                         
   3   4   2      31994.18      31933.30       177.48 o                         
   4   4   2      21115.42      19764.10       129.62 o                         
   5   4   2          9.67         84.57         7.84 o                         
   6   4   2        870.53       1050.79        19.21 o                         
   7   4   2       3096.71       3056.66        31.73 o                         
   8   4   2       1728.23       1739.81        24.12 o                         
   9   4   2       6151.83       5925.22        50.54 o                         
  10   4   2       4181.44       4229.53        41.53 o                         
  11   4   2         78.09        141.75        10.51 o                         
  12   4   2      10084.26       9999.38        77.67 o                         
  13   4   2      16869.84      17010.52       121.46 o                         
  14   4   2       9886.00      10017.98        89.84 o                         
  15   4   2          8.96         61.63        15.96 o                         
  16   4   2       8760.52       9125.13       104.60 o                         
  17   4   2      13548.80      13507.65       144.85 o                         
  18   4   2       8911.21       8983.06       116.57 o                         
  19   4   2       1445.20       1468.20        54.17 o                         
  20   4   2       2198.65       2325.04        67.02 o                         
   1   5   2       1916.84       2092.62        25.16 o                         
   2   5   2       6596.54       7022.66        53.85 o                         
   3   5   2      14796.53      14576.08        99.13 o                         
   4   5   2       3837.81       3834.32        38.38 o                         
   5   5   2      13713.24      13989.35        96.52 o                         
   6   5   2      17935.39      17821.43       121.36 o                         
   7   5   2      12978.00      13224.57        97.48 o                         
   8   5   2        800.83        857.22        18.42 o                         
   9   5   2      16896.38      17178.95       108.54 o                         
  10   5   2      13887.38      13728.03        96.15 o                         
  11   5   2      14258.82      14242.01       100.52 o                         
  12   5   2        681.90        701.20        21.75 o                         
  13   5   2        385.26        363.03        18.14 o                         
  14   5   2       3795.16       3822.04        55.56 o                         
  15   5   2       1301.10       1339.87        38.33 o                         
  16   5   2       1285.32       1335.92        43.34 o                         
  17   5   2          3.37         48.70        22.88 o                         
  18   5   2         14.63         61.13        25.70 o                         
  19   5   2       4114.87       4313.21        87.92 o                         
  20   5   2        931.56        903.79        50.35 o                         
   0   6   2      10072.72      10216.08       103.78 o                         
   1   6   2      12675.10      12533.39        90.52 o                         
   2   6   2      22985.68      22909.09       139.11 o                         
   3   6   2       1648.76       1641.00        23.98 o                         
   4   6   2      22813.56      23051.56       146.07 o                         
   5   6   2       1508.85       1719.50        27.70 o                         
   6   6   2        115.94        222.47        11.36 o                         
   7   6   2         33.12         83.28         9.60 o                         
   8   6   2         97.68        142.29        10.86 o                         
   9   6   2        301.49        356.12        15.59 o                         
  10   6   2         24.59         76.38        10.55 o                         
  11   6   2         42.10        110.48        12.29 o                         
  12   6   2       2516.23       2573.29        41.28 o                         
  13   6   2       1344.52       1457.24        36.07 o                         
  14   6   2       3434.81       3469.05        56.00 o                         
  15   6   2        841.38        999.23        38.20 o                         
  16   6   2       4149.40       4212.39        74.99 o                         
  17   6   2        156.85        178.00        27.91 o                         
  18   6   2       2201.43       2350.40        67.17 o                         
  19   6   2        224.31        328.65        38.68 o                         
   1   7   2        326.33        406.39        15.00 o                         
   2   7   2       3396.80       3287.52        38.39 o                         
   3   7   2       6552.47       6565.09        57.85 o                         
   4   7   2       4317.92       4348.22        45.23 o                         
   5   7   2      15474.15      15384.12       104.53 o                         
   6   7   2       6821.09       6872.52        62.07 o                         
   7   7   2      11987.17      11909.11        95.80 o                         
   8   7   2       3998.78       3831.35        45.98 o                         
   9   7   2      22409.31      22392.53       171.37 o                         
  10   7   2       8569.50       8512.82        82.09 o                         
  11   7   2      23830.36      23642.88       177.00 o                         
  12   7   2         78.66        137.02        16.92 o                         
  13   7   2       1870.51       1896.83        45.72 o                         
  14   7   2       3472.01       3569.95        64.52 o                         
  15   7   2        225.39        219.33        25.84 o                         
  16   7   2        309.44        316.37        29.98 o                         
  17   7   2        492.96        518.62        38.07 o                         
  18   7   2        145.44        188.13        36.86 o                         
   0   8   2       3434.72       3414.68        68.38 o                         
   1   8   2        631.43        589.54        19.93 o                         
   2   8   2       8434.55       8333.77        74.32 o                         
   3   8   2         64.85         94.46        11.47 o                         
   4   8   2        491.67        549.90        20.90 o                         
   5   8   2       6019.47       5942.95        62.30 o                         
   6   8   2        815.55        849.99        25.20 o                         
   7   8   2       2585.07       2512.85        40.31 o                         
   8   8   2        102.05        145.92        15.40 o                         
   9   8   2       4556.96       4681.23        58.37 o                         
  10   8   2        620.58        639.42        25.31 o                         
  11   8   2       2296.93       2368.46        43.66 o                         
  12   8   2       1168.36       1258.68        38.40 o                         
  13   8   2        370.34        417.31        28.53 o                         
  14   8   2        416.29        455.21        30.01 o                         
  15   8   2       6925.18       6886.45        97.23 o                         
  16   8   2        824.09        766.93        42.85 o                         
  17   8   2        463.14        539.81        46.14 o                         
   1   9   2        827.56        915.02        29.74 o                         
   2   9   2       3899.31       3845.54        53.97 o                         
   3   9   2       1848.36       1983.09        38.81 o                         
   4   9   2      19054.89      19132.58       160.53 o                         
   5   9   2      22165.67      22074.77       180.62 o                         
   6   9   2       2709.08       2750.91        47.03 o                         
   7   9   2       7333.72       7401.01        84.31 o                         
   8   9   2      16921.22      16843.69       152.16 o                         
   9   9   2      24219.56      24308.35       196.15 o                         
  10   9   2        997.47        983.11        34.68 o                         
  11   9   2       5773.31       5768.08        68.98 o                         
  12   9   2       8672.36       8555.68        92.70 o                         
  13   9   2        649.05        627.00        31.06 o                         
  14   9   2       3312.44       3255.08        62.79 o                         
  15   9   2       1178.86       1148.68        51.26 o                         
   0  10   2        765.57        765.97        45.13 o                         
   1  10   2       1793.62       1783.04        45.94 o                         
   2  10   2       3364.27       3464.33        61.61 o                         
   3  10   2       5361.56       5427.83        74.52 o                         
   4  10   2        190.89        232.10        21.33 o                         
   5  10   2       3826.06       3935.02        62.62 o                         
   6  10   2        208.79        213.73        22.33 o                         
   7  10   2         88.33        131.80        21.79 o                         
   8  10   2        939.99        934.24        37.79 o                         
   9  10   2      12819.79      12389.40       120.31 o                         
  10  10   2       1461.02       1527.90        43.72 o                         
  11  10   2       3480.46       3531.55        59.05 o                         
  12  10   2         95.74         85.17        24.20 o                         
  13  10   2       4669.22       4625.97        93.76 o                         
   1  11   2       1866.25       1857.30        50.30 o                         
   2  11   2        380.91        395.43        29.27 o                         
   3  11   2      10047.50      10389.34       126.96 o                         
   4  11   2       1205.47       1208.74        42.75 o                         
   5  11   2       7970.50       7918.75       108.42 o                         
   6  11   2      10020.06       9712.34       137.51 o                         
   7  11   2       8764.51       8975.59       128.37 o                         
   8  11   2          9.33        -29.35        29.35 o                         
   9  11   2       5069.89       4890.71        89.38 o                         
  10  11   2      18814.57      18908.89       219.02 o                         
   0  12   2        366.52        368.38        46.62 o                         
   1  12   2       3468.52       3597.72        79.12 o                         
   2  12   2        153.74        169.81        29.75 o                         
   3  12   2       1815.62       1847.62        67.89 o                         
   4  12   2       2669.74       2790.39        82.82 o                         
   5  12   2       1872.17       1962.56        79.80 o                         
   6  12   2        897.54        922.97        61.87 o                         
   7  12   2        956.77        948.95       169.54 o                         
   1   1   3        847.11        833.84         8.96 o                         
   2   1   3       6273.53       6559.63        43.87 o                         
   3   1   3       3735.61       3669.08        25.18 o                         
   4   1   3       3539.07       3288.29        24.25 o                         
   5   1   3       1947.78       1903.67        20.36 o                         
   6   1   3      18881.63      17942.33       108.02 o                         
   7   1   3      37223.22      37279.00       190.61 o                         
   8   1   3      73167.64      73772.41       378.41 o                         
   9   1   3      26592.92      26632.49       156.77 o                         
  10   1   3       7044.14       7358.29        55.09 o                         
  11   1   3      37205.77      37771.12       205.60 o                         
  12   1   3      37302.45      37284.59       205.34 o                         
  13   1   3      17434.62      17727.03       110.40 o                         
  14   1   3       1204.23       1262.35        26.57 o                         
  15   1   3        120.86        153.97        14.48 o                         
  16   1   3        111.41        140.15        15.27 o                         
  17   1   3       1858.91       1862.74        40.90 o                         
  18   1   3       4101.00       4045.27        67.29 o                         
  19   1   3       4077.45       4019.63        75.19 o                         
  20   1   3       1467.40       1545.97        58.68 o                         
  21   1   3       3993.12       3820.96        86.81 o                         
   1   2   3      28721.89      28216.99       159.31 o                         
   2   2   3       8970.99       8828.49        64.42 o                         
   3   2   3          6.53         43.52         3.19 o                         
   4   2   3        550.60        608.73        11.40 o                         
   5   2   3       3359.93       3200.32        31.93 o                         
   6   2   3        240.16        256.49         7.82 o                         
   7   2   3       8162.33       8331.08        59.19 o                         
   8   2   3        248.26        350.39        10.36 o                         
   9   2   3      11725.57      12101.85        84.24 o                         
  10   2   3       5881.21       6010.73        51.92 o                         
  11   2   3       9577.49       9497.87        72.64 o                         
  12   2   3        292.92        347.25        14.08 o                         
  13   2   3         31.86         51.37         9.43 o                         
  14   2   3         60.38        109.01        11.91 o                         
  15   2   3      30191.84      30057.26       203.52 o                         
  16   2   3         52.82         85.26        15.80 o                         
  17   2   3        687.21        743.84        33.47 o                         
  18   2   3        654.45        640.17        34.80 o                         
  19   2   3       2715.51       2834.67        66.99 o                         
  20   2   3        384.39        345.52        34.07 o                         
  21   2   3       1060.69       1078.05        54.99 o                         
   1   3   3      22734.18      21887.30       140.50 o                         
   2   3   3      28071.91      27516.11       154.96 o                         
   3   3   3      11551.03      11357.88        90.89 o                         
   4   3   3       3745.97       3909.83        34.12 o                         
   5   3   3      51328.95      50970.88       284.07 o                         
   6   3   3      47370.02      46286.33       266.28 o                         
   7   3   3      12577.79      12660.14        81.46 o                         
   8   3   3       4952.30       4945.96        41.69 o                         
   9   3   3      24288.55      23895.07       140.44 o                         
  10   3   3      56802.89      56899.04       299.99 o                         
  11   3   3       3083.37       3028.71        34.44 o                         
  12   3   3       1437.23       1421.39        25.29 o                         
  13   3   3       3592.36       3538.63        42.54 o                         
  14   3   3      30491.55      30214.41       203.75 o                         
  15   3   3       1354.52       1287.86        35.34 o                         
  16   3   3      17149.54      16936.42       151.92 o                         
  17   3   3        182.65        206.38        22.24 o                         
  18   3   3       2045.21       2074.70        55.42 o                         
  19   3   3        741.36        860.59        43.84 o                         
  20   3   3      14607.55      14438.47       166.95 o                         
  21   3   3       3061.53       3067.97        79.93 o                         
   0   4   3        269.42        288.96        10.99 o                         
   1   4   3      22295.38      21200.00       131.69 o                         
   2   4   3      13571.00      12906.57        82.89 o                         
   3   4   3      11901.34      11636.16        75.75 o                         
   4   4   3        645.85        772.57        17.48 o                         
   5   4   3       2824.47       2872.10        31.95 o                         
   6   4   3      23076.29      23366.50       146.97 o                         
   7   4   3      18927.71      18629.65       121.49 o                         
   8   4   3        482.27        583.61        14.70 o                         
   9   4   3      38569.02      38470.44       211.15 o                         
  10   4   3         77.34        151.70        10.63 o                         
  11   4   3      20854.05      20940.61       129.72 o                         
  12   4   3       7515.50       7420.05        64.96 o                         
  13   4   3      26716.27      26663.92       173.90 o                         
  14   4   3       5049.01       5116.11        60.12 o                         
  15   4   3       3390.27       3305.54        56.53 o                         
  16   4   3       7484.91       7503.38        92.56 o                         
  17   4   3      15429.86      15850.04       169.33 o                         
  18   4   3       4515.66       4492.09        75.51 o                         
  19   4   3       1214.40       1245.91        56.03 o                         
  20   4   3        172.93        129.83        32.70 o                         
   1   5   3       4726.12       4857.96        42.74 o                         
   2   5   3        683.32        659.31        14.30 o                         
   3   5   3       9103.98       8988.69        70.47 o                         
   4   5   3      31159.39      31330.85       187.66 o                         
   5   5   3       1417.63       1374.51        21.43 o                         
   6   5   3       6584.96       6559.07        59.08 o                         
   7   5   3      24458.30      24331.70       148.11 o                         
   8   5   3      68071.82      68836.77       368.32 o                         
   9   5   3      18091.02      17945.34       115.69 o                         
  10   5   3      11700.29      11425.75        82.65 o                         
  11   5   3      10653.86      10728.82        84.17 o                         
  12   5   3      30247.07      30090.62       188.88 o                         
  13   5   3        923.02        923.07        26.13 o                         
  14   5   3      11237.21      11252.88       107.11 o                         
  15   5   3       2169.62       2111.28        44.91 o                         
  16   5   3      13414.70      13144.55       141.60 o                         
  17   5   3        129.27        156.20        25.21 o                         
  18   5   3       7523.01       7770.23       113.55 o                         
  19   5   3       3989.09       3974.31        90.84 o                         
  20   5   3       2312.33       2346.61        71.27 o                         
   0   6   3      68006.60      68128.54       539.27 o                         
   1   6   3      19758.57      19344.87       126.27 o                         
   2   6   3       7502.66       7458.04        59.05 o                         
   3   6   3        731.76        802.66        16.84 o                         
   4   6   3      21326.43      21773.02       138.98 o                         
   5   6   3      47808.14      47913.62       271.89 o                         
   6   6   3       2148.24       2103.28        29.09 o                         
   7   6   3       3356.52       3309.12        40.29 o                         
   8   6   3        101.16        134.60        10.86 o                         
   9   6   3      16051.91      15637.97       111.05 o                         
  10   6   3      15060.16      14812.77       106.58 o                         
  11   6   3      20515.61      20641.97       144.92 o                         
  12   6   3       1606.47       1653.95        33.55 o                         
  13   6   3       1289.14       1296.23        34.55 o                         
  14   6   3       2880.34       3022.80        52.13 o                         
  15   6   3      58849.46      59478.42       445.86 o                         
  16   6   3       3190.52       3226.18        64.96 o                         
  17   6   3       1865.64       1894.49        56.90 o                         
  18   6   3       1302.25       1512.55        65.44 o                         
  19   6   3      15720.33      16082.21       191.93 o                         
   1   7   3       5546.05       5335.92        52.95 o                         
   2   7   3       4819.92       4694.41        47.68 o                         
   3   7   3         19.64         67.60         8.58 o                         
   4   7   3        614.79        674.20        18.09 o                         
   5   7   3      21147.84      21362.59       139.96 o                         
   6   7   3      16774.30      16990.62       117.15 o                         
   7   7   3       1812.48       1904.61        31.33 o                         
   8   7   3       1872.42       1834.28        30.41 o                         
   9   7   3       3984.71       4012.90        50.52 o                         
  10   7   3      26045.23      25983.09       184.12 o                         
  11   7   3          4.98         44.34        14.36 o                         
  12   7   3       5026.50       5050.78        66.05 o                         
  13   7   3         50.30         51.48        17.86 o                         
  14   7   3      16856.11      16601.93       154.07 o                         
  15   7   3         66.95         75.33        24.11 o                         
  16   7   3       9556.52       9415.69       122.41 o                         
  17   7   3         45.46         45.90        28.85 o                         
  18   7   3       4866.97       4801.93       104.75 o                         
   0   8   3        822.30        945.59        38.29 o                         
   1   8   3      19304.97      19303.26       136.25 o                         
   2   8   3      27693.87      27763.17       188.27 o                         
   3   8   3      17387.13      17114.32       125.88 o                         
   4   8   3       4869.09       4987.63        53.83 o                         
   5   8   3       1353.75       1399.76        29.16 o                         
   6   8   3      10608.72      10444.35        91.86 o                         
   7   8   3      13533.48      13397.90       114.45 o                         
   8   8   3         94.31        146.89        14.89 o                         
   9   8   3      36427.36      36364.85       250.61 o                         
  10   8   3        589.51        613.86        24.79 o                         
  11   8   3        380.87        445.11        23.85 o                         
  12   8   3       5360.44       5397.41        67.44 o                         
  13   8   3      26164.43      26286.15       224.81 o                         
  14   8   3       7243.71       7071.35        98.95 o                         
  15   8   3         25.34         43.16        26.43 o                         
  16   8   3       8041.20       7992.15       125.60 o                         
  17   8   3      16073.43      16026.59       197.77 o                         
   1   9   3        779.45        789.01        28.25 o                         
   2   9   3          8.05         33.03        13.34 o                         
   3   9   3       1883.58       1964.09        38.27 o                         
   4   9   3       2696.54       2813.16        46.54 o                         
   5   9   3         41.73        113.74        15.95 o                         
   6   9   3        294.87        332.85        20.81 o                         
   7   9   3       1439.87       1479.72        34.91 o                         
   8   9   3       4127.52       4271.51        60.42 o                         
   9   9   3        224.91        237.96        19.49 o                         
  10   9   3       2727.50       2725.20        47.66 o                         
  11   9   3       1237.58       1230.36        38.73 o                         
  12   9   3       5157.96       5162.98        76.96 o                         
  13   9   3        112.09        150.31        22.99 o                         
  14   9   3       5507.27       5451.57        86.86 o                         
  15   9   3        121.65        130.33        30.73 o                         
   0  10   3      15325.57      15497.50       205.37 o                         
   1  10   3      12133.48      12241.67       135.73 o                         
   2  10   3       2684.14       2833.19        55.85 o                         
   3  10   3       1388.39       1443.62        40.80 o                         
   4  10   3       8194.30       8067.63        97.17 o                         
   5  10   3      12345.51      12057.04       130.32 o                         
   6  10   3        687.87        712.24        37.45 o                         
   7  10   3        288.43        357.61        27.48 o                         
   8  10   3        187.08        236.26        26.30 o                         
   9  10   3         89.42         50.85        22.93 o                         
  10  10   3       2955.65       3082.24        67.55 o                         
  11  10   3       4194.83       4128.93        72.25 o                         
  12  10   3       2054.50       1931.71        62.24 o                         
  13  10   3          3.64        -11.66        31.01 o                         
   1  11   3        144.31        148.86        25.48 o                         
   2  11   3        421.18        444.67        32.63 o                         
   3  11   3        867.93        856.47        40.22 o                         
   4  11   3        107.65        140.72        26.93 o                         
   5  11   3        176.84        227.48        30.07 o                         
   6  11   3         69.46         99.15        28.49 o                         
   7  11   3        348.83        360.94        33.44 o                         
   8  11   3        653.20        560.49        40.80 o                         
   9  11   3        270.59        255.95        33.97 o                         
  10  11   3          0.52         78.35        33.63 o                         
   0  12   3       6460.14       6664.11       147.06 o                         
   1  12   3       6370.46       6473.76       107.42 o                         
   2  12   3       4895.26       4947.23        96.68 o                         
   3  12   3        989.07       1033.31        58.38 o                         
   4  12   3       1144.57       1154.33        64.31 o                         
   5  12   3       3412.74       3478.75        99.92 o                         
   6  12   3        339.15        330.90        44.15 o                         
   0   0   4      15077.41      14340.25       248.33 o                         
   1   0   4        293.31        453.11        17.82 o                         
   3   0   4     134083.70     130054.88      3886.09 o                         
   4   0   4      70244.91      70207.49       477.07 o                         
   5   0   4      13082.39      12743.46       124.87 o                         
   6   0   4     187491.27     192566.77      1534.13 o                         
   7   0   4      39467.20      40306.95       289.15 o                         
   8   0   4       5299.69       5425.77        55.79 o                         
   9   0   4      15337.71      14721.98       119.58 o                         
  10   0   4       6507.96       6417.56        69.80 o                         
  11   0   4       1254.03       1296.70        27.84 o                         
  12   0   4       5473.37       5563.14        66.54 o                         
  13   0   4      80240.65      80974.78       552.76 o                         
  14   0   4       3791.89       3976.66        61.91 o                         
  15   0   4       4471.74       4523.02        72.49 o                         
  16   0   4       9813.84       9897.81       124.25 o                         
  17   0   4      43647.45      43770.50       421.66 o                         
  18   0   4       9553.34       9622.02       156.22 o                         
  19   0   4        667.56        737.87        52.46 o                         
  20   0   4         53.39         65.02        39.08 o                         
  21   0   4      12034.46      12663.72       231.97 o                         
   1   1   4      59584.96      60548.88       379.64 o                         
   2   1   4       3262.28       3339.84        25.39 o                         
   3   1   4      24432.39      23574.69       144.23 o                         
   4   1   4        987.89       1128.87        13.42 o                         
   5   1   4     116110.36     116425.90       702.13 o                         
   6   1   4       8774.36       8000.96        67.07 o                         
   7   1   4       4949.10       5049.67        37.78 o                         
   8   1   4      10711.79      11461.90        73.75 o                         
   9   1   4      23424.41      24286.11       138.69 o                         
  10   1   4      10542.99      10188.15        69.57 o                         
  11   1   4      26953.03      27456.18       152.13 o                         
  12   1   4       2829.44       2914.42        32.74 o                         
  13   1   4         73.71        131.80        11.47 o                         
  14   1   4      11214.71      11410.15        84.00 o                         
  15   1   4       1678.29       1634.03        31.40 o                         
  16   1   4       5758.16       5683.20        63.85 o                         
  17   1   4        680.00        695.17        28.94 o                         
  18   1   4       4601.70       4624.12        70.94 o                         
  19   1   4       2684.56       2805.06        65.19 o                         
  20   1   4       3453.57       3582.67        84.39 o                         
  21   1   4        187.27        229.98        34.43 o                         
   2   2   4      19360.69      18649.41       126.62 o                         
   3   2   4      33349.89      32881.60       223.15 o                         
   4   2   4     142107.11     141020.39       936.43 o                         
   5   2   4      30123.85      28772.91       156.05 o                         
   6   2   4      12363.83      12620.92        83.37 o                         
   7   2   4       6922.39       7205.36        54.26 o                         
   8   2   4        470.00        537.18        12.79 o                         
   9   2   4       5163.94       5257.67        45.07 o                         
  10   2   4      26648.42      26635.63       159.15 o                         
  11   2   4      50187.83      50827.98       283.33 o                         
  12   2   4          0.60         72.39        12.67 o                         
  13   2   4        726.12        759.39        21.60 o                         
  14   2   4      13602.44      13058.39        98.47 o                         
  15   2   4      43181.77      43485.91       282.32 o                         
  16   2   4       1507.70       1500.25        36.61 o                         
  17   2   4       1541.31       1553.23        47.90 o                         
  18   2   4         34.27         96.82        21.47 o                         
  19   2   4      15929.66      16222.74       181.27 o                         
  20   2   4       8013.71       7956.26       117.94 o                         
  21   2   4          4.85         19.67        31.07 o                         
   1   3   4      54762.95      53360.59       349.63 o                         
   2   3   4         11.77         64.23         4.09 o                         
   3   3   4      12753.15      11781.27        75.51 o                         
   4   3   4       8205.18       8046.34        55.23 o                         
   5   3   4         29.21         83.91         5.54 o                         
   6   3   4       3497.39       3983.16        39.12 o                         
   7   3   4      56930.35      57859.08       301.85 o                         
   8   3   4      35797.33      36550.73       206.81 o                         
   9   3   4       5887.02       6158.49        50.73 o                         
  10   3   4       1081.16       1216.38        21.50 o                         
  11   3   4      10822.06      10800.71        79.37 o                         
  12   3   4       4025.64       3971.19        42.70 o                         
  13   3   4          0.15         28.00         9.61 o                         
  14   3   4        850.57       1008.10        27.52 o                         
  15   3   4         10.23         43.11        15.32 o                         
  16   3   4       7648.95       7774.43        93.24 o                         
  17   3   4        231.72        262.21        23.79 o                         
  18   3   4       3835.91       3778.05        72.46 o                         
  19   3   4         10.46         21.85        24.54 o                         
  20   3   4         11.40         59.15        27.94 o                         
  21   3   4        479.97        488.90        40.49 o                         
   0   4   4        677.03        746.67        17.57 o                         
   1   4   4      29766.98      29026.22       168.99 o                         
   2   4   4      39295.21      39593.31       232.61 o                         
   3   4   4      53695.62      53874.00       319.15 o                         
   4   4   4       3670.50       3577.96        33.82 o                         
   5   4   4       6755.65       6985.28        53.64 o                         
   6   4   4      34109.66      33675.61       205.87 o                         
   7   4   4       7066.04       7237.18        56.68 o                         
   8   4   4      13147.75      13546.96        87.43 o                         
   9   4   4       6677.52       6629.23        53.64 o                         
  10   4   4        106.21        147.70         9.28 o                         
  11   4   4          4.04         59.06         8.69 o                         
  12   4   4       5656.88       5673.74        57.02 o                         
  13   4   4      25281.60      25069.60       167.75 o                         
  14   4   4      10742.78      10557.21        96.20 o                         
  15   4   4       4181.41       4043.34        64.36 o                         
  16   4   4       3438.20       3449.42        60.81 o                         
  17   4   4      19895.99      19901.63       197.67 o                         
  18   4   4       2233.44       2233.65        55.37 o                         
  19   4   4       2619.60       2455.97        64.42 o                         
  20   4   4        716.33        605.26        39.61 o                         
   1   5   4      21379.33      21216.86       134.91 o                         
   2   5   4        385.33        582.29        13.55 o                         
   3   5   4       3440.76       3778.27        36.70 o                         
   4   5   4       6463.53       6371.58        51.65 o                         
   5   5   4      14679.16      14594.88        99.12 o                         
   6   5   4      17117.41      16947.43       113.46 o                         
   7   5   4       9761.96       9570.13        71.35 o                         
   8   5   4      12884.61      12954.61        91.09 o                         
   9   5   4       5418.47       5385.08        49.83 o                         
  10   5   4      23988.86      24193.44       146.63 o                         
  11   5   4        769.35        824.93        21.74 o                         
  12   5   4       8737.43       8818.10        74.83 o                         
  13   5   4       3163.00       3114.95        45.25 o                         
  14   5   4       2370.72       2432.42        46.38 o                         
  15   5   4        784.84        818.84        32.47 o                         
  16   5   4        819.51        873.10        39.39 o                         
  17   5   4          8.35         26.49        21.75 o                         
  18   5   4        342.41        423.24        33.60 o                         
  19   5   4         32.30         64.95        28.85 o                         
  20   5   4       3689.25       3560.15        84.43 o                         
   0   6   4       7712.71       8043.78        95.75 o                         
   1   6   4      12087.04      11738.66        87.62 o                         
   2   6   4       1818.51       1882.79        25.42 o                         
   3   6   4       1256.69       1204.35        20.77 o                         
   4   6   4       3302.65       3238.51        35.69 o                         
   5   6   4       4369.71       4382.57        42.62 o                         
   6   6   4         73.40        106.52         8.55 o                         
   7   6   4       1629.77       1690.08        27.76 o                         
   8   6   4        258.71        291.01        13.94 o                         
   9   6   4        163.75        222.25        12.76 o                         
  10   6   4       2136.09       2131.54        32.39 o                         
  11   6   4       3442.60       3482.86        44.70 o                         
  12   6   4          3.22         49.88        13.07 o                         
  13   6   4       3177.91       3186.02        51.16 o                         
  14   6   4       5430.44       5426.20        73.33 o                         
  15   6   4       3849.43       4057.60        67.74 o                         
  16   6   4       1368.86       1412.74        49.81 o                         
  17   6   4       3053.38       3038.66        67.64 o                         
  18   6   4        149.12        153.54        30.43 o                         
  19   6   4       2485.94       2701.14        79.55 o                         
   1   7   4      15323.89      15342.54       108.67 o                         
   2   7   4       6680.87       6807.97        59.17 o                         
   3   7   4       1953.59       1974.29        28.64 o                         
   4   7   4       8085.19       8232.09        68.71 o                         
   5   7   4      11276.96      11159.54        84.02 o                         
   6   7   4      24756.33      24487.28       156.50 o                         
   7   7   4      12141.33      11884.48        90.31 o                         
   8   7   4       9633.19       9507.44        80.63 o                         
   9   7   4       4306.03       4350.71        51.92 o                         
  10   7   4      18136.08      17990.36       134.86 o                         
  11   7   4          7.08         43.17        14.55 o                         
  12   7   4       4068.74       3995.35        58.32 o                         
  13   7   4        881.06        907.39        34.95 o                         
  14   7   4       3406.21       3459.77        63.94 o                         
  15   7   4         46.47         65.87        22.19 o                         
  16   7   4        214.08        209.45        28.75 o                         
  17   7   4        204.37        218.30        32.69 o                         
  18   7   4        148.30        146.49        38.13 o                         
   0   8   4      18631.33      18916.83       214.62 o                         
   1   8   4       1955.88       2054.57        33.52 o                         
   2   8   4        298.31        414.96        18.59 o                         
   3   8   4       1219.16       1247.32        26.65 o                         
   4   8   4       6257.59       6045.57        61.27 o                         
   5   8   4       2519.98       2549.38        38.86 o                         
   6   8   4       2418.42       2468.87        38.58 o                         
   7   8   4        101.10        155.52        13.48 o                         
   8   8   4          3.58         45.09        12.30 o                         
   9   8   4        482.16        444.66        21.06 o                         
  10   8   4       6691.96       6480.64        70.20 o                         
  11   8   4       2211.20       2302.74        42.17 o                         
  12   8   4          7.87         48.02        16.81 o                         
  13   8   4          8.54         51.92        19.03 o                         
  14   8   4        153.21        181.95        24.91 o                         
  15   8   4       4148.41       4128.88        81.77 o                         
  16   8   4         30.14         44.39        32.49 o                         
   1   9   4        739.37        779.86        27.79 o                         
   2   9   4        743.66        799.42        26.97 o                         
   3   9   4      16564.19      16398.01       142.11 o                         
   4   9   4      11116.08      11112.59       112.09 o                         
   5   9   4       4392.41       4556.45        62.86 o                         
   6   9   4       5149.18       5145.47        69.53 o                         
   7   9   4      16525.04      16705.42       155.44 o                         
   8   9   4      24922.55      24932.57       223.36 o                         
   9   9   4       1184.95       1188.68        41.29 o                         
  10   9   4       5637.30       5576.23        72.69 o                         
  11   9   4       9750.60       9979.00       103.50 o                         
  12   9   4      23495.75      23682.84       191.93 o                         
  13   9   4       3274.31       3302.26        65.89 o                         
  14   9   4          0.16         45.89        27.91 o                         
  15   9   4         44.47         87.10        33.49 o                         
   0  10   4      14146.11      14438.46       213.08 o                         
   1  10   4         41.78        100.26        19.79 o                         
   2  10   4       4499.63       4404.58        74.50 o                         
   3  10   4        957.91        954.02        37.60 o                         
   4  10   4       7680.24       7635.57        94.13 o                         
   5  10   4        549.75        599.01        30.74 o                         
   6  10   4       8833.85       8823.83       107.93 o                         
   7  10   4       2697.91       2548.47        56.52 o                         
   8  10   4       1206.27       1154.35        45.51 o                         
   9  10   4        932.65        965.48        51.44 o                         
  10  10   4       1494.82       1614.74        50.88 o                         
  11  10   4        724.32        717.82        36.07 o                         
  12  10   4       1697.27       1792.84        66.23 o                         
  13  10   4       1864.75       1842.98        73.34 o                         
   1  11   4      17505.61      17583.05       177.43 o                         
   2  11   4       4260.02       4320.15        82.37 o                         
   3  11   4       1038.65        995.21        47.90 o                         
   4  11   4       5397.04       5484.38        93.16 o                         
   5  11   4      14874.58      15086.30       173.68 o                         
   6  11   4      17087.77      17193.63       217.53 o                         
   7  11   4        217.73        274.04        31.70 o                         
   8  11   4       2663.50       2681.50        70.85 o                         
   9  11   4       6702.39       6753.26       116.15 o                         
  10  11   4      15687.57      15747.55       219.00 o                         
   0  12   4       9345.86       9233.90       191.79 o                         
   1  12   4        867.20        783.44        47.29 o                         
   2  12   4       5578.33       5648.25        99.91 o                         
   3  12   4       2012.48       1938.94        76.90 o                         
   4  12   4       3814.90       3785.31        95.76 o                         
   5  12   4          7.19         69.41        38.80 o                         
   6  12   4       8619.76       8915.62       167.76 o                         
   1   1   5      11142.52      11037.83        70.44 o                         
   2   1   5      34232.08      33527.45       191.56 o                         
   3   1   5      27764.26      27262.45       193.33 o                         
   4   1   5     123401.82     124855.77       700.88 o                         
   5   1   5       1514.01       1626.04        17.14 o                         
   6   1   5      67387.25      66890.32       462.26 o                         
   7   1   5       9475.25       9474.69        61.66 o                         
   8   1   5      59512.48      59503.98       309.30 o                         
   9   1   5         12.04         91.71         7.48 o                         
  10   1   5      58909.84      58980.96       299.90 o                         
  11   1   5       7347.60       7249.07        54.78 o                         
  12   1   5       9115.23       9288.79        68.50 o                         
  13   1   5        580.65        622.85        17.00 o                         
  14   1   5       2151.88       2184.34        32.02 o                         
  15   1   5         10.94         40.21        11.94 o                         
  16   1   5        565.73        589.36        23.62 o                         
  17   1   5        193.78        260.39        25.60 o                         
  18   1   5       5116.18       4999.44        77.90 o                         
  19   1   5        482.31        543.92        38.35 o                         
  20   1   5       7175.08       7248.55       113.73 o                         
  21   1   5         56.06         48.44        32.16 o                         
   1   2   5       2432.18       2347.04        23.92 o                         
   2   2   5       1209.36       1113.80        14.83 o                         
   3   2   5      20545.69      19923.38       163.25 o                         
   4   2   5      11162.05      10793.89        68.94 o                         
   5   2   5       4711.14       4569.95        34.72 o                         
   6   2   5      11334.74      10582.11        79.78 o                         
   7   2   5        562.24        565.26        11.61 o                         
   8   2   5      11594.86      12109.50        82.71 o                         
   9   2   5       3345.07       3590.75        35.40 o                         
  10   2   5      10605.62      10710.49        77.17 o                         
  11   2   5       4967.40       5071.28        47.66 o                         
  12   2   5        135.65        185.70        11.50 o                         
  13   2   5       2418.85       2321.23        34.23 o                         
  14   2   5       1258.16       1301.51        27.85 o                         
  15   2   5        317.39        360.40        19.53 o                         
  16   2   5        273.32        268.20        19.00 o                         
  17   2   5        715.91        779.94        32.41 o                         
  18   2   5        255.50        306.79        25.79 o                         
  19   2   5       1534.10       1667.04        56.82 o                         
  20   2   5        112.77        188.30        28.75 o                         
  21   2   5        735.57        791.66        47.25 o                         
   1   3   5      65877.84      63389.28       411.60 o                         
   2   3   5      12013.29      11657.02        77.03 o                         
   3   3   5      22596.60      21630.94       143.86 o                         
   4   3   5      81664.25      80226.05       423.00 o                         
   5   3   5      78936.30      79957.14       436.77 o                         
   6   3   5      62134.45      61630.17       336.99 o                         
   7   3   5       5987.46       6037.85        48.12 o                         
   8   3   5      47389.24      48085.16       256.37 o                         
   9   3   5      23792.36      24068.58       141.31 o                         
  10   3   5      32740.26      32494.97       190.17 o                         
  11   3   5       2498.24       2682.59        32.82 o                         
  12   3   5       1105.43       1201.02        23.49 o                         
  13   3   5        667.29        695.91        21.17 o                         
  14   3   5         34.13         63.85        12.11 o                         
  15   3   5         22.07         59.88        14.14 o                         
  16   3   5        938.14       1043.18        33.84 o                         
  17   3   5        259.81        269.13        23.60 o                         
  18   3   5       1124.11       1130.76        42.16 o                         
  19   3   5        126.48        151.55        26.15 o                         
  20   3   5       1247.13       1286.32        54.42 o                         
  21   3   5       1217.47       1365.16        61.13 o                         
   0   4   5      36491.17      36424.92       346.81 o                         
   1   4   5      11730.85      12079.78        80.89 o                         
   2   4   5      54084.19      52120.98       295.53 o                         
   3   4   5      16999.90      16750.35       112.03 o                         
   4   4   5      57460.74      57835.34       376.54 o                         
   5   4   5       8174.55       7963.18        60.29 o                         
   6   4   5      26629.79      25370.51       165.06 o                         
   7   4   5       6092.67       6305.92        50.39 o                         
   8   4   5       9341.18       9151.80        65.41 o                         
   9   4   5       2490.88       2498.42        29.88 o                         
  10   4   5      11249.84      11142.40        78.58 o                         
  11   4   5       3313.81       3338.29        37.77 o                         
  12   4   5       8457.41       8328.72        70.09 o                         
  13   4   5       6038.03       6167.99        61.19 o                         
  14   4   5          4.52         60.56        13.21 o                         
  15   4   5       7591.38       7758.79        92.47 o                         
  16   4   5       2734.45       2723.71        54.84 o                         
  17   4   5      14553.74      14856.64       148.41 o                         
  18   4   5        706.58        762.81        37.92 o                         
  19   4   5       2987.09       3049.20        74.10 o                         
  20   4   5       1054.72        996.80        51.08 o                         
   1   5   5      60379.78      59971.70       358.44 o                         
   2   5   5        634.52        694.04        19.51 o                         
   3   5   5      61578.35      61130.25       354.79 o                         
   4   5   5      16186.60      16468.65       115.23 o                         
   5   5   5      51433.32      51267.14       288.62 o                         
   6   5   5      12109.33      12376.21        88.18 o                         
   7   5   5      57263.07      57781.33       325.70 o                         
   8   5   5      10499.18      10266.97        75.58 o                         
   9   5   5       1464.45       1455.21        24.02 o                         
  10   5   5      32513.25      32050.78       193.11 o                         
  11   5   5      11473.61      11839.52        89.74 o                         
  12   5   5      16552.91      16461.15       119.41 o                         
  13   5   5       1406.84       1504.42        33.39 o                         
  14   5   5       4876.50       4925.83        65.17 o                         
  15   5   5        231.89        249.39        20.92 o                         
  16   5   5         45.81         55.88        23.65 o                         
  17   5   5          0.07         33.33        22.29 o                         
  18   5   5       4001.11       3953.81        80.84 o                         
  19   5   5       3683.22       3775.49        79.55 o                         
  20   5   5       5622.51       5701.79       102.46 o                         
   0   6   5      94302.95      94755.11       737.85 o                         
   1   6   5      35086.57      35125.09       206.50 o                         
   2   6   5      16936.43      17058.68       113.01 o                         
   3   6   5      46031.39      45651.70       266.90 o                         
   4   6   5      46057.49      45804.27       268.55 o                         
   5   6   5       2816.51       2861.06        35.36 o                         
   6   6   5      39962.92      40239.48       229.63 o                         
   7   6   5         13.91         77.36         8.49 o                         
   8   6   5       9090.39       8860.98        73.20 o                         
   9   6   5        677.22        754.25        21.10 o                         
  10   6   5      18047.24      17871.29       127.23 o                         
  11   6   5      11793.97      11868.22        94.08 o                         
  12   6   5       2435.26       2425.73        41.01 o                         
  13   6   5       7430.78       7370.03        85.50 o                         
  14   6   5       1485.10       1450.96        39.20 o                         
  15   6   5       4160.58       4134.10        67.75 o                         
  16   6   5         78.98        140.79        23.94 o                         
  17   6   5       6347.13       6349.26       109.24 o                         
  18   6   5         12.48        105.20        29.52 o                         
  19   6   5       2881.00       3023.94        87.09 o                         
   1   7   5      57685.76      57425.61       332.15 o                         
   2   7   5       1943.13       1974.60        28.49 o                         
   3   7   5      26494.94      26008.75       164.63 o                         
   4   7   5      10025.12      10077.62        81.38 o                         
   5   7   5      41680.17      41437.08       251.36 o                         
   6   7   5       6992.72       7029.22        67.06 o                         
   7   7   5      12207.65      12086.23        94.92 o                         
   8   7   5       5270.72       5156.97        52.21 o                         
   9   7   5      10938.69      10767.00        90.39 o                         
  10   7   5       4515.61       4607.93        55.48 o                         
  11   7   5       4808.80       5021.52        62.37 o                         
  12   7   5        755.25        803.38        28.50 o                         
  13   7   5       1190.94       1213.44        38.32 o                         
  14   7   5         19.98         17.83        19.60 o                         
  15   7   5        384.49        421.01        29.68 o                         
  16   7   5         39.13         58.72        24.27 o                         
  17   7   5          1.38         49.78        29.91 o                         
  18   7   5        452.58        443.47        42.69 o                         
   0   8   5      10326.11      10584.32       139.32 o                         
   1   8   5      16794.84      16754.64       127.45 o                         
   2   8   5      42302.21      42338.00       265.67 o                         
   3   8   5      22858.19      23035.64       158.30 o                         
   4   8   5       1719.77       1747.92        33.15 o                         
   5   8   5       5516.76       5455.67        60.18 o                         
   6   8   5      20878.56      20866.38       163.35 o                         
   7   8   5       2444.06       2340.87        43.32 o                         
   8   8   5      18792.35      18540.84       152.31 o                         
   9   8   5         81.07        132.45        15.22 o                         
  10   8   5       2566.68       2598.75        42.18 o                         
  11   8   5      13830.57      13785.50       120.25 o                         
  12   8   5       5862.89       5887.94        86.30 o                         
  13   8   5      10550.15      10387.61       131.98 o                         
  14   8   5          7.18         13.52        24.91 o                         
  15   8   5       9531.90       9307.94       129.14 o                         
  16   8   5        400.85        429.63        40.90 o                         
   1   9   5      18027.01      17760.18       151.03 o                         
   2   9   5       2864.44       2775.06        47.26 o                         
   3   9   5      16886.58      16721.04       147.35 o                         
   4   9   5       1379.06       1255.37        34.63 o                         
   5   9   5       7000.45       7063.25        85.65 o                         
   6   9   5        114.64        151.43        20.71 o                         
   7   9   5       6379.73       6365.81        81.59 o                         
   8   9   5       1084.61       1101.43        36.10 o                         
   9   9   5       4517.79       4550.34        68.06 o                         
  10   9   5       1288.89       1297.29        41.24 o                         
  11   9   5       1231.21       1363.99        49.61 o                         
  12   9   5        993.63       1048.56        56.60 o                         
  13   9   5        701.98        714.64        39.07 o                         
  14   9   5        582.79        626.54        42.64 o                         
  15   9   5        430.59        434.82        41.10 o                         
   0  10   5       7198.13       7363.91       122.42 o                         
   1  10   5      19672.69      19422.26       177.74 o                         
   2  10   5       1149.66       1179.24        42.00 o                         
   3  10   5      21980.39      21849.81       193.43 o                         
   4  10   5       6278.10       6289.19        84.34 o                         
   5  10   5       1008.57       1058.13        40.63 o                         
   6  10   5       1397.95       1335.84        44.33 o                         
   7  10   5        155.99        192.50        25.50 o                         
   8  10   5       1856.21       1896.82        52.87 o                         
   9  10   5        359.67        330.22        32.30 o                         
  10  10   5       3888.45       3987.56        87.20 o                         
  11  10   5       3150.46       3104.01        74.85 o                         
  12  10   5          1.95         40.64        33.30 o                         
  13  10   5       7928.62       8091.35       150.53 o                         
   1  11   5        992.90       1013.16        44.75 o                         
   2  11   5        388.37        438.04        38.34 o                         
   3  11   5       1404.10       1460.49        54.51 o                         
   4  11   5        625.15        698.87        38.42 o                         
   5  11   5       2357.04       2351.61        62.52 o                         
   6  11   5       1212.79       1271.09        54.76 o                         
   7  11   5       2360.06       2523.88        66.67 o                         
   8  11   5        220.01        243.64        33.39 o                         
   9  11   5        433.61        366.66        42.47 o                         
  10  11   5        308.67        243.84        49.26 o                         
   0  12   5        118.20        156.79        50.00 o                         
   1  12   5      10395.25      10732.60       163.07 o                         
   2  12   5        577.40        670.34        51.98 o                         
   3  12   5      13338.75      13344.27       215.97 o                         
   4  12   5        417.41        343.97        45.48 o                         
   5  12   5       2686.50       2545.51       110.84 o                         
   6  12   5          8.88        -33.84        41.26 o                         
   1   0   6      80230.34      81216.02       993.70 o                         
   2   0   6      70391.01      71352.51       552.77 o                         
   3   0   6     104229.79     102541.23       931.83 o                         
   4   0   6      35383.46      34214.73       268.17 o                         
   5   0   6      68045.99      65739.39       455.33 o                         
   6   0   6      41336.05      42327.20       313.02 o                         
   7   0   6      14550.08      14744.60       119.43 o                         
   8   0   6      14843.63      14530.75       117.51 o                         
   9   0   6       7958.63       7860.69        73.87 o                         
  10   0   6       1207.53       1368.46        26.71 o                         
  11   0   6      44800.12      44792.75       324.35 o                         
  12   0   6       5343.93       5714.44        65.63 o                         
  13   0   6      18296.48      17987.53       155.83 o                         
  14   0   6      29285.91      29096.79       243.26 o                         
  15   0   6     101648.43     100606.87       755.40 o                         
  16   0   6        327.79        422.19        30.29 o                         
  17   0   6       2122.85       2072.61        61.27 o                         
  18   0   6       1745.86       1856.79        62.22 o                         
  19   0   6      29747.88      29146.90       350.19 o                         
  20   0   6       1095.85       1149.28        72.74 o                         
  21   0   6          4.90         50.42        46.64 o                         
   1   1   6      83447.45      83211.73       592.66 o                         
   2   1   6         86.98        135.44         5.14 o                         
   3   1   6     102355.10     103665.82       588.29 o                         
   4   1   6      36411.84      36461.20       254.44 o                         
   5   1   6      33737.29      32304.79       171.97 o                         
   6   1   6       1575.80       1910.65        19.79 o                         
   7   1   6      61536.76      62933.76       323.64 o                         
   8   1   6       9059.55       8748.87        60.74 o                         
   9   1   6      21487.48      21390.94       133.50 o                         
  10   1   6      12612.28      12971.52        81.84 o                         
  11   1   6        704.94        711.92        15.67 o                         
  12   1   6      19189.61      19680.62       116.05 o                         
  13   1   6       5472.76       5647.12        51.41 o                         
  14   1   6       7692.40       7494.29        63.49 o                         
  15   1   6        269.95        237.17        15.20 o                         
  16   1   6       4836.98       4918.45        59.87 o                         
  17   1   6        781.29        813.98        31.95 o                         
  18   1   6       3030.60       3080.95        61.32 o                         
  19   1   6         13.10         11.25        22.12 o                         
  20   1   6       2591.85       2636.77        68.09 o                         
  21   1   6        828.58        925.76        50.78 o                         
   0   2   6      30306.34      29498.46       255.07 o                         
   2   2   6      25028.59      23787.38       155.06 o                         
   3   2   6     115973.64     116032.95       848.62 o                         
   4   2   6      26600.59      24929.48       159.91 o                         
   5   2   6       1745.08       1636.18        18.21 o                         
   6   2   6      43864.59      43844.34       299.23 o                         
   7   2   6        893.94        822.14        14.24 o                         
   8   2   6      29881.20      29842.68       160.82 o                         
   9   2   6      51374.75      51778.16       286.99 o                         
  10   2   6       7537.05       7795.80        62.18 o                         
  11   2   6       1993.53       2126.11        28.69 o                         
  12   2   6        145.79        244.42        11.83 o                         
  13   2   6      43048.34      43476.45       249.32 o                         
  14   2   6       1195.67       1203.57        27.05 o                         
  15   2   6        108.47        162.41        17.41 o                         
  16   2   6         14.88         64.88        15.00 o                         
  17   2   6      26109.01      26090.89       212.65 o                         
  18   2   6         46.58         39.71        21.24 o                         
  19   2   6        555.00        529.86        33.20 o                         
  20   2   6         88.75         75.03        26.93 o                         
  21   2   6      10140.63      10477.39       155.76 o                         
   1   3   6     103127.60     102237.98       597.24 o                         
   2   3   6      22880.12      22519.45       139.50 o                         
   3   3   6      12351.47      11892.18        92.82 o                         
   4   3   6        374.14        424.86        10.44 o                         
   5   3   6      11176.53      11147.34        88.87 o                         
   6   3   6       9521.15       9856.87        67.65 o                         
   7   3   6      18698.11      19291.80       118.02 o                         
   8   3   6       1464.31       1583.22        21.50 o                         
   9   3   6       9521.25       9519.89        66.82 o                         
  10   3   6      46038.70      46463.17       252.80 o                         
  11   3   6       5761.16       5755.00        50.68 o                         
  12   3   6        629.67        673.81        19.45 o                         
  13   3   6       2260.85       2253.83        34.13 o                         
  14   3   6      10957.19      10871.09        96.67 o                         
  15   3   6         12.40         31.84        13.67 o                         
  16   3   6       4367.13       4298.42        63.85 o                         
  17   3   6        152.51        163.92        21.79 o                         
  18   3   6         60.32         48.13        21.42 o                         
  19   3   6        381.73        375.46        29.00 o                         
  20   3   6       7493.78       7370.47       109.69 o                         
  21   3   6        380.25        319.30        40.46 o                         
   0   4   6      18599.51      17955.46       179.62 o                         
   1   4   6      35247.41      34930.77       247.09 o                         
   2   4   6      16727.88      16150.61       105.85 o                         
   3   4   6      36320.43      36697.85       217.04 o                         
   4   4   6       3795.67       3673.43        45.69 o                         
   5   4   6      36825.66      37289.20       233.65 o                         
   6   4   6        486.15        574.98        14.17 o                         
   7   4   6        182.22        300.77        11.12 o                         
   8   4   6       3376.62       3267.43        33.57 o                         
   9   4   6        545.80        551.17        14.75 o                         
  10   4   6       1184.98       1285.56        24.09 o                         
  11   4   6      14822.23      14931.37       101.88 o                         
  12   4   6       5550.14       5583.73        55.89 o                         
  13   4   6       5400.79       5547.51        57.42 o                         
  14   4   6        780.35        845.19        28.35 o                         
  15   4   6      30801.55      30714.70       231.87 o                         
  16   4   6        342.56        381.28        24.95 o                         
  17   4   6       3280.74       3443.59        62.89 o                         
  18   4   6          0.51         16.30        21.58 o                         
  19   4   6      10925.33      11113.88       128.67 o                         
  20   4   6        355.50        302.48        33.93 o                         
   1   5   6       2284.51       2422.33        33.43 o                         
   2   5   6       1724.22       1743.56        24.19 o                         
   3   5   6       6286.84       6434.54        54.48 o                         
   4   5   6      18894.43      18767.21       123.47 o                         
   5   5   6       1872.76       1740.06        25.16 o                         
   6   5   6      17422.20      16940.30       117.40 o                         
   7   5   6       7005.04       6872.15        60.67 o                         
   8   5   6      24283.35      24102.48       145.98 o                         
   9   5   6       2994.04       3142.99        35.37 o                         
  10   5   6      12430.15      12265.20        92.48 o                         
  11   5   6         24.16         64.70        11.35 o                         
  12   5   6      24883.33      24757.15       163.69 o                         
  13   5   6          0.79         37.81        12.61 o                         
  14   5   6        216.28        235.51        18.15 o                         
  15   5   6         66.83         92.98        17.89 o                         
  16   5   6        295.44        338.49        25.81 o                         
  17   5   6         18.13          7.23        23.41 o                         
  18   5   6       2708.72       2750.65        65.44 o                         
  19   5   6        285.11        284.38        32.96 o                         
   0   6   6       5046.85       5357.24        66.99 o                         
   1   6   6      18979.13      18901.72       124.50 o                         
   2   6   6       1401.51       1354.34        22.32 o                         
   3   6   6       6716.96       6502.94        58.09 o                         
   4   6   6        138.45        167.56        10.02 o                         
   5   6   6       5321.37       5166.02        51.26 o                         
   6   6   6       2889.38       2976.14        36.62 o                         
   7   6   6       3481.49       3563.81        37.48 o                         
   8   6   6        802.61        810.00        21.02 o                         
   9   6   6       1419.88       1359.66        26.80 o                         
  10   6   6       1293.37       1300.92        26.77 o                         
  11   6   6      11007.08      10783.74        93.83 o                         
  12   6   6        362.55        357.97        18.97 o                         
  13   6   6       7776.20       7699.32        85.19 o                         
  14   6   6        154.90        169.64        20.14 o                         
  15   6   6       6099.95       6209.74        84.37 o                         
  16   6   6        400.96        430.90        29.10 o                         
  17   6   6       6378.40       6508.47        99.89 o                         
  18   6   6        106.06        104.24        28.57 o                         
  19   6   6        742.78        815.69        55.24 o                         
   1   7   6         36.05         94.52         9.12 o                         
   2   7   6       7230.38       7108.17        61.25 o                         
   3   7   6        609.82        656.01        19.09 o                         
   4   7   6      35478.39      35606.11       219.93 o                         
   5   7   6        811.66        820.59        22.47 o                         
   6   7   6      32987.05      33144.74       214.78 o                         
   7   7   6       6590.50       6730.07        65.86 o                         
   8   7   6      30474.63      30388.17       208.55 o                         
   9   7   6       1128.52       1124.16        27.69 o                         
  10   7   6       5674.70       5626.01        68.54 o                         
  11   7   6         46.79         95.22        16.56 o                         
  12   7   6       3634.55       3499.37        59.35 o                         
  13   7   6        247.94        324.93        25.73 o                         
  14   7   6        162.14        163.26        24.68 o                         
  15   7   6        646.26        699.68        39.83 o                         
  16   7   6       1189.89       1157.25        51.10 o                         
  17   7   6          1.32          8.12        29.15 o                         
  18   7   6        464.77        441.06        43.56 o                         
   0   8   6       4820.19       4768.33        82.56 o                         
   1   8   6       6260.31       6131.67        61.62 o                         
   2   8   6       5565.55       5629.51        60.96 o                         
   3   8   6       4682.36       4603.23        53.59 o                         
   4   8   6       3102.11       3167.04        43.88 o                         
   5   8   6         41.63         65.54        12.17 o                         
   6   8   6       3846.57       3910.98        53.55 o                         
   7   8   6         91.61        104.10        15.00 o                         
   8   8   6       3296.77       3350.40        52.41 o                         
   9   8   6       3214.19       3333.79        59.71 o                         
  10   8   6        438.54        507.78        31.56 o                         
  11   8   6        279.96        349.31        22.92 o                         
  12   8   6        260.68        314.46        24.62 o                         
  13   8   6       1844.98       1936.14        50.49 o                         
  14   8   6         21.53         30.51        25.33 o                         
  15   8   6         64.01        129.59        29.90 o                         
  16   8   6        528.82        557.43        44.72 o                         
   1   9   6      10374.72      10322.61       108.04 o                         
   2   9   6        349.39        380.96        20.70 o                         
   3   9   6      12353.29      12312.46       119.39 o                         
   4   9   6       2468.62       2537.14        45.38 o                         
   5   9   6        682.77        724.39        32.67 o                         
   6   9   6      27810.00      27614.53       220.21 o                         
   7   9   6        608.45        629.07        30.50 o                         
   8   9   6      11654.26      11735.92       121.54 o                         
   9   9   6        708.83        749.10        38.33 o                         
  10   9   6      33969.10      34102.16       315.21 o                         
  11   9   6        634.82        680.39        39.04 o                         
  12   9   6       3447.22       3657.34        80.72 o                         
  13   9   6       4406.50       4353.04       109.11 o                         
  14   9   6       6442.90       6279.02       120.04 o                         
  15   9   6        371.64        356.85        44.28 o                         
   0  10   6       2687.49       2646.30        79.13 o                         
   1  10   6        140.06        173.92        23.06 o                         
   2  10   6       9345.86       9414.86       131.05 o                         
   3  10   6       1920.39       1951.01        50.51 o                         
   4  10   6       9140.84       9217.03       109.94 o                         
   5  10   6       1891.12       1902.44        50.27 o                         
   6  10   6       5393.76       5515.52        83.69 o                         
   7  10   6          6.19         42.22        22.06 o                         
   8  10   6       8052.33       8214.61       104.66 o                         
   9  10   6       4914.62       4997.90        94.59 o                         
  10  10   6        131.26        192.39        31.29 o                         
  11  10   6        279.43        253.21        34.76 o                         
  12  10   6        531.43        515.74        47.51 o                         
  13  10   6       1595.93       1681.99        75.82 o                         
   1  11   6       3398.45       3399.84        73.55 o                         
   2  11   6       4754.12       4737.27        91.90 o                         
   3  11   6       7771.30       7956.47       121.51 o                         
   4  11   6      20041.84      19846.91       214.21 o                         
   5  11   6       8514.97       8356.38       118.11 o                         
   6  11   6      11113.89      10979.57       146.10 o                         
   7  11   6       6071.64       5976.64       104.01 o                         
   8  11   6      30177.70      29962.56       353.95 o                         
   9  11   6       2593.97       2614.33        91.40 o                         
  10  11   6        626.04        589.96        49.70 o                         
   0  12   6       5048.42       5429.92       166.96 o                         
   1  12   6       1644.90       1778.23        79.19 o                         
   2  12   6      10622.17      11050.36       181.72 o                         
   3  12   6        263.19        169.20        55.65 o                         
   4  12   6       5087.11       5252.33       140.29 o                         
   5  12   6       1597.27       1352.38        82.07 o                         
   6  12   6        630.54        495.38        50.78 o                         
   1   1   7       2044.56       2059.79        20.59 o                         
   2   1   7      38072.61      38390.20       222.77 o                         
   3   1   7        197.89        231.17         5.79 o                         
   4   1   7      11945.30      11451.53        92.40 o                         
   5   1   7         49.87        123.70         8.68 o                         
   6   1   7     117470.77     118867.97       668.88 o                         
   7   1   7       1264.92       1228.19        18.43 o                         
   8   1   7      87182.78      87877.52       459.98 o                         
   9   1   7      18684.52      18779.58       116.15 o                         
  10   1   7      36987.92      37217.12       205.81 o                         
  11   1   7       1664.93       1642.71        23.64 o                         
  12   1   7       5009.54       5009.12        46.11 o                         
  13   1   7        962.85       1000.62        21.54 o                         
  14   1   7      13134.91      13007.28        95.42 o                         
  15   1   7       1457.90       1404.43        29.30 o                         
  16   1   7       2356.66       2458.13        45.61 o                         
  17   1   7        179.54        169.28        18.93 o                         
  18   1   7         52.18         89.58        21.01 o                         
  19   1   7       1687.27       1677.28        49.79 o                         
  20   1   7      10468.08      10613.93       139.60 o                         
  21   1   7        515.39        532.14        43.85 o                         
   0   2   7       2101.01       2114.53        28.16 o                         
   1   2   7       3941.85       4315.74        33.22 o                         
   2   2   7      14070.37      13894.88       117.17 o                         
   3   2   7       8360.26       7631.27        69.67 o                         
   4   2   7       1002.96       1094.29        14.24 o                         
   5   2   7        566.70        529.46        10.51 o                         
   6   2   7       1404.67       1631.01        19.23 o                         
   7   2   7      12227.41      12093.97        78.83 o                         
   8   2   7       6754.34       6832.30        48.67 o                         
   9   2   7      14457.58      14545.60        90.76 o                         
  10   2   7        112.01        156.51         8.60 o                         
  11   2   7       4131.36       4152.25        42.12 o                         
  12   2   7        373.99        435.34        15.55 o                         
  13   2   7      20029.26      20455.10       144.82 o                         
  14   2   7         71.46         76.51        12.78 o                         
  15   2   7         67.27         80.94        13.84 o                         
  16   2   7         10.20         45.58        15.38 o                         
  17   2   7       6385.86       6402.44        78.61 o                         
  18   2   7         66.49         74.15        19.78 o                         
  19   2   7        491.67        448.00        29.73 o                         
  20   2   7          3.57         55.92        25.67 o                         
  21   2   7       4920.41       5167.83       101.74 o                         
   1   3   7        401.49        507.22        10.51 o                         
   2   3   7      20124.09      19687.43       121.88 o                         
   3   3   7      17769.42      17518.52       119.55 o                         
   4   3   7      38326.38      38037.89       226.74 o                         
   5   3   7       2847.38       2915.61        31.05 o                         
   6   3   7      16683.32      16107.88       103.65 o                         
   7   3   7      23923.81      24690.83       140.84 o                         
   8   3   7     117958.96     118919.02       626.85 o                         
   9   3   7        438.90        480.78        13.37 o                         
  10   3   7       1303.04       1487.09        23.14 o                         
  11   3   7        789.70        833.29        19.25 o                         
  12   3   7      52539.55      52949.94       296.51 o                         
  13   3   7        903.24        913.38        23.74 o                         
  14   3   7       2659.93       2654.75        41.64 o                         
  15   3   7         83.08        113.89        15.15 o                         
  16   3   7       2953.73       2974.41        51.41 o                         
  17   3   7          8.50         27.08        18.04 o                         
  18   3   7      12135.86      11885.51       126.12 o                         
  19   3   7         20.43         36.08        22.97 o                         
  20   3   7        125.28        155.49        31.61 o                         
  21   3   7         17.88          1.15        33.15 o                         
   0   4   7      30606.95      31932.42       280.43 o                         
   1   4   7      34294.46      34110.20       219.08 o                         
   2   4   7        153.27        151.23         9.90 o                         
   3   4   7       3043.23       3284.92        33.88 o                         
   4   4   7       6765.96       6592.28        61.70 o                         
   5   4   7      68412.05      68914.23       500.91 o                         
   6   4   7        955.73       1049.98        18.51 o                         
   7   4   7       4257.24       4279.17        41.48 o                         
   8   4   7       6024.86       5792.07        49.23 o                         
   9   4   7       6959.20       7058.70        58.44 o                         
  10   4   7        257.56        355.14        12.90 o                         
  11   4   7      41833.85      42218.36       247.50 o                         
  12   4   7        253.89        319.04        14.87 o                         
  13   4   7       3116.56       3178.43        41.73 o                         
  14   4   7       5045.45       5068.50        64.04 o                         
  15   4   7      47157.36      47618.91       331.10 o                         
  16   4   7       3050.97       3047.76        56.99 o                         
  17   4   7        625.48        576.38        34.72 o                         
  18   4   7         15.75         32.92        21.80 o                         
  19   4   7      15717.03      15641.98       162.35 o                         
  20   4   7        114.43         95.64        31.59 o                         
   1   5   7       2518.21       2631.70        30.35 o                         
   2   5   7      13841.47      13992.78       105.16 o                         
   3   5   7       6011.37       5877.29        51.87 o                         
   4   5   7        278.76        369.43        12.58 o                         
   5   5   7       5935.56       6058.02        58.44 o                         
   6   5   7      64569.70      64426.72       390.72 o                         
   7   5   7       1379.41       1408.83        25.35 o                         
   8   5   7         41.87         94.20         9.06 o                         
   9   5   7       5767.79       5832.39        53.22 o                         
  10   5   7      48020.35      47465.98       271.69 o                         
  11   5   7       3160.34       3087.99        42.96 o                         
  12   5   7        105.78        163.37        13.49 o                         
  13   5   7       7227.66       7219.13        74.80 o                         
  14   5   7      27451.22      26933.24       225.72 o                         
  15   5   7        596.23        577.64        27.69 o                         
  16   5   7      20983.79      20755.36       191.04 o                         
  17   5   7        723.40        747.87        38.48 o                         
  18   5   7       4775.23       4865.28        88.78 o                         
  19   5   7        397.41        341.18        34.50 o                         
   0   6   7       9365.96       9575.25       103.78 o                         
   1   6   7      40861.32      40206.20       242.31 o                         
   2   6   7      31684.13      31563.21       189.28 o                         
   3   6   7      34863.65      34655.87       206.53 o                         
   4   6   7       1086.38       1180.54        21.88 o                         
   5   6   7         74.62        123.32         9.64 o                         
   6   6   7       1536.01       1591.67        28.22 o                         
   7   6   7      22472.43      22186.58       158.59 o                         
   8   6   7      13340.03      13229.50       107.01 o                         
   9   6   7      43403.95      42678.66       272.49 o                         
  10   6   7       2844.58       2730.34        40.34 o                         
  11   6   7       8868.59       8772.80        85.49 o                         
  12   6   7       1009.76       1064.94        33.24 o                         
  13   6   7      51404.64      51604.36       357.56 o                         
  14   6   7        860.72        924.70        35.79 o                         
  15   6   7          4.27         45.28        20.85 o                         
  16   6   7        102.73        140.18        26.56 o                         
  17   6   7      25849.47      26274.59       271.66 o                         
  18   6   7        155.66        151.49        33.01 o                         
  19   6   7        484.61        158.75       364.46 o                         
   1   7   7       1411.42       1447.24        24.74 o                         
   2   7   7       5088.79       5064.27        49.09 o                         
   3   7   7      13352.27      13427.42        99.44 o                         
   4   7   7      18617.12      18640.21       127.58 o                         
   5   7   7       2154.54       2147.32        33.42 o                         
   6   7   7        598.64        663.67        21.06 o                         
   7   7   7       5684.78       5621.21        63.15 o                         
   8   7   7      28493.53      28591.38       217.49 o                         
   9   7   7       1815.36       1820.77        41.15 o                         
  10   7   7       5078.42       5015.51        62.09 o                         
  11   7   7         79.44        133.24        16.95 o                         
  12   7   7      20838.56      20865.15       179.87 o                         
  13   7   7       1783.10       1694.90        46.45 o                         
  14   7   7       8221.16       8109.63       103.80 o                         
  15   7   7         20.16         40.14        23.97 o                         
  16   7   7       7061.15       7070.43       106.07 o                         
  17   7   7         16.39         65.27        33.66 o                         
   0   8   7       7800.58       7789.34       123.23 o                         
   1   8   7      46322.77      45830.10       289.90 o                         
   2   8   7        898.80        901.54        24.19 o                         
   3   8   7        140.49        158.07        14.30 o                         
   4   8   7       3117.36       3116.34        42.52 o                         
   5   8   7      27362.57      26868.35       190.95 o                         
   6   8   7         22.62         80.07        16.04 o                         
   7   8   7       1922.49       1969.43        39.46 o                         
   8   8   7       1917.20       1937.94        47.66 o                         
   9   8   7       1579.68       1520.91        45.37 o                         
  10   8   7       1763.02       1854.64        49.93 o                         
  11   8   7      20972.23      21061.21       201.65 o                         
  12   8   7        268.29        261.39        27.99 o                         
  13   8   7          2.05         25.59        21.55 o                         
  14   8   7        652.03        696.85        45.21 o                         
  15   8   7      41274.07      41095.43       362.95 o                         
  16   8   7       1467.99       1485.84        76.20 o                         
   1   9   7        990.32        973.53        34.65 o                         
   2   9   7         86.57         95.64        15.75 o                         
   3   9   7          6.13         46.21        14.97 o                         
   4   9   7          7.21         21.93        15.36 o                         
   5   9   7       2117.87       2035.23        42.90 o                         
   6   9   7       3414.11       3545.30        60.07 o                         
   7   9   7        641.45        618.27        29.44 o                         
   8   9   7       1816.70       1879.38        58.85 o                         
   9   9   7        666.84        688.74        37.96 o                         
  10   9   7       6514.10       6798.50       107.31 o                         
  11   9   7        104.68        128.64        27.17 o                         
  12   9   7       1440.92       1443.78        55.35 o                         
  13   9   7        273.66        329.13        40.37 o                         
  14   9   7       3688.56       3574.69        91.31 o                         
   0  10   7        121.36        178.82        30.98 o                         
   1  10   7      23659.67      23494.71       217.57 o                         
   2  10   7       5691.40       5585.40        87.62 o                         
   3  10   7      14529.04      14413.71       159.33 o                         
   4  10   7        834.39        872.98        43.52 o                         
   5  10   7       3693.70       3700.67        75.35 o                         
   6  10   7        999.15       1092.38        52.96 o                         
   7  10   7       3964.43       3788.88        73.80 o                         
   8  10   7        269.00        294.67        31.80 o                         
   9  10   7      10803.68      10572.82       144.12 o                         
  10  10   7        559.18        499.94        39.26 o                         
  11  10   7        178.28        179.31        33.00 o                         
  12  10   7       1375.99       1410.34        68.90 o                         
   1  11   7         97.45        151.80        28.07 o                         
   2  11   7        915.73       1039.71        51.55 o                         
   3  11   7        150.79        173.48        30.21 o                         
   4  11   7         20.90         95.04        27.20 o                         
   5  11   7        389.59        401.98        34.43 o                         
   6  11   7        743.32        785.88        43.76 o                         
   7  11   7         12.08        -29.66        29.66 o                         
   8  11   7        167.62        224.39        36.98 o                         
   9  11   7         42.55         63.25        38.11 o                         
  10  11   7        158.78        176.98        45.16 o                         
   0  12   7       1365.90       1391.84       100.99 o                         
   1  12   7      16271.49      16573.02       240.21 o                         
   2  12   7       1878.95       1947.43        79.24 o                         
   3  12   7       6297.34       6272.81       161.86 o                         
   4  12   7        953.96       1035.83        71.31 o                         
   5  12   7       4058.40       4093.94       112.83 o                         
   0   0   8      38750.60      40866.55       561.02 o                         
   1   0   8      90047.57      93101.80       928.04 o                         
   2   0   8      60216.50      61463.22       497.35 o                         
   3   0   8      44479.48      44249.32       381.82 o                         
   4   0   8      19424.03      19038.62       250.95 o                         
   5   0   8      56180.19      54331.18       510.75 o                         
   6   0   8       7337.72       6868.12        67.07 o                         
   7   0   8      28832.95      28608.00       307.30 o                         
   8   0   8         17.13        114.78        11.38 o                         
   9   0   8      27351.77      27667.51       206.80 o                         
  10   0   8        698.83        651.58        19.34 o                         
  11   0   8      87014.73      87355.18       599.93 o                         
  12   0   8      19113.52      19010.91       159.21 o                         
  13   0   8        560.43        543.91        22.36 o                         
  14   0   8       9449.88       9539.89       108.15 o                         
  15   0   8     107288.34     105442.33       789.47 o                         
  16   0   8       7077.24       7130.29       109.52 o                         
  17   0   8        221.88        246.57        27.99 o                         
  18   0   8      11686.02      11460.25       172.50 o                         
  19   0   8      24997.50      25003.76       304.56 o                         
  20   0   8       1126.05       1150.68        67.42 o                         
  21   0   8        533.29        548.73        76.25 o                         
   1   1   8      21898.42      21363.58       151.82 o                         
   2   1   8       7450.92       7600.42        52.63 o                         
   3   1   8        455.89        420.95         9.13 o                         
   4   1   8      19266.18      18631.99       109.35 o                         
   5   1   8      34472.48      34374.04       224.73 o                         
   6   1   8      13233.14      12969.87        87.21 o                         
   7   1   8         26.98         56.21         8.28 o                         
   8   1   8      21598.48      21606.48       137.87 o                         
   9   1   8       6504.66       6796.85        53.27 o                         
  10   1   8      12889.21      12932.19        85.11 o                         
  11   1   8       4536.68       4591.62        40.67 o                         
  12   1   8      43835.97      43666.50       235.53 o                         
  13   1   8        987.77       1095.46        22.24 o                         
  14   1   8      10845.89      10998.08        84.47 o                         
  15   1   8        433.20        509.70        20.35 o                         
  16   1   8      16418.86      16219.51       137.11 o                         
  17   1   8        135.41        131.16        18.66 o                         
  18   1   8      17287.59      16977.62       161.78 o                         
  19   1   8        395.11        427.62        29.53 o                         
  20   1   8       3277.70       3257.88        74.92 o                         
  21   1   8         84.77         85.11        35.58 o                         
   0   2   8      22837.98      21411.17       224.61 o                         
   1   2   8      57876.27      56447.95       352.07 o                         
   2   2   8      15827.52      15557.52       108.71 o                         
   3   2   8      41872.96      40941.52       235.04 o                         
   4   2   8      60038.84      60767.73       397.40 o                         
   5   2   8         63.15        156.48        10.51 o                         
   6   2   8       5181.87       4863.65        41.19 o                         
   7   2   8      66659.70      66873.86       442.88 o                         
   8   2   8       1838.49       2035.10        22.24 o                         
   9   2   8      19973.07      20082.35       117.84 o                         
  10   2   8       3802.81       3876.56        36.57 o                         
  11   2   8       4821.36       4954.75        45.66 o                         
  12   2   8       7519.44       7594.06        60.90 o                         
  13   2   8      58382.98      58503.25       322.26 o                         
  14   2   8       2084.67       1976.38        32.38 o                         
  15   2   8        117.97        176.45        15.13 o                         
  16   2   8       3045.96       3074.73        47.38 o                         
  17   2   8      61130.67      61245.09       418.83 o                         
  18   2   8       3341.65       3435.33        56.07 o                         
  19   2   8         92.17        133.09        22.73 o                         
  20   2   8       1664.72       1611.78        56.12 o                         
  21   2   8       8662.11       8743.22       139.43 o                         
   1   3   8      11320.03      11044.46        75.77 o                         
   2   3   8      41571.08      42455.22       240.64 o                         
   3   3   8       1891.54       1795.90        24.28 o                         
   4   3   8       3654.46       3718.47        38.53 o                         
   5   3   8       1444.36       1586.10        21.54 o                         
   6   3   8      21779.14      21219.03       129.94 o                         
   7   3   8      11275.88      11121.85        76.24 o                         
   8   3   8        696.71        802.83        16.07 o                         
   9   3   8       3649.50       3691.36        35.73 o                         
  10   3   8      30806.75      30643.68       175.34 o                         
  11   3   8      12907.13      13100.96        91.46 o                         
  12   3   8      15413.04      15275.52       110.80 o                         
  13   3   8         26.73         41.34        10.64 o                         
  14   3   8      12178.22      12266.01       105.27 o                         
  15   3   8         58.16         69.80        14.83 o                         
  16   3   8       3648.10       3863.93        56.97 o                         
  17   3   8          4.43         44.94        17.89 o                         
  18   3   8       2793.36       2899.41        54.85 o                         
  19   3   8       2917.49       2795.53        58.43 o                         
  20   3   8       5666.22       5619.58        88.81 o                         
   0   4   8       3487.71       3378.12        67.40 o                         
   1   4   8      29787.08      29062.97       220.09 o                         
   2   4   8      34318.41      33713.98       222.35 o                         
   3   4   8      10781.90      10272.29        80.97 o                         
   4   4   8        969.06        911.08        18.57 o                         
   5   4   8      29994.60      30113.48       259.06 o                         
   6   4   8       1131.29       1140.49        19.51 o                         
   7   4   8       1313.94       1448.25        23.05 o                         
   8   4   8       2745.31       2762.72        31.69 o                         
   9   4   8       4282.09       4299.23        41.90 o                         
  10   4   8        139.37        199.20        12.34 o                         
  11   4   8      13824.51      13754.94        99.58 o                         
  12   4   8       9163.39       9125.42        76.32 o                         
  13   4   8         53.95        115.52        12.80 o                         
  14   4   8       2326.72       2454.66        42.00 o                         
  15   4   8      25105.94      25135.06       199.15 o                         
  16   4   8       5312.48       5250.07        72.96 o                         
  17   4   8        346.37        287.90        27.03 o                         
  18   4   8       1858.95       1905.77        50.16 o                         
  19   4   8      13142.64      12897.64       147.88 o                         
  20   4   8         53.05         25.05        29.13 o                         
   1   5   8          3.98         68.57         6.85 o                         
   2   5   8        540.78        550.37        14.44 o                         
   3   5   8       1022.72       1113.98        20.61 o                         
   4   5   8      10108.39       9774.62        77.98 o                         
   5   5   8      29320.89      29266.59       191.89 o                         
   6   5   8      16455.49      16574.79       121.13 o                         
   7   5   8       1550.31       1600.59        26.94 o                         
   8   5   8      28665.84      28412.29       173.43 o                         
   9   5   8       7328.27       7085.14        61.06 o                         
  10   5   8       4367.52       4427.02        47.57 o                         
  11   5   8       1406.36       1396.64        27.96 o                         
  12   5   8       9865.13       9793.92        88.49 o                         
  13   5   8         99.06        151.44        15.98 o                         
  14   5   8          6.05         21.81        14.91 o                         
  15   5   8         94.36         81.95        18.18 o                         
  16   5   8        551.92        622.81        30.98 o                         
  17   5   8        324.08        354.89        28.38 o                         
  18   5   8       2331.06       2410.48        59.65 o                         
  19   5   8        309.69        282.62        32.81 o                         
   0   6   8       2171.89       2205.13        43.42 o                         
   1   6   8      11459.03      11319.82        86.63 o                         
   2   6   8       5893.85       5906.17        53.23 o                         
   3   6   8      10933.79      11079.19        82.54 o                         
   4   6   8        975.66       1089.11        21.70 o                         
   5   6   8       6164.55       6197.23        60.48 o                         
   6   6   8         62.71        102.09        10.44 o                         
   7   6   8        562.19        594.81        20.36 o                         
   8   6   8        912.64        923.14        26.59 o                         
   9   6   8       7111.49       7157.11        72.23 o                         
  10   6   8       2247.58       2364.49        38.66 o                         
  11   6   8      13787.65      13347.30       111.99 o                         
  12   6   8       2677.33       2749.62        46.05 o                         
  13   6   8       3499.48       3504.54        60.87 o                         
  14   6   8        460.00        476.88        28.95 o                         
  15   6   8       1340.24       1330.17        43.84 o                         
  16   6   8       3227.30       3400.69        72.81 o                         
  17   6   8       4528.75       4835.77        88.34 o                         
  18   6   8       2051.43       1937.37        67.98 o                         
   1   7   8         80.79        114.99        10.38 o                         
   2   7   8       4530.83       4464.38        46.71 o                         
   3   7   8      13831.88      13936.73       101.78 o                         
   4   7   8      17533.70      17424.65       126.86 o                         
   5   7   8      30459.82      30369.23       196.22 o                         
   6   7   8       8398.26       8185.53        79.35 o                         
   7   7   8        353.82        402.61        19.71 o                         
   8   7   8      25329.94      25458.06       198.78 o                         
   9   7   8       3509.14       3574.74        57.07 o                         
  10   7   8       7053.85       7084.74        87.63 o                         
  11   7   8       4977.22       5152.20        73.97 o                         
  12   7   8      13232.36      13321.54       135.20 o                         
  13   7   8          3.02         27.28        19.44 o                         
  14   7   8        234.93        272.47        26.45 o                         
  15   7   8         81.84         72.77        25.64 o                         
  16   7   8        489.25        502.80        36.02 o                         
  17   7   8         59.28         99.87        35.89 o                         
   0   8   8      20711.27      20555.60       244.29 o                         
   1   8   8         89.45        156.00        13.68 o                         
   2   8   8       2179.89       2138.60        36.41 o                         
   3   8   8       6143.98       6068.01        67.02 o                         
   4   8   8        542.09        575.66        22.40 o                         
   5   8   8        129.75        136.22        14.44 o                         
   6   8   8       3596.70       3521.40        51.82 o                         
   7   8   8       2875.20       2739.40        50.01 o                         
   8   8   8        982.87        976.85        36.17 o                         
   9   8   8        586.05        626.35        32.49 o                         
  10   8   8       1482.12       1555.18        48.75 o                         
  11   8   8       1732.05       1808.67        51.62 o                         
  12   8   8          5.25         42.94        22.46 o                         
  13   8   8       7150.32       7048.05       108.02 o                         
  14   8   8        219.71        212.27        28.10 o                         
  15   8   8          1.66        113.03        32.39 o                         
  16   8   8          2.06         35.19        38.63 o                         
   1   9   8       3512.13       3477.44        57.85 o                         
   2   9   8       1655.38       1692.87        40.03 o                         
   3   9   8       3695.52       3661.60        56.58 o                         
   4   9   8       4321.27       4354.52        62.23 o                         
   5   9   8       5180.88       5201.06        71.36 o                         
   6   9   8      29553.53      29414.73       237.33 o                         
   7   9   8       3127.12       3068.45        63.13 o                         
   8   9   8       1801.89       1826.51        56.34 o                         
   9   9   8       4725.01       4720.94        84.35 o                         
  10   9   8      27427.45      27437.14       273.14 o                         
  11   9   8       8655.43       8697.34       119.46 o                         
  12   9   8         22.59         68.06        28.21 o                         
  13   9   8        111.26        130.68        32.98 o                         
  14   9   8       8665.71       8653.55       142.04 o                         
   0  10   8       2053.93       2098.97        74.13 o                         
   1  10   8        916.48       1008.98        42.57 o                         
   2  10   8        277.17        264.94        27.01 o                         
   3  10   8        299.13        271.60        32.25 o                         
   4  10   8        688.55        753.39        41.98 o                         
   5  10   8       1608.27       1545.48        50.28 o                         
   6  10   8       4373.90       4430.64        82.74 o                         
   7  10   8       6268.26       6199.85       100.43 o                         
   8  10   8        220.47        227.62        28.41 o                         
   9  10   8       3491.32       3498.78        83.65 o                         
  10  10   8        235.30        244.64        34.34 o                         
  11  10   8       2893.26       2819.39        85.94 o                         
  12  10   8        140.43        144.90        35.54 o                         
   1  11   8       1373.55       1308.32        52.23 o                         
   2  11   8         13.40         14.80        27.23 o                         
   3  11   8        903.96        908.28        47.13 o                         
   4  11   8       8379.19       8313.54       116.15 o                         
   5  11   8      10367.63      10033.97       135.07 o                         
   6  11   8        338.61        311.41        33.89 o                         
   7  11   8        700.77        594.91        58.51 o                         
   8  11   8      23220.76      23551.48       294.43 o                         
   9  11   8       5099.04       5133.08       127.48 o                         
   0  12   8       1949.35       1949.93       113.59 o                         
   1  12   8       1952.54       2064.86        83.68 o                         
   2  12   8       2460.81       2698.12        94.53 o                         
   3  12   8          4.37         70.49        41.48 o                         
   4  12   8        228.38        227.62        45.70 o                         
   5  12   8       2616.21       2619.31        99.87 o                         
   1   1   9       1235.73       1344.19        16.74 o                         
   2   1   9        435.66        444.81         8.18 o                         
   3   1   9      57384.79      57144.00       331.07 o                         
   4   1   9      20038.28      19724.01       115.50 o                         
   5   1   9       4591.66       4285.73        35.72 o                         
   6   1   9      28230.47      28371.78       252.62 o                         
   7   1   9      39761.03      39265.36       211.90 o                         
   8   1   9       6922.11       6860.54        50.96 o                         
   9   1   9      17250.17      16916.84       102.33 o                         
  10   1   9      45627.88      45350.78       239.31 o                         
  11   1   9      24891.02      24667.23       138.56 o                         
  12   1   9       6031.93       6110.92        51.64 o                         
  13   1   9       7615.92       7527.42        62.35 o                         
  14   1   9       2478.40       2495.52        35.10 o                         
  15   1   9        512.61        552.49        20.95 o                         
  16   1   9          8.10         93.10        14.42 o                         
  17   1   9        592.14        629.05        27.60 o                         
  18   1   9        360.60        401.56        26.93 o                         
  19   1   9       3201.03       3095.39        63.41 o                         
  20   1   9       6863.26       6721.66       114.12 o                         
  21   1   9       2065.07       2112.37        82.38 o                         
   0   2   9      56154.40      55365.18       767.25 o                         
   1   2   9       1768.04       2006.73        22.96 o                         
   2   2   9         10.56         95.27         6.46 o                         
   3   2   9       5271.09       4850.72        36.64 o                         
   4   2   9      19587.03      18852.26       140.90 o                         
   5   2   9        152.17        184.66         8.12 o                         
   6   2   9      13023.83      12975.61        90.81 o                         
   7   2   9         94.28        199.43         9.66 o                         
   8   2   9       1157.17       1138.56        17.19 o                         
   9   2   9       1425.62       1543.51        21.49 o                         
  10   2   9       1810.83       1846.59        24.73 o                         
  11   2   9       2534.35       2632.18        31.42 o                         
  12   2   9          0.28         44.92         8.80 o                         
  13   2   9      10535.50      10490.23        82.33 o                         
  14   2   9       6561.06       6611.91        61.61 o                         
  15   2   9        168.91        230.23        16.25 o                         
  16   2   9       1179.92       1279.91        32.60 o                         
  17   2   9       3315.50       3546.44        57.39 o                         
  18   2   9        104.16        115.27        21.79 o                         
  19   2   9        384.41        397.82        28.50 o                         
  20   2   9       1270.79       1334.23        51.63 o                         
  21   2   9       2073.46       2193.59        78.10 o                         
   1   3   9      51227.11      51395.80       283.31 o                         
   2   3   9      17975.73      18539.45       119.67 o                         
   3   3   9       1825.42       1920.09        24.81 o                         
   4   3   9      23575.20      23231.60       174.77 o                         
   5   3   9      96852.18      97619.43       570.78 o                         
   6   3   9       1617.58       1689.96        23.04 o                         
   7   3   9       1712.09       1619.86        21.83 o                         
   8   3   9      41966.40      42289.72       235.46 o                         
   9   3   9      40669.14      40828.90       226.86 o                         
  10   3   9      19484.72      19440.72       119.75 o                         
  11   3   9       3758.92       3831.62        40.17 o                         
  12   3   9      25197.66      24971.85       161.22 o                         
  13   3   9       9031.04       9003.12        82.05 o                         
  14   3   9        572.60        645.28        23.72 o                         
  15   3   9        159.83        192.72        17.77 o                         
  16   3   9       5787.70       5679.76        74.38 o                         
  17   3   9       1020.13       1097.42        35.40 o                         
  18   3   9      10815.14      10773.61       115.78 o                         
  19   3   9        509.61        562.85        33.19 o                         
  20   3   9       1344.39       1290.67        52.21 o                         
   0   4   9      11097.95      11237.19       127.06 o                         
   1   4   9      66548.09      68487.75       395.26 o                         
   2   4   9      66425.78      64805.28       368.66 o                         
   3   4   9      31120.20      31921.58       216.34 o                         
   4   4   9       1956.61       1804.92        27.43 o                         
   5   4   9        294.34        356.19        13.03 o                         
   6   4   9      30146.86      29955.73       183.23 o                         
   7   4   9      28181.26      28628.07       180.52 o                         
   8   4   9       8173.96       8189.41        63.70 o                         
   9   4   9       1140.11       1109.72        21.46 o                         
  10   4   9       4755.56       4406.16        44.27 o                         
  11   4   9      15569.67      15722.81       112.09 o                         
  12   4   9       8909.44       8898.78        77.94 o                         
  13   4   9        656.14        712.68        23.19 o                         
  14   4   9       1998.86       2070.45        40.12 o                         
  15   4   9       4374.38       4350.62        64.17 o                         
  16   4   9       3255.13       3231.99        56.25 o                         
  17   4   9       1174.05       1173.02        40.67 o                         
  18   4   9       2312.65       2224.94        55.30 o                         
  19   4   9       6403.80       6413.81       100.51 o                         
  20   4   9        173.95        123.68        32.13 o                         
   1   5   9      52047.92      51870.27       328.00 o                         
   2   5   9       5592.13       5649.75        50.84 o                         
   3   5   9      36528.95      35870.31       220.05 o                         
   4   5   9      27055.05      26876.80       178.54 o                         
   5   5   9       4547.75       4654.21        48.56 o                         
   6   5   9      35314.74      35051.01       230.25 o                         
   7   5   9      76744.41      76913.45       462.91 o                         
   8   5   9       3730.90       3850.97        42.85 o                         
   9   5   9        212.73        291.15        15.32 o                         
  10   5   9      22430.74      22069.56       144.49 o                         
  11   5   9      16969.26      17312.02       123.23 o                         
  12   5   9       3528.42       3671.15        49.18 o                         
  13   5   9         90.97        134.74        16.87 o                         
  14   5   9       8651.31       8436.90       104.09 o                         
  15   5   9         90.62        112.35        19.90 o                         
  16   5   9       2307.50       2295.55        56.67 o                         
  17   5   9         91.22        113.04        25.17 o                         
  18   5   9       1829.59       2014.52        60.87 o                         
  19   5   9       2110.80       2238.33        78.24 o                         
   0   6   9      92729.02      92815.30       778.74 o                         
   1   6   9        213.70        267.44        14.32 o                         
   2   6   9       1211.51       1220.31        22.43 o                         
   3   6   9      42566.02      43030.56       263.30 o                         
   4   6   9      50164.04      50161.00       301.85 o                         
   5   6   9        835.29        877.41        22.36 o                         
   6   6   9       5917.28       5861.01        60.46 o                         
   7   6   9       9626.23       9569.71        92.14 o                         
   8   6   9       8848.73       8998.19        85.92 o                         
   9   6   9         74.51        123.52        13.25 o                         
  10   6   9      15234.39      14679.28       123.25 o                         
  11   6   9        245.49        260.39        17.21 o                         
  12   6   9          1.48         61.68        15.66 o                         
  13   6   9      25923.12      26379.29       219.09 o                         
  14   6   9       7029.57       6911.98        88.37 o                         
  15   6   9         51.36         56.14        22.63 o                         
  16   6   9       3388.80       3521.74        73.81 o                         
  17   6   9      21639.38      20993.81       225.34 o                         
  18   6   9       2526.33       2482.43       103.83 o                         
   1   7   9      27162.67      26974.69       172.79 o                         
   2   7   9        415.85        396.52        15.38 o                         
   3   7   9      27429.42      26710.06       172.98 o                         
   4   7   9       2060.48       2174.60        33.44 o                         
   5   7   9      31915.88      31993.68       213.02 o                         
   6   7   9       1549.32       1586.21        32.05 o                         
   7   7   9        818.63        918.42        27.66 o                         
   8   7   9      20084.84      19739.04       169.66 o                         
   9   7   9      16007.50      15875.07       145.23 o                         
  10   7   9          0.58         38.46        15.62 o                         
  11   7   9        371.51        477.22        31.95 o                         
  12   7   9      11834.15      11887.04       127.69 o                         
  13   7   9       2647.32       2686.19        59.30 o                         
  14   7   9        970.05        918.54        44.27 o                         
  15   7   9          8.39         21.47        24.53 o                         
  16   7   9       3419.29       3218.79        72.11 o                         
  17   7   9          7.32          2.48        35.97 o                         
   0   8   9       1249.89       1240.89        47.47 o                         
   1   8   9       9964.68       9874.34        91.17 o                         
   2   8   9      41932.52      41775.01       273.07 o                         
   3   8   9       9243.50       9223.15        87.27 o                         
   4   8   9        644.75        716.26        26.07 o                         
   5   8   9       1225.15       1294.41        31.60 o                         
   6   8   9      21557.59      21431.57       173.50 o                         
   7   8   9        465.71        489.48        25.60 o                         
   8   8   9       6354.80       6317.30        89.60 o                         
   9   8   9       1414.62       1398.10        45.60 o                         
  10   8   9        223.16        255.64        25.85 o                         
  11   8   9      19789.95      19836.44       205.00 o                         
  12   8   9      11286.88      11172.06       136.61 o                         
  13   8   9        268.66        246.89        30.87 o                         
  14   8   9       4237.07       4064.39        83.31 o                         
  15   8   9       6773.95       6765.08       125.37 o                         
  16   8   9       7573.53       7772.59       175.76 o                         
   1   9   9       6879.73       6855.04        87.03 o                         
   2   9   9       1712.72       1713.37        42.09 o                         
   3   9   9      16007.12      15917.18       146.85 o                         
   4   9   9        634.62        667.65        28.41 o                         
   5   9   9       5729.45       5745.58        74.13 o                         
   6   9   9       3859.07       3814.97        67.55 o                         
   7   9   9       5564.96       5672.04        87.03 o                         
   8   9   9          8.98         50.96        22.29 o                         
   9   9   9        793.19        911.27        44.73 o                         
  10   9   9       2959.73       2976.40        71.38 o                         
  11   9   9       1971.46       2058.86        61.13 o                         
  12   9   9       1483.70       1617.61        58.00 o                         
  13   9   9        132.16        133.21        31.33 o                         
  14   9   9       1126.15       1186.08        65.78 o                         
   0  10   9      21051.75      21195.75       275.99 o                         
   1  10   9       6987.34       6857.40        99.65 o                         
   2  10   9       1396.00       1409.63        49.17 o                         
   3  10   9      12540.42      12474.33       147.14 o                         
   4  10   9      13619.71      13511.28       165.39 o                         
   5  10   9       1017.84       1033.40        42.28 o                         
   6  10   9        281.66        332.56        32.75 o                         
   7  10   9        392.38        444.52        34.57 o                         
   8  10   9       1162.34       1151.03        54.09 o                         
   9  10   9         10.76         10.52        28.54 o                         
  10  10   9       4703.22       4624.65       103.34 o                         
  11  10   9        554.71        569.01        50.07 o                         
  12  10   9        787.25        694.70        67.96 o                         
   1  11   9       1146.06       1213.22        51.17 o                         
   2  11   9       1165.13       1220.62        56.26 o                         
   3  11   9       1651.73       1662.96        66.09 o                         
   4  11   9          2.40         26.41        26.42 o                         
   5  11   9        406.00        394.58        34.99 o                         
   6  11   9        924.11        940.92        56.36 o                         
   7  11   9       1814.89       1775.31        76.77 o                         
   8  11   9        313.40        280.05        39.72 o                         
   9  11   9        441.80        415.63        54.15 o                         
   0  12   9       5691.56       5689.33       179.20 o                         
   1  12   9       2261.03       2241.15        84.15 o                         
   2  12   9       4165.08       3999.52       106.64 o                         
   3  12   9       4450.82       4551.83       125.38 o                         
   4  12   9       2030.46       2081.40        95.17 o                         
   0   0  10       1249.99       1635.57        93.88 o                         
   1   0  10       6249.23       6328.70        86.56 o                         
   3   0  10      30732.29      29853.38       251.93 o                         
   4   0  10      22437.87      23011.10       194.79 o                         
   5   0  10       5114.67       4882.71        74.34 o                         
   6   0  10     102939.80     101786.21       970.71 o                         
   7   0  10       1313.33       1242.22        45.21 o                         
   8   0  10      66765.62      67510.08       564.40 o                         
   9   0  10       5279.59       5478.49        65.83 o                         
  10   0  10         98.84        212.24        16.05 o                         
  11   0  10       3034.16       3025.94        48.49 o                         
  12   0  10      21495.14      21594.24       194.55 o                         
  13   0  10      14892.23      14396.20       142.95 o                         
  14   0  10       3377.64       3644.60        63.41 o                         
  15   0  10       5900.54       5541.79        94.21 o                         
  16   0  10      12142.73      12608.13       192.17 o                         
  17   0  10       1613.44       1612.82        66.58 o                         
  18   0  10       7889.37       7908.40       145.69 o                         
  19   0  10        558.14        612.77        50.57 o                         
  20   0  10       2322.90       2422.26       106.05 o                         
  21   0  10       3175.73       3287.31       141.43 o                         
   1   1  10      83235.64      82666.94       573.46 o                         
   2   1  10       7853.39       8282.17        62.72 o                         
   3   1  10      76952.57      75947.75       435.96 o                         
   4   1  10        626.91        673.84        10.84 o                         
   5   1  10      43620.34      43650.95       236.58 o                         
   6   1  10       2212.72       2526.25        30.45 o                         
   7   1  10      19962.99      19770.16       146.61 o                         
   8   1  10       1448.29       1571.22        21.26 o                         
   9   1  10      54423.60      56090.80       291.34 o                         
  10   1  10        696.72        746.70        15.23 o                         
  11   1  10       7300.63       7516.94        56.96 o                         
  12   1  10        712.52        728.96        17.47 o                         
  13   1  10       3246.39       3145.92        37.20 o                         
  14   1  10        403.37        405.46        17.12 o                         
  15   1  10         47.79         69.41        13.13 o                         
  16   1  10         59.14         81.84        14.96 o                         
  17   1  10        180.51        221.37        20.42 o                         
  18   1  10        739.63        821.97        34.29 o                         
  19   1  10          1.00         46.12        26.60 o                         
  20   1  10        538.04        542.32        38.07 o                         
  21   1  10       2117.08       2254.78        84.82 o                         
   1   2  10       3373.34       3316.16        30.88 o                         
   2   2  10      11495.74      11624.76        80.18 o                         
   3   2  10       4355.98       4573.43        35.77 o                         
   4   2  10     179687.78     183470.30      1150.81 o                         
   5   2  10      22077.19      22571.93       165.11 o                         
   6   2  10         38.96        141.87         8.57 o                         
   7   2  10       9599.83       9965.01        78.24 o                         
   8   2  10      18643.46      18663.48       113.14 o                         
   9   2  10        156.55        215.95         9.12 o                         
  10   2  10      33053.56      32960.07       185.87 o                         
  11   2  10       4662.21       4798.08        44.56 o                         
  12   2  10        503.53        558.40        16.87 o                         
  13   2  10       1407.94       1470.57        26.98 o                         
  14   2  10      42795.12      42519.11       262.70 o                         
  15   2  10       7025.82       7073.65        75.42 o                         
  16   2  10      17903.21      17864.87       143.39 o                         
  17   2  10       5506.52       5421.91        69.57 o                         
  18   2  10       5294.12       5103.66        73.82 o                         
  19   2  10       3905.94       3931.42        69.25 o                         
  20   2  10       9990.84      10009.69       130.63 o                         
   1   3  10      18938.63      18753.97       123.32 o                         
   2   3  10      20783.83      20937.65       148.98 o                         
   3   3  10      63675.84      64442.88       426.19 o                         
   4   3  10       5559.85       5597.73        44.63 o                         
   5   3  10      11991.74      11944.89        81.04 o                         
   6   3  10        354.25        328.98        10.33 o                         
   7   3  10      62055.37      61834.95       336.40 o                         
   8   3  10       7747.22       7727.41        59.03 o                         
   9   3  10          1.14         62.65         7.20 o                         
  10   3  10       1066.62       1162.49        21.09 o                         
  11   3  10       7541.81       7588.57        68.02 o                         
  12   3  10       1189.41       1194.23        26.52 o                         
  13   3  10          9.66         55.54        11.75 o                         
  14   3  10         35.50         53.79        13.60 o                         
  15   3  10       3357.70       3160.76        52.83 o                         
  16   3  10         37.97         65.03        17.09 o                         
  17   3  10        114.45        153.30        20.26 o                         
  18   3  10        108.04        129.50        22.89 o                         
  19   3  10       1178.59       1272.29        46.84 o                         
  20   3  10         31.62        -30.00        30.00 o                         
   0   4  10      56452.49      57888.42       468.40 o                         
   1   4  10      25653.17      25649.53       157.93 o                         
   2   4  10      87897.75      88009.12       554.74 o                         
   3   4  10       5023.83       4956.64        47.70 o                         
   4   4  10       2014.62       2016.20        27.30 o                         
   5   4  10       1010.32       1055.06        20.86 o                         
   6   4  10      47185.03      47074.40       283.98 o                         
   7   4  10         57.79         94.61        10.99 o                         
   8   4  10      19721.63      19434.45       124.73 o                         
   9   4  10        169.14        254.61        12.64 o                         
  10   4  10        539.16        543.65        17.80 o                         
  11   4  10         44.50         72.99        10.47 o                         
  12   4  10       9871.29       9562.60        82.45 o                         
  13   4  10       4153.79       4267.46        56.42 o                         
  14   4  10       8798.97       8750.42        97.60 o                         
  15   4  10       2114.17       2083.27        43.88 o                         
  16   4  10       7033.32       6904.98        91.34 o                         
  17   4  10       1084.01       1158.42        42.58 o                         
  18   4  10       5170.44       5056.78        77.59 o                         
  19   4  10        356.82        295.66        32.17 o                         
  20   4  10       2078.56       2033.57        72.76 o                         
   1   5  10      28163.79      28229.46       170.84 o                         
   2   5  10        631.75        742.30        15.51 o                         
   3   5  10        231.17        310.78        12.33 o                         
   4   5  10       1953.27       2020.46        30.19 o                         
   5   5  10       7337.19       7523.09        69.98 o                         
   6   5  10       5941.73       6038.06        67.01 o                         
   7   5  10      14920.33      14817.79       114.61 o                         
   8   5  10       4463.44       4464.88        46.70 o                         
   9   5  10      21384.38      21035.96       144.21 o                         
  10   5  10       1685.81       1654.09        30.68 o                         
  11   5  10        976.42        968.17        25.58 o                         
  12   5  10       2083.66       1998.86        38.46 o                         
  13   5  10      11523.13      11497.62       118.73 o                         
  14   5  10        184.66        200.72        21.05 o                         
  15   5  10         82.06        105.90        20.68 o                         
  16   5  10         93.91         57.79        22.82 o                         
  17   5  10        209.80        215.62        30.62 o                         
  18   5  10        126.64        117.32        30.33 o                         
  19   5  10        665.40        606.03        44.64 o                         
   0   6  10      20864.05      20438.12       204.18 o                         
   1   6  10      15136.40      15215.50       108.97 o                         
   2   6  10       3722.09       3754.48        40.95 o                         
   3   6  10         49.55        103.73         9.16 o                         
   4   6  10       1021.63       1175.54        25.24 o                         
   5   6  10         11.45         55.43        10.36 o                         
   6   6  10        859.62        954.36        23.25 o                         
   7   6  10        110.02        158.57        13.10 o                         
   8   6  10        374.20        439.57        20.59 o                         
   9   6  10       1137.82       1124.65        29.84 o                         
  10   6  10        188.53        193.64        16.10 o                         
  11   6  10       2705.01       2720.88        45.06 o                         
  12   6  10        327.57        417.45        24.83 o                         
  13   6  10       1002.54       1075.49        37.31 o                         
  14   6  10       8052.44       8013.80        99.92 o                         
  15   6  10       1734.14       1649.16        48.43 o                         
  16   6  10       4268.17       4456.77        82.68 o                         
  17   6  10        808.84        855.04        46.06 o                         
  18   6  10       3940.79       3971.26       105.51 o                         
   1   7  10       8340.42       8296.64        74.47 o                         
   2   7  10       2988.00       3028.09        39.03 o                         
   3   7  10       1241.10       1247.71        25.86 o                         
   4   7  10       1635.17       1635.09        29.63 o                         
   5   7  10       5026.75       5059.61        59.16 o                         
   6   7  10       6454.17       6566.24        69.25 o                         
   7   7  10      21282.59      21431.14       162.08 o                         
   8   7  10       6501.94       6478.24        79.84 o                         
   9   7  10      21843.52      21698.23       183.54 o                         
  10   7  10       3824.47       3881.52        68.02 o                         
  11   7  10      10891.77      10790.02       122.35 o                         
  12   7  10       3093.10       3097.95        63.39 o                         
  13   7  10      13360.17      13666.37       151.37 o                         
  14   7  10        370.10        356.63        29.47 o                         
  15   7  10          1.66         16.22        26.04 o                         
  16   7  10        339.16        274.17        37.16 o                         
  17   7  10       2274.98       2222.85        98.32 o                         
   0   8  10       3067.11       2969.62        77.30 o                         
   1   8  10         45.28         52.74        12.86 o                         
   2   8  10       3092.51       3282.59        48.84 o                         
   3   8  10        900.65        958.34        27.68 o                         
   4   8  10      14976.85      14895.31       124.85 o                         
   5   8  10         56.53         82.79        14.95 o                         
   6   8  10        320.19        392.95        21.84 o                         
   7   8  10        166.33        221.54        20.27 o                         
   8   8  10       7331.31       7243.74        98.93 o                         
   9   8  10        292.15        323.73        25.62 o                         
  10   8  10        669.64        733.23        35.83 o                         
  11   8  10         41.28         46.23        21.30 o                         
  12   8  10        825.57        927.75        47.75 o                         
  13   8  10        859.52        989.36        46.54 o                         
  14   8  10       3341.57       3371.70        79.07 o                         
  15   8  10        640.68        642.33        55.20 o                         
  16   8  10       1589.11       1784.63        85.99 o                         
   1   9  10        863.01        838.87        35.60 o                         
   2   9  10       1711.06       1775.83        41.26 o                         
   3   9  10      40611.59      40257.70       298.37 o                         
   4   9  10       7011.71       7166.49        88.07 o                         
   5   9  10        996.29        978.61        38.33 o                         
   6   9  10       8605.11       8450.29       106.55 o                         
   7   9  10      44542.85      44766.61       365.92 o                         
   8   9  10       4201.41       4159.09        75.67 o                         
   9   9  10       1585.16       1595.50        53.30 o                         
  10   9  10        345.44        388.27        33.53 o                         
  11   9  10       8517.20       8728.95       120.96 o                         
  12   9  10        823.60        803.60        44.99 o                         
  13   9  10       2343.81       2334.88        76.31 o                         
  14   9  10         30.52        -16.44        38.26 o                         
   0  10  10      14914.03      15200.22       216.70 o                         
   1  10  10        536.92        602.96        40.49 o                         
   2  10  10      15993.31      15887.66       173.66 o                         
   3  10  10        928.94        899.14        39.51 o                         
   4  10  10       4093.56       4295.17        75.99 o                         
   5  10  10          2.90         19.08        22.78 o                         
   6  10  10       3887.09       3783.86        77.77 o                         
   7  10  10        968.74       1037.65        50.28 o                         
   8  10  10       5823.50       5818.46       101.51 o                         
   9  10  10        157.28        130.76        32.30 o                         
  10  10  10       2850.37       2715.61        80.65 o                         
  11  10  10         50.82        109.47        33.60 o                         
  12  10  10       2073.77       2330.58        90.14 o                         
   1  11  10      17446.07      17389.97       190.29 o                         
   2  11  10        114.57         92.10        27.62 o                         
   3  11  10       4109.86       4195.56        94.76 o                         
   4  11  10         98.79         85.97        31.94 o                         
   5  11  10      17773.15      17807.27       225.78 o                         
   6  11  10       1597.11       1720.49        70.50 o                         
   7  11  10        560.33        403.79        45.95 o                         
   8  11  10       2120.46       2106.59        85.39 o                         
   9  11  10      19718.31      20097.46       330.98 o                         
   0  12  10       1369.87       1441.52       124.23 o                         
   1  12  10       2008.29       2109.55        86.26 o                         
   2  12  10      14383.00      14518.86       223.39 o                         
   3  12  10        113.93        127.55        41.65 o                         
   1   1  11        653.51        686.00        11.61 o                         
   2   1  11      33232.87      33588.83       220.52 o                         
   3   1  11      54975.65      53638.08       347.94 o                         
   4   1  11       1129.10       1282.50        15.57 o                         
   5   1  11      44244.35      43991.62       297.78 o                         
   6   1  11         51.47        103.67         7.21 o                         
   7   1  11      93988.96      95303.41       557.97 o                         
   8   1  11      10806.36      10763.94        79.73 o                         
   9   1  11      32735.20      33107.34       189.95 o                         
  10   1  11        637.90        672.96        15.19 o                         
  11   1  11      29179.50      29443.95       170.62 o                         
  12   1  11       2584.74       2628.07        34.64 o                         
  13   1  11       2487.68       2431.16        34.10 o                         
  14   1  11        250.05        252.55        15.63 o                         
  15   1  11         73.72        113.07        15.14 o                         
  16   1  11          0.57         38.56        16.70 o                         
  17   1  11        237.85        235.93        23.36 o                         
  18   1  11       1116.04       1187.16        44.72 o                         
  19   1  11       3658.31       3539.11        72.77 o                         
  20   1  11         36.45         52.37        29.01 o                         
   0   2  11      41426.69      42494.73       445.69 o                         
   1   2  11          2.76         78.08         6.51 o                         
   2   2  11       5190.73       5308.22        41.09 o                         
   3   2  11        615.84        752.15        12.44 o                         
   4   2  11      34174.54      34125.84       203.31 o                         
   5   2  11       1296.46       1204.81        16.26 o                         
   6   2  11       1462.23       1544.56        20.80 o                         
   7   2  11       3287.15       3304.28        32.59 o                         
   8   2  11       4607.56       4393.03        40.84 o                         
   9   2  11       3217.02       3395.06        35.13 o                         
  10   2  11        596.69        610.44        14.82 o                         
  11   2  11       3538.76       3612.34        36.59 o                         
  12   2  11        510.91        543.09        16.76 o                         
  13   2  11         13.79         59.09         9.98 o                         
  14   2  11      13244.24      13071.12       105.95 o                         
  15   2  11       9270.78       9187.41        98.57 o                         
  16   2  11       3559.35       3628.62        52.46 o                         
  17   2  11        810.94        887.77        32.46 o                         
  18   2  11       1873.80       1829.06        48.67 o                         
  19   2  11        219.14        221.90        25.83 o                         
  20   2  11       1766.75       1722.90        63.69 o                         
   1   3  11      12730.51      11826.68        84.92 o                         
   2   3  11      13562.22      13858.29        93.86 o                         
   3   3  11       1374.11       1303.38        21.34 o                         
   4   3  11       1791.62       1757.09        22.07 o                         
   5   3  11     101324.84     104529.46       539.94 o                         
   6   3  11      17371.57      17661.35       108.81 o                         
   7   3  11       3913.74       3943.87        37.80 o                         
   8   3  11       1828.15       1927.64        25.45 o                         
   9   3  11      70605.77      70613.54       374.84 o                         
  10   3  11       4788.49       4775.65        46.11 o                         
  11   3  11      13312.73      12938.85        96.20 o                         
  12   3  11        888.20        895.99        24.86 o                         
  13   3  11      15745.34      15734.23       121.82 o                         
  14   3  11       4467.73       4431.42        58.69 o                         
  15   3  11        617.26        662.18        26.48 o                         
  16   3  11       8804.59       8722.48        95.19 o                         
  17   3  11        907.75        924.30        36.66 o                         
  18   3  11       1193.96       1253.30        41.71 o                         
  19   3  11       3875.58       3801.45        69.93 o                         
  20   3  11       2460.31       2271.03        76.16 o                         
   0   4  11       5370.54       5941.00        70.96 o                         
   1   4  11       3322.70       3285.73        31.33 o                         
   2   4  11     105918.41     107538.35       591.84 o                         
   3   4  11       1224.17       1239.77        20.28 o                         
   4   4  11       3803.18       4030.59        40.29 o                         
   5   4  11        430.27        479.82        14.10 o                         
   6   4  11      16682.32      16474.02       118.74 o                         
   7   4  11      11949.22      11783.13        89.38 o                         
   8   4  11      12221.34      12224.35        88.72 o                         
   9   4  11      10213.20      10430.15        78.67 o                         
  10   4  11       4984.30       5034.96        52.33 o                         
  11   4  11       9841.92       9561.09        80.60 o                         
  12   4  11      11395.83      11467.03        96.06 o                         
  13   4  11       7184.14       7368.54        80.25 o                         
  14   4  11       3562.52       3588.42        57.18 o                         
  15   4  11        690.34        757.75        31.48 o                         
  16   4  11       2238.93       2237.62        58.10 o                         
  17   4  11       3285.16       3230.07        65.07 o                         
  18   4  11       2890.63       2989.29        62.33 o                         
  19   4  11       2020.54       2096.24        62.35 o                         
   1   5  11      15616.20      15493.32       104.47 o                         
   2   5  11       1252.66       1336.44        20.19 o                         
   3   5  11     102183.58     102677.20       581.29 o                         
   4   5  11       1099.48       1125.97        21.45 o                         
   5   5  11       5184.12       5348.18        53.37 o                         
   6   5  11        773.36        798.74        20.26 o                         
   7   5  11      62966.10      63126.00       400.85 o                         
   8   5  11      14520.12      14843.80       117.78 o                         
   9   5  11        477.42        592.38        19.72 o                         
  10   5  11       7655.54       7596.66        72.90 o                         
  11   5  11      15463.44      15656.49       119.76 o                         
  12   5  11      12024.34      11850.96       108.56 o                         
  13   5  11        753.03        800.29        30.90 o                         
  14   5  11       5986.94       5765.96        77.03 o                         
  15   5  11       1412.80       1351.35        47.04 o                         
  16   5  11       1691.52       1718.65        51.37 o                         
  17   5  11        219.66        273.39        30.07 o                         
  18   5  11       1415.98       1366.41        57.03 o                         
  19   5  11        833.25        914.82        55.97 o                         
   0   6  11      63072.80      63910.93       531.89 o                         
   1   6  11       7656.68       7467.64        60.85 o                         
   2   6  11       3173.98       3159.42        36.91 o                         
   3   6  11       3083.81       3133.93        37.63 o                         
   4   6  11      73468.62      73156.71       435.66 o                         
   5   6  11      15324.01      15230.29       119.29 o                         
   6   6  11       2275.31       2363.77        37.89 o                         
   7   6  11       4198.32       4108.70        51.32 o                         
   8   6  11      37556.46      37198.58       256.57 o                         
   9   6  11        571.63        633.30        23.18 o                         
  10   6  11       8266.14       8277.31        91.78 o                         
  11   6  11       5162.98       5094.96        68.07 o                         
  12   6  11       3624.57       3607.44        57.63 o                         
  13   6  11       5122.08       5198.49        73.20 o                         
  14   6  11      17021.87      16961.22       169.76 o                         
  15   6  11      10203.21      10241.97       124.88 o                         
  16   6  11      16572.84      16379.80       183.05 o                         
  17   6  11       3072.15       3120.03        82.00 o                         
  18   6  11       5940.68       6203.09       124.71 o                         
   1   7  11      16465.71      16100.36       123.99 o                         
   2   7  11         37.54         75.10         9.72 o                         
   3   7  11      14469.17      14530.74       113.69 o                         
   4   7  11        983.97       1012.41        27.19 o                         
   5   7  11      15628.52      15200.98       132.82 o                         
   6   7  11       6795.93       6799.85        73.76 o                         
   7   7  11       1498.39       1586.86        34.76 o                         
   8   7  11        980.17       1035.66        33.68 o                         
   9   7  11      24242.13      24332.69       205.89 o                         
  10   7  11       3148.56       3127.46        59.10 o                         
  11   7  11       1309.93       1274.28        41.79 o                         
  12   7  11       4851.54       4666.58        77.64 o                         
  13   7  11      12767.69      12533.84       143.49 o                         
  14   7  11       3587.21       3505.96        67.67 o                         
  15   7  11         79.88         76.96        28.36 o                         
  16   7  11       2053.55       2014.32        76.25 o                         
  17   7  11        439.26        370.62        50.30 o                         
   0   8  11       1365.53       1510.79        56.39 o                         
   1   8  11       4788.50       4819.93        63.62 o                         
   2   8  11      91835.56      91365.63       583.75 o                         
   3   8  11         20.89         63.55        13.23 o                         
   4   8  11        402.34        477.60        21.45 o                         
   5   8  11        387.06        377.55        21.19 o                         
   6   8  11      17938.49      17857.87       158.70 o                         
   7   8  11       4960.37       4929.17        73.47 o                         
   8   8  11       9133.41       9310.47       116.82 o                         
   9   8  11      16386.18      16261.53       169.24 o                         
  10   8  11        875.46       1009.93        40.68 o                         
  11   8  11       1266.89       1260.74        48.71 o                         
  12   8  11      16898.78      17136.69       176.41 o                         
  13   8  11       5931.53       5761.54        94.39 o                         
  14   8  11       4419.20       4499.18        91.00 o                         
  15   8  11        278.51        243.56        40.15 o                         
   1   9  11       1522.28       1538.25        41.47 o                         
   2   9  11          1.11         48.71        16.94 o                         
   3   9  11       6492.80       6471.07        79.67 o                         
   4   9  11       2363.60       2444.17        48.72 o                         
   5   9  11       3585.02       3588.58        63.46 o                         
   6   9  11        227.69        230.07        23.33 o                         
   7   9  11       8821.30       8785.35       109.59 o                         
   8   9  11        226.14        239.10        27.41 o                         
   9   9  11        578.86        624.60        36.87 o                         
  10   9  11        683.13        695.27        39.33 o                         
  11   9  11        820.92        847.48        45.01 o                         
  12   9  11       2526.26       2481.46        74.08 o                         
  13   9  11        864.30        829.08        51.86 o                         
  14   9  11       2210.66       2223.00        86.97 o                         
   0  10  11      43647.72      44163.97       497.36 o                         
   1  10  11       3167.79       3146.63        59.28 o                         
   2  10  11       3598.68       3666.35        74.01 o                         
   3  10  11         24.78         27.87        24.06 o                         
   4  10  11      18675.77      18511.08       186.94 o                         
   5  10  11       4466.90       4382.95        84.33 o                         
   6  10  11          3.32         73.01        25.08 o                         
   7  10  11        868.30        971.50        47.28 o                         
   8  10  11       1147.52       1215.81        57.55 o                         
   9  10  11        119.77         82.14        31.59 o                         
  10  10  11       4711.98       4898.65       112.60 o                         
  11  10  11       1452.68       1564.33        69.57 o                         
   1  11  11        296.26        332.64        32.02 o                         
   2  11  11          8.63         13.78        25.43 o                         
   3  11  11        224.36        210.73        31.50 o                         
   4  11  11          2.71          4.18        28.18 o                         
   5  11  11         60.69        107.57        31.62 o                         
   6  11  11         18.78         27.44        34.75 o                         
   7  11  11        990.23        922.35        72.89 o                         
   8  11  11        314.73        252.25        42.81 o                         
   0  12  11       4214.90       3997.55       149.77 o                         
   1  12  11       1960.45       1975.76        92.74 o                         
   2  12  11       8513.90       8634.55       154.37 o                         
   0   0  12      70796.95      70977.66      1081.30 o                         
   1   0  12      20346.47      20464.33       251.42 o                         
   3   0  12      12189.69      11900.44       110.95 o                         
   4   0  12      14319.82      14107.74       127.08 o                         
   5   0  12       6069.03       6148.39        70.40 o                         
   6   0  12        884.89        928.55        22.78 o                         
   7   0  12       1597.59       1242.74        35.54 o                         
   8   0  12      10003.96      10416.41       134.05 o                         
   9   0  12      23687.91      24078.32       211.80 o                         
  10   0  12       4139.68       4301.87        60.33 o                         
  11   0  12      37064.47      38426.42       307.24 o                         
  12   0  12      30713.66      31317.51       276.34 o                         
  13   0  12      32337.18      32147.06       286.39 o                         
  14   0  12       2401.03       2427.97        57.55 o                         
  15   0  12      17839.86      17508.66       201.90 o                         
  16   0  12      15029.47      15110.95       272.38 o                         
  17   0  12       7216.53       7288.86       128.99 o                         
  18   0  12      12992.79      12930.30       189.06 o                         
  19   0  12       4598.24       4314.26       121.44 o                         
  20   0  12       3012.59       3022.16       108.33 o                         
   1   1  12      10975.74      11518.66        88.02 o                         
   2   1  12       8801.86       9304.87        68.85 o                         
   3   1  12       4448.20       4420.67        35.81 o                         
   4   1  12       4311.59       4406.24        36.39 o                         
   5   1  12        325.37        375.88        12.89 o                         
   6   1  12      43258.17      44490.26       259.55 o                         
   7   1  12       3336.95       3464.90        35.96 o                         
   8   1  12      23792.90      23455.69       155.98 o                         
   9   1  12      13734.09      13682.68        98.68 o                         
  10   1  12      14333.73      14373.65       101.61 o                         
  11   1  12       1535.79       1561.73        26.37 o                         
  12   1  12      31592.53      31672.12       188.68 o                         
  13   1  12       1090.83       1157.53        24.62 o                         
  14   1  12      13171.35      13127.04       110.15 o                         
  15   1  12          8.36         18.26        13.39 o                         
  16   1  12      16870.01      17172.75       154.23 o                         
  17   1  12        357.13        373.69        27.30 o                         
  18   1  12      16222.85      15974.75       156.48 o                         
  19   1  12        904.73        977.17        42.98 o                         
  20   1  12       5317.64       5420.03        98.37 o                         
   0   2  12      69146.85      70966.33       727.60 o                         
   1   2  12       9920.41      10584.68        82.44 o                         
   2   2  12      51634.64      52079.21       362.34 o                         
   3   2  12         44.18        209.96        10.49 o                         
   4   2  12      73164.98      72641.07       453.00 o                         
   5   2  12       2361.62       2340.30        24.96 o                         
   6   2  12        682.99        828.07        15.27 o                         
   7   2  12      31357.52      31255.44       177.07 o                         
   8   2  12      10687.38      10425.21        75.16 o                         
   9   2  12       7359.60       7472.53        60.18 o                         
  10   2  12       5136.08       5332.51        49.18 o                         
  11   2  12      20892.87      20586.22       137.87 o                         
  12   2  12      20386.90      20086.10       132.25 o                         
  13   2  12      20387.31      20627.33       135.78 o                         
  14   2  12      37891.38      37694.36       244.19 o                         
  15   2  12       3940.90       4069.19        50.73 o                         
  16   2  12      20522.19      19980.56       157.48 o                         
  17   2  12      14267.71      14119.81       137.16 o                         
  18   2  12      10799.45      10610.17       120.54 o                         
  19   2  12       5297.64       4882.39        85.24 o                         
  20   2  12       1961.43       1929.26        78.57 o                         
   1   3  12       7292.43       7577.04        59.30 o                         
   2   3  12       5809.11       6279.54        54.85 o                         
   3   3  12       9202.58       8929.18        69.35 o                         
   4   3  12       1099.73       1268.85        18.16 o                         
   5   3  12       6436.68       6240.47        46.93 o                         
   6   3  12      14160.81      14677.14        93.47 o                         
   7   3  12      14748.18      14650.08        94.01 o                         
   8   3  12      26175.70      26125.44       159.66 o                         
   9   3  12       6167.61       6129.17        54.36 o                         
  10   3  12       6694.27       6312.69        57.42 o                         
  11   3  12       9561.65       9518.78        79.78 o                         
  12   3  12      13682.80      13988.76       110.50 o                         
  13   3  12        140.89        183.18        15.21 o                         
  14   3  12      11138.39      11034.51       103.65 o                         
  15   3  12        465.17        447.98        24.45 o                         
  16   3  12       9632.00       9442.97       101.38 o                         
  17   3  12         90.04         78.97        22.58 o                         
  18   3  12       5813.37       5921.06        91.18 o                         
  19   3  12       1540.87       1536.70        57.33 o                         
  20   3  12        663.94        811.27        57.44 o                         
   0   4  12      36802.74      37669.35       325.75 o                         
   1   4  12         80.27        142.25        10.42 o                         
   2   4  12      70027.19      72252.07       426.54 o                         
   3   4  12       5173.27       5064.82        46.95 o                         
   4   4  12      15314.16      15628.76       108.77 o                         
   5   4  12       5008.41       5323.96        48.12 o                         
   6   4  12       6713.42       6789.84        60.04 o                         
   7   4  12       4068.68       4207.32        42.05 o                         
   8   4  12       1264.00       1251.67        22.06 o                         
   9   4  12        377.91        443.33        16.64 o                         
  10   4  12      10699.46      10453.56        84.85 o                         
  11   4  12       1703.99       1893.13        31.08 o                         
  12   4  12      23761.76      23548.67       167.44 o                         
  13   4  12       4445.88       4557.98        61.87 o                         
  14   4  12       2853.18       2859.42        50.21 o                         
  15   4  12       2813.00       2827.99        54.57 o                         
  16   4  12       8786.85       8662.70       101.11 o                         
  17   4  12       3037.99       3046.65        63.11 o                         
  18   4  12       7155.98       7301.73        98.51 o                         
  19   4  12       5778.55       5821.13       117.92 o                         
   1   5  12       1087.47       1137.14        18.40 o                         
   2   5  12       5031.87       5267.11        46.11 o                         
   3   5  12      12293.31      12276.71        90.44 o                         
   4   5  12        283.27        364.40        17.81 o                         
   5   5  12      28601.62      28434.61       184.85 o                         
   6   5  12       1740.74       1692.11        27.56 o                         
   7   5  12      11303.55      11417.09        94.60 o                         
   8   5  12       3610.86       3578.66        47.10 o                         
   9   5  12      21495.33      21318.71       147.97 o                         
  10   5  12       2256.93       2219.73        35.32 o                         
  11   5  12      11031.72      11113.33        96.31 o                         
  12   5  12       3046.23       3185.06        48.89 o                         
  13   5  12        848.74        920.67        31.89 o                         
  14   5  12        577.02        659.80        31.20 o                         
  15   5  12        444.27        418.50        28.43 o                         
  16   5  12        233.26        263.26        27.47 o                         
  17   5  12         29.55         83.13        28.08 o                         
  18   5  12       1646.83       1627.94        64.66 o                         
   0   6  12       7401.29       7332.35        90.17 o                         
   1   6  12       3197.23       3220.09        35.39 o                         
   2   6  12      14825.91      14676.99       102.97 o                         
   3   6  12       2888.70       3021.75        36.20 o                         
   4   6  12       8868.31       9013.91        79.13 o                         
   5   6  12        188.37        208.79        13.79 o                         
   6   6  12        339.10        394.19        19.54 o                         
   7   6  12       3459.69       3383.73        47.18 o                         
   8   6  12         68.77        102.66        13.18 o                         
   9   6  12          7.39         43.24        13.67 o                         
  10   6  12       1878.93       1882.18        42.12 o                         
  11   6  12        429.42        460.10        26.17 o                         
  12   6  12       3221.40       3375.64        55.05 o                         
  13   6  12         27.61         99.66        20.69 o                         
  14   6  12       1800.52       2029.24        49.89 o                         
  15   6  12         39.93         93.41        24.32 o                         
  16   6  12       3521.23       3599.64        80.50 o                         
  17   6  12        608.71        536.40        47.44 o                         
  18   6  12       3677.07       3768.73       121.86 o                         
   1   7  12        230.11        259.24        17.62 o                         
   2   7  12        386.71        452.90        17.53 o                         
   3   7  12       1195.28       1221.63        27.90 o                         
   4   7  12       3101.93       3075.34        43.36 o                         
   5   7  12      29153.41      29189.84       212.32 o                         
   6   7  12         18.78         62.86        12.98 o                         
   7   7  12       9448.22       9408.72       100.28 o                         
   8   7  12       5340.48       5360.92        72.67 o                         
   9   7  12      23138.16      23182.46       228.26 o                         
  10   7  12        346.31        401.19        24.42 o                         
  11   7  12      18251.12      18215.38       177.65 o                         
  12   7  12       1014.47       1076.93        43.84 o                         
  13   7  12       3142.94       3123.73        64.91 o                         
  14   7  12        316.48        371.51        31.86 o                         
  15   7  12        371.71        337.48        31.79 o                         
  16   7  12        264.61        221.51        36.28 o                         
   0   8  12       3206.68       3105.60        66.09 o                         
   1   8  12       1634.67       1651.56        34.05 o                         
   2   8  12        631.34        733.73        24.69 o                         
   3   8  12       1612.84       1655.88        34.53 o                         
   4   8  12       3731.87       3732.20        58.69 o                         
   5   8  12        615.56        598.48        28.90 o                         
   6   8  12        120.33        100.38        17.90 o                         
   7   8  12       4463.13       4531.91        73.76 o                         
   8   8  12        885.86        926.56        36.75 o                         
   9   8  12       1432.13       1393.42        52.51 o                         
  10   8  12       1687.19       1584.22        49.10 o                         
  11   8  12        993.10        933.41        42.23 o                         
  12   8  12        710.56        658.92        36.08 o                         
  13   8  12       3592.63       3593.52        77.76 o                         
  14   8  12       1198.08       1297.07        59.04 o                         
  15   8  12       1274.88       1274.92        69.99 o                         
   1   9  12        372.30        434.56        27.02 o                         
   2   9  12       1786.49       1854.08        45.41 o                         
   3   9  12      26883.91      26944.74       232.90 o                         
   4   9  12        540.83        538.78        29.38 o                         
   5   9  12      24378.56      24227.65       226.78 o                         
   6   9  12       2647.03       2673.08        57.21 o                         
   7   9  12      18579.87      18658.97       188.42 o                         
   8   9  12       1585.92       1594.30        52.17 o                         
   9   9  12      10105.25      10062.28       126.22 o                         
  10   9  12       1730.29       1718.70        56.55 o                         
  11   9  12       8086.96       8220.36       119.50 o                         
  12   9  12       7063.48       7032.23       132.91 o                         
  13   9  12         23.39         -5.34        32.58 o                         
   0  10  12         16.80         89.85        31.92 o                         
   1  10  12        883.42        931.47        40.10 o                         
   2  10  12       1635.72       1772.59        58.07 o                         
   3  10  12        575.15        524.81        39.28 o                         
   4  10  12        965.07        886.08        40.74 o                         
   5  10  12        199.25        251.93        28.83 o                         
   6  10  12        184.40        191.59        27.36 o                         
   7  10  12       9039.57       8941.62       131.17 o                         
   8  10  12       1591.29       1570.40        62.81 o                         
   9  10  12       2415.05       2438.25        78.38 o                         
  10  10  12        219.49        217.95        39.51 o                         
  11  10  12       6042.14       6214.14       129.30 o                         
   1  11  12       1345.93       1378.08        55.55 o                         
   2  11  12       1263.53       1269.40        54.51 o                         
   3  11  12       1007.86       1037.82        58.05 o                         
   4  11  12        723.73        682.07        46.72 o                         
   5  11  12      17230.34      17103.67       213.97 o                         
   6  11  12       2319.37       2382.98        83.26 o                         
   7  11  12       3968.39       4107.54       112.30 o                         
   8  11  12       3559.13       3424.13       102.46 o                         
   1   1  13      10969.08      11394.92        97.05 o                         
   2   1  13       4660.47       4560.17        38.30 o                         
   3   1  13      18048.10      18562.35       122.79 o                         
   4   1  13        903.44        927.46        14.56 o                         
   5   1  13      47801.09      48028.35       323.92 o                         
   6   1  13      23435.58      23661.27       161.08 o                         
   7   1  13      65268.23      65298.97       381.46 o                         
   8   1  13       1835.39       1825.53        25.99 o                         
   9   1  13      61499.97      61451.69       365.92 o                         
  10   1  13       1769.31       1807.91        27.95 o                         
  11   1  13      11959.47      11720.03        96.33 o                         
  12   1  13       1462.73       1499.87        29.35 o                         
  13   1  13       3763.23       3742.29        46.27 o                         
  14   1  13       3588.54       3638.12        49.76 o                         
  15   1  13       1318.47       1388.60        33.89 o                         
  16   1  13       4742.87       4652.85        63.06 o                         
  17   1  13        780.54        841.60        32.69 o                         
  18   1  13       1445.26       1518.81        45.51 o                         
  19   1  13       3104.70       3248.57        85.94 o                         
  20   1  13       1302.17       1390.54        76.72 o                         
   0   2  13       4254.92       4488.45        74.79 o                         
   1   2  13         47.92         95.02         5.75 o                         
   2   2  13      20543.38      21004.88       146.94 o                         
   3   2  13        432.30        537.24        11.34 o                         
   4   2  13       1571.21       1634.68        21.54 o                         
   5   2  13        865.77        888.59        14.73 o                         
   6   2  13       2180.50       2111.39        25.37 o                         
   7   2  13      16987.14      16654.29       106.61 o                         
   8   2  13       1184.60       1167.84        19.14 o                         
   9   2  13       4552.72       4575.40        45.70 o                         
  10   2  13       1368.67       1510.91        25.43 o                         
  11   2  13       8538.50       8351.21        71.02 o                         
  12   2  13       2456.03       2549.88        36.95 o                         
  13   2  13       4227.95       4450.39        52.39 o                         
  14   2  13        555.65        674.64        25.08 o                         
  15   2  13       2227.82       2114.87        46.25 o                         
  16   2  13       1559.08       1627.28        43.62 o                         
  17   2  13       3601.66       3745.89        65.03 o                         
  18   2  13        759.44        837.87        38.63 o                         
  19   2  13        829.58        755.25        48.15 o                         
  20   2  13         41.55         70.14        40.11 o                         
   1   3  13        411.94        645.44        14.24 o                         
   2   3  13        391.56        481.44        11.65 o                         
   3   3  13      43228.82      43902.15       268.62 o                         
   4   3  13       1527.93       1700.86        22.47 o                         
   5   3  13      13973.91      13910.56        92.57 o                         
   6   3  13       4358.06       4401.35        39.28 o                         
   7   3  13      44421.01      43923.03       246.35 o                         
   8   3  13      31183.62      31483.18       191.34 o                         
   9   3  13      11272.58      10705.70        80.66 o                         
  10   3  13       2192.90       2172.04        37.08 o                         
  11   3  13      19054.71      18919.54       136.85 o                         
  12   3  13      34456.55      34500.98       233.17 o                         
  13   3  13       9370.87       9346.11        96.73 o                         
  14   3  13       2241.46       2313.53        47.71 o                         
  15   3  13         72.62        125.10        17.81 o                         
  16   3  13       3258.81       3167.34        54.38 o                         
  17   3  13        350.02        337.29        26.36 o                         
  18   3  13       8931.34       8957.98       112.57 o                         
  19   3  13       2688.81       2597.20        82.05 o                         
   0   4  13      17982.04      17288.59       171.83 o                         
   1   4  13      18365.37      18220.59       123.87 o                         
   2   4  13       2539.40       2479.35        30.63 o                         
   3   4  13          6.11         62.67         9.43 o                         
   4   4  13      39709.52      40202.46       245.82 o                         
   5   4  13      10043.64       9774.37        75.40 o                         
   6   4  13       2040.34       2200.83        29.57 o                         
   7   4  13      20921.75      20640.29       132.93 o                         
   8   4  13         66.41        128.30         9.37 o                         
   9   4  13        332.65        364.95        14.49 o                         
  10   4  13      12290.60      11957.43        96.48 o                         
  11   4  13      26427.27      26273.98       180.68 o                         
  12   4  13       3023.87       3121.21        47.34 o                         
  13   4  13       8686.81       8769.40        97.71 o                         
  14   4  13       4583.10       4680.14        65.17 o                         
  15   4  13       8847.10       8859.63        94.86 o                         
  16   4  13       3484.54       3518.32        59.80 o                         
  17   4  13       9953.58      10028.26       116.06 o                         
  18   4  13       1507.08       1611.48        58.53 o                         
  19   4  13       7847.05       7574.57       153.70 o                         
   1   5  13      12655.22      12579.03        86.48 o                         
   2   5  13      20369.12      21055.60       141.18 o                         
   3   5  13         75.13        124.84         9.92 o                         
   4   5  13        418.52        466.94        14.79 o                         
   5   5  13      25449.37      25290.94       164.79 o                         
   6   5  13      30094.81      29694.57       192.71 o                         
   7   5  13      15294.29      15128.91       119.80 o                         
   8   5  13       2472.60       2596.79        38.43 o                         
   9   5  13      24392.55      24190.33       166.54 o                         
  10   5  13      13672.34      13551.38       111.27 o                         
  11   5  13       6989.04       6988.58        75.00 o                         
  12   5  13      26103.20      26047.36       210.96 o                         
  13   5  13       3584.17       3636.46        58.47 o                         
  14   5  13      11507.96      11516.44       121.75 o                         
  15   5  13         60.97         82.61        22.62 o                         
  16   5  13       8308.81       8209.01       104.58 o                         
  17   5  13       1080.38       1140.47        46.17 o                         
  18   5  13       9921.46      10127.05       179.62 o                         
   0   6  13      46348.02      46028.99       393.73 o                         
   1   6  13        483.57        553.64        15.26 o                         
   2   6  13      47285.35      46855.32       278.59 o                         
   3   6  13       3323.74       3459.59        40.80 o                         
   4   6  13        136.71        186.09        12.30 o                         
   5   6  13        375.09        400.55        17.00 o                         
   6   6  13       8800.82       8720.34        78.98 o                         
   7   6  13      14595.80      14731.24       115.99 o                         
   8   6  13       5496.33       5387.64        63.56 o                         
   9   6  13      11604.50      11575.16       115.36 o                         
  10   6  13       1662.25       1679.52        41.22 o                         
  11   6  13       8974.37       9053.42       107.01 o                         
  12   6  13       6574.11       6491.50        82.90 o                         
  13   6  13      21567.59      21557.20       184.43 o                         
  14   6  13       5847.46       6025.15        86.54 o                         
  15   6  13        818.50        726.13        35.79 o                         
  16   6  13       5868.75       5767.48       106.83 o                         
  17   6  13      13640.51      13791.65       225.25 o                         
   1   7  13       2209.88       2216.65        32.04 o                         
   2   7  13         98.78        153.65        11.36 o                         
   3   7  13      13798.71      13585.27       105.19 o                         
   4   7  13       2495.38       2455.79        38.94 o                         
   5   7  13       1709.70       1701.55        33.76 o                         
   6   7  13       3709.36       3560.26        50.31 o                         
   7   7  13      10949.46      10747.69       112.34 o                         
   8   7  13      20659.08      20311.38       193.57 o                         
   9   7  13        619.77        682.35        33.39 o                         
  10   7  13       8584.48       8404.84       103.90 o                         
  11   7  13       5648.45       5679.18        90.85 o                         
  12   7  13      18677.19      18663.57       187.16 o                         
  13   7  13       1166.30       1186.27        48.07 o                         
  14   7  13       8108.70       7871.91       112.46 o                         
  15   7  13        144.05        173.04        31.49 o                         
  16   7  13       5955.59       5887.85       150.93 o                         
   0   8  13      57572.52      57628.02       534.12 o                         
   1   8  13      12067.30      12094.04       106.83 o                         
   2   8  13       9933.04       9670.74        92.65 o                         
   3   8  13         16.46         69.57        13.17 o                         
   4   8  13      15987.17      16235.22       150.93 o                         
   5   8  13       5392.64       5289.50        76.93 o                         
   6   8  13        277.13        344.68        23.23 o                         
   7   8  13       6245.73       6203.39        88.48 o                         
   8   8  13        152.18        214.03        24.77 o                         
   9   8  13        714.60        792.18        40.28 o                         
  10   8  13       3544.56       3648.14        69.59 o                         
  11   8  13       2249.85       2161.15        55.01 o                         
  12   8  13       2346.62       2434.18        59.70 o                         
  13   8  13       3541.61       3506.98        77.17 o                         
  14   8  13      12167.22      12172.86       176.94 o                         
  15   8  13       8083.23       7992.67       204.88 o                         
   1   9  13       1752.63       1776.50        41.96 o                         
   2   9  13       2346.10       2359.13        48.18 o                         
   3   9  13        199.46        239.55        20.33 o                         
   4   9  13         82.11         96.86        19.68 o                         
   5   9  13       2807.11       2954.47        60.27 o                         
   6   9  13       6584.68       6458.94        97.09 o                         
   7   9  13        322.90        359.35        30.56 o                         
   8   9  13       3618.75       3425.18        73.40 o                         
   9   9  13        712.89        657.78        36.72 o                         
  10   9  13       3168.54       3186.77        74.13 o                         
  11   9  13        115.88        140.21        28.11 o                         
  12   9  13       4828.41       4876.08        99.03 o                         
  13   9  13          9.97          3.68        37.16 o                         
   0  10  13      11272.20      11214.58       175.23 o                         
   1  10  13       3863.10       3804.76        64.17 o                         
   2  10  13      16138.77      16384.92       187.95 o                         
   3  10  13         23.10         24.04        23.19 o                         
   4  10  13       3157.15       3153.05        67.76 o                         
   5  10  13        465.68        420.27        33.08 o                         
   6  10  13       5714.46       5705.78        99.59 o                         
   7  10  13        517.89        540.82        39.35 o                         
   8  10  13         51.82         83.73        32.18 o                         
   9  10  13       3845.26       3776.98        88.49 o                         
  10  10  13        926.61        853.66        70.64 o                         
  11  10  13        602.48        624.88        50.15 o                         
   1  11  13       1435.46       1443.40        52.36 o                         
   2  11  13        620.42        692.19        41.69 o                         
   3  11  13        161.95        169.93        32.53 o                         
   4  11  13       1217.35       1163.64        62.74 o                         
   5  11  13        653.18        720.95        55.02 o                         
   6  11  13        220.06        250.89        44.40 o                         
   7  11  13         46.27         71.20        41.15 o                         
   1   0  14      76084.76      77901.08       897.61 o                         
   2   0  14      10521.16      10389.61       130.49 o                         
   3   0  14      12971.18      13431.12       124.49 o                         
   4   0  14     116048.02     118936.39       962.49 o                         
   5   0  14      23116.49      23954.29       215.49 o                         
   6   0  14         46.53        121.64        18.30 o                         
   7   0  14       3899.73       3901.63        56.77 o                         
   8   0  14      16868.79      16707.31       162.00 o                         
   9   0  14       1106.63       1093.81        31.58 o                         
  10   0  14      11993.49      11637.39       137.96 o                         
  11   0  14      37305.69      37099.45       342.96 o                         
  12   0  14        231.23        275.24        23.51 o                         
  13   0  14       1430.34       1493.37        51.23 o                         
  14   0  14      41158.77      40846.98       429.88 o                         
  15   0  14      10962.23      10871.17       159.88 o                         
  16   0  14      20659.33      20835.36       280.65 o                         
  17   0  14          9.62         35.86        29.52 o                         
  18   0  14       7286.96       7241.78       137.59 o                         
  19   0  14       8905.17       8600.11       225.36 o                         
  20   0  14      11473.67      11390.97       323.88 o                         
   1   1  14       6606.47       6204.72        60.35 o                         
   2   1  14       2053.59       2029.10        24.16 o                         
   3   1  14      78012.35      76431.07       459.23 o                         
   4   1  14        454.26        473.50        14.00 o                         
   5   1  14      18884.01      19162.43       118.99 o                         
   6   1  14       2420.42       2456.85        27.56 o                         
   7   1  14      30934.31      30810.04       199.21 o                         
   8   1  14       7878.56       7933.24        65.39 o                         
   9   1  14       7781.28       7851.13        66.07 o                         
  10   1  14        696.47        752.81        19.67 o                         
  11   1  14       2248.15       2290.87        35.40 o                         
  12   1  14      14923.19      15267.21       123.57 o                         
  13   1  14       3365.76       3175.32        49.37 o                         
  14   1  14       3784.87       3814.86        56.69 o                         
  15   1  14          2.08         31.18        16.77 o                         
  16   1  14       3899.39       3911.36        65.65 o                         
  17   1  14        161.87        266.30        27.17 o                         
  18   1  14       7612.07       7523.87       111.51 o                         
  19   1  14         30.30         51.08        30.15 o                         
  20   1  14        838.16        870.34        80.34 o                         
   0   2  14        187.64        193.13        18.65 o                         
   1   2  14      11282.82      11597.24        91.20 o                         
   2   2  14     145377.94     146308.92       902.50 o                         
   3   2  14      24026.08      23753.71       184.44 o                         
   4   2  14        822.00        953.70        19.33 o                         
   5   2  14        195.03        340.27        11.84 o                         
   6   2  14      50411.25      49875.82       291.02 o                         
   7   2  14       8071.56       7926.54        60.97 o                         
   8   2  14      27681.41      27561.57       163.71 o                         
   9   2  14       7432.65       7287.37        59.39 o                         
  10   2  14       1557.84       1530.51        26.34 o                         
  11   2  14        431.43        530.59        18.50 o                         
  12   2  14      14276.48      14045.77       113.45 o                         
  13   2  14      20520.01      20443.60       171.76 o                         
  14   2  14      19022.66      18683.89       172.44 o                         
  15   2  14         99.16         95.04        20.22 o                         
  16   2  14       6346.81       6212.06        91.49 o                         
  17   2  14      14074.63      13878.86       160.25 o                         
  18   2  14       4979.99       4704.25        88.36 o                         
  19   2  14         30.57          4.81        31.51 o                         
  20   2  14       2543.48       2439.51       101.20 o                         
   1   3  14      31353.37      30545.63       231.83 o                         
   2   3  14         80.14        124.22         7.85 o                         
   3   3  14       3652.40       3603.00        35.36 o                         
   4   3  14       5600.67       5628.09        47.69 o                         
   5   3  14      26845.75      27617.06       176.01 o                         
   6   3  14      22099.28      22185.04       135.85 o                         
   7   3  14         31.81        117.85        10.69 o                         
   8   3  14          8.24         45.31         7.68 o                         
   9   3  14      10761.51      10750.88        79.74 o                         
  10   3  14       4304.84       4372.58        46.96 o                         
  11   3  14        730.23        727.48        24.24 o                         
  12   3  14       1288.19       1460.23        33.20 o                         
  13   3  14      14516.15      14250.83       129.46 o                         
  14   3  14       1079.43       1099.61        35.92 o                         
  15   3  14        630.07        633.14        29.22 o                         
  16   3  14       4023.94       4060.23        66.04 o                         
  17   3  14        544.26        572.72        37.54 o                         
  18   3  14       3421.98       3347.75        84.81 o                         
  19   3  14        134.95         86.08        40.08 o                         
   0   4  14      70811.63      69476.78       654.96 o                         
   1   4  14       6148.90       6272.48        54.84 o                         
   2   4  14        149.59        231.24        11.49 o                         
   3   4  14       3943.72       3973.10        39.79 o                         
   4   4  14      36318.02      36432.09       225.15 o                         
   5   4  14       3841.00       3758.35        39.65 o                         
   6   4  14       1102.74       1209.59        22.70 o                         
   7   4  14        953.17        948.13        19.08 o                         
   8   4  14       5711.90       5765.40        53.61 o                         
   9   4  14       1936.05       1869.90        30.09 o                         
  10   4  14      13917.26      13752.14       108.35 o                         
  11   4  14       7221.67       7349.46        76.74 o                         
  12   4  14       1669.66       1624.38        41.28 o                         
  13   4  14       1043.17       1054.58        35.32 o                         
  14   4  14       7966.54       7917.21        93.73 o                         
  15   4  14       9221.28       9350.32       109.10 o                         
  16   4  14       9681.50       9720.57       119.74 o                         
  17   4  14        545.99        558.23        38.94 o                         
  18   4  14       4471.65       4530.99        95.48 o                         
  19   4  14       2216.16       2222.33        98.29 o                         
   1   5  14       3211.10       3158.79        37.15 o                         
   2   5  14        473.47        518.20        15.44 o                         
   3   5  14      35118.65      35448.80       227.39 o                         
   4   5  14       4915.30       4997.88        50.07 o                         
   5   5  14       7091.40       7302.32        66.07 o                         
   6   5  14       6541.50       6393.35        59.08 o                         
   7   5  14      24564.92      24625.09       177.56 o                         
   8   5  14       7000.27       7053.30        68.52 o                         
   9   5  14       4012.17       4010.03        48.41 o                         
  10   5  14       1414.51       1541.70        31.84 o                         
  11   5  14       6335.68       6477.93        74.54 o                         
  12   5  14       1036.68       1156.57        34.59 o                         
  13   5  14       1240.44       1344.29        39.74 o                         
  14   5  14         20.97         30.99        18.03 o                         
  15   5  14        128.11        131.19        25.11 o                         
  16   5  14        933.58        949.40        44.21 o                         
  17   5  14       1342.03       1482.73        60.80 o                         
  18   5  14        423.78        425.95        56.06 o                         
   0   6  14      11195.55      11190.22       116.49 o                         
   1   6  14       4921.49       4943.28        45.66 o                         
   2   6  14       9582.92       9506.64        77.84 o                         
   3   6  14      14411.83      14260.66       111.21 o                         
   4   6  14       2361.23       2477.27        36.27 o                         
   5   6  14       2501.20       2578.86        36.40 o                         
   6   6  14       4042.97       4137.12        50.39 o                         
   7   6  14         41.84         86.53        11.71 o                         
   8   6  14         84.19        131.77        14.17 o                         
   9   6  14        363.39        389.76        21.33 o                         
  10   6  14         53.49         59.67        17.75 o                         
  11   6  14       1788.37       1803.26        45.09 o                         
  12   6  14       1669.77       1716.84        54.88 o                         
  13   6  14       1137.89       1144.77        36.84 o                         
  14   6  14       6484.84       6390.51        88.03 o                         
  15   6  14        920.24        938.95        42.66 o                         
  16   6  14       4527.40       4570.98        93.97 o                         
  17   6  14        243.96        288.19        45.77 o                         
   1   7  14        241.68        253.90        13.43 o                         
   2   7  14       3534.84       3465.01        42.39 o                         
   3   7  14       7524.13       7605.52        75.22 o                         
   4   7  14      14713.11      14231.92       115.24 o                         
   5   7  14       8095.68       8100.24        81.71 o                         
   6   7  14       2787.46       2778.55        48.39 o                         
   7   7  14      34253.15      34442.60       267.30 o                         
   8   7  14       6234.62       6220.17        83.47 o                         
   9   7  14       6837.56       6880.96        91.27 o                         
  10   7  14       2657.82       2692.91        65.34 o                         
  11   7  14       3074.25       3110.94        64.58 o                         
  12   7  14       2709.05       2728.12        60.56 o                         
  13   7  14       2763.10       2726.44        63.27 o                         
  14   7  14          9.47         35.15        25.80 o                         
  15   7  14         30.19         -0.07        30.53 o                         
  16   7  14        218.43        196.85        48.48 o                         
   0   8  14       2207.00       2292.20        52.11 o                         
   1   8  14        141.66        172.69        16.15 o                         
   2   8  14       9476.67       9460.72        97.40 o                         
   3   8  14        344.19        385.97        21.23 o                         
   4   8  14        307.77        421.11        23.23 o                         
   5   8  14        105.25        112.52        17.44 o                         
   6   8  14       3102.23       2938.68        54.70 o                         
   7   8  14       2314.29       2273.39        49.29 o                         
   8   8  14       5471.30       5342.81        84.65 o                         
   9   8  14        142.20        169.10        26.22 o                         
  10   8  14        490.75        471.63        31.40 o                         
  11   8  14        663.12        633.04        35.08 o                         
  12   8  14       1432.45       1425.16        61.41 o                         
  13   8  14       1985.08       1882.97        61.47 o                         
  14   8  14         29.82         74.75        32.64 o                         
   1   9  14      13284.63      13237.76       126.67 o                         
   2   9  14       2168.82       2128.89        46.19 o                         
   3   9  14       2599.36       2742.92        54.38 o                         
   4   9  14       3543.97       3677.14        62.87 o                         
   5   9  14       9661.45       9700.91       114.06 o                         
   6   9  14       8006.19       8021.03       105.07 o                         
   7   9  14       6579.47       6490.17        99.00 o                         
   8   9  14       1290.64       1325.69        49.29 o                         
   9   9  14      18548.11      18182.21       192.98 o                         
  10   9  14       9286.44       9231.09       129.81 o                         
  11   9  14       3617.18       3350.85        76.93 o                         
  12   9  14        571.07        602.50        44.58 o                         
  13   9  14       8048.48       8312.22       138.93 o                         
   0  10  14       1990.87       1934.25        80.08 o                         
   1  10  14        439.36        466.29        27.34 o                         
   2  10  14       8872.87       8871.83       105.95 o                         
   3  10  14       1244.94       1188.84        49.16 o                         
   4  10  14       4116.21       4027.07        73.81 o                         
   5  10  14        356.91        374.14        31.85 o                         
   6  10  14       2853.12       2844.28        72.53 o                         
   7  10  14       2624.68       2586.02        72.97 o                         
   8  10  14       5049.39       5102.13       101.49 o                         
   9  10  14         34.19         12.20        31.60 o                         
  10  10  14         58.93         30.20        37.58 o                         
   1  11  14       1037.53       1110.46        48.91 o                         
   2  11  14         19.60         95.26        26.42 o                         
   3  11  14      17173.28      17027.55       211.69 o                         
   4  11  14       2023.13       1950.62        80.43 o                         
   5  11  14          6.60          6.05        37.69 o                         
   6  11  14        498.05        469.56        49.02 o                         
   7  11  14      30069.98      30914.89       432.05 o                         
   1   1  15       2682.79       2582.44        32.50 o                         
   2   1  15       1525.79       1636.50        23.35 o                         
   3   1  15       1690.93       1843.14        22.66 o                         
   4   1  15      48717.77      48894.14       295.51 o                         
   5   1  15      13652.26      13429.16        87.61 o                         
   6   1  15      21592.24      21352.81       136.87 o                         
   7   1  15       7536.94       7675.07        63.10 o                         
   8   1  15      10317.13      10294.00        79.32 o                         
   9   1  15      51141.65      51427.38       311.04 o                         
  10   1  15      24513.52      24487.79       174.22 o                         
  11   1  15      14117.84      14046.22       115.03 o                         
  12   1  15       5618.68       5632.23        63.94 o                         
  13   1  15       6272.88       6192.41        72.59 o                         
  14   1  15       1415.00       1440.38        37.74 o                         
  15   1  15        782.93        784.09        32.18 o                         
  16   1  15        650.26        693.45        32.20 o                         
  17   1  15       1460.43       1351.26        48.06 o                         
  18   1  15       1872.55       1906.46        61.59 o                         
  19   1  15       4652.49       4546.77       126.74 o                         
  20   1  15       1857.93       1819.30       125.95 o                         
   0   2  15       4314.94       4553.83        70.05 o                         
   1   2  15       7628.43       7690.48        73.11 o                         
   2   2  15      42196.18      42006.07       278.46 o                         
   3   2  15       1093.37       1081.54        19.18 o                         
   4   2  15       4843.63       5009.03        46.53 o                         
   5   2  15          5.04         57.44         5.83 o                         
   6   2  15       5195.66       5114.01        45.50 o                         
   7   2  15       2274.96       2353.32        28.33 o                         
   8   2  15      10339.33      10351.07        77.82 o                         
   9   2  15       1450.82       1434.16        23.78 o                         
  10   2  15        306.27        339.24        14.74 o                         
  11   2  15       1283.68       1306.75        28.03 o                         
  12   2  15        865.86        888.58        27.68 o                         
  13   2  15         54.00        105.95        15.90 o                         
  14   2  15       1560.83       1479.63        41.02 o                         
  15   2  15        266.26        224.36        23.77 o                         
  16   2  15         15.62         79.10        22.41 o                         
  17   2  15       1669.97       1679.21        56.38 o                         
  18   2  15       1323.72       1315.88        55.25 o                         
  19   2  15         20.38         45.43        34.25 o                         
   1   3  15      16788.20      16761.42       135.18 o                         
   2   3  15       1536.18       1508.57        23.78 o                         
   3   3  15      56832.92      55404.84       350.63 o                         
   4   3  15      24347.86      23811.46       151.92 o                         
   5   3  15         79.63        156.14         9.79 o                         
   6   3  15      25114.51      25296.95       155.43 o                         
   7   3  15      51757.11      50799.04       292.04 o                         
   8   3  15      20194.77      20292.44       132.75 o                         
   9   3  15          3.55         47.50         9.15 o                         
  10   3  15      20468.64      20457.93       138.01 o                         
  11   3  15      13535.29      13365.23       112.56 o                         
  12   3  15       1213.86       1349.51        33.71 o                         
  13   3  15         66.07         99.02        17.09 o                         
  14   3  15        271.91        303.17        22.05 o                         
  15   3  15       1555.57       1510.26        43.28 o                         
  16   3  15        127.59        112.98        26.12 o                         
  17   3  15        150.51        146.44        30.04 o                         
  18   3  15       1139.71       1023.68        55.85 o                         
  19   3  15       1246.52       1154.26       129.43 o                         
   0   4  15      53416.38      53775.88       494.97 o                         
   1   4  15      12427.10      12832.69       101.23 o                         
   2   4  15      19181.20      19110.35       128.09 o                         
   3   4  15       5631.23       5502.68        51.47 o                         
   4   4  15      64155.06      64084.32       378.95 o                         
   5   4  15        372.21        397.66        14.16 o                         
   6   4  15       7401.27       7498.21        67.12 o                         
   7   4  15        962.01        912.93        21.83 o                         
   8   4  15      20607.41      20211.44       136.40 o                         
   9   4  15        610.94        606.29        19.75 o                         
  10   4  15       7849.04       7681.44        72.43 o                         
  11   4  15       3395.27       3419.04        49.38 o                         
  12   4  15        399.42        455.86        23.86 o                         
  13   4  15       4487.84       4595.65        69.96 o                         
  14   4  15      12989.72      12515.28       126.05 o                         
  15   4  15       5513.83       5430.93        77.47 o                         
  16   4  15       6397.92       6404.56        93.65 o                         
  17   4  15       6916.44       6733.71       117.09 o                         
  18   4  15        959.25       1078.42        67.89 o                         
   1   5  15      35284.39      34923.81       230.14 o                         
   2   5  15        485.87        527.49        16.29 o                         
   3   5  15      20532.14      19759.07       135.85 o                         
   4   5  15       2276.23       2305.22        31.78 o                         
   5   5  15      36657.88      36490.94       228.02 o                         
   6   5  15       2168.16       2077.68        32.73 o                         
   7   5  15       6122.01       6158.78        62.35 o                         
   8   5  15       9658.39       9578.52        86.63 o                         
   9   5  15      38639.25      38439.85       256.76 o                         
  10   5  15      11799.95      11565.53       103.12 o                         
  11   5  15        852.79        853.46        29.27 o                         
  12   5  15       5230.81       5057.97        73.11 o                         
  13   5  15      11001.80      10840.57       121.29 o                         
  14   5  15        762.72        796.52        38.31 o                         
  15   5  15         16.48         43.09        22.48 o                         
  16   5  15        418.91        373.51        37.83 o                         
  17   5  15        799.55        744.82        46.98 o                         
  18   5  15       1785.75       1846.99       146.09 o                         
   0   6  15        619.98        683.93        24.38 o                         
   1   6  15       9378.81       9458.26        81.70 o                         
   2   6  15     100314.61     102282.01       629.67 o                         
   3   6  15      15267.53      15315.16       118.95 o                         
   4   6  15      12842.48      12820.79       102.15 o                         
   5   6  15       3037.51       3166.70        42.69 o                         
   6   6  15      26475.01      26293.45       186.32 o                         
   7   6  15         81.62        114.18        13.25 o                         
   8   6  15      19519.69      19718.04       168.56 o                         
   9   6  15         21.83         66.16        14.98 o                         
  10   6  15         54.93         95.82        16.24 o                         
  11   6  15       4982.69       4989.86        76.33 o                         
  12   6  15      12844.96      12433.19       163.29 o                         
  13   6  15       3425.65       3531.20        67.76 o                         
  14   6  15        320.22        323.22        26.07 o                         
  15   6  15       1759.88       1820.06        64.05 o                         
  16   6  15       1934.92       1883.75        70.86 o                         
  17   6  15       5302.21       5468.04       129.12 o                         
   1   7  15      18228.15      18120.41       132.17 o                         
   2   7  15        117.86        135.13        11.75 o                         
   3   7  15      51289.60      50291.03       329.91 o                         
   4   7  15       1735.26       1753.31        33.80 o                         
   5   7  15        425.51        504.36        21.96 o                         
   6   7  15       2149.69       2143.38        41.71 o                         
   7   7  15      22514.61      22766.16       215.13 o                         
   8   7  15       1890.41       1938.12        44.07 o                         
   9   7  15       3422.87       3356.62        61.26 o                         
  10   7  15       3045.04       2982.96        58.59 o                         
  11   7  15       6499.15       6338.94        96.43 o                         
  12   7  15         93.23        141.96        23.64 o                         
  13   7  15       2062.14       2056.01        57.15 o                         
  14   7  15        457.13        467.02        34.29 o                         
  15   7  15         76.38        104.68        33.41 o                         
  16   7  15          7.26          4.73        42.80 o                         
   0   8  15      32386.38      32282.18       309.33 o                         
   1   8  15       5614.97       5454.32        63.62 o                         
   2   8  15       3173.13       3083.19        47.05 o                         
   3   8  15      19090.20      18766.29       166.08 o                         
   4   8  15      40772.36      40734.10       309.62 o                         
   5   8  15       3617.19       3443.16        58.62 o                         
   6   8  15       3931.01       3955.79        64.99 o                         
   7   8  15        701.49        723.93        32.25 o                         
   8   8  15      15131.68      15404.25       155.97 o                         
   9   8  15         60.11         69.88        20.79 o                         
  10   8  15       4248.73       4145.42        75.30 o                         
  11   8  15       1738.86       1853.44        56.38 o                         
  12   8  15        125.09        106.76        26.53 o                         
  13   8  15       4149.12       4299.37        84.26 o                         
  14   8  15       5499.07       5678.12       129.12 o                         
   1   9  15       7890.94       7973.84       109.30 o                         
   2   9  15         40.02         45.13        17.03 o                         
   3   9  15       5663.28       5735.81        80.30 o                         
   4   9  15        496.39        512.08        27.86 o                         
   5   9  15       6176.07       6112.30        86.18 o                         
   6   9  15          4.86         68.97        21.03 o                         
   7   9  15       2088.35       2029.23        55.03 o                         
   8   9  15        198.13        238.63        26.79 o                         
   9   9  15       4798.27       4873.58       105.62 o                         
  10   9  15        530.01        511.82        37.90 o                         
  11   9  15       1899.16       1960.09        64.22 o                         
  12   9  15        989.44       1073.31        64.98 o                         
   0  10  15        371.64        484.31        38.89 o                         
   1  10  15       3774.12       3589.06        60.23 o                         
   2  10  15      23607.26      23628.97       200.72 o                         
   3  10  15      11361.83      11245.21       139.29 o                         
   4  10  15        211.00        222.95        31.26 o                         
   5  10  15       2441.45       2442.43        64.03 o                         
   6  10  15       4479.88       4506.30        96.97 o                         
   7  10  15         56.30         67.46        29.18 o                         
   8  10  15        673.74        688.74        45.39 o                         
   9  10  15          1.68         34.83        37.74 o                         
  10  10  15          3.52          5.49        37.17 o                         
   1  11  15        391.36        398.19        31.70 o                         
   2  11  15         81.57        112.72        30.14 o                         
   3  11  15         51.08         98.02        32.12 o                         
   4  11  15        102.75         66.16        41.66 o                         
   5  11  15       1459.16       1445.87        82.71 o                         
   6  11  15         11.50         27.70        39.12 o                         
   0   0  16      64312.88      65489.32      1009.96 o                         
   1   0  16      26888.44      26522.30       307.61 o                         
   2   0  16        700.61        646.10        21.79 o                         
   3   0  16      29962.74      29383.31       317.64 o                         
   4   0  16      61530.86      62453.88       537.36 o                         
   5   0  16      16563.11      16916.07       158.99 o                         
   6   0  16      10137.32      10222.92       109.43 o                         
   7   0  16      44663.82      45209.76       391.80 o                         
   8   0  16      39072.32      39924.45       353.87 o                         
   9   0  16       4315.01       4226.28        68.38 o                         
  10   0  16      16909.43      16940.62       178.51 o                         
  11   0  16        297.66        317.02        26.10 o                         
  12   0  16       1265.53       1206.72        48.06 o                         
  13   0  16      54388.83      54277.58       578.41 o                         
  14   0  16       9902.89       9786.56       162.91 o                         
  15   0  16       8048.99       7809.44       138.29 o                         
  16   0  16       5364.08       5213.98       123.55 o                         
  17   0  16      32969.52      32794.96       449.37 o                         
  18   0  16       4673.98       4459.41       143.84 o                         
  19   0  16        621.66        521.69       109.50 o                         
   1   1  16      35244.80      35481.30       270.18 o                         
   2   1  16        157.94        185.90         7.77 o                         
   3   1  16      57263.25      56808.06       396.43 o                         
   4   1  16        145.10        258.28        10.09 o                         
   5   1  16      25719.13      26167.31       156.83 o                         
   6   1  16      37199.42      37794.54       224.15 o                         
   7   1  16      24179.29      23711.10       153.41 o                         
   8   1  16       2259.02       2401.24        32.17 o                         
   9   1  16       3109.03       3018.70        38.07 o                         
  10   1  16       6963.25       6963.96        68.75 o                         
  11   1  16       2127.48       2196.84        37.04 o                         
  12   1  16      11695.18      11606.87       108.15 o                         
  13   1  16       3746.95       3711.83        58.84 o                         
  14   1  16       6199.84       6022.25        77.82 o                         
  15   1  16        375.75        389.34        26.20 o                         
  16   1  16       4056.63       4158.40        67.95 o                         
  17   1  16        350.13        328.99        30.56 o                         
  18   1  16       6150.11       5839.21       107.05 o                         
  19   1  16        458.09        403.11        57.87 o                         
   0   2  16      12772.12      12829.62       154.35 o                         
   1   2  16      59063.88      58462.59       411.52 o                         
   2   2  16      71300.35      70713.98       446.72 o                         
   3   2  16      25453.25      26038.85       171.01 o                         
   4   2  16        898.25       1068.58        19.67 o                         
   5   2  16      28078.32      27971.89       174.43 o                         
   6   2  16       6536.30       6430.04        53.73 o                         
   7   2  16       5513.43       5386.89        48.24 o                         
   8   2  16       6300.82       6429.78        56.27 o                         
   9   2  16       1881.52       1803.37        29.82 o                         
  10   2  16       4401.35       4482.80        51.31 o                         
  11   2  16      30017.51      30036.56       215.36 o                         
  12   2  16      19314.77      19111.90       160.40 o                         
  13   2  16        364.05        449.07        23.73 o                         
  14   2  16        153.16        176.38        18.79 o                         
  15   2  16      18261.28      17972.93       174.85 o                         
  16   2  16       4657.29       4485.62        80.04 o                         
  17   2  16        514.36        624.52        41.78 o                         
  18   2  16       1296.64       1226.97        54.49 o                         
  19   2  16      17193.94      17199.82       284.19 o                         
   1   3  16       9364.12       9495.92        86.39 o                         
   2   3  16       3632.97       3716.45        40.94 o                         
   3   3  16      20398.32      20523.80       147.43 o                         
   4   3  16       4106.08       4152.86        39.74 o                         
   5   3  16      33599.76      33202.82       213.72 o                         
   6   3  16        246.44        317.30        15.11 o                         
   7   3  16       4741.99       4661.49        44.60 o                         
   8   3  16      18405.19      18348.37       128.10 o                         
   9   3  16      11875.81      11806.16        90.93 o                         
  10   3  16        108.75        173.47        14.09 o                         
  11   3  16          6.14         33.81        12.36 o                         
  12   3  16      28085.41      28261.54       221.52 o                         
  13   3  16        686.72        693.94        31.34 o                         
  14   3  16        961.23        910.47        36.49 o                         
  15   3  16         93.16         88.04        24.98 o                         
  16   3  16       1346.29       1262.84        50.72 o                         
  17   3  16          6.32          2.18        27.22 o                         
  18   3  16       3290.57       3405.14        91.73 o                         
  19   3  16         46.62         52.69        44.75 o                         
   0   4  16      15032.39      14679.79       168.50 o                         
   1   4  16      17767.76      17071.12       141.67 o                         
   2   4  16         41.30        115.80        10.14 o                         
   3   4  16      17094.50      16997.42       117.40 o                         
   4   4  16       9202.30       9315.37        73.25 o                         
   5   4  16       1912.19       1961.52        27.31 o                         
   6   4  16       2548.00       2513.37        33.42 o                         
   7   4  16       2574.18       2622.23        36.12 o                         
   8   4  16       6927.12       6942.17        60.85 o                         
   9   4  16        526.81        607.50        20.72 o                         
  10   4  16       6327.10       6277.61        68.66 o                         
  11   4  16          5.27         25.25        14.40 o                         
  12   4  16        347.44        365.25        24.79 o                         
  13   4  16      21272.55      21573.82       199.12 o                         
  14   4  16       1330.87       1330.64        43.91 o                         
  15   4  16       8122.14       8062.03       102.41 o                         
  16   4  16       1211.61       1381.51        47.82 o                         
  17   4  16      13883.26      14019.43       177.13 o                         
  18   4  16       4019.60       3924.98       132.60 o                         
   1   5  16       4338.70       4151.62        49.37 o                         
   2   5  16         77.07        107.50         8.94 o                         
   3   5  16       9083.22       9132.03        76.22 o                         
   4   5  16         36.36         94.49         9.92 o                         
   5   5  16        717.42        836.84        21.96 o                         
   6   5  16      10434.00      10558.98        86.99 o                         
   7   5  16       3887.63       3947.68        49.41 o                         
   8   5  16       5609.39       5730.31        61.09 o                         
   9   5  16       3368.51       3344.71        49.32 o                         
  10   5  16      20021.44      19317.14       161.08 o                         
  11   5  16       3918.64       3904.06        58.16 o                         
  12   5  16       5091.64       5011.69        71.12 o                         
  13   5  16        315.13        315.23        26.07 o                         
  14   5  16       5222.08       5169.53        81.18 o                         
  15   5  16        541.73        554.32        33.04 o                         
  16   5  16        530.87        515.56        37.97 o                         
  17   5  16          1.49          0.19        32.91 o                         
   0   6  16       4225.51       4276.17        72.47 o                         
   1   6  16      11440.60      11305.61        96.68 o                         
   2   6  16       4486.35       4797.23        51.67 o                         
   3   6  16       7687.68       7668.22        70.51 o                         
   4   6  16       4831.67       4882.21        53.86 o                         
   5   6  16       3211.34       3140.39        43.49 o                         
   6   6  16          1.63         47.45        11.84 o                         
   7   6  16        656.73        637.57        24.85 o                         
   8   6  16        253.38        324.09        18.87 o                         
   9   6  16          0.79         37.25        14.95 o                         
  10   6  16        117.20        146.11        17.97 o                         
  11   6  16         91.31        132.40        18.05 o                         
  12   6  16       1478.41       1468.59        43.87 o                         
  13   6  16       4110.97       4174.36        78.43 o                         
  14   6  16        341.16        343.50        31.12 o                         
  15   6  16       4987.75       4938.18        93.69 o                         
  16   6  16       1188.19       1267.04        69.24 o                         
   1   7  16       1890.99       1916.46        33.96 o                         
   2   7  16       7536.64       7575.98        80.63 o                         
   3   7  16       4514.60       4495.75        59.88 o                         
   4   7  16       9399.95       9459.92        97.71 o                         
   5   7  16       5473.51       5542.17        70.25 o                         
   6   7  16      15816.38      15663.03       157.74 o                         
   7   7  16       4179.53       4112.68        63.54 o                         
   8   7  16      13460.91      13304.23       144.94 o                         
   9   7  16       1686.57       1771.99        46.63 o                         
  10   7  16      10247.90      10091.67       112.18 o                         
  11   7  16       6349.85       6279.59        87.24 o                         
  12   7  16       3080.27       3048.64        61.24 o                         
  13   7  16          6.34         -4.01        23.15 o                         
  14   7  16       1419.72       1465.27        64.22 o                         
  15   7  16         29.72         49.37        40.86 o                         
   0   8  16       1579.16       1602.86        43.20 o                         
   1   8  16       4002.98       3910.92        49.95 o                         
   2   8  16       7038.33       7070.24        79.01 o                         
   3   8  16         27.37         88.89        16.31 o                         
   4   8  16       1287.92       1367.58        35.27 o                         
   5   8  16       1636.15       1688.79        46.47 o                         
   6   8  16       2606.76       2539.28        55.46 o                         
   7   8  16        703.57        738.74        31.42 o                         
   8   8  16       1643.12       1733.10        58.60 o                         
   9   8  16         90.80         79.85        21.11 o                         
  10   8  16         32.72         69.88        22.51 o                         
  11   8  16       1962.73       2016.06        58.54 o                         
  12   8  16        734.59        781.56        42.34 o                         
  13   8  16        249.72        217.70        39.61 o                         
  14   8  16         14.32        114.02        37.84 o                         
   1   9  16       4535.80       4519.86        60.89 o                         
   2   9  16       1447.99       1521.17        40.36 o                         
   3   9  16        644.54        627.10        28.65 o                         
   4   9  16       2750.86       2910.30        53.67 o                         
   5   9  16      12658.62      12713.43       143.89 o                         
   6   9  16       2686.70       2701.96        58.54 o                         
   7   9  16        494.28        475.10        29.96 o                         
   8   9  16      20259.00      19639.46       195.74 o                         
   9   9  16       8029.73       7964.94       116.03 o                         
  10   9  16       6301.18       6190.10       105.15 o                         
  11   9  16        940.74        914.88        59.29 o                         
  12   9  16      17628.40      17339.26       230.04 o                         
   0  10  16       1476.44       1455.38        60.83 o                         
   1  10  16       1126.33       1187.34        40.94 o                         
   2  10  16       7797.28       7779.02        99.93 o                         
   3  10  16          4.80         52.81        23.65 o                         
   4  10  16       4093.44       4080.81        75.25 o                         
   5  10  16        375.60        358.00        30.52 o                         
   6  10  16       3226.31       3059.58        80.58 o                         
   7  10  16       4046.87       3974.05        96.66 o                         
   8  10  16       3996.40       4116.69       117.96 o                         
   9  10  16       1193.68       1281.46        71.62 o                         
   1  11  16       5979.63       5927.77       121.67 o                         
   2  11  16       6176.22       6287.73       140.05 o                         
   3  11  16      16535.40      16186.49       248.81 o                         
   4  11  16       4772.07       4782.04       137.37 o                         
   5  11  16        213.18        238.01        48.20 o                         
   1   1  17       3445.01       3502.52        38.13 o                         
   2   1  17      14585.31      14643.49       112.30 o                         
   3   1  17       3774.74       3929.66        36.41 o                         
   4   1  17      17751.57      17464.51       127.51 o                         
   5   1  17       9654.31       9809.77        71.29 o                         
   6   1  17      25868.02      25563.69       162.23 o                         
   7   1  17       2334.73       2303.86        30.65 o                         
   8   1  17      53695.36      53770.12       329.24 o                         
   9   1  17        397.61        411.12        16.53 o                         
  10   1  17      10784.25      10701.53        96.58 o                         
  11   1  17         36.12         75.49        12.83 o                         
  12   1  17      40566.69      40237.66       299.74 o                         
  13   1  17         62.43         95.89        17.53 o                         
  14   1  17       1831.99       1922.25        46.05 o                         
  15   1  17        534.70        531.78        37.64 o                         
  16   1  17        265.86        227.75        25.57 o                         
  17   1  17          6.22         14.35        24.65 o                         
  18   1  17       4532.34       4492.07        98.11 o                         
  19   1  17         46.84         29.54        40.76 o                         
   0   2  17          3.16         54.75        10.47 o                         
   1   2  17      22142.66      21876.54       169.23 o                         
   2   2  17       2033.55       2089.82        28.46 o                         
   3   2  17        101.62        186.66         8.79 o                         
   4   2  17       2014.29       1987.95        26.80 o                         
   5   2  17       8673.43       8640.86        67.94 o                         
   6   2  17        360.11        405.29        12.59 o                         
   7   2  17        728.64        735.72        17.10 o                         
   8   2  17         74.63         94.39        10.03 o                         
   9   2  17        426.78        479.99        17.98 o                         
  10   2  17       3720.39       3609.75        46.03 o                         
  11   2  17       9974.62       9931.23        92.31 o                         
  12   2  17         15.19         42.86        13.48 o                         
  13   2  17       2185.90       2056.51        45.19 o                         
  14   2  17        243.36        286.57        22.91 o                         
  15   2  17       6714.82       6720.21        92.77 o                         
  16   2  17        272.43        316.35        27.64 o                         
  17   2  17        533.66        521.48        34.51 o                         
  18   2  17          0.31         40.50        29.21 o                         
  19   2  17       3910.54       3856.88       132.97 o                         
   1   3  17        473.85        582.28        15.61 o                         
   2   3  17      40079.58      40223.23       278.53 o                         
   3   3  17       7495.43       7615.18        67.93 o                         
   4   3  17       8339.07       8301.07        70.77 o                         
   5   3  17        326.21        447.36        15.08 o                         
   6   3  17      89411.03      87669.87       536.06 o                         
   7   3  17       7527.68       7550.03        65.21 o                         
   8   3  17      15452.31      15573.15       117.78 o                         
   9   3  17        257.38        278.58        14.12 o                         
  10   3  17      30571.00      30647.53       213.41 o                         
  11   3  17       3151.51       3160.57        47.41 o                         
  12   3  17        656.49        769.45        30.88 o                         
  13   3  17        221.92        236.30        20.84 o                         
  14   3  17      13107.86      12969.96       142.74 o                         
  15   3  17         38.11         85.30        24.62 o                         
  16   3  17       8514.59       8517.51       122.46 o                         
  17   3  17        534.91        492.00        38.87 o                         
  18   3  17       1740.26       1570.02        78.56 o                         
   0   4  17       9153.10       8526.47       116.96 o                         
   1   4  17       6000.35       5933.66        65.37 o                         
   2   4  17         53.72        115.77        12.41 o                         
   3   4  17       2137.59       2203.52        29.98 o                         
   4   4  17       6090.40       5832.31        51.04 o                         
   5   4  17        648.01        611.85        15.87 o                         
   6   4  17       2307.80       2295.62        33.75 o                         
   7   4  17      31535.85      31389.22       218.04 o                         
   8   4  17        299.47        269.73        15.18 o                         
   9   4  17      11575.64      11518.70        96.73 o                         
  10   4  17       2039.38       2032.24        37.13 o                         
  11   4  17       6163.55       6115.12        74.15 o                         
  12   4  17        127.93        127.86        17.28 o                         
  13   4  17      30614.48      30269.66       247.02 o                         
  14   4  17       1847.72       1827.10        48.81 o                         
  15   4  17        721.27        711.08        33.94 o                         
  16   4  17         91.15        116.10        26.67 o                         
  17   4  17      27399.65      27029.64       323.75 o                         
  18   4  17         10.76         20.07        43.64 o                         
   1   5  17       3744.99       3757.98        48.29 o                         
   2   5  17        213.73        258.08        13.30 o                         
   3   5  17       2238.66       2207.53        31.65 o                         
   4   5  17       9557.16       9407.37        79.03 o                         
   5   5  17       4664.97       4821.65        52.80 o                         
   6   5  17          4.82         71.47        12.72 o                         
   7   5  17        186.48        223.04        15.37 o                         
   8   5  17      63275.09      63032.60       450.43 o                         
   9   5  17       4863.02       4889.68        65.28 o                         
  10   5  17         62.56        100.44        19.09 o                         
  11   5  17       1255.81       1280.72        39.59 o                         
  12   5  17      37829.30      37045.48       296.80 o                         
  13   5  17         45.25         74.55        22.67 o                         
  14   5  17       1686.43       1715.91        49.84 o                         
  15   5  17        358.68        347.81        30.78 o                         
  16   5  17       8746.79       8237.03       120.20 o                         
  17   5  17        108.03         78.17        50.15 o                         
   0   6  17         45.04        121.64        27.22 o                         
   1   6  17      27422.31      27662.93       192.44 o                         
   2   6  17       3874.84       3912.76        46.12 o                         
   3   6  17       2317.05       2519.80        37.07 o                         
   4   6  17        852.18        874.56        24.36 o                         
   5   6  17      28902.89      28827.78       227.17 o                         
   6   6  17       3450.09       3577.97        50.09 o                         
   7   6  17       4236.73       4161.78        58.80 o                         
   8   6  17       1005.04       1035.51        34.47 o                         
   9   6  17        706.58        743.11        30.55 o                         
  10   6  17        107.34        168.26        19.31 o                         
  11   6  17      21823.61      21177.00       200.09 o                         
  12   6  17        780.14        872.46        39.89 o                         
  13   6  17        714.46        741.98        38.52 o                         
  14   6  17        335.00        340.75        34.52 o                         
  15   6  17      35069.34      34651.84       347.11 o                         
  16   6  17        876.79        853.44        68.99 o                         
   1   7  17       2984.38       3074.91        45.36 o                         
   2   7  17       3822.30       4012.08        55.81 o                         
   3   7  17        197.00        228.95        20.10 o                         
   4   7  17         21.79         76.62        16.04 o                         
   5   7  17       2465.18       2488.94        47.49 o                         
   6   7  17      26118.47      26248.98       224.62 o                         
   7   7  17       2282.56       2187.62        49.47 o                         
   8   7  17        179.91        257.25        21.89 o                         
   9   7  17         97.41        154.59        21.40 o                         
  10   7  17      15436.70      14895.95       147.26 o                         
  11   7  17       2167.12       2135.29        56.36 o                         
  12   7  17       9358.01       9410.32       125.68 o                         
  13   7  17          0.95         37.21        26.55 o                         
  14   7  17       8121.60       8142.35       138.01 o                         
  15   7  17        297.76        304.22        52.40 o                         
   0   8  17       5769.85       5591.33        88.21 o                         
   1   8  17      16399.57      16187.02       145.70 o                         
   2   8  17        132.12        209.55        20.00 o                         
   3   8  17      16761.32      16808.98       172.75 o                         
   4   8  17       2957.48       2984.50        53.80 o                         
   5   8  17       3368.24       3412.62        60.70 o                         
   6   8  17        480.62        527.62        29.96 o                         
   7   8  17      13252.14      13038.74       140.16 o                         
   8   8  17          2.18         29.43        22.62 o                         
   9   8  17       7049.63       7005.36       101.95 o                         
  10   8  17        444.23        521.52        32.25 o                         
  11   8  17        916.30        916.44        41.99 o                         
  12   8  17         26.20         50.11        29.23 o                         
  13   8  17      27746.90      27011.22       368.49 o                         
   1   9  17       2443.51       2372.35        42.80 o                         
   2   9  17       1173.54       1173.28        40.13 o                         
   3   9  17          1.75         24.79        20.96 o                         
   4   9  17        834.55        931.43        43.47 o                         
   5   9  17         77.48        118.56        25.10 o                         
   6   9  17        764.52        850.88        50.13 o                         
   7   9  17        484.37        542.95        34.07 o                         
   8   9  17       4218.83       4391.15        85.67 o                         
   9   9  17        834.21        833.92        47.90 o                         
  10   9  17        485.02        377.16        37.22 o                         
  11   9  17         94.87         63.48        35.27 o                         
   0  10  17        351.23        349.97        37.74 o                         
   1  10  17      17328.96      17053.52       165.59 o                         
   2  10  17        662.95        689.55        32.51 o                         
   3  10  17       4657.17       4479.78        83.29 o                         
   4  10  17        291.37        310.87        36.87 o                         
   5  10  17       8250.95       8294.79       138.93 o                         
   6  10  17       1296.83       1251.27        64.68 o                         
   7  10  17        280.55        247.02        38.45 o                         
   8  10  17        417.94        519.50        50.74 o                         
   1  11  17        148.58         88.27        39.55 o                         
   2  11  17        125.43        152.56        35.72 o                         
   3  11  17        183.85        132.79        40.72 o                         
   0   0  18      14412.34      14408.46       317.09 o                         
   1   0  18      35140.98      34439.61       419.14 o                         
   2   0  18      12568.07      13133.52       156.56 o                         
   3   0  18      72417.22      71743.34       742.77 o                         
   4   0  18      11713.24      11683.50       117.47 o                         
   5   0  18        853.18        803.11        21.10 o                         
   6   0  18       5566.52       5618.28        70.94 o                         
   7   0  18      48633.07      48670.62       437.44 o                         
   8   0  18      25287.93      24799.42       244.05 o                         
   9   0  18      29056.70      29104.86       272.65 o                         
  10   0  18       3220.52       3193.61        75.36 o                         
  11   0  18        823.68        935.75        45.67 o                         
  12   0  18       1449.46       1377.53        49.75 o                         
  13   0  18      58998.92      59146.27       664.33 o                         
  14   0  18       3508.68       3416.69        94.54 o                         
  15   0  18          8.40         75.82        27.95 o                         
  16   0  18       3775.74       3730.27       102.53 o                         
  17   0  18      44635.25      43945.58       611.92 o                         
  18   0  18        128.52         92.10        42.50 o                         
  19   0  18         46.16         38.03        81.11 o                         
   1   1  18       3801.51       3666.60        39.06 o                         
   2   1  18       2542.48       2586.73        30.24 o                         
   3   1  18      18976.63      18594.32       128.87 o                         
   4   1  18        332.92        475.97        14.56 o                         
   5   1  18       1073.48       1126.45        18.15 o                         
   6   1  18      16484.83      16711.61       114.79 o                         
   7   1  18        345.37        402.51        14.74 o                         
   8   1  18       8148.95       8136.14        69.87 o                         
   9   1  18       8920.63       9055.50        77.45 o                         
  10   1  18      11398.87      11522.19       102.21 o                         
  11   1  18        102.67        114.39        13.89 o                         
  12   1  18       6324.34       6513.12        81.41 o                         
  13   1  18        784.20        821.03        31.61 o                         
  14   1  18      14233.40      13992.02       141.57 o                         
  15   1  18         58.99         58.73        20.64 o                         
  16   1  18      11028.74      10765.87       132.75 o                         
  17   1  18        764.49        740.00        45.18 o                         
  18   1  18       6840.21       6629.51       126.96 o                         
  19   1  18        655.72        472.15        62.90 o                         
   0   2  18       3319.76       3377.55        58.96 o                         
   1   2  18      91501.95      94510.29       609.22 o                         
   2   2  18      16757.72      16854.73       137.62 o                         
   3   2  18      18146.54      17769.44       123.55 o                         
   4   2  18       4490.01       4460.08        45.34 o                         
   5   2  18      27549.41      27115.59       185.22 o                         
   6   2  18         41.72        103.42         7.82 o                         
   7   2  18      11724.03      11683.13        86.09 o                         
   8   2  18         60.88         99.18         9.26 o                         
   9   2  18       2588.41       2702.00        37.31 o                         
  10   2  18       1614.75       1624.04        30.60 o                         
  11   2  18      64269.08      63734.21       454.54 o                         
  12   2  18       1550.15       1601.19        36.59 o                         
  13   2  18        280.70        334.67        21.47 o                         
  14   2  18        381.96        391.20        23.76 o                         
  15   2  18      36868.39      36450.40       319.30 o                         
  16   2  18          0.60         36.68        24.02 o                         
  17   2  18       1012.40       1017.68        57.59 o                         
  18   2  18        723.11        677.40        84.85 o                         
   1   3  18        301.65        375.36        14.06 o                         
   2   3  18        929.98        941.78        20.91 o                         
   3   3  18       2206.88       2109.54        29.04 o                         
   4   3  18      19372.29      18870.75       138.21 o                         
   5   3  18       1593.59       1594.65        26.27 o                         
   6   3  18       2801.24       2780.00        35.72 o                         
   7   3  18       4400.85       4432.64        51.17 o                         
   8   3  18      17933.61      18073.35       129.25 o                         
   9   3  18       2006.86       2155.63        41.98 o                         
  10   3  18          6.27         72.31        12.39 o                         
  11   3  18        194.79        220.28        17.47 o                         
  12   3  18      12485.50      12528.91       128.26 o                         
  13   3  18         23.11         65.26        17.66 o                         
  14   3  18       3557.11       3535.47        65.97 o                         
  15   3  18        525.98        486.63        32.45 o                         
  16   3  18       3573.01       3631.03        77.65 o                         
  17   3  18         12.73        -10.41        29.84 o                         
  18   3  18       6890.20       6454.00       165.61 o                         
   0   4  18        504.88        540.98        24.40 o                         
   1   4  18      22033.90      21894.88       175.73 o                         
   2   4  18        197.64        264.00        13.73 o                         
   3   4  18      42630.88      42647.33       292.74 o                         
   4   4  18       9265.67       9153.73        79.37 o                         
   5   4  18        289.68        370.58        17.40 o                         
   6   4  18       2117.94       2151.75        32.53 o                         
   7   4  18       4423.51       4418.47        51.08 o                         
   8   4  18        992.07       1048.37        26.67 o                         
   9   4  18       7022.78       7118.05        70.19 o                         
  10   4  18          0.90         22.30        11.85 o                         
  11   4  18        128.60        204.46        19.03 o                         
  12   4  18          0.37         22.78        15.87 o                         
  13   4  18      32480.12      32115.59       259.50 o                         
  14   4  18        171.00        176.35        22.96 o                         
  15   4  18       3664.59       3586.93        72.15 o                         
  16   4  18          6.07         42.77        26.63 o                         
  17   4  18      17008.11      17156.56       227.74 o                         
   1   5  18       3486.98       3556.29        44.54 o                         
   2   5  18        404.53        477.44        21.55 o                         
   3   5  18       1192.92       1257.49        24.30 o                         
   4   5  18       9871.15       9733.64        85.25 o                         
   5   5  18       3134.79       3148.19        42.06 o                         
   6   5  18      16652.72      16731.17       132.64 o                         
   7   5  18          0.86         38.27        11.79 o                         
   8   5  18      12506.51      12265.89       120.60 o                         
   9   5  18          4.12         63.34        14.65 o                         
  10   5  18      14545.65      14530.25       150.84 o                         
  11   5  18       1985.37       1946.76        48.97 o                         
  12   5  18        880.03        933.08        38.12 o                         
  13   5  18        581.12        635.50        34.24 o                         
  14   5  18       2205.05       2156.19        53.09 o                         
  15   5  18        284.41        300.18        30.15 o                         
  16   5  18        170.11        126.09        33.00 o                         
  17   5  18         10.47         23.05        41.01 o                         
   0   6  18       1623.88       1697.37        47.20 o                         
   1   6  18       7154.12       7264.50        71.63 o                         
   2   6  18         41.29         79.33        10.72 o                         
   3   6  18       9553.82       9432.37        90.65 o                         
   4   6  18         33.52         58.96        13.07 o                         
   5   6  18       7859.20       7605.13        79.72 o                         
   6   6  18        517.86        521.23        22.78 o                         
   7   6  18        137.36        156.90        17.67 o                         
   8   6  18         26.15         71.45        17.05 o                         
   9   6  18         74.90         96.24        18.50 o                         
  10   6  18        449.92        476.06        26.85 o                         
  11   6  18       2146.39       2138.84        56.36 o                         
  12   6  18        320.38        342.86        29.18 o                         
  13   6  18       2958.22       2830.93        68.18 o                         
  14   6  18        240.04        231.01        37.04 o                         
  15   6  18       2611.04       2701.49        87.49 o                         
  16   6  18         66.64        117.06        42.85 o                         
   1   7  18       1067.46       1092.75        35.80 o                         
   2   7  18      13181.59      13133.65       127.95 o                         
   3   7  18        227.92        268.92        18.21 o                         
   4   7  18      13127.12      12859.40       125.73 o                         
   5   7  18        700.73        785.31        32.37 o                         
   6   7  18      21967.64      21692.70       198.46 o                         
   7   7  18        125.17        172.25        19.75 o                         
   8   7  18       8045.12       7912.33        98.93 o                         
   9   7  18          2.24         34.41        19.37 o                         
  10   7  18      17410.24      17003.32       169.17 o                         
  11   7  18         20.19         10.45        24.21 o                         
  12   7  18        452.50        521.64        33.94 o                         
  13   7  18        575.77        559.20        54.33 o                         
  14   7  18       2873.78       2843.31       124.82 o                         
   0   8  18        832.03        765.13        45.80 o                         
   1   8  18       3878.78       3905.60        58.52 o                         
   2   8  18       2734.52       2763.21        54.79 o                         
   3   8  18        324.03        363.59        25.00 o                         
   4   8  18         13.95         42.38        17.20 o                         
   5   8  18        848.16        833.55        36.81 o                         
   6   8  18         94.85        141.95        22.01 o                         
   7   8  18        946.97        905.20        37.86 o                         
   8   8  18       1923.83       1926.07        52.04 o                         
   9   8  18       1663.29       1600.56        50.80 o                         
  10   8  18       1384.91       1385.41        51.20 o                         
  11   8  18       1740.86       1674.56        69.07 o                         
  12   8  18          1.03         -5.55        31.85 o                         
  13   8  18         30.01         63.33        38.96 o                         
   1   9  18        212.97        264.29        22.65 o                         
   2   9  18        413.77        432.92        26.55 o                         
   3   9  18       2384.49       2361.53        55.80 o                         
   4   9  18      11319.07      11290.69       142.49 o                         
   5   9  18        435.16        518.59        32.67 o                         
   6   9  18       5366.43       5352.23        86.30 o                         
   7   9  18       1666.09       1695.37        54.47 o                         
   8   9  18      34971.62      34496.55       327.99 o                         
   9   9  18        793.53        865.85        48.70 o                         
  10   9  18       3717.37       3963.18       120.92 o                         
  11   9  18       1379.54       1698.26       104.54 o                         
   0  10  18        724.09        779.13        48.35 o                         
   1  10  18        275.78        270.51        29.71 o                         
   2  10  18       1340.32       1360.03        54.68 o                         
   3  10  18        580.13        540.30        44.51 o                         
   4  10  18        131.55        115.00        32.20 o                         
   5  10  18       1490.88       1510.94        66.86 o                         
   6  10  18        159.90        143.24        37.22 o                         
   7  10  18       3162.09       3210.60       102.88 o                         
   8  10  18       2626.38       2698.30        96.16 o                         
   1  11  18       1063.31       1170.15        73.79 o                         
   1   1  19       3649.63       3707.02        50.73 o                         
   2   1  19        170.83        249.08        10.61 o                         
   3   1  19       1469.81       1468.03        20.73 o                         
   4   1  19      60946.28      60641.20       404.81 o                         
   5   1  19       7146.45       7252.36        63.37 o                         
   6   1  19      39641.23      39813.02       242.16 o                         
   7   1  19       6727.91       6669.70        60.25 o                         
   8   1  19      22868.89      22806.21       158.43 o                         
   9   1  19       8145.09       8132.24        74.97 o                         
  10   1  19      22499.67      22274.91       167.51 o                         
  11   1  19        348.72        391.28        23.99 o                         
  12   1  19       9848.65       9680.11       123.58 o                         
  13   1  19       1222.91       1229.83        38.23 o                         
  14   1  19         35.59         54.95        18.94 o                         
  15   1  19          6.63         14.21        20.30 o                         
  16   1  19       1262.77       1341.15        52.81 o                         
  17   1  19         41.55         22.33        28.67 o                         
  18   1  19       1869.23       1911.84        81.43 o                         
   0   2  19        125.65        203.19        16.42 o                         
   1   2  19       3712.53       3907.80        45.11 o                         
   2   2  19      14170.74      13908.74       112.43 o                         
   3   2  19       6805.03       6540.71        57.87 o                         
   4   2  19       5859.79       5594.95        52.68 o                         
   5   2  19       4176.26       4172.74        44.10 o                         
   6   2  19        679.73        692.30        16.99 o                         
   7   2  19         61.43        125.12         9.49 o                         
   8   2  19       9852.81       9836.97        79.02 o                         
   9   2  19       1728.06       1759.67        31.83 o                         
  10   2  19         36.79         77.28        12.32 o                         
  11   2  19      11753.14      11404.63       111.62 o                         
  12   2  19        543.09        560.46        26.91 o                         
  13   2  19        313.40        321.61        22.45 o                         
  14   2  19         21.11         38.55        18.92 o                         
  15   2  19       4109.30       4098.11        73.25 o                         
  16   2  19        116.79        127.89        25.20 o                         
  17   2  19         51.77         73.52        29.37 o                         
  18   2  19        108.99        168.74        44.46 o                         
   1   3  19       3401.54       3497.01        46.43 o                         
   2   3  19        947.63       1037.41        22.40 o                         
   3   3  19      31784.84      31199.04       218.61 o                         
   4   3  19       7581.36       7821.89        67.75 o                         
   5   3  19       2685.06       2755.08        33.80 o                         
   6   3  19      29722.24      29876.44       197.04 o                         
   7   3  19      16683.10      16447.14       131.03 o                         
   8   3  19      10455.82      10393.32        86.17 o                         
   9   3  19       1664.70       1678.10        31.65 o                         
  10   3  19      49889.11      49641.52       339.22 o                         
  11   3  19       2338.88       2272.45        44.52 o                         
  12   3  19       2236.47       2235.37        46.72 o                         
  13   3  19          1.41         49.10        18.37 o                         
  14   3  19       4406.05       4370.88        71.65 o                         
  15   3  19         80.41         86.67        23.83 o                         
  16   3  19       1502.49       1392.16        63.89 o                         
  17   3  19        156.70        137.98        36.11 o                         
  18   3  19        238.19        253.33        53.50 o                         
   0   4  19      27981.04      27562.99       288.79 o                         
   1   4  19      19346.34      18993.15       149.41 o                         
   2   4  19      13088.81      12732.76       111.78 o                         
   3   4  19      21526.56      20811.39       157.90 o                         
   4   4  19      26228.06      26304.83       186.51 o                         
   5   4  19       1282.62       1279.57        26.55 o                         
   6   4  19        995.75       1021.08        23.30 o                         
   7   4  19         43.15        110.15        12.77 o                         
   8   4  19       5127.74       5289.48        63.53 o                         
   9   4  19       6684.15       6796.52        76.19 o                         
  10   4  19       4678.10       4559.68        71.79 o                         
  11   4  19        298.29        322.38        19.99 o                         
  12   4  19        557.30        590.17        29.84 o                         
  13   4  19      10996.51      11094.26       119.94 o                         
  14   4  19        969.50       1031.27        40.39 o                         
  15   4  19       1063.91       1078.83        45.78 o                         
  16   4  19        497.72        645.72        49.04 o                         
  17   4  19       9587.33       9860.86       254.59 o                         
   1   5  19      17442.82      17442.29       140.02 o                         
   2   5  19       5016.87       4693.68        62.90 o                         
   3   5  19      17988.14      18019.54       151.04 o                         
   4   5  19      30272.86      29812.54       223.12 o                         
   5   5  19      15887.53      16083.80       125.58 o                         
   6   5  19       3826.21       3826.36        47.39 o                         
   7   5  19       3683.01       3707.46        54.44 o                         
   8   5  19      22228.29      22159.45       192.10 o                         
   9   5  19      13755.27      13591.47       158.90 o                         
  10   5  19       1617.22       1676.70        42.49 o                         
  11   5  19          4.45         38.21        18.26 o                         
  12   5  19      10465.93      10342.93       120.51 o                         
  13   5  19       4582.87       4526.39        73.65 o                         
  14   5  19       1209.96       1324.41        46.59 o                         
  15   5  19          6.08         55.81        26.12 o                         
  16   5  19       2140.58       2137.81       102.78 o                         
   0   6  19         40.04         74.78        15.62 o                         
   1   6  19      12350.96      12627.73       109.94 o                         
   2   6  19      45359.08      45631.02       340.41 o                         
   3   6  19      17740.63      17513.23       146.37 o                         
   4   6  19       7994.19       8420.12        83.28 o                         
   5   6  19       7378.07       7350.83        79.71 o                         
   6   6  19       6340.82       6250.18        71.89 o                         
   7   6  19       2792.69       2786.57        58.69 o                         
   8   6  19      16538.73      16265.79       160.92 o                         
   9   6  19       3650.23       3692.85        61.63 o                         
  10   6  19        381.69        444.57        25.76 o                         
  11   6  19      12117.04      12145.36       142.36 o                         
  12   6  19       2053.87       2063.70        58.75 o                         
  13   6  19       1980.83       2137.99        62.66 o                         
  14   6  19         83.65         75.06        32.11 o                         
  15   6  19      15413.89      16163.43       491.54 o                         
   1   7  19       7376.43       7209.85        83.72 o                         
   2   7  19       2874.22       2817.12        52.72 o                         
   3   7  19      29736.06      29840.28       251.69 o                         
   4   7  19        583.46        666.98        28.78 o                         
   5   7  19       2681.34       2737.85        50.90 o                         
   6   7  19       4541.98       4601.05        70.22 o                         
   7   7  19      10420.27      10452.97       121.61 o                         
   8   7  19        325.18        322.49        25.26 o                         
   9   7  19       2317.22       2364.02        55.27 o                         
  10   7  19      13462.75      13374.81       152.42 o                         
  11   7  19       3185.32       3281.30        68.60 o                         
  12   7  19        425.13        399.00        34.30 o                         
  13   7  19        715.32        635.76        65.69 o                         
  14   7  19       5035.66       4964.11       138.48 o                         
   0   8  19      15939.02      15395.59       219.01 o                         
   1   8  19      20430.68      20228.40       198.12 o                         
   2   8  19       5467.80       5552.28        72.43 o                         
   3   8  19      33108.50      33120.32       277.11 o                         
   4   8  19       9812.96      10038.46       119.36 o                         
   5   8  19        729.07        715.48        34.58 o                         
   6   8  19       1884.11       1789.09        48.51 o                         
   7   8  19        281.56        300.78        25.49 o                         
   8   8  19       4467.85       4510.17        78.49 o                         
   9   8  19       2153.14       2195.98        59.46 o                         
  10   8  19       3579.18       3531.95        71.84 o                         
  11   8  19       1940.67       1998.31        72.13 o                         
  12   8  19          3.98         48.04        41.33 o                         
   1   9  19       4056.18       4104.42        75.25 o                         
   2   9  19          1.44         14.71        18.81 o                         
   3   9  19       7426.93       7464.85       105.77 o                         
   4   9  19       1171.30       1251.89        47.32 o                         
   5   9  19       3159.90       3199.22        66.84 o                         
   6   9  19         10.25         25.77        25.10 o                         
   7   9  19       2358.89       2314.25        61.70 o                         
   8   9  19       1952.58       1983.18        62.31 o                         
   9   9  19       1456.66       1337.00        63.31 o                         
  10   9  19        336.79        339.27        43.17 o                         
   0  10  19         14.01         50.83        44.45 o                         
   1  10  19       6755.69       6733.98       107.57 o                         
   2  10  19       6673.29       6608.53       102.43 o                         
   3  10  19      12485.03      12683.50       155.25 o                         
   4  10  19        179.66        233.06        35.38 o                         
   5  10  19       2376.28       2254.42        83.06 o                         
   6  10  19       3016.59       3033.96        98.43 o                         
   7  10  19          1.09        -38.85        38.85 o                         
   0   0  20     145657.36     147019.98      2226.09 o                         
   1   0  20      62280.32      60067.27       627.86 o                         
   2   0  20       5825.02       5663.28        75.81 o                         
   3   0  20       6356.08       6249.92        85.68 o                         
   4   0  20      59680.19      58630.02       615.38 o                         
   5   0  20       8550.66       8388.15       159.65 o                         
   6   0  20       6063.34       6001.95        74.24 o                         
   7   0  20        445.80        466.80        22.43 o                         
   8   0  20        732.84        917.87        30.27 o                         
   9   0  20        394.50        499.64        28.50 o                         
  10   0  20      31851.23      31618.90       336.94 o                         
  11   0  20       2267.52       2363.68        64.43 o                         
  12   0  20        864.71        939.69        49.97 o                         
  13   0  20       7136.77       7024.59       123.77 o                         
  14   0  20      16402.86      15698.22       217.43 o                         
  15   0  20      12835.73      12087.90       185.71 o                         
  16   0  20       1450.70       1535.13        78.39 o                         
  17   0  20       4180.30       3784.20       128.91 o                         
  18   0  20       1322.56       1145.96       140.21 o                         
   1   1  20      39882.12      39910.99       307.76 o                         
   2   1  20       2998.01       3100.13        42.42 o                         
   3   1  20      54074.32      53261.11       383.21 o                         
   4   1  20       1462.13       1478.25        22.89 o                         
   5   1  20      27789.01      27194.05       183.93 o                         
   6   1  20          1.55         52.96         8.18 o                         
   7   1  20      23646.60      23518.31       163.69 o                         
   8   1  20        110.25        138.80        11.69 o                         
   9   1  20      12601.08      12627.07       108.87 o                         
  10   1  20        671.45        700.36        25.12 o                         
  11   1  20       5341.98       5364.40        68.68 o                         
  12   1  20       6529.11       6490.34        82.30 o                         
  13   1  20        110.86        133.46        18.71 o                         
  14   1  20        728.48        800.86        35.88 o                         
  15   1  20        112.97        158.40        25.48 o                         
  16   1  20         88.78         84.26        26.29 o                         
  17   1  20         52.81         39.75        29.79 o                         
  18   1  20        220.13        214.69        52.01 o                         
   0   2  20       3652.69       3757.54        67.79 o                         
   1   2  20      22246.29      22383.88       173.30 o                         
   2   2  20      55932.10      55735.31       379.25 o                         
   3   2  20       4895.65       4861.87        48.00 o                         
   4   2  20      10079.05      10030.43        83.77 o                         
   5   2  20      10203.92       9956.44        82.14 o                         
   6   2  20      41721.04      42094.15       285.38 o                         
   7   2  20      12088.53      12022.77        91.25 o                         
   8   2  20      14203.40      14482.41       110.07 o                         
   9   2  20        354.99        433.15        20.56 o                         
  10   2  20       1139.51       1091.82        28.98 o                         
  11   2  20       2247.80       2352.20        63.27 o                         
  12   2  20       7477.34       7396.20        87.55 o                         
  13   2  20      12883.90      12496.56       128.42 o                         
  14   2  20       1119.22       1201.86        42.00 o                         
  15   2  20      17143.62      16894.15       174.38 o                         
  16   2  20       5445.74       5274.90        91.46 o                         
  17   2  20      14610.97      14692.36       191.88 o                         
  18   2  20       1238.87       1341.69        81.96 o                         
   1   3  20      42934.66      42625.59       315.15 o                         
   2   3  20       7293.78       7381.21        79.16 o                         
   3   3  20      16632.81      16527.00       121.97 o                         
   4   3  20       4841.85       5093.72        51.18 o                         
   5   3  20      11651.00      11717.45        89.07 o                         
   6   3  20       9592.32       9591.46        83.42 o                         
   7   3  20        992.20       1127.12        24.98 o                         
   8   3  20       4530.28       4592.55        55.40 o                         
   9   3  20      15997.05      15955.97       125.91 o                         
  10   3  20        944.72       1069.51        28.16 o                         
  11   3  20        648.16        684.06        28.72 o                         
  12   3  20        570.36        661.11        31.29 o                         
  13   3  20       3173.79       3182.91        58.70 o                         
  14   3  20         57.07         52.39        20.82 o                         
  15   3  20         49.15         85.35        24.58 o                         
  16   3  20        381.66        266.63        33.48 o                         
  17   3  20        529.63        314.47        51.71 o                         
   0   4  20      30656.17      31156.21       321.88 o                         
   1   4  20      11198.99      11611.69        98.15 o                         
   2   4  20         23.11         67.31         9.20 o                         
   3   4  20      16174.22      16444.56       131.74 o                         
   4   4  20      20054.58      20087.38       161.73 o                         
   5   4  20       8843.58       8704.86        88.69 o                         
   6   4  20         63.20        110.31        12.88 o                         
   7   4  20         44.07         63.04        10.66 o                         
   8   4  20       1592.78       1689.16        36.39 o                         
   9   4  20       1100.35       1104.41        31.78 o                         
  10   4  20       5647.34       5669.00        72.89 o                         
  11   4  20       4323.97       4228.04        57.27 o                         
  12   4  20        160.30        243.66        20.87 o                         
  13   4  20       5289.91       5209.40        78.88 o                         
  14   4  20       5795.52       5742.72        85.76 o                         
  15   4  20       7948.30       7675.98       111.79 o                         
  16   4  20        661.10        717.86        54.03 o                         
  17   4  20       2927.42       2795.88       115.46 o                         
   1   5  20         11.57         67.44        12.13 o                         
   2   5  20       3224.53       3160.19        49.84 o                         
   3   5  20      19322.32      18955.21       161.52 o                         
   4   5  20       5939.23       6078.50        71.01 o                         
   5   5  20        169.94        220.46        16.10 o                         
   6   5  20      10044.66       9975.18        92.14 o                         
   7   5  20      15212.67      15183.59       135.71 o                         
   8   5  20      11336.50      11503.28       129.07 o                         
   9   5  20        703.67        825.32        34.79 o                         
  10   5  20       5072.17       5108.32        73.27 o                         
  11   5  20       1475.94       1511.74        45.07 o                         
  12   5  20       4684.49       4480.38        73.94 o                         
  13   5  20        623.17        615.14        35.42 o                         
  14   5  20        690.59        609.41        34.52 o                         
  15   5  20         12.67         54.17        30.10 o                         
  16   5  20        355.96        295.97        50.32 o                         
   0   6  20       7170.86       7046.27       157.39 o                         
   1   6  20       6520.16       6500.20        78.14 o                         
   2   6  20        395.06        503.66        28.33 o                         
   3   6  20       7485.02       7275.70        86.97 o                         
   4   6  20        578.81        601.66        24.13 o                         
   5   6  20       2241.87       2301.65        41.12 o                         
   6   6  20       1329.94       1524.97        42.88 o                         
   7   6  20         35.30         86.07        15.99 o                         
   8   6  20         40.90         56.29        17.69 o                         
   9   6  20       1135.03       1166.93        37.90 o                         
  10   6  20        103.07         92.90        21.96 o                         
  11   6  20        973.73        987.47        45.57 o                         
  12   6  20       2140.23       2088.53        60.38 o                         
  13   6  20       1747.42       1773.33        64.74 o                         
  14   6  20       3021.08       3139.70        88.09 o                         
  15   6  20        529.72        520.80        64.87 o                         
   1   7  20        776.85        923.18        31.26 o                         
   2   7  20       2349.19       2436.45        46.20 o                         
   3   7  20       4730.23       4796.90        63.70 o                         
   4   7  20       2170.64       2307.65        46.03 o                         
   5   7  20        196.98        249.81        19.96 o                         
   6   7  20       6370.01       6387.48        83.23 o                         
   7   7  20      13336.66      13217.18       143.12 o                         
   8   7  20      14703.50      14556.75       154.36 o                         
   9   7  20       1947.02       1942.24        52.93 o                         
  10   7  20       6455.87       6280.63       100.02 o                         
  11   7  20        678.99        678.69        38.23 o                         
  12   7  20       1451.49       1625.28        66.02 o                         
  13   7  20       1101.83       1112.19        79.16 o                         
   0   8  20        884.70        897.73        54.67 o                         
   1   8  20        436.30        419.50        27.68 o                         
   2   8  20       8429.25       8234.78       112.37 o                         
   3   8  20        999.15       1013.19        37.33 o                         
   4   8  20        828.33        951.00        35.87 o                         
   5   8  20       1516.28       1582.01        43.23 o                         
   6   8  20       2472.83       2445.00        55.30 o                         
   7   8  20          1.62         19.80        21.85 o                         
   8   8  20       3168.93       3153.47        65.55 o                         
   9   8  20         71.42         60.39        26.63 o                         
  10   8  20        543.86        505.98        37.96 o                         
  11   8  20        113.30        103.03        36.74 o                         
  12   8  20        472.66        482.61        49.56 o                         
   1   9  20      12255.89      12071.20       150.15 o                         
   2   9  20       5503.83       5588.95        90.80 o                         
   3   9  20       1337.64       1429.78        48.11 o                         
   4   9  20       7097.65       6993.69       103.82 o                         
   5   9  20       9947.88       9716.25       123.54 o                         
   6   9  20      11199.85      10883.15       135.67 o                         
   7   9  20       1957.66       2096.85        58.18 o                         
   8   9  20       9010.95       8924.16       129.72 o                         
   9   9  20       6454.54       6431.44       149.57 o                         
   0  10  20       3738.25       3812.24       125.67 o                         
   1  10  20       2746.56       2868.73        79.47 o                         
   2  10  20       6348.14       6127.27       111.18 o                         
   3  10  20         13.76         15.21        28.26 o                         
   4  10  20       7038.13       6910.28       144.07 o                         
   5  10  20        722.23        752.15        56.91 o                         
   6  10  20       4519.86       4466.70       115.70 o                         
   1   1  21       2672.39       2769.69        42.54 o                         
   2   1  21       4536.10       4571.66        56.45 o                         
   3   1  21      10153.04       9873.54        84.20 o                         
   4   1  21       1721.07       1707.23        24.68 o                         
   5   1  21      44974.30      44684.27       309.08 o                         
   6   1  21      24532.09      24647.64       172.11 o                         
   7   1  21       4169.45       4389.35        45.77 o                         
   8   1  21      15434.85      15635.73       122.45 o                         
   9   1  21      20075.59      19842.61       157.18 o                         
  10   1  21       7837.31       7776.78        82.69 o                         
  11   1  21       7604.78       7446.94        94.36 o                         
  12   1  21       5124.36       5064.70        68.55 o                         
  13   1  21       2450.35       2513.59        50.78 o                         
  14   1  21       3858.36       3989.56        67.89 o                         
  15   1  21        397.82        381.52        29.06 o                         
  16   1  21       1804.66       1817.44        61.19 o                         
  17   1  21        363.63        358.30        45.81 o                         
  18   1  21        125.47        131.06        41.41 o                         
   0   2  21      23742.04      23594.60       265.80 o                         
   1   2  21        348.54        432.46        16.46 o                         
   2   2  21       7338.25       7347.95        70.05 o                         
   3   2  21        584.24        650.95        16.86 o                         
   4   2  21        714.01        814.63        19.13 o                         
   5   2  21       1924.82       1916.32        28.67 o                         
   6   2  21       5135.66       5391.76        69.16 o                         
   7   2  21       8240.74       8142.35        76.95 o                         
   8   2  21         32.71         63.79         9.91 o                         
   9   2  21       3303.30       3343.09        48.63 o                         
  10   2  21       1195.42       1190.55        30.72 o                         
  11   2  21        190.47        221.67        19.00 o                         
  12   2  21       4012.88       3840.45        60.23 o                         
  13   2  21       2863.05       2723.36        56.19 o                         
  14   2  21        748.71        804.77        37.94 o                         
  15   2  21          0.47         29.33        24.46 o                         
  16   2  21       2820.21       2835.83        77.16 o                         
  17   2  21       3191.39       3430.49       106.81 o                         
   1   3  21       9728.86       9544.74        89.03 o                         
   2   3  21        394.77        493.89        19.43 o                         
   3   3  21      15539.20      15657.22       130.52 o                         
   4   3  21        116.50        162.49        11.06 o                         
   5   3  21          4.69         56.25         8.58 o                         
   6   3  21         95.95        123.18        15.67 o                         
   7   3  21      33378.65      33698.31       256.15 o                         
   8   3  21      28474.70      28041.82       201.39 o                         
   9   3  21       4038.25       4010.79        55.60 o                         
  10   3  21       1493.49       1487.32        33.79 o                         
  11   3  21      22973.19      22480.35       204.99 o                         
  12   3  21      18747.40      18417.60       191.78 o                         
  13   3  21       1058.53       1084.51        42.90 o                         
  14   3  21         80.46        103.37        23.31 o                         
  15   3  21        790.92        768.37        43.40 o                         
  16   3  21        762.04        725.68        49.63 o                         
  17   3  21        176.35        232.99        71.67 o                         
   0   4  21      40194.85      40709.98       433.59 o                         
   1   4  21      15580.78      15761.78       141.31 o                         
   2   4  21        174.83        209.21        14.16 o                         
   3   4  21         14.62         83.96        10.35 o                         
   4   4  21      35282.68      35009.11       267.00 o                         
   5   4  21       6320.21       6338.32        74.07 o                         
   6   4  21       6329.84       6156.13        67.85 o                         
   7   4  21       2209.73       2330.40        41.26 o                         
   8   4  21       6590.52       6490.06        80.64 o                         
   9   4  21        253.74        269.86        19.35 o                         
  10   4  21       4106.10       4219.99        65.82 o                         
  11   4  21       9868.27       9685.35       110.82 o                         
  12   4  21        326.62        366.55        24.13 o                         
  13   4  21       3047.60       3113.70        64.01 o                         
  14   4  21       3883.01       3800.50        81.98 o                         
  15   4  21       6077.87       6119.50        99.25 o                         
  16   4  21       1415.38       1450.06        86.74 o                         
   1   5  21      18168.60      18335.26       151.15 o                         
   2   5  21      13789.41      13991.99       132.90 o                         
   3   5  21       2720.17       2736.29        46.60 o                         
   4   5  21       1429.02       1414.96        32.61 o                         
   5   5  21      40725.22      41385.29       322.25 o                         
   6   5  21      20073.72      19601.17       181.14 o                         
   7   5  21        214.56        287.12        20.61 o                         
   8   5  21        215.10        270.10        20.02 o                         
   9   5  21      18210.78      18028.87       173.45 o                         
  10   5  21       6215.66       6048.31        84.26 o                         
  11   5  21        121.84        139.93        21.99 o                         
  12   5  21       1234.71       1250.36        47.59 o                         
  13   5  21       2293.32       2291.05        61.95 o                         
  14   5  21       5215.60       5006.49       101.75 o                         
  15   5  21        363.19        290.56        43.71 o                         
   0   6  21       4171.88       4256.94       100.69 o                         
   1   6  21       2687.43       2744.28        45.38 o                         
   2   6  21      37254.37      37303.07       295.39 o                         
   3   6  21       4163.02       4240.63        68.37 o                         
   4   6  21        386.91        406.21        23.16 o                         
   5   6  21       1526.56       1506.80        35.89 o                         
   6   6  21      19557.38      19197.68       166.72 o                         
   7   6  21       9639.00       9351.72       101.27 o                         
   8   6  21       2386.78       2477.05        49.15 o                         
   9   6  21       4694.57       4690.86        67.10 o                         
  10   6  21       2945.11       2870.32        61.73 o                         
  11   6  21       2111.75       2148.81        59.24 o                         
  12   6  21       8184.31       8130.19       117.43 o                         
  13   6  21      18576.18      18281.73       205.14 o                         
  14   6  21       3920.67       4105.82       138.33 o                         
   1   7  21      10165.45      10458.73       123.19 o                         
   2   7  21        375.23        371.82        27.02 o                         
   3   7  21      10410.73      10075.16       115.23 o                         
   4   7  21       1577.21       1578.85        38.03 o                         
   5   7  21       3913.16       3950.67        59.44 o                         
   6   7  21        213.38        256.57        21.35 o                         
   7   7  21      11726.10      11607.51       130.12 o                         
   8   7  21       9989.52       9962.04       120.74 o                         
   9   7  21         40.34        123.46        23.29 o                         
  10   7  21        119.35        113.14        24.58 o                         
  11   7  21       8460.89       8562.29       126.98 o                         
  12   7  21       8500.24       8361.28       136.10 o                         
  13   7  21         78.19        146.65        41.10 o                         
   0   8  21      25965.67      25804.46       325.67 o                         
   1   8  21      14349.58      14282.28       156.59 o                         
   2   8  21         11.97         42.75        20.75 o                         
   3   8  21        716.11        778.09        37.55 o                         
   4   8  21      19259.07      19343.70       182.38 o                         
   5   8  21       8638.53       8555.25       104.79 o                         
   6   8  21       2771.76       2797.44        57.29 o                         
   7   8  21        615.24        562.68        32.97 o                         
   8   8  21       1708.43       1715.27        54.64 o                         
   9   8  21          6.19         20.47        26.46 o                         
  10   8  21       5836.44       5853.11       106.71 o                         
  11   8  21       4672.51       4516.12       114.56 o                         
   1   9  21       3060.82       3142.95        69.01 o                         
   2   9  21        226.55        205.90        28.35 o                         
   3   9  21       1102.55       1145.23        48.41 o                         
   4   9  21         51.50         86.83        25.55 o                         
   5   9  21       5277.80       5204.10        82.51 o                         
   6   9  21       2659.48       2743.33        64.85 o                         
   7   9  21        608.82        629.61        41.79 o                         
   8   9  21        915.33        881.07        65.20 o                         
   9   9  21       2813.09       2800.02       107.97 o                         
   0  10  21       3045.27       2866.11       131.07 o                         
   1  10  21       7014.17       6927.45       138.48 o                         
   2  10  21      19378.99      19218.61       347.25 o                         
   3  10  21       1641.71       1642.42        74.48 o                         
   4  10  21        296.99        197.45        36.53 o                         
   0   0  22      71528.72      71534.32      1115.94 o                         
   1   0  22       4837.56       4813.69        70.31 o                         
   2   0  22      29813.76      29592.59       297.83 o                         
   3   0  22       6972.98       7169.72        92.96 o                         
   4   0  22      42015.67      41981.49       430.46 o                         
   5   0  22      22891.29      22616.73       330.50 o                         
   6   0  22       3977.31       4054.36        72.52 o                         
   7   0  22      10716.89      10656.64       123.75 o                         
   8   0  22        755.24        778.00        32.16 o                         
   9   0  22      11860.32      11733.25       146.32 o                         
  10   0  22      15959.23      15533.80       209.92 o                         
  11   0  22      46508.48      45788.80       493.54 o                         
  12   0  22      10240.73      10013.35       152.90 o                         
  13   0  22       4159.69       4277.04        94.80 o                         
  14   0  22       8000.67       7532.51       141.42 o                         
  15   0  22      16733.46      15747.71       253.02 o                         
  16   0  22       4083.41       3939.18       129.96 o                         
  17   0  22       1892.52       2373.44       181.72 o                         
   1   1  22       3706.41       3658.55        48.57 o                         
   2   1  22        593.91        660.73        23.84 o                         
   3   1  22         18.57        106.15         8.20 o                         
   4   1  22      12338.95      12247.19       103.28 o                         
   5   1  22       2086.74       2081.70        28.36 o                         
   6   1  22       5610.78       5837.91        60.76 o                         
   7   1  22       4094.38       4085.54        49.98 o                         
   8   1  22        769.46        839.77        22.66 o                         
   9   1  22        268.41        342.73        18.98 o                         
  10   1  22       8707.97       8935.74       108.63 o                         
  11   1  22       6206.64       6228.90        77.34 o                         
  12   1  22      17645.53      17487.84       160.94 o                         
  13   1  22         74.43         94.00        19.26 o                         
  14   1  22       6596.41       6421.36        89.41 o                         
  15   1  22        233.03        233.37        28.75 o                         
  16   1  22       7149.08       6986.56       115.01 o                         
  17   1  22        468.23        450.59        70.16 o                         
   0   2  22        995.30       1065.72        33.65 o                         
   1   2  22       8171.10       8073.56        75.35 o                         
   2   2  22      35496.16      35969.04       245.68 o                         
   3   2  22      14818.12      14759.55       118.44 o                         
   4   2  22       7475.05       7600.34        69.42 o                         
   5   2  22       6253.73       6331.58        60.31 o                         
   6   2  22      13519.41      13427.12       115.34 o                         
   7   2  22      11245.98      11395.33       107.09 o                         
   8   2  22       2075.58       2139.42        33.66 o                         
   9   2  22      10777.57      10620.73       102.27 o                         
  10   2  22         27.46         71.59        14.85 o                         
  11   2  22       2787.74       2857.72        50.20 o                         
  12   2  22      14913.48      14813.26       144.07 o                         
  13   2  22      20749.48      20324.70       196.04 o                         
  14   2  22       8018.62       8003.12       117.95 o                         
  15   2  22       2114.94       2089.35        64.23 o                         
  16   2  22      15338.85      15151.32       204.08 o                         
  17   2  22      15555.73      15382.20       234.98 o                         
   1   3  22        558.00        648.39        22.06 o                         
   2   3  22        174.05        305.97        16.36 o                         
   3   3  22          5.41         57.57        11.37 o                         
   4   3  22        766.81        796.34        20.65 o                         
   5   3  22       6303.05       6717.37        64.14 o                         
   6   3  22       5544.82       5656.36        62.20 o                         
   7   3  22       3077.11       3113.01        46.82 o                         
   8   3  22       2585.26       2637.33        45.57 o                         
   9   3  22       8938.12       8931.49        90.62 o                         
  10   3  22       9735.21       9623.26        97.24 o                         
  11   3  22        583.96        638.76        28.73 o                         
  12   3  22       3266.31       3281.60        63.04 o                         
  13   3  22        613.29        529.69        35.20 o                         
  14   3  22       5723.90       5833.16        92.79 o                         
  15   3  22        101.87         95.25        28.14 o                         
  16   3  22       2618.97       2536.76        97.88 o                         
   0   4  22      21883.66      21912.35       287.26 o                         
   1   4  22       3052.99       3044.19        50.12 o                         
   2   4  22      18771.17      18716.78       168.20 o                         
   3   4  22       2296.47       2359.44        40.21 o                         
   4   4  22      15899.51      15351.07       134.52 o                         
   5   4  22       5895.07       6115.11        66.39 o                         
   6   4  22        329.63        424.21        20.00 o                         
   7   4  22       7198.93       7315.64        75.81 o                         
   8   4  22        957.75        984.34        33.45 o                         
   9   4  22       2395.58       2445.03        44.06 o                         
  10   4  22       2787.17       2813.43        55.88 o                         
  11   4  22       3827.15       3791.50        67.35 o                         
  12   4  22       3973.24       3868.74        66.36 o                         
  13   4  22        192.74        224.19        24.67 o                         
  14   4  22       2279.54       2215.86        59.66 o                         
  15   4  22       6991.98       6964.71       152.70 o                         
  16   4  22       4096.87       3893.66       130.39 o                         
   1   5  22        185.31        276.08        15.86 o                         
   2   5  22         11.80         41.81        11.72 o                         
   3   5  22       2121.05       2201.86        41.11 o                         
   4   5  22       4943.41       4987.13        64.97 o                         
   5   5  22       7540.89       7665.35        89.94 o                         
   6   5  22       3465.30       3552.49        61.22 o                         
   7   5  22       3742.23       3664.28        64.88 o                         
   8   5  22       2461.88       2508.69        44.06 o                         
   9   5  22       8345.71       8219.42       105.23 o                         
  10   5  22       1180.00       1183.63        40.48 o                         
  11   5  22       8385.69       8118.94       104.53 o                         
  12   5  22       4294.96       4402.70        75.92 o                         
  13   5  22        604.98        617.49        38.27 o                         
  14   5  22        923.11        912.12        65.81 o                         
  15   5  22       1228.95       1601.49       104.91 o                         
   0   6  22       7421.02       7330.33       135.65 o                         
   1   6  22        700.33        711.99        26.42 o                         
   2   6  22       7897.15       8110.60        89.87 o                         
   3   6  22       1703.92       1791.32        43.62 o                         
   4   6  22       1282.06       1364.90        40.65 o                         
   5   6  22        421.12        401.54        24.14 o                         
   6   6  22          7.76         20.07        16.64 o                         
   7   6  22        830.03        860.72        35.56 o                         
   8   6  22         82.05        117.80        19.03 o                         
   9   6  22          5.54         36.96        18.52 o                         
  10   6  22       1079.63       1063.71        43.03 o                         
  11   6  22        336.83        288.81        29.53 o                         
  12   6  22       2849.73       2854.45        71.21 o                         
  13   6  22       1193.32       1206.73        58.51 o                         
  14   6  22       2922.27       2857.29       119.43 o                         
   1   7  22       1785.17       1816.98        45.56 o                         
   2   7  22        273.96        309.21        25.09 o                         
   3   7  22       2338.35       2331.82        49.75 o                         
   4   7  22       2748.46       2751.58        57.39 o                         
   5   7  22       3855.31       3814.82        64.72 o                         
   6   7  22        219.53        253.97        23.69 o                         
   7   7  22       5654.03       5511.98        79.02 o                         
   8   7  22       4490.11       4421.54        71.82 o                         
   9   7  22      14789.13      14268.92       151.41 o                         
  10   7  22        590.89        572.32        37.74 o                         
  11   7  22      15584.48      15662.66       187.02 o                         
  12   7  22       2514.88       2470.07        91.95 o                         
   0   8  22        207.90        183.10        33.33 o                         
   1   8  22         62.96         84.76        23.73 o                         
   2   8  22        745.99        807.91        43.56 o                         
   3   8  22        927.06        912.60        44.91 o                         
   4   8  22        323.10        368.56        28.63 o                         
   5   8  22        510.78        598.72        37.22 o                         
   6   8  22       2814.95       2575.23        58.15 o                         
   7   8  22       1759.98       1632.67        54.26 o                         
   8   8  22         53.43         57.97        26.61 o                         
   9   8  22        552.09        487.37        36.44 o                         
  10   8  22        137.87        187.52        39.84 o                         
   1   9  22       1790.85       1907.43        68.79 o                         
   2   9  22         43.45         47.35        26.97 o                         
   3   9  22       5007.15       4920.95        95.98 o                         
   4   9  22        142.35        161.52        33.03 o                         
   5   9  22      22472.68      21828.33       266.42 o                         
   6   9  22       5925.58       5915.68       111.88 o                         
   7   9  22       2663.19       2614.26       111.78 o                         
   8   9  22         10.25         36.38        42.14 o                         
   0  10  22       2006.52       1708.27       108.93 o                         
   1  10  22          1.35         17.17        37.41 o                         
   2  10  22        115.72        112.39        46.04 o                         
   3  10  22       2185.22       2260.46       180.12 o                         
   1   1  23       3164.16       3202.84        44.37 o                         
   2   1  23        243.58        285.44        14.96 o                         
   3   1  23      15127.59      15393.81       128.83 o                         
   4   1  23       3528.05       3656.12        42.36 o                         
   5   1  23      13364.00      13218.96       106.03 o                         
   6   1  23       6828.76       6824.30        67.30 o                         
   7   1  23      40603.20      40708.23       297.64 o                         
   8   1  23        119.92        183.19        18.54 o                         
   9   1  23      19628.67      19573.20       159.48 o                         
  10   1  23       3238.51       3314.07        50.50 o                         
  11   1  23      10089.74       9926.75       105.94 o                         
  12   1  23        366.88        391.21        24.84 o                         
  13   1  23       4599.22       4462.83        73.35 o                         
  14   1  23        140.81        175.53        24.95 o                         
  15   1  23        113.31        128.27        26.62 o                         
  16   1  23        576.20        521.23        59.51 o                         
  17   1  23        215.93        151.46        39.47 o                         
   0   2  23      13948.04      13964.21       158.56 o                         
   1   2  23        988.79        949.60        22.59 o                         
   2   2  23        201.38        304.76        14.52 o                         
   3   2  23         23.97         43.54         9.32 o                         
   4   2  23        221.43        329.61        16.10 o                         
   5   2  23       1357.77       1357.05        25.36 o                         
   6   2  23        613.41        617.33        21.90 o                         
   7   2  23       1303.58       1303.97        29.32 o                         
   8   2  23         49.93         73.62        14.45 o                         
   9   2  23       2984.36       2802.89        47.73 o                         
  10   2  23         27.71         50.77        14.37 o                         
  11   2  23       2408.05       2368.94        46.77 o                         
  12   2  23        171.63        219.39        22.56 o                         
  13   2  23       2622.22       2565.19        65.43 o                         
  14   2  23       3391.32       3381.74        72.86 o                         
  15   2  23       3129.60       3276.86        78.28 o                         
  16   2  23       2971.19       3065.66       105.89 o                         
   1   3  23       8340.70       8185.38        81.76 o                         
   2   3  23         19.37         56.82        10.34 o                         
   3   3  23       3892.72       3768.89        52.24 o                         
   4   3  23      17512.87      17781.04       147.81 o                         
   5   3  23      22800.03      22450.57       169.61 o                         
   6   3  23       1325.05       1425.76        25.68 o                         
   7   3  23      15470.96      15544.90       137.99 o                         
   8   3  23       6652.24       6835.61        80.38 o                         
   9   3  23      22833.05      22816.52       185.22 o                         
  10   3  23       1428.87       1440.85        40.31 o                         
  11   3  23       9874.00       9915.80       109.58 o                         
  12   3  23       1049.96       1014.61        38.41 o                         
  13   3  23       7704.34       7658.55        99.78 o                         
  14   3  23       6902.37       6709.76        97.77 o                         
  15   3  23        407.51        394.41        34.62 o                         
  16   3  23       5748.02       5671.71       138.33 o                         
   0   4  23      14633.20      14651.74       205.67 o                         
   1   4  23         53.76        111.32        14.61 o                         
   2   4  23      26006.36      26567.73       221.02 o                         
   3   4  23        453.54        420.74        18.92 o                         
   4   4  23        969.43        955.11        24.68 o                         
   5   4  23       2947.39       3046.21        47.42 o                         
   6   4  23       3654.90       3524.57        52.51 o                         
   7   4  23        736.73        728.38        28.63 o                         
   8   4  23       2041.10       2054.48        44.02 o                         
   9   4  23       9334.56       9426.51       106.97 o                         
  10   4  23        687.77        757.40        32.21 o                         
  11   4  23      10358.65      10273.08       119.03 o                         
  12   4  23       1831.57       1726.38        52.34 o                         
  13   4  23       3948.13       3879.12        77.22 o                         
  14   4  23       3422.00       3259.55        76.64 o                         
  15   4  23       8098.32       8280.98       201.07 o                         
   1   5  23        401.08        422.03        18.17 o                         
   2   5  23        131.69        183.64        13.70 o                         
   3   5  23      14207.60      14538.96       145.26 o                         
   4   5  23       1446.31       1556.95        39.30 o                         
   5   5  23       5339.42       5314.77        78.30 o                         
   6   5  23       4358.78       4351.46        66.05 o                         
   7   5  23      23192.89      22927.16       204.20 o                         
   8   5  23       4286.40       4273.17        72.76 o                         
   9   5  23       2776.00       2633.13        60.12 o                         
  10   5  23      20067.39      19211.39       194.49 o                         
  11   5  23       3323.22       3238.75        65.55 o                         
  12   5  23       7171.63       7023.72       101.44 o                         
  13   5  23        392.02        342.34        34.85 o                         
  14   5  23       9061.21       9172.23       207.62 o                         
   0   6  23      24972.46      25438.70       334.64 o                         
   1   6  23        509.26        598.50        31.70 o                         
   2   6  23       1973.00       1948.23        39.47 o                         
   3   6  23      11440.44      11303.79       131.01 o                         
   4   6  23      13626.21      13541.24       155.89 o                         
   5   6  23       5213.96       5259.08        74.34 o                         
   6   6  23       2049.82       2002.48        48.59 o                         
   7   6  23        775.50        818.55        36.40 o                         
   8   6  23       1951.89       2094.84        53.07 o                         
   9   6  23       4678.74       4598.92        82.22 o                         
  10   6  23       1408.42       1346.73        48.61 o                         
  11   6  23       1007.45       1002.06        48.74 o                         
  12   6  23       2812.31       2961.74        73.44 o                         
  13   6  23       8186.84       8008.73       184.82 o                         
   1   7  23       1671.58       1741.60        51.90 o                         
   2   7  23         43.71         49.85        22.95 o                         
   3   7  23       2225.06       2206.85        49.39 o                         
   4   7  23       5217.70       4981.12        79.67 o                         
   5   7  23       2936.89       2956.74        56.42 o                         
   6   7  23       2178.20       2205.46        54.95 o                         
   7   7  23        239.66        233.43        26.39 o                         
   8   7  23       7354.60       7234.90       115.84 o                         
   9   7  23       5953.28       6022.59       105.46 o                         
  10   7  23       4356.93       4281.56        95.81 o                         
  11   7  23       2500.51       2493.06        81.90 o                         
  12   7  23       5058.36       5037.72       143.50 o                         
   0   8  23       7023.68       6645.70       140.98 o                         
   1   8  23        100.13        116.03        25.25 o                         
   2   8  23      15440.75      15446.63       188.27 o                         
   3   8  23        505.35        484.82        36.36 o                         
   4   8  23       1658.98       1577.77        45.44 o                         
   5   8  23       1835.41       1823.38        53.92 o                         
   6   8  23       6041.52       6177.17        99.36 o                         
   7   8  23        641.12        609.90        36.64 o                         
   8   8  23       1083.94       1190.71        56.32 o                         
   9   8  23       4279.81       4227.16       113.44 o                         
  10   8  23       2150.11       2340.02        90.61 o                         
   1   9  23        372.06        336.50        35.29 o                         
   2   9  23        181.20        159.29        32.05 o                         
   3   9  23       2402.94       2454.81        71.80 o                         
   4   9  23       2586.32       2539.07        71.03 o                         
   5   9  23         11.01         94.65        33.27 o                         
   6   9  23       1377.33       1328.57        77.10 o                         
   7   9  23       1659.73       1764.44        78.58 o                         
   0   0  24       2560.74       2672.44       120.01 o                         
   1   0  24        283.80        336.78        26.69 o                         
   2   0  24      83699.34      85491.93       945.13 o                         
   3   0  24       1482.96       1448.39        34.64 o                         
   4   0  24         29.99         70.20        14.42 o                         
   5   0  24       2164.50       2345.32        47.95 o                         
   6   0  24      27974.25      27834.31       314.53 o                         
   7   0  24        501.92        570.45        32.87 o                         
   8   0  24      13559.80      13397.22       158.58 o                         
   9   0  24       1935.32       1962.46        63.73 o                         
  10   0  24        109.23        147.84        25.00 o                         
  11   0  24       1845.80       1896.45        64.32 o                         
  12   0  24      17501.58      17037.03       226.49 o                         
  13   0  24       1289.50       1312.59        62.22 o                         
  14   0  24      11909.87      11708.54       257.27 o                         
  15   0  24       4318.31       3930.54       110.97 o                         
  16   0  24      14018.69      13790.71       485.05 o                         
   1   1  24      24227.81      24550.87       199.14 o                         
   2   1  24        810.58        831.12        22.31 o                         
   3   1  24       8327.14       8466.53        88.14 o                         
   4   1  24       6642.66       6811.87        77.73 o                         
   5   1  24      30281.17      30143.22       229.29 o                         
   6   1  24          4.82         64.95        11.95 o                         
   7   1  24       1865.63       1989.70        35.30 o                         
   8   1  24       2202.90       2224.79        39.60 o                         
   9   1  24      10892.44      10925.88       110.10 o                         
  10   1  24       8403.70       8151.50        88.87 o                         
  11   1  24       1846.11       1772.54        41.25 o                         
  12   1  24       1301.66       1231.41        41.30 o                         
  13   1  24         12.62         58.81        21.25 o                         
  14   1  24       6353.36       6148.90        94.19 o                         
  15   1  24         28.07         51.96        26.59 o                         
  16   1  24       2015.99       1981.81       107.65 o                         
   0   2  24      93181.10      95377.71       898.56 o                         
   1   2  24       1947.98       2072.56        34.07 o                         
   2   2  24       1551.70       1506.34        27.00 o                         
   3   2  24        409.84        413.59        17.03 o                         
   4   2  24      53904.69      55599.92       411.28 o                         
   5   2  24       1914.69       1997.65        35.44 o                         
   6   2  24         35.53         84.05        10.67 o                         
   7   2  24         79.65         96.94        12.48 o                         
   8   2  24       2259.84       2285.32        48.35 o                         
   9   2  24       6245.54       6379.85        81.72 o                         
  10   2  24      12457.94      12212.58       118.78 o                         
  11   2  24       1251.23       1210.79        35.68 o                         
  12   2  24       1406.56       1349.62        42.72 o                         
  13   2  24        257.01        277.69        27.14 o                         
  14   2  24      18943.52      18672.82       207.98 o                         
  15   2  24       4655.56       4445.47        97.45 o                         
  16   2  24       7223.94       7159.28       143.52 o                         
   1   3  24       6371.92       6349.98        74.78 o                         
   2   3  24       3038.73       2921.11        45.50 o                         
   3   3  24      22939.04      22636.10       197.38 o                         
   4   3  24      10857.24      10913.52       105.28 o                         
   5   3  24        200.52        327.30        17.10 o                         
   6   3  24        169.63        220.01        13.65 o                         
   7   3  24      20901.00      20872.43       177.21 o                         
   8   3  24        180.81        209.23        18.19 o                         
   9   3  24        426.54        539.20        25.95 o                         
  10   3  24       4163.10       4138.95        65.64 o                         
  11   3  24       4460.21       4383.28        72.77 o                         
  12   3  24        713.21        768.89        34.89 o                         
  13   3  24        235.31        260.13        25.73 o                         
  14   3  24       2600.34       2539.60        63.83 o                         
  15   3  24        193.94        204.78        41.05 o                         
   0   4  24      23952.98      23570.30       331.76 o                         
   1   4  24        754.32        737.91        26.78 o                         
   2   4  24      33486.79      33651.77       270.94 o                         
   3   4  24        210.05        280.67        19.74 o                         
   4   4  24        808.45        762.64        24.67 o                         
   5   4  24        704.46        728.56        24.52 o                         
   6   4  24      15114.34      15362.27       136.89 o                         
   7   4  24        838.17        867.67        31.31 o                         
   8   4  24       5296.01       5323.92        73.61 o                         
   9   4  24         65.55        117.46        18.68 o                         
  10   4  24         66.01         86.66        18.63 o                         
  11   4  24        157.12        126.64        21.13 o                         
  12   4  24       5918.44       5783.09        89.65 o                         
  13   4  24         73.34         95.79        26.90 o                         
  14   4  24       7242.08       7058.89       120.73 o                         
  15   4  24        439.42        496.16        52.42 o                         
   1   5  24       7672.62       7624.62        96.08 o                         
   2   5  24         55.85        116.66        13.42 o                         
   3   5  24        552.69        656.15        22.96 o                         
   4   5  24        184.80        241.08        18.70 o                         
   5   5  24      12620.31      12313.63       137.81 o                         
   6   5  24         82.09        113.98        17.25 o                         
   7   5  24      10166.60       9932.45       110.73 o                         
   8   5  24         86.95        147.88        21.20 o                         
   9   5  24       7328.02       7099.80        98.56 o                         
  10   5  24        898.90        899.43        41.42 o                         
  11   5  24        812.97        862.29        43.69 o                         
  12   5  24        857.43        891.46        47.89 o                         
  13   5  24       2963.52       2997.93        83.79 o                         
  14   5  24        428.64        470.40        50.58 o                         
   0   6  24      12592.95      12656.39       188.94 o                         
   1   6  24          8.35         56.76        13.51 o                         
   2   6  24       3836.58       3728.35        54.41 o                         
   3   6  24        412.06        454.10        25.59 o                         
   4   6  24       1808.60       1987.29        47.15 o                         
   5   6  24         52.65         62.31        17.88 o                         
   6   6  24       1007.46        947.85        36.96 o                         
   7   6  24          7.97         51.61        21.75 o                         
   8   6  24        222.59        238.14        23.64 o                         
   9   6  24        399.54        407.94        32.14 o                         
  10   6  24       1867.19       1836.06        57.82 o                         
  11   6  24         38.03         36.17        26.43 o                         
  12   6  24       1398.31       1339.75        65.99 o                         
  13   6  24        119.33         97.45        39.25 o                         
   1   7  24       5210.70       5288.32        80.68 o                         
   2   7  24       1382.74       1414.96        44.15 o                         
   3   7  24       2840.14       2831.48        54.25 o                         
   4   7  24          2.13         28.64        20.35 o                         
   5   7  24      10333.07      10270.87       139.28 o                         
   6   7  24         38.92         57.64        20.94 o                         
   7   7  24      17394.17      17063.70       220.00 o                         
   8   7  24        149.17        106.93        25.68 o                         
   9   7  24      10550.96      10628.23       140.74 o                         
  10   7  24       1615.35       1753.38        68.95 o                         
  11   7  24       5925.48       5961.78       132.29 o                         
   0   8  24       7608.80       7587.70       157.79 o                         
   1   8  24        190.21        189.88        27.05 o                         
   2   8  24         11.05         89.88        25.50 o                         
   3   8  24        706.05        683.87        39.60 o                         
   4   8  24       2905.34       2861.59        71.78 o                         
   5   8  24        728.55        726.26        41.40 o                         
   6   8  24        425.62        521.62        34.89 o                         
   7   8  24        191.54        208.61        36.59 o                         
   8   8  24        815.91        748.78        65.96 o                         
   9   8  24       3334.36       3358.97        95.18 o                         
   1   9  24        175.98        160.77        32.13 o                         
   2   9  24        157.95        128.74        32.56 o                         
   3   9  24      13306.51      12846.72       171.67 o                         
   4   9  24       1112.08       1201.95        67.98 o                         
   5   9  24       2192.86       2207.51       123.29 o                         
   1   1  25         41.32        212.94        19.72 o                         
   2   1  25         76.40        101.56        12.51 o                         
   3   1  25      13774.11      13983.08       123.69 o                         
   4   1  25       3305.28       3412.15        47.54 o                         
   5   1  25       4320.78       4605.14        59.56 o                         
   6   1  25       3313.45       3384.78        47.18 o                         
   7   1  25      22334.99      22264.30       181.25 o                         
   8   1  25       3801.89       3673.46        57.88 o                         
   9   1  25      16840.40      16860.92       158.98 o                         
  10   1  25       4916.71       4848.55        69.19 o                         
  11   1  25      19555.77      19250.93       197.77 o                         
  12   1  25          4.02         37.44        19.84 o                         
  13   1  25       3598.30       3444.06        63.38 o                         
  14   1  25         12.92         35.55        23.90 o                         
  15   1  25        868.38        867.52        55.93 o                         
  16   1  25        404.29        388.34        45.47 o                         
   0   2  25      21602.20      22663.70       277.55 o                         
   1   2  25         81.61        109.33        13.62 o                         
   2   2  25        737.67        790.58        24.78 o                         
   3   2  25       1197.83       1218.69        25.61 o                         
   4   2  25      13940.74      14658.72       130.04 o                         
   5   2  25        379.64        446.69        18.42 o                         
   6   2  25       2721.48       2731.02        41.67 o                         
   7   2  25         22.56         67.82        16.62 o                         
   8   2  25         24.46         52.18        14.89 o                         
   9   2  25         16.25         30.98        16.33 o                         
  10   2  25       7281.35       7164.66        88.60 o                         
  11   2  25         14.00         39.03        18.45 o                         
  12   2  25        321.73        338.91        28.69 o                         
  13   2  25        264.69        314.60        29.22 o                         
  14   2  25       1107.03       1095.97        51.09 o                         
  15   2  25         13.36         74.45        58.74 o                         
   1   3  25      13431.24      13363.94       132.51 o                         
   2   3  25        364.98        464.08        22.23 o                         
   3   3  25        635.01        776.94        25.97 o                         
   4   3  25       3474.05       3609.77        52.55 o                         
   5   3  25      63595.40      63205.72       435.97 o                         
   6   3  25        237.84        262.57        14.81 o                         
   7   3  25       3721.40       3863.03        58.31 o                         
   8   3  25        366.74        415.16        22.95 o                         
   9   3  25      33239.89      32913.12       287.10 o                         
  10   3  25       2930.14       2927.92        60.76 o                         
  11   3  25        896.78        966.76        43.92 o                         
  12   3  25       1236.68       1330.57        48.52 o                         
  13   3  25       1647.70       1717.50        57.43 o                         
  14   3  25        257.76        230.18        32.24 o                         
  15   3  25         84.15         58.74        36.23 o                         
   0   4  25       6274.59       6345.86       150.94 o                         
   1   4  25        649.46        645.94        28.74 o                         
   2   4  25      41956.43      42632.27       339.85 o                         
   3   4  25       3616.88       3624.42        57.60 o                         
   4   4  25       1411.83       1395.38        38.42 o                         
   5   4  25        134.47        172.73        15.11 o                         
   6   4  25      23122.27      23158.51       191.28 o                         
   7   4  25       1074.54       1087.97        33.29 o                         
   8   4  25       1255.51       1338.23        38.56 o                         
   9   4  25        228.43        252.41        22.65 o                         
  10   4  25       1680.53       1641.16        48.35 o                         
  11   4  25        977.79       1014.54        40.38 o                         
  12   4  25       8600.41       8518.09       123.26 o                         
  13   4  25         26.72         42.13        28.65 o                         
  14   4  25       2991.64       3000.03       102.70 o                         
   1   5  25      15758.93      15428.42       153.81 o                         
   2   5  25        357.51        394.59        22.85 o                         
   3   5  25      21507.53      21749.65       177.35 o                         
   4   5  25       5305.24       5218.29        65.45 o                         
   5   5  25        953.16       1047.85        30.56 o                         
   6   5  25       2200.36       2250.05        44.61 o                         
   7   5  25      23389.99      23339.33       203.98 o                         
   8   5  25         19.53         72.62        19.45 o                         
   9   5  25       1271.85       1322.69        46.41 o                         
  10   5  25       1843.75       1954.00        54.48 o                         
  11   5  25      20389.48      20149.89       213.64 o                         
  12   5  25         21.53          3.31        28.25 o                         
  13   5  25        192.32        194.32        45.15 o                         
   0   6  25      74041.89      75401.87       806.61 o                         
   1   6  25        282.12        310.07        18.64 o                         
   2   6  25        205.04        237.15        19.36 o                         
   3   6  25       1956.92       1934.00        43.18 o                         
   4   6  25      38449.16      38894.88       339.35 o                         
   5   6  25         33.29         91.65        19.21 o                         
   6   6  25      10238.97       9999.65       129.02 o                         
   7   6  25       1113.04       1128.75        40.97 o                         
   8   6  25       3056.25       2973.73        58.73 o                         
   9   6  25        336.48        286.54        30.96 o                         
  10   6  25      15350.28      15284.92       240.45 o                         
  11   6  25       1208.24       1123.27        54.83 o                         
  12   6  25        628.70        688.66        49.78 o                         
   1   7  25      11687.28      11619.06       128.70 o                         
   2   7  25        424.20        458.54        28.99 o                         
   3   7  25       2437.67       2569.07        51.11 o                         
   4   7  25        598.97        625.19        33.80 o                         
   5   7  25      27301.89      27210.34       278.63 o                         
   6   7  25         39.16         72.08        23.87 o                         
   7   7  25         50.76         70.39        25.24 o                         
   8   7  25        518.52        516.88        40.06 o                         
   9   7  25       7016.75       6842.18       108.19 o                         
  10   7  25        482.95        562.05        60.54 o                         
   0   8  25         58.17        112.28        34.41 o                         
   1   8  25       3480.40       3422.52        75.63 o                         
   2   8  25      39695.77      39330.19       368.67 o                         
   3   8  25       3786.66       3681.91        76.64 o                         
   4   8  25        833.96        856.13        44.07 o                         
   5   8  25        107.80         78.95        26.77 o                         
   6   8  25       8549.59       8590.63       140.58 o                         
   7   8  25        157.87        110.00        36.28 o                         
   8   8  25       3097.80       2919.19        96.54 o                         
   1   9  25       1882.38       1832.13        78.85 o                         
   2   9  25        375.56        358.49        45.27 o                         
   3   9  25       6429.26       6474.04       120.79 o                         
   0   0  26       2688.45       2559.05        85.54 o                         
   1   0  26      16193.25      16689.13       217.37 o                         
   2   0  26      57692.22      58766.56       674.99 o                         
   3   0  26       1602.98       1567.66        41.85 o                         
   4   0  26       1668.59       1719.45        39.97 o                         
   5   0  26       7042.55       7096.57       104.80 o                         
   6   0  26      11585.14      11294.70       152.27 o                         
   7   0  26       1514.20       1538.09        51.20 o                         
   8   0  26        453.06        574.66        38.54 o                         
   9   0  26       6090.70       5859.58       109.02 o                         
  10   0  26       4262.61       4122.84       138.60 o                         
  11   0  26       6422.30       6395.65       147.16 o                         
  12   0  26      17276.91      17052.55       225.04 o                         
  13   0  26         64.50         75.42        31.69 o                         
  14   0  26       6757.67       6511.65       135.99 o                         
  15   0  26      18229.04      17588.48       624.54 o                         
   1   1  26      14628.02      14884.22       133.75 o                         
   2   1  26        364.90        455.38        20.04 o                         
   3   1  26       3484.08       3699.85        49.27 o                         
   4   1  26        264.84        358.20        20.81 o                         
   5   1  26      20933.26      21533.87       170.80 o                         
   6   1  26       3346.17       3520.12        56.85 o                         
   7   1  26       1302.02       1335.13        31.34 o                         
   8   1  26       6216.85       6372.97        78.49 o                         
   9   1  26       7828.24       7654.55        88.14 o                         
  10   1  26       1775.12       1868.83        46.82 o                         
  11   1  26       3960.46       3926.53        62.32 o                         
  12   1  26       2764.83       2746.38        56.16 o                         
  13   1  26         23.38         44.36        22.86 o                         
  14   1  26       2651.92       2602.35        63.73 o                         
  15   1  26        456.89        356.53        44.72 o                         
   0   2  26      45434.18      46385.15       516.86 o                         
   1   2  26      11532.18      11609.01       118.73 o                         
   2   2  26       2719.67       2968.53        46.44 o                         
   3   2  26      14440.00      14479.17       154.06 o                         
   4   2  26      49912.54      51041.87       406.38 o                         
   5   2  26        117.27        176.79        13.04 o                         
   6   2  26       5031.59       5118.16        64.54 o                         
   7   2  26        629.22        633.25        25.13 o                         
   8   2  26       3289.42       3126.21        52.09 o                         
   9   2  26       9352.45       9338.22       101.41 o                         
  10   2  26       9824.09       9759.69       110.13 o                         
  11   2  26        657.47        772.77        38.15 o                         
  12   2  26       2434.97       2354.12        60.13 o                         
  13   2  26      13643.41      13458.35       160.80 o                         
  14   2  26       5562.88       5454.15       102.36 o                         
  15   2  26         98.15        111.78        37.56 o                         
   1   3  26       4616.28       4816.09        69.18 o                         
   2   3  26        191.25        240.92        16.83 o                         
   3   3  26      10225.58      10352.18       103.46 o                         
   4   3  26         16.08         77.06        16.37 o                         
   5   3  26        591.73        756.97        25.26 o                         
   6   3  26       3690.77       3789.33        47.78 o                         
   7   3  26       5146.72       5284.50        76.18 o                         
   8   3  26         25.40         67.98        17.20 o                         
   9   3  26        290.23        372.31        24.50 o                         
  10   3  26       6813.08       6859.04        98.61 o                         
  11   3  26      13154.99      13260.70       160.38 o                         
  12   3  26        154.21        172.32        28.30 o                         
  13   3  26        255.92        206.03        29.84 o                         
  14   3  26       3147.08       3330.35       105.67 o                         
   0   4  26        481.87        559.33        37.97 o                         
   1   4  26       6596.96       6791.72        85.18 o                         
   2   4  26      24818.50      25231.97       214.14 o                         
   3   4  26         89.22        146.44        18.77 o                         
   4   4  26        819.09        819.35        30.95 o                         
   5   4  26       7364.08       7408.75        87.11 o                         
   6   4  26       8530.84       8387.50        89.08 o                         
   7   4  26         50.78         69.04        16.23 o                         
   8   4  26         10.90         63.20        16.35 o                         
   9   4  26          1.82         26.49        19.22 o                         
  10   4  26          2.73         37.25        20.00 o                         
  11   4  26       3740.40       3681.84        75.22 o                         
  12   4  26       8998.37       8790.92       130.18 o                         
  13   4  26        269.94        297.51        44.00 o                         
   1   5  26        847.42        953.67        33.42 o                         
   2   5  26       1142.03       1207.26        34.54 o                         
   3   5  26       1972.71       2013.52        46.46 o                         
   4   5  26       1179.67       1204.22        37.62 o                         
   5   5  26      11221.19      11498.49       120.93 o                         
   6   5  26       1943.03       1995.52        42.41 o                         
   7   5  26       1830.47       1820.64        42.10 o                         
   8   5  26       6641.30       6656.16        92.26 o                         
   9   5  26       5922.75       5846.48        89.23 o                         
  10   5  26        960.86        986.37        44.50 o                         
  11   5  26       1617.65       1520.08        57.57 o                         
  12   5  26       4637.66       4582.40       126.89 o                         
   0   6  26       1044.93       1145.05        52.74 o                         
   1   6  26       2937.48       2961.12        75.82 o                         
   2   6  26       2551.21       2464.81        47.88 o                         
   3   6  26       1186.92       1234.84        34.03 o                         
   4   6  26       1668.33       1786.09        41.58 o                         
   5   6  26       1295.97       1314.05        40.31 o                         
   6   6  26         33.06         51.57        19.39 o                         
   7   6  26         59.42         95.55        21.94 o                         
   8   6  26        215.24        224.40        24.47 o                         
   9   6  26        596.57        534.52        35.63 o                         
  10   6  26        972.54        997.94        53.76 o                         
  11   6  26        209.73        168.32        36.97 o                         
   1   7  26        430.85        444.02        26.42 o                         
   2   7  26        408.53        449.17        29.77 o                         
   3   7  26       1728.10       1814.41        43.90 o                         
   4   7  26       1992.61       1902.33        46.92 o                         
   5   7  26      20283.20      20069.67       232.04 o                         
   6   7  26       5608.41       5605.69        99.18 o                         
   7   7  26       3207.97       2972.06        73.12 o                         
   8   7  26       3417.99       3379.27        83.89 o                         
   9   7  26       7877.78       7843.87       144.50 o                         
   0   8  26       9404.39       9002.45       176.61 o                         
   1   8  26        324.43        300.75        30.98 o                         
   2   8  26        229.41        230.47        28.29 o                         
   3   8  26        970.90       1033.35        47.74 o                         
   4   8  26       2291.67       2198.54        63.90 o                         
   5   8  26         21.34         36.06        30.23 o                         
   6   8  26       1528.26       1617.55        71.62 o                         
   7   8  26        754.57       1216.75       267.48 o                         
   1   1  27         55.63        200.37        14.01 o                         
   2   1  27      12192.40      12475.63       115.39 o                         
   3   1  27       1821.83       1948.92        34.72 o                         
   4   1  27       2136.22       2193.55        41.78 o                         
   5   1  27       3333.50       3486.67        47.10 o                         
   6   1  27      19146.39      19607.20       239.65 o                         
   7   1  27      17517.83      17672.50       223.66 o                         
   8   1  27      15443.18      15448.82       146.35 o                         
   9   1  27       8148.83       8134.23        96.32 o                         
  10   1  27       8603.25       8562.70       100.48 o                         
  11   1  27       3606.61       3560.70        62.86 o                         
  12   1  27       1278.64       1282.78        44.88 o                         
  13   1  27       1084.04       1040.50        44.04 o                         
  14   1  27       4333.88       4337.63       171.55 o                         
   0   2  27       3599.37       4034.61        84.61 o                         
   1   2  27       1766.46       1969.38        44.90 o                         
   2   2  27        535.33        681.35        24.02 o                         
   3   2  27       1529.88       1689.52        38.16 o                         
   4   2  27       1272.84       1421.85        35.71 o                         
   5   2  27         88.35        124.72        15.95 o                         
   6   2  27       1140.97       1168.95        28.82 o                         
   7   2  27       1848.63       1807.71        39.61 o                         
   8   2  27        189.03        184.47        17.68 o                         
   9   2  27       3428.65       3362.75        56.99 o                         
  10   2  27        963.97       1044.57        37.17 o                         
  11   2  27       1516.62       1380.02        49.31 o                         
  12   2  27         25.76         40.99        23.83 o                         
  13   2  27       3506.12       3400.37        80.25 o                         
  14   2  27       1143.89       1094.54        74.59 o                         
   1   3  27       4615.38       4606.32        76.61 o                         
   2   3  27       2087.85       2341.03        46.64 o                         
   3   3  27       1225.27       1223.36        33.46 o                         
   4   3  27      12066.97      12357.90       123.52 o                         
   5   3  27      10484.08      10338.69       104.37 o                         
   6   3  27       3201.47       3193.68        45.53 o                         
   7   3  27       3509.97       3590.64        57.51 o                         
   8   3  27      25681.47      25856.06       223.29 o                         
   9   3  27       3741.35       3517.16        65.52 o                         
  10   3  27        622.63        758.79        49.01 o                         
  11   3  27       1177.91       1283.15        61.15 o                         
  12   3  27       9577.66       9408.66       133.18 o                         
  13   3  27       3165.15       3329.45        89.82 o                         
  14   3  27       1145.79       1074.52        60.30 o                         
   0   4  27         15.69         54.21        22.41 o                         
   1   4  27       1610.86       1735.23        41.53 o                         
   2   4  27       4541.99       4467.18        70.82 o                         
   3   4  27         56.93         72.17        16.90 o                         
   4   4  27       1195.93       1219.02        36.92 o                         
   5   4  27       9537.93       9501.19       138.69 o                         
   6   4  27       4647.13       4598.96        64.92 o                         
   7   4  27         12.36         50.41        16.93 o                         
   8   4  27        158.17        173.64        21.11 o                         
   9   4  27       5078.95       5048.11        79.23 o                         
  10   4  27        329.95        347.82        29.66 o                         
  11   4  27       5258.20       5395.50       101.47 o                         
  12   4  27       2068.60       2066.82        70.60 o                         
  13   4  27        184.91        219.80        40.91 o                         
   1   5  27        242.55        308.55        30.76 o                         
   2   5  27       1404.48       1454.30        39.94 o                         
   3   5  27       2534.65       2458.18        48.35 o                         
   4   5  27       1920.89       2071.03        47.06 o                         
   5   5  27        125.62        149.23        18.78 o                         
   6   5  27      13102.41      13195.32       139.09 o                         
   7   5  27       6799.95       6558.52        83.36 o                         
   8   5  27          3.91         22.90        19.95 o                         
   9   5  27       1229.66       1238.45        44.28 o                         
  10   5  27      24363.25      23854.98       247.37 o                         
  11   5  27       7100.12       7057.86       132.56 o                         
  12   5  27         20.45         38.38        34.22 o                         
   0   6  27      16903.67      16071.50       273.32 o                         
   1   6  27      13195.24      13128.29       146.80 o                         
   2   6  27       1855.60       1871.49        47.29 o                         
   3   6  27       4960.09       4831.32        80.17 o                         
   4   6  27       4088.58       4181.20        62.77 o                         
   5   6  27          1.39         37.23        17.80 o                         
   6   6  27          1.64         24.22        20.06 o                         
   7   6  27       3858.99       3653.82        66.41 o                         
   8   6  27          5.12         51.36        24.01 o                         
   9   6  27      13518.36      13639.02       167.07 o                         
  10   6  27       1954.37       1901.04        68.92 o                         
   1   7  27       1969.61       1977.58        45.29 o                         
   2   7  27        590.89        641.39        40.94 o                         
   3   7  27         59.98         49.18        19.53 o                         
   4   7  27       9653.40       9441.90       108.93 o                         
   5   7  27       2953.33       3073.58        61.79 o                         
   6   7  27        125.92        144.34        26.08 o                         
   7   7  27        148.54        150.54        31.72 o                         
   8   7  27      10339.29      10043.30       143.72 o                         
   0   8  27       5499.21       5469.11       117.55 o                         
   1   8  27       7501.48       7573.03       114.91 o                         
   2   8  27       3475.88       3470.14        79.98 o                         
   3   8  27        400.72        400.52        38.25 o                         
   4   8  27        199.93        251.44        32.71 o                         
   5   8  27      10083.71       9697.34       151.13 o                         
   0   0  28      36775.40      37433.70       577.02 o
[truncated: 38,397 more chars]
