# Supplementary material for: Halogen, chalcogen, and hydrogen bonding in organoiodine cocrystals of heterocyclic thio­nes: imidazolidine-2-thione, 2-mercaptobenzimidazole, 2-mercapto-5-methyl­benzimidazole, 2-mercaptobenzoxazole, and 2-mercaptobenzo­thia­zole
Source: Acta Crystallogr C Struct Chem. 2022 Nov 9;78(Pt 12):702–15. doi: 10.1107/S2053229622009548 (PMC9720885; doi:10.1107/S2053229622009548)
Supplement: Supplementary file 3 [file c-78-00702-IT_135F3I3Bsup3.hkl]

data_IT_135F3I3B                                                                
_shelx_title ' d8-5949_a.res in Pbca'                                           
_shelx_refln_list_code          4                                               
_shelx_F_calc_maximum     1064.93                                               
_exptl_crystal_F_000      2208.00                                               
_reflns_d_resolution_high  0.7493                                               
                                                                                
loop_                                                                           
 _space_group_symop_operation_xyz                                               
 'x, y, z'                                                                      
 '-x+1/2, -y, z+1/2'                                                            
 '-x, y+1/2, -z+1/2'                                                            
 'x+1/2, -y+1/2, -z'                                                            
 '-x, -y, -z'                                                                   
 'x-1/2, y, -z-1/2'                                                             
 'x, -y-1/2, z-1/2'                                                             
 '-x-1/2, y-1/2, z'                                                             
                                                                                
_cell_length_a    18.0407                                                       
_cell_length_b     7.2816                                                       
_cell_length_c    22.1250                                                       
_cell_angle_alpha  90.000                                                       
_cell_angle_beta   90.000                                                       
_cell_angle_gamma  90.000                                                       
                                                                                
_shelx_F_squared_multiplier     1.000                                           
                                                                                
loop_                                                                           
 _refln_index_h                                                                 
 _refln_index_k                                                                 
 _refln_index_l                                                                 
 _refln_F_squared_calc                                                          
 _refln_F_squared_meas                                                          
 _refln_F_squared_sigma                                                         
 _refln_observed_status                                                         
   4   0   0      51514.97      52413.34       693.56 o                         
   6   0   0     531938.12     540463.00      6790.11 o                         
   8   0   0     306315.97     312319.03      4290.11 o                         
  10   0   0     129863.73     132445.14      1892.68 o                         
  12   0   0      36564.23      36274.98       610.81 o                         
  14   0   0     254779.00     260427.27      3396.74 o                         
  16   0   0      23606.56      24763.81       470.31 o                         
  18   0   0      22350.25      23576.72       549.26 o                         
  20   0   0      57741.57      57530.71      1009.60 o                         
  22   0   0       1843.61       1769.44       184.36 o                         
  24   0   0      37952.07      36474.07       851.48 o                         
   2   1   0      55232.10      54726.47       675.30 o                         
   4   1   0     608885.56     632426.06      5810.23 o                         
   6   1   0      33657.71      33915.02       367.56 o                         
   8   1   0      13843.24      16227.18       202.46 o                         
  10   1   0     366459.22     375187.88      3648.20 o                         
  12   1   0       1886.09       1777.11        71.70 o                         
  14   1   0      38224.09      38397.73       439.56 o                         
  16   1   0      37242.56      35903.02       433.63 o                         
  18   1   0     133193.06     131821.67      1408.37 o                         
  20   1   0      59688.18      60882.66       878.63 o                         
  22   1   0       4232.80       4134.82       196.50 o                         
   0   2   0    1134074.88    1139770.62     37738.16 o                         
   2   2   0       3478.74       4056.68        78.52 o                         
   4   2   0         10.28         45.27        29.44 o                         
   6   2   0     213215.58     211938.69      2195.91 o                         
   8   2   0      55365.21      55841.54       605.88 o                         
  10   2   0      58687.61      59260.54       629.96 o                         
  12   2   0       2196.97       2378.70        92.37 o                         
  14   2   0     139549.44     144327.45      1499.79 o                         
  16   2   0      24630.54      25185.29       366.16 o                         
  18   2   0       1370.20       1675.47       123.54 o                         
  20   2   0      11626.87      12087.80       305.75 o                         
  22   2   0       3025.94       3028.81       190.18 o                         
   2   3   0      19263.27      19544.32       230.36 o                         
   4   3   0      61813.83      61269.72       658.50 o                         
   6   3   0      78854.78      78565.36      1097.42 o                         
   8   3   0      74486.96      77263.76       913.72 o                         
  10   3   0       9329.33      10035.13       186.18 o                         
  12   3   0       1955.29       2372.45        83.35 o                         
  14   3   0       1068.40       1267.18        80.49 o                         
  16   3   0        873.29       1083.68        81.78 o                         
  18   3   0      16186.05      16114.08       320.81 o                         
  20   3   0      17548.07      17973.53       399.94 o                         
  22   3   0       9669.95       8839.78       287.39 o                         
   0   4   0        823.97       1202.84        89.83 o                         
   2   4   0      64710.14      61832.64       686.37 o                         
   4   4   0      50691.38      49763.06       527.01 o                         
   6   4   0      13560.16      13498.63       210.76 o                         
   8   4   0      29935.16      30325.65       458.86 o                         
  10   4   0       3231.07       3373.90       114.98 o                         
  12   4   0     155853.64     160610.17      1827.93 o                         
  14   4   0       8900.77       9230.53       225.41 o                         
  16   4   0      15317.68      15904.76       344.94 o                         
  18   4   0      21860.69      22475.22       428.24 o                         
  20   4   0      11116.16      10990.20       301.31 o                         
   2   5   0     163790.34     160917.20      1819.00 o                         
   4   5   0      20543.52      20534.29       304.89 o                         
   6   5   0      72660.52      73418.84       939.72 o                         
   8   5   0     151725.59     152520.75      1650.03 o                         
  10   5   0      41467.09      41361.49       579.94 o                         
  12   5   0      25729.80      26282.07       490.62 o                         
  14   5   0      10408.34      10660.98       291.06 o                         
  16   5   0      74560.10      73570.97      1106.51 o                         
  18   5   0         14.11       -105.05       105.05 o                         
  20   5   0       1940.87       1901.45       228.58 o                         
   0   6   0      33205.88      36287.63      1124.51 o                         
   2   6   0     145882.12     143800.39      2128.09 o                         
   4   6   0      50207.35      49389.45       684.87 o                         
   6   6   0     152931.03     153841.92      1669.49 o                         
   8   6   0      37769.26      38294.44       545.40 o                         
  10   6   0          7.68        105.42        73.73 o                         
  12   6   0     172777.30     174772.27      2447.13 o                         
  14   6   0       8391.66       8390.68       383.33 o                         
  16   6   0       2021.01       2234.91       176.69 o                         
  18   6   0      43319.36      41813.52       890.51 o                         
   2   7   0      66174.84      67740.84      1225.76 o                         
   4   7   0      35458.73      36553.63       682.84 o                         
   6   7   0      22853.68      23663.69       453.22 o                         
   8   7   0      89577.87      91645.62      1255.14 o                         
  10   7   0      18878.96      19334.89       507.80 o                         
  12   7   0      15657.53      15782.81       420.76 o                         
  14   7   0      11951.57      11120.03       365.99 o                         
  16   7   0      60558.14      57047.91      1030.64 o                         
   0   8   0       2316.43       3425.23       334.87 o                         
   2   8   0      37049.14      38236.70      1027.31 o                         
   4   8   0       9214.28       9285.37       299.89 o                         
   6   8   0      30971.20      31678.58       648.23 o                         
   8   8   0       2333.79       2470.89       176.03 o                         
  10   8   0        166.25        196.46       130.13 o                         
  12   8   0      33603.44      32971.17       688.77 o                         
   2   9   0        618.69        848.27       169.39 o                         
   4   9   0        686.99       1685.93       219.51 o                         
   6   9   0       1832.32       2052.93       188.13 o                         
   8   9   0       5405.11       5902.82       318.43 o                         
   1   1   1       7589.97       7273.56        76.91 o                         
   2   1   1      47322.99      47590.73       340.72 o                         
   3   1   1       1859.70       1877.56        29.62 o                         
   4   1   1      25804.35      25406.46       196.50 o                         
   5   1   1        369.47        401.12        16.64 o                         
   6   1   1       9391.10       9537.38        87.72 o                         
   7   1   1       1161.03       1167.44        28.08 o                         
   8   1   1       5819.59       5742.27        67.57 o                         
   9   1   1       7130.68       7364.61        82.87 o                         
  10   1   1      56243.84      57984.48       411.51 o                         
  11   1   1         87.72        116.19        20.55 o                         
  12   1   1       1338.32       1283.50        42.31 o                         
  13   1   1       2349.72       2477.53        57.71 o                         
  14   1   1       3660.92       3795.73        73.87 o                         
  15   1   1       2981.23       2843.70        72.24 o                         
  16   1   1       5742.30       5693.89        96.97 o                         
  17   1   1         81.23        120.67        35.28 o                         
  18   1   1      15330.22      15196.61       192.49 o                         
  19   1   1        722.72        818.19        63.15 o                         
  20   1   1       1155.63       1336.83        78.65 o                         
  21   1   1       2512.82       2646.88       111.99 o                         
  22   1   1       6165.06       5775.90       158.83 o                         
  23   1   1         66.05        -17.40        68.60 o                         
   0   2   1     398614.91     402960.44      3730.03 o                         
   1   2   1      12568.36      12508.81       100.12 o                         
   2   2   1      45840.88      45594.43       349.08 o                         
   3   2   1          1.29         29.84        12.81 o                         
   4   2   1      34841.70      35314.61       306.80 o                         
   5   2   1      26381.63      26434.62       235.87 o                         
   6   2   1     111491.59     111081.56       776.55 o                         
   7   2   1       1742.01       1848.58        39.06 o                         
   8   2   1      94957.67      96952.84       667.91 o                         
   9   2   1        526.01        595.29        27.84 o                         
  10   2   1       7542.29       7821.05        96.68 o                         
  11   2   1      25136.05      25686.74       230.75 o                         
  12   2   1      62010.34      63315.73       489.26 o                         
  13   2   1       3981.20       3962.21        77.83 o                         
  14   2   1      32826.93      34000.67       301.01 o                         
  15   2   1       3063.42       3210.74        78.70 o                         
  16   2   1        504.91        538.25        43.64 o                         
  17   2   1       6681.24       6973.80       127.82 o                         
  18   2   1      15343.03      15759.83       217.45 o                         
  19   2   1       9503.08       9225.10       178.00 o                         
  20   2   1      18663.41      18676.20       286.87 o                         
  21   2   1       3707.04       4041.06       135.59 o                         
  22   2   1        919.14        870.15        84.61 o                         
  23   2   1       4533.07       4392.52       149.02 o                         
   1   3   1      38260.52      38586.18       295.79 o                         
   2   3   1     136225.31     135983.84       911.48 o                         
   3   3   1       2639.67       2681.16        49.99 o                         
   4   3   1      97289.78      94842.09       694.46 o                         
   5   3   1       4072.42       4255.60        72.32 o                         
   6   3   1      11842.87      12026.85       161.67 o                         
   7   3   1       7006.79       7091.34       108.14 o                         
   8   3   1      26470.48      26844.76       278.15 o                         
   9   3   1      25923.41      26390.15       247.63 o                         
  10   3   1     115597.84     117875.12       867.72 o                         
  11   3   1       1695.39       1672.80        50.85 o                         
  12   3   1      14549.16      14833.77       156.90 o                         
  13   3   1       1952.75       2184.77        60.17 o                         
  14   3   1      12560.15      12872.65       151.23 o                         
  15   3   1      20951.94      21174.07       235.98 o                         
  16   3   1      37647.26      38156.54       358.13 o                         
  17   3   1        509.40        609.51        56.02 o                         
  18   3   1      30709.97      30923.08       349.11 o                         
  19   3   1       3544.21       3627.51       114.48 o                         
  20   3   1       2794.98       3092.07       118.84 o                         
  21   3   1       6666.35       6317.08       157.68 o                         
  22   3   1      16579.79      16035.91       254.03 o                         
   0   4   1     125417.02     121710.43      1252.25 o                         
   1   4   1       6269.74       6370.57       109.15 o                         
   2   4   1      58283.11      58330.80       471.55 o                         
   3   4   1       5795.63       5775.18        81.37 o                         
   4   4   1      11845.55      11711.23       127.69 o                         
   5   4   1      51754.08      50590.90       394.43 o                         
   6   4   1     116768.51     118092.04       872.72 o                         
   7   4   1          9.78         48.94        24.30 o                         
   8   4   1      47507.26      48972.79       489.28 o                         
   9   4   1       2781.23       2884.03        78.73 o                         
  10   4   1       4676.77       4887.03       106.03 o                         
  11   4   1      27929.02      28326.15       312.12 o                         
  12   4   1      41843.79      42381.65       430.92 o                         
  13   4   1       5015.21       5206.54       109.34 o                         
  14   4   1      32481.64      32888.59       355.07 o                         
  15   4   1       4442.07       4502.08       110.22 o                         
  16   4   1         20.70         28.94        41.09 o                         
  17   4   1       4138.38       4133.08       124.58 o                         
  18   4   1      10925.53      11283.49       211.03 o                         
  19   4   1      14400.56      14373.40       236.89 o                         
  20   4   1      11668.71      11444.75       225.89 o                         
  21   4   1       5736.26       5741.52       173.52 o                         
   1   5   1      20326.61      20292.62       237.91 o                         
   2   5   1       8145.20       8422.73       134.02 o                         
   3   5   1        130.27        143.18        29.54 o                         
   4   5   1      40119.79      39773.38       355.73 o                         
   5   5   1       6720.42       6611.19       108.34 o                         
   6   5   1         22.62         40.73        27.69 o                         
   7   5   1       3523.14       3632.51        84.51 o                         
   8   5   1       8494.74       8544.61       137.21 o                         
   9   5   1      11593.10      11923.46       183.60 o                         
  10   5   1       4386.10       4755.11       115.70 o                         
  11   5   1       3893.43       3766.07       112.95 o                         
  12   5   1       8365.81       8250.83       162.50 o                         
  13   5   1       2567.58       2618.23        99.81 o                         
  14   5   1       3365.75       3395.90       133.03 o                         
  15   5   1      21120.89      20955.10       340.62 o                         
  16   5   1      15814.99      16411.18       277.36 o                         
  17   5   1        948.39       1023.53        91.98 o                         
  18   5   1       1639.83       1567.69       124.77 o                         
  19   5   1        613.41        613.78        98.98 o                         
  20   5   1        442.02        327.24        92.66 o                         
   0   6   1         37.72        175.80        59.01 o                         
   1   6   1        105.15        132.62        49.66 o                         
   2   6   1        815.77       1150.11        88.40 o                         
   3   6   1       7076.53       6990.49       164.94 o                         
   4   6   1        307.38        385.92        45.81 o                         
   5   6   1      19738.79      19621.49       222.82 o                         
   6   6   1       1402.92       2143.37        73.87 o                         
   7   6   1       4194.80       4324.59       105.44 o                         
   8   6   1         72.76        124.82        38.81 o                         
   9   6   1       6735.06       6620.79       150.70 o                         
  10   6   1        150.36        118.35        49.30 o                         
  11   6   1       5121.43       5220.45       130.68 o                         
  12   6   1        219.76        562.14        80.29 o                         
  13   6   1        311.24        334.61        69.24 o                         
  14   6   1       1621.06       1776.11       109.06 o                         
  15   6   1        819.96        878.42        90.85 o                         
  16   6   1       1021.44       1003.76       106.18 o                         
  17   6   1        315.05        373.08        91.76 o                         
  18   6   1         30.90        139.28       101.83 o                         
   1   7   1       7070.12       7416.06       200.36 o                         
   2   7   1      13166.42      14193.94       275.96 o                         
   3   7   1       7339.22       7692.19       224.23 o                         
   4   7   1       4271.48       4441.04       142.14 o                         
   5   7   1       2337.29       2461.95       110.14 o                         
   6   7   1       3933.02       4159.93       121.04 o                         
   7   7   1        198.96        295.80        51.68 o                         
   8   7   1       4780.59       5447.24       140.01 o                         
   9   7   1        946.87        997.23        76.31 o                         
  10   7   1      11258.28      11401.04       262.56 o                         
  11   7   1       3890.81       3782.07       152.92 o                         
  12   7   1       2792.04       2840.41       142.15 o                         
  13   7   1       8915.51       8760.07       223.21 o                         
  14   7   1        201.19        183.35        85.07 o                         
  15   7   1       3716.47       3658.02       167.13 o                         
  16   7   1       5313.92       5800.90       219.53 o                         
   0   8   1      18435.68      19414.66       563.25 o                         
   1   8   1       2074.51       2536.32       153.69 o                         
   2   8   1      15469.69      16959.04       367.00 o                         
   3   8   1       4022.55       4257.01       157.40 o                         
   4   8   1       6479.96       6844.52       182.55 o                         
   5   8   1       1005.54       1212.77        97.40 o                         
   6   8   1      32382.89      33261.07       477.53 o                         
   7   8   1      11508.70      11284.87       232.51 o                         
   8   8   1       7347.13       7471.82       183.34 o                         
   9   8   1       8826.73       8500.94       201.62 o                         
  10   8   1          3.02         -9.35        70.51 o                         
  11   8   1         10.00        154.24        87.00 o                         
  12   8   1      15810.55      16026.16       318.77 o                         
  13   8   1       1413.01       1316.52       121.79 o                         
   1   9   1       3703.15       3710.07       193.12 o                         
   2   9   1      11243.21      11926.34       444.85 o                         
   3   9   1      12717.89      12886.38       358.80 o                         
   4   9   1      30251.88      30346.43       497.37 o                         
   5   9   1         28.86         43.93        87.89 o                         
   6   9   1       2913.45       2921.73       157.26 o                         
   7   9   1       2534.04       2721.93       224.28 o                         
   8   9   1      16537.99      16775.50       348.12 o                         
   9   9   1         77.57       -432.37       432.37 o                         
   1   0   2       5319.16       5196.22       164.55 o                         
   2   0   2       8709.77       8300.26       130.23 o                         
   3   0   2      12374.45      12075.99       125.14 o                         
   4   0   2      47033.17      47349.14       432.27 o                         
   5   0   2      10854.07      10891.36       134.15 o                         
   6   0   2      19349.88      19272.50       210.52 o                         
   7   0   2      11171.56      10693.50       137.47 o                         
   8   0   2       2097.94       1986.23        51.51 o                         
   9   0   2       2839.92       2957.59        70.28 o                         
  10   0   2      51646.94      53403.62       543.05 o                         
  11   0   2      46993.75      48457.43       507.02 o                         
  12   0   2      57774.88      58918.96       655.90 o                         
  13   0   2        418.71        455.92        44.08 o                         
  14   0   2      22523.39      23063.23       304.99 o                         
  15   0   2      24025.05      24721.47       318.67 o                         
  16   0   2      65067.32      65958.87       754.08 o                         
  17   0   2       2122.83       2325.54       106.78 o                         
  18   0   2        856.92        832.39        80.08 o                         
  19   0   2      20712.17      20488.80       367.95 o                         
  20   0   2       7611.64       7725.26       215.75 o                         
  21   0   2      19250.11      19895.41       381.22 o                         
  22   0   2        134.06         94.01        83.89 o                         
  23   0   2       7456.43       8059.87       257.26 o                         
  24   0   2      15827.97      14946.28       475.48 o                         
   1   1   2      22630.46      21942.73       169.46 o                         
   2   1   2      21909.81      22050.17       173.95 o                         
   3   1   2       2171.41       2218.49        32.16 o                         
   4   1   2      24165.87      24471.13       192.28 o                         
   5   1   2       1232.06       1302.40        27.92 o                         
   6   1   2     159849.31     162295.84      1083.73 o                         
   7   1   2       5192.12       5402.86        65.61 o                         
   8   1   2      80019.19      85284.76       585.73 o                         
   9   1   2      43381.29      45398.27       342.35 o                         
  10   1   2        292.22        488.43        25.37 o                         
  11   1   2      15869.51      15674.34       147.21 o                         
  12   1   2      14401.80      14748.04       144.50 o                         
  13   1   2       1956.91       2104.32        56.25 o                         
  14   1   2       3319.76       3254.86        70.14 o                         
  15   1   2      18607.80      18740.63       195.39 o                         
  16   1   2       7470.79       7940.36       121.07 o                         
  17   1   2      13135.76      13164.16       185.26 o                         
  18   1   2       6158.40       6038.04       123.95 o                         
  19   1   2       8644.18       8815.90       159.14 o                         
  20   1   2      35384.24      35414.04       389.32 o                         
  21   1   2       2001.36       2200.79       102.88 o                         
  22   1   2       8598.78       8161.51       184.41 o                         
  23   1   2        472.42        443.06        77.56 o                         
   0   2   2     223743.58     225147.48      2027.37 o                         
   1   2   2      12851.59      13177.37       116.16 o                         
   2   2   2      34252.23      33053.59       251.32 o                         
   3   2   2       7557.86       7459.90        88.66 o                         
   4   2   2      15930.82      16067.54       149.38 o                         
   5   2   2      31776.77      31272.66       258.25 o                         
   6   2   2       1677.41       1634.52        39.83 o                         
   7   2   2       9764.08       9906.56       106.40 o                         
   8   2   2       3864.81       4215.61        63.11 o                         
   9   2   2       2957.54       2933.39        57.11 o                         
  10   2   2      31953.08      32514.28       262.97 o                         
  11   2   2      16238.14      16365.17       165.56 o                         
  12   2   2      32911.09      33819.05       290.59 o                         
  13   2   2       1236.47       1298.18        50.06 o                         
  14   2   2      19434.91      19716.74       201.71 o                         
  15   2   2      10093.05      10288.94       144.72 o                         
  16   2   2      29187.01      28714.11       301.51 o                         
  17   2   2         61.79          3.25        37.68 o                         
  18   2   2       1680.01       1737.04        82.16 o                         
  19   2   2      11762.37      11620.56       200.25 o                         
  20   2   2       1005.26       1176.83        86.24 o                         
  21   2   2       9227.59       9261.32       184.14 o                         
  22   2   2          4.69         59.66        64.80 o                         
  23   2   2        339.65        278.83        73.70 o                         
   1   3   2      14927.43      14897.00       131.49 o                         
   2   3   2       2199.71       2224.02        44.42 o                         
   3   3   2       7895.43       7790.23        92.60 o                         
   4   3   2      26801.55      26747.28       256.34 o                         
   5   3   2       6971.06       6742.86        96.97 o                         
   6   3   2      49866.20      50510.92       481.84 o                         
   7   3   2         86.96         91.49        23.77 o                         
   8   3   2      55530.31      57015.52       482.41 o                         
   9   3   2      12602.19      13358.08       158.06 o                         
  10   3   2      15038.90      15004.04       162.33 o                         
  11   3   2       4661.56       4616.29        82.55 o                         
  12   3   2       5272.48       5404.23        88.85 o                         
  13   3   2       9791.56       9841.71       133.04 o                         
  14   3   2        174.36        217.43        32.04 o                         
  15   3   2      13330.40      13619.48       171.84 o                         
  16   3   2       6208.94       6585.06       114.34 o                         
  17   3   2       3308.09       3341.50        98.76 o                         
  18   3   2      30691.28      30369.65       356.70 o                         
  19   3   2         89.69         86.79        52.39 o                         
  20   3   2      17366.02      17383.32       250.13 o                         
  21   3   2        851.91        770.65        75.69 o                         
  22   3   2       4095.22       3744.95       145.04 o                         
   0   4   2     160560.12     159656.88      1554.09 o                         
   1   4   2       4193.50       4834.86        77.44 o                         
   2   4   2      21378.36      20711.50       190.32 o                         
   3   4   2      18182.89      17920.46       168.70 o                         
   4   4   2       8613.43       8472.33       106.22 o                         
   5   4   2      18687.90      18480.43       189.16 o                         
   6   4   2        497.23        478.29        40.63 o                         
   7   4   2       5942.96       6017.59       119.03 o                         
   8   4   2      25977.82      26489.20       312.87 o                         
   9   4   2       6757.16       6629.73       133.12 o                         
  10   4   2       9137.88       9248.99       155.89 o                         
  11   4   2          8.33         42.28        31.09 o                         
  12   4   2      13466.74      13727.29       206.55 o                         
  13   4   2        595.79        614.43        53.32 o                         
  14   4   2      19921.28      20592.13       260.86 o                         
  15   4   2         25.59         18.98        40.27 o                         
  16   4   2       1561.43       1579.56        81.26 o                         
  17   4   2       4453.52       4731.76       132.27 o                         
  18   4   2       4285.34       4472.63       133.85 o                         
  19   4   2       2186.50       2271.43       113.81 o                         
  20   4   2       1685.37       1666.81       100.62 o                         
  21   4   2        339.98        141.41        76.38 o                         
   1   5   2       1376.65       1330.35        60.68 o                         
   2   5   2        263.59        284.95        39.12 o                         
   3   5   2       9372.48       9452.93       136.47 o                         
   4   5   2      27973.67      27470.83       264.89 o                         
   5   5   2       6672.20       6530.97       109.13 o                         
   6   5   2      14269.02      14138.61       168.10 o                         
   7   5   2       3532.43       3543.16        83.47 o                         
   8   5   2      28723.43      28394.60       339.54 o                         
   9   5   2       1117.49       1168.19        66.94 o                         
  10   5   2      16448.36      16492.33       237.34 o                         
  11   5   2         86.28         77.39        48.45 o                         
  12   5   2       1149.08       1203.79        77.91 o                         
  13   5   2      17791.23      17584.93       257.21 o                         
  14   5   2        840.60        938.53        70.52 o                         
  15   5   2        929.75        914.04        80.27 o                         
  16   5   2        450.12        361.33        67.76 o                         
  17   5   2         84.11        104.45        68.40 o                         
  18   5   2      30729.88      29677.70       403.81 o                         
  19   5   2       6722.81       6576.64       201.23 o                         
  20   5   2       2758.39       2368.29       138.87 o                         
   0   6   2      28580.00      29237.90       559.09 o                         
   1   6   2        990.16       1094.74        82.53 o                         
   2   6   2       2339.16       2150.46        89.85 o                         
   3   6   2       2086.28       1995.02        94.11 o                         
   4   6   2       8165.55       7935.49       159.72 o                         
   5   6   2          5.61         21.99        33.60 o                         
   6   6   2       5660.14       5458.97       117.66 o                         
   7   6   2       5065.69       4935.34       116.27 o                         
   8   6   2       6789.23       6750.64       142.45 o                         
   9   6   2      11990.55      12021.34       200.05 o                         
  10   6   2        499.11        605.47        60.63 o                         
  11   6   2        733.63        918.63        66.60 o                         
  12   6   2      11999.22      12049.50       213.22 o                         
  13   6   2        462.13        444.38        67.39 o                         
  14   6   2      22758.48      22648.92       351.00 o                         
  15   6   2       1605.92       1570.86       110.93 o                         
  16   6   2         36.92        160.75        83.10 o                         
  17   6   2      13926.67      14091.91       329.37 o                         
  18   6   2       4327.18       4012.29       190.12 o                         
   1   7   2       1033.73       1092.72       103.30 o                         
   2   7   2       1084.86       1297.98        97.79 o                         
   3   7   2       9103.34       9305.12       200.63 o                         
   4   7   2      18124.33      18216.49       293.04 o                         
   5   7   2        295.70        453.69        59.92 o                         
   6   7   2       6242.12       6120.57       147.95 o                         
   7   7   2       5079.99       5199.10       136.45 o                         
   8   7   2       9735.25       9619.63       188.85 o                         
   9   7   2          3.68         18.89        55.08 o                         
  10   7   2       2437.48       2563.88       124.20 o                         
  11   7   2        372.18        326.73        71.42 o                         
  12   7   2       3037.90       2941.35       136.26 o                         
  13   7   2       5538.71       5511.61       183.73 o                         
  14   7   2       1388.90       1595.98       117.35 o                         
  15   7   2        202.15        166.43        93.02 o                         
  16   7   2         91.06        -24.09        94.11 o                         
   0   8   2       2508.30       2538.92       282.34 o                         
   1   8   2       1960.37       2258.24       157.32 o                         
   2   8   2       2032.91       2605.79       173.72 o                         
   3   8   2        657.77        882.89        97.17 o                         
   4   8   2       2901.60       3028.16       152.38 o                         
   5   8   2       1159.94       1238.57        95.54 o                         
   6   8   2        806.26        809.86        97.69 o                         
   7   8   2       5540.16       5878.54       187.16 o                         
   8   8   2         15.26        -13.63        65.72 o                         
   9   8   2       4462.34       4472.04       159.05 o                         
  10   8   2         57.59        -13.90        74.56 o                         
  11   8   2        107.49         -3.21        88.65 o                         
  12   8   2       9160.54       8891.70       238.72 o                         
  13   8   2       1624.27       1688.76       131.12 o                         
   1   9   2        379.82        281.93       106.53 o                         
   2   9   2       1550.41       1695.73       170.72 o                         
   3   9   2       4829.92       5262.02       217.06 o                         
   4   9   2       1286.28       1736.17       186.43 o                         
   5   9   2        159.95         57.79       110.50 o                         
   6   9   2       2893.46       2986.19       169.61 o                         
   7   9   2        158.38         86.38       102.50 o                         
   8   9   2       4284.98       4430.59       184.98 o                         
   1   1   3       2331.84       2053.13        36.60 o                         
   2   1   3        350.61        371.27        18.51 o                         
   3   1   3      14845.04      14750.72       124.67 o                         
   4   1   3      17563.12      17745.54       145.19 o                         
   5   1   3      22314.53      22238.26       175.38 o                         
   6   1   3       4683.97       4786.43        58.62 o                         
   7   1   3       1636.02       1755.13        38.09 o                         
   8   1   3       2152.87       2271.19        43.30 o                         
   9   1   3       4603.30       4625.18        69.30 o                         
  10   1   3        804.01        781.63        34.54 o                         
  11   1   3       5726.97       5750.63        82.29 o                         
  12   1   3        105.41        129.75        22.85 o                         
  13   1   3       9371.40       9617.10       119.02 o                         
  14   1   3       5947.98       6065.46        96.80 o                         
  15   1   3      12277.26      12410.55       156.12 o                         
  16   1   3       4372.99       4559.63        95.93 o                         
  17   1   3       5942.54       5623.35       116.61 o                         
  18   1   3        406.00        341.49        51.81 o                         
  19   1   3        620.35        600.40        58.20 o                         
  20   1   3       3588.12       3607.79       117.35 o                         
  21   1   3        120.46        132.59        55.63 o                         
  22   1   3        525.09        555.87        70.22 o                         
  23   1   3       5581.87       5578.30       173.83 o                         
   0   2   3      80844.05      79207.07       877.91 o                         
   1   2   3      87378.63      85837.83       612.70 o                         
   2   2   3      15194.44      15370.81       134.62 o                         
   3   2   3      24675.27      24828.56       200.00 o                         
   4   2   3       7906.12       7738.44        86.77 o                         
   5   2   3      94380.25      92687.39       684.33 o                         
   6   2   3      65667.58      66252.55       504.67 o                         
   7   2   3      46852.75      47576.85       370.80 o                         
   8   2   3       1975.74       2063.70        50.63 o                         
   9   2   3       8038.57       8361.07       114.09 o                         
  10   2   3      24437.84      24986.20       225.31 o                         
  11   2   3       7672.66       7940.97       105.14 o                         
  12   2   3      11240.71      11582.01       140.84 o                         
  13   2   3      31780.67      32264.90       296.46 o                         
  14   2   3       6886.46       6847.87       114.52 o                         
  15   2   3       6884.67       7204.53       115.60 o                         
  16   2   3      18029.24      17764.98       212.34 o                         
  17   2   3          2.74         20.32        39.83 o                         
  18   2   3      10457.11      10521.08       187.60 o                         
  19   2   3       9473.52       9559.52       184.42 o                         
  20   2   3         93.10         32.84        57.48 o                         
  21   2   3       4669.28       4643.06       139.49 o                         
  22   2   3       2296.94       2301.18       110.14 o                         
  23   2   3       2493.87       2391.50       114.60 o                         
   1   3   3       5029.08       4524.52        62.33 o                         
   2   3   3       2319.44       2190.86        43.22 o                         
   3   3   3      32677.47      32107.65       260.20 o                         
   4   3   3      37301.61      36279.93       313.30 o                         
   5   3   3      49185.63      48435.73       395.74 o                         
   6   3   3       5151.88       5111.15        82.26 o                         
   7   3   3          1.92         10.11        20.46 o                         
   8   3   3       6900.61       6915.73       108.54 o                         
   9   3   3      27098.43      27305.37       254.07 o                         
  10   3   3      12956.09      13254.88       156.27 o                         
  11   3   3      18837.50      19048.72       218.20 o                         
  12   3   3       1168.25       1274.09        52.49 o                         
  13   3   3      13353.82      13664.94       164.06 o                         
  14   3   3      21432.04      21617.54       229.92 o                         
  15   3   3      26236.66      25943.18       269.07 o                         
  16   3   3       9524.28       9638.25       156.70 o                         
  17   3   3      19329.33      19081.32       231.12 o                         
  18   3   3          2.71         11.45        50.90 o                         
  19   3   3       5982.26       5755.92       152.45 o                         
  20   3   3      16853.97      17054.79       255.96 o                         
  21   3   3        117.74        154.10        65.00 o                         
  22   3   3       2735.11       2688.16       121.99 o                         
   0   4   3     128223.66     127287.89      1308.34 o                         
   1   4   3      73210.69      73341.21       574.60 o                         
   2   4   3       3530.02       3830.67        67.10 o                         
   3   4   3       2713.32       2641.66        57.38 o                         
   4   4   3       8671.20       8732.99       112.22 o                         
   5   4   3      38601.28      37489.91       337.44 o                         
   6   4   3      36913.05      36577.19       379.93 o                         
   7   4   3      22706.72      23058.98       278.73 o                         
   8   4   3       6210.56       6407.84       127.47 o                         
   9   4   3      12890.85      13260.33       189.04 o                         
  10   4   3      23112.82      23019.32       269.82 o                         
  11   4   3       8856.73       8955.52       155.93 o                         
  12   4   3      10673.88      10800.23       167.02 o                         
  13   4   3      17575.34      17931.49       254.56 o                         
  14   4   3       7531.65       7755.51       140.27 o                         
  15   4   3       4740.16       4698.90       119.84 o                         
  16   4   3      15101.23      15432.06       219.84 o                         
  17   4   3        440.12        483.67        60.41 o                         
  18   4   3       9336.44       9163.17       179.09 o                         
  19   4   3      12071.92      11933.41       237.47 o                         
  20   4   3        769.44        766.46        86.11 o                         
  21   4   3       1906.43       1749.46       131.88 o                         
   1   5   3      11655.82      10850.91       146.45 o                         
   2   5   3       2571.92       2530.63        70.15 o                         
   3   5   3        224.90        340.95        36.34 o                         
   4   5   3       7716.73       7433.70       118.27 o                         
   5   5   3       3200.43       3340.07        75.58 o                         
   6   5   3       1978.53       2027.63        68.81 o                         
   7   5   3       4117.82       4038.20       101.13 o                         
   8   5   3        102.11        188.10        39.35 o                         
   9   5   3      11644.22      11531.26       194.14 o                         
  10   5   3      17097.56      17170.33       262.83 o                         
  11   5   3        518.01        681.79        62.07 o                         
  12   5   3       4133.40       4271.24       124.42 o                         
  13   5   3         64.92        205.88        54.15 o                         
  14   5   3       8732.24       8647.24       187.21 o                         
  15   5   3       3374.67       3499.26       141.85 o                         
  16   5   3        462.69        416.46        68.10 o                         
  17   5   3       2631.01       2861.93       130.80 o                         
  18   5   3       3447.46       3637.61       153.60 o                         
  19   5   3       3289.59       3254.25       156.06 o                         
  20   5   3      10080.96       9919.41       261.06 o                         
   0   6   3      36449.13      37180.04       679.92 o                         
   1   6   3        361.43        682.48        78.40 o                         
   2   6   3        906.04        967.42        69.48 o                         
   3   6   3       1014.30       1118.50        68.53 o                         
   4   6   3        236.39        293.21        42.46 o                         
   5   6   3        312.70        368.21        42.96 o                         
   6   6   3       1645.59       1806.24        77.21 o                         
   7   6   3       3827.79       4237.60       117.54 o                         
   8   6   3       3872.33       3869.73       115.87 o                         
   9   6   3       3225.69       3197.42       112.29 o                         
  10   6   3       4783.46       4900.50       131.21 o                         
  11   6   3        917.77       1038.10        78.22 o                         
  12   6   3        186.53        172.13        59.57 o                         
  13   6   3        405.92        640.70        73.69 o                         
  14   6   3       3268.31       3098.97       129.16 o                         
  15   6   3        977.01        805.56        87.48 o                         
  16   6   3       1291.85       1246.23        99.82 o                         
  17   6   3       3019.45       3001.71       149.62 o                         
  18   6   3          0.39        117.41        90.23 o                         
   1   7   3       1334.00       1514.73       104.99 o                         
   2   7   3       2270.72       2448.11       120.45 o                         
   3   7   3      18777.41      19012.13       311.66 o                         
   4   7   3        723.98        779.21        75.31 o                         
   5   7   3       3541.47       3654.70       115.22 o                         
   6   7   3       2691.10       2737.65       109.59 o                         
   7   7   3        940.03       1080.76        78.83 o                         
   8   7   3      10026.82       9976.60       204.20 o                         
   9   7   3       1061.07       1303.14        96.67 o                         
  10   7   3        820.82       1031.24        87.04 o                         
  11   7   3      17526.31      18048.92       294.96 o                         
  12   7   3        345.93        426.48        70.73 o                         
  13   7   3          7.07         71.76        64.56 o                         
  14   7   3          1.91        -46.70        70.13 o                         
  15   7   3        439.30        370.73        89.16 o                         
  16   7   3       1206.23       1181.34       124.33 o                         
   0   8   3        253.85        676.98       125.63 o                         
   1   8   3      14526.27      15544.36       332.21 o                         
   2   8   3       3688.56       3957.28       165.58 o                         
   3   8   3       2756.36       2833.27       138.15 o                         
   4   8   3       6747.25       6629.40       190.86 o                         
   5   8   3       1156.34       1145.51       113.59 o                         
   6   8   3       1673.01       1933.17       122.02 o                         
   7   8   3      30270.60      30251.67       458.01 o                         
   8   8   3         30.78        174.30        74.46 o                         
   9   8   3         62.08        116.68        73.18 o                         
  10   8   3        111.26        115.12        80.43 o                         
  11   8   3       1540.79       1659.30       111.88 o                         
  12   8   3      13788.52      13482.49       267.13 o                         
  13   8   3       7573.80       7388.86       244.32 o                         
   1   9   3        818.79        835.93       132.07 o                         
   2   9   3      12628.37      13119.11       333.98 o                         
   3   9   3      19425.02      19422.89       420.16 o                         
   4   9   3        111.44        185.25        95.36 o                         
   5   9   3       1851.50       1827.87       148.71 o                         
   6   9   3       2077.07       2256.11       175.01 o                         
   7   9   3        305.85        424.95       105.46 o                         
   8   9   3      11866.63      11101.06       321.33 o                         
   0   0   4        197.78        293.62        39.94 o                         
   1   0   4     132193.08     127328.70      1658.68 o                         
   2   0   4      56338.58      55180.15       681.84 o                         
   3   0   4     251739.80     254769.17      2692.03 o                         
   4   0   4      14168.24      13474.88       180.23 o                         
   5   0   4     789464.38     810660.94      8661.94 o                         
   6   0   4      56872.58      56221.09       531.27 o                         
   7   0   4     103994.25     103319.15       956.93 o                         
   8   0   4       1485.63       1703.77        52.06 o                         
   9   0   4      93330.37      94244.48       899.93 o                         
  10   0   4        406.15        494.51        36.53 o                         
  11   0   4     192803.14     197842.06      1824.56 o                         
  12   0   4      64080.11      65108.10       641.28 o                         
  13   0   4     164531.69     166236.62      1510.29 o                         
  14   0   4        217.48        242.91        38.50 o                         
  15   0   4       3074.22       3436.96       103.98 o                         
  16   0   4         79.13        136.44        45.47 o                         
  17   0   4       6141.28       5976.86       163.52 o                         
  18   0   4      13922.73      13750.32       261.48 o                         
  19   0   4     116196.02     114820.00      1535.58 o                         
  20   0   4       1165.37       1361.59       113.56 o                         
  21   0   4         44.50        -35.90        82.28 o                         
  22   0   4       1279.26       1166.00       127.58 o                         
  23   0   4       4391.12       4295.39       261.86 o                         
   1   1   4     320851.69     310926.34      2332.43 o                         
   2   1   4      42459.96      41012.98       333.50 o                         
   3   1   4      54926.66      54260.47       432.41 o                         
   4   1   4       2202.85       2184.47        40.42 o                         
   5   1   4     220039.77     218645.20      1508.40 o                         
   6   1   4      14230.61      13726.80       118.67 o                         
   7   1   4      17011.19      17467.62       148.52 o                         
   8   1   4      51497.48      51992.74       389.58 o                         
   9   1   4     261245.14     268991.75      1827.43 o                         
  10   1   4        825.70        912.80        34.58 o                         
  11   1   4      11255.88      11495.21       125.73 o                         
  12   1   4       4254.89       4486.99        74.57 o                         
  13   1   4      40920.27      41104.92       342.23 o                         
  14   1   4       3228.56       3320.23        70.79 o                         
  15   1   4     190682.05     192091.91      1332.96 o                         
  16   1   4      23216.40      23760.56       254.43 o                         
  17   1   4       7911.67       7873.20       133.28 o                         
  18   1   4       4159.99       4040.97       115.37 o                         
  19   1   4       3248.92       3480.63       111.71 o                         
  20   1   4        467.12        365.36        64.80 o                         
  21   1   4       6688.79       6530.80       163.21 o                         
  22   1   4      12433.71      12447.89       228.70 o                         
  23   1   4      49497.38      48730.18       543.85 o                         
   0   2   4       8134.01       8037.04       133.51 o                         
   1   2   4      23763.53      22641.69       184.04 o                         
   2   2   4      26739.43      25476.20       220.74 o                         
   3   2   4      45924.73      44556.25       381.65 o                         
   4   2   4      12240.74      11821.41       126.55 o                         
   5   2   4     204516.12     202639.17      1476.40 o                         
   6   2   4       5431.71       5624.48        74.05 o                         
   7   2   4       1573.48       1511.67        41.98 o                         
   8   2   4        150.75        188.92        22.34 o                         
   9   2   4      78026.30      80166.79       661.33 o                         
  10   2   4       1497.90       1571.37        51.37 o                         
  11   2   4     103245.01     106361.03       805.74 o                         
  12   2   4      40742.73      41228.77       339.64 o                         
  13   2   4      33555.41      33782.79       307.38 o                         
  14   2   4       3625.50       3682.04        84.56 o                         
  15   2   4        527.87        766.50        47.44 o                         
  16   2   4       1548.57       1644.45        67.70 o                         
  17   2   4        339.78        360.08        51.30 o                         
  18   2   4       5422.24       5379.47       131.03 o                         
  19   2   4      59018.59      59161.64       652.17 o                         
  20   2   4        820.00        918.88        73.55 o                         
  21   2   4       3634.61       3533.37       132.83 o                         
  22   2   4       1603.99       1771.21       110.69 o                         
  23   2   4       3373.99       3510.00       142.31 o                         
   1   3   4      62559.16      61393.96       462.81 o                         
   2   3   4      11129.49      11346.34       111.72 o                         
   3   3   4      41981.73      40661.30       331.27 o                         
   4   3   4      13086.59      13434.34       156.80 o                         
   5   3   4       8705.70       9038.88       117.90 o                         
   6   3   4      16290.97      15962.60       174.00 o                         
   7   3   4        614.51        579.55        34.50 o                         
   8   3   4      17590.77      17663.80       194.11 o                         
   9   3   4      29082.32      29764.16       299.24 o                         
  10   3   4       2016.53       2045.38        60.64 o                         
  11   3   4      21866.84      21976.27       241.66 o                         
  12   3   4         26.33         63.94        28.10 o                         
  13   3   4      10210.84      10304.00       142.31 o                         
  14   3   4        235.90        345.22        39.99 o                         
  15   3   4      16470.60      16598.82       212.23 o                         
  16   3   4       2226.10       2369.49        90.00 o                         
  17   3   4       9740.21       9578.21       179.94 o                         
  18   3   4       4264.04       4406.86       142.04 o                         
  19   3   4       1262.26       1249.14        89.60 o                         
  20   3   4       3315.99       3201.83       124.30 o                         
  21   3   4          1.35        -53.16        68.78 o                         
  22   3   4       3080.75       3197.65       138.87 o                         
   0   4   4      46527.22      47237.88       563.54 o                         
   1   4   4      88838.93      87041.27       628.31 o                         
   2   4   4       1069.41       1154.94        42.21 o                         
   3   4   4       3078.08       2917.16        61.76 o                         
   4   4   4        143.59        182.71        25.18 o                         
   5   4   4       9447.93       9952.63       135.46 o                         
   6   4   4      11289.86      11718.17       162.38 o                         
   7   4   4     136539.23     138145.20      1168.42 o                         
   8   4   4       1180.42       1573.90        68.68 o                         
   9   4   4      23410.81      23923.18       300.99 o                         
  10   4   4       7243.44       7399.05       138.17 o                         
  11   4   4       3167.92       3351.19       100.03 o                         
  12   4   4       4191.91       4403.98       105.33 o                         
  13   4   4      28826.36      29102.18       337.28 o                         
  14   4   4      12590.40      12923.93       200.05 o                         
  15   4   4      20610.48      21122.78       283.83 o                         
  16   4   4       5980.60       5939.94       146.09 o                         
  17   4   4      25186.63      25028.71       326.12 o                         
  18   4   4         15.78         78.98        57.03 o                         
  19   4   4       1151.19       1184.14        89.97 o                         
  20   4   4          3.18        -61.37        71.69 o                         
  21   4   4      19333.71      18776.83       316.90 o                         
   1   5   4        811.54        883.31        46.46 o                         
   2   5   4        223.66        302.52        35.21 o                         
   3   5   4     211187.12     207166.98      1753.62 o                         
   4   5   4      24512.41      24573.88       272.13 o                         
   5   5   4      28289.35      28297.77       288.95 o                         
   6   5   4       3389.31       3392.14        90.32 o                         
   7   5   4       6126.10       6135.37       126.80 o                         
   8   5   4        229.47        254.96        45.33 o                         
   9   5   4      26132.34      26324.80       356.79 o                         
  10   5   4      14808.13      15272.32       262.49 o                         
  11   5   4     108253.53     109596.25      1165.20 o                         
  12   5   4          0.48         66.68        50.90 o                         
  13   5   4       7993.72       8101.28       178.40 o                         
  14   5   4       3799.95       4014.99       135.57 o                         
  15   5   4       3806.52       3803.48       171.82 o                         
  16   5   4       1230.52       1364.98       143.89 o                         
  17   5   4      57986.29      57718.48       701.66 o                         
  18   5   4       4421.05       4309.40       169.67 o                         
  19   5   4        294.51        257.84        83.39 o                         
  20   5   4       6564.24       6712.94       250.65 o                         
   0   6   4      57417.89      56389.57       870.55 o                         
   1   6   4     188120.59     185215.80      1897.88 o                         
   2   6   4        106.08        319.35        40.88 o                         
   3   6   4      10946.94      10779.24       176.78 o                         
   4   6   4       1363.26       1350.73        70.68 o                         
   5   6   4      33202.77      33436.30       377.87 o                         
   6   6   4      14751.79      15491.07       218.77 o                         
   7   6   4     190877.42     191523.03      1664.89 o                         
   8   6   4       4817.48       5044.22       124.73 o                         
   9   6   4        124.10        201.58        49.20 o                         
  10   6   4       6521.21       6679.54       167.56 o                         
  11   6   4      16616.65      17001.27       265.04 o                         
  12   6   4        922.17        885.07        80.96 o                         
  13   6   4      59391.15      59931.81       652.77 o                         
  14   6   4       7686.01       7510.89       185.99 o                         
  15   6   4      19593.83      19024.38       326.10 o                         
  16   6   4       3576.08       3699.50       157.14 o                         
  17   6   4      22229.04      21446.35       416.92 o                         
  18   6   4       1356.38       1058.31       110.89 o                         
   1   7   4       2876.55       2839.99       120.80 o                         
   2   7   4       2614.16       2886.17       128.26 o                         
   3   7   4     107509.45     108437.75      1183.12 o                         
   4   7   4      10254.05      10691.79       199.06 o                         
   5   7   4      13698.50      13743.33       238.05 o                         
   6   7   4        850.17        825.10        71.15 o                         
   7   7   4        818.23       1009.73        78.14 o                         
   8   7   4         12.85         90.99        56.53 o                         
   9   7   4      28718.33      29193.35       411.03 o                         
  10   7   4      12371.21      12650.70       233.52 o                         
  11   7   4      63910.54      63864.09       688.56 o                         
  12   7   4        161.42        296.75        87.38 o                         
  13   7   4       6515.98       6368.11       164.92 o                         
  14   7   4       3224.32       3040.78       138.81 o                         
  15   7   4       2281.55       2286.54       134.81 o                         
  16   7   4       1234.37       1046.88       105.68 o                         
   0   8   4      18739.59      20190.17       582.11 o                         
   1   8   4      36500.53      37052.05       583.51 o                         
   2   8   4         69.33        360.91        82.89 o                         
   3   8   4       5715.45       5822.01       194.15 o                         
   4   8   4         40.31         29.12        71.29 o                         
   5   8   4       2924.59       2948.65       143.56 o                         
   6   8   4       2982.32       3368.61       158.44 o                         
   7   8   4      41077.47      40522.80       628.18 o                         
   8   8   4       2346.34       2521.59       144.47 o                         
   9   8   4         68.09         92.80        76.79 o                         
  10   8   4       2637.10       2747.15       142.39 o                         
  11   8   4       6826.26       6750.58       199.84 o                         
  12   8   4        120.88        351.58        83.25 o                         
  13   8   4       8133.10       7935.61       219.45 o                         
   1   9   4        628.65       1099.62       165.82 o                         
   2   9   4          5.02        278.75       104.82 o                         
   3   9   4       2795.47       3897.08       214.50 o                         
   4   9   4       1605.89       1767.84       153.21 o                         
   5   9   4        124.87        202.05       104.71 o                         
   6   9   4       1114.73       1295.01       126.27 o                         
   7   9   4          2.38         32.08        96.77 o                         
   8   9   4        647.14        771.13       113.84 o                         
   1   1   5       6246.39       5868.69        70.15 o                         
   2   1   5         23.67         54.29        14.75 o                         
   3   1   5     114390.31     112519.07       954.25 o                         
   4   1   5         26.19         29.59        13.40 o                         
   5   1   5      45809.57      44888.64       364.88 o                         
   6   1   5       2247.74       2337.19        45.55 o                         
   7   1   5      21903.20      22462.90       186.65 o                         
   8   1   5         76.29        110.97        16.60 o                         
   9   1   5      27531.83      27438.05       234.72 o                         
  10   1   5          0.67         15.05        16.54 o                         
  11   1   5      27094.00      27026.59       229.39 o                         
  12   1   5       3005.55       3013.49        61.91 o                         
  13   1   5       1787.37       1768.66        52.47 o                         
  14   1   5        399.60        449.16        34.04 o                         
  15   1   5      26353.46      26606.75       256.81 o                         
  16   1   5        152.24        156.51        34.32 o                         
  17   1   5      10924.50      10934.86       161.14 o                         
  18   1   5        473.86        531.57        55.05 o                         
  19   1   5        231.76        264.64        56.00 o                         
  20   1   5       1416.93       1234.25        87.81 o                         
  21   1   5       1487.19       1468.90        96.36 o                         
  22   1   5        101.27         70.43        66.69 o                         
  23   1   5       6641.09       6243.77       169.98 o                         
   0   2   5       4769.26       4668.27        97.02 o                         
   1   2   5     134156.84     127129.58       990.67 o                         
   2   2   5       4752.82       4565.45        67.01 o                         
   3   2   5       5942.32       5851.47        79.93 o                         
   4   2   5        480.45        476.09        25.97 o                         
   5   2   5     161903.34     160083.45      1178.48 o                         
   6   2   5        235.96        283.52        21.58 o                         
   7   2   5     176764.12     176842.45      1275.46 o                         
   8   2   5         15.04         46.22        19.69 o                         
   9   2   5       2720.95       2928.43        65.01 o                         
  10   2   5       4252.75       4174.87        78.87 o                         
  11   2   5      31976.69      32332.91       299.52 o                         
  12   2   5          2.00         -8.32        23.44 o                         
  13   2   5      95784.20      96330.69       728.32 o                         
  14   2   5         88.56         75.65        29.79 o                         
  15   2   5      15556.06      15503.77       177.54 o                         
  16   2   5       7323.08       7169.61       123.05 o                         
  17   2   5      17787.49      17616.69       231.10 o                         
  18   2   5        461.59        510.47        64.21 o                         
  19   2   5      25658.66      25371.00       331.59 o                         
  20   2   5         35.96        -17.23        58.85 o                         
  21   2   5      10949.50      10318.20       201.48 o                         
  22   2   5       2925.15       2979.93       128.52 o                         
  23   2   5       1838.85       1795.01       130.55 o                         
   1   3   5      27953.97      27002.90       229.46 o                         
   2   3   5        296.74        346.68        24.62 o                         
   3   3   5     284889.69     276951.06      1964.31 o                         
   4   3   5       3515.81       3539.00        66.25 o                         
   5   3   5     117179.16     116209.41       926.10 o                         
   6   3   5      20406.90      20842.50       217.85 o                         
   7   3   5      27738.69      27680.02       269.21 o                         
   8   3   5       1906.05       1842.04        61.07 o                         
   9   3   5     141484.00     144521.66      1255.11 o                         
  10   3   5       1008.07       1073.19        52.48 o                         
  11   3   5      97929.88      98238.33       862.41 o                         
  12   3   5       8280.61       8212.10       124.13 o                         
  13   3   5        198.74        253.84        35.39 o                         
  14   3   5       2563.56       2535.44        83.82 o                         
  15   3   5      54614.18      54086.95       525.67 o                         
  16   3   5       1269.53       1333.96        70.59 o                         
  17   3   5      39576.05      39617.02       466.78 o                         
  18   3   5        221.44        256.73        59.04 o                         
  19   3   5          1.36         81.76        58.78 o                         
  20   3   5       8118.12       7905.50       186.80 o                         
  21   3   5      11991.60      11544.47       239.83 o                         
  22   3   5        788.31        424.41        81.03 o                         
   0   4   5      22925.91      22252.79       311.19 o                         
   1   4   5     117728.28     113284.35       816.75 o                         
   2   4   5      11072.32      11278.57       120.83 o                         
   3   4   5       2841.42       3093.45        70.59 o                         
   4   4   5       2903.43       2952.19        63.85 o                         
   5   4   5      86129.23      86645.78       784.26 o                         
   6   4   5       3280.08       3662.85        87.90 o                         
   7   4   5     121737.92     121854.90      1011.41 o                         
   8   4   5        512.37        681.71        47.36 o                         
   9   4   5       4410.91       4627.35       108.34 o                         
  10   4   5      12338.06      12210.12       191.59 o                         
  11   4   5      36144.05      36566.92       399.02 o                         
  12   4   5       1675.45       1880.53        78.38 o                         
  13   4   5      69548.03      69565.05       682.20 o                         
  14   4   5       3929.08       3968.41       129.05 o                         
  15   4   5      10707.51      10055.78       192.25 o                         
  16   4   5      13418.15      12720.80       243.84 o                         
  17   4   5      13140.96      12933.53       248.10 o                         
  18   4   5        206.82        282.82        72.95 o                         
  19   4   5      27971.88      26921.29       361.19 o                         
  20   4   5        114.37        114.36        76.22 o                         
  21   4   5       7254.47       7271.36       222.54 o                         
   1   5   5      15452.03      15131.51       193.18 o                         
   2   5   5       1587.90       1715.45        75.30 o                         
   3   5   5      50146.71      49460.71       485.15 o                         
   4   5   5      11116.33      11257.04       165.35 o                         
   5   5   5      10691.19      11077.17       171.24 o                         
   6   5   5      18762.66      18713.59       248.20 o                         
   7   5   5         30.26         43.45        38.99 o                         
   8   5   5       7867.70       8051.28       156.06 o                         
   9   5   5      50147.27      50580.66       580.73 o                         
  10   5   5       5031.48       5299.78       152.44 o                         
  11   5   5      33265.73      33997.23       426.83 o                         
  12   5   5       2489.28       2645.64       121.63 o                         
  13   5   5       2519.82       2613.67       110.52 o                         
  14   5   5        853.16        922.62        82.98 o                         
  15   5   5       1140.45       1210.62        85.23 o                         
  16   5   5       1068.09        973.60        86.46 o                         
  17   5   5       8769.58       8991.41       206.69 o                         
  18   5   5       1862.02       1658.53       111.31 o                         
  19   5   5        233.54        218.04        84.36 o                         
  20   5   5       6992.54       7054.82       224.12 o                         
   0   6   5      23517.38      22797.16       433.92 o                         
   1   6   5         14.68        280.66        68.29 o                         
   2   6   5       5846.51       5981.24       131.29 o                         
   3   6   5       7668.05       7639.27       144.74 o                         
   4   6   5       2756.31       2912.39       103.22 o                         
   5   6   5         62.27        184.43        42.19 o                         
   6   6   5       4053.05       4421.26       127.22 o                         
   7   6   5       1662.28       2368.08        99.97 o                         
   8   6   5       1671.38       1843.61        92.32 o                         
   9   6   5        255.62        401.29        57.34 o                         
  10   6   5       5619.48       5809.33       163.23 o                         
  11   6   5       1810.60       1969.83       106.94 o                         
  12   6   5       3459.57       3570.97       132.48 o                         
  13   6   5         16.34        231.79        63.90 o                         
  14   6   5       8626.37       8490.10       213.82 o                         
  15   6   5         92.71         21.39        73.06 o                         
  16   6   5       6007.29       5792.44       193.51 o                         
  17   6   5        169.95         37.43        87.13 o                         
  18   6   5        400.93        337.72        99.37 o                         
   1   7   5       3622.38       3727.00       130.26 o                         
   2   7   5       1296.05       1382.76       120.02 o                         
   3   7   5      10205.38      11111.33       213.90 o                         
   4   7   5       7911.38       7920.24       167.85 o                         
   5   7   5       9135.12       9524.31       191.81 o                         
   6   7   5       5586.12       5423.08       144.40 o                         
   7   7   5       1919.96       2010.12       107.54 o                         
   8   7   5       9259.04       9277.54       198.45 o                         
   9   7   5       6945.31       7698.30       184.59 o                         
  10   7   5       5865.35       6222.23       179.07 o                         
  11   7   5        723.93        941.08        89.65 o                         
  12   7   5          1.99        -40.28        65.95 o                         
  13   7   5         33.36         41.17        72.41 o                         
  14   7   5        189.41        332.69        78.56 o                         
  15   7   5      11352.06      10706.71       263.49 o                         
  16   7   5        281.74        326.63        97.25 o                         
   0   8   5      13069.59      13434.17       427.79 o                         
   1   8   5      45764.09      45054.35       643.62 o                         
   2   8   5       3713.97       3916.45       164.89 o                         
   3   8   5       1781.00       1659.26       126.96 o                         
   4   8   5       2792.02       2744.85       157.85 o                         
   5   8   5      19082.23      19127.68       352.18 o                         
   6   8   5        991.15       1312.37       111.14 o                         
   7   8   5      26117.90      26750.66       448.47 o                         
   8   8   5       2027.10       2185.99       132.55 o                         
   9   8   5       8846.78       8530.85       245.16 o                         
  10   8   5       1044.38       1038.41       112.25 o                         
  11   8   5      12663.58      12802.91       302.51 o                         
  12   8   5       4080.99       3776.48       182.35 o                         
  13   8   5      19026.32      17536.87       455.35 o                         
   1   9   5      23191.08      23241.59       478.71 o                         
   2   9   5       1420.20       1788.63       149.71 o                         
   3   9   5      32370.04      32837.61       589.82 o                         
   4   9   5       3960.69       3754.11       230.75 o                         
   5   9   5      10173.21      10015.13       303.88 o                         
   6   9   5       2920.31       2997.27       195.70 o                         
   7   9   5        405.93        354.82       107.01 o                         
   8   9   5       8572.43       8173.92       261.97 o                         
   0   0   6        134.08        313.45        77.27 o                         
   1   0   6      26860.59      25519.92       426.86 o                         
   2   0   6      10683.60      10750.13       190.21 o                         
   3   0   6       5584.43       5558.25       106.41 o                         
   4   0   6      24078.57      24120.92       364.46 o                         
   5   0   6      13422.03      13044.26       172.98 o                         
   6   0   6       8527.03       8350.90       123.13 o                         
   7   0   6     256160.69     264848.06      2874.43 o                         
   8   0   6       3598.98       3693.02        86.46 o                         
   9   0   6      36109.50      36037.34       401.21 o                         
  10   0   6      10650.53      10499.36       179.95 o                         
  11   0   6      33883.52      34315.67       398.20 o                         
  12   0   6       9900.57       9693.31       153.59 o                         
  13   0   6      26809.41      27305.82       318.97 o                         
  14   0   6         98.04        152.33        41.64 o                         
  15   0   6      48557.79      48865.13       582.39 o                         
  16   0   6      12904.89      13040.48       233.97 o                         
  17   0   6      27222.15      26961.34       381.14 o                         
  18   0   6      14429.13      14203.83       281.67 o                         
  19   0   6      12621.58      12366.96       327.34 o                         
  20   0   6        606.49        597.89       102.81 o                         
  21   0   6      48136.31      47729.79       772.87 o                         
  22   0   6      11860.09      11736.26       346.56 o                         
  23   0   6       3890.35       3818.44       237.84 o                         
   1   1   6      35251.94      33612.94       329.70 o                         
   2   1   6      13349.55      12839.00       161.97 o                         
   3   1   6     370765.97     367040.59      2815.83 o                         
   4   1   6        319.35        354.20        22.30 o                         
   5   1   6         17.45         84.06        15.37 o                         
   6   1   6       2082.72       2024.11        43.15 o                         
   7   1   6      15627.18      15538.05       151.98 o                         
   8   1   6      18305.77      18607.38       177.22 o                         
   9   1   6       2274.87       2537.72        57.80 o                         
  10   1   6         16.85         21.39        19.06 o                         
  11   1   6     116570.10     118825.54       834.21 o                         
  12   1   6       4449.88       4507.45        77.54 o                         
  13   1   6      13631.28      13876.58       149.20 o                         
  14   1   6      11856.42      11875.36       138.84 o                         
  15   1   6      14991.21      14996.19       170.38 o                         
  16   1   6        463.51        392.38        41.68 o                         
  17   1   6      46182.71      45824.89       438.67 o                         
  18   1   6       6914.18       6898.03       142.86 o                         
  19   1   6         20.83         44.39        50.69 o                         
  20   1   6      10152.48      10025.90       202.88 o                         
  21   1   6       2774.07       2651.69       121.43 o                         
  22   1   6       1247.30       1029.68        94.71 o                         
  23   1   6        524.13        637.83        82.83 o                         
   0   2   6       7220.78       6968.68       116.52 o                         
   1   2   6      28059.35      27156.49       234.16 o                         
   2   2   6        823.75        841.22        32.29 o                         
   3   2   6      52100.81      51853.48       425.85 o                         
   4   2   6      10256.87      10667.08       120.33 o                         
   5   2   6      39125.37      38395.21       307.90 o                         
   6   2   6       3228.30       3121.96        57.92 o                         
   7   2   6     114780.86     116727.77       904.11 o                         
   8   2   6         81.86         77.61        21.35 o                         
   9   2   6      22515.75      22402.46       220.69 o                         
  10   2   6       4855.95       4719.95        90.16 o                         
  11   2   6      14858.24      15052.39       181.05 o                         
  12   2   6       3534.72       3675.74        83.64 o                         
  13   2   6       5629.29       5640.66        97.59 o                         
  14   2   6          8.68         -5.58        29.95 o                         
  15   2   6      16034.45      15904.51       179.62 o                         
  16   2   6       2216.71       2355.73        79.90 o                         
  17   2   6      13355.27      13229.44       190.23 o                         
  18   2   6       5348.04       5232.41       142.23 o                         
  19   2   6      11422.91      11297.64       208.88 o                         
  20   2   6         40.91         15.78        63.05 o                         
  21   2   6      24030.63      23374.07       360.72 o                         
  22   2   6       3268.99       3125.82       142.37 o                         
  23   2   6       8267.54       7853.06       203.81 o                         
   1   3   6      33946.12      33015.97       292.58 o                         
   2   3   6        751.45        706.83        29.91 o                         
   3   3   6      51070.55      49356.00       407.98 o                         
   4   3   6        975.49       1047.95        42.38 o                         
   5   3   6      16775.80      16112.76       172.82 o                         
   6   3   6         32.50         70.81        21.63 o                         
   7   3   6        269.38        329.45        31.85 o                         
   8   3   6        248.68        290.53        35.09 o                         
   9   3   6      11834.21      12141.09       173.57 o                         
  10   3   6        422.01        341.21        38.99 o                         
  11   3   6      31780.50      31437.89       336.95 o                         
  12   3   6        581.66        657.87        47.41 o                         
  13   3   6      24377.15      23862.07       272.27 o                         
  14   3   6         60.52         69.10        40.06 o                         
  15   3   6      46716.96      46297.47       475.81 o                         
  16   3   6          4.62        -46.27        46.27 o                         
  17   3   6      15063.67      15218.93       269.08 o                         
  18   3   6        318.50        350.80        67.45 o                         
  19   3   6         95.54        156.42        64.55 o                         
  20   3   6        139.21        197.64        80.96 o                         
  21   3   6       2920.51       2998.61       174.59 o                         
  22   3   6         84.69        123.57        85.01 o                         
   0   4   6       3361.63       3342.10        91.28 o                         
   1   4   6       1883.83       1904.79        51.15 o                         
   2   4   6          1.29         32.54        21.15 o                         
   3   4   6      63308.75      62915.48       505.52 o                         
   4   4   6        810.19       1028.40        46.97 o                         
   5   4   6      69916.89      68348.19       675.94 o                         
   6   4   6        233.90        312.15        36.09 o                         
   7   4   6      17264.79      17252.95       219.53 o                         
   8   4   6       1459.78       1520.76        71.00 o                         
   9   4   6      25593.13      25290.18       297.93 o                         
  10   4   6        744.12        844.65        56.57 o                         
  11   4   6       4306.96       4205.96       105.49 o                         
  12   4   6        109.09        119.48        42.73 o                         
  13   4   6       4604.28       4875.43       140.93 o                         
  14   4   6        489.35        419.98        54.99 o                         
  15   4   6         93.91        122.95        54.41 o                         
  16   4   6       3961.26       4067.29       144.52 o                         
  17   4   6       4294.56       4198.94       140.03 o                         
  18   4   6        468.47        465.38        76.40 o                         
  19   4   6      17223.14      16906.05       312.11 o                         
  20   4   6        463.21        478.85        93.46 o                         
  21   4   6       2595.77       2244.35       138.31 o                         
   1   5   6      42303.05      41256.89       399.10 o                         
   2   5   6        376.37        506.24        40.54 o                         
   3   5   6         55.58        107.13        30.12 o                         
   4   5   6        112.36        116.89        33.96 o                         
   5   5   6      37578.00      36994.47       449.86 o                         
   6   5   6       3840.39       3732.30       103.54 o                         
   7   5   6       1138.75       1283.97        72.71 o                         
   8   5   6       3288.88       3321.10       109.31 o                         
   9   5   6      47294.71      47922.15       601.48 o                         
  10   5   6          0.10         88.21        53.59 o                         
  11   5   6       2169.74       2155.65       120.16 o                         
  12   5   6       8092.35       8100.51       175.54 o                         
  13   5   6      12071.36      11886.54       216.01 o                         
  14   5   6       8385.43       8541.51       236.28 o                         
  15   5   6      39058.18      38563.71       509.96 o                         
  16   5   6         94.17        117.11        66.90 o                         
  17   5   6        770.19        617.52        82.48 o                         
  18   5   6       4623.92       4724.71       166.64 o                         
  19   5   6       1692.72       1639.69       117.93 o                         
  20   5   6       6193.05       5971.68       202.92 o                         
   0   6   6       2424.70       2268.44       127.49 o                         
   1   6   6       2650.53       2544.77        91.00 o                         
   2   6   6         12.09        -27.12        36.04 o                         
   3   6   6       9145.66       9435.90       159.71 o                         
   4   6   6        572.30        771.43        62.13 o                         
   5   6   6      25216.16      25736.92       328.35 o                         
   6   6   6       1245.18       1444.79        80.76 o                         
   7   6   6       1992.50       2104.34       100.26 o                         
   8   6   6          2.43         65.70        54.44 o                         
   9   6   6      37286.37      37101.01       508.02 o                         
  10   6   6       7072.16       7351.78       198.71 o                         
  11   6   6       9465.85       9537.85       242.65 o                         
  12   6   6       3489.04       3278.95       152.86 o                         
  13   6   6       6418.91       6199.20       176.92 o                         
  14   6   6        330.55        368.75        77.48 o                         
  15   6   6       1109.24       1095.02       104.73 o                         
  16   6   6       8898.66       8261.95       225.61 o                         
  17   6   6       6935.46       6511.00       226.60 o                         
  18   6   6       4630.30       4474.85       206.11 o                         
   1   7   6      31903.28      30860.37       430.56 o                         
   2   7   6       2015.58       1984.10        98.57 o                         
   3   7   6         79.84         39.09        50.22 o                         
   4   7   6       1022.47       1243.24        93.31 o                         
   5   7   6       9909.41       9637.37       204.81 o                         
   6   7   6       1796.09       1881.53       113.01 o                         
   7   7   6        107.78         66.98        63.43 o                         
   8   7   6       4037.37       4265.32       152.48 o                         
   9   7   6      30687.88      29536.85       426.66 o                         
  10   7   6        815.01        744.37        79.40 o                         
  11   7   6         85.21         -1.90        68.98 o                         
  12   7   6       4307.15       4397.80       171.88 o                         
  13   7   6       2149.81       2338.11       122.97 o                         
  14   7   6       8291.46       7621.88       205.95 o                         
  15   7   6      11638.28      11685.52       274.38 o                         
   0   8   6       3997.60       3948.15       239.73 o                         
   1   8   6          6.46        222.83        75.91 o                         
   2   8   6        569.14        688.72        93.89 o                         
   3   8   6        811.16        852.94       100.82 o                         
   4   8   6        785.41        849.08       116.66 o                         
   5   8   6       2612.76       2631.27       146.48 o                         
   6   8   6       2229.33       2174.42       139.85 o                         
   7   8   6       1670.56       1904.11       144.77 o                         
   8   8   6        842.57       1019.23       109.80 o                         
   9   8   6      11302.16      11616.06       259.26 o                         
  10   8   6       2254.53       2390.20       150.04 o                         
  11   8   6       5460.42       5653.33       194.29 o                         
  12   8   6       4215.99       3986.38       179.02 o                         
   1   9   6       3291.25       3328.82       214.50 o                         
   2   9   6       1064.81       1167.93       149.75 o                         
   3   9   6       1737.69       2050.72       219.42 o                         
   4   9   6        590.29        859.10       165.14 o                         
   5   9   6        187.90        514.36       148.02 o                         
   6   9   6         29.05        153.00       116.44 o                         
   7   9   6          4.12        -78.75       107.77 o                         
   1   1   7       9094.14       8813.92       111.27 o                         
   2   1   7       2816.93       2763.22        57.36 o                         
   3   1   7        121.86        111.55        19.45 o                         
   4   1   7       2665.90       2681.00        54.78 o                         
   5   1   7         83.56        103.37        17.08 o                         
   6   1   7       2217.57       2175.49        46.55 o                         
   7   1   7       1386.24       1441.33        42.44 o                         
   8   1   7       1812.56       1822.08        46.97 o                         
   9   1   7      12425.20      12711.75       139.48 o                         
  10   1   7      13424.94      13650.66       147.55 o                         
  11   1   7        425.43        497.10        33.49 o                         
  12   1   7       2465.19       2374.63        62.08 o                         
  13   1   7       2364.85       2348.51        64.92 o                         
  14   1   7        658.97        705.73        42.36 o                         
  15   1   7        470.96        396.78        40.79 o                         
  16   1   7          8.15        -24.89        34.47 o                         
  17   1   7        519.93        542.74        52.89 o                         
  18   1   7      10201.04      10299.11       182.12 o                         
  19   1   7        141.29         79.18        58.85 o                         
  20   1   7        288.74        198.38        84.51 o                         
  21   1   7       3935.43       3896.53       151.98 o                         
  22   1   7         58.16        -13.12        79.63 o                         
  23   1   7        183.45        165.39        91.93 o                         
   0   2   7      57203.66      55343.06       647.08 o                         
   1   2   7      31339.87      30325.17       276.86 o                         
   2   2   7        216.64        225.17        18.55 o                         
   3   2   7       7486.81       7615.83        97.54 o                         
   4   2   7        422.84        594.41        31.62 o                         
   5   2   7      31006.35      31740.85       270.62 o                         
   6   2   7      12896.82      13100.92       153.05 o                         
   7   2   7       9357.56       9203.44       112.73 o                         
   8   2   7      22470.43      22411.82       215.24 o                         
   9   2   7         84.21        112.21        25.13 o                         
  10   2   7          2.14         22.34        25.62 o                         
  11   2   7      38528.80      38529.82       365.67 o                         
  12   2   7        199.24        162.67        32.44 o                         
  13   2   7       6261.61       6294.29       119.17 o                         
  14   2   7      16217.20      15964.64       218.58 o                         
  15   2   7       5322.26       5065.97       107.91 o                         
  16   2   7       2810.19       2783.98        84.76 o                         
  17   2   7       5986.61       6061.17       129.04 o                         
  18   2   7         95.52        124.66        51.50 o                         
  19   2   7       8400.33       8308.15       203.28 o                         
  20   2   7       4106.07       4212.08       167.11 o                         
  21   2   7       2675.33       2667.37       143.16 o                         
  22   2   7       6337.32       5739.74       185.69 o                         
   1   3   7      11420.81      10905.04       133.50 o                         
   2   3   7       2800.97       2803.99        58.05 o                         
   3   3   7       8679.30       8632.14       106.89 o                         
   4   3   7      19648.21      19007.23       210.23 o                         
   5   3   7        623.52        655.81        40.52 o                         
   6   3   7       1482.26       1496.81        57.08 o                         
   7   3   7        201.91        242.42        30.97 o                         
   8   3   7       4974.90       4870.96        92.56 o                         
   9   3   7      20656.53      20207.12       242.26 o                         
  10   3   7      26901.77      26233.87       291.13 o                         
  11   3   7       2920.39       2920.47        85.25 o                         
  12   3   7      13388.17      13036.38       183.03 o                         
  13   3   7       2100.66       2096.76        81.65 o                         
  14   3   7       3380.50       3325.21       100.24 o                         
  15   3   7       7365.58       7027.32       147.96 o                         
  16   3   7         92.33        127.65        52.62 o                         
  17   3   7       1341.97       1233.88        89.84 o                         
  18   3   7      27253.42      27095.51       377.89 o                         
  19   3   7       2180.81       2115.27       115.94 o                         
  20   3   7       1078.65       1080.14       111.08 o                         
  21   3   7       9507.95       9364.39       284.11 o                         
  22   3   7         52.51        -89.33        89.33 o                         
   0   4   7      23545.55      22280.99       319.43 o                         
   1   4   7      10820.07      10133.68       134.84 o                         
   2   4   7         43.48         96.30        23.39 o                         
   3   4   7         11.36         54.91        23.91 o                         
   4   4   7        225.76        230.36        30.10 o                         
   5   4   7      34013.77      33870.02       375.78 o                         
   6   4   7      10862.48      10758.37       190.52 o                         
   7   4   7      15291.69      15329.32       198.86 o                         
   8   4   7      12054.27      11606.81       175.34 o                         
   9   4   7       2675.24       2682.90        87.33 o                         
  10   4   7        154.86         66.25        53.24 o                         
  11   4   7      24203.14      24205.24       302.02 o                         
  12   4   7        840.48        938.71        68.80 o                         
  13   4   7       8538.64       8232.39       162.61 o                         
  14   4   7      16488.62      16566.45       265.95 o                         
  15   4   7       3008.95       2833.03       114.27 o                         
  16   4   7        364.07        407.47        71.40 o                         
  17   4   7      10536.33      10395.62       223.45 o                         
  18   4   7        871.97        907.05        91.27 o                         
  19   4   7       4523.64       4821.03       185.65 o                         
  20   4   7       2060.00       1824.71       161.28 o                         
  21   4   7       1621.32       1339.90       120.23 o                         
   1   5   7        125.22        196.30        34.99 o                         
   2   5   7       3029.07       2866.48        76.86 o                         
   3   5   7       6733.73       6690.38       124.26 o                         
   4   5   7      12537.67      12386.42       193.50 o                         
   5   5   7       3189.31       3191.36        96.34 o                         
   6   5   7       2763.01       2785.00        97.84 o                         
   7   5   7       6184.36       5984.44       132.55 o                         
   8   5   7       6241.51       6284.10       152.83 o                         
   9   5   7       2342.32       2671.37       105.56 o                         
  10   5   7       2466.20       2722.31       110.03 o                         
  11   5   7        793.67        674.04        74.70 o                         
  12   5   7       5166.13       5041.19       142.15 o                         
  13   5   7       1511.41       1654.69        96.40 o                         
  14   5   7       1749.95       1721.35       114.68 o                         
  15   5   7       7043.88       7109.19       179.58 o                         
  16   5   7        252.87        340.04        76.97 o                         
  17   5   7         90.80         61.15        74.55 o                         
  18   5   7       5611.97       5402.82       177.39 o                         
  19   5   7       1982.80       1897.07       141.35 o                         
   0   6   7       1249.32       1477.57       109.99 o                         
   1   6   7        358.62        382.89        53.71 o                         
   2   6   7       8762.94       8529.42       177.49 o                         
   3   6   7        857.99        966.74        74.93 o                         
   4   6   7       2009.32       2035.47       103.07 o                         
   5   6   7       5977.46       6281.39       161.14 o                         
   6   6   7          3.22        113.41        47.10 o                         
   7   6   7         81.37         70.09        51.69 o                         
   8   6   7         30.64         11.48        51.58 o                         
   9   6   7        175.57        204.31        63.79 o                         
  10   6   7       2312.15       2316.03       123.92 o                         
  11   6   7        324.05        455.77        88.77 o                         
  12   6   7       8936.24       9035.81       260.21 o                         
  13   6   7       2092.10       2082.94       165.11 o                         
  14   6   7       2601.57       2552.83       136.30 o                         
  15   6   7         91.60          9.84        79.97 o                         
  16   6   7       3375.53       3251.54       163.73 o                         
  17   6   7        737.97        739.66       102.36 o                         
  18   6   7       1123.39        981.93       113.39 o                         
   1   7   7         85.50         83.90        63.37 o                         
   2   7   7       9757.43      10018.32       231.41 o                         
   3   7   7        326.37        298.73        72.58 o                         
   4   7   7        475.57        512.58        70.78 o                         
   5   7   7        327.33        458.85        68.76 o                         
   6   7   7      11419.64      11166.89       238.89 o                         
   7   7   7          8.44         80.02        62.96 o                         
   8   7   7       8116.70       8329.13       207.42 o                         
   9   7   7         82.15         39.64        71.20 o                         
  10   7   7          6.19         38.67        67.04 o                         
  11   7   7        256.32        301.27        77.20 o                         
  12   7   7       1827.01       1854.36       119.66 o                         
  13   7   7       3967.02       3613.45       158.49 o                         
  14   7   7          1.33        -47.92        82.29 o                         
  15   7   7        200.34        370.48        92.69 o                         
   0   8   7         88.42         53.74       130.80 o                         
   1   8   7       6137.59       5759.46       225.78 o                         
   2   8   7      17100.76      16707.53       345.92 o                         
   3   8   7          5.06        153.22        87.13 o                         
   4   8   7       2040.58       2104.07       178.81 o                         
   5   8   7       2018.49       2497.05       165.15 o                         
   6   8   7       3308.98       3462.10       170.27 o                         
   7   8   7       4488.88       4495.66       208.93 o                         
   8   8   7       1424.63       1788.64       145.08 o                         
   9   8   7       2072.93       2372.95       142.26 o                         
  10   8   7       5718.09       5621.45       219.45 o                         
  11   8   7        830.58        968.75       164.56 o                         
  12   8   7       9807.07       9910.93       250.46 o                         
   1   9   7        916.17       1257.59       169.33 o                         
   2   9   7       2581.51       2460.23       208.98 o                         
   3   9   7       3710.38       4087.51       258.50 o                         
   4   9   7        225.00        365.53       135.73 o                         
   5   9   7       1364.46       1386.17       190.89 o                         
   6   9   7       8650.45       8374.66       371.66 o                         
   7   9   7       2817.35       2483.33       309.50 o                         
   0   0   8     657289.50     653478.25     10888.35 o                         
   1   0   8     183265.73     169364.88      3005.23 o                         
   2   0   8       1313.25       1150.01        62.87 o                         
   3   0   8      97273.38      98644.95      1312.17 o                         
   4   0   8      41751.29      43992.55       555.37 o                         
   5   0   8      14157.04      15732.05       242.18 o                         
   6   0   8     167854.52     175408.27      1905.80 o                         
   7   0   8     174538.16     177309.75      2499.78 o                         
   8   0   8     130120.73     131311.16      1390.88 o                         
   9   0   8      19728.59      20288.82       286.74 o                         
  10   0   8      21395.03      21260.14       285.35 o                         
  11   0   8      17591.39      17412.86       260.37 o                         
  12   0   8      35230.16      35264.81       476.72 o                         
  13   0   8      27329.16      27164.40       359.42 o                         
  14   0   8      94576.11      94148.92      1017.06 o                         
  15   0   8       4889.97       5002.05       154.44 o                         
  16   0   8        404.84        247.79        72.01 o                         
  17   0   8      44078.09      44014.00       681.65 o                         
  18   0   8      12921.08      13031.25       322.21 o                         
  19   0   8        786.00        542.14       106.41 o                         
  20   0   8      32339.54      31720.82       609.91 o                         
  21   0   8      12323.52      12021.72       406.27 o                         
  22   0   8        886.51        632.61       131.03 o                         
  23   0   8      32682.07      32285.18       817.17 o                         
   1   1   8       4865.25       4536.99        73.04 o                         
   2   1   8      88236.13      83701.13       882.30 o                         
   3   1   8     164390.45     159476.92      1331.03 o                         
   4   1   8     210910.31     206875.16      1663.57 o                         
   5   1   8       7999.62       8438.01       109.03 o                         
   6   1   8       2654.58       2631.65        54.25 o                         
   7   1   8       3506.35       3651.88        65.71 o                         
   8   1   8       2622.32       2580.62        63.10 o                         
   9   1   8      18476.78      19038.66       190.02 o                         
  10   1   8     148397.23     150490.38      1111.15 o                         
  11   1   8     109142.41     109284.95       825.68 o                         
  12   1   8      17519.16      17439.83       185.75 o                         
  13   1   8      37684.47      38305.52       349.05 o                         
  14   1   8       1551.48       1610.26        64.88 o                         
  15   1   8        526.45        571.50        45.20 o                         
  16   1   8      11000.99      10892.80       158.98 o                         
  17   1   8      33777.44      34144.29       373.62 o                         
  18   1   8      43149.03      43642.96       525.95 o                         
  19   1   8       2232.00       2047.62       108.04 o                         
  20   1   8       9701.42       9580.82       215.62 o                         
  21   1   8      21401.48      21524.09       353.79 o                         
  22   1   8       2257.99       2254.46       150.54 o                         
  23   1   8         66.83        -48.86        91.17 o                         
   0   2   8     151489.97     146392.59      1608.80 o                         
   1   2   8      47019.34      44912.64       450.23 o                         
   2   2   8        386.38        439.86        27.23 o                         
   3   2   8      39512.41      39890.40       352.24 o                         
   4   2   8       4777.01       5200.61        82.78 o                         
   5   2   8         14.78         36.75        19.45 o                         
   6   2   8      65291.00      67132.90       561.64 o                         
   7   2   8     102701.59     101998.22       807.04 o                         
   8   2   8      23165.35      22781.98       222.39 o                         
   9   2   8      35126.64      34893.02       308.79 o                         
  10   2   8      12717.60      12906.59       160.42 o                         
  11   2   8          0.78         67.07        30.02 o                         
  12   2   8        453.25        445.34        41.33 o                         
  13   2   8       7017.92       6904.41       125.48 o                         
  14   2   8      45789.59      45256.08       473.94 o                         
  15   2   8       6338.68       6294.43       131.72 o                         
  16   2   8       3131.96       2930.76       101.04 o                         
  17   2   8      31000.29      31161.79       393.74 o                         
  18   2   8       1785.37       1955.06        93.14 o                         
  19   2   8       2915.35       2839.44       135.07 o                         
  20   2   8       4983.94       4912.71       178.73 o                         
  21   2   8      11161.54      11481.53       262.42 o                         
  22   2   8        871.56        843.99        98.34 o                         
   1   3   8      49759.02      48370.72       407.45 o                         
   2   3   8       1222.39       1237.90        43.74 o                         
   3   3   8      39068.52      37091.78       340.38 o                         
   4   3   8      15866.14      15722.05       190.99 o                         
   5   3   8       1193.98       1191.02        52.71 o                         
   6   3   8      20499.28      20000.86       219.57 o                         
   7   3   8       2273.98       2142.26        67.11 o                         
   8   3   8      13802.93      14044.81       174.84 o                         
   9   3   8      10986.59      11116.40       145.24 o                         
  10   3   8       2360.77       2610.01        76.57 o                         
  11   3   8      34479.70      34617.35       362.82 o                         
  12   3   8       1725.11       1771.46        72.80 o                         
  13   3   8      11083.79      11069.57       180.29 o                         
  14   3   8       1238.43       1147.90        75.82 o                         
  15   3   8      11723.78      11342.87       223.43 o                         
  16   3   8       1504.53       1562.71        93.36 o                         
  17   3   8       5701.66       5771.27       153.38 o                         
  18   3   8       3003.23       2757.38       127.38 o                         
  19   3   8       1052.97       1059.16        94.51 o                         
  20   3   8       3505.78       3470.58       156.41 o                         
  21   3   8        611.85        506.32        95.75 o                         
   0   4   8      10856.50      11108.68       219.51 o                         
   1   4   8       3043.12       3118.75        79.35 o                         
   2   4   8      28809.52      28283.77       289.09 o                         
   3   4   8      11682.63      11663.81       155.85 o                         
   4   4   8       7644.57       7379.04       118.66 o                         
   5   4   8      34358.96      33663.51       364.02 o                         
   6   4   8       4972.61       4843.49       107.30 o                         
   7   4   8       4720.55       4948.53       110.04 o                         
   8   4   8      21680.56      21599.26       266.10 o                         
   9   4   8      30444.10      30615.47       348.84 o                         
  10   4   8       2049.01       1923.97        84.20 o                         
  11   4   8      32738.88      32217.97       360.16 o                         
  12   4   8      47371.32      46688.78       509.88 o                         
  13   4   8       3035.61       3038.58       112.05 o                         
  14   4   8         83.16         79.15        53.54 o                         
  15   4   8       4028.03       4064.11       151.47 o                         
  16   4   8       6841.39       6543.21       179.12 o                         
  17   4   8       4335.44       4129.48       152.62 o                         
  18   4   8       6289.20       6000.48       189.06 o                         
  19   4   8      24052.64      23086.19       395.60 o                         
  20   4   8       8894.77       8720.95       270.39 o                         
   1   5   8      54668.21      53325.67       494.07 o                         
   2   5   8      61402.47      59533.43       604.21 o                         
   3   5   8       2575.64       2840.98        87.70 o                         
   4   5   8      23560.58      23406.14       327.88 o                         
   5   5   8      13872.12      14195.99       205.27 o                         
   6   5   8      20768.31      20564.21       274.00 o                         
   7   5   8       1797.45       2003.74        91.97 o                         
   8   5   8      49459.21      50227.56       568.50 o                         
   9   5   8      42561.62      42783.17       549.69 o                         
  10   5   8      25923.40      25771.96       363.93 o                         
  11   5   8        506.73        490.88        70.79 o                         
  12   5   8       6125.16       6130.38       156.35 o                         
  13   5   8       2127.28       2154.57       116.06 o                         
  14   5   8       8194.35       7855.80       185.55 o                         
  15   5   8      41235.21      39736.31       570.72 o                         
  16   5   8      30976.46      29286.03       409.88 o                         
  17   5   8        167.90        -26.93        79.73 o                         
  18   5   8       1505.11       1504.69       118.95 o                         
  19   5   8         53.90         -4.22        91.83 o                         
   0   6   8      27913.88      27436.81       503.92 o                         
   1   6   8      12581.46      12703.93       203.64 o                         
   2   6   8      52848.82      52306.25       561.10 o                         
   3   6   8      10512.53      10383.97       199.48 o                         
   4   6   8      10537.54      10058.14       226.52 o                         
   5   6   8      60082.94      60141.19       669.30 o                         
   6   6   8      63765.10      63805.41       701.67 o                         
   7   6   8       4272.91       4268.86       133.11 o                         
   8   6   8      25673.87      25547.03       386.02 o                         
   9   6   8       6951.65       7329.76       192.05 o                         
  10   6   8         94.73         66.45        66.99 o                         
  11   6   8      30839.87      30322.97       552.75 o                         
  12   6   8      54032.27      53579.54       779.24 o                         
  13   6   8      14104.79      13771.98       306.90 o                         
  14   6   8      13404.32      13261.99       329.06 o                         
  15   6   8        449.43        526.39        90.53 o                         
  16   6   8       1684.30       1817.25       134.60 o                         
  17   6   8       1601.16       1320.07       156.75 o                         
   1   7   8      18495.43      18357.37       312.32 o                         
   2   7   8      24674.11      25056.60       370.74 o                         
   3   7   8       7813.47       7878.24       206.39 o                         
   4   7   8      23587.67      23794.03       406.56 o                         
   5   7   8      14876.31      14847.52       278.65 o                         
   6   7   8       6740.87       7112.70       264.97 o                         
   7   7   8       6942.05       7064.87       205.44 o                         
   8   7   8      28729.98      28139.05       432.08 o                         
   9   7   8      24536.45      23752.10       413.83 o                         
  10   7   8      13170.79      12964.41       294.25 o                         
  11   7   8         90.76        188.17        75.29 o                         
  12   7   8       6512.99       6909.92       211.88 o                         
  13   7   8       1367.38       1344.64       130.89 o                         
  14   7   8       4591.99       4715.51       208.10 o                         
  15   7   8      31426.00      29937.77       478.57 o                         
   0   8   8        906.02        907.80       228.77 o                         
   1   8   8        961.86       1293.82       266.54 o                         
   2   8   8      10007.95      10129.43       262.85 o                         
   3   8   8       4147.64       4181.81       259.87 o                         
   4   8   8       2717.63       2632.19       159.47 o                         
   5   8   8      21752.39      21245.06       501.96 o                         
   6   8   8      12924.90      13178.23       352.34 o                         
   7   8   8         12.08        457.62       103.55 o                         
   8   8   8       1262.37       1247.12       153.39 o                         
   9   8   8       2010.67       1963.93       147.44 o                         
  10   8   8         52.72        -38.35       107.72 o                         
  11   8   8       6450.07       6115.81       212.16 o                         
  12   8   8       9410.75       8469.81       614.42 o                         
   1   9   8       4782.60       4809.42       244.71 o                         
   2   9   8          3.42         72.49       204.10 o                         
   3   9   8        136.13        280.95       139.71 o                         
   4   9   8        322.43       1041.91       148.35 o                         
   5   9   8       1592.22       1717.72       222.31 o                         
   6   9   8        490.76        592.69       140.54 o                         
   1   1   9       2401.85       2359.13        58.21 o                         
   2   1   9      90195.12      87835.30       762.74 o                         
   3   1   9       8943.17       8792.58       119.52 o                         
   4   1   9      28073.12      27540.83       264.63 o                         
   5   1   9       2667.83       2753.24        62.45 o                         
   6   1   9       9309.93       9457.29       120.98 o                         
   7   1   9         35.35         77.31        20.52 o                         
   8   1   9      30935.74      31653.14       285.04 o                         
   9   1   9       6275.02       6499.93       102.13 o                         
  10   1   9      55791.63      57112.39       465.20 o                         
  11   1   9       4769.29       4714.26        88.84 o                         
  12   1   9        243.62        300.11        34.32 o                         
  13   1   9        214.16        201.08        36.88 o                         
  14   1   9       8591.76       8460.54       131.81 o                         
  15   1   9        119.71         75.82        38.19 o                         
  16   1   9      12145.75      12229.76       179.38 o                         
  17   1   9       3436.08       3379.73       112.52 o                         
  18   1   9       5368.05       5477.43       152.35 o                         
  19   1   9        347.45        439.63        73.53 o                         
  20   1   9       1552.00       1586.11       107.91 o                         
  21   1   9        611.15        517.26        90.82 o                         
  22   1   9       9424.97       8908.84       241.12 o                         
   0   2   9     212512.77     209575.64      2169.34 o                         
   1   2   9      19297.31      18771.84       192.00 o                         
   2   2   9      63043.61      61853.70       545.41 o                         
   3   2   9       1568.04       1652.14        49.20 o                         
   4   2   9      33391.96      32037.88       301.47 o                         
   5   2   9        584.90        659.16        38.16 o                         
   6   2   9     116566.30     116155.85       889.97 o                         
   7   2   9      20682.55      20165.74       216.05 o                         
   8   2   9      82913.77      82753.05       674.27 o                         
   9   2   9       2398.09       2450.02        66.44 o                         
  10   2   9        916.34       1079.86        49.60 o                         
  11   2   9       1094.97       1172.14        53.55 o                         
  12   2   9     105510.87     105596.73       877.18 o                         
  13   2   9       6403.24       6310.81       132.50 o                         
  14   2   9      32692.39      32012.89       364.09 o                         
  15   2   9       2788.10       2856.59       107.22 o                         
  16   2   9       1341.13       1507.64        85.26 o                         
  17   2   9          2.25        -12.50        56.79 o                         
  18   2   9      32137.18      32904.66       478.61 o                         
  19   2   9       1914.43       1881.04       142.94 o                         
  20   2   9      29646.07      28916.86       448.94 o                         
  21   2   9       4219.00       4038.31       174.00 o                         
  22   2   9         11.31        -38.81        90.93 o                         
   1   3   9        761.33        897.71        42.66 o                         
   2   3   9     238860.48     232629.05      1787.08 o                         
   3   3   9      46471.04      45404.77       405.56 o                         
   4   3   9     136791.11     133827.22      1043.35 o                         
   5   3   9       4001.58       3880.62        83.61 o                         
   6   3   9      13792.22      13499.95       166.80 o                         
   7   3   9         75.39        157.49        29.99 o                         
   8   3   9     113598.14     114551.02       956.49 o                         
   9   3   9       9779.14       9982.72       141.24 o                         
  10   3   9     130415.95     131018.02      1063.57 o                         
  11   3   9      22332.23      22005.70       249.97 o                         
  12   3   9       6594.04       7043.72       130.38 o                         
  13   3   9        890.39        891.04        59.59 o                         
  14   3   9      31181.68      31109.52       375.04 o                         
  15   3   9        478.75        533.99        66.94 o                         
  16   3   9      61369.67      60109.49       918.52 o                         
  17   3   9      12767.79      12566.75       237.47 o                         
  18   3   9       8876.86       8980.54       254.32 o                         
  19   3   9        510.51        417.42        83.11 o                         
  20   3   9       4354.46       4502.34       166.42 o                         
  21   3   9       1942.95       1732.75       152.15 o                         
   0   4   9      99222.41      98937.30      1281.46 o                         
   1   4   9       9260.20       9371.87       139.72 o                         
   2   4   9      70878.64      68645.27       655.65 o                         
   3   4   9        386.66        466.08        35.71 o                         
   4   4   9      20157.86      19552.55       243.40 o                         
   5   4   9        123.98        200.68        34.79 o                         
   6   4   9     124269.41     122743.82      1084.96 o                         
   7   4   9      31521.57      31162.08       335.18 o                         
   8   4   9      49596.14      49373.86       501.99 o                         
   9   4   9        341.29        329.97        44.46 o                         
  10   4   9        915.50        936.84        63.32 o                         
  11   4   9        273.95        313.39        48.28 o                         
  12   4   9      84234.42      82860.06       817.86 o                         
  13   4   9       5036.05       5052.66       140.93 o                         
  14   4   9      29710.26      29239.65       407.12 o                         
  15   4   9       4039.15       4069.46       161.82 o                         
  16   4   9        304.93        367.56        69.06 o                         
  17   4   9       1380.70       1178.35       132.70 o                         
  18   4   9      28879.01      29421.80       490.60 o                         
  19   4   9          9.24        113.75        85.41 o                         
  20   4   9      20306.58      19191.38       384.08 o                         
   1   5   9       4627.88       4743.19       102.21 o                         
   2   5   9      31003.17      30292.40       333.19 o                         
   3   5   9      22012.26      21417.04       275.83 o                         
   4   5   9      39102.42      39114.21       457.23 o                         
   5   5   9        115.18        263.20        42.58 o                         
   6   5   9       1784.14       2015.47        84.30 o                         
   7   5   9       1461.64       1502.07        75.28 o                         
   8   5   9      39733.15      40265.65       486.39 o                         
   9   5   9         49.05        149.76        52.61 o                         
  10   5   9       6913.29       7518.39       174.19 o                         
  11   5   9       9494.57       9398.16       201.83 o                         
  12   5   9       6573.21       6541.19       164.78 o                         
  13   5   9       1691.89       1871.46       118.94 o                         
  14   5   9       7350.41       7668.34       196.77 o                         
  15   5   9        186.85        263.20        75.70 o                         
  16   5   9      27518.33      26561.59       387.46 o                         
  17   5   9       4827.09       4633.34       193.36 o                         
  18   5   9        261.10        289.92        98.52 o                         
  19   5   9        110.90        131.79        99.13 o                         
   0   6   9       2307.37       2855.82       154.73 o                         
   1   6   9          0.59         92.20        50.53 o                         
   2   6   9       7145.89       7091.06       147.40 o                         
   3   6   9        837.79        884.75        69.87 o                         
   4   6   9       1347.47       1682.01       110.49 o                         
   5   6   9       4961.48       5251.73       141.52 o                         
   6   6   9       2028.85       2635.44       110.28 o                         
   7   6   9       5060.49       5279.81       166.78 o                         
   8   6   9        566.92        643.72        80.77 o                         
   9   6   9       4648.73       4358.80       162.87 o                         
  10   6   9        882.77        783.28        94.43 o                         
  11   6   9       4301.26       4498.62       163.64 o                         
  12   6   9       3438.15       3726.00       161.75 o                         
  13   6   9         45.74        155.00        80.32 o                         
  14   6   9         59.98        158.44        85.63 o                         
  15   6   9        184.63        245.64        96.84 o                         
  16   6   9         53.21          8.96        90.18 o                         
  17   6   9       2022.60       2028.13       152.10 o                         
   1   7   9       8261.59       8191.21       192.42 o                         
   2   7   9       9463.10       9875.04       215.79 o                         
   3   7   9        281.90        580.78       115.44 o                         
   4   7   9      20286.37      20282.74       357.53 o                         
   5   7   9       3630.12       4069.93       150.50 o                         
   6   7   9        672.60        627.53        92.14 o                         
   7   7   9         17.11        120.65        73.52 o                         
   8   7   9        279.73        382.38        86.21 o                         
   9   7   9       4509.83       4641.63       167.13 o                         
  10   7   9      20771.39      20210.12       396.87 o                         
  11   7   9         15.36         -1.76        85.45 o                         
  12   7   9        706.86        638.46       109.11 o                         
  13   7   9       3165.79       3305.49       174.50 o                         
  14   7   9       2334.70       2565.17       150.97 o                         
  15   7   9       4696.36       5362.96       638.32 o                         
   0   8   9      52052.90      48773.58      1486.21 o                         
   1   8   9       1340.21       1882.99       143.67 o                         
   2   8   9       4718.52       4619.24       206.33 o                         
   3   8   9       2545.95       2291.47       153.03 o                         
   4   8   9       1227.48       1132.07       122.04 o                         
   5   8   9      11471.28      11524.91       313.94 o                         
   6   8   9      38379.99      38850.30       629.86 o                         
   7   8   9          9.48         62.63        98.65 o                         
   8   8   9      16870.97      16792.32       333.44 o                         
   9   8   9       3895.04       3771.89       178.38 o                         
  10   8   9       3471.70       3571.65       183.35 o                         
  11   8   9       2523.00       2337.47       157.32 o                         
   1   9   9       4641.69       4926.58       278.87 o                         
   2   9   9      16257.83      15092.36       488.25 o                         
   3   9   9        385.03        655.56       164.14 o                         
   4   9   9      65649.35      64133.95      1125.66 o                         
   5   9   9       6579.75       6504.50       301.54 o                         
   0   0  10       7455.28       8285.04       254.71 o                         
   1   0  10        740.16        752.44        67.21 o                         
   2   0  10     172451.41     173879.69      2127.93 o                         
   3   0  10      14591.30      14801.76       258.49 o                         
   4   0  10      34297.45      32725.52       474.39 o                         
   5   0  10       6083.43       6225.81       145.06 o                         
   6   0  10       4968.74       4720.63       116.49 o                         
   7   0  10      24463.75      24376.86       311.66 o                         
   8   0  10      48570.29      47992.41       592.99 o                         
   9   0  10      46083.46      46189.16       656.62 o                         
  10   0  10      26229.58      26453.04       361.49 o                         
  11   0  10       3446.90       3513.59       107.88 o                         
  12   0  10     165760.47     165508.88      1771.20 o                         
  13   0  10        326.04        338.87        63.49 o                         
  14   0  10       1758.71       1801.56       127.44 o                         
  15   0  10       7809.55       8190.52       183.30 o                         
  16   0  10      38143.88      37796.21       605.42 o                         
  17   0  10      31708.38      31661.62       571.75 o                         
  18   0  10      27610.68      27295.54       533.84 o                         
  19   0  10       4176.45       3961.19       210.29 o                         
  20   0  10      27647.98      27168.08       567.61 o                         
  21   0  10        530.82        422.36       124.88 o                         
  22   0  10        150.15        279.63       134.94 o                         
   1   1  10      20966.91      20760.24       218.17 o                         
   2   1  10     147753.33     146881.53      1212.12 o                         
   3   1  10      16734.71      16476.93       188.62 o                         
   4   1  10       1646.79       1665.32        55.85 o                         
   5   1  10       9429.10       9509.29       131.01 o                         
   6   1  10      96843.78      96753.48       846.92 o                         
   7   1  10       6321.00       6249.94        97.43 o                         
   8   1  10     199046.52     206701.12      1562.85 o                         
   9   1  10       2914.85       3012.19        73.34 o                         
  10   1  10       8708.88       8821.59       131.16 o                         
  11   1  10       1793.54       1953.75        65.66 o                         
  12   1  10        196.44        303.60        34.78 o                         
  13   1  10      28325.51      28218.16       301.92 o                         
  14   1  10      30248.82      30036.80       333.62 o                         
  15   1  10       1264.62       1126.54        65.00 o                         
  16   1  10      53464.63      53080.71       549.11 o                         
  17   1  10        352.55        377.05        63.87 o                         
  18   1  10       4250.03       4502.31       148.10 o                         
  19   1  10      12395.83      12430.58       255.31 o                         
  20   1  10       4516.49       4472.96       176.35 o                         
  21   1  10       4519.08       4254.28       172.34 o                         
  22   1  10      31797.71      31402.96       478.90 o                         
   0   2  10      19274.89      19122.74       275.42 o                         
   1   2  10       1265.65       1187.82        46.35 o                         
   2   2  10     114535.70     114127.80       935.51 o                         
   3   2  10       8910.42       8813.32       122.81 o                         
   4   2  10       7799.17       7105.16       108.76 o                         
   5   2  10       6590.24       6476.17       102.98 o                         
   6   2  10       3870.34       3760.08        79.18 o                         
   7   2  10      20719.79      20855.01       215.00 o                         
   8   2  10       3540.22       3557.56        78.32 o                         
   9   2  10      18939.49      19252.47       209.60 o                         
  10   2  10      17611.01      17680.76       203.49 o                         
  11   2  10        447.54        439.91        41.50 o                         
  12   2  10      63616.82      63078.72       538.09 o                         
  13   2  10       1000.63        938.97        60.56 o                         
  14   2  10       3864.56       3638.47       112.38 o                         
  15   2  10       1286.06       1385.39        86.52 o                         
  16   2  10      16740.49      16299.47       258.58 o                         
  17   2  10      13992.11      14566.99       264.26 o                         
  18   2  10      12570.18      12856.45       252.43 o                         
  19   2  10       2973.39       3371.38       149.16 o                         
  20   2  10       4439.11       4644.95       167.95 o                         
  21   2  10        211.31        230.81        92.27 o                         
  22   2  10         60.29        -66.25       101.80 o                         
   1   3  10       6523.03       6094.56        91.87 o                         
   2   3  10       1844.26       1886.64        52.48 o                         
   3   3  10      12937.36      12878.28       160.77 o                         
   4   3  10      14402.45      15011.30       170.49 o                         
   5   3  10       1733.37       1825.86        62.84 o                         
   6   3  10      26650.66      26108.30       269.61 o                         
   7   3  10          0.70         -1.19        28.34 o                         
   8   3  10      39452.98      39271.22       375.97 o                         
   9   3  10        542.46        605.22        43.76 o                         
  10   3  10      20813.65      20748.52       240.18 o                         
  11   3  10       7737.56       7644.35       130.38 o                         
  12   3  10        531.96        492.76        52.28 o                         
  13   3  10       6567.51       6647.73       153.03 o                         
  14   3  10       4389.14       4359.78       151.83 o                         
  15   3  10       4934.32       4826.58       139.26 o                         
  16   3  10      11759.88      11617.13       256.77 o                         
  17   3  10       4009.70       3733.08       173.32 o                         
  18   3  10      18169.80      17993.43       341.24 o                         
  19   3  10        146.50         92.51        87.42 o                         
  20   3  10       9213.87       8871.74       249.58 o                         
  21   3  10        588.17        595.32        97.28 o                         
   0   4  10     126763.92     124217.97      1699.37 o                         
   1   4  10       1146.57       1152.32        58.88 o                         
   2   4  10      22496.14      22328.37       249.90 o                         
   3   4  10       1467.43       1431.04        61.82 o                         
   4   4  10        123.09        154.78        32.31 o                         
   5   4  10       7983.35       7963.50       142.21 o                         
   6   4  10       5450.58       5787.33       118.81 o                         
   7   4  10      17414.80      17354.07       223.58 o                         
   8   4  10      24827.97      24854.31       291.54 o                         
   9   4  10        859.04        876.35        61.09 o                         
  10   4  10      10863.44      10483.96       179.84 o                         
  11   4  10       2104.22       2218.48       102.60 o                         
  12   4  10       1087.46       1230.87       107.94 o                         
  13   4  10       1194.03       1086.40        85.35 o                         
  14   4  10      21560.87      22074.18       332.32 o                         
  15   4  10       3273.59       3604.65       198.15 o                         
  16   4  10       2404.95       2155.54       123.89 o                         
  17   4  10        180.09        142.42        83.33 o                         
  18   4  10        162.12        193.40       101.85 o                         
  19   4  10       2358.54       2122.20       149.33 o                         
  20   4  10       4785.43       4992.28       268.24 o                         
   1   5  10       4757.20       4652.17       102.61 o                         
   2   5  10      27405.54      26493.39       317.88 o                         
   3   5  10       7576.44       7397.76       148.38 o                         
   4   5  10      85618.60      85017.10       816.31 o                         
   5   5  10         14.23        129.91        41.45 o                         
   6   5  10      12428.99      12067.57       203.29 o                         
   7   5  10       1610.39       1868.14        85.47 o                         
   8   5  10        125.08        145.12        51.13 o                         
   9   5  10       1760.85       1747.19        94.43 o                         
  10   5  10      60409.79      59709.66       653.11 o                         
  11   5  10      12491.60      12640.72       247.55 o                         
  12   5  10       1581.32       1634.24        97.37 o                         
  13   5  10         85.27          8.81        77.93 o                         
  14   5  10       2174.67       2557.66       129.46 o                         
  15   5  10       7336.23       7215.20       198.04 o                         
  16   5  10       1507.31       1285.32       116.61 o                         
  17   5  10       6435.81       6282.51       269.92 o                         
  18   5  10      20775.94      19942.57       433.74 o                         
   0   6  10      80034.62      78543.60      1103.88 o                         
   1   6  10         13.04         68.98        46.47 o                         
   2   6  10        231.60        354.33        48.47 o                         
   3   6  10        157.84         95.35        56.03 o                         
   4   6  10         92.97        118.98        51.90 o                         
   5   6  10       9502.66       9810.55       204.20 o                         
   6   6  10      42064.46      42379.33       555.74 o                         
   7   6  10       7260.68       7521.48       175.90 o                         
   8   6  10      21492.03      21828.82       335.39 o                         
   9   6  10         74.82        154.98        74.87 o                         
  10   6  10       5945.21       5864.40       176.01 o                         
  11   6  10       6529.27       6702.31       209.32 o                         
  12   6  10        175.86         98.33        82.76 o                         
  13   6  10        108.35        -22.69        80.97 o                         
  14   6  10      45950.58      44244.75       627.10 o                         
  15   6  10       6922.11       6901.98       235.86 o                         
  16   6  10       2022.78       2087.82       161.15 o                         
  17   6  10       1241.43       1119.71       130.75 o                         
   1   7  10       5173.11       5323.71       151.44 o                         
   2   7  10       9935.75       9466.16       235.84 o                         
   3   7  10        796.87        987.35       104.45 o                         
   4   7  10      65393.92      64643.47       924.91 o                         
   5   7  10         14.53        147.66        72.10 o                         
   6   7  10       6180.38       6028.24       187.14 o                         
   7   7  10        693.65        689.56        90.01 o                         
   8   7  10       1170.15       1298.33       104.52 o                         
   9   7  10       3769.70       3635.85       155.71 o                         
  10   7  10      21844.39      22066.86       393.95 o                         
  11   7  10       3836.72       3735.33       174.04 o                         
  12   7  10       2412.32       2456.57       179.88 o                         
  13   7  10        752.83        764.37       107.51 o                         
  14   7  10       3909.91       4189.27       235.35 o                         
   0   8  10      18219.60      17698.54       611.17 o                         
   1   8  10        609.74        326.23       115.45 o                         
   2   8  10        726.21        723.52       154.78 o                         
   3   8  10        170.22        147.83        96.34 o                         
   4   8  10         46.83         80.10       105.69 o                         
   5   8  10       5190.60       5026.67       281.23 o                         
   6   8  10      11823.34      12223.76       367.96 o                         
   7   8  10        260.07        266.57       141.18 o                         
   8   8  10       1806.96       1473.45       135.36 o                         
   9   8  10         74.22         69.58        99.96 o                         
  10   8  10        759.95        745.35       108.83 o                         
   1   9  10       1873.34       1577.29       244.34 o                         
   2   9  10         12.16        144.78       141.77 o                         
   3   9  10        222.31        425.77       149.63 o                         
   1   1  11        387.57        452.99        35.75 o                         
   2   1  11       1202.57       1361.87        55.83 o                         
   3   1  11         24.03         89.32        25.67 o                         
   4   1  11       4354.10       4204.61        94.65 o                         
   5   1  11       3103.61       3049.69        78.27 o                         
   6   1  11       1524.79       1671.85        61.88 o                         
   7   1  11        126.13         80.01        26.71 o                         
   8   1  11        737.64        888.19        45.29 o                         
   9   1  11          0.98          7.78        28.22 o                         
  10   1  11       1080.01       1224.82        53.94 o                         
  11   1  11        374.71        329.21        38.58 o                         
  12   1  11       1980.06       1979.58        72.48 o                         
  13   1  11       6933.93       6675.23       131.71 o                         
  14   1  11        552.04        452.01        51.90 o                         
  15   1  11          0.23         36.03        44.31 o                         
  16   1  11       1464.41       1605.15       102.74 o                         
  17   1  11        452.62        405.59        68.40 o                         
  18   1  11       1231.10       1252.07        90.49 o                         
  19   1  11       3183.61       3258.50       145.29 o                         
  20   1  11        323.73        130.97        82.82 o                         
  21   1  11       1912.13       1764.93       127.41 o                         
  22   1  11         27.75         77.25        95.33 o                         
   0   2  11        143.31        303.84        38.17 o                         
   1   2  11        274.26        264.82        28.88 o                         
   2   2  11       3968.56       3864.21        81.89 o                         
   3   2  11       5246.55       5246.32        99.18 o                         
   4   2  11       3951.81       3937.82        87.01 o                         
   5   2  11        455.05        523.02        42.35 o                         
   6   2  11      17942.17      17914.10       203.73 o                         
   7   2  11         87.77        134.31        28.58 o                         
   8   2  11        837.25        961.82        48.49 o                         
   9   2  11      18389.88      18477.44       206.51 o                         
  10   2  11       5496.34       5524.64       106.31 o                         
  11   2  11        973.81       1111.38        56.39 o                         
  12   2  11       1812.61       2133.23        83.27 o                         
  13   2  11       1308.06       1364.21        75.55 o                         
  14   2  11        318.38        367.33        62.01 o                         
  15   2  11       7731.49       7649.16       181.75 o                         
  16   2  11       5951.89       6156.73       182.33 o                         
  17   2  11      11292.78      11292.83       234.03 o                         
  18   2  11       3060.45       3213.50       146.02 o                         
  19   2  11        991.50        939.77        99.16 o                         
  20   2  11        733.16        604.96        98.78 o                         
  21   2  11       3315.00       3191.66       170.46 o                         
   1   3  11       3659.17       3591.00        76.08 o                         
   2   3  11        170.77        228.51        26.87 o                         
   3   3  11       1096.18       1179.73        47.69 o                         
   4   3  11       1835.83       1946.31        67.08 o                         
   5   3  11       6129.88       6035.62       123.78 o                         
   6   3  11          7.89         -2.83        27.67 o                         
   7   3  11       3177.58       3121.69        82.26 o                         
   8   3  11       4219.17       4273.45        93.25 o                         
   9   3  11         61.92         95.19        34.60 o                         
  10   3  11         21.09         23.31        35.61 o                         
  11   3  11        270.47        186.57        44.43 o                         
  12   3  11       1137.39       1178.62        65.92 o                         
  13   3  11      26624.48      26166.89       344.16 o                         
  14   3  11       1304.79       1210.20        83.20 o                         
  15   3  11         10.07          0.29        60.37 o                         
  16   3  11       1652.97       1631.11       110.18 o                         
  17   3  11        585.80        677.77        96.22 o                         
  18   3  11       1697.97       1455.83       114.61 o                         
  19   3  11      13575.95      13696.17       301.64 o                         
  20   3  11       1146.56        889.31       110.87 o                         
  21   3  11       6768.88       6691.42       223.89 o                         
   0   4  11       3716.43       3734.76       141.18 o                         
   1   4  11        337.31        347.13        36.17 o                         
   2   4  11       1277.80       1304.80        57.91 o                         
   3   4  11       7770.68       7545.45       130.31 o                         
   4   4  11      12479.94      12471.59       183.94 o                         
   5   4  11       1692.85       1680.50        71.33 o                         
   6   4  11       3332.79       3326.66        99.18 o                         
   7   4  11       2172.13       2168.88        86.54 o                         
   8   4  11         14.62        -26.77        43.07 o                         
   9   4  11      18973.79      18894.00       268.81 o                         
  10   4  11       2460.20       2331.01       106.88 o                         
  11   4  11        465.24        415.68        59.37 o                         
  12   4  11       7153.47       6765.17       180.10 o                         
  13   4  11        243.57        195.27        62.73 o                         
  14   4  11        712.17        678.37        88.85 o                         
  15   4  11       4268.19       4365.07       159.39 o                         
  16   4  11       1613.55       1398.17       141.89 o                         
  17   4  11      14153.04      14004.89       336.14 o                         
  18   4  11       3880.29       3558.92       202.91 o                         
  19   4  11       1372.20       1392.17       155.13 o                         
  20   4  11          6.89        -64.79       111.31 o                         
   1   5  11       6580.40       6505.69       128.33 o                         
   2   5  11       3534.72       3622.52       119.03 o                         
   3   5  11       9912.40       9963.31       177.27 o                         
   4   5  11       3002.99       3101.27        99.52 o                         
   5   5  11        500.01        553.58        66.72 o                         
   6   5  11       3931.69       3926.15       124.89 o                         
   7   5  11       2819.62       2785.30       105.10 o                         
   8   5  11       1559.25       1845.38       101.64 o                         
   9   5  11         79.85        120.89        53.78 o                         
  10   5  11       2861.41       3230.68       132.28 o                         
  11   5  11       2487.68       2593.23       128.90 o                         
  12   5  11        135.47        111.26        67.20 o                         
  13   5  11      12386.43      11934.33       298.04 o                         
  14   5  11         97.10        185.79        81.29 o                         
  15   5  11         14.50        -75.92        80.81 o                         
  16   5  11        147.37         65.18        92.21 o                         
  17   5  11        759.37        678.55       113.81 o                         
  18   5  11         10.81         18.32       101.44 o                         
   0   6  11         82.21        362.52        97.69 o                         
   1   6  11       4011.24       4415.69       128.07 o                         
   2   6  11         12.57         13.56        59.40 o                         
   3   6  11       3199.67       3314.72       129.38 o                         
   4   6  11       2474.13       2336.03       146.36 o                         
   5   6  11       2238.17       2475.46       115.96 o                         
   6   6  11        138.50        342.16        67.46 o                         
   7   6  11      11732.77      12272.20       247.27 o                         
   8   6  11        735.66        895.11        87.70 o                         
   9   6  11       3494.37       3734.02       150.06 o                         
  10   6  11        116.87        175.79        73.52 o                         
  11   6  11        556.67        549.78        88.13 o                         
  12   6  11       1786.23       1633.68       118.43 o                         
  13   6  11        607.92        353.07        93.43 o                         
  14   6  11       1571.41       1786.84       153.44 o                         
  15   6  11        821.82        678.12       114.62 o                         
  16   6  11        442.19        326.26       112.38 o                         
   1   7  11       4305.60       4550.89       161.17 o                         
   2   7  11        461.38        499.36        84.16 o                         
   3   7  11      11749.45      11817.34       397.26 o                         
   4   7  11        680.09        871.01        96.83 o                         
   5   7  11        301.56        214.12        75.96 o                         
   6   7  11        626.88        581.54        85.22 o                         
   7   7  11          0.43        -76.24        76.24 o                         
   8   7  11          8.60         31.15        75.86 o                         
   9   7  11         79.04        -54.48        87.24 o                         
  10   7  11         37.43        159.52        90.62 o                         
  11   7  11      10412.73      10560.44       284.77 o                         
  12   7  11        850.10        638.10       118.35 o                         
  13   7  11       1645.77       1597.48       148.16 o                         
  14   7  11        230.64        110.62       120.91 o                         
   0   8  11       4827.51       5314.42       275.78 o                         
   1   8  11       3887.69       3648.89       173.63 o                         
   2   8  11          7.12        -97.30        97.30 o                         
   3   8  11        813.17        718.77       118.42 o                         
   4   8  11         21.86        -99.93        99.93 o                         
   5   8  11       3183.96       3184.16       200.89 o                         
   6   8  11        171.21        139.59       140.00 o                         
   7   8  11      11375.28      10906.59       382.03 o                         
   8   8  11        176.79        222.45       108.94 o                         
   9   8  11         49.41         29.83       104.78 o                         
  10   8  11        915.54        855.24       139.94 o                         
   1   9  11       3357.38       2912.96       314.91 o                         
   0   0  12        468.89        484.34        68.88 o                         
   1   0  12      42686.30      41456.56       647.03 o                         
   2   0  12     191580.25     186688.55      2307.46 o                         
   3   0  12      13144.18      12976.69       295.90 o                         
   4   0  12      28822.63      27583.36       435.52 o                         
   5   0  12      24032.71      24058.14       390.10 o                         
   6   0  12     100343.25     100417.23      1289.83 o                         
   7   0  12      63956.04      63876.34       865.58 o                         
   8   0  12       6292.93       6542.45       140.16 o                         
   9   0  12       6537.57       6465.50       139.04 o                         
  10   0  12       2638.37       2440.18        98.63 o                         
  11   0  12       2165.80       2146.14        95.82 o                         
  12   0  12     146551.30     149881.58      1717.93 o                         
  13   0  12      40743.42      40362.11       555.75 o                         
  14   0  12          5.73          8.17        54.06 o                         
  15   0  12      17972.08      19100.07       454.46 o                         
  16   0  12        801.29        770.77       149.43 o                         
  17   0  12        916.44        967.31       130.36 o                         
  18   0  12      45895.12      46453.12       854.83 o                         
  19   0  12       7241.32       7137.87       287.80 o                         
  20   0  12       5831.76       5927.15       271.97 o                         
  21   0  12      11687.11      12457.83       386.98 o                         
   1   1  12       2003.09       2103.05        73.54 o                         
   2   1  12     100714.20     100864.96       866.63 o                         
   3   1  12      35361.91      34556.61       359.36 o                         
   4   1  12       6476.58       5967.14       109.17 o                         
   5   1  12      22655.07      21947.83       253.20 o                         
   6   1  12      36901.12      35544.64       364.81 o                         
   7   1  12        213.57        323.90        35.95 o                         
   8   1  12     170359.56     174551.84      1374.50 o                         
   9   1  12      23624.13      23851.21       249.12 o                         
  10   1  12        830.05        786.99        46.85 o                         
  11   1  12      16718.51      16748.32       206.26 o                         
  12   1  12       2417.70       2412.02        87.06 o                         
  13   1  12         20.08         44.28        42.78 o                         
  14   1  12      24738.24      23820.36       308.70 o                         
  15   1  12       7244.57       6947.84       159.89 o                         
  16   1  12      72210.92      73665.79       896.86 o                         
  17   1  12       8853.70       8892.75       196.29 o                         
  18   1  12      15555.99      15788.86       268.55 o                         
  19   1  12       2720.89       2578.56       132.92 o                         
  20   1  12        932.27        842.04       106.37 o                         
  21   1  12          5.22        -88.81        88.81 o                         
   0   2  12       6423.81       6221.53       145.74 o                         
   1   2  12      11877.94      11607.06       148.01 o                         
   2   2  12      86925.87      85782.43       729.01 o                         
   3   2  12       1014.80        922.57        48.94 o                         
   4   2  12      21290.91      20459.30       229.47 o                         
   5   2  12       3155.72       2911.78        80.97 o                         
   6   2  12       9017.26       8871.03       138.59 o                         
   7   2  12      12150.72      12101.75       163.04 o                         
   8   2  12       2153.04       2241.22        77.78 o                         
   9   2  12       2704.15       2682.70        79.60 o                         
  10   2  12       9086.02       9100.34       141.74 o                         
  11   2  12       2052.61       2106.19        78.79 o                         
  12   2  12      89571.66      90103.11       848.89 o                         
  13   2  12       8904.77       8786.64       166.34 o                         
  14   2  12       9128.58       8992.83       184.44 o                         
  15   2  12       2419.58       2311.88       122.81 o                         
  16   2  12       5704.00       5859.91       206.86 o                         
  17   2  12          0.57        -82.11        82.11 o                         
  18   2  12      18095.95      18868.95       392.90 o                         
  19   2  12       2766.24       2164.06       159.86 o                         
  20   2  12       3505.06       3301.67       160.41 o                         
  21   2  12       2450.50       2332.14       163.74 o                         
   1   3  12        781.37        792.98        44.49 o                         
   2   3  12      16034.31      15672.12       199.64 o                         
   3   3  12       2304.15       2618.01        70.89 o                         
   4   3  12      36475.57      36606.04       378.84 o                         
   5   3  12         18.21         65.30        32.97 o                         
   6   3  12      42398.44      41861.05       408.57 o                         
   7   3  12        796.20        733.41        48.34 o                         
   8   3  12      39601.82      39779.38       379.91 o                         
   9   3  12        350.44        268.18        43.25 o                         
  10   3  12       6666.82       6992.84       134.89 o                         
  11   3  12        292.78        274.64        46.43 o                         
  12   3  12        933.99        794.93        76.37 o                         
  13   3  12       1042.57        901.83        75.62 o                         
  14   3  12        269.13        345.03        69.19 o                         
  15   3  12          0.26        112.07        82.93 o                         
  16   3  12       7041.17       7112.57       222.78 o                         
  17   3  12        136.83         74.96        90.46 o                         
  18   3  12      10115.04       9596.68       252.70 o                         
  19   3  12         12.34        -21.96        85.63 o                         
  20   3  12       7929.02       7932.74       248.25 o                         
   0   4  12      66267.94      63842.58       951.43 o                         
   1   4  12       7414.54       7472.75       138.20 o                         
   2   4  12       5535.71       5726.82       120.46 o                         
   3   4  12       2335.50       2454.53        74.76 o                         
   4   4  12        628.13        754.93        53.21 o                         
   5   4  12       9283.84       9315.80       166.80 o                         
   6   4  12      31729.98      31635.16       353.30 o                         
   7   4  12      10005.78      10384.39       172.74 o                         
   8   4  12       2512.05       2597.52       102.40 o                         
   9   4  12       1072.94       1072.43        71.96 o                         
  10   4  12      19608.09      19077.14       323.81 o                         
  11   4  12         19.52         93.25        73.34 o                         
  12   4  12       8717.54       8594.29       195.31 o                         
  13   4  12       5715.76       5825.35       170.77 o                         
  14   4  12      42659.21      42085.43       612.46 o                         
  15   4  12       5584.73       5602.08       192.15 o                         
  16   4  12      15429.20      15346.86       332.51 o                         
  17   4  12        318.73        312.89        94.88 o                         
  18   4  12        157.08        202.18       108.90 o                         
  19   4  12        944.35        902.58       112.78 o                         
   1   5  12       8343.96       8385.57       159.05 o                         
   2   5  12       5661.97       5794.69       130.67 o                         
   3   5  12      30209.80      29465.82       387.73 o                         
   4   5  12      87101.83      86537.88       924.78 o                         
   5   5  12      11104.16      10874.79       198.34 o                         
   6   5  12      12811.30      13193.27       235.24 o                         
   7   5  12        855.29        888.73        69.93 o                         
   8   5  12         66.73         10.54        73.41 o                         
   9   5  12      10709.56      10972.27       236.29 o                         
  10   5  12      47592.16      47586.53       622.25 o                         
  11   5  12      11267.24      11269.74       245.88 o                         
  12   5  12        365.02        229.13        74.20 o                         
  13   5  12       2377.15       2577.42       140.82 o                         
  14   5  12       7808.98       8006.37       227.96 o                         
  15   5  12       3192.29       3321.87       203.66 o                         
  16   5  12       2237.38       2056.03       176.60 o                         
  17   5  12       8405.94       8481.17       269.42 o                         
  18   5  12      10237.85       9573.61       293.46 o                         
   0   6  12     128703.09     129716.84      2383.62 o                         
   1   6  12      25275.63      25758.28       378.61 o                         
   2   6  12         64.01        104.60        62.30 o                         
   3   6  12        656.87        771.44        82.39 o                         
   4   6  12       3447.25       3156.09       137.89 o                         
   5   6  12      11001.27      10775.55       242.20 o                         
   6   6  12      36182.05      36099.70       477.04 o                         
   7   6  12      18946.42      19538.59       396.12 o                         
   8   6  12      16831.94      16564.91       294.41 o                         
   9   6  12       8616.44       8605.33       212.35 o                         
  10   6  12      16563.52      16350.52       303.84 o                         
  11   6  12       2199.52       2173.25       136.63 o                         
  12   6  12       3653.56       3822.75       199.14 o                         
  13   6  12      12488.19      12604.88       330.13 o                         
  14   6  12      25915.34      25667.59       465.00 o                         
  15   6  12       7571.20       7799.92       327.15 o                         
  16   6  12       8900.96       8551.29       272.86 o                         
   1   7  12       5123.77       5228.93       170.62 o                         
   2   7  12      14819.62      14967.88       299.30 o                         
   3   7  12      11326.98      11512.80       311.67 o                         
   4   7  12      33306.86      32146.07       529.47 o                         
   5   7  12       4615.69       4622.97       184.08 o                         
   6   7  12       2767.91       2762.82       145.99 o                         
   7   7  12          6.41        -78.18        78.18 o                         
   8   7  12        588.80        579.34        90.17 o                         
   9   7  12       5544.28       5876.75       217.83 o                         
  10   7  12      41359.20      41634.27       925.04 o                         
  11   7  12       4764.19       4748.68       210.67 o                         
  12   7  12        177.93         99.56       108.69 o                         
  13   7  12       1116.47       1105.51       141.21 o                         
   0   8  12      44744.59      42400.04       871.71 o                         
   1   8  12       4955.21       5075.03       256.45 o                         
   2   8  12        519.80        819.47       141.14 o                         
   3   8  12          5.13       -105.30       105.30 o                         
   4   8  12        245.51        161.47       124.36 o                         
   5   8  12        720.33        690.20       132.46 o                         
   6   8  12       7675.92       7746.52       343.59 o                         
   7   8  12       2569.59       2465.74       177.39 o                         
   8   8  12       8028.93       7292.45       252.22 o                         
   9   8  12       1692.31       1849.56       174.09 o                         
   1   1  13       2104.53       2228.89        75.18 o                         
   2   1  13      13277.77      13069.94       181.56 o                         
   3   1  13      65910.31      65577.55       600.61 o                         
   4   1  13      26718.83      26463.44       300.85 o                         
   5   1  13      18291.01      18058.67       226.39 o                         
   6   1  13         15.96        -17.22        31.87 o                         
   7   1  13      12388.98      12912.01       201.17 o                         
   8   1  13      12597.65      13015.76       166.81 o                         
   9   1  13      14507.32      14572.54       185.10 o                         
  10   1  13       5360.53       5354.41       108.74 o                         
  11   1  13      14640.01      14809.73       194.99 o                         
  12   1  13       2730.43       2793.00        92.85 o                         
  13   1  13        388.10        321.74        52.06 o                         
  14   1  13       4496.34       4313.67       128.61 o                         
  15   1  13      13822.81      13919.55       281.36 o                         
  16   1  13      10025.27      10084.67       230.26 o                         
  17   1  13       8288.40       8780.33       215.48 o                         
  18   1  13        101.50        158.01        72.73 o                         
  19   1  13        118.99         74.95        77.21 o                         
  20   1  13        287.64         45.06        85.87 o                         
  21   1  13       1968.74       1762.70       142.40 o                         
   0   2  13      23447.32      22849.03       344.33 o                         
   1   2  13      91507.39      89009.09       860.53 o                         
   2   2  13      31274.62      30535.55       340.54 o                         
   3   2  13       2723.42       2769.97        75.44 o                         
   4   2  13       2334.88       2294.62        77.30 o                         
   5   2  13      38730.24      39001.80       397.19 o                         
   6   2  13      47974.21      47741.48       480.85 o                         
   7   2  13     110603.72     112424.82       980.12 o                         
   8   2  13      11706.75      12025.68       169.73 o                         
   9   2  13       2465.22       2512.78        92.09 o                         
  10   2  13          7.36        -36.74        36.74 o                         
  11   2  13      13082.33      13296.66       204.82 o                         
  12   2  13      16243.20      16103.24       240.79 o                         
  13   2  13      52829.23      53239.18       590.05 o                         
  14   2  13      20580.68      20413.61       325.12 o                         
  15   2  13      15097.39      15525.61       341.85 o                         
  16   2  13        152.17        296.47        87.58 o                         
  17   2  13      12506.87      12901.69       318.24 o                         
  18   2  13       8547.34       8447.55       253.17 o                         
  19   2  13      12289.10      12411.16       358.69 o                         
  20   2  13       6315.18       6031.89       232.76 o                         
  21   2  13      12077.76      11928.62       293.41 o                         
   1   3  13      14329.47      14024.14       195.16 o                         
   2   3  13      52384.96      52030.24       524.51 o                         
   3   3  13     191386.12     188220.23      1562.51 o                         
   4   3  13      61832.80      60586.11       611.16 o                         
   5   3  13      50448.59      49558.46       487.09 o                         
   6   3  13       2420.23       2525.05        87.87 o                         
   7   3  13      22592.35      22822.70       257.60 o                         
   8   3  13      45583.55      46110.27       441.10 o                         
   9   3  13      64265.36      65261.91       607.71 o                         
  10   3  13      26751.29      26783.18       294.15 o                         
  11   3  13      50701.05      50888.41       519.08 o                         
  12   3  13       2902.21       2873.43       117.53 o                         
  13   3  13       6180.58       6285.35       157.67 o                         
  14   3  13      16184.78      15926.45       306.98 o                         
  15   3  13      35629.32      35744.79       514.74 o                         
  16   3  13      28821.78      29001.45       497.70 o                         
  17   3  13      32466.65      33500.01       528.83 o                         
  18   3  13       1157.31       1204.05       132.28 o                         
  19   3  13         33.57        103.87       101.89 o                         
  20   3  13       1146.10       1123.42       128.13 o                         
   0   4  13      35949.83      35231.06       548.99 o                         
   1   4  13      91811.32      90390.57       886.23 o                         
   2   4  13      21204.59      21112.30       276.08 o                         
   3   4  13         46.33        172.07        40.23 o                         
   4   4  13       5827.94       5634.36       118.54 o                         
   5   4  13      22353.32      22108.60       296.09 o                         
   6   4  13      18793.94      18747.16       274.61 o                         
   7   4  13      89622.20      89410.73       930.10 o                         
   8   4  13      14436.19      14480.56       233.01 o                         
   9   4  13       2499.92       2339.06       110.05 o                         
  10   4  13        202.35        142.87        59.22 o                         
  11   4  13      13399.21      13452.84       252.38 o                         
  12   4  13      21353.95      21224.57       333.93 o                         
  13   4  13      41557.88      41351.23       751.71 o                         
  14   4  13       8525.16       8686.01       339.72 o                         
  15   4  13      11321.68      11129.68       279.19 o                         
  16   4  13       1428.00       1583.43       154.32 o                         
  17   4  13      10742.55      10813.95       286.67 o                         
  18   4  13       7759.99       7435.41       260.97 o                         
  19   4  13      11236.21      10785.62       283.17 o                         
   1   5  13       3995.16       3757.01       123.98 o                         
   2   5  13      17784.96      17404.76       293.69 o                         
   3   5  13      41315.31      39944.12       561.38 o                         
   4   5  13       2374.47       2659.55       100.90 o                         
   5   5  13       3372.60       3419.52       126.66 o                         
   6   5  13       3943.17       3929.95       129.40 o                         
   7   5  13        592.46        638.48       112.48 o                         
   8   5  13      11188.40      11518.79       232.63 o                         
   9   5  13      14401.89      14225.57       305.69 o                         
  10   5  13       7768.44       8299.63       293.38 o                         
  11   5  13      14827.78      14934.24       337.53 o                         
  12   5  13        345.39        231.05        77.69 o                         
  13   5  13      12673.20      12918.50       296.35 o                         
  14   5  13       5872.94       5518.88       203.13 o                         
  15   5  13       2019.31       2018.67       211.64 o                         
  16   5  13       5477.57       5472.01       230.83 o                         
  17   5  13      12399.11      11782.33       358.11 o                         
   0   6  13        601.03       1174.40       206.41 o                         
   1   6  13       4419.25       4665.35       160.08 o                         
   2   6  13       1156.24       1149.90        99.72 o                         
   3   6  13       1427.08       1373.90        94.46 o                         
   4   6  13        253.50        259.97        75.60 o                         
   5   6  13       3658.61       3910.02       196.27 o                         
   6   6  13        828.08       1201.69       105.10 o                         
   7   6  13       6381.98       7023.55       193.02 o                         
   8   6  13        362.39        261.24        92.60 o                         
   9   6  13       1195.71       1172.55       106.85 o                         
  10   6  13        223.37        234.48        91.62 o                         
  11   6  13          4.62         79.40        88.14 o                         
  12   6  13       1267.40       1167.46       125.14 o                         
  13   6  13         21.97        143.28       100.97 o                         
  14   6  13       1310.29       1248.03       142.45 o                         
  15   6  13        269.57        369.81       111.20 o                         
   1   7  13      10646.92      10569.86       283.68 o                         
   2   7  13       1917.43       2479.42       158.78 o                         
   3   7  13       3092.66       3655.63       183.85 o                         
   4   7  13      10396.71      10686.90       315.76 o                         
   5   7  13      10051.77      10490.28       313.62 o                         
   6   7  13        142.71        168.50        88.69 o                         
   7   7  13       1053.71       1099.02       115.12 o                         
   8   7  13        666.09        590.62       133.65 o                         
   9   7  13      17265.72      17854.39       384.20 o                         
  10   7  13       6110.69       6702.33       253.50 o                         
  11   7  13        383.58        234.59       104.00 o                         
  12   7  13       1306.73       1167.36       143.92 o                         
   0   8  13      15908.46      15856.65       435.69 o                         
   1   8  13      11018.45      10651.51       320.14 o                         
   2   8  13        188.42        360.62       121.86 o                         
   3   8  13       1319.63       1010.41       145.13 o                         
   4   8  13        929.06        922.15       140.16 o                         
   5   8  13      29221.76      28731.99       595.55 o                         
   6   8  13       8629.29       7969.59       348.90 o                         
   7   8  13       5162.72       5728.01       238.72 o                         
   8   8  13       7551.10       7967.27       274.36 o                         
   0   0  14      48433.50      46634.16      1244.01 o                         
   1   0  14     102943.64     102052.48      1440.51 o                         
   2   0  14       7486.93       7843.04       188.40 o                         
   3   0  14         41.10        108.65        53.18 o                         
   4   0  14      22279.42      21100.95       371.57 o                         
   5   0  14      29133.72      28871.01       438.79 o                         
   6   0  14      13245.84      13001.66       239.01 o                         
   7   0  14     160858.77     162361.72      1922.49 o                         
   8   0  14      23428.18      24134.87       402.08 o                         
   9   0  14       5564.72       5540.69       146.92 o                         
  10   0  14       1885.06       1675.14        94.24 o                         
  11   0  14        410.19        569.28        73.43 o                         
  12   0  14      11572.07      11817.88       256.95 o                         
  13   0  14      56572.49      57775.07       845.37 o                         
  14   0  14      64380.26      64557.96       992.17 o                         
  15   0  14      23478.15      24084.68       474.56 o                         
  16   0  14        236.96         46.83       110.60 o                         
  17   0  14      29734.79      30008.29       628.28 o                         
  18   0  14       3608.21       3480.54       223.91 o                         
  19   0  14       3717.60       3929.21       275.54 o                         
  20   0  14       3407.37       3527.47       287.96 o                         
  21   0  14      16524.08      16710.63       663.82 o                         
   1   1  14       1151.70       1314.38        65.60 o                         
   2   1  14         24.13         79.34        37.50 o                         
   3   1  14     231228.17     232772.08      1965.91 o                         
   4   1  14      74619.29      74583.88       742.24 o                         
   5   1  14      18670.70      18383.87       228.54 o                         
   6   1  14      22356.39      22369.00       276.55 o                         
   7   1  14      19170.47      19153.26       233.21 o                         
   8   1  14      16347.52      16536.57       232.51 o                         
   9   1  14      30003.45      30382.47       308.34 o                         
  10   1  14      24718.15      25107.34       278.02 o                         
  11   1  14      64222.61      64760.62       601.23 o                         
  12   1  14       3074.08       2927.42       101.36 o                         
  13   1  14      10452.86      10159.64       179.70 o                         
  14   1  14        248.96        240.53        66.28 o                         
  15   1  14       9078.18       9509.21       228.53 o                         
  16   1  14        234.65        256.78        67.30 o                         
  17   1  14      33794.43      35249.33       499.12 o                         
  18   1  14      28058.97      27968.33       407.44 o                         
  19   1  14        901.01        807.29        95.83 o                         
  20   1  14       1806.84       1686.35       155.95 o                         
  21   1  14      10962.10      10076.27       274.65 o                         
   0   2  14      40438.25      38482.25       710.24 o                         
   1   2  14      46492.83      44918.06       446.74 o                         
   2   2  14      17990.46      17756.04       231.36 o                         
   3   2  14       8007.52       8154.75       132.94 o                         
   4   2  14      13702.69      13677.71       190.04 o                         
   5   2  14       1117.41       1190.66        63.40 o                         
   6   2  14       1883.77       1959.16        93.25 o                         
   7   2  14      50792.46      52052.58       526.19 o                         
   8   2  14      11084.58      11088.66       168.05 o                         
   9   2  14       2131.85       2069.46        81.86 o                         
  10   2  14       5432.45       5353.98       130.09 o                         
  11   2  14         25.20        -10.08        50.88 o                         
  12   2  14      12190.98      12388.64       214.32 o                         
  13   2  14      13095.62      13091.97       231.95 o                         
  14   2  14      29978.05      30565.46       448.77 o                         
  15   2  14       6315.50       6252.13       234.78 o                         
  16   2  14       2592.31       2381.01       154.12 o                         
  17   2  14       7278.19       7005.73       249.25 o                         
  18   2  14       3383.82       3395.03       208.41 o                         
  19   2  14        736.76        646.60       110.91 o                         
  20   2  14        582.67        597.18       114.23 o                         
   1   3  14       2305.85       2331.79        84.15 o                         
   2   3  14       3387.79       3402.23        94.77 o                         
   3   3  14      10758.74      10937.65       173.47 o                         
   4   3  14       8488.47       8467.46       153.65 o                         
   5   3  14       1489.34       1541.62        73.95 o                         
   6   3  14      20408.13      20792.87       281.87 o                         
   7   3  14        298.90        260.34        46.58 o                         
   8   3  14      26470.90      26709.36       319.21 o                         
   9   3  14        130.98        198.43        53.08 o                         
  10   3  14       9980.94      10080.34       168.97 o                         
  11   3  14       5251.23       5127.98       134.58 o                         
  12   3  14       2359.95       2213.88       112.64 o                         
  13   3  14       5073.59       5029.45       191.11 o                         
  14   3  14         73.51         -3.16        77.97 o                         
  15   3  14       6217.48       6156.00       238.27 o                         
  16   3  14       7350.41       7590.26       252.11 o                         
  17   3  14       4345.14       4445.82       216.39 o                         
  18   3  14      12195.13      12094.14       318.88 o                         
  19   3  14         14.53        165.29       110.27 o                         
   0   4  14      13635.86      13490.53       315.94 o                         
   1   4  14        550.84        609.75        55.60 o                         
   2   4  14      30679.09      29742.66       359.09 o                         
   3   4  14      17448.12      17313.80       242.08 o                         
   4   4  14       6060.46       6057.36       135.27 o                         
   5   4  14      29766.72      29162.50       392.41 o                         
   6   4  14        864.79        865.23        69.00 o                         
   7   4  14       1334.70       1350.99        84.68 o                         
   8   4  14         48.97        -10.58        52.86 o                         
   9   4  14       3730.01       3734.20       143.69 o                         
  10   4  14      15022.47      15165.55       281.93 o                         
  11   4  14       5193.98       5445.57       164.12 o                         
  12   4  14      11802.64      11866.14       253.49 o                         
  13   4  14       8914.06       9370.65       280.63 o                         
  14   4  14       1170.65       1101.26       107.33 o                         
  15   4  14        510.59        469.81       112.60 o                         
  16   4  14      12678.78      12621.65       324.61 o                         
  17   4  14        640.28        514.96       117.22 o                         
  18   4  14       2446.47       2041.57       186.32 o                         
   1   5  14      24659.40      23809.24       349.93 o                         
   2   5  14      10618.07      10580.50       201.51 o                         
   3   5  14      24467.57      24024.24       371.16 o                         
   4   5  14         19.48         49.69        57.20 o                         
   5   5  14      27555.36      27467.24       359.29 o                         
   6   5  14      21544.68      21397.10       335.90 o                         
   7   5  14       6665.31       6708.57       231.42 o                         
   8   5  14      21498.77      21634.71       473.80 o                         
   9   5  14      49575.05      49670.39       732.23 o                         
  10   5  14         38.01         85.59        72.17 o                         
  11   5  14       3653.45       3664.09       160.40 o                         
  12   5  14       5881.86       6131.50       197.52 o                         
  13   5  14         51.62        126.28        91.89 o                         
  14   5  14         33.12         18.54        91.26 o                         
  15   5  14      32661.71      31853.52       623.10 o                         
  16   5  14       8687.64       8962.14       291.71 o                         
  17   5  14       2078.30       1846.54       155.95 o                         
   0   6  14        678.83        635.37       128.90 o                         
   1   6  14      22837.28      22383.20       423.10 o                         
   2   6  14      14620.95      14373.54       326.73 o                         
   3   6  14       2124.01       2072.30       138.00 o                         
   4   6  14       2479.90       2267.11       134.82 o                         
   5   6  14      31973.96      32545.32       556.12 o                         
   6   6  14        116.66         31.82        75.01 o                         
   7   6  14      14524.46      14469.18       299.58 o                         
   8   6  14       2069.11       2057.23       140.37 o                         
   9   6  14      12220.29      12190.21       282.17 o                         
  10   6  14      12719.17      12772.19       303.44 o                         
  11   6  14      22367.61      22877.40       410.26 o                         
  12   6  14       7873.10       8060.06       247.21 o                         
  13   6  14      23092.87      22478.95       571.26 o                         
  14   6  14         17.00         37.87       106.94 o                         
  15   6  14       1102.27        945.59       137.04 o                         
   1   7  14      23362.98      23744.78       480.95 o                         
   2   7  14       6564.73       6715.75       222.28 o                         
   3   7  14      22896.55      22555.25       429.15 o                         
   4   7  14        914.68       1180.35       121.24 o                         
   5   7  14      12720.13      12765.98       335.41 o                         
   6   7  14      11034.83      11078.29       262.14 o                         
   7   7  14       2170.01       2085.47       154.21 o                         
   8   7  14       5339.86       5726.05       254.24 o                         
   9   7  14      43141.52      43059.31       765.85 o                         
  10   7  14        105.98        342.64       125.83 o                         
  11   7  14       4757.99       4841.91       217.05 o                         
  12   7  14       1310.78       1463.39       195.34 o                         
   0   8  14       2097.39       2003.73       268.00 o                         
   1   8  14       4449.84       4630.66       232.57 o                         
   2   8  14       2857.79       2791.79       196.49 o                         
   3   8  14         18.89        -79.79       120.38 o                         
   4   8  14        330.42        388.42       135.80 o                         
   5   8  14       3743.02       4283.10       381.69 o                         
   6   8  14        622.14        580.59       226.16 o                         
   7   8  14       3902.23       4012.89       308.11 o                         
   1   1  15        324.69        317.21        43.16 o                         
   2   1  15          6.33         -2.94        36.24 o                         
   3   1  15       1974.81       2453.81        83.73 o                         
   4   1  15        935.42       1132.65        69.91 o                         
   5   1  15       2384.14       2434.47        90.96 o                         
   6   1  15        339.20        314.90        46.23 o                         
   7   1  15       2737.69       2678.32        86.59 o                         
   8   1  15       1342.11       1302.99        61.15 o                         
   9   1  15         20.28         42.01        37.08 o                         
  10   1  15        358.87        374.27        66.33 o                         
  11   1  15        348.52        359.26        52.20 o                         
  12   1  15       2397.40       2302.18        97.06 o                         
  13   1  15       2961.44       3076.78       125.24 o                         
  14   1  15       2178.53       2060.79       114.36 o                         
  15   1  15       2053.71       2017.00       124.72 o                         
  16   1  15          5.38         -4.62        75.02 o                         
  17   1  15          1.17          3.67        78.64 o                         
  18   1  15       2421.46       2451.26       145.58 o                         
  19   1  15         72.70        -72.59        76.96 o                         
  20   1  15       2320.93       2280.07       138.99 o                         
   0   2  15         70.83         76.47        51.97 o                         
   1   2  15        581.84        534.59        59.61 o                         
   2   2  15         43.75         46.25        38.32 o                         
   3   2  15       2998.38       2933.61        89.80 o                         
   4   2  15       4105.25       3897.70        99.98 o                         
   5   2  15       5266.97       5552.28       119.69 o                         
   6   2  15        360.87        331.03        46.69 o                         
   7   2  15        202.93        250.60        44.93 o                         
   8   2  15       2094.69       2100.55        87.54 o                         
   9   2  15         39.06         -8.12        45.42 o                         
  10   2  15       5498.02       5382.16       155.16 o                         
  11   2  15         67.89        -34.43        49.98 o                         
  12   2  15       3582.12       3482.26       131.34 o                         
  13   2  15        836.08        870.75        88.00 o                         
  14   2  15       9993.31       9841.37       258.92 o                         
  15   2  15        775.95        659.56       104.14 o                         
  16   2  15       5918.14       6079.82       229.71 o                         
  17   2  15         47.05        154.48        98.79 o                         
  18   2  15       2950.72       3097.02       200.67 o                         
  19   2  15         53.36        -46.24       100.01 o                         
  20   2  15       1455.49        978.12       141.16 o                         
   1   3  15       1492.72       1589.64        75.72 o                         
   2   3  15       1014.04       1003.09        71.04 o                         
   3   3  15       1709.96       1697.68        79.17 o                         
   4   3  15       3793.17       3781.33       102.29 o                         
   5   3  15       6983.21       7099.51       144.03 o                         
   6   3  15        255.55        274.89        50.27 o                         
   7   3  15       1714.59       1500.32        88.91 o                         
   8   3  15       9480.00       9398.05       169.39 o                         
   9   3  15       2971.80       2949.20       114.04 o                         
  10   3  15       1999.92       1924.78       100.15 o                         
  11   3  15        934.18        684.04        96.95 o                         
  12   3  15       5887.05       6201.43       184.56 o                         
  13   3  15       5593.32       5404.90       189.94 o                         
  14   3  15       8516.88       8480.57       228.65 o                         
  15   3  15       2594.71       2485.15       159.45 o                         
  16   3  15        845.69        549.46       110.33 o                         
  17   3  15          1.84       -101.44       102.99 o                         
  18   3  15      11663.81      11127.05       321.29 o                         
  19   3  15         36.77       -109.91       109.91 o                         
   0   4  15       3696.86       3664.59       184.54 o                         
   1   4  15        127.78        105.34        51.13 o                         
   2   4  15       3394.88       3382.77       108.07 o                         
   3   4  15          4.27         22.14        47.62 o                         
   4   4  15       4932.32       4817.99       125.35 o                         
   5   4  15       4060.44       4089.87       134.34 o                         
   6   4  15        427.42        473.50        68.20 o                         
   7   4  15        888.44        803.54        83.39 o                         
   8   4  15       2716.93       2861.46       151.34 o                         
   9   4  15       3650.63       3886.28       137.05 o                         
  10   4  15       1773.05       1674.84       107.12 o                         
  11   4  15       1147.75       1060.15        92.38 o                         
  12   4  15       7367.31       7464.27       219.90 o                         
  13   4  15        283.02        290.99        89.89 o                         
  14   4  15       8228.04       7997.79       232.81 o                         
  15   4  15         98.79         22.76        93.84 o                         
  16   4  15       3467.57       3677.27       207.25 o                         
  17   4  15        715.58        612.95       132.96 o                         
  18   4  15       4774.17       4506.21       273.79 o                         
   1   5  15      12312.78      12329.83       266.24 o                         
   2   5  15       4653.35       4854.57       176.74 o                         
   3   5  15        189.93        277.04        70.84 o                         
   4   5  15       1088.30       1011.18        94.59 o                         
   5   5  15        810.72        981.16        82.53 o                         
   6   5  15        975.83        955.92        86.12 o                         
   7   5  15       1072.52       1034.28       124.00 o                         
   8   5  15      12684.62      12734.60       272.33 o                         
   9   5  15       8961.51       9162.16       319.51 o                         
  10   5  15        983.21       1028.42       102.70 o                         
  11   5  15        216.38        228.96        85.76 o                         
  12   5  15        357.30        404.03       100.52 o                         
  13   5  15       1215.36       1099.10       118.86 o                         
  14   5  15       3391.96       3441.56       182.11 o                         
  15   5  15          7.25        223.62       108.03 o                         
  16   5  15       2909.65       2787.93       180.07 o                         
   0   6  15       2758.11       3129.09       298.63 o                         
   1   6  15       1215.23       1166.63       115.42 o                         
   2   6  15       8066.42       7839.61       274.03 o                         
   3   6  15        254.88        223.65        93.34 o                         
   4   6  15       1673.82       1633.71       142.62 o                         
   5   6  15        981.68       1157.18       108.61 o                         
   6   6  15        942.15        728.58        93.13 o                         
   7   6  15       2096.04       2015.27       135.92 o                         
   8   6  15          0.98        134.22        91.55 o                         
   9   6  15       2846.73       2714.50       178.44 o                         
  10   6  15       1443.66       1560.95       136.52 o                         
  11   6  15       2845.59       3136.30       183.72 o                         
  12   6  15       4905.97       4763.27       214.25 o                         
  13   6  15        250.62        354.88       115.29 o                         
  14   6  15        388.24        253.95       124.00 o                         
   1   7  15       3897.84       3533.38       209.27 o                         
   2   7  15       3509.81       3429.05       201.05 o                         
   3   7  15       1148.12       1005.53       172.55 o                         
   4   7  15         43.46         39.53       102.44 o                         
   5   7  15         18.93        224.86       124.80 o                         
   6   7  15       4373.34       4372.99       207.77 o                         
   7   7  15         23.47        157.27       106.93 o                         
   8   7  15       4750.17       5186.65       230.76 o                         
   9   7  15        821.74        879.96       127.56 o                         
  10   7  15         93.26        -25.22       112.03 o                         
  11   7  15        100.61       -112.45       112.45 o                         
   0   8  15       1007.28        859.58       192.26 o                         
   1   8  15       3697.01       3556.27       249.49 o                         
   2   8  15       4150.75       4215.95       242.02 o                         
   3   8  15        376.02        386.07       145.14 o                         
   4   8  15         73.13        122.71       140.33 o                         
   5   8  15       1659.70       1453.45       332.69 o                         
   6   8  15         16.36         19.08       168.04 o                         
   0   0  16         38.27        257.69        99.55 o                         
   1   0  16     113087.23     113561.88      1400.24 o                         
   2   0  16      32227.73      31866.41       492.68 o                         
   3   0  16      24951.13      25324.44       473.05 o                         
   4   0  16       5217.31       5179.35       174.57 o                         
   5   0  16        342.16        464.63        67.24 o                         
   6   0  16       1540.89       1458.92        99.36 o                         
   7   0  16     110495.98     107397.94      1434.00 o                         
   8   0  16       8562.95       8698.54       205.65 o                         
   9   0  16       2443.96       2699.83       119.54 o                         
  10   0  16      17229.67      16658.55       467.01 o                         
  11   0  16       6300.43       6452.77       200.92 o                         
  12   0  16      13924.57      13868.60       336.11 o                         
  13   0  16      20847.37      22090.38       490.08 o                         
  14   0  16          4.10        -94.56       106.58 o                         
  15   0  16       7504.21       7616.37       304.70 o                         
  16   0  16      22332.40      22272.19       526.55 o                         
  17   0  16      18635.64      18948.63       530.52 o                         
  18   0  16        543.90        302.21       146.23 o                         
  19   0  16       1592.14       1576.32       183.23 o                         
  20   0  16       4471.49       3824.32       485.48 o                         
   1   1  16        165.01        224.20        50.25 o                         
   2   1  16      17174.74      17272.51       256.37 o                         
   3   1  16     130233.21     126575.15      1221.64 o                         
   4   1  16         41.73        123.63        42.08 o                         
   5   1  16        896.17        748.72        58.47 o                         
   6   1  16      18636.79      18674.83       248.82 o                         
   7   1  16       5371.12       5671.45       123.03 o                         
   8   1  16       9247.21       9474.68       168.38 o                         
   9   1  16       9926.53      10513.95       186.36 o                         
  10   1  16       1255.22       1189.45        95.34 o                         
  11   1  16      41175.06      42517.64       479.71 o                         
  12   1  16      14377.32      14731.88       270.06 o                         
  13   1  16      43318.33      43959.31       555.14 o                         
  14   1  16       3630.26       3830.41       180.71 o                         
  15   1  16        102.72         18.94        71.36 o                         
  16   1  16       5843.70       5884.54       202.83 o                         
  17   1  16      28556.72      29178.04       462.86 o                         
  18   1  16        978.04        661.35       100.32 o                         
  19   1  16       1408.60       1321.03       118.89 o                         
  20   1  16      12830.72      13010.87       291.93 o                         
   0   2  16       3229.34       3189.42       131.11 o                         
   1   2  16      35922.16      34138.85       460.60 o                         
   2   2  16      15756.15      16037.54       229.10 o                         
   3   2  16       6353.05       6238.37       142.78 o                         
   4   2  16       2470.48       2548.21        89.08 o                         
   5   2  16       1648.86       1619.99        76.70 o                         
   6   2  16         74.39         76.04        44.59 o                         
   7   2  16      60100.16      60665.25       594.39 o                         
   8   2  16        765.12        755.49        65.17 o                         
   9   2  16      12363.15      12565.30       215.50 o                         
  10   2  16       7904.55       8089.63       180.26 o                         
  11   2  16        297.47        224.42        65.80 o                         
  12   2  16       4971.01       5187.34       167.04 o                         
  13   2  16       6098.91       6316.61       194.72 o                         
  14   2  16        730.95        694.86        99.59 o                         
  15   2  16       5674.24       5529.50       205.32 o                         
  16   2  16       8447.65       8657.38       303.66 o                         
  17   2  16      14585.40      14887.36       349.77 o                         
  18   2  16        582.15        570.79       116.84 o                         
  19   2  16       1526.55       1354.95       140.10 o                         
   1   3  16      24161.27      23439.20       279.19 o                         
   2   3  16       2320.01       2527.14       109.13 o                         
   3   3  16      20105.43      20063.88       262.66 o                         
   4   3  16       7267.72       7379.17       149.46 o                         
   5   3  16       1690.72       1863.03        99.53 o                         
   6   3  16       3518.74       3462.92       125.98 o                         
   7   3  16       1816.98       2034.28       101.76 o                         
   8   3  16       2134.43       2437.11       113.04 o                         
   9   3  16      13152.25      13177.77       228.56 o                         
  10   3  16       6589.62       7051.89       187.19 o                         
  11   3  16      10133.94      10229.05       239.01 o                         
  12   3  16        577.74        492.82        98.44 o                         
  13   3  16       6196.25       6154.47       211.96 o                         
  14   3  16        487.39        467.66        96.26 o                         
  15   3  16       3096.70       3000.85       179.09 o                         
  16   3  16        277.66        335.34       114.59 o                         
  17   3  16       5950.88       5645.67       241.81 o                         
  18   3  16        674.17        523.60       128.28 o                         
   0   4  16      16646.56      16998.85       459.63 o                         
   1   4  16        416.17        423.55        61.41 o                         
   2   4  16       2004.78       2003.33        92.90 o                         
   3   4  16       1255.31       1322.74        74.86 o                         
   4   4  16        941.92        877.59        81.58 o                         
   5   4  16      14141.03      14413.86       235.68 o                         
   6   4  16       2324.51       2494.05       120.34 o                         
   7   4  16       2484.71       2815.86       130.92 o                         
   8   4  16       5406.40       5521.02       174.68 o                         
   9   4  16      21612.41      21867.10       387.21 o                         
  10   4  16        617.24        581.31        85.82 o                         
  11   4  16      21307.21      21647.84       392.47 o                         
  12   4  16        330.58        324.84       103.13 o                         
  13   4  16       2177.10       2179.02       170.96 o                         
  14   4  16       9135.56       9795.89       308.48 o                         
  15   4  16       1420.57       1135.91       138.59 o                         
  16   4  16          6.06        108.68       116.06 o                         
  17   4  16       2617.95       2067.47       184.20 o                         
   1   5  16      37277.55      36810.21       515.30 o                         
   2   5  16         25.60         17.69        62.30 o                         
   3   5  16       5757.57       5878.38       188.89 o                         
   4   5  16      16867.97      16877.23       366.79 o                         
   5   5  16      10978.15      11274.33       241.12 o                         
   6   5  16        116.43        149.22        83.29 o                         
   7   5  16       2836.47       2776.20       192.91 o                         
   8   5  16       1195.39       1089.03       171.16 o                         
   9   5  16      41152.14      41387.68       607.65 o                         
  10   5  16      13200.03      13227.00       320.77 o                         
  11   5  16          9.22        121.43        93.64 o                         
  12   5  16       2168.59       2103.57       165.14 o                         
  13   5  16        172.75        -11.30        98.87 o                         
  14   5  16         86.19        -69.60       107.40 o                         
  15   5  16      25953.44      25741.65       498.73 o                         
  16   5  16         15.95       -350.01       350.01 o                         
   0   6  16      12850.51      12583.83       435.53 o                         
   1   6  16       4902.76       4619.38       196.35 o                         
   2   6  16        208.37        149.04        96.19 o                         
   3   6  16       7945.23       7733.23       260.18 o                         
   4   6  16        841.51        767.30       131.89 o                         
   5   6  16      32610.98      32355.61       659.35 o                         
   6   6  16       3775.21       3816.90       267.84 o                         
   7   6  16       2683.47       2863.65       166.69 o                         
   8   6  16       6683.76       6577.88       226.35 o                         
   9   6  16       5662.33       5916.17       226.26 o                         
  10   6  16         11.73        124.14       107.87 o                         
  11   6  16      15303.95      14922.41       402.42 o                         
  12   6  16        473.63        313.32       114.64 o                         
  13   6  16      12302.71      12045.14       438.56 o                         
   1   7  16      10565.17      10540.37       381.57 o                         
   2   7  16         35.81         65.39       116.78 o                         
   3   7  16       8218.62       8034.65       285.30 o                         
   4   7  16       4817.72       4591.24       283.82 o                         
   5   7  16      11206.69      10613.57       360.06 o                         
   6   7  16         10.51        -49.00       112.38 o                         
   7   7  16       7717.16       7249.21       252.32 o                         
   8   7  16       1994.52       1804.38       166.25 o                         
   9   7  16      19359.95      18406.39       538.58 o                         
  10   7  16       5360.27       5115.09       319.34 o                         
   0   8  16        571.68        234.51       198.30 o                         
   1   8  16        813.33        589.89       147.84 o                         
   2   8  16        489.97        621.96       147.79 o                         
   3   8  16       4069.72       4202.94       289.61 o                         
   4   8  16        471.72       -391.19       391.19 o                         
   1   1  17      14789.86      14949.43       223.71 o                         
   2   1  17      18923.91      19369.86       308.66 o                         
   3   1  17      27941.30      27513.71       327.98 o                         
   4   1  17       6028.17       5926.57       138.44 o                         
   5   1  17       6813.53       6388.50       141.11 o                         
   6   1  17       4057.20       4082.81       118.00 o                         
   7   1  17        837.10        676.02        65.59 o                         
   8   1  17       8342.11       7874.78       165.68 o                         
   9   1  17      28592.85      28516.24       345.48 o                         
  10   1  17      12558.26      12803.33       218.05 o                         
  11   1  17       8396.10       8368.50       204.77 o                         
  12   1  17        861.54        945.92        98.73 o                         
  13   1  17       3163.56       3138.88       149.63 o                         
  14   1  17       1034.55       1113.37       100.04 o                         
  15   1  17       3967.84       3757.57       216.53 o                         
  16   1  17       4505.89       4511.85       183.43 o                         
  17   1  17       4371.05       4235.04       179.01 o                         
  18   1  17       1096.33        779.78       109.33 o                         
  19   1  17         54.06        -97.11        97.11 o                         
   0   2  17      28156.39      28189.41       615.69 o                         
   1   2  17      47877.02      46310.53       643.80 o                         
   2   2  17      20940.27      20475.67       373.64 o                         
   3   2  17        762.67        834.70        62.56 o                         
   4   2  17       9714.92       9360.90       169.09 o                         
   5   2  17      18312.35      18459.15       258.92 o                         
   6   2  17      31758.09      31721.89       368.86 o                         
   7   2  17      39899.51      40801.96       426.51 o                         
   8   2  17      14939.95      15387.83       228.10 o                         
   9   2  17       9682.08      10135.22       197.83 o                         
  10   2  17        143.86        139.67        85.37 o                         
  11   2  17      23087.72      23671.94       389.07 o                         
  12   2  17      25797.62      26951.09       431.01 o                         
  13   2  17      27091.16      28031.67       469.94 o                         
  14   2  17       7613.40       7349.67       228.33 o                         
  15   2  17       4742.06       4945.29       212.35 o                         
  16   2  17       1481.13       1512.08       140.61 o                         
  17   2  17       2616.22       2427.66       178.25 o                         
  18   2  17       7252.71       7504.96       266.09 o                         
  19   2  17      21444.55      21032.53       444.74 o                         
   1   3  17      38954.03      37658.07       480.12 o                         
   2   3  17      54901.16      53840.31       700.67 o                         
   3   3  17     103819.12     102732.20      1043.08 o                         
   4   3  17      28651.24      28590.65       361.72 o                         
   5   3  17      27447.28      27287.59       361.26 o                         
   6   3  17       9876.65       9893.20       193.67 o                         
   7   3  17       8918.62       8947.71       190.88 o                         
   8   3  17      32332.23      33401.56       427.60 o                         
   9   3  17      78832.30      81082.17      1020.89 o                         
  10   3  17      33200.97      33781.04       588.43 o                         
  11   3  17      27260.87      28217.91       650.10 o                         
  12   3  17       5687.56       6206.45       209.99 o                         
  13   3  17       3461.09       3538.72       171.63 o                         
  14   3  17       4074.78       3925.66       196.02 o                         
  15   3  17      24803.93      25402.36       480.04 o                         
  16   3  17      18764.58      19241.48       516.36 o                         
  17   3  17      13546.58      13303.35       363.82 o                         
  18   3  17       1929.94       2179.11       302.33 o                         
   0   4  17      15430.70      15099.36       386.59 o                         
   1   4  17      24320.97      24724.91       354.38 o                         
   2   4  17      18399.05      18301.19       279.09 o                         
   3   4  17       1604.47       1506.65        89.31 o                         
   4   4  17       8538.09       8394.48       185.56 o                         
   5   4  17      29437.86      30490.36       415.01 o                         
   6   4  17      25843.16      26767.14       401.88 o                         
   7   4  17      32939.07      34166.48       556.33 o                         
   8   4  17      10395.30      11251.02       278.09 o                         
   9   4  17       2842.84       3188.64       174.87 o                         
  10   4  17        233.25        296.87        94.97 o                         
  11   4  17      13899.23      13714.17       333.00 o                         
  12   4  17      23245.78      23722.65       429.95 o                         
  13   4  17      26533.93      26974.39       541.31 o                         
  14   4  17       4430.69       4514.99       231.34 o                         
  15   4  17       4122.99       4354.37       283.36 o                         
  16   4  17       1525.55       1400.82       157.14 o                         
  17   4  17       4867.54       5327.02       639.17 o                         
   1   5  17       4459.72       4541.47       173.87 o                         
   2   5  17       9025.03       9282.76       225.67 o                         
   3   5  17      25419.07      25844.22       443.17 o                         
   4   5  17       5866.63       6409.68       216.80 o                         
   5   5  17      11209.90      11409.63       305.74 o                         
   6   5  17       3621.30       3523.66       163.07 o                         
   7   5  17       8521.69       8219.80       347.40 o                         
   8   5  17      15342.50      15487.61       366.35 o                         
   9   5  17      12467.03      12454.11       318.65 o                         
  10   5  17       1968.79       1678.90       145.00 o                         
  11   5  17       4869.34       5085.88       230.71 o                         
  12   5  17       3313.18       2943.91       242.73 o                         
  13   5  17        287.64        123.00       113.06 o                         
  14   5  17        664.51        526.17       133.83 o                         
  15   5  17      11625.57      11878.98       342.60 o                         
   0   6  17       4227.13       4917.29       285.63 o                         
   1   6  17        498.80        549.43       102.39 o                         
   2   6  17       2103.36       2098.57       162.88 o                         
   3   6  17        631.18        472.16       110.33 o                         
   4   6  17       1661.64       1478.88       141.23 o                         
   5   6  17       2156.99       2203.83       209.87 o                         
   6   6  17          0.61         72.47       178.50 o                         
   7   6  17         47.09        160.16       109.18 o                         
   8   6  17        604.51        519.24       122.32 o                         
   9   6  17        224.75         14.16       114.93 o                         
  10   6  17       1522.37        990.17       146.03 o                         
  11   6  17          2.58       -119.47       119.47 o                         
  12   6  17       2299.40       1796.60       163.29 o                         
   1   7  17       1492.76       1285.10       158.37 o                         
   2   7  17       1404.31       1548.56       163.32 o                         
   3   7  17       6304.01       6528.03       293.51 o                         
   4   7  17      11302.79      12262.42       357.75 o                         
   5   7  17        795.06        805.49       217.66 o                         
   6   7  17       1797.97       1760.54       203.32 o                         
   7   7  17        147.01        154.54       130.91 o                         
   8   7  17        632.14        250.75       210.55 o                         
   9   7  17       3179.30       3418.78       374.11 o                         
   0   0  18      61522.37      63512.35      1286.89 o                         
   1   0  18       7982.40       8747.64       224.24 o                         
   2   0  18      12691.59      12655.63       262.00 o                         
   3   0  18       5845.57       5695.21       196.23 o                         
   4   0  18      16807.62      15965.30       318.51 o                         
   5   0  18      48682.69      48472.33       698.30 o                         
   6   0  18      51116.32      50009.10       726.98 o                         
   7   0  18          7.45         16.13        76.20 o                         
   8   0  18      43520.29      42942.69      1023.79 o                         
   9   0  18      54147.68      55667.87      1100.81 o                         
  10   0  18       5462.76       5293.68       206.95 o                         
  11   0  18      20848.72      21559.18       493.07 o                         
  12   0  18      63434.42      65278.48      1135.61 o                         
  13   0  18      15289.58      15485.04       412.94 o                         
  14   0  18       9563.06       9939.85       328.12 o                         
  15   0  18       2660.98       2337.26       260.13 o                         
  16   0  18        281.41        486.65       179.79 o                         
  17   0  18       8287.90       8087.71       356.23 o                         
  18   0  18      15180.56      15007.80       695.61 o                         
  19   0  18      44453.93      45420.71      1873.26 o                         
   1   1  18      71750.38      72920.38       702.42 o                         
   2   1  18      55838.52      55743.49       583.11 o                         
   3   1  18       3939.97       4108.39       122.19 o                         
   4   1  18      48515.30      46910.82       497.81 o                         
   5   1  18      31076.76      30774.34       388.18 o                         
   6   1  18       2768.29       3131.13       114.85 o                         
   7   1  18          4.81         70.43        52.28 o                         
   8   1  18      44252.33      42844.80       520.01 o                         
   9   1  18      69159.34      68318.55       719.47 o                         
  10   1  18      54124.66      54043.71       651.83 o                         
  11   1  18        554.82        436.43        75.40 o                         
  12   1  18       2960.32       2970.75       146.77 o                         
  13   1  18      15078.22      15840.45       310.53 o                         
  14   1  18      13058.23      13037.00       298.93 o                         
  15   1  18      24115.00      25051.16       423.46 o                         
  16   1  18      17728.76      17395.60       342.67 o                         
  17   1  18         67.34         42.07        95.92 o                         
  18   1  18       1132.60        816.53       126.09 o                         
   0   2  18       4069.39       3870.43       205.50 o                         
   1   2  18        216.95        222.47        54.01 o                         
   2   2  18       3423.43       3549.28       119.34 o                         
   3   2  18      12560.17      12264.22       209.13 o                         
   4   2  18       2069.52       1939.78        95.04 o                         
   5   2  18      37511.30      37237.14       434.82 o                         
   6   2  18      19449.18      19436.65       273.65 o                         
   7   2  18       5770.22       5598.65       148.42 o                         
   8   2  18       9301.73       9313.60       199.55 o                         
   9   2  18      22637.85      23790.99       405.07 o                         
  10   2  18       2172.00       2290.38       144.58 o                         
  11   2  18       8302.50       8907.56       267.77 o                         
  12   2  18      15476.51      15348.29       344.03 o                         
  13   2  18       3542.80       3464.60       181.96 o                         
  14   2  18       4072.71       4279.79       210.90 o                         
  15   2  18          0.27         22.55        97.85 o                         
  16   2  18        627.74        646.15       128.12 o                         
  17   2  18       5947.45       5988.06       245.28 o                         
  18   2  18       4673.69       5117.31       299.21 o                         
   1   3  18      14496.20      14058.23       240.55 o                         
   2   3  18         56.44        110.01        61.83 o                         
   3   3  18      10125.44      10278.78       207.76 o                         
   4   3  18        902.88        859.25        72.06 o                         
   5   3  18       5161.52       5306.45       147.48 o                         
   6   3  18        185.25         84.06        65.36 o                         
   7   3  18        505.06        287.12        77.22 o                         
   8   3  18       1364.81       1367.85       130.90 o                         
   9   3  18       4959.55       4870.78       188.95 o                         
  10   3  18        298.08        336.43        94.61 o                         
  11   3  18       9910.86      10323.66       348.03 o                         
  12   3  18        374.79        276.42        94.99 o                         
  13   3  18      19235.39      19848.04       396.32 o                         
  14   3  18        312.52        198.57       106.64 o                         
  15   3  18      13554.59      13416.01       334.40 o                         
  16   3  18         16.18       -114.80       114.80 o                         
  17   3  18       7119.14       8108.02       281.06 o                         
   0   4  18      38837.88      39107.92       819.34 o                         
   1   4  18      21260.91      21521.07       387.76 o                         
   2   4  18       2916.86       3018.96       139.86 o                         
   3   4  18       8210.63       8309.92       192.17 o                         
   4   4  18       4019.93       4214.86       153.99 o                         
   5   4  18       7471.95       8019.39       212.26 o                         
   6   4  18       4608.41       4473.86       184.58 o                         
   7   4  18      41098.74      41379.11       656.75 o                         
   8   4  18       5581.51       5509.55       211.36 o                         
   9   4  18        993.86        995.93       114.89 o                         
  10   4  18        183.30         81.08        93.40 o                         
  11   4  18        119.36        214.19       102.34 o                         
  12   4  18       4956.73       5137.57       240.06 o                         
  13   4  18       3390.38       3462.21       196.16 o                         
  14   4  18       1083.50        868.42       125.09 o                         
  15   4  18       6221.36       6485.01       262.56 o                         
  16   4  18        373.65        351.94       153.19 o                         
   1   5  18        377.25        160.21       121.53 o                         
   2   5  18      26966.70      26710.08       502.07 o                         
   3   5  18      46683.25      46892.07       706.74 o                         
   4   5  18      26309.07      26547.32       464.66 o                         
   5   5  18       1359.62       1334.28       116.55 o                         
   6   5  18        833.92        632.08        97.90 o                         
   7   5  18        155.17         66.92       100.32 o                         
   8   5  18      11099.58      11369.76       435.78 o                         
   9   5  18       2088.56       2203.67       162.78 o                         
  10   5  18      19546.25      19888.41       473.37 o                         
  11   5  18      28587.10      28973.08       600.63 o                         
  12   5  18       1614.31       1560.54       198.81 o                         
  13   5  18       4799.54       4640.75       246.85 o                         
  14   5  18       5915.14       5937.44       264.97 o                         
   0   6  18      45294.73      45866.92      1007.74 o                         
   1   6  18      17360.43      17469.81       400.87 o                         
   2   6  18      14517.39      13920.08       359.08 o                         
   3   6  18        112.75        140.58       115.01 o                         
   4   6  18       7204.66       7062.89       506.25 o                         
   5   6  18        264.57        132.88       125.94 o                         
   6   6  18      36473.14      36952.19       607.25 o                         
   7   6  18      41291.71      40563.09       912.69 o                         
   8   6  18      10099.46      10149.51       315.08 o                         
   9   6  18         74.35         92.16       123.51 o                         
  10   6  18       1352.16       1032.07       147.50 o                         
  11   6  18         40.32        -64.09       133.29 o                         
   1   7  18       1296.26       1249.59       161.06 o                         
   2   7  18      19728.66      19112.90       501.57 o                         
   3   7  18      26107.75      25618.22       564.10 o                         
   4   7  18      26331.08      25006.36       873.76 o                         
   5   7  18       3477.10       3201.46       316.65 o                         
   6   7  18        379.57        164.70       284.30 o                         
   7   7  18       1572.34       1655.86       206.42 o                         
   1   1  19        341.83        532.38        61.06 o                         
   2   1  19       3677.47       4169.87       127.63 o                         
   3   1  19        152.06        122.89        53.61 o                         
   4   1  19        783.85        891.98        74.10 o                         
   5   1  19        748.10        648.21        72.78 o                         
   6   1  19        298.96        256.68        63.26 o                         
   7   1  19       1272.95       1356.14       108.65 o                         
   8   1  19        142.31        324.38        72.21 o                         
   9   1  19        275.93        349.76        74.04 o                         
  10   1  19       8029.74       8337.08       195.53 o                         
  11   1  19       1621.36       1561.67       114.46 o                         
  12   1  19        234.90        349.34        91.27 o                         
  13   1  19       1167.79        962.87       110.55 o                         
  14   1  19        728.87        496.25       111.46 o                         
  15   1  19        529.93        717.58       114.89 o                         
  16   1  19        123.48        201.27       102.13 o                         
  17   1  19        901.50        804.44       122.77 o                         
  18   1  19       1674.84       1207.66       171.16 o                         
   0   2  19      31551.42      32260.37       845.13 o                         
   1   2  19       2491.05       2553.11       106.44 o                         
   2   2  19        148.17        155.64        58.57 o                         
   3   2  19         25.29         41.66        56.70 o                         
   4   2  19       2089.11       2060.75       103.39 o                         
   5   2  19        181.90        176.18        62.04 o                         
   6   2  19       6410.95       6273.24       163.00 o                         
   7   2  19       1564.56       1447.96        96.24 o                         
   8   2  19       6309.90       6425.59       176.92 o                         
   9   2  19      10969.53      10881.79       235.54 o                         
  10   2  19       2655.06       2834.12       169.50 o                         
  11   2  19         15.99         41.75        91.83 o                         
  12   2  19       3431.06       3802.39       199.47 o                         
  13   2  19        391.85        264.95       109.62 o                         
  14   2  19       2493.45       1943.46       156.67 o                         
  15   2  19       5138.26       5034.62       246.98 o                         
  16   2  19        337.98        120.85       116.05 o                         
  17   2  19       5529.04       5433.02       250.27 o                         
   1   3  19       1549.33       1286.34        86.58 o                         
   2   3  19       7873.56       7496.34       229.08 o                         
   3   3  19          7.74         67.48        69.53 o                         
   4   3  19      11247.17      11502.99       273.75 o                         
   5   3  19       2667.12       2482.33       133.15 o                         
   6   3  19         70.20          5.52        75.32 o                         
   7   3  19       3195.68       3279.02       166.53 o                         
   8   3  19        666.28        690.31        95.17 o                         
   9   3  19        186.24        162.22        92.80 o                         
  10   3  19      19253.81      19844.38       384.82 o                         
  11   3  19       2987.77       3166.42       172.18 o                         
  12   3  19         11.07         80.54       103.63 o                         
  13   3  19       9729.94       9549.54       292.73 o                         
  14   3  19       3293.19       2776.05       240.57 o                         
  15   3  19        535.36        401.11       123.91 o                         
  16   3  19       1947.54       1665.63       166.63 o                         
   0   4  19      21701.78      20833.44       474.23 o                         
   1   4  19          2.01         64.23        82.84 o                         
   2   4  19        245.62        217.00        77.23 o                         
   3   4  19       3408.83       3371.89       146.42 o                         
   4   4  19        262.62        216.59        84.18 o                         
   5   4  19        830.97        719.62        98.01 o                         
   6   4  19      13040.09      13013.17       298.20 o                         
   7   4  19         40.33         15.33        92.88 o                         
   8   4  19       3958.01       4060.99       206.79 o                         
   9   4  19       6845.82       6533.18       234.51 o                         
  10   4  19       3537.78       3598.34       215.60 o                         
  11   4  19        704.57        505.69       116.85 o                         
  12   4  19        880.98        542.31       130.55 o                         
  13   4  19        250.25         10.94       115.21 o                         
  14   4  19       6970.38       6764.62       268.97 o                         
  15   4  19       3235.61       2914.91       268.60 o                         
   1   5  19        330.04        207.69        89.26 o                         
   2   5  19         10.65        108.48        92.26 o                         
   3   5  19       1461.96       1590.47       134.08 o                         
   4   5  19      16503.35      16726.40       324.03 o                         
   5   5  19        716.30        365.43       103.33 o                         
   6   5  19       3195.21       2950.78       175.26 o                         
   7   5  19        196.96         41.73       117.80 o                         
   8   5  19         73.33        231.44       107.04 o                         
   9   5  19        258.26         25.77       111.85 o                         
  10   5  19       3274.63       3701.61       230.65 o                         
  11   5  19         89.84         49.03       115.65 o                         
  12   5  19        484.37        273.66       135.07 o                         
  13   5  19       7033.40       6999.71       363.38 o                         
   0   6  19       3197.16       3677.20       287.06 o                         
   1   6  19       1976.73       1914.60       167.82 o                         
   2   6  19        777.85        792.39       133.70 o                         
   3   6  19       1617.59       1586.85       156.05 o                         
   4   6  19        469.90        366.01       147.97 o                         
   5   6  19        606.03        643.13       148.61 o                         
   6   6  19       1743.20       1590.11       156.88 o                         
   7   6  19       2469.48       2427.13       216.07 o                         
   8   6  19         73.28        119.16       126.42 o                         
   9   6  19        157.50        187.01       136.40 o                         
  10   6  19        830.54        866.38       148.19 o                         
   1   7  19         20.72        -27.54       131.61 o                         
   2   7  19       2609.08       2523.73       207.77 o                         
   3   7  19       3262.12       3722.40       250.79 o                         
   4   7  19       1336.77       1294.93       188.60 o                         
   5   7  19        329.41        -85.87       199.10 o                         
   6   7  19       2885.47       2496.41       242.82 o                         
   0   0  20      14670.72      15596.06       482.72 o                         
   1   0  20       6741.14       6916.63       222.67 o                         
   2   0  20      17703.89      17622.05       398.49 o                         
   3   0  20       5874.44       5934.45       227.56 o                         
   4   0  20       5330.27       5641.46       200.94 o                         
   5   0  20      18856.40      17804.27       429.74 o                         
   6   0  20      16285.24      15038.92       415.51 o                         
   7   0  20      30319.88      29285.47       591.43 o                         
   8   0  20         94.71         38.52       107.62 o                         
   9   0  20       1791.78       1607.29       168.05 o                         
  10   0  20       1031.24       1052.22       140.52 o                         
  11   0  20      13430.20      13623.87       395.78 o                         
  12   0  20      21093.15      22386.49       574.55 o                         
  13   0  20        367.40        201.53       131.32 o                         
  14   0  20       1183.10       1007.79       167.01 o                         
  15   0  20      11933.08      11820.06       484.63 o                         
  16   0  20        268.13       -168.23       168.23 o                         
  17   0  20         94.59        199.75       191.68 o                         
   1   1  20      24924.82      25706.47       345.11 o                         
   2   1  20      18719.54      18595.09       266.54 o                         
   3   1  20       4859.46       5163.94       142.29 o                         
   4   1  20       6350.92       6056.46       164.67 o                         
   5   1  20        995.67        732.01        80.59 o                         
   6   1  20       6258.66       6634.32       237.00 o                         
   7   1  20       6034.92       5754.92       171.10 o                         
   8   1  20      45258.23      45485.52       584.87 o                         
   9   1  20       6041.15       5974.03       178.96 o                         
  10   1  20       3362.54       3336.93       146.09 o                         
  11   1  20      21320.02      22552.24       424.38 o                         
  12   1  20       2591.57       2109.21       137.22 o                         
  13   1  20       1888.86       1771.34       182.60 o                         
  14   1  20       3610.21       3132.61       180.46 o                         
  15   1  20      19193.71      19455.56       417.08 o                         
  16   1  20       7455.34       7263.81       261.42 o                         
  17   1  20       9905.33      10421.62       437.65 o                         
   0   2  20       6723.30       6511.70       224.13 o                         
   1   2  20       2227.94       2188.77       106.99 o                         
   2   2  20       3044.29       3200.97       125.92 o                         
   3   2  20       4092.89       3981.44       137.93 o                         
   4   2  20       4900.48       4696.87       157.62 o                         
   5   2  20      13126.46      12778.54       230.48 o                         
   6   2  20        401.82        452.59        77.30 o                         
   7   2  20      17420.63      17761.90       331.72 o                         
   8   2  20        207.97        323.39        82.02 o                         
   9   2  20       4847.90       4930.36       198.58 o                         
  10   2  20        837.89        683.69        98.03 o                         
  11   2  20       8194.20       8854.93       267.01 o                         
  12   2  20      13195.22      13206.75       339.47 o                         
  13   2  20         65.22        106.25       107.33 o                         
  14   2  20        642.34        451.71       137.79 o                         
  15   2  20       3501.30       3638.50       210.39 o                         
  16   2  20        970.17        559.46       163.11 o                         
  17   2  20        238.19       -254.71       254.71 o                         
   1   3  20      21826.80      21632.33       454.12 o                         
   2   3  20       1326.70       1268.61       101.28 o                         
   3   3  20       2645.51       2701.24       184.95 o                         
   4   3  20       4766.70       4936.34       233.90 o                         
   5   3  20       1950.60       1774.26       136.06 o                         
   6   3  20       7114.73       7127.11       231.61 o                         
   7   3  20          1.44        -39.89        90.46 o                         
   8   3  20       6515.92       6500.20       219.35 o                         
   9   3  20       5756.35       5848.08       225.23 o                         
  10   3  20        228.52        125.91       117.24 o                         
  11   3  20       4280.59       4402.85       220.63 o                         
  12   3  20         36.58        -56.72       111.53 o                         
  13   3  20       5401.24       5326.97       251.26 o                         
  14   3  20          1.25         49.77       128.38 o                         
  15   3  20       4897.40       4878.27       274.54 o                         
  16   3  20         38.81        -37.12       133.21 o                         
   0   4  20      10410.99      10070.05       588.99 o                         
   1   4  20         44.68         58.29        87.28 o                         
   2   4  20        837.05        629.05        99.97 o                         
   3   4  20       4695.45       4631.95       185.99 o                         
   4   4  20        716.66        616.35       111.36 o                         
   5   4  20       7756.09       7865.21       235.32 o                         
   6   4  20       9149.16       9547.77       266.88 o                         
   7   4  20       4623.67       4935.37       211.53 o                         
   8   4  20        379.25        371.26       105.83 o                         
   9   4  20      12392.00      12421.41       368.41 o                         
  10   4  20        728.95        815.27       128.79 o                         
  11   4  20       1484.65       1275.26       136.17 o                         
  12   4  20       1370.32       1009.73       160.59 o                         
  13   4  20        112.46        102.52       131.22 o                         
  14   4  20      10210.13       9863.74       434.19 o                         
   1   5  20      11567.19      11449.91       287.65 o                         
   2   5  20       4044.74       4167.70       200.72 o                         
   3   5  20       2067.26       1862.86       176.08 o                         
   4   5  20      19102.78      19059.93       378.08 o                         
   5   5  20       3085.10       3139.95       212.21 o                         
   6   5  20       2278.87       1780.05       171.24 o                         
   7   5  20       1800.90       1493.76       143.86 o                         
   8   5  20        405.65        126.52       120.03 o                         
   9   5  20       1618.30       1454.30       161.66 o                         
  10   5  20       5644.43       6321.54       273.88 o                         
  11   5  20        321.14         83.55       126.83 o                         
  12   5  20         35.11       -115.60       131.52 o                         
   0   6  20      25297.95      24530.86       711.37 o                         
   1   6  20        134.54        171.16       110.66 o                         
   2   6  20         74.30        -39.69       140.35 o                         
   3   6  20       5184.73       5196.54       280.02 o                         
   4   6  20        308.73        363.35       167.02 o                         
   5   6  20       3631.74       4134.64       301.42 o                         
   6   6  20       4889.12       4725.10       293.11 o                         
   7   6  20       2353.59       2588.55       259.77 o                         
   8   6  20       5491.31       5303.09       354.41 o                         
   9   6  20      10917.55      10606.41       355.99 o                         
   1   7  20       1518.87       1102.41       184.78 o                         
   2   7  20       6984.50       6435.18       321.36 o                         
   3   7  20       2576.04       2314.96       304.07 o                         
   1   1  21          2.59         -7.60        67.81 o                         
   2   1  21      12112.87      12297.27       242.61 o                         
   3   1  21       4207.65       4374.61       162.41 o                         
   4   1  21      28172.28      28201.69       413.98 o                         
   5   1  21       1662.35       1285.06       111.65 o                         
   6   1  21         47.99         91.37        85.21 o                         
   7   1  21         96.35         44.80        77.08 o                         
   8   1  21      12102.64      12616.81       267.55 o                         
   9   1  21        732.57        626.29        94.88 o                         
  10   1  21       8263.17       8733.82       241.08 o                         
  11   1  21       2852.01       2969.52       185.81 o                         
  12   1  21       2684.40       2392.23       163.10 o                         
  13   1  21        111.81        -63.46       105.95 o                         
  14   1  21       3673.73       3958.13       309.14 o                         
  15   1  21        245.07         46.03       116.07 o                         
  16   1  21      10096.64       9841.34       328.47 o                         
   0   2  21      29510.11      29849.82       572.63 o                         
   1   2  21      11245.48      11498.60       238.87 o                         
   2   2  21      15823.66      15729.08       304.85 o                         
   3   2  21        152.54        232.42        79.16 o                         
   4   2  21       4303.62       4386.34       163.54 o                         
   5   2  21       1297.99       1069.63        94.18 o                         
   6   2  21      59960.55      60843.73       730.60 o                         
   7   2  21      12921.53      13447.27       290.54 o                         
   8   2  21      11916.81      11899.41       267.58 o                         
   9   2  21       1109.89       1077.62       110.16 o                         
  10   2  21       1537.38       1554.47       149.28 o                         
  11   2  21        849.45        942.59       131.19 o                         
  12   2  21      18225.48      18139.22       406.05 o                         
  13   2  21       3678.61       4095.03       245.07 o                         
  14   2  21      24548.74      25516.34       504.65 o                         
  15   2  21       2968.97       3519.84       358.58 o                         
  16   2  21       1106.63        718.42       152.62 o                         
   1   3  21         83.98         64.46        83.96 o                         
   2   3  21      46599.28      45901.91       722.47 o                         
   3   3  21      13712.59      13580.62       325.72 o                         
   4   3  21      87377.12      86839.47      1019.09 o                         
   5   3  21       4090.25       4196.94       217.21 o                         
   6   3  21         34.06         92.30        93.91 o                         
   7   3  21         92.18         52.09        94.03 o                         
   8   3  21      34849.61      35162.75       582.49 o                         
   9   3  21       2393.59       2605.15       201.13 o                         
  10   3  21      48781.08      50518.29       740.39 o                         
  11   3  21      10493.48      11193.60       325.88 o                         
  12   3  21       3752.86       3787.68       224.47 o                         
  13   3  21        116.96         19.78       128.67 o                         
  14   3  21      13777.10      13667.45       368.19 o                         
  15   3  21        340.23        238.45       185.56 o                         
   0   4  21      54243.22      51044.88      1233.27 o                         
   1   4  21       7157.58       6375.46       208.04 o                         
   2   4  21       2639.73       2487.49       142.30 o                         
   3   4  21          7.60        153.27        89.03 o                         
   4   4  21       4966.53       4779.16       188.29 o                         
   5   4  21        798.73        818.64       114.54 o                         
   6   4  21      33603.63      34040.80       555.27 o                         
   7   4  21      12568.43      13016.68       349.75 o                         
   8   4  21      18942.34      19337.89       429.49 o                         
   9   4  21         91.29          7.06       119.81 o                         
  10   4  21       3446.49       3707.76       219.57 o                         
  11   4  21         55.35          9.78       121.47 o                         
  12   4  21      15695.86      15744.23       410.32 o                         
  13   4  21       3385.93       2856.64       239.19 o                         
   1   5  21        165.17         84.84       113.16 o                         
   2   5  21      15001.05      14894.63       392.13 o                         
   3   5  21       4048.88       4342.75       210.08 o                         
   4   5  21      14966.99      15011.55       362.82 o                         
   5   5  21         35.92         -2.95       116.22 o                         
   6   5  21        166.73         28.48       127.25 o                         
   7   5  21          0.51         36.00       123.59 o                         
   8   5  21       3127.75       3585.82       244.73 o                         
   9   5  21         41.25         79.46       146.91 o                         
  10   5  21      27647.30      27036.29       876.48 o                         
  11   5  21       3707.72       3679.72       319.44 o                         
   0   6  21       2858.40       2498.05       236.63 o                         
   1   6  21          0.64         47.48       129.25 o                         
   2   6  21       3890.11       3875.95       326.31 o                         
   3   6  21        385.45        261.42       165.85 o                         
   4   6  21         10.18       -127.17       151.98 o                         
   5   6  21       1273.88       1176.17       176.07 o                         
   6   6  21          9.06        420.47       153.68 o                         
   7   6  21       1433.29       1519.66       187.00 o                         
   8   6  21       1234.42       1047.02       174.36 o                         
   0   0  22     122208.16     122422.44      3888.25 o                         
   1   0  22      33009.23      33542.30       998.45 o                         
   2   0  22       9976.10       9614.20       380.49 o                         
   3   0  22       4739.43       5398.02       277.80 o                         
   4   0  22        429.75        210.03       121.94 o                         
   5   0  22      58778.00      58827.25      1089.60 o                         
   6   0  22      81858.66      81484.28      1378.88 o                         
   7   0  22       9152.00       9203.14       375.83 o                         
   8   0  22      28659.54      28255.25       702.44 o                         
   9   0  22       3687.58       3414.37       272.17 o                         
  10   0  22       5915.72       6076.40       307.57 o                         
  11   0  22      11644.61      12615.21       435.05 o                         
  12   0  22       2633.45       2975.85       254.20 o                         
  13   0  22      15945.28      16885.30       518.13 o                         
  14   0  22      62432.11      64673.05      1274.32 o                         
  15   0  22       2103.07       1863.14       444.72 o                         
  16   0  22       2672.74       2578.35       301.47 o                         
   1   1  22      23816.38      23995.10       370.99 o                         
   2   1  22      12415.30      11743.64       240.63 o                         
   3   1  22      18220.57      18391.22       388.75 o                         
   4   1  22      90192.73      92342.72      1122.18 o                         
   5   1  22      17086.61      17299.35       366.43 o                         
   6   1  22       4434.96       4418.64       188.62 o                         
   7   1  22       2115.44       2221.90       201.06 o                         
   8   1  22        931.87        800.71       119.97 o                         
   9   1  22      28926.38      29913.84       524.88 o                         
  10   1  22      39503.08      40557.57       642.93 o                         
  11   1  22       2896.12       2866.85       171.20 o                         
  12   1  22       4149.08       4170.27       231.27 o                         
  13   1  22        668.21        640.67       122.18 o                         
  14   1  22       7595.70       7845.74       270.58 o                         
  15   1  22      23482.13      24479.60       481.29 o                         
   0   2  22      78896.08      80778.35      1363.01 o                         
   1   2  22      10305.25       9948.79       238.80 o                         
   2   2  22         98.90         60.31        82.81 o                         
   3   2  22       1139.71        969.41       133.08 o                         
   4   2  22         22.31        -41.28        97.95 o                         
   5   2  22      20079.96      20948.67       387.01 o                         
   6   2  22      15254.93      15677.05       322.53 o                         
   7   2  22        256.91        194.30        92.48 o                         
   8   2  22      14332.12      14054.11       298.48 o                         
   9   2  22       3448.40       3540.80       181.89 o                         
  10   2  22       5069.13       4964.23       208.74 o                         
  11   2  22       4837.49       4961.42       249.81 o                         
  12   2  22        176.17         78.48       129.82 o                         
  13   2  22       3357.34       3076.06       254.98 o                         
  14   2  22      23044.93      23109.35       481.96 o                         
  15   2  22        372.72        224.18       156.29 o                         
   1   3  22       4375.81       4043.31       260.65 o                         
   2   3  22        672.80        811.37       106.49 o                         
   3   3  22        407.01        187.15       108.67 o                         
   4   3  22       3118.32       3228.03       264.96 o                         
   5   3  22        995.84        595.53       119.82 o                         
   6   3  22       5988.08       6640.64       325.64 o                         
   7   3  22          0.00          9.12       110.70 o                         
   8   3  22      10507.41      11395.87       334.22 o                         
   9   3  22       1248.51       1145.46       141.27 o                         
  10   3  22       5909.29       6935.35       281.99 o                         
  11   3  22       1267.58        746.65       183.59 o                         
  12   3  22       2170.92       1744.80       170.50 o                         
  13   3  22       1679.42       1476.32       165.62 o                         
  14   3  22        291.67        224.05       146.52 o                         
   0   4  22       3272.15       3439.18       288.21 o                         
   1   4  22       3166.59       2888.29       164.80 o                         
   2   4  22      19275.30      18278.72       593.43 o                         
   3   4  22          2.86        -18.75        96.88 o                         
   4   4  22       4396.90       4195.95       200.99 o                         
   5   4  22        383.86        354.72       114.03 o                         
   6   4  22       9952.07      10242.90       294.16 o                         
   7   4  22      14329.34      14342.20       376.65 o                         
   8   4  22        140.50        247.64       128.31 o                         
   9   4  22       1233.54        872.57       185.93 o                         
  10   4  22       2260.27       2083.70       229.58 o                         
  11   4  22        307.16        243.02       154.48 o                         
  12   4  22      16424.65      16351.63       428.64 o                         
   1   5  22        162.45         78.86       119.88 o                         
   2   5  22      22628.39      22466.51       709.13 o                         
   3   5  22      21975.38      21172.14       518.26 o                         
   4   5  22      12018.27      12139.24       347.28 o                         
   5   5  22       3026.37       2631.65       185.82 o                         
   6   5  22       8978.80       9201.37       319.90 o                         
   7   5  22       1611.61       1309.60       178.94 o                         
   8   5  22      30678.88      30365.72       597.19 o                         
   9   5  22       7547.78       7669.19       338.16 o                         
  10   5  22       8016.38       7630.22       364.67 o                         
   0   6  22      12334.23      11602.97       431.53 o                         
   1   6  22      16625.30      15795.52       428.73 o                         
   2   6  22      15363.31      14906.11       454.43 o                         
   3   6  22        160.50        -61.95       139.46 o                         
   4   6  22       8013.47       7712.94       329.25 o                         
   5   6  22       4010.87       2837.80       208.97 o                         
   6   6  22      16154.07      14351.97       720.61 o                         
   1   1  23        806.07        599.57       106.25 o                         
   2   1  23        295.89        238.92       108.80 o                         
   3   1  23       3427.46       4126.39       214.71 o                         
   4   1  23       2978.82       3582.11       226.78 o                         
   5   1  23       2772.60       2991.00       212.05 o                         
   6   1  23        476.36        421.74       114.05 o                         
   7   1  23       1678.43       1590.19       137.66 o                         
   8   1  23        120.85        166.73       102.23 o                         
   9   1  23       2360.40       1947.99       160.64 o                         
  10   1  23        361.53        487.04       115.89 o                         
  11   1  23        235.67        136.69       107.39 o                         
  12   1  23       3326.95       3068.63       252.04 o                         
  13   1  23        121.70        159.67       121.20 o                         
  14   1  23        113.15       -137.52       137.52 o                         
   0   2  23       4368.17       4786.21       298.35 o                         
   1   2  23      10521.08      10580.20       295.86 o                         
   2   2  23       9894.05       9979.90       259.49 o                         
   3   2  23       1724.82       1623.22       145.40 o                         
   4   2  23         32.19        -83.49       110.98 o                         
   5   2  23      16318.41      16901.70       331.00 o                         
   6   2  23      13697.81      14036.19       304.36 o                         
   7   2  23       5379.61       5719.19       216.34 o                         
   8   2  23       2406.92       2267.32       160.48 o                         
   9   2  23        368.94        234.40       114.27 o                         
  10   2  23       1094.57        851.08       129.28 o                         
  11   2  23       6820.81       6606.46       249.74 o                         
  12   2  23        853.12        420.80       138.93 o                         
  13   2  23       6540.30       6638.41       309.16 o                         
  14   2  23       8478.51       7889.05       314.14 o                         
   1   3  23       6428.92       6002.39       304.64 o                         
   2   3  23        919.61        759.20       120.30 o                         
   3   3  23      11365.29      11919.65       368.56 o                         
   4   3  23       7000.82       6699.48       223.78 o                         
   5   3  23       8565.16       8447.77       257.15 o                         
   6   3  23       2348.83       1961.24       196.08 o                         
   7   3  23       3173.56       2606.69       153.80 o                         
   8   3  23         53.85         59.56       131.18 o                         
   9   3  23      13015.11      13035.89       354.27 o                         
  10   3  23       2971.63       2775.91       281.06 o                         
  11   3  23       1047.70        644.94       151.66 o                         
  12   3  23       6403.99       5770.11       277.86 o                         
  13   3  23         16.15          9.95       146.82 o                         
   0   4  23      15264.46      12679.38       744.04 o                         
   1   4  23      12562.79      10798.07       541.84 o                         
   2   4  23       3045.40       2516.33       163.26 o                         
   3   4  23       1160.89        700.61       154.94 o                         
   4   4  23        111.96         12.07       117.25 o                         
   5   4  23      13818.03      14058.35       343.07 o                         
   6   4  23       3178.03       2485.30       181.14 o                         
   7   4  23       3914.79       3456.14       218.47 o                         
   8   4  23       5584.79       6392.21       271.02 o                         
   9   4  23       1403.95       1054.13       168.19 o                         
  10   4  23        623.94        450.45       157.94 o                         
  11   4  23       8774.80       9153.65       390.74 o                         
   1   5  23       8627.71       7721.53       272.68 o                         
   2   5  23        190.74        133.60       136.60 o                         
   3   5  23       1866.73       1647.30       189.10 o                         
   4   5  23          2.91         17.18       179.24 o                         
   5   5  23       1764.83       1364.51       170.67 o                         
   6   5  23        814.40        557.55       176.75 o                         
   7   5  23         21.24        -26.90       164.88 o                         
   8   5  23        528.91        355.10       175.54 o                         
   0   6  23       1577.31       1609.68       277.56 o                         
   1   6  23        543.61        403.05       145.71 o                         
   2   6  23         10.10          2.26       248.32 o                         
   0   0  24      19927.87      21628.00       823.12 o                         
   1   0  24       3177.64       4156.04       284.59 o                         
   2   0  24      18088.91      19192.04       615.62 o                         
   3   0  24       2414.51       1674.57       225.78 o                         
   4   0  24       1322.40       1183.14       216.64 o                         
   5   0  24        315.14        179.26       188.53 o                         
   6   0  24        155.92        187.22       142.87 o                         
   7   0  24       2067.27       2294.67       307.11 o                         
   8   0  24        237.54         17.92       151.57 o                         
   9   0  24       1382.72       1289.94       370.00 o                         
  10   0  24      16551.66      16902.28       574.80 o                         
  11   0  24        185.84        -63.39       173.59 o                         
  12   0  24       3523.39       3488.63       284.92 o                         
  13   0  24        296.78         90.65       188.35 o                         
  14   0  24       1738.91       1261.38       258.31 o                         
   1   1  24       1085.13        714.47       124.22 o                         
   2   1  24         95.94        185.08       122.12 o                         
   3   1  24       4321.86       4948.67       233.73 o                         
   4   1  24       7075.04       7319.80       306.00 o                         
   5   1  24          6.98       -142.41       147.32 o                         
   6   1  24      19158.20      19339.15       430.55 o                         
   7   1  24         18.77         56.98       106.26 o                         
   8   1  24       3007.05       3075.19       202.20 o                         
   9   1  24        518.59        692.18       130.68 o                         
  10   1  24       9359.29       9726.02       299.53 o                         
  11   1  24        919.39        909.72       130.95 o                         
  12   1  24      10655.75      10914.35       353.15 o                         
  13   1  24          1.02       -130.31       130.31 o                         
   0   2  24      13535.16      13244.18       826.68 o                         
   1   2  24        194.03        203.68       132.56 o                         
   2   2  24       8956.29       9625.30       330.57 o                         
   3   2  24          3.66         -1.19       115.06 o                         
   4   2  24       2221.28       1721.23       154.10 o                         
   5   2  24        149.95         80.23       114.10 o                         
   6   2  24       1627.00       1735.81       148.30 o                         
   7   2  24        490.51        357.77       111.17 o                         
   8   2  24        400.52        141.80       136.55 o                         
   9   2  24         13.54       -102.42       102.42 o                         
  10   2  24       9482.72       9229.79       285.62 o                         
  11   2  24        181.35        -20.05       123.10 o                         
  12   2  24       4530.81       3987.32       237.82 o                         
  13   2  24        153.26        116.39       159.99 o                         
   1   3  24          3.56         93.19       126.43 o                         
   2   3  24       2532.40       2395.62       160.34 o                         
   3   3  24        221.85        371.33       125.53 o                         
   4   3  24      12519.98      12437.58       412.91 o                         
   5   3  24         51.07        107.69       122.37 o                         
   6   3  24       9901.07       9841.29       283.93 o                         
   7   3  24        197.28         68.53       106.08 o                         
   8   3  24       5557.00       5537.51       277.07 o                         
   9   3  24        841.29        916.34       171.54 o                         
  10   3  24       3200.78       3071.99       232.25 o                         
  11   3  24         35.98         19.02       140.18 o                         
   0   4  24      10784.81       9880.90       666.57 o                         
   1   4  24        572.25        187.28       163.90 o                         
   2   4  24       2391.54       2461.02       311.96 o                         
   3   4  24        521.56        369.31       135.07 o                         
   4   4  24       2831.31       3160.70       263.56 o                         
   5   4  24        350.74        304.02       138.05 o                         
   6   4  24       2333.84       1879.12       169.30 o                         
   7   4  24        199.70        151.53       149.66 o                         
   8   4  24       1487.82       1383.06       169.31 o                         
   9   4  24        821.59        551.48       167.50 o                         
   1   5  24        361.01        207.69       190.94 o                         
   2   5  24       4011.44       3218.77       272.93 o                         
   3   5  24        606.03        272.29       150.83 o                         
   4   5  24       5822.03       5565.57       454.72 o                         
   5   5  24        413.08        149.92       154.82 o                         
   6   5  24       1194.92        958.86       178.49 o                         
   1   1  25       5972.53       7138.36       296.29 o                         
   2   1  25         10.93        132.94       152.15 o                         
   3   1  25       8459.76       8900.23       384.02 o                         
   4   1  25        123.26        295.65       140.32 o                         
   5   1  25       2872.75       2897.94       233.94 o                         
   6   1  25        350.97        271.61       133.16 o                         
   7   1  25         79.70        137.76       122.81 o                         
   8   1  25         56.70         55.09       128.80 o                         
   9   1  25      11275.88      11578.09       349.80 o                         
  10   1  25         43.53        -20.96       126.68 o                         
  11   1  25       3314.24       3171.46       297.76 o                         
  12   1  25       1078.05        921.79       169.12 o                         
   0   2  25        244.61        454.56       216.94 o                         
   1   2  25      30504.07      31892.34       609.07 o                         
   2   2  25       1379.45       1172.94       164.68 o                         
   3   2  25          1.91         52.97       129.70 o                         
   4   2  25         23.79       -143.27       143.27 o                         
   5   2  25      13710.21      13964.47       347.67 o                         
   6   2  25        944.72        764.56       142.00 o                         
   7   2  25      16680.02      16734.25       374.15 o                         
   8   2  25         12.74        -25.73       137.61 o                         
   9   2  25       5075.03       5288.39       222.90 o                         
  10   2  25        941.04        908.22       136.41 o                         
  11   2  25      13164.02      13013.68       358.35 o                         
   1   3  25      19855.56      21068.84       543.73 o                         
   2   3  25         29.51       -139.73       143.94 o                         
   3   3  25      28410.52      27909.47       488.08 o                         
   4   3  25        102.75       -151.25       151.25 o                         
   5   3  25      13382.07      13975.31       402.72 o                         
   6   3  25       2317.06       1923.01       178.34 o                         
   7   3  25       1950.59       2236.73       276.80 o                         
   8   3  25         38.27         18.59       152.11 o                         
   9   3  25      34069.80      34935.88       731.94 o                         
  10   3  25        108.86        316.17       162.61 o                         
   0   4  25         58.37         11.60       210.59 o                         
   1   4  25      19714.06      19169.21       482.05 o                         
   2   4  25        354.43        227.99       161.52 o                         
   3   4  25       3819.88       3688.48       248.48 o                         
   4   4  25         62.83        -70.53       158.78 o                         
   5   4  25      22810.29      22684.65       669.90 o                         
   6   4  25         88.80       -152.48       152.48 o                         
   7   4  25       9519.42      10500.51       369.65 o                         
   8   4  25        123.41        -70.77       197.47 o                         
   1   5  25       4368.32       3776.28       434.60 o                         
   2   5  25         26.72       -166.76       166.76 o                         
   3   5  25       3794.04       3822.58       271.76 o                         
   0   0  26      35296.97      38665.39      1394.88 o                         
   1   0  26      56256.05      61310.01      1374.34 o                         
   2   0  26       1117.25       1056.72       274.56 o                         
   3   0  26       1363.05       1366.35       364.97 o                         
   4   0  26        730.95        278.16       255.44 o                         
   5   0  26      34345.23      34966.83       959.42 o                         
   6   0  26       9683.74      10446.96       494.59 o                         
   7   0  26      29280.90      29883.50       795.40 o                         
   8   0  26       8563.12       8159.38       420.48 o                         
   9   0  26      13714.45      14864.35       611.95 o                         
  10   0  26       6559.85       6521.19       351.16 o                         
  11   0  26      32691.71      32746.01       766.44 o                         
   1   1  26      24508.31      26440.69       593.08 o                         
   2   1  26        545.68        196.23       175.98 o                         
   3   1  26      24604.16      26937.37       641.65 o                         
   4   1  26      26120.52      28847.98       636.55 o                         
   5   1  26      16787.56      16738.80       447.33 o                         
   6   1  26       4715.88       4919.07       257.43 o                         
   7   1  26        892.77        664.75       178.17 o                         
   8   1  26        371.34        513.46       142.75 o                         
   9   1  26      43024.36      43891.55       713.97 o                         
  10   1  26      15002.86      15564.32       415.21 o                         
  11   1  26       6389.19       5918.99       260.79 o                         
   0   2  26      15037.57      15726.64       605.86 o                         
   1   2  26       9316.66       9878.52       414.97 o                         
   2   2  26       2072.31       2512.36       213.47 o                         
   3   2  26       5058.01       5534.14       330.39 o                         
   4   2  26       1474.14       1089.99       154.04 o                         
   5   2  26      14647.76      14318.63       411.62 o                         
   6   2  26       3274.48       3088.99       298.25 o                         
   7   2  26       4465.39       4203.76       316.84 o                         
   8   2  26       2906.44       2315.49       179.81 o                         
   9   2  26       3690.44       3228.85       197.12 o                         
  10   2  26       3697.16       3326.86       219.65 o                         
   1   3  26        710.40        723.77       182.77 o                         
   2   3  26        561.72        503.54       174.00 o                         
   3   3  26        442.59        243.74       139.90 o                         
   4   3  26       2764.13       2214.12       193.65 o                         
   5   3  26        513.69        156.13       149.23 o                         
   6   3  26       3531.47       2857.25       214.71 o                         
   7   3  26        753.25        384.67       135.39 o                         
   8   3  26       3739.02       3657.74       274.73 o                         
   0   4  26        237.95        780.98       368.51 o                         
   1   4  26      14181.84      14132.78       408.44 o                         
   2   4  26       5491.02       5149.97       302.09 o                         
   3   4  26       3560.14       3248.45       333.39 o                         
   4   4  26       3833.89       3107.53       224.79 o                         
   5   4  26       1371.23       1129.21       182.03 o                         
   1   1  27       1378.35       1208.68       202.63 o                         
   2   1  27       2525.56       2233.75       228.95 o                         
   3   1  27       3304.17       3164.46       309.25 o                         
   4   1  27       2347.35       2635.65       263.60 o                         
   5   1  27       1573.30       1621.44       223.25 o                         
   6   1  27         26.92        151.87       146.29 o                         
   7   1  27        369.48        342.85       149.57 o                         
   8   1  27        759.43        384.31       153.63 o                         
   9   1  27       3756.51       3422.64       222.04 o                         
   0   2  27      12334.22      13732.11      1304.68 o                         
   1   2  27      18207.08      19434.40       561.88 o                         
   2   2  27        970.03        863.60       220.28 o                         
   3   2  27        800.36        711.12       208.45 o                         
   4   2  27       1386.15       1161.35       193.28 o                         
   5   2  27       3674.06       3782.14       289.36 o                         
   6   2  27       8888.63       9060.61       388.28 o                         
   7   2  27      14297.21      15250.61       430.14 o                         
   8   2  27       2514.89       1908.75       209.33 o                         
   1   3  27       2530.67       2573.14       262.95 o                         
   2   3  27       8430.28       9129.30       393.65 o                         
   3   3  27      13857.02      14087.79       629.33 o                         
   4   3  27      11108.06      11864.86       373.43 o                         
   5   3  27       6239.44       5484.90       306.38 o                         
   6   3  27        102.22        -51.00       142.54 o                         
   0   0  28        152.37        494.20       461.29 o                         
   1   0  28       1685.55       1618.26       325.66 o                         
   2   0  28        128.71       -111.51       277.76 o                         
   3   0  28       4745.57       5438.07       498.37 o                         
   4   0  28       3036.93       3221.86       739.99 o                         
   5   0  28       3855.81       3068.07       408.60 o                         
   6   0  28         96.29       -216.05       264.49 o                         
   7   0  28       9044.26      10236.93       478.21 o                         
   1   1  28       3029.66       3462.35       483.70 o                         
   2   1  28       2508.80       2915.68       259.74 o                         
   3   1  28       2273.47       2635.32       365.99 o                         
   4   1  28        193.95       -215.58       215.58 o                         
   5   1  28         62.63        -79.64       187.73 o                         
   6   1  28        221.21        301.31       176.43 o                         
   7   1  28       3710.06       4102.62       281.97 o                         
   0   2  28        539.69        126.42       310.40 o                         
   1   2  28        107.99        426.76       283.14 o                         
   2   2  28       1041.41        905.47       210.90 o                         
   3   2  28       1980.54       1796.95       362.92 o                         
   4   2  28       1849.51       1783.68       307.88 o                         
   5   2  28       2536.39       2570.60       291.47 o                         
   1   3  28       7309.58       7744.04       650.02 o                         
   1   1  29          2.88       -210.44       210.44 o                         
   2   1  29       1412.45       1072.12       256.68 o                         
   3   1  29        309.70        530.62       229.06 o                         
                                                                                
