# Supplementary material for: Halogen, chalcogen, and hydrogen bonding in organoiodine cocrystals of heterocyclic thio­nes: imidazolidine-2-thione, 2-mercaptobenzimidazole, 2-mercapto-5-methyl­benzimidazole, 2-mercaptobenzoxazole, and 2-mercaptobenzo­thia­zole
Source: Acta Crystallogr C Struct Chem. 2022 Nov 9;78(Pt 12):702–15. doi: 10.1107/S2053229622009548 (PMC9720885; doi:10.1107/S2053229622009548)
Supplement: Supplementary file 4 [file c-78-00702-4MBZIM_313F4DIBsup4.hkl]

data_4MBZIM_313F4DIB                                                            
_shelx_title ' mo_d8_5464_9_mf4dib_21_meoh_0m_a.res in P-1'                     
_shelx_refln_list_code          4                                               
_shelx_F_calc_maximum      650.25                                               
_exptl_crystal_F_000      1692.00                                               
_reflns_d_resolution_high  0.7681                                               
                                                                                
loop_                                                                           
 _space_group_symop_operation_xyz                                               
 'x, y, z'                                                                      
 '-x, -y, -z'                                                                   
                                                                                
_cell_length_a     8.4573                                                       
_cell_length_b    17.7249                                                       
_cell_length_c    18.7587                                                       
_cell_angle_alpha 106.997                                                       
_cell_angle_beta   93.229                                                       
_cell_angle_gamma  92.034                                                       
                                                                                
_shelx_F_squared_multiplier     1.000                                           
                                                                                
loop_                                                                           
 _refln_index_h                                                                 
 _refln_index_k                                                                 
 _refln_index_l                                                                 
 _refln_F_squared_calc                                                          
 _refln_F_squared_meas                                                          
 _refln_F_squared_sigma                                                         
 _refln_observed_status                                                         
   1   0   0        399.19        401.60        34.14 o                         
   2   0   0     308245.78     299820.97      9780.18 o                         
   3   0   0      23483.46      22954.04       328.55 o                         
   4   0   0       2128.47       2513.96       104.12 o                         
   5   0   0      16289.93      16864.59       337.23 o                         
   6   0   0       8825.43       9658.83       239.50 o                         
   7   0   0        739.49       1026.88        99.03 o                         
   8   0   0       3479.88       3812.66       127.50 o                         
   9   0   0         94.54        152.45        47.45 o                         
  10   0   0        502.62        775.01        75.77 o                         
 -10   1   0         80.39        -24.87        90.97 o                         
  -9   1   0       5057.32       5168.25       244.12 o                         
  -8   1   0        311.57        166.94       115.86 o                         
  -7   1   0      17502.20      17136.32       355.73 o                         
  -6   1   0        736.27        764.08        70.61 o                         
  -5   1   0      10382.25      10464.58       197.84 o                         
  -4   1   0       8115.76       7707.03       150.29 o                         
  -3   1   0       2016.54       2322.91        68.84 o                         
  -2   1   0       8541.72       8386.19       131.81 o                         
  -1   1   0         44.56         46.05         7.34 o                         
   1   1   0       8977.08       9378.68       135.86 o                         
   2   1   0      72179.08      72445.31       709.76 o                         
   3   1   0     126747.29     127997.95      1773.88 o                         
   4   1   0      13125.70      12089.01       184.70 o                         
   5   1   0      70207.23      71772.12       854.28 o                         
   6   1   0      15329.11      14973.22       247.49 o                         
   7   1   0      25759.89      25218.88       381.93 o                         
   8   1   0        290.31        327.21        42.87 o                         
   9   1   0       4719.19       5156.03       210.46 o                         
  10   1   0       3390.01       3504.00       156.99 o                         
 -10   2   0        752.28        791.66       161.99 o                         
  -9   2   0       3106.39       2866.58       300.57 o                         
  -8   2   0      17518.72      17694.68       513.71 o                         
  -7   2   0      10788.45      10443.32       260.12 o                         
  -6   2   0      13887.38      14095.68       321.92 o                         
  -5   2   0      12744.64      12108.98       224.97 o                         
  -4   2   0      15870.53      15373.29       245.55 o                         
  -3   2   0      12381.26      12220.18       166.58 o                         
  -2   2   0      54525.36      53407.21       456.71 o                         
  -1   2   0        131.95        119.92        10.04 o                         
   0   2   0       1453.78       1540.36        50.14 o                         
   1   2   0      17566.14      17210.04       197.20 o                         
   2   2   0      54156.55      53764.16       534.80 o                         
   3   2   0       1244.07       1386.39        45.31 o                         
   4   2   0          2.24          4.97        13.22 o                         
   5   2   0         79.17         87.80        19.46 o                         
   6   2   0      18829.97      18637.68       279.20 o                         
   7   2   0       2642.03       2673.58       105.05 o                         
   8   2   0       3706.21       3602.98       187.52 o                         
   9   2   0       1151.97       1160.86        99.12 o                         
  10   2   0       3583.64       3752.51       174.07 o                         
 -10   3   0       1220.77       1196.14       189.83 o                         
  -9   3   0        248.03        140.31        92.53 o                         
  -8   3   0       2328.69       2214.80       144.85 o                         
  -7   3   0       2287.53       2508.42       116.47 o                         
  -6   3   0      19183.55      19242.21       342.57 o                         
  -5   3   0          7.64        -21.54        21.54 o                         
  -4   3   0      14481.25      14697.97       210.42 o                         
  -3   3   0       2358.55       2365.21        45.45 o                         
  -2   3   0      52603.46      52094.50       446.18 o                         
  -1   3   0     113723.73     109825.47       962.59 o                         
   0   3   0      36428.42      35393.39       395.48 o                         
   1   3   0     126745.14     124425.00      1242.49 o                         
   2   3   0       1455.78       1666.41        51.82 o                         
   3   3   0       1187.42       1210.25        38.64 o                         
   4   3   0      13976.40      13012.49       192.52 o                         
   5   3   0        377.58        345.54        32.42 o                         
   6   3   0       1359.96       1539.58        60.18 o                         
   7   3   0        517.06        513.69        46.54 o                         
   8   3   0       5844.99       5541.97       153.40 o                         
   9   3   0        147.88        279.31        62.66 o                         
  10   3   0          0.04          7.15        48.49 o                         
 -10   4   0       5515.58       5177.91       387.69 o                         
  -9   4   0         57.66         55.55        49.29 o                         
  -8   4   0       2780.20       3039.06       155.46 o                         
  -7   4   0       2571.73       2614.77        94.71 o                         
  -6   4   0        327.94        276.40        29.48 o                         
  -5   4   0       3433.14       3486.96        89.06 o                         
  -4   4   0        365.56        402.21        25.44 o                         
  -3   4   0       2399.11       2289.70        49.35 o                         
  -2   4   0       9145.57       8978.71       101.81 o                         
  -1   4   0      18668.27      19104.21       226.94 o                         
   0   4   0        317.06        354.45        27.41 o                         
   1   4   0     175315.31     170939.80      1785.64 o                         
   2   4   0      13236.83      13525.79       195.03 o                         
   3   4   0      51393.64      50698.76       556.04 o                         
   4   4   0     136940.77     136151.39      1470.94 o                         
   5   4   0       6262.51       6332.32       126.89 o                         
   6   4   0      54820.16      55806.72       663.54 o                         
   7   4   0         48.93         59.65        23.90 o                         
   8   4   0       4828.41       5012.51       142.64 o                         
   9   4   0        666.69        703.21       154.43 o                         
  10   4   0       2042.70       2496.82       268.10 o                         
 -10   5   0       6068.93       6412.68       375.60 o                         
  -9   5   0       1860.65       1859.41        96.40 o                         
  -8   5   0      16959.53      16689.04       298.78 o                         
  -7   5   0       4511.83       4172.44       113.11 o                         
  -6   5   0      10897.07      10954.32       220.87 o                         
  -5   5   0        164.46        168.76        23.78 o                         
  -4   5   0       3755.69       3911.70        77.92 o                         
  -3   5   0      44928.22      44354.85       430.95 o                         
  -2   5   0       3674.40       3678.65        61.67 o                         
  -1   5   0     121722.05     116587.47      1181.18 o                         
   0   5   0       7113.75       6892.34       136.38 o                         
   1   5   0          6.25         24.64        19.57 o                         
   2   5   0       7670.90       7635.42       140.15 o                         
   3   5   0         91.07        125.61        24.46 o                         
   4   5   0      20868.30      20339.12       271.17 o                         
   5   5   0      30807.07      31130.56       423.72 o                         
   6   5   0      23427.98      23327.93       341.84 o                         
   7   5   0      22240.13      22168.38       346.08 o                         
   8   5   0       2889.17       2832.74       125.81 o                         
   9   5   0       6903.38       7237.04       230.01 o                         
  10   5   0         45.49         -0.36        70.50 o                         
 -10   6   0         17.51        -42.12        42.12 o                         
  -9   6   0        662.93        598.58        66.24 o                         
  -8   6   0       1157.42       1078.69        72.93 o                         
  -7   6   0      17752.33      17958.24       299.21 o                         
  -6   6   0       1339.45       1336.90        55.18 o                         
  -5   6   0      10250.61      10058.93       152.43 o                         
  -4   6   0          6.81         11.16        13.33 o                         
  -3   6   0      27246.95      27401.36       276.07 o                         
  -2   6   0      10811.98      10630.63       154.29 o                         
  -1   6   0     143422.48     139816.39      1417.19 o                         
   0   6   0      72095.81      70938.73       757.27 o                         
   1   6   0      16043.13      15260.12       227.39 o                         
   2   6   0     110229.35     111751.53      1221.95 o                         
   3   6   0      47472.25      46522.82       776.11 o                         
   4   6   0       7307.60       7234.90       134.82 o                         
   5   6   0      12308.79      12219.99       215.73 o                         
   6   6   0        111.74        151.60        32.11 o                         
   7   6   0       4900.79       4719.19       155.93 o                         
   8   6   0       2080.84       2002.38        90.50 o                         
   9   6   0        508.73        389.09        77.51 o                         
  10   6   0       2166.60       2310.12       122.87 o                         
 -10   7   0       1015.46       1083.74       104.49 o                         
  -9   7   0       7889.72       7957.72       214.59 o                         
  -8   7   0        971.79        883.56        74.76 o                         
  -7   7   0         16.13         78.65        27.05 o                         
  -6   7   0         93.92        102.51        22.99 o                         
  -5   7   0        366.71        405.69        33.85 o                         
  -4   7   0         46.15         23.48        16.27 o                         
  -3   7   0        950.47        861.47        34.11 o                         
  -2   7   0       5294.70       5341.30       106.54 o                         
  -1   7   0       9163.78       9348.84       155.62 o                         
   0   7   0      42585.06      42485.76       518.86 o                         
   1   7   0       6637.91       6242.79       140.87 o                         
   2   7   0      60989.55      61992.29       695.46 o                         
   3   7   0      16009.55      15610.67       236.88 o                         
   4   7   0      16833.76      17571.06       252.51 o                         
   5   7   0      63486.07      63257.82       668.12 o                         
   6   7   0       1275.43       1334.37        73.45 o                         
   7   7   0       8911.56       8751.94       199.43 o                         
   8   7   0       1168.03       1265.34        83.40 o                         
   9   7   0        168.19        219.15        67.26 o                         
  10   7   0        234.53        176.80        83.67 o                         
 -10   8   0         78.12        124.32        53.49 o                         
  -9   8   0      11230.99      10879.32       303.73 o                         
  -8   8   0       2417.76       2403.92       161.64 o                         
  -7   8   0      14465.18      14616.71       253.23 o                         
  -6   8   0       1790.67       1708.93        66.58 o                         
  -5   8   0        697.45        729.59        43.83 o                         
  -4   8   0       2108.21       2083.10        51.53 o                         
  -3   8   0         31.19         39.41        19.38 o                         
  -2   8   0      18048.75      17571.29       246.17 o                         
  -1   8   0       5879.93       5769.34       121.79 o                         
   0   8   0       1295.51       1296.80        60.82 o                         
   1   8   0        145.22        257.25        34.89 o                         
   2   8   0      10153.78      10166.30       186.73 o                         
   3   8   0       2342.45       2601.84        98.86 o                         
   4   8   0       1563.51       1598.46        73.16 o                         
   5   8   0      28925.45      28362.48       358.15 o                         
   6   8   0       1066.25       1069.35        76.39 o                         
   7   8   0      13799.26      14205.25       290.49 o                         
   8   8   0         36.13         73.57        42.90 o                         
   9   8   0       3476.59       3679.31       201.39 o                         
  10   8   0       2412.11       3031.78       389.86 o                         
 -10   9   0        192.98         88.02        68.33 o                         
  -9   9   0        831.42        771.92        78.39 o                         
  -8   9   0       2274.77       2478.46       100.44 o                         
  -7   9   0      12689.06      12348.04       228.94 o                         
  -6   9   0       4891.97       5044.46       119.14 o                         
  -5   9   0        751.38        754.39        52.73 o                         
  -4   9   0       2705.92       2803.51        73.82 o                         
  -3   9   0       2231.73       2390.69        72.40 o                         
  -2   9   0      26286.59      26301.88       347.66 o                         
  -1   9   0        711.69        761.72        82.73 o                         
   0   9   0      36522.97      35683.11       545.54 o                         
   1   9   0       1783.60       1591.15        76.31 o                         
   2   9   0         89.85         62.08        27.29 o                         
   3   9   0      33988.31      33484.43       493.44 o                         
   4   9   0       1199.03       1296.78        70.28 o                         
   5   9   0       2644.68       2685.57        94.45 o                         
   6   9   0      10254.68      10451.05       182.60 o                         
   7   9   0       2368.43       2311.62       110.24 o                         
   8   9   0      13929.71      14082.97       330.99 o                         
   9   9   0        310.87        246.65        69.46 o                         
 -10  10   0       1019.09       1070.60       152.22 o                         
  -9  10   0       2565.30       2579.20       295.65 o                         
  -8  10   0        399.71        400.61        71.36 o                         
  -7  10   0        264.31        229.15        40.97 o                         
  -6  10   0       8680.37       8803.83       179.42 o                         
  -5  10   0        520.92        514.94        51.90 o                         
  -4  10   0       1240.33       1210.95        54.70 o                         
  -3  10   0       5244.53       5013.11       113.81 o                         
  -2  10   0          1.51         37.41        23.58 o                         
  -1  10   0       5224.37       4771.58       105.21 o                         
   0  10   0      25139.86      24348.45       377.06 o                         
   1  10   0       4220.81       3975.29       117.51 o                         
   2  10   0       1119.60       1026.49        66.35 o                         
   3  10   0      42772.68      41529.30       567.40 o                         
   4  10   0      26562.59      27595.09       395.18 o                         
   5  10   0      20263.36      20145.21       341.86 o                         
   6  10   0      27333.53      27573.29       382.66 o                         
   7  10   0        143.98         61.67        41.57 o                         
   8  10   0       3002.70       2942.35       155.08 o                         
   9  10   0        116.68         19.48        67.49 o                         
  -9  11   0       1374.34       1057.58       141.09 o                         
  -8  11   0      12268.01      12114.48       276.66 o                         
  -7  11   0        184.41        122.52        38.00 o                         
  -6  11   0       1468.74       1427.72        85.16 o                         
  -5  11   0       2103.06       2193.11        90.10 o                         
  -4  11   0        508.90        520.75        42.15 o                         
  -3  11   0          6.03         13.47        21.62 o                         
  -2  11   0      20869.11      20759.74       310.98 o                         
  -1  11   0        546.38        594.12        39.63 o                         
   0  11   0       3982.42       4016.19       120.58 o                         
   1  11   0        386.77        406.58        47.06 o                         
   2  11   0       5196.81       5269.65       143.49 o                         
   3  11   0       3935.68       3895.43       134.05 o                         
   4  11   0       5797.36       5693.12       153.46 o                         
   5  11   0       4924.78       5052.55       145.40 o                         
   6  11   0      23927.53      24003.24       372.79 o                         
   7  11   0          1.03         -7.05        48.71 o                         
   8  11   0        205.88        229.09        72.78 o                         
   9  11   0       9038.48       9334.71       314.00 o                         
  -9  12   0         65.47         34.89        65.17 o                         
  -8  12   0       7054.39       6873.24       207.59 o                         
  -7  12   0        328.78        398.73        62.58 o                         
  -6  12   0       4674.33       4764.25       152.51 o                         
  -5  12   0       3598.84       3571.09       101.31 o                         
  -4  12   0       1708.09       1813.09        72.39 o                         
  -3  12   0      17445.88      17972.87       274.47 o                         
  -2  12   0          0.80         14.75        26.70 o                         
  -1  12   0      16087.97      16503.93       275.03 o                         
   0  12   0        238.29        221.04        36.88 o                         
   1  12   0       3928.45       3983.22       132.32 o                         
   2  12   0      23761.25      23945.62       430.87 o                         
   3  12   0        552.86        792.88        68.46 o                         
   4  12   0      10984.04      11210.45       231.62 o                         
   5  12   0        112.77        101.65        37.11 o                         
   6  12   0       2800.44       3009.99       138.58 o                         
   7  12   0         89.84         71.29        54.10 o                         
   8  12   0       2155.82       2448.14       185.87 o                         
  -9  13   0        291.68        284.71        70.54 o                         
  -8  13   0         31.67        107.14        49.20 o                         
  -7  13   0        258.94        212.30        53.52 o                         
  -6  13   0       6311.17       6305.35       190.58 o                         
  -5  13   0          4.01        -23.83        23.83 o                         
  -4  13   0        105.68         49.44        27.37 o                         
  -3  13   0        858.93        883.83        59.94 o                         
  -2  13   0       2333.06       2204.74        92.17 o                         
  -1  13   0       7477.38       7547.50       175.62 o                         
   0  13   0        828.90        885.47        64.96 o                         
   1  13   0       1977.07       2100.44        97.17 o                         
   2  13   0       2902.59       2842.02       119.74 o                         
   3  13   0       1274.60       1271.12        92.28 o                         
   4  13   0      26919.29      27610.27       477.02 o                         
   5  13   0        954.20       1015.71        86.49 o                         
   6  13   0       2331.21       2457.89       117.41 o                         
   7  13   0        589.74        515.15        68.62 o                         
   8  13   0         52.71        -33.93        76.86 o                         
  -8  14   0       1865.41       2035.32       130.83 o                         
  -7  14   0       2507.31       2516.89       156.24 o                         
  -6  14   0        744.21        822.93        87.08 o                         
  -5  14   0         15.73         21.66        34.50 o                         
  -4  14   0       2532.33       2562.72        91.45 o                         
  -3  14   0          2.73         46.71        34.73 o                         
  -2  14   0       4050.71       4064.30       129.95 o                         
  -1  14   0         31.83         52.18        31.13 o                         
   0  14   0       2361.51       2408.55       101.40 o                         
   1  14   0       2199.97       2115.89        99.90 o                         
   2  14   0          1.46        -25.84        31.94 o                         
   3  14   0        525.51        496.52        75.05 o                         
   4  14   0       7289.75       7661.05       258.78 o                         
   5  14   0        574.30        542.21        71.94 o                         
   6  14   0       3731.37       3962.48       174.93 o                         
   7  14   0       3561.64       3595.06       232.18 o                         
   8  14   0        588.08        504.30       108.76 o                         
  -8  15   0       2763.63       2637.50       213.02 o                         
  -7  15   0       3071.32       3076.10       161.75 o                         
  -6  15   0        283.65        173.21        66.54 o                         
  -5  15   0        162.36        179.80        48.29 o                         
  -4  15   0      10632.67      10608.74       221.42 o                         
  -3  15   0        300.91        307.21        45.17 o                         
  -2  15   0       2706.66       2829.44       117.29 o                         
  -1  15   0       3677.19       3537.62       148.63 o                         
   0  15   0         19.75         88.54        36.73 o                         
   1  15   0        138.91        155.04        41.54 o                         
   2  15   0       3061.72       3149.46       146.77 o                         
   3  15   0       1371.80       1365.50       106.47 o                         
   4  15   0       1230.31       1361.36       108.91 o                         
   5  15   0          3.09         71.81        51.87 o                         
   6  15   0       1374.04       1411.03       119.35 o                         
   7  15   0        932.76        836.77       111.79 o                         
  -7  16   0       1086.47       1125.70       132.73 o                         
  -6  16   0       1770.88       1719.19       130.35 o                         
  -5  16   0        859.00        866.98        89.56 o                         
  -4  16   0       1791.82       1645.07        85.17 o                         
  -3  16   0       3066.87       3121.18       125.56 o                         
  -2  16   0      10354.91      10199.35       351.32 o                         
  -1  16   0        118.99         90.93        50.37 o                         
   0  16   0        536.38        420.22        59.79 o                         
   1  16   0         48.79         26.65        38.20 o                         
   2  16   0        195.87        207.15        52.65 o                         
   3  16   0      17283.18      17146.36       470.84 o                         
   4  16   0        719.07        724.52       111.31 o                         
   5  16   0      11981.74      11855.17       377.12 o                         
   6  16   0       1242.53       1219.73       123.85 o                         
   7  16   0        122.74         47.45        79.00 o                         
  -7  17   0          1.25         34.36        69.59 o                         
  -6  17   0       1480.21       1379.68        87.31 o                         
  -5  17   0       2306.55       2528.71       139.41 o                         
  -4  17   0         50.50         -9.32        38.12 o                         
  -3  17   0        172.62        216.39        49.64 o                         
  -2  17   0       1904.07       1735.47       136.63 o                         
  -1  17   0        892.16        908.68        94.73 o                         
   0  17   0         54.04        123.00        41.61 o                         
   1  17   0        530.78        335.90        64.96 o                         
   2  17   0        122.69        124.33        71.42 o                         
   3  17   0         37.41          2.72       131.73 o                         
   4  17   0        134.85        107.72        82.25 o                         
   5  17   0       2171.70       2399.20       173.68 o                         
   6  17   0        670.06        705.63        95.95 o                         
  -6  18   0          0.36        -10.27        51.84 o                         
  -5  18   0       2717.99       2802.46       152.47 o                         
  -4  18   0         50.25        117.20        56.49 o                         
  -3  18   0       3115.99       3491.24       158.42 o                         
  -2  18   0        150.57         69.89        85.17 o                         
  -1  18   0       2856.60       3013.62       171.02 o                         
   0  18   0       3225.33       3361.29       141.83 o                         
   1  18   0         74.64         45.58        82.01 o                         
   2  18   0        724.68        700.51       105.57 o                         
   3  18   0        664.58        717.02       160.48 o                         
   4  18   0        111.62         33.94        96.97 o                         
   5  18   0       1362.30       1322.44       139.75 o                         
  -6  19   0        152.68        111.97        75.98 o                         
  -5  19   0       1765.91       1752.57       140.56 o                         
  -4  19   0        417.86        320.95        61.78 o                         
  -3  19   0       1869.35       2033.00       137.84 o                         
  -2  19   0          5.89         41.54        54.36 o                         
  -1  19   0        595.73        583.52        90.81 o                         
   0  19   0         63.44        240.40        70.68 o                         
   1  19   0         98.38        144.22        67.66 o                         
   2  19   0        199.91         55.34        66.53 o                         
   3  19   0        558.68        495.63       116.10 o                         
   4  19   0        543.21        568.86       147.52 o                         
   5  19   0         79.33         55.17       100.22 o                         
  -5  20   0       2786.49       2922.49       171.49 o                         
  -4  20   0         29.73         69.60        71.65 o                         
  -3  20   0        507.14        426.47       102.12 o                         
  -2  20   0        211.11        186.15        66.84 o                         
  -1  20   0       3394.03       3267.55       257.65 o                         
   0  20   0        555.36        542.79       111.98 o                         
   1  20   0        564.07        418.01        80.46 o                         
   2  20   0        182.66        129.28        93.24 o                         
   3  20   0          1.46         32.40       111.55 o                         
   4  20   0        930.00        650.31       156.01 o                         
  -3  21   0        163.14         59.03        69.89 o                         
  -2  21   0          8.36        -52.39        62.97 o                         
  -1  21   0        906.62        909.24       126.05 o                         
   0  21   0        126.59         78.03        94.34 o                         
   1  21   0        138.65        153.96       148.22 o                         
   2  21   0        288.13        184.34        96.79 o                         
  -1  22   0        724.95        815.46       288.68 o                         
   0  22   0       1863.21       1410.08       278.53 o                         
  -1 -22   1       4265.88       4302.91       295.92 o                         
   0 -22   1        306.48        565.12       130.51 o                         
   1 -22   1        277.14         71.78        97.22 o                         
   2 -22   1        258.73        159.38        85.41 o                         
  -3 -21   1         10.26        136.57       110.80 o                         
  -2 -21   1       4782.24       5269.62       262.12 o                         
  -1 -21   1        553.95        668.63       151.45 o                         
   0 -21   1       3888.33       4533.24       277.44 o                         
   1 -21   1       1026.53        758.99       118.49 o                         
   2 -21   1       5405.39       5269.63       253.09 o                         
   3 -21   1       5060.97       5023.71       222.91 o                         
   4 -21   1       1653.52       1500.34       132.46 o                         
  -4 -20   1        645.11        747.24       173.19 o                         
  -3 -20   1       4130.42       4419.90       276.45 o                         
  -2 -20   1       1198.00       1298.04       155.40 o                         
  -1 -20   1       1371.57       1134.49       120.11 o                         
   0 -20   1       1655.68       1573.21       256.47 o                         
   1 -20   1       2585.11       2518.60       179.99 o                         
   2 -20   1        396.96        490.64       106.29 o                         
   3 -20   1      10575.05      11072.81       295.56 o                         
   4 -20   1       1292.41        946.97        98.29 o                         
   5 -20   1       8215.86       8552.67       271.82 o                         
  -5 -19   1        285.69        347.69       103.82 o                         
  -4 -19   1        182.40         83.42       106.87 o                         
  -3 -19   1        809.89        634.33       123.80 o                         
  -2 -19   1       1376.65       1479.95       145.88 o                         
  -1 -19   1       3479.54       3766.91       202.12 o                         
   0 -19   1       1926.77       1782.95       155.17 o                         
   1 -19   1        217.05        160.08        74.54 o                         
   2 -19   1          1.67          0.27        50.96 o                         
   3 -19   1        457.89        452.45        69.39 o                         
   4 -19   1       1037.98       1038.94       100.81 o                         
   5 -19   1       8663.71       8384.84       269.69 o                         
   6 -19   1       3819.43       3586.17       161.72 o                         
  -6 -18   1       1805.30       1858.59       173.17 o                         
  -5 -18   1       4565.00       5002.92       351.35 o                         
  -4 -18   1        697.28        831.73       158.72 o                         
  -3 -18   1       8915.02       9130.21       340.35 o                         
  -2 -18   1        997.53        986.99       109.00 o                         
  -1 -18   1         10.10        -43.32        43.93 o                         
   0 -18   1        773.26        952.19       128.86 o                         
   1 -18   1        284.02        360.25        71.20 o                         
   2 -18   1        199.51        212.97        60.54 o                         
   3 -18   1       9584.49       9813.47       252.81 o                         
   4 -18   1        430.83        235.40        53.53 o                         
   5 -18   1         40.40         96.58        56.82 o                         
   6 -18   1       1349.27       1379.87       128.91 o                         
  -6 -17   1        534.13        440.82        91.92 o                         
  -5 -17   1       1032.37       1053.50       137.68 o                         
  -4 -17   1       1174.52       1346.70       158.29 o                         
  -3 -17   1       6784.47       6856.87       285.17 o                         
  -2 -17   1       3719.04       3901.44       195.99 o                         
  -1 -17   1       5148.87       5040.43       209.60 o                         
   0 -17   1       1348.27       1337.88        98.84 o                         
   1 -17   1       1337.59       1387.51       110.55 o                         
   2 -17   1       6946.28       6694.02       205.94 o                         
   3 -17   1       6966.87       6333.20       204.24 o                         
   4 -17   1      11518.58      11643.81       250.19 o                         
   5 -17   1       2029.71       2421.47       143.77 o                         
   6 -17   1       4397.28       4508.23       143.15 o                         
   7 -17   1        638.02        830.75       107.50 o                         
  -7 -16   1        108.86        200.96        70.29 o                         
  -6 -16   1        161.22         56.16        65.92 o                         
  -5 -16   1        580.26        526.13       112.68 o                         
  -4 -16   1        333.12        299.89        73.90 o                         
  -3 -16   1        363.44        305.87        66.30 o                         
  -2 -16   1       8019.11       7972.58       233.35 o                         
  -1 -16   1        182.10        132.05        42.23 o                         
   0 -16   1         78.97         18.86        32.15 o                         
   1 -16   1       3572.14       3505.07       146.20 o                         
   2 -16   1         24.02        -17.08        33.48 o                         
   3 -16   1       4230.56       3998.88       173.05 o                         
   4 -16   1      13015.34      12817.35       237.78 o                         
   5 -16   1       3581.55       3531.22       145.00 o                         
   6 -16   1      13898.04      14168.47       361.13 o                         
   7 -16   1      12610.60      12668.65       364.46 o                         
   8 -16   1          3.02        -72.32        72.32 o                         
  -7 -15   1        176.09        176.02       103.49 o                         
  -6 -15   1         10.20        -50.59        50.59 o                         
  -5 -15   1        657.93        436.29       104.01 o                         
  -4 -15   1       3925.56       4117.05       169.62 o                         
  -3 -15   1       1935.34       1892.58       132.21 o                         
  -2 -15   1          7.79         35.07        38.61 o                         
  -1 -15   1         74.55        173.12        53.58 o                         
   0 -15   1        472.31        419.42        48.86 o                         
   1 -15   1        537.74        482.33        60.52 o                         
   2 -15   1      11589.60      11428.17       245.54 o                         
   3 -15   1       2640.61       2455.35       104.73 o                         
   4 -15   1       4294.48       4168.41       135.28 o                         
   5 -15   1        879.11        998.85       103.31 o                         
   6 -15   1       4044.10       4206.47       169.97 o                         
   7 -15   1         87.48          3.62        54.22 o                         
   8 -15   1        237.64        112.33        81.35 o                         
  -8 -14   1         94.48         69.37        92.54 o                         
  -7 -14   1        121.90         94.55        52.67 o                         
  -6 -14   1       1341.95       1203.18        98.91 o                         
  -5 -14   1        118.79         73.52        45.51 o                         
  -4 -14   1       3863.81       3859.12       156.87 o                         
  -3 -14   1        289.22        320.33        55.30 o                         
  -2 -14   1       9335.21       9274.55       256.92 o                         
  -1 -14   1        296.81        375.39        71.95 o                         
   0 -14   1         12.58         65.47        30.38 o                         
   1 -14   1       3976.98       3978.88       149.35 o                         
   2 -14   1       3256.47       3290.93       116.14 o                         
   3 -14   1        156.99        167.94        35.24 o                         
   4 -14   1      12084.31      12135.83       212.00 o                         
   5 -14   1        449.02        421.07        54.57 o                         
   6 -14   1       2468.11       2422.34       134.00 o                         
   7 -14   1        211.46        180.61        59.42 o                         
   8 -14   1       3361.72       3290.03       162.59 o                         
  -8 -13   1        872.77        968.57       141.76 o                         
  -7 -13   1        271.91        318.39        49.01 o                         
  -6 -13   1        912.92       1010.74        87.59 o                         
  -5 -13   1        943.74        989.39       128.68 o                         
  -4 -13   1          1.88        -29.33        35.86 o                         
  -3 -13   1        970.66        922.43        81.17 o                         
  -2 -13   1       9545.37       9605.67       211.62 o                         
  -1 -13   1       1179.05       1280.46        76.52 o                         
   0 -13   1        277.24        285.70        41.99 o                         
   1 -13   1       2451.93       2382.55        97.87 o                         
   2 -13   1      12106.60      12358.69       249.66 o                         
   3 -13   1       3109.79       2912.43        97.56 o                         
   4 -13   1       1854.10       1762.96        75.06 o                         
   5 -13   1       2131.75       2176.22        88.23 o                         
   6 -13   1        364.95        287.74        55.55 o                         
   7 -13   1       4874.48       4997.98       164.84 o                         
   8 -13   1       7873.68       7831.94       208.22 o                         
   9 -13   1       1030.28       1147.32       111.51 o                         
  -8 -12   1        165.43        163.52        64.98 o                         
  -7 -12   1        688.89        531.07        77.13 o                         
  -6 -12   1        156.23        204.60        49.14 o                         
  -5 -12   1       4270.19       4114.73       158.96 o                         
  -4 -12   1       9012.12       9235.25       202.99 o                         
  -3 -12   1        137.83        141.69        42.41 o                         
  -2 -12   1        977.17        932.65        68.63 o                         
  -1 -12   1        826.55        793.68        60.69 o                         
   0 -12   1       3248.90       3214.68       111.00 o                         
   1 -12   1        555.52        526.19        54.77 o                         
   2 -12   1      11954.45      11973.01       219.38 o                         
   3 -12   1       1482.16       1617.00        79.42 o                         
   4 -12   1       5059.62       5069.36       117.24 o                         
   5 -12   1       1157.85       1186.44        55.73 o                         
   6 -12   1        228.00        155.24        41.95 o                         
   7 -12   1          7.98         -0.65        37.72 o                         
   8 -12   1       5137.32       5067.45       174.11 o                         
   9 -12   1          0.26        -34.49        50.81 o                         
  -9 -11   1       1117.69       1232.54       138.63 o                         
  -8 -11   1        422.05        489.54        83.02 o                         
  -7 -11   1         44.99        -31.46        49.64 o                         
  -6 -11   1        264.45        259.69        42.59 o                         
  -5 -11   1         43.95        -10.51        35.88 o                         
  -4 -11   1       2012.81       1899.66        89.87 o                         
  -3 -11   1       1205.66       1112.08        76.57 o                         
  -2 -11   1         17.46         33.43        27.17 o                         
  -1 -11   1          7.11        -22.93        24.40 o                         
   0 -11   1       8243.89       8328.67       177.68 o                         
   1 -11   1         11.02          4.57        23.38 o                         
   2 -11   1          4.83         -6.26        21.67 o                         
   3 -11   1       9017.42       9058.64       168.39 o                         
   4 -11   1       2651.67       2803.12        83.07 o                         
   5 -11   1       1501.81       1523.64        64.76 o                         
   6 -11   1       2093.14       2125.04        79.47 o                         
   7 -11   1        617.63        733.07        59.30 o                         
   8 -11   1       4553.59       4471.22       142.08 o                         
   9 -11   1          8.32         20.04        49.32 o                         
  -9 -10   1       2741.46       2714.88       159.86 o                         
  -8 -10   1       4510.70       4298.83       184.91 o                         
  -7 -10   1        155.77         87.93        41.51 o                         
  -6 -10   1         43.74         36.44        32.57 o                         
  -5 -10   1       1772.05       1810.12        80.76 o                         
  -4 -10   1        205.64        197.40        38.43 o                         
  -3 -10   1       8160.22       8332.02       193.08 o                         
  -2 -10   1       4823.83       4916.17       137.26 o                         
  -1 -10   1       2613.65       2722.15       115.49 o                         
   0 -10   1        679.56        682.72        61.33 o                         
   1 -10   1       7240.47       7148.51       165.82 o                         
   2 -10   1       7337.44       6833.58       149.77 o                         
   3 -10   1        269.94        325.98        34.14 o                         
   4 -10   1         69.52         92.56        23.61 o                         
   5 -10   1       4571.95       4479.98       101.45 o                         
   6 -10   1        767.36        740.31        52.83 o                         
   7 -10   1       1202.24       1250.72        69.93 o                         
   8 -10   1       5925.65       5895.18       219.82 o                         
   9 -10   1       2184.24       2016.63       126.06 o                         
  10 -10   1         13.86        -65.61        65.61 o                         
  -9  -9   1       1171.24       1241.49       117.47 o                         
  -8  -9   1       2714.87       3037.37       146.44 o                         
  -7  -9   1       4915.84       4937.37       154.75 o                         
  -6  -9   1        266.47        287.31        43.96 o                         
  -5  -9   1        334.28        304.81        40.02 o                         
  -4  -9   1       4337.83       4352.91       118.14 o                         
  -3  -9   1        370.68        382.70        48.94 o                         
  -2  -9   1         24.14         17.75        25.39 o                         
  -1  -9   1       8892.61       8580.48       182.80 o                         
   0  -9   1        641.57        582.83        48.62 o                         
   1  -9   1        966.84        976.95        59.31 o                         
   2  -9   1       4728.43       4650.39       109.30 o                         
   3  -9   1      11321.14      11382.09       182.29 o                         
   4  -9   1        592.93        589.49        33.33 o                         
   5  -9   1       1018.72        998.38        52.44 o                         
   6  -9   1       4478.77       4504.45       107.54 o                         
   7  -9   1        443.11        340.52        47.76 o                         
   8  -9   1       1028.98       1203.39        72.45 o                         
   9  -9   1       4307.49       4481.46       185.96 o                         
  10  -9   1       1707.53       1530.95       116.46 o                         
 -10  -8   1         16.42        -98.93        99.13 o                         
  -9  -8   1          1.98        -40.86        40.86 o                         
  -8  -8   1       2340.46       2259.41       120.96 o                         
  -7  -8   1       6449.65       6521.74       172.96 o                         
  -6  -8   1       6238.28       6425.56       163.45 o                         
  -5  -8   1        693.56        679.29        50.21 o                         
  -4  -8   1        471.65        510.60        45.48 o                         
  -3  -8   1       9225.36       8948.97       179.07 o                         
  -2  -8   1       4093.94       4457.06       112.68 o                         
  -1  -8   1       4557.36       4680.91       122.30 o                         
   0  -8   1       1529.18       1574.29        64.88 o                         
   1  -8   1      11272.31      11461.40       191.72 o                         
   2  -8   1        384.46        453.52        37.90 o                         
   3  -8   1       2142.18       1941.32        50.34 o                         
   4  -8   1       1703.41       1616.74        46.12 o                         
   5  -8   1        506.53        551.96        37.57 o                         
   6  -8   1       1532.55       1496.13        60.74 o                         
   7  -8   1       2506.61       2620.18        94.63 o                         
   8  -8   1        885.11        876.85        78.15 o                         
   9  -8   1         50.38          5.73        53.73 o                         
  10  -8   1        127.84         55.47        61.30 o                         
 -10  -7   1        730.00        864.16       105.41 o                         
  -9  -7   1       4812.98       5430.17       187.74 o                         
  -8  -7   1          1.69         -3.74        37.32 o                         
  -7  -7   1         13.04         21.43        38.11 o                         
  -6  -7   1         20.06          2.84        26.23 o                         
  -5  -7   1       5562.14       5482.09       113.28 o                         
  -4  -7   1        230.60        255.76        31.91 o                         
  -3  -7   1       1284.45       1291.41        61.77 o                         
  -2  -7   1        252.43        250.26        33.76 o                         
  -1  -7   1       1114.41       1045.22        59.61 o                         
   0  -7   1       3591.85       3707.20       143.21 o                         
   1  -7   1      32042.18      31998.26       397.44 o                         
   2  -7   1       2499.74       2597.95        72.06 o                         
   3  -7   1       1467.97       1540.86        44.23 o                         
   4  -7   1       2337.07       2385.80        63.10 o                         
   5  -7   1       5974.95       6007.03       117.97 o                         
   6  -7   1         15.81         41.02        20.32 o                         
   7  -7   1       1022.15       1082.31        69.60 o                         
   8  -7   1        100.49         77.82        47.81 o                         
   9  -7   1       3044.24       2891.41       140.36 o                         
  10  -7   1        106.11         97.39        74.59 o                         
 -10  -6   1       1654.71       1540.32       224.46 o                         
  -9  -6   1       5514.20       5408.37       176.68 o                         
  -8  -6   1         70.19         45.89        33.87 o                         
  -7  -6   1      12929.60      13023.62       246.82 o                         
  -6  -6   1        299.76        280.86        36.57 o                         
  -5  -6   1       2840.60       2966.08        94.48 o                         
  -4  -6   1       1713.42       1653.81        60.47 o                         
  -3  -6   1         38.64         46.14        19.81 o                         
  -2  -6   1      12404.01      12354.96       181.39 o                         
  -1  -6   1      19474.56      18917.15       312.20 o                         
   0  -6   1       1181.53       1160.03        50.36 o                         
   1  -6   1       3052.79       2965.58        74.38 o                         
   2  -6   1       4307.66       4267.93        73.13 o                         
   3  -6   1      15465.51      15067.88       172.27 o                         
   4  -6   1        497.22        553.12        41.75 o                         
   5  -6   1       4714.41       4656.09        92.37 o                         
   6  -6   1       1776.58       1857.00        84.42 o                         
   7  -6   1       4359.96       4471.31       130.94 o                         
   8  -6   1         13.41         27.31        30.47 o                         
   9  -6   1       2093.15       2089.33       111.12 o                         
  10  -6   1        240.13        137.30       123.23 o                         
 -10  -5   1        297.33        100.96       135.92 o                         
  -9  -5   1        788.60        986.87        91.85 o                         
  -8  -5   1       1972.31       2115.96       107.17 o                         
  -7  -5   1      16420.14      16348.81       302.20 o                         
  -6  -5   1       5426.54       5408.83       141.00 o                         
  -5  -5   1          3.24         19.34        21.14 o                         
  -4  -5   1       4514.52       4496.04        91.43 o                         
  -3  -5   1      24874.59      24411.86       292.43 o                         
  -2  -5   1       6774.14       6861.85       123.23 o                         
  -1  -5   1        432.49        395.05        32.33 o                         
   0  -5   1       9991.97       9824.72       148.82 o                         
   1  -5   1        891.92        805.41        41.03 o                         
   2  -5   1       1367.34       1359.33        38.15 o                         
   3  -5   1      27377.82      27044.06       271.33 o                         
   4  -5   1       1482.20       1528.04        46.80 o                         
   5  -5   1        955.65        974.93        44.70 o                         
   6  -5   1        934.30        946.92        58.01 o                         
   7  -5   1       8885.36       9239.10       185.50 o                         
   8  -5   1        506.06        495.03        56.79 o                         
   9  -5   1         37.90         21.77        34.24 o                         
  10  -5   1        202.52        277.00        60.65 o                         
 -10  -4   1       1760.07       1953.89       168.83 o                         
  -9  -4   1       5802.48       5951.14       230.07 o                         
  -8  -4   1       1104.34       1081.81        72.68 o                         
  -7  -4   1        486.39        496.98        49.27 o                         
  -6  -4   1       3074.90       3095.67        90.45 o                         
  -5  -4   1       4277.97       4328.72       107.12 o                         
  -4  -4   1       1616.72       1569.19        56.46 o                         
  -3  -4   1       3890.13       4014.38        78.35 o                         
  -2  -4   1       1525.28       1418.28        47.79 o                         
  -1  -4   1       6209.53       6025.98       114.32 o                         
   0  -4   1       1965.71       1890.77        49.16 o                         
   1  -4   1       4627.14       4833.91        81.56 o                         
   2  -4   1        685.71        709.58        27.45 o                         
   3  -4   1       2118.92       2067.59        48.05 o                         
   4  -4   1       8702.98       8789.54       118.37 o                         
   5  -4   1      14452.21      14202.00       190.68 o                         
   6  -4   1       2163.01       2257.76        72.39 o                         
   7  -4   1        614.84        546.41        41.14 o                         
   8  -4   1        577.27        588.55        64.93 o                         
   9  -4   1       1598.83       1315.23        90.12 o                         
  10  -4   1         50.45        -73.32        73.32 o                         
 -10  -3   1       4221.71       4390.76       304.40 o                         
  -9  -3   1       3275.26       3533.73       262.12 o                         
  -8  -3   1      26815.43      26628.36       495.59 o                         
  -7  -3   1         31.86         37.15        29.74 o                         
  -6  -3   1       7352.14       7328.13       154.68 o                         
  -5  -3   1      20902.80      21487.39       267.24 o                         
  -4  -3   1       1001.80        958.31        50.28 o                         
  -3  -3   1      13104.15      13048.10       182.50 o                         
  -2  -3   1       5263.50       5149.98        83.73 o                         
  -1  -3   1       7218.64       7487.59       112.58 o                         
   0  -3   1       3118.75       3135.55        58.35 o                         
   1  -3   1        118.36        146.35        15.19 o                         
   2  -3   1      17551.30      17718.28       172.62 o                         
   3  -3   1       1660.69       1632.68        42.54 o                         
   4  -3   1        393.98        367.13        31.41 o                         
   5  -3   1       4115.33       3968.50       119.37 o                         
   6  -3   1      14849.22      14605.92       287.64 o                         
   7  -3   1        572.38        512.38        71.34 o                         
   8  -3   1       1731.61       1709.17       198.25 o                         
   9  -3   1       2038.77       1914.81       196.83 o                         
  10  -3   1        330.48        209.53       111.52 o                         
 -10  -2   1       2147.78       2079.53       167.81 o                         
  -9  -2   1        363.48        323.40        56.44 o                         
  -8  -2   1        393.37        530.57        57.70 o                         
  -7  -2   1        249.08        220.64        39.13 o                         
  -6  -2   1      10478.38      10332.09       175.92 o                         
  -5  -2   1      16166.57      16101.01       223.82 o                         
  -4  -2   1       5776.89       5866.29        98.99 o                         
  -3  -2   1      63461.46      61781.27       604.46 o                         
  -2  -2   1        486.45        488.28        26.55 o                         
  -1  -2   1       2580.60       2587.29        43.74 o                         
   0  -2   1       7700.11       7604.16       165.06 o                         
   1  -2   1       2006.08       1881.46        32.01 o                         
   2  -2   1       4808.38       4680.99        72.85 o                         
   3  -2   1      11972.68      12455.17       176.81 o                         
   4  -2   1      11306.30      11445.98       194.06 o                         
   5  -2   1        966.17       1010.49        63.71 o                         
   6  -2   1       2882.96       2818.68       114.29 o                         
   7  -2   1        584.76        425.28        53.26 o                         
   8  -2   1        797.72        690.60        94.73 o                         
   9  -2   1        467.31        314.80        83.15 o                         
  10  -2   1       2636.11       2920.90       289.44 o                         
 -10  -1   1       5661.59       5420.24       223.72 o                         
  -9  -1   1         69.70         32.51        37.74 o                         
  -8  -1   1         39.56         33.89        31.89 o                         
  -7  -1   1         46.41         -2.94        29.75 o                         
  -6  -1   1      19047.51      18800.28       292.56 o                         
  -5  -1   1       7398.19       8184.64       209.98 o                         
  -4  -1   1        107.11        123.06        22.98 o                         
  -3  -1   1      31638.76      32640.45       391.22 o                         
  -2  -1   1      24141.60      23798.25       253.10 o                         
  -1  -1   1       6301.23       6297.39        84.30 o                         
   1  -1   1        500.60        487.83        24.10 o                         
   2  -1   1       2690.17       2650.41        51.12 o                         
   3  -1   1        821.25        868.34        40.46 o                         
   4  -1   1      38607.49      37900.00       515.85 o                         
   5  -1   1       1143.08       1129.15        74.94 o                         
   6  -1   1       8898.71       8556.97       208.76 o                         
   7  -1   1       3178.44       3135.34       127.08 o                         
   8  -1   1       1277.68       1364.73        66.71 o                         
   9  -1   1        661.69        735.07       110.32 o                         
  10  -1   1        368.87        419.33        81.23 o                         
 -10   0   1      16573.54      17158.25       626.41 o                         
  -9   0   1      13192.31      12945.78       324.77 o                         
  -8   0   1      39017.66      40427.79       935.16 o                         
  -7   0   1      29182.40      29889.36       551.05 o                         
  -6   0   1         38.61         43.89        32.48 o                         
  -5   0   1      25921.14      27129.89       424.98 o                         
  -4   0   1      21273.96      22253.51       326.80 o                         
  -3   0   1       4246.95       4197.49       108.83 o                         
  -2   0   1       4418.74       4635.89        87.40 o                         
  -1   0   1       2669.42       2594.38        62.22 o                         
   1   0   1        755.90        778.76        25.18 o                         
   2   0   1      13148.49      13416.37       204.18 o                         
   3   0   1         71.14        103.68        18.72 o                         
   4   0   1        445.53        496.81        47.48 o                         
   5   0   1       7372.62       7074.89       187.63 o                         
   6   0   1       8893.74       8941.65       165.76 o                         
   7   0   1       9431.99       9432.16       232.95 o                         
   8   0   1        689.35        726.09        60.29 o                         
   9   0   1       3417.07       3554.10       136.28 o                         
  10   0   1        931.69        819.83       101.61 o                         
 -10   1   1       3276.13       3451.89       292.50 o                         
  -9   1   1       4242.75       4272.94       221.58 o                         
  -8   1   1        191.87        135.77        59.09 o                         
  -7   1   1      33672.38      35203.66       617.43 o                         
  -6   1   1       8785.08       8659.37       197.80 o                         
  -5   1   1      38424.23      39841.85       507.27 o                         
  -4   1   1      63153.56      60461.32       682.32 o                         
  -3   1   1       3793.44       3942.34       102.21 o                         
  -2   1   1     100651.55      99521.03       919.03 o                         
  -1   1   1       1485.40       1425.99        28.21 o                         
   1   1   1       2231.48       2174.16        44.98 o                         
   2   1   1       1035.44        992.76        34.89 o                         
   3   1   1      19696.31      19822.56       226.84 o                         
   4   1   1      15121.29      15463.66       181.39 o                         
   5   1   1        671.42        708.04        41.65 o                         
   6   1   1       2043.79       1995.19        64.79 o                         
   7   1   1       1753.46       1818.31        79.89 o                         
   8   1   1        399.76        353.04        55.41 o                         
   9   1   1        494.77        409.27        58.75 o                         
  10   1   1       4838.22       5030.52       196.24 o                         
 -10   2   1        154.76        148.44       177.60 o                         
  -9   2   1      11077.42      11039.85       395.93 o                         
  -8   2   1       2600.81       2491.52       173.55 o                         
  -7   2   1         57.55         35.42        29.46 o                         
  -6   2   1       8064.27       8184.94       190.18 o                         
  -5   2   1       1107.28       1004.86        59.75 o                         
  -4   2   1       4091.10       4548.29       127.05 o                         
  -3   2   1      29597.13      29816.81       333.28 o                         
  -2   2   1      53674.38      52583.36       467.13 o                         
  -1   2   1       4038.83       4138.38        59.73 o                         
   0   2   1         74.35         75.20        16.76 o                         
   1   2   1       5267.52       5405.88       100.68 o                         
   2   2   1       4713.54       4862.25        81.00 o                         
   3   2   1      32383.80      32440.54       375.06 o                         
   4   2   1       5320.22       5063.04       102.62 o                         
   5   2   1      22457.50      22905.03       270.57 o                         
   6   2   1        102.51        101.32        25.28 o                         
   7   2   1       1201.42       1220.23        71.37 o                         
   8   2   1       4416.69       4494.61       173.90 o                         
   9   2   1        128.53        181.84        61.90 o                         
  10   2   1          0.42        -56.17        56.17 o                         
 -10   3   1          2.99        -16.11        77.97 o                         
  -9   3   1      14849.20      16288.12       498.20 o                         
  -8   3   1        395.93        391.89        69.82 o                         
  -7   3   1       7311.56       7404.89       245.57 o                         
  -6   3   1      11305.00      11793.27       247.79 o                         
  -5   3   1      27520.79      28782.01       427.86 o                         
  -4   3   1      31180.07      30805.82       333.30 o                         
  -3   3   1      13852.62      13902.96       160.49 o                         
  -2   3   1       5191.60       5438.82        76.23 o                         
  -1   3   1      26163.61      26193.56       277.47 o                         
   0   3   1       5894.35       6073.31       168.04 o                         
   1   3   1       2064.66       2204.38        68.86 o                         
   2   3   1      11282.55      11284.50       166.14 o                         
   3   3   1       2362.20       2399.51        61.70 o                         
   4   3   1       7576.17       7873.61       140.07 o                         
   5   3   1      25586.20      25682.46       339.91 o                         
   6   3   1       2073.45       2107.67        70.45 o                         
   7   3   1       6131.54       6435.10       154.00 o                         
   8   3   1       9958.08       9891.11       236.98 o                         
   9   3   1        574.82        638.42        80.86 o                         
  10   3   1       5559.19       5577.08       312.68 o                         
 -10   4   1       3027.90       3106.34       263.90 o                         
  -9   4   1       1884.66       1987.12       180.57 o                         
  -8   4   1      19048.74      18814.74       357.68 o                         
  -7   4   1      13473.85      13282.72       223.40 o                         
  -6   4   1      57252.26      58004.21       678.46 o                         
  -5   4   1       2810.65       2634.18        63.51 o                         
  -4   4   1     147081.33     147874.47      1208.78 o                         
  -3   4   1      45993.28      45202.46       423.14 o                         
  -2   4   1      41981.94      41506.32       397.29 o                         
  -1   4   1       5932.66       5642.25       103.95 o                         
   0   4   1       8155.12       8280.75       136.15 o                         
   1   4   1         38.13         64.79        22.28 o                         
   2   4   1       1081.77       1104.90        52.65 o                         
   3   4   1      17810.27      17754.77       228.53 o                         
   4   4   1       2061.51       2049.58        56.78 o                         
   5   4   1       1404.89       1569.72        67.31 o                         
   6   4   1         14.12         -1.30        22.79 o                         
   7   4   1       1107.55       1154.32        66.84 o                         
   8   4   1        188.09        207.30        48.73 o                         
   9   4   1       2806.52       3241.73       132.59 o                         
  10   4   1       2275.78       2333.74       179.74 o                         
 -10   5   1       2114.01       1913.42       226.28 o                         
  -9   5   1       4211.80       4400.76       175.99 o                         
  -8   5   1       1039.18       1115.68        83.09 o                         
  -7   5   1        765.18        578.77        46.34 o                         
  -6   5   1       1661.81       1716.31        61.97 o                         
  -5   5   1       5934.96       5994.89        97.85 o                         
  -4   5   1       8095.93       8083.64       120.28 o                         
  -3   5   1     147097.73     144595.61      1247.90 o                         
  -2   5   1        310.76        301.80        26.69 o                         
  -1   5   1     132893.31     131228.78      1609.15 o                         
   0   5   1      23821.19      23265.63       322.55 o                         
   1   5   1        515.59        519.88        40.34 o                         
   2   5   1      51271.43      50918.05       624.89 o                         
   3   5   1      11643.55      11167.29       177.72 o                         
   4   5   1      17710.32      17392.13       246.65 o                         
   5   5   1      11050.41      11330.69       232.44 o                         
   6   5   1       5439.58       5322.34       135.30 o                         
   7   5   1       3219.12       3319.36       116.01 o                         
   8   5   1       3685.05       3657.51       169.73 o                         
   9   5   1       1540.26       1658.81       112.84 o                         
  10   5   1        481.12        291.36        94.64 o                         
 -10   6   1      12385.57      12338.08       389.59 o                         
  -9   6   1        372.11        308.43        66.00 o                         
  -8   6   1      17677.63      17837.77       318.45 o                         
  -7   6   1       6874.95       7013.31       178.15 o                         
  -6   6   1        212.41        168.19        27.50 o                         
  -5   6   1      95956.14      94947.20       868.56 o                         
  -4   6   1        911.07       1120.57        41.94 o                         
  -3   6   1      18030.44      17858.90       207.18 o                         
  -2   6   1       6170.79       5916.39        99.55 o                         
  -1   6   1      36549.43      35180.09       465.98 o                         
   0   6   1       1618.66       1699.50        71.49 o                         
   1   6   1       7358.36       7741.24       142.02 o                         
   2   6   1      29249.35      28794.75       383.22 o                         
   3   6   1      26815.53      27619.74       356.38 o                         
   4   6   1      31576.03      31834.95       378.44 o                         
   5   6   1        219.73        208.10        28.34 o                         
   6   6   1       9430.90       9866.96       200.58 o                         
   7   6   1       3476.54       3567.52       125.20 o                         
   8   6   1       2147.34       2073.45       123.59 o                         
   9   6   1      13337.87      13535.75       332.38 o                         
  10   6   1         58.32        -51.98        87.92 o                         
 -10   7   1       2445.33       2255.55       184.27 o                         
  -9   7   1       2327.82       2680.55       154.33 o                         
  -8   7   1       8594.50       8498.91       207.45 o                         
  -7   7   1       3844.24       3641.58        98.90 o                         
  -6   7   1        806.72        878.40        46.37 o                         
  -5   7   1      53428.08      52982.47       592.12 o                         
  -4   7   1      17441.25      16626.30       276.80 o                         
  -3   7   1      57980.17      57797.23       587.99 o                         
  -2   7   1      40743.54      40976.70       430.07 o                         
  -1   7   1       2960.65       2800.67        87.96 o                         
   0   7   1      59178.87      59023.88       773.45 o                         
   1   7   1       1144.01       1000.22        56.35 o                         
   2   7   1      25957.36      26401.77       387.22 o                         
   3   7   1      14197.95      14457.93       245.65 o                         
   4   7   1        126.39         99.08        26.03 o                         
   5   7   1       2981.29       3093.91        94.42 o                         
   6   7   1        318.12        412.18        70.22 o                         
   7   7   1        117.02         87.25        36.18 o                         
   8   7   1        552.44        390.76        59.24 o                         
   9   7   1       7120.79       7237.35       184.39 o                         
  10   7   1       1902.85       2019.33       140.12 o                         
 -10   8   1       1602.20       1632.67       125.16 o                         
  -9   8   1       1318.14       1494.66       102.47 o                         
  -8   8   1        255.01        195.18        43.33 o                         
  -7   8   1        936.17        884.27        57.01 o                         
  -6   8   1        953.41        905.72        51.75 o                         
  -5   8   1       1065.01       1124.14        63.54 o                         
  -4   8   1      23799.23      23988.29       306.67 o                         
  -3   8   1      77540.86      77373.88       869.22 o                         
  -2   8   1      55025.74      54982.91       595.09 o                         
  -1   8   1       1618.45       1645.71        73.11 o                         
   0   8   1      45433.25      46863.73       559.07 o                         
   1   8   1      22545.57      21716.95       322.04 o                         
   2   8   1      34129.08      34495.97       472.32 o                         
   3   8   1        545.42        363.55        44.32 o                         
   4   8   1      11096.05      11463.19       208.52 o                         
   5   8   1        511.46        588.12        49.45 o                         
   6   8   1         24.00         43.97        32.00 o                         
   7   8   1       7406.88       7191.20       193.02 o                         
   8   8   1        119.34         82.03        44.69 o                         
   9   8   1       1696.86       1713.85       148.82 o                         
 -10   9   1        664.13        615.74        96.34 o                         
  -9   9   1       1623.67       1539.93       141.43 o                         
  -8   9   1        368.12        346.86        58.85 o                         
  -7   9   1       8927.01       8858.37       185.73 o                         
  -6   9   1       5282.59       5142.87       128.78 o                         
  -5   9   1      21030.15      20958.33       316.09 o                         
  -4   9   1       7367.56       7489.33       143.37 o                         
  -3   9   1       1331.01       1425.89        57.28 o                         
  -2   9   1      12369.20      12427.26       197.73 o                         
  -1   9   1        102.99         72.07        22.44 o                         
   0   9   1      65634.98      65261.41       744.12 o                         
   1   9   1      36230.93      35039.73       699.66 o                         
   2   9   1       3073.09       2909.58       100.21 o                         
   3   9   1      57883.31      56169.64       719.65 o                         
   4   9   1       1786.76       1772.43        86.91 o                         
   5   9   1       7829.72       7627.50       159.09 o                         
   6   9   1        373.11        434.18        43.54 o                         
   7   9   1       7974.77       8117.78       223.94 o                         
   8   9   1       3539.96       3877.03       162.13 o                         
   9   9   1       6504.98       6577.56       230.89 o                         
  -9  10   1       5146.56       5043.73       211.28 o                         
  -8  10   1         57.93         25.87        39.56 o                         
  -7  10   1       2520.74       2502.04       102.57 o                         
  -6  10   1      24185.69      24150.99       361.60 o                         
  -5  10   1       5697.17       5796.38       148.40 o                         
  -4  10   1     107087.37     106592.70      1223.91 o                         
  -3  10   1         15.81          4.90        22.17 o                         
  -2  10   1      28441.11      26791.08       367.86 o                         
  -1  10   1      25685.53      25263.52       384.16 o                         
   0  10   1        719.55        745.83        53.99 o                         
   1  10   1       7664.79       7776.25       170.29 o                         
   2  10   1       4481.13       4129.65       140.55 o                         
   3  10   1      10973.55      10682.54       224.01 o                         
   4  10   1      13425.51      13441.13       262.48 o                         
   5  10   1       1798.26       1893.13        90.66 o                         
   6  10   1       6432.17       6331.52       159.21 o                         
   7  10   1         36.68        -50.12        61.02 o                         
   8  10   1       6107.18       6093.26       229.32 o                         
   9  10   1        568.63        465.63        87.58 o                         
  -9  11   1          7.99        -43.02        66.76 o                         
  -8  11   1        921.85        956.84        96.83 o                         
  -7  11   1          2.27        -18.12        32.65 o                         
  -6  11   1       2266.54       2235.38        99.41 o                         
  -5  11   1       1098.87       1135.14        56.10 o                         
  -4  11   1      45092.93      46352.48       553.49 o                         
  -3  11   1      21361.04      21429.67       300.23 o                         
  -2  11   1      35029.52      35112.73       460.30 o                         
  -1  11   1      81942.64      82719.01      1368.00 o                         
   0  11   1      19278.47      19528.68       320.22 o                         
   1  11   1     113185.36     115654.98      1266.06 o                         
   2  11   1      11907.95      11899.63       245.23 o                         
   3  11   1      28345.93      29444.37       474.29 o                         
   4  11   1        273.07        289.22        51.91 o                         
   5  11   1       1233.34       1552.62       105.13 o                         
   6  11   1       2734.75       2619.76       115.34 o                         
   7  11   1       1888.88       1755.61       121.33 o                         
   8  11   1       2519.49       2656.41       163.24 o                         
   9  11   1        820.01        569.88       107.04 o                         
  -9  12   1       1077.60       1060.91       108.20 o                         
  -8  12   1       3812.85       3962.67       175.63 o                         
  -7  12   1        356.61        185.12        56.97 o                         
  -6  12   1      13491.73      13806.83       266.51 o                         
  -5  12   1        276.19        267.14        37.13 o                         
  -4  12   1        173.78        179.12        35.28 o                         
  -3  12   1        199.35        132.10        30.68 o                         
  -2  12   1      23689.50      23086.64       351.28 o                         
  -1  12   1       5975.02       5886.48       145.81 o                         
   0  12   1        425.00        535.72        56.04 o                         
   1  12   1      14778.82      14413.43       262.93 o                         
   2  12   1      17522.22      17414.95       302.83 o                         
   3  12   1        651.41        501.71        59.64 o                         
   4  12   1      15930.87      15767.05       325.22 o                         
   5  12   1        100.52        107.54        45.01 o                         
   6  12   1       6958.59       7000.72       181.74 o                         
   7  12   1        992.28        962.77        92.18 o                         
   8  12   1       5953.93       6480.10       272.55 o                         
  -9  13   1        552.82        543.19        87.80 o                         
  -8  13   1       1022.71       1144.50        93.27 o                         
  -7  13   1       1990.92       1749.22       133.39 o                         
  -6  13   1       5473.86       5157.84       176.69 o                         
  -5  13   1      10890.96      11196.84       212.27 o                         
  -4  13   1       7350.65       7448.59       172.55 o                         
  -3  13   1      17509.96      17413.25       275.57 o                         
  -2  13   1       3156.90       3163.34       111.31 o                         
  -1  13   1       6521.39       6467.52       143.53 o                         
   0  13   1       7216.62       7194.96       174.59 o                         
   1  13   1         22.87         20.48        30.02 o                         
   2  13   1       8460.57       8351.58       206.59 o                         
   3  13   1       1312.12       1358.98        98.94 o                         
   4  13   1      16671.19      17153.77       356.79 o                         
   5  13   1        412.31        413.72        61.58 o                         
   6  13   1       1361.71       1476.49       118.98 o                         
   7  13   1       2058.37       2146.34       120.67 o                         
   8  13   1       1493.14       1541.19       150.13 o                         
  -8  14   1       1080.54        916.88       103.69 o                         
  -7  14   1        157.55        218.01        71.40 o                         
  -6  14   1        666.16        643.74        82.21 o                         
  -5  14   1       1533.65       1697.65        92.54 o                         
  -4  14   1          5.59         14.93        32.38 o                         
  -3  14   1      22922.30      22818.34       341.35 o                         
  -2  14   1       4786.83       5011.29       148.72 o                         
  -1  14   1      20919.68      20894.24       313.19 o                         
   0  14   1      53557.07      53359.03       753.77 o                         
   1  14   1        820.12        753.29        68.13 o                         
   2  14   1      36040.16      36793.20       639.15 o                         
   3  14   1        944.06        951.82        91.84 o                         
   4  14   1        441.41        529.64        74.76 o                         
   5  14   1       3197.44       3077.82       145.90 o                         
   6  14   1        934.10       1101.25       104.81 o                         
   7  14   1       1204.35       1024.43       115.51 o                         
  -8  15   1          8.06         91.69        64.91 o                         
  -7  15   1        245.07        184.21        68.51 o                         
  -6  15   1       1455.14       1955.58       139.67 o                         
  -5  15   1       1195.63       1147.38       110.63 o                         
  -4  15   1       1605.08       1673.25       104.56 o                         
  -3  15   1       1961.32       1826.78       105.29 o                         
  -2  15   1        115.81        114.92        42.07 o                         
  -1  15   1       6325.29       6314.66       193.56 o                         
   0  15   1      10559.13      10694.65       256.14 o                         
   1  15   1       6086.02       6171.70       197.98 o                         
   2  15   1      31534.60      32674.75       521.99 o                         
   3  15   1      30506.97      30289.76       565.56 o                         
   4  15   1       2455.31       2874.13       167.20 o                         
   5  15   1      26855.10      26632.15       613.63 o                         
   6  15   1         50.18        -49.56        49.56 o                         
   7  15   1      10787.07      11347.49       342.75 o                         
  -7  16   1       4696.23       4515.42       224.24 o                         
  -6  16   1       4460.62       4599.62       230.61 o                         
  -5  16   1      23489.55      23330.10       485.24 o                         
  -4  16   1       4697.40       4835.88       169.94 o                         
  -3  16   1       7253.58       7000.96       190.83 o                         
  -2  16   1       9072.83       8927.56       255.17 o                         
  -1  16   1       6540.12       6372.50       199.97 o                         
   0  16   1       6323.04       5954.99       212.41 o                         
   1  16   1        855.25        739.14       111.13 o                         
   2  16   1        142.39         81.47        52.71 o                         
   3  16   1       4605.64       4626.57       223.90 o                         
   4  16   1         36.39         19.00        64.60 o                         
   5  16   1       3159.62       2988.70       180.74 o                         
   6  16   1       2863.00       2830.80       167.99 o                         
  -7  17   1         63.70        -63.65        63.65 o                         
  -6  17   1       5041.71       5216.72       186.34 o                         
  -5  17   1          1.47         28.58        54.01 o                         
  -4  17   1       9612.35       9943.78       267.38 o                         
  -3  17   1         37.47         85.54        39.12 o                         
  -2  17   1      14743.56      14220.38       370.12 o                         
  -1  17   1      12266.55      12651.23       385.11 o                         
   0  17   1      11395.09      11358.00       333.61 o                         
   1  17   1      25299.35      25417.23       492.18 o                         
   2  17   1       1100.32       1100.81       113.43 o                         
   3  17   1        447.97        497.50        90.03 o                         
   4  17   1         94.47         11.07        75.96 o                         
   5  17   1       1743.33       1906.51       172.63 o                         
   6  17   1          2.82         50.98       102.99 o                         
  -6  18   1         81.38         94.93        57.30 o                         
  -5  18   1        662.83        594.41        88.34 o                         
  -4  18   1       1571.75       1684.90       123.01 o                         
  -3  18   1        901.78        870.40        98.35 o                         
  -2  18   1       1693.71       1735.05       163.27 o                         
  -1  18   1        370.01        344.29        72.32 o                         
   0  18   1        221.28        155.93        56.89 o                         
   1  18   1      22727.45      23120.67       553.94 o                         
   2  18   1        145.19        371.34       107.35 o                         
   3  18   1      19006.52      19768.50       586.01 o                         
   4  18   1       2793.82       3442.48       322.17 o                         
   5  18   1       1357.94       1208.96       155.79 o                         
  -5  19   1        181.82        144.79        71.49 o                         
  -4  19   1       3083.73       3124.03       179.72 o                         
  -3  19   1        158.96        192.03        60.95 o                         
  -2  19   1          5.97         17.84        55.23 o                         
  -1  19   1       3296.56       3098.21       260.04 o                         
   0  19   1       1206.14       1242.39       133.09 o                         
   1  19   1        137.70        121.26        64.53 o                         
   2  19   1        298.14        192.55       123.65 o                         
   3  19   1       6967.82       7079.12       343.37 o                         
   4  19   1       2031.88       1862.34       228.73 o                         
  -4  20   1       2261.73       2253.35       220.02 o                         
  -3  20   1        680.84        538.99        81.80 o                         
  -2  20   1        417.20        313.66       111.31 o                         
  -1  20   1      13036.41      13254.33       410.70 o                         
   0  20   1        395.08        303.07        86.54 o                         
   1  20   1      11506.24      11188.75       364.59 o                         
   2  20   1       1792.78       1524.66       184.78 o                         
   3  20   1        310.11        394.05       158.56 o                         
  -3  21   1        491.55        363.35        95.35 o                         
  -2  21   1          1.27        -62.85        62.85 o                         
  -1  21   1         14.64         62.94        91.07 o                         
   0  21   1       4968.11       5527.94       323.30 o                         
   1  21   1       1013.49        764.44       114.76 o                         
   2  21   1      11267.54      10856.77       429.38 o                         
  -1 -22   2       2044.43       2033.83       212.80 o                         
   0 -22   2      11231.30      11674.60       462.18 o                         
   1 -22   2       1273.64       1451.55       185.07 o                         
   2 -22   2       7908.42       7915.26       319.80 o                         
  -3 -21   2         13.52        -34.55       102.67 o                         
  -2 -21   2       1601.55       1468.00       153.81 o                         
  -1 -21   2        643.85        499.18       109.61 o                         
   0 -21   2       4473.93       4455.17       291.70 o                         
   1 -21   2       6707.24       7172.45       345.32 o                         
   2 -21   2       6775.65       7400.54       303.08 o                         
   3 -21   2       9371.55       9288.42       293.07 o                         
   4 -21   2        112.81         42.56        62.11 o                         
  -4 -20   2      12514.56      13199.07       556.90 o                         
  -3 -20   2        625.72        608.64       122.81 o                         
  -2 -20   2       6254.90       6525.46       366.74 o                         
  -1 -20   2       5162.31       5192.77       252.46 o                         
   0 -20   2        749.39        629.16       113.39 o                         
   1 -20   2        184.48        210.59        75.76 o                         
   2 -20   2         15.91        -52.74        62.03 o                         
   3 -20   2       6405.44       6337.90       231.76 o                         
   4 -20   2         45.57          6.15        69.60 o                         
   5 -20   2       1236.39       1210.53       112.12 o                         
  -5 -19   2        142.18        337.58        98.51 o                         
  -4 -19   2       5573.44       6618.42       372.46 o                         
  -3 -19   2        225.35        191.33        98.17 o                         
  -2 -19   2       5662.34       6235.09       271.97 o                         
  -1 -19   2      19579.37      19113.09       477.47 o                         
   0 -19   2       2419.45       2726.04       170.57 o                         
   1 -19   2      35576.64      37735.94       715.12 o                         
   2 -19   2         25.52         51.55        53.68 o                         
   3 -19   2       2340.57       2248.48       146.88 o                         
   4 -19   2        796.38        603.70        74.47 o                         
   5 -19   2         45.69        -15.90        48.30 o                         
   6 -19   2         53.20         16.72        67.60 o                         
  -6 -18   2        500.13        505.46        99.37 o                         
  -5 -18   2       3354.23       3196.23       251.89 o                         
  -4 -18   2         41.46         18.72        71.29 o                         
  -3 -18   2         13.41         42.56        69.75 o                         
  -2 -18   2       1401.22       1621.36       131.11 o                         
  -1 -18   2        177.15        177.20        51.59 o                         
   0 -18   2        661.41        608.76        79.41 o                         
   1 -18   2      13476.78      13979.85       379.41 o                         
   2 -18   2       3704.75       4204.65       300.57 o                         
   3 -18   2      16943.02      16971.93       352.83 o                         
   4 -18   2       8193.44       7784.60       287.43 o                         
   5 -18   2         90.56         95.05        63.82 o                         
   6 -18   2       7778.53       7849.50       213.00 o                         
   7 -18   2         94.18         72.61        81.17 o                         
  -6 -17   2       8014.72       7724.98       272.55 o                         
  -5 -17   2       1062.97        963.87       170.69 o                         
  -4 -17   2       8460.51       8486.88       324.16 o                         
  -3 -17   2       4707.09       4562.45       216.82 o                         
  -2 -17   2       1952.12       1866.50       241.63 o                         
  -1 -17   2       3469.94       3629.68       142.93 o                         
   0 -17   2       2564.65       2461.92       133.90 o                         
   1 -17   2       2978.19       2895.13       146.07 o                         
   2 -17   2       6238.81       6089.57       195.14 o                         
   3 -17   2      12322.22      11948.77       275.83 o                         
   4 -17   2       8035.34       8096.99       196.56 o                         
   5 -17   2        241.44        266.68        53.95 o                         
   6 -17   2       5876.50       6000.83       208.25 o                         
   7 -17   2       8402.53       8617.42       304.32 o                         
  -7 -16   2       7118.77       6784.32       308.33 o                         
  -6 -16   2        164.51         18.79        61.19 o                         
  -5 -16   2      15712.18      16111.81       369.97 o                         
  -4 -16   2       2237.77       2166.51       169.23 o                         
  -3 -16   2      28049.39      27884.39       626.44 o                         
  -2 -16   2          1.23        -12.83        38.14 o                         
  -1 -16   2      40572.29      40617.18       719.19 o                         
   0 -16   2      36539.97      37208.01       595.67 o                         
   1 -16   2      18092.18      19010.80       437.83 o                         
   2 -16   2      11891.89      12333.26       279.34 o                         
   3 -16   2        106.71         48.18        34.98 o                         
   4 -16   2        214.64        169.34        42.22 o                         
   5 -16   2         87.19         43.15        36.68 o                         
   6 -16   2          1.75        -36.03        55.08 o                         
   7 -16   2       4209.86       4113.95       192.46 o                         
   8 -16   2         93.51         88.52        85.70 o                         
  -7 -15   2        358.01        256.45        74.29 o                         
  -6 -15   2       7747.42       7778.59       247.04 o                         
  -5 -15   2        104.90         -0.94        44.64 o                         
  -4 -15   2       6180.13       5950.57       191.37 o                         
  -3 -15   2         16.73         28.42        43.03 o                         
  -2 -15   2        106.75        133.10        43.50 o                         
  -1 -15   2        393.59        270.62        52.02 o                         
   0 -15   2      17827.35      18519.17       310.84 o                         
   1 -15   2        738.78        811.17        82.97 o                         
   2 -15   2      56710.01      57742.20       861.71 o                         
   3 -15   2      13798.88      13988.46       260.27 o                         
   4 -15   2      16773.94      16730.41       307.05 o                         
   5 -15   2      20685.54      20983.34       352.32 o                         
   6 -15   2        576.49        552.55        77.36 o                         
   7 -15   2       4106.70       4047.31       167.84 o                         
   8 -15   2        923.86        905.79       106.58 o                         
  -8 -14   2         85.73          2.88       100.63 o                         
  -7 -14   2      10085.80      10126.84       244.18 o                         
  -6 -14   2         57.71         50.32        44.46 o                         
  -5 -14   2       8607.85       8233.12       223.57 o                         
  -4 -14   2          3.34         69.88        38.54 o                         
  -3 -14   2       1585.69       1691.50        97.57 o                         
  -2 -14   2       9851.52       9858.58       259.63 o                         
  -1 -14   2        503.24        640.68        61.66 o                         
   0 -14   2       4347.51       4300.71       122.01 o                         
   1 -14   2        544.63        451.62        53.68 o                         
   2 -14   2       9829.26       9516.83       203.01 o                         
   3 -14   2         27.71         58.41        32.01 o                         
   4 -14   2       5236.02       5160.70       134.72 o                         
   5 -14   2       5211.96       5414.80       137.31 o                         
   6 -14   2       3013.61       2983.09       166.83 o                         
   7 -14   2       7241.97       7221.50       231.61 o                         
   8 -14   2       2106.22       1913.43       149.10 o                         
  -8 -13   2       3030.21       3183.10       203.41 o                         
  -7 -13   2       4148.07       4325.21       137.49 o                         
  -6 -13   2      12219.82      12156.99       284.49 o                         
  -5 -13   2       4882.95       5120.33       159.74 o                         
  -4 -13   2       6314.13       6259.16       167.14 o                         
  -3 -13   2       6309.00       6252.86       172.87 o                         
  -2 -13   2      15585.90      15891.91       284.10 o                         
  -1 -13   2         33.65         73.97        30.88 o                         
   0 -13   2      33713.73      33335.85       433.05 o                         
   1 -13   2       7326.23       7193.47       177.08 o                         
   2 -13   2       3479.07       3604.41       120.69 o                         
   3 -13   2        750.14        794.21        56.74 o                         
   4 -13   2      18530.76      18668.27       271.93 o                         
   5 -13   2       1251.47       1172.62        62.06 o                         
   6 -13   2       1474.88       1444.26        86.71 o                         
   7 -13   2        851.92        766.98        78.56 o                         
   8 -13   2       5207.98       5083.41       150.53 o                         
   9 -13   2        305.36        317.87        79.00 o                         
  -9 -12   2          7.73          4.09        77.67 o                         
  -8 -12   2         43.98        -46.74        83.50 o                         
  -7 -12   2        196.85        222.84        57.53 o                         
  -6 -12   2       5578.01       5636.62       170.18 o                         
  -5 -12   2       2745.04       2702.05       108.59 o                         
  -4 -12   2       7314.84       7366.62       176.76 o                         
  -3 -12   2       1983.68       1986.26        94.51 o                         
  -2 -12   2        970.62       1028.38        71.46 o                         
  -1 -12   2       8007.09       7931.46       176.42 o                         
   0 -12   2      17448.29      17367.09       264.56 o                         
   1 -12   2      65333.69      64275.87       760.79 o                         
   2 -12   2      38577.66      38803.60       498.87 o                         
   3 -12   2      65020.54      64530.36       695.45 o                         
   4 -12   2       1323.92       1409.49        65.43 o                         
   5 -12   2      32658.26      32923.33       389.10 o                         
   6 -12   2      13535.78      13368.53       225.02 o                         
   7 -12   2       5928.90       6078.45       201.53 o                         
   8 -12   2         11.92        -35.45        35.45 o                         
   9 -12   2        362.15        279.14        54.70 o                         
  -9 -11   2        855.97        814.13       103.10 o                         
  -8 -11   2       5979.06       6054.57       202.95 o                         
  -7 -11   2         55.81         83.22        44.39 o                         
  -6 -11   2       6400.74       6182.27       159.76 o                         
  -5 -11   2       1240.50       1276.39        76.89 o                         
  -4 -11   2       1827.80       1867.12        87.45 o                         
  -3 -11   2         26.05         63.53        29.67 o                         
  -2 -11   2      14871.79      15178.14       259.48 o                         
  -1 -11   2       2874.68       2496.76        93.66 o                         
   0 -11   2      16787.56      17310.70       257.41 o                         
   1 -11   2      13918.68      14217.49       238.73 o                         
   2 -11   2         55.10         95.18        27.66 o                         
   3 -11   2      24883.46      25254.10       313.73 o                         
   4 -11   2      13391.60      13643.62       204.32 o                         
   5 -11   2       1302.93       1309.20        65.90 o                         
   6 -11   2      50963.79      50727.96       566.06 o                         
   7 -11   2        343.83        266.71        54.87 o                         
   8 -11   2      25181.13      24783.47       427.23 o                         
   9 -11   2        284.07        355.42        69.02 o                         
  -9 -10   2         64.00         -4.69        60.91 o                         
  -8 -10   2       3788.21       3957.11       167.82 o                         
  -7 -10   2       7106.34       7048.27       187.89 o                         
  -6 -10   2      15663.75      15618.65       249.55 o                         
  -5 -10   2       7078.97       6861.00       153.94 o                         
  -4 -10   2       4183.69       4158.76       121.36 o                         
  -3 -10   2       4349.79       4279.39       135.18 o                         
  -2 -10   2         30.70          5.75        25.56 o                         
  -1 -10   2      41247.16      40275.23       558.21 o                         
   0 -10   2         10.77         23.13        24.70 o                         
   1 -10   2      32842.55      31476.29       511.73 o                         
   2 -10   2      26848.83      26840.61       359.13 o                         
   3 -10   2       3810.54       3867.60        94.22 o                         
   4 -10   2      14008.18      13832.41       184.33 o                         
   5 -10   2       1033.91       1022.07        54.96 o                         
   6 -10   2       5109.82       5043.42       116.49 o                         
   7 -10   2      13194.49      13261.89       223.66 o                         
   8 -10   2       4884.75       4921.20       162.58 o                         
   9 -10   2       5464.24       5315.24       186.46 o                         
  10 -10   2        210.55        151.14        64.13 o                         
  -9  -9   2        209.07         81.72        65.26 o                         
  -8  -9   2        707.08        757.99        77.03 o                         
  -7  -9   2       2157.56       2186.43       124.39 o                         
  -6  -9   2         18.22         -2.48        27.79 o                         
  -5  -9   2      18460.64      17775.70       267.56 o                         
  -4  -9   2         36.44         79.02        26.78 o                         
  -3  -9   2       1191.85       1275.63        69.26 o                         
  -2  -9   2       7935.22       7909.19       159.63 o                         
  -1  -9   2       3345.83       3324.32        91.76 o                         
   0  -9   2      16816.85      17061.71       310.44 o                         
   1  -9   2      54270.39      53826.91       618.10 o                         
   2  -9   2      22404.76      23282.31       345.89 o                         
   3  -9   2      19952.33      21362.01       252.77 o                         
   4  -9   2      28265.23      27970.67       295.93 o                         
   5  -9   2      21876.23      21225.56       260.97 o                         
   6  -9   2       4812.72       4699.48       114.58 o                         
   7  -9   2       7433.53       7484.24       176.58 o                         
   8  -9   2       2487.86       2705.43       103.92 o                         
   9  -9   2        804.41        778.67        91.39 o                         
  10  -9   2        525.93        398.02        83.84 o                         
 -10  -8   2       1480.68       1195.84       122.58 o                         
  -9  -8   2       3078.15       3111.40       127.47 o                         
  -8  -8   2       5219.80       4765.20       164.43 o                         
  -7  -8   2       4549.71       4593.09       141.96 o                         
  -6  -8   2       2975.96       2999.57       103.53 o                         
  -5  -8   2       1625.65       1645.80        66.99 o                         
  -4  -8   2         16.11         31.53        22.74 o                         
  -3  -8   2        992.11       1051.44        53.96 o                         
  -2  -8   2        652.64        838.25        50.87 o                         
  -1  -8   2      40899.66      40966.02       489.94 o                         
   0  -8   2      19625.11      20486.58       261.87 o                         
   1  -8   2         46.52         11.44        19.47 o                         
   2  -8   2      28135.25      28060.34       348.50 o                         
   3  -8   2      11707.18      11118.48       145.00 o                         
   4  -8   2      25245.46      24702.08       263.23 o                         
   5  -8   2      16168.78      16295.15       213.75 o                         
   6  -8   2      58451.40      58594.18       626.97 o                         
   7  -8   2      15396.06      15265.06       262.44 o                         
   8  -8   2       8278.27       7302.52       207.88 o                         
   9  -8   2        728.56        610.66        74.15 o                         
  10  -8   2       1263.92       1189.38       108.09 o                         
 -10  -7   2        412.79        514.57        99.44 o                         
  -9  -7   2       1277.16       1233.21       107.48 o                         
  -8  -7   2          0.14        -12.32        33.53 o                         
  -7  -7   2      17087.29      17249.63       297.68 o                         
  -6  -7   2        403.04        349.64        44.06 o                         
  -5  -7   2       6536.59       6328.52       120.19 o                         
  -4  -7   2       2448.49       2403.20        72.84 o                         
  -3  -7   2       1621.14       1547.03        60.66 o                         
  -2  -7   2      21662.07      21241.89       275.14 o                         
  -1  -7   2      23276.64      23261.61       287.73 o                         
   0  -7   2      18583.80      18013.54       290.65 o                         
   1  -7   2      22913.29      23272.41       289.59 o                         
   2  -7   2        255.49        190.83        20.82 o                         
   3  -7   2      14561.59      14439.75       169.04 o                         
   4  -7   2        220.64        146.48        22.37 o                         
   5  -7   2        278.41        271.43        44.04 o                         
   6  -7   2        283.99        237.67        26.03 o                         
   7  -7   2      32613.93      32699.58       431.87 o                         
   8  -7   2       1219.51       1230.55        85.07 o                         
   9  -7   2      12104.50      12553.98       357.41 o                         
  10  -7   2       3792.35       3466.30       188.11 o                         
 -10  -6   2          5.61        -69.90        69.90 o                         
  -9  -6   2       2354.73       2451.54       199.01 o                         
  -8  -6   2          1.65         37.20        33.60 o                         
  -7  -6   2       3244.69       3394.29       126.24 o                         
  -6  -6   2       3884.88       3783.09       107.53 o                         
  -5  -6   2      12504.36      12755.66       200.68 o                         
  -4  -6   2       3940.17       3855.47        90.24 o                         
  -3  -6   2       6895.54       6745.82       121.87 o                         
  -2  -6   2      17625.12      17946.67       234.24 o                         
  -1  -6   2       8207.25       7857.27       128.58 o                         
   0  -6   2      53353.36      52411.93       542.26 o                         
   1  -6   2       5450.43       5331.62        89.82 o                         
   2  -6   2      22184.15      21629.08       252.77 o                         
   3  -6   2      27032.81      26569.84       264.76 o                         
   4  -6   2       2442.71       2492.15        62.58 o                         
   5  -6   2      39415.39      39011.32       399.95 o                         
   6  -6   2       2832.07       2731.83        81.14 o                         
   7  -6   2        165.51        150.06        31.74 o                         
   8  -6   2       3443.90       3466.01       126.14 o                         
   9  -6   2          5.81        165.42        91.48 o                         
  10  -6   2        446.98        674.37        95.59 o                         
 -10  -5   2        166.33        152.52        86.29 o                         
  -9  -5   2       2045.90       2068.48       222.85 o                         
  -8  -5   2        596.88        626.92        64.67 o                         
  -7  -5   2       4398.17       4473.77       127.28 o                         
  -6  -5   2         51.75         75.34        27.42 o                         
  -5  -5   2       3488.63       3515.28        86.53 o                         
  -4  -5   2        531.95        474.54        31.19 o                         
  -3  -5   2        466.57        519.46        35.67 o                         
  -2  -5   2       2149.61       2131.91        64.02 o                         
  -1  -5   2      32067.88      32226.12       354.21 o                         
   0  -5   2        560.64        516.74        35.33 o                         
   1  -5   2        153.81        163.03        21.43 o                         
   2  -5   2       8317.78       8183.57       118.54 o                         
   3  -5   2        165.86        130.44        17.18 o                         
   4  -5   2        973.90       1045.83        45.53 o                         
   5  -5   2      35821.54      35763.81       368.56 o                         
   6  -5   2      29629.98      30098.68       374.04 o                         
   7  -5   2      15815.03      16042.78       277.12 o                         
   8  -5   2       9161.46       9371.09       216.39 o                         
   9  -5   2       2536.59       2831.67       123.14 o                         
  10  -5   2       3704.06       3797.03       151.28 o                         
 -10  -4   2        207.05         92.37        79.21 o                         
  -9  -4   2         38.50        101.17        55.64 o                         
  -8  -4   2       4467.20       4508.75       141.55 o                         
  -7  -4   2       5462.13       5396.50       138.84 o                         
  -6  -4   2       7546.28       7454.93       137.81 o                         
  -5  -4   2         87.26        101.84        24.18 o                         
  -4  -4   2          1.12         -3.04        16.19 o                         
  -3  -4   2      21549.74      21657.32       236.14 o                         
  -2  -4   2       1312.57       1395.63        46.25 o                         
  -1  -4   2        622.87        634.63        34.84 o                         
   0  -4   2      21842.12      21207.78       246.26 o                         
   1  -4   2         58.89         73.55        15.44 o                         
   2  -4   2         47.28         50.29        14.23 o                         
   3  -4   2      12088.93      11872.47       146.76 o                         
   4  -4   2       2707.60       2849.72        58.36 o                         
   5  -4   2        531.56        530.91        32.32 o                         
   6  -4   2      11379.30      11477.13       199.70 o                         
   7  -4   2      13115.90      13512.76       239.80 o                         
   8  -4   2      17239.48      16688.90       313.52 o                         
   9  -4   2        399.06        380.72        53.00 o                         
  10  -4   2       1569.86       1551.09       102.97 o                         
 -10  -3   2        595.72        556.83        84.59 o                         
  -9  -3   2       1267.86       1239.66        99.41 o                         
  -8  -3   2         10.45        -36.73        36.73 o                         
  -7  -3   2         54.96        104.63        29.59 o                         
  -6  -3   2      15869.88      15642.77       243.65 o                         
  -5  -3   2        230.02        172.35        23.56 o                         
  -4  -3   2       1032.10        930.82        44.14 o                         
  -3  -3   2      17401.91      17281.58       214.42 o                         
  -2  -3   2      14996.37      14688.86       167.41 o                         
  -1  -3   2      23721.14      23313.55       252.21 o                         
   0  -3   2       3920.99       3942.62        60.96 o                         
   1  -3   2         26.46         30.32        12.58 o                         
   2  -3   2       1001.38       1056.16        33.67 o                         
   3  -3   2       4597.57       4476.99        74.99 o                         
   4  -3   2      26526.70      26812.65       261.89 o                         
   5  -3   2      11072.42      10692.52       156.06 o                         
   6  -3   2       2534.15       2490.49        76.70 o                         
   7  -3   2       1487.73       1443.56        62.67 o                         
   8  -3   2       3920.17       3867.03       118.15 o                         
   9  -3   2        649.46        698.30        90.24 o                         
  10  -3   2       1970.32       1974.62       145.62 o                         
 -10  -2   2         55.21        125.19        76.71 o                         
  -9  -2   2        670.99        604.99        71.64 o                         
  -8  -2   2       6474.75       6510.29       322.22 o                         
  -7  -2   2        534.50        532.87        51.36 o                         
  -6  -2   2        559.37        551.16        40.26 o                         
  -5  -2   2        983.92       1031.07        46.44 o                         
  -4  -2   2       3959.19       3766.14        76.46 o                         
  -3  -2   2          2.94         25.38        15.16 o                         
  -2  -2   2      18874.36      18959.65       196.34 o                         
  -1  -2   2       9888.39       9707.50       112.11 o                         
   0  -2   2       3321.37       3232.90        49.77 o                         
   1  -2   2         35.11         48.27        11.41 o                         
   2  -2   2      20072.39      20048.77       203.64 o                         
   3  -2   2        818.38        825.85        32.57 o                         
   4  -2   2       8731.76       8630.24       120.95 o                         
   5  -2   2        943.55        998.55        39.35 o                         
   6  -2   2      36055.16      36678.71       449.70 o                         
   7  -2   2       1818.04       1975.93        75.29 o                         
   8  -2   2       6507.21       6340.50       154.11 o                         
   9  -2   2       5459.16       5536.03       169.91 o                         
  10  -2   2         43.54         22.95        54.40 o                         
 -10  -1   2       1801.19       1810.77       189.14 o                         
  -9  -1   2          3.77        -37.45        37.45 o                         
  -8  -1   2        128.06        150.59        36.01 o                         
  -7  -1   2        172.05        197.17        36.73 o                         
  -6  -1   2       1347.51       1346.56        60.30 o                         
  -5  -1   2        621.85        581.18        43.69 o                         
  -4  -1   2      15440.50      15723.05       203.89 o                         
  -3  -1   2       2242.51       2260.02        48.53 o                         
  -2  -1   2       1912.69       1813.98        45.03 o                         
  -1  -1   2         25.61         35.33        10.93 o                         
   0  -1   2       6486.15       6431.09       188.69 o                         
   1  -1   2        907.97        900.62        26.82 o                         
   2  -1   2       4555.81       4578.32        76.87 o                         
   3  -1   2       2857.54       2962.76        56.60 o                         
   4  -1   2       1780.91       1752.44        49.55 o                         
   5  -1   2        169.05        179.46        21.98 o                         
   6  -1   2      10966.56      10843.61       191.04 o                         
   7  -1   2       2509.65       2569.82        84.06 o                         
   8  -1   2       2649.33       2602.16       111.30 o                         
   9  -1   2       7055.69       7061.04       198.29 o                         
  10  -1   2       4647.08       4505.85       321.31 o                         
 -10   0   2       3044.05       3458.58       251.87 o                         
  -9   0   2         12.49        -46.65        46.65 o                         
  -8   0   2       1282.11       1473.26       162.01 o                         
  -7   0   2       1694.09       1684.41       116.33 o                         
  -6   0   2       9461.87       9700.43       224.65 o                         
  -5   0   2       7302.64       7812.29       194.45 o                         
  -4   0   2         17.50         27.37        18.64 o                         
  -3   0   2       2412.95       2617.09        60.05 o                         
  -2   0   2      29054.53      28515.27       299.39 o                         
  -1   0   2        398.29        374.78        15.95 o                         
   0   0   2         48.27         57.67        18.29 o                         
   1   0   2       1850.38       1873.63        37.64 o                         
   2   0   2       3140.98       3113.64        55.23 o                         
   3   0   2       5834.90       5911.55       104.70 o                         
   4   0   2      10220.77       9687.09       137.78 o                         
   5   0   2       9316.47       9714.29       170.67 o                         
   6   0   2       2120.35       2160.77        80.07 o                         
   7   0   2        422.17        382.54        47.07 o                         
   8   0   2       4418.75       4235.61       131.92 o                         
   9   0   2        465.70        466.93        58.77 o                         
  10   0   2        113.56        134.59        56.77 o                         
 -10   1   2         52.43        -78.68        87.22 o                         
  -9   1   2         78.04        186.37        79.53 o                         
  -8   1   2       8148.14       8261.42       291.38 o                         
  -7   1   2         10.04         11.71        31.53 o                         
  -6   1   2         68.98        -11.86        25.60 o                         
  -5   1   2       2339.57       2191.46        92.87 o                         
  -4   1   2       7317.28       7377.99       162.20 o                         
  -3   1   2         47.58         49.46        15.43 o                         
  -2   1   2      23542.01      23184.08       225.95 o                         
  -1   1   2       2795.34       2787.72        41.09 o                         
   0   1   2       3886.85       3850.86        73.67 o                         
   1   1   2         24.36         36.78        13.75 o                         
   2   1   2      44121.38      43600.56       400.46 o                         
   3   1   2        137.00        161.96        23.10 o                         
   4   1   2        953.40        905.26        40.80 o                         
   5   1   2      13621.20      13573.40       177.68 o                         
   6   1   2       4577.78       4594.94       117.85 o                         
   7   1   2       8155.12       8017.63       155.11 o                         
   8   1   2       1783.82       1804.41        99.46 o                         
   9   1   2        411.56        377.31        73.03 o                         
  10   1   2        891.54       1166.98       109.48 o                         
 -10   2   2         94.26        141.52       102.30 o                         
  -9   2   2       1664.48       1844.70       166.85 o                         
  -8   2   2       4798.90       5012.48       235.43 o                         
  -7   2   2       1049.28       1053.48        92.50 o                         
  -6   2   2       2318.53       2433.79        95.68 o                         
  -5   2   2        378.30        302.06        37.85 o                         
  -4   2   2       4916.95       4475.71        81.11 o                         
  -3   2   2       3480.34       3356.28        61.31 o                         
  -2   2   2       1462.57       1503.49        37.07 o                         
  -1   2   2       4780.38       4735.52        74.08 o                         
   0   2   2       8738.76       8826.08       128.97 o                         
   1   2   2        197.07        168.42        24.55 o                         
   2   2   2       3918.81       3751.14        77.45 o                         
   3   2   2      13426.64      13719.15       166.26 o                         
   4   2   2      13600.53      14236.31       210.24 o                         
   5   2   2         48.01         66.16        19.62 o                         
   6   2   2       3399.58       3376.15        90.73 o                         
   7   2   2       5052.12       5040.77       130.25 o                         
   8   2   2         60.56         71.70        34.27 o                         
   9   2   2        590.24        440.57        70.20 o                         
  10   2   2       4469.82       4449.59       323.01 o                         
 -10   3   2       2065.31       2190.50       235.31 o                         
  -9   3   2       1269.93       1348.22       142.90 o                         
  -8   3   2        153.74         89.89        67.25 o                         
  -7   3   2       1796.57       1867.11       115.87 o                         
  -6   3   2       4644.36       4584.34       100.17 o                         
  -5   3   2       3537.51       3624.71        73.78 o                         
  -4   3   2        195.57        205.85        18.35 o                         
  -3   3   2      15099.28      14986.52       173.46 o                         
  -2   3   2        910.69        928.33        32.86 o                         
  -1   3   2        145.67        129.07        17.72 o                         
   0   3   2       8742.02       8840.84       145.68 o                         
   1   3   2      11630.74      11270.18       210.34 o                         
   2   3   2       3028.66       2836.95        78.84 o                         
   3   3   2         52.82         97.23        21.51 o                         
   4   3   2       1693.29       1736.08        68.38 o                         
   5   3   2       1598.19       1562.19        63.39 o                         
   6   3   2          3.21         11.38        22.43 o                         
   7   3   2       3048.75       2975.52        87.84 o                         
   8   3   2        521.65        616.65        58.40 o                         
   9   3   2       2429.19       2370.60       153.74 o                         
  10   3   2        311.72        470.68       110.31 o                         
 -10   4   2        127.25        126.86       158.11 o                         
  -9   4   2       1369.49       1321.79        95.46 o                         
  -8   4   2        349.52        464.31        48.23 o                         
  -7   4   2        369.16        388.61        46.24 o                         
  -6   4   2         74.35         71.97        21.10 o                         
  -5   4   2      13750.54      13692.57       183.15 o                         
  -4   4   2       4064.26       4264.08        75.39 o                         
  -3   4   2         92.80         92.86        18.83 o                         
  -2   4   2       1165.56       1098.36        41.11 o                         
  -1   4   2      21869.68      21708.82       280.35 o                         
   0   4   2       3901.75       3893.68        90.83 o                         
   1   4   2       8318.31       8291.52       162.53 o                         
   2   4   2       1649.31       1490.85        65.39 o                         
   3   4   2       7377.04       7275.57       128.03 o                         
   4   4   2        852.28        896.68        44.96 o                         
   5   4   2       6886.42       7048.08       150.47 o                         
   6   4   2         75.08        112.23        33.04 o                         
   7   4   2        778.59        888.28        64.01 o                         
   8   4   2       3077.83       3038.06       132.73 o                         
   9   4   2       2761.72       2728.65       129.24 o                         
  10   4   2        597.46        827.55       123.04 o                         
 -10   5   2       3585.88       3338.10       137.72 o                         
  -9   5   2        688.09        895.18        99.21 o                         
  -8   5   2       9664.08       9743.53       205.49 o                         
  -7   5   2       5263.79       5283.08       130.70 o                         
  -6   5   2       2644.12       2692.51        77.77 o                         
  -5   5   2       1541.22       1607.11        48.75 o                         
  -4   5   2       2218.62       2484.10        66.79 o                         
  -3   5   2       3006.34       3095.93        65.41 o                         
  -2   5   2        677.88        647.22        37.15 o                         
  -1   5   2      22574.57      21881.12       400.68 o                         
   0   5   2       6157.74       6110.06       131.29 o                         
   1   5   2       9155.50       9196.40       189.09 o                         
   2   5   2        943.10        985.96        60.00 o                         
   3   5   2       8244.02       8062.45       142.30 o                         
   4   5   2         80.46         82.89        22.10 o                         
   5   5   2         14.68         -5.93        24.85 o                         
   6   5   2         55.59         80.44        39.28 o                         
   7   5   2       3707.20       3614.75       150.94 o                         
   8   5   2        298.02        269.76        43.39 o                         
   9   5   2       1504.29       1653.60       131.81 o                         
  10   5   2        235.33        234.49        82.74 o                         
 -10   6   2        178.00        126.87        78.27 o                         
  -9   6   2       1716.23       1853.67       112.71 o                         
  -8   6   2       1198.65       1149.23        82.89 o                         
  -7   6   2      10023.93       9862.83       206.68 o                         
  -6   6   2        128.96         57.01        21.93 o                         
  -5   6   2      16102.73      15661.26       215.66 o                         
  -4   6   2        465.32        537.66        36.77 o                         
  -3   6   2       1608.42       1561.08        52.54 o                         
  -2   6   2        261.02        299.96        27.88 o                         
  -1   6   2        904.15        901.18        60.91 o                         
   0   6   2        217.13        294.12        37.81 o                         
   1   6   2      33884.47      33242.65       451.53 o                         
   2   6   2         69.98         48.58        25.88 o                         
   3   6   2        279.25        343.26        43.11 o                         
   4   6   2        137.30        118.08        25.88 o                         
   5   6   2       1339.33       1251.26        58.80 o                         
   6   6   2         58.24          9.01        31.29 o                         
   7   6   2       3732.50       3746.56       130.13 o                         
   8   6   2         18.27          0.13        35.84 o                         
   9   6   2        442.85        580.68        82.73 o                         
  10   6   2         79.58        -54.32        54.32 o                         
 -10   7   2       3060.60       2925.79       147.01 o                         
  -9   7   2       7469.50       7368.38       204.88 o                         
  -8   7   2        289.41        284.25        48.25 o                         
  -7   7   2       1812.41       2003.21        74.14 o                         
  -6   7   2        214.49        188.29        28.21 o                         
  -5   7   2       4849.11       4663.29       103.07 o                         
  -4   7   2       4124.65       4054.72       108.19 o                         
  -3   7   2        277.94        272.83        28.44 o                         
  -2   7   2        118.01        128.79        21.10 o                         
  -1   7   2       3010.08       2820.06        93.82 o                         
   0   7   2        471.24        446.29        42.70 o                         
   1   7   2      11267.95      10972.92       200.59 o                         
   2   7   2       8246.48       8288.65       199.17 o                         
   3   7   2       8308.63       8480.99       200.40 o                         
   4   7   2       1093.87       1131.39        63.63 o                         
   5   7   2       7417.59       7204.44       150.05 o                         
   6   7   2         42.74         87.32        36.46 o                         
   7   7   2       1020.66       1035.20        85.92 o                         
   8   7   2        878.44        892.81        77.25 o                         
   9   7   2       1679.42       1622.59       101.25 o                         
  10   7   2       1008.27       1334.17       281.56 o                         
 -10   8   2       2674.03       2970.16       292.92 o                         
  -9   8   2       5010.71       4546.07       188.09 o                         
  -8   8   2       1254.15       1088.56        98.07 o                         
  -7   8   2      22788.93      23318.42       366.17 o                         
  -6   8   2       1579.19       1599.34        74.67 o                         
  -5   8   2       1909.64       1997.97        87.14 o                         
  -4   8   2       1699.90       1721.14        60.43 o                         
  -3   8   2       4266.52       4378.18       107.05 o                         
  -2   8   2       1354.26       1352.67        48.98 o                         
  -1   8   2       4546.55       4427.29       119.76 o                         
   0   8   2       6625.68       6446.85       159.92 o                         
   1   8   2       1920.89       1759.75        83.68 o                         
   2   8   2       4014.32       4141.13       135.03 o                         
   3   8   2       2251.87       2358.05       104.15 o                         
   4   8   2       1525.72       1519.87        81.28 o                         
   5   8   2       2799.80       2626.18        93.68 o                         
   6   8   2        718.52        739.74        48.43 o                         
   7   8   2       7026.16       6692.22       196.97 o                         
   8   8   2        258.84        176.71        58.93 o                         
   9   8   2        229.36        109.68        72.27 o                         
 -10   9   2       1458.12       1323.75       134.70 o                         
  -9   9   2       2687.48       2673.11       154.98 o                         
  -8   9   2        893.92        914.29        79.91 o                         
  -7   9   2       7910.79       7813.76       164.48 o                         
  -6   9   2      11161.94      11199.55       245.14 o                         
  -5   9   2      12296.34      12283.15       243.28 o                         
  -4   9   2       4099.65       4170.05       101.80 o                         
  -3   9   2        151.67        171.42        30.51 o                         
  -2   9   2        876.58        823.96        42.90 o                         
  -1   9   2       1054.41       1060.15        76.06 o                         
   0   9   2      15973.90      15729.17       318.16 o                         
   1   9   2       1389.58       1508.19        84.08 o                         
   2   9   2       8697.04       8540.44       201.48 o                         
   3   9   2       2300.47       2267.98       101.59 o                         
   4   9   2        462.91        475.20        51.55 o                         
   5   9   2       2944.73       3024.69       102.12 o                         
   6   9   2        241.38        212.89        41.47 o                         
   7   9   2         98.38        120.50        44.73 o                         
   8   9   2       1183.37       1330.72       106.30 o                         
   9   9   2         75.34         79.90        63.89 o                         
  -9  10   2       4079.30       3708.12       241.34 o                         
  -8  10   2        141.35        186.13        57.10 o                         
  -7  10   2         18.44        -13.25        29.90 o                         
  -6  10   2      25333.89      25719.92       381.44 o                         
  -5  10   2       3720.43       3702.37       123.42 o                         
  -4  10   2      18259.76      18333.45       271.94 o                         
  -3  10   2        746.07        759.28        58.33 o                         
  -2  10   2         32.97         64.76        18.85 o                         
  -1  10   2      10799.30      10282.98       210.21 o                         
   0  10   2       1291.06       1288.23        81.95 o                         
   1  10   2       1904.46       1827.53        84.61 o                         
   2  10   2       9403.03       9431.73       217.48 o                         
   3  10   2        596.63        512.30        57.87 o                         
   4  10   2        128.29        131.34        36.27 o                         
   5  10   2       8225.02       8226.02       175.98 o                         
   6  10   2       2000.19       2115.46        94.30 o                         
   7  10   2       2061.23       2145.79       123.47 o                         
   8  10   2        249.78        455.98        86.84 o                         
   9  10   2         44.12        -16.60        66.83 o                         
  -9  11   2       7125.43       7244.35       222.28 o                         
  -8  11   2      31142.14      31376.01       575.18 o                         
  -7  11   2       1238.55       1199.80        85.49 o                         
  -6  11   2      36999.84      37879.39       518.86 o                         
  -5  11   2        142.22        149.96        28.90 o                         
  -4  11   2         26.80         49.97        28.15 o                         
  -3  11   2       1270.31       1364.50        74.81 o                         
  -2  11   2       2032.27       2053.28        79.16 o                         
  -1  11   2       5994.16       6296.61       151.12 o                         
   0  11   2      21463.93      21552.63       331.86 o                         
   1  11   2       6740.73       6545.34       162.24 o                         
   2  11   2         12.42          5.08        30.37 o                         
   3  11   2        873.94        830.55        68.86 o                         
   4  11   2        437.40        355.86        52.08 o                         
   5  11   2        184.13        148.63        42.55 o                         
   6  11   2       7202.68       7553.83       229.99 o                         
   7  11   2        639.82        692.20        80.06 o                         
   8  11   2       3331.72       3227.73       192.68 o                         
  -9  12   2        250.23        117.89        68.05 o                         
  -8  12   2       1604.17       1578.56        99.78 o                         
  -7  12   2         10.83         10.51        38.41 o                         
  -6  12   2      25540.58      25840.96       418.25 o                         
  -5  12   2       3795.14       3885.62       114.35 o                         
  -4  12   2       4033.97       3984.37       123.74 o                         
  -3  12   2      11961.51      12357.26       213.73 o                         
  -2  12   2       4893.42       4859.13       138.30 o                         
  -1  12   2      10499.12      10620.54       208.62 o                         
   0  12   2       3972.18       3997.01       126.25 o                         
   1  12   2       4734.31       4894.51       144.81 o                         
   2  12   2        677.58        730.10        74.96 o                         
   3  12   2       1906.16       2035.80       107.09 o                         
   4  12   2       3947.97       3978.34       147.15 o                         
   5  12   2       1293.65       1377.73        92.84 o                         
   6  12   2        953.18       1114.11       100.84 o                         
   7  12   2         84.81         84.56        41.18 o                         
   8  12   2       2232.24       2267.69       177.38 o                         
  -8  13   2       1234.22       1366.36       124.02 o                         
  -7  13   2         82.46        -29.47        45.43 o                         
  -6  13   2       6404.79       6471.12       215.33 o                         
  -5  13   2       1131.13       1276.86        75.01 o                         
  -4  13   2      11812.18      11874.41       241.89 o                         
  -3  13   2        496.29        464.48        45.94 o                         
  -2  13   2       3828.27       3758.55       115.97 o                         
  -1  13   2       3047.96       3175.92       108.50 o                         
   0  13   2       2379.19       2296.26        99.35 o                         
   1  13   2       9110.88       9003.89       235.26 o                         
   2  13   2        120.34        144.64        41.86 o                         
   3  13   2       1416.91       1640.78       102.83 o                         
   4  13   2       9791.90       9677.81       254.52 o                         
   5  13   2        328.31        248.74        52.03 o                         
   6  13   2      10184.93      10608.51       271.68 o                         
   7  13   2         58.32         12.19        47.31 o                         
   8  13   2         73.22         52.90        79.51 o                         
  -8  14   2      16970.89      17161.17       369.80 o                         
  -7  14   2       4611.20       4830.93       181.10 o                         
  -6  14   2       1050.91        996.06       107.50 o                         
  -5  14   2         12.04         43.04        41.54 o                         
  -4  14   2       5212.48       5341.87       193.40 o                         
  -3  14   2         17.78         50.44        27.87 o                         
  -2  14   2       5691.09       5673.02       153.49 o                         
  -1  14   2        298.77        240.47        40.52 o                         
   0  14   2      22591.60      22638.26       371.25 o                         
   1  14   2        839.26        820.25       111.47 o                         
   2  14   2       1565.15       1675.60       108.74 o                         
   3  14   2        384.14        331.98        88.72 o                         
   4  14   2       1185.92       1221.06       105.29 o                         
   5  14   2       1504.55       1301.94       132.70 o                         
   6  14   2       6696.83       6351.46       214.56 o                         
   7  14   2       3030.76       3011.54       147.76 o                         
  -8  15   2       2576.44       2677.21       205.37 o                         
  -7  15   2      24451.04      24434.23       500.76 o                         
  -6  15   2        956.14        974.27       120.95 o                         
  -5  15   2      43230.24      43176.38       607.10 o                         
  -4  15   2      13337.29      13584.50       289.96 o                         
  -3  15   2      17706.49      18098.20       390.44 o                         
  -2  15   2      17732.00      18457.92       335.69 o                         
  -1  15   2      10371.85      10482.36       246.61 o                         
   0  15   2        308.93        303.52        60.06 o                         
   1  15   2       7266.87       7177.54       233.08 o                         
   2  15   2         28.53         12.25        40.07 o                         
   3  15   2        756.88        948.10       100.26 o                         
   4  15   2       4084.72       3814.98       195.27 o                         
   5  15   2        249.48        282.51        79.57 o                         
   6  15   2        611.99        544.55        79.77 o                         
   7  15   2       1285.59       1321.88       116.99 o                         
  -7  16   2        151.48         94.73        79.82 o                         
  -6  16   2        185.42        204.01        48.75 o                         
  -5  16   2       3661.94       3631.17       157.78 o                         
  -4  16   2       5279.95       5314.75       183.87 o                         
  -3  16   2        368.53        376.13        53.14 o                         
  -2  16   2      29241.50      29909.59       479.10 o                         
  -1  16   2       6271.93       6941.92       226.14 o                         
   0  16   2      15707.37      15753.81       367.12 o                         
   1  16   2        842.11       1029.14       105.64 o                         
   2  16   2       3676.60       3904.09       189.31 o                         
   3  16   2       4869.56       4653.03       240.59 o                         
   4  16   2       4653.13       4289.24       289.86 o                         
   5  16   2       7889.96       7709.32       332.07 o                         
   6  16   2       2886.99       2871.09       228.84 o                         
  -7  17   2       7198.80       7338.85       293.24 o                         
  -6  17   2       3474.19       3341.55       143.34 o                         
  -5  17   2       1697.64       1759.10       165.59 o                         
  -4  17   2       2236.34       2425.76       152.42 o                         
  -3  17   2       3688.17       3518.93       197.65 o                         
  -2  17   2        564.28        438.67        88.82 o                         
  -1  17   2       6672.66       7518.41       264.75 o                         
   0  17   2       4124.36       4461.82       180.24 o                         
   1  17   2       2846.36       2943.06       164.52 o                         
   2  17   2          6.68         32.00       112.75 o                         
   3  17   2         40.58        -23.61        74.78 o                         
   4  17   2        161.47         33.32       123.21 o                         
   5  17   2       5739.45       5703.82       305.27 o                         
   6  17   2        283.26         55.82        81.59 o                         
  -6  18   2      10160.41       9913.06       263.84 o                         
  -5  18   2       1176.19       1138.16       108.96 o                         
  -4  18   2      13945.59      13553.39       335.35 o                         
  -3  18   2       2849.85       2958.37       149.40 o                         
  -2  18   2       3905.57       4040.73       206.09 o                         
  -1  18   2        512.59        413.94        84.63 o                         
   0  18   2        334.51        221.05        68.49 o                         
   1  18   2        727.77        626.33       109.42 o                         
   2  18   2         19.61        134.51        81.89 o                         
   3  18   2         59.31          8.85        89.17 o                         
   4  18   2       1470.57       1347.44       217.98 o                         
   5  18   2         22.11         17.40        87.45 o                         
  -5  19   2        122.21        167.29        73.97 o                         
  -4  19   2       6263.43       6667.71       257.95 o                         
  -3  19   2      12721.71      13144.26       311.96 o                         
  -2  19   2       5532.26       6121.88       222.86 o                         
  -1  19   2      19866.10      20553.07       544.29 o                         
   0  19   2       3065.55       3111.64       157.35 o                         
   1  19   2       7405.73       7320.51       296.63 o                         
   2  19   2          2.14        -69.49        98.35 o                         
   3  19   2       4928.48       5181.46       441.43 o                         
   4  19   2        775.96        844.39       164.51 o                         
  -4  20   2        189.49        138.30        79.70 o                         
  -3  20   2         81.29        182.75        68.65 o                         
  -2  20   2        377.47        209.11        75.39 o                         
  -1  20   2       4493.38       4599.67       314.80 o                         
   0  20   2      10570.44      10226.58       306.39 o                         
   1  20   2       2188.16       2225.12       204.92 o                         
   2  20   2       5589.32       5524.54       494.84 o                         
   3  20   2          5.33         11.31       166.60 o                         
  -2  21   2       3755.58       3770.59       259.34 o                         
  -1  21   2        513.23        439.30        94.94 o                         
   0  21   2        662.92        644.04       139.74 o                         
   1  21   2        502.04        603.66       119.67 o                         
  -2 -22   3        222.36        214.49       107.05 o                         
  -1 -22   3        797.53        678.28       139.40 o                         
   0 -22   3       1811.44       1638.95       409.42 o                         
   1 -22   3          0.57         16.91        83.52 o                         
   2 -22   3        203.20        198.55       105.50 o                         
   3 -22   3        917.52        777.26        98.50 o                         
  -3 -21   3        236.79        325.17       122.04 o                         
  -2 -21   3       2817.26       2345.39       183.90 o                         
  -1 -21   3         66.69         87.21       127.73 o                         
   0 -21   3       1406.28       1617.28       154.21 o                         
   1 -21   3        247.73        131.80        80.84 o                         
   2 -21   3        564.23        389.70        94.62 o                         
   3 -21   3       1896.57       1968.21       142.63 o                         
   4 -21   3        131.93         10.23        63.66 o                         
  -4 -20   3        126.72        162.17       115.04 o                         
  -3 -20   3          4.95        116.27        91.81 o                         
  -2 -20   3        953.45        622.02       105.70 o                         
  -1 -20   3       1286.25       1445.78       148.95 o                         
   0 -20   3       3466.40       3713.34       242.33 o                         
   1 -20   3        161.78         74.96        65.00 o                         
   2 -20   3        368.45        433.12        82.12 o                         
   3 -20   3        540.11        476.61        79.12 o                         
   4 -20   3        202.73        302.70        73.40 o                         
   5 -20   3       5238.62       5106.85       192.41 o                         
  -5 -19   3        224.50        215.46       109.90 o                         
  -4 -19   3        110.04         -6.04        66.28 o                         
  -3 -19   3        953.71        716.99       126.95 o                         
  -2 -19   3          2.80        -62.52        62.52 o                         
  -1 -19   3        601.44        784.99       125.66 o                         
   0 -19   3          5.86         21.14        53.89 o                         
   1 -19   3        470.34        368.18        77.72 o                         
   2 -19   3       1666.07       1994.84       143.17 o                         
   3 -19   3         55.35         78.78        53.71 o                         
   4 -19   3        732.42        547.50        73.04 o                         
   5 -19   3       2790.28       2814.22       152.37 o                         
   6 -19   3        314.42        299.22        98.71 o                         
  -6 -18   3       5829.92       6211.76       280.15 o                         
  -5 -18   3         69.77        -91.37        91.37 o                         
  -4 -18   3       2969.11       2873.58       219.35 o                         
  -3 -18   3       8272.39       8115.53       265.85 o                         
  -2 -18   3       1006.21        918.55       119.74 o                         
  -1 -18   3        661.35        602.51        75.14 o                         
   0 -18   3       1599.52       1645.48       122.87 o                         
   1 -18   3       3151.74       3430.84       182.54 o                         
   2 -18   3          1.76         53.28        43.30 o                         
   3 -18   3       1008.50        898.54        93.82 o                         
   4 -18   3        336.30        296.90        56.77 o                         
   5 -18   3        353.11        299.13        60.16 o                         
   6 -18   3        722.47        760.43        73.05 o                         
   7 -18   3       2027.06       2179.79       189.46 o                         
  -6 -17   3       5407.66       5012.46       237.89 o                         
  -5 -17   3        164.82        192.59        68.48 o                         
  -4 -17   3       4614.71       4610.69       186.93 o                         
  -3 -17   3      10435.94      10563.20       295.48 o                         
  -2 -17   3        311.07        226.22        55.63 o                         
  -1 -17   3      31699.28      30773.12       491.65 o                         
   0 -17   3       1829.66       1997.80       127.03 o                         
   1 -17   3       8441.39       8412.11       252.06 o                         
   2 -17   3        349.31        259.52        66.01 o                         
   3 -17   3       1363.04       1366.79       110.16 o                         
   4 -17   3       6374.90       6384.32       176.11 o                         
   5 -17   3       4466.72       4752.33       157.40 o                         
   6 -17   3       4900.02       4824.61       165.08 o                         
   7 -17   3         71.59         24.04        69.69 o                         
  -7 -16   3        243.91         -1.45        98.00 o                         
  -6 -16   3        555.43        337.16        74.69 o                         
  -5 -16   3        938.47        927.24       100.12 o                         
  -4 -16   3       4690.38       4666.83       179.17 o                         
  -3 -16   3        414.24        448.69        67.22 o                         
  -2 -16   3        176.85        210.51        49.29 o                         
  -1 -16   3       9080.76       8817.98       209.06 o                         
   0 -16   3       4322.73       4289.52       153.52 o                         
   1 -16   3        830.94        837.97        83.48 o                         
   2 -16   3       1616.03       1593.28       109.36 o                         
   3 -16   3       2322.12       2362.38       111.48 o                         
   4 -16   3       9735.45       9609.57       234.65 o                         
   5 -16   3        176.41        213.97        46.50 o                         
   6 -16   3      14937.90      14898.53       389.83 o                         
   7 -16   3        895.20        841.19       101.96 o                         
   8 -16   3        854.92       1070.15       133.93 o                         
  -7 -15   3      10318.07      11011.84       351.09 o                         
  -6 -15   3       4185.30       4170.67       162.69 o                         
  -5 -15   3      14189.27      14014.17       306.65 o                         
  -4 -15   3       1895.50       2417.89       134.43 o                         
  -3 -15   3      10097.38       9890.05       239.18 o                         
  -2 -15   3      11325.43      11652.31       276.96 o                         
  -1 -15   3       1145.84       1248.22        78.77 o                         
   0 -15   3         94.03         80.27        33.47 o                         
   1 -15   3        388.32        240.08        44.89 o                         
   2 -15   3        290.18        246.50        50.37 o                         
   3 -15   3         69.65         44.55        29.94 o                         
   4 -15   3       4379.47       4718.29       141.14 o                         
   5 -15   3        259.60        234.46        44.43 o                         
   6 -15   3       1966.62       2055.96       169.80 o                         
   7 -15   3         41.03        -27.19        47.51 o                         
   8 -15   3       2177.11       2031.71       128.59 o                         
  -8 -14   3        554.16        508.55       100.75 o                         
  -7 -14   3          7.72        -18.76        53.82 o                         
  -6 -14   3        186.97        162.91        51.44 o                         
  -5 -14   3        471.70        521.69        60.47 o                         
  -4 -14   3       4203.62       4261.56       146.72 o                         
  -3 -14   3         61.46         21.34        35.18 o                         
  -2 -14   3      48251.25      47996.62       627.93 o                         
  -1 -14   3       1670.37       1773.33        89.81 o                         
   0 -14   3      20344.36      21102.90       341.52 o                         
   1 -14   3        195.38        192.56        41.80 o                         
   2 -14   3       1946.13       2030.00        91.91 o                         
   3 -14   3       2488.67       2496.40        96.88 o                         
   4 -14   3       5893.15       5639.23       141.74 o                         
   5 -14   3        487.98        569.90        52.95 o                         
   6 -14   3        571.27        498.59        55.66 o                         
   7 -14   3         29.72         34.35        42.57 o                         
   8 -14   3       2009.99       2207.79       143.66 o                         
  -8 -13   3       4258.27       4177.86       216.65 o                         
  -7 -13   3       2146.59       2032.55        95.94 o                         
  -6 -13   3       1305.39       1512.41       116.59 o                         
  -5 -13   3        799.64        714.22        66.53 o                         
  -4 -13   3      15816.70      16187.95       287.04 o                         
  -3 -13   3       1894.50       2147.81       101.04 o                         
  -2 -13   3       6859.40       7067.09       173.73 o                         
  -1 -13   3        390.47        399.81        47.66 o                         
   0 -13   3      28986.33      27957.39       404.98 o                         
   1 -13   3       2415.64       2349.07        96.04 o                         
   2 -13   3        559.66        572.25        52.14 o                         
   3 -13   3      21961.91      21993.87       310.05 o                         
   4 -13   3        780.60        658.22        54.65 o                         
   5 -13   3      25287.95      25180.46       330.27 o                         
   6 -13   3       4706.64       4549.74       132.40 o                         
   7 -13   3       8028.38       7824.39       177.44 o                         
   8 -13   3       1335.41       1298.90       109.58 o                         
   9 -13   3       1212.04       1193.93        95.05 o                         
  -9 -12   3       7781.04       6957.93       512.99 o                         
  -8 -12   3         41.52         -3.11        54.41 o                         
  -7 -12   3      22619.59      23640.26       599.25 o                         
  -6 -12   3        297.25        238.98        45.60 o                         
  -5 -12   3      14158.73      14170.34       263.02 o                         
  -4 -12   3      22258.85      22205.53       404.92 o                         
  -3 -12   3          4.83          7.83        28.11 o                         
  -2 -12   3      15328.16      15065.90       263.44 o                         
  -1 -12   3       2438.35       2359.57        97.23 o                         
   0 -12   3       7228.56       7032.21       165.81 o                         
   1 -12   3         23.05         39.21        25.41 o                         
   2 -12   3         98.86         75.68        29.75 o                         
   3 -12   3        818.17        900.54        58.33 o                         
   4 -12   3      15996.80      15611.77       231.63 o                         
   5 -12   3        629.58        732.70        38.26 o                         
   6 -12   3       3828.14       3756.62       106.78 o                         
   7 -12   3       1927.06       1983.05       116.82 o                         
   8 -12   3       2882.19       2866.68       122.88 o                         
   9 -12   3        303.28        202.22        52.13 o                         
  -9 -11   3        354.52         84.81       135.28 o                         
  -8 -11   3       2305.77       2337.19       130.80 o                         
  -7 -11   3        398.65        354.15        58.56 o                         
  -6 -11   3       1694.23       1734.81        84.01 o                         
  -5 -11   3       1593.70       1660.05        85.28 o                         
  -4 -11   3      49499.84      49895.98       719.29 o                         
  -3 -11   3      28213.12      28213.28       383.50 o                         
  -2 -11   3     100104.37     100813.66      1064.56 o                         
  -1 -11   3      49376.93      47225.13       555.89 o                         
   0 -11   3       5466.52       5572.14       130.50 o                         
   1 -11   3      12593.91      11893.98       211.89 o                         
   2 -11   3       7884.00       7696.88       155.31 o                         
   3 -11   3       9543.50       9162.03       165.77 o                         
   4 -11   3         65.75         55.23        17.44 o                         
   5 -11   3       8454.14       8444.96       151.43 o                         
   6 -11   3        327.22        343.80        38.64 o                         
   7 -11   3        217.21        160.24        42.90 o                         
   8 -11   3       2754.17       2678.28       126.52 o                         
   9 -11   3         45.85         40.16        56.12 o                         
  -9 -10   3       3074.00       2878.06       199.87 o                         
  -8 -10   3       6780.93       6837.10       212.61 o                         
  -7 -10   3        514.63        515.29        59.71 o                         
  -6 -10   3       8542.42       8584.97       164.33 o                         
  -5 -10   3       7433.24       7368.69       157.18 o                         
  -4 -10   3       3784.73       3847.22       114.81 o                         
  -3 -10   3         10.26         -7.88        32.63 o                         
  -2 -10   3         11.41         48.52        24.00 o                         
  -1 -10   3      60759.66      59590.59       666.59 o                         
   0 -10   3       1376.59       1422.86        57.89 o                         
   1 -10   3      21467.32      20683.50       315.89 o                         
   2 -10   3      62393.27      61154.63       670.78 o                         
   3 -10   3       1635.84       1607.98        60.06 o                         
   4 -10   3      35099.50      34609.33       372.58 o                         
   5 -10   3       6595.34       6582.70       135.78 o                         
   6 -10   3       7072.99       6716.12       142.19 o                         
   7 -10   3         55.56          6.72        27.42 o                         
   8 -10   3       5928.17       5906.16       164.99 o                         
   9 -10   3       2945.03       2791.81       167.37 o                         
  10 -10   3       1288.35       1296.32       209.56 o                         
  -9  -9   3        608.05        539.98        72.15 o                         
  -8  -9   3       9717.25      10101.82       238.04 o                         
  -7  -9   3       1611.86       1577.76       104.11 o                         
  -6  -9   3      11207.86      11181.77       221.50 o                         
  -5  -9   3      21544.62      21557.12       332.81 o                         
  -4  -9   3       1593.00       1508.54        67.78 o                         
  -3  -9   3      32567.75      31715.43       382.73 o                         
  -2  -9   3       8884.16       9454.39       183.35 o                         
  -1  -9   3       1292.37       1390.33        61.37 o                         
   0  -9   3      33503.15      35071.73       406.09 o                         
   1  -9   3        499.51        426.91        33.91 o                         
   2  -9   3        296.20        416.06        34.59 o                         
   3  -9   3       1687.00       1563.31        51.80 o                         
   4  -9   3      16296.83      15454.02       195.91 o                         
   5  -9   3       1931.80       1999.18        66.93 o                         
   6  -9   3      11079.90      10984.86       193.99 o                         
   7  -9   3         44.98         68.92        26.78 o                         
   8  -9   3       6744.45       6456.02       171.32 o                         
   9  -9   3       6381.72       6706.77       224.59 o                         
  10  -9   3       3580.75       3423.91       175.32 o                         
 -10  -8   3         53.53        -79.63        79.63 o                         
  -9  -8   3       6495.35       6522.81       186.36 o                         
  -8  -8   3       1595.67       1670.13       103.12 o                         
  -7  -8   3       2297.77       2322.84       109.80 o                         
  -6  -8   3       2770.86       2923.75       100.93 o                         
  -5  -8   3       5549.67       5911.01       147.10 o                         
  -4  -8   3        149.65        123.27        29.02 o                         
  -3  -8   3     131303.50     135585.91      1360.77 o                         
  -2  -8   3        821.64       1000.97        53.76 o                         
  -1  -8   3      88290.22      91396.38       972.67 o                         
   0  -8   3      12580.92      12139.63       182.02 o                         
   1  -8   3       2036.43       2526.14        69.24 o                         
   2  -8   3      33808.21      35646.42       376.92 o                         
   3  -8   3          2.65         39.42        14.95 o                         
   4  -8   3       4796.58       4918.00        86.70 o                         
   5  -8   3        409.94        414.09        35.88 o                         
   6  -8   3        271.62        290.37        33.82 o                         
   7  -8   3          2.03         10.23        32.42 o                         
   8  -8   3        296.99        292.72        53.71 o                         
   9  -8   3        358.47        396.94        73.02 o                         
  10  -8   3         98.20        -64.93        64.93 o                         
 -10  -7   3       2912.71       2722.19       143.19 o                         
  -9  -7   3          1.66        -27.31        48.87 o                         
  -8  -7   3       5579.59       5701.00       169.03 o                         
  -7  -7   3          1.13         -9.38        28.04 o                         
  -6  -7   3       9760.50      10167.99       185.66 o                         
  -5  -7   3       4466.61       4663.05        96.60 o                         
  -4  -7   3       3267.63       3244.83        83.19 o                         
  -3  -7   3       6232.04       6047.26       130.60 o                         
  -2  -7   3       3622.94       3275.83        85.09 o                         
  -1  -7   3      87035.37      85263.22       865.88 o                         
   0  -7   3     142434.16     145106.56      1413.55 o                         
   1  -7   3       6901.11       7085.38       119.51 o                         
   2  -7   3      71303.14      69037.11       657.35 o                         
   3  -7   3      57792.57      57782.27       526.92 o                         
   4  -7   3      34013.91      33489.89       375.91 o                         
   5  -7   3      16798.36      16928.58       225.87 o                         
   6  -7   3       7798.00       7788.83       135.57 o                         
   7  -7   3       3129.55       3092.89        96.78 o                         
   8  -7   3          2.61        -13.27        33.41 o                         
   9  -7   3      10583.97      10937.06       285.06 o                         
  10  -7   3         98.66        -78.35        88.76 o                         
 -10  -6   3        387.79        394.43        89.35 o                         
  -9  -6   3      11280.35      11851.68       530.69 o                         
  -8  -6   3       1083.92       1159.98        79.86 o                         
  -7  -6   3      11589.07      11362.94       225.86 o                         
  -6  -6   3         17.72         30.80        24.71 o                         
  -5  -6   3      34198.79      34204.92       419.56 o                         
  -4  -6   3      21589.79      21133.99       263.66 o                         
  -3  -6   3      54140.61      53471.87       570.36 o                         
  -2  -6   3      28406.79      27523.15       457.28 o                         
  -1  -6   3       1580.52       1863.98        59.72 o                         
   0  -6   3        574.58        508.82        35.03 o                         
   1  -6   3          7.58         18.01        16.34 o                         
   2  -6   3      28560.20      29113.60       316.87 o                         
   3  -6   3     101147.13     100621.07       894.18 o                         
   4  -6   3        951.64       1248.70        47.06 o                         
   5  -6   3      57932.63      58425.82       589.80 o                         
   6  -6   3       3195.60       3068.15       107.68 o                         
   7  -6   3       5727.36       5789.99       156.80 o                         
   8  -6   3       4641.08       4660.60       151.77 o                         
   9  -6   3       5630.43       5602.60       187.78 o                         
  10  -6   3       5873.76       5698.93       371.89 o                         
 -10  -5   3       1927.58       1867.56       167.30 o                         
  -9  -5   3       6279.96       6212.57       247.22 o                         
  -8  -5   3       4572.01       4492.82       151.65 o                         
  -7  -5   3       5731.12       5811.86       135.86 o                         
  -6  -5   3       1930.94       1952.80        77.73 o                         
  -5  -5   3       3615.32       3808.74        89.32 o                         
  -4  -5   3      62089.68      61310.28       574.59 o                         
  -3  -5   3       2479.32       2500.10        65.96 o                         
  -2  -5   3     194463.20     188792.64      1732.49 o                         
  -1  -5   3       8555.76       8903.00       178.14 o                         
   0  -5   3       4823.24       4929.50        84.21 o                         
   1  -5   3     142405.72     140663.17      1380.17 o                         
   2  -5   3       1072.73       1128.49        41.21 o                         
   3  -5   3      34157.98      34715.56       321.99 o                         
   4  -5   3      14229.46      14476.95       189.14 o                         
   5  -5   3       5441.12       5616.18        99.16 o                         
   6  -5   3       5098.57       5363.20       114.11 o                         
   7  -5   3        226.22        201.30        36.24 o                         
   8  -5   3        387.63        370.62        48.94 o                         
   9  -5   3       1700.64       1568.35       101.39 o                         
  10  -5   3       3679.16       3766.24       161.02 o                         
 -10  -4   3         10.65        -51.01        51.01 o                         
  -9  -4   3       1944.45       1741.16       164.63 o                         
  -8  -4   3       1060.73       1103.05        74.28 o                         
  -7  -4   3         27.00         -2.00        27.30 o                         
  -6  -4   3       1287.44       1352.14        60.30 o                         
  -5  -4   3       1311.87       1460.59        59.83 o                         
  -4  -4   3        374.05        441.25        32.26 o                         
  -3  -4   3       2482.99       2453.16        54.44 o                         
  -2  -4   3      89518.08      89144.49       839.89 o                         
  -1  -4   3       6691.13       6466.82       113.88 o                         
   0  -4   3      47992.63      47538.77       447.11 o                         
   1  -4   3     100884.19      99255.62       861.75 o                         
   2  -4   3       3733.47       3553.69        62.55 o                         
   3  -4   3      60958.74      60262.75       577.93 o                         
   4  -4   3      26117.56      26491.96       271.14 o                         
   5  -4   3       4941.37       5109.56       100.58 o                         
   6  -4   3       8287.79       8707.04       147.45 o                         
   7  -4   3        454.60        488.13        50.60 o                         
   8  -4   3       7074.29       7156.56       178.95 o                         
   9  -4   3       1619.34       1528.10       182.56 o                         
  10  -4   3       2970.79       2967.27       211.95 o                         
 -10  -3   3       8379.14       8180.85       436.62 o                         
  -9  -3   3       2934.05       3034.95       140.34 o                         
  -8  -3   3       5478.74       5489.42       280.93 o                         
  -7  -3   3        662.77        684.15        52.14 o                         
  -6  -3   3      11893.82      11948.91       195.84 o                         
  -5  -3   3       5226.76       5166.12       106.74 o                         
  -4  -3   3      59980.26      59970.02       662.45 o                         
  -3  -3   3          2.89         17.76        13.28 o                         
  -2  -3   3      10698.91      10518.70       128.51 o                         
  -1  -3   3         20.99         23.20        14.44 o                         
   0  -3   3      40061.73      39496.86       396.70 o                         
   1  -3   3       7217.37       7556.68       105.59 o                         
   2  -3   3       1945.38       2057.99        48.85 o                         
   3  -3   3      46164.53      43808.72       449.84 o                         
   4  -3   3      22729.57      21827.60       261.71 o                         
   5  -3   3      28917.17      28521.61       337.49 o                         
   6  -3   3       8939.74       8901.36       159.67 o                         
   7  -3   3        908.93        834.24        54.55 o                         
   8  -3   3       9571.43       9216.37       201.94 o                         
   9  -3   3       2714.67       2520.24       188.08 o                         
  10  -3   3       8740.47       8682.94       266.09 o                         
 -10  -2   3       6132.37       5941.84       206.60 o                         
  -9  -2   3         80.15         73.90        40.95 o                         
  -8  -2   3      10744.54      10525.88       264.72 o                         
  -7  -2   3       3120.40       3017.66       101.39 o                         
  -6  -2   3        285.72        340.06        38.29 o                         
  -5  -2   3      26783.81      27453.21       331.24 o                         
  -4  -2   3      21422.40      21865.13       259.51 o                         
  -3  -2   3      54457.08      53376.75       532.27 o                         
  -2  -2   3      85686.07      84614.06       761.37 o                         
  -1  -2   3      68124.06      68535.77       596.06 o                         
   0  -2   3      25158.17      24992.16       256.38 o                         
   1  -2   3      77743.19      79459.63       741.82 o                         
   2  -2   3      98066.80      99621.92       863.75 o                         
   3  -2   3      35739.12      36552.79       370.80 o                         
   4  -2   3      12398.50      12324.99       159.04 o                         
   5  -2   3        619.11        614.56        37.75 o                         
   6  -2   3      22044.98      22379.59       304.30 o                         
   7  -2   3       1008.15       1222.06        62.30 o                         
   8  -2   3       1599.08       1501.72        83.83 o                         
   9  -2   3       6247.34       6735.28       215.93 o                         
  10  -2   3       1638.10       1588.82       167.66 o                         
 -10  -1   3        868.87        864.69        80.96 o                         
  -9  -1   3        221.53        202.31        67.61 o                         
  -8  -1   3       2433.26       2471.88       120.90 o                         
  -7  -1   3        592.93        594.84        48.29 o                         
  -6  -1   3       1667.85       1739.94        68.64 o                         
  -5  -1   3       3199.14       3369.24        75.33 o                         
  -4  -1   3      10098.89      10232.26       143.96 o                         
  -3  -1   3      25910.48      25365.54       280.54 o                         
  -2  -1   3      10073.37      10093.24       121.98 o                         
  -1  -1   3      63761.34      63258.09       570.70 o                         
   0  -1   3      33044.70      33020.87       416.65 o                         
   1  -1   3      50616.54      51260.41       473.68 o                         
   3  -1   3      13655.93      14003.21       173.30 o                         
   4  -1   3     210378.77     213021.17      1832.98 o                         
   5  -1   3       3915.72       3870.92        77.10 o                         
   6  -1   3       7929.38       8193.54       154.96 o                         
   7  -1   3       3006.43       3160.93       105.50 o                         
   8  -1   3      14957.61      14651.67       287.81 o                         
   9  -1   3          0.82        -52.42        52.42 o                         
  10  -1   3       5708.45       5499.88       333.19 o                         
 -10   0   3       9508.22       9683.73       238.22 o                         
  -9   0   3       2496.37       2524.66       105.40 o                         
  -8   0   3        459.19        436.72        47.06 o                         
  -7   0   3       3526.36       3602.54        96.02 o                         
  -6   0   3         27.02         48.97        17.72 o                         
  -5   0   3      26739.53      26573.27       345.32 o                         
  -4   0   3      16240.90      16254.55       191.29 o                         
  -3   0   3      19518.63      19340.47       214.37 o                         
  -2   0   3        399.76        410.36        21.12 o                         
  -1   0   3        117.99         90.84        14.16 o                         
   0   0   3        866.74        964.23        38.87 o                         
   1   0   3       5893.25       6187.16        84.91 o                         
   2   0   3     205663.78     206079.72      1690.32 o                         
   3   0   3         16.39         37.65        17.74 o                         
   4   0   3     107691.77     108090.30      1004.59 o                         
   5   0   3      13253.65      12650.55       170.78 o                         
   6   0   3       1379.08       1263.79        65.91 o                         
   7   0   3      30576.65      31067.83       406.87 o                         
   8   0   3      11567.28      11429.43       251.18 o                         
   9   0   3      14445.11      14306.35       325.72 o                         
  10   0   3        352.25        368.81        67.12 o                         
 -10   1   3       3087.11       3057.77       267.89 o                         
  -9   1   3       7594.67       7533.99       318.16 o                         
  -8   1   3        217.65        200.16        58.45 o                         
  -7   1   3       3848.66       3917.31       161.10 o                         
  -6   1   3      22011.44      22246.67       356.67 o                         
  -5   1   3      12088.67      11745.55       249.43 o                         
  -4   1   3      20461.64      20147.05       217.29 o                         
  -3   1   3      34648.61      34290.65       356.18 o                         
  -2   1   3      18313.13      18182.70       190.47 o                         
  -1   1   3       3329.11       3284.20        54.41 o                         
   0   1   3      49062.39      48165.14       592.32 o                         
   1   1   3      12817.53      12977.44       159.68 o                         
   2   1   3        404.27        639.98        33.56 o                         
   3   1   3       2330.09       2636.01        56.22 o                         
   4   1   3      29822.05      29669.54       330.60 o                         
   5   1   3      15769.81      16855.31       216.71 o                         
   6   1   3       5865.16       5698.16       115.89 o                         
   7   1   3       3626.45       3641.76       111.02 o                         
   8   1   3       2402.91       2164.33       108.33 o                         
   9   1   3       2304.99       2045.78       131.28 o                         
  10   1   3        722.27        377.38        84.95 o                         
 -10   2   3        272.51        293.26       106.68 o                         
  -9   2   3        148.89        -17.34        90.66 o                         
  -8   2   3       1931.70       1893.05        77.51 o                         
  -7   2   3         13.45        -17.29        22.65 o                         
  -6   2   3       3077.50       3167.50        87.38 o                         
  -5   2   3       2422.21       2443.93        59.76 o                         
  -4   2   3      29566.10      29779.89       304.40 o                         
  -3   2   3        975.72        905.01        37.93 o                         
  -2   2   3       7948.42       7589.84        98.41 o                         
  -1   2   3       1048.82       1048.10        32.35 o                         
   0   2   3      28852.02      28770.29       327.70 o                         
   1   2   3      45768.82      44854.62       512.85 o                         
   2   2   3      70168.25      69579.78       703.47 o                         
   3   2   3      47215.59      47552.20       536.53 o                         
   4   2   3        952.97        759.22        46.03 o                         
   5   2   3       1873.67       1888.77        71.04 o                         
   6   2   3       3845.94       3876.67        98.13 o                         
   7   2   3         25.61         21.93        27.62 o                         
   8   2   3       1650.39       1864.24        85.49 o                         
   9   2   3        107.08         88.54        58.70 o                         
  10   2   3       5058.59       5515.40       257.96 o                         
 -10   3   3          0.83          6.66        76.85 o                         
  -9   3   3       5656.65       5685.41       223.45 o                         
  -8   3   3       4524.58       4575.28       129.91 o                         
  -7   3   3          1.41        -14.90        21.68 o                         
  -6   3   3       7138.99       7198.09       139.48 o                         
  -5   3   3       4192.25       4494.24        89.45 o                         
  -4   3   3         79.26         83.57        16.46 o                         
  -3   3   3       9672.25       9769.09       134.12 o                         
  -2   3   3       2988.44       3022.86        63.41 o                         
  -1   3   3       2201.62       2183.85        51.26 o                         
   0   3   3       4679.49       4878.56        95.78 o                         
   1   3   3       1339.75       1478.07        64.38 o                         
   2   3   3       7341.58       7307.32       134.51 o                         
   3   3   3      92366.02      92638.16       933.50 o                         
   4   3   3       2884.66       2997.61        73.03 o                         
   5   3   3      45390.68      45590.28       552.15 o                         
   6   3   3      34022.83      33840.92       450.59 o                         
   7   3   3       9496.46       9008.58       179.16 o                         
   8   3   3      29177.87      29316.01       469.36 o                         
   9   3   3       4287.96       4327.82       157.06 o                         
  10   3   3       3867.21       3512.29       204.15 o                         
 -10   4   3         36.30        -22.36        39.83 o                         
  -9   4   3       5933.45       6257.36       173.81 o                         
  -8   4   3       3207.70       3039.43       152.14 o                         
  -7   4   3        658.07        650.52        49.78 o                         
  -6   4   3      19909.87      19751.72       250.21 o                         
  -5   4   3       3657.76       3600.68        73.72 o                         
  -4   4   3      12951.94      12676.71       176.43 o                         
  -3   4   3       8436.43       8898.13       123.15 o                         
  -2   4   3       3331.51       3287.65        70.39 o                         
  -1   4   3      16636.75      16617.16       208.08 o                         
   0   4   3      16370.06      16259.26       222.22 o                         
   1   4   3      84713.50      81429.84      1184.62 o                         
   2   4   3        556.13        552.44        46.22 o                         
   3   4   3         11.95         -2.60        18.63 o                         
   4   4   3       3815.74       3894.66        91.66 o                         
   5   4   3       5473.92       5539.90       135.04 o                         
   6   4   3       5044.44       5040.09       129.18 o                         
   7   4   3       2491.90       2506.78       112.65 o                         
   8   4   3       7962.82       8164.16       180.31 o                         
   9   4   3      11581.49      11734.69       287.54 o                         
  10   4   3       2549.71       2840.85       246.90 o                         
 -10   5   3          2.56       -106.26       106.26 o                         
  -9   5   3       3377.65       3240.53       139.83 o                         
  -8   5   3        896.53        952.59        66.68 o                         
  -7   5   3         95.93         80.21        27.17 o                         
  -6   5   3       2484.11       2396.94        82.94 o                         
  -5   5   3      21790.12      21933.35       267.15 o                         
  -4   5   3       3250.19       3333.98        78.82 o                         
  -3   5   3       5988.83       5692.28        97.72 o                         
  -2   5   3         26.32         41.56        18.54 o                         
  -1   5   3       3003.12       2974.45        73.22 o                         
   0   5   3        715.44        595.31        47.57 o                         
   1   5   3     101802.96      99893.00      1386.20 o                         
   2   5   3      12028.19      12143.13       219.23 o                         
   3   5   3      47378.45      47061.22       576.53 o                         
   4   5   3      27414.49      28033.17       354.58 o                         
   5   5   3       3316.28       3212.84        82.17 o                         
   6   5   3       4592.38       4631.61       136.58 o                         
   7   5   3       3557.47       3475.83       122.32 o                         
   8   5   3       1190.58       1216.44       107.62 o                         
   9   5   3        809.57        834.29        91.89 o                         
  10   5   3          9.28        -69.59        69.59 o                         
 -10   6   3       2872.65       2876.50       140.94 o                         
  -9   6   3         38.01         22.79        37.63 o                         
  -8   6   3       1917.70       1905.21       104.08 o                         
  -7   6   3       7807.57       7761.34       148.64 o                         
  -6   6   3        200.48        211.83        27.55 o                         
  -5   6   3         65.35         96.04        22.36 o                         
  -4   6   3        509.83        453.00        31.12 o                         
  -3   6   3       1922.85       2030.54        69.38 o                         
  -2   6   3        188.22        229.62        28.86 o                         
  -1   6   3       2742.60       2749.29        80.38 o                         
   0   6   3          2.06          4.08        24.95 o                         
   1   6   3       3027.82       3053.34       102.28 o                         
   2   6   3      13404.49      13392.69       261.36 o                         
   3   6   3      15198.43      15103.54       244.65 o                         
   4   6   3      42269.14      42719.83       488.10 o                         
   5   6   3       1214.21       1114.17        58.97 o                         
   6   6   3      14791.77      14429.11       263.96 o                         
   7   6   3      16892.75      16640.31       306.01 o                         
   8   6   3       3190.44       3007.75       143.88 o                         
   9   6   3       1677.03       1706.49       121.47 o                         
  10   6   3          3.73         22.07        59.74 o                         
 -10   7   3       1069.48       1051.16       112.48 o                         
  -9   7   3        215.74        214.37        84.26 o                         
  -8   7   3        269.44        253.51        51.50 o                         
  -7   7   3      12208.76      11842.99       222.19 o                         
  -6   7   3        607.65        634.08        43.12 o                         
  -5   7   3      19620.89      19293.76       273.58 o                         
  -4   7   3         10.57         29.59        18.27 o                         
  -3   7   3        165.99        209.88        28.54 o                         
  -2   7   3        316.21        250.96        28.28 o                         
  -1   7   3         64.18         78.95        26.11 o                         
   0   7   3      11053.86      11210.65       205.63 o                         
   1   7   3       3967.13       3776.72       113.56 o                         
   2   7   3       1234.75       1350.42        79.12 o                         
   3   7   3        888.48        951.79        70.20 o                         
   4   7   3      10910.66      11173.63       190.86 o                         
   5   7   3        760.90        779.95        52.41 o                         
   6   7   3       4369.46       4605.67       135.79 o                         
   7   7   3      13924.05      13852.05       269.41 o                         
   8   7   3        155.32        132.12        53.61 o                         
   9   7   3       9833.50      10264.61       294.17 o                         
 -10   8   3          4.41        -60.64        86.70 o                         
  -9   8   3        796.33        682.06       109.42 o                         
  -8   8   3        653.04        694.40        96.84 o                         
  -7   8   3         14.31        -16.93        28.31 o                         
  -6   8   3       2232.59       2504.65       117.92 o                         
  -5   8   3      14125.11      14015.02       225.84 o                         
  -4   8   3       5921.49       6126.36       121.39 o                         
  -3   8   3       4350.72       4370.46       103.45 o                         
  -2   8   3         82.76         98.60        19.67 o                         
  -1   8   3       4400.48       4340.09       128.85 o                         
   0   8   3       6772.51       6744.55       224.30 o                         
   1   8   3        920.90        953.16        75.76 o                         
   2   8   3      16680.88      16626.02       300.17 o                         
   3   8   3       1632.06       1851.59        87.59 o                         
   4   8   3        127.75         93.12        31.13 o                         
   5   8   3       7946.07       7837.08       162.90 o                         
   6   8   3        932.77        977.05        65.66 o                         
   7   8   3        869.82        989.32        83.07 o                         
   8   8   3        341.87        302.61        58.42 o                         
   9   8   3       1831.26       1949.11       224.02 o                         
 -10   9   3       1749.15       1685.86       168.38 o                         
  -9   9   3        817.70        704.34       127.96 o                         
  -8   9   3        200.71        202.37        52.53 o                         
  -7   9   3       2239.68       2222.45        92.79 o                         
  -6   9   3          4.68         14.64        28.57 o                         
  -5   9   3       2027.38       2038.74        85.28 o                         
  -4   9   3       6361.10       6314.08       128.34 o                         
  -3   9   3       5681.08       5786.42       130.80 o                         
  -2   9   3        448.89        426.20        35.62 o                         
  -1   9   3       1564.36       1592.37        80.20 o                         
   0   9   3        434.41        373.77        49.22 o                         
   1   9   3       1997.76       1928.79        89.28 o                         
   2   9   3      12369.35      12409.84       242.66 o                         
   3   9   3        929.63        878.57        68.75 o                         
   4   9   3       4708.89       4761.67       141.01 o                         
   5   9   3      12522.09      11995.60       229.87 o                         
   6   9   3       3421.84       3454.01       108.63 o                         
   7   9   3      12726.68      13208.38       296.75 o                         
   8   9   3       3675.17       3465.34       158.34 o                         
   9   9   3        295.22        120.85        78.60 o                         
  -9  10   3         92.34          3.98       106.96 o                         
  -8  10   3        126.38        145.38        53.28 o                         
  -7  10   3       1815.07       1841.45        93.51 o                         
  -6  10   3      13656.23      13644.81       252.57 o                         
  -5  10   3       1055.34       1061.34        51.52 o                         
  -4  10   3          3.95         10.58        21.26 o                         
  -3  10   3       1351.36       1476.74        72.79 o                         
  -2  10   3       3437.79       3417.17        91.43 o                         
  -1  10   3       1850.67       1884.14        90.33 o                         
   0  10   3      10142.96       9955.41       260.76 o                         
   1  10   3         28.53         25.37        27.19 o                         
   2  10   3       2414.67       2221.18       100.89 o                         
   3  10   3        675.80        676.53        68.26 o                         
   4  10   3       3521.07       3555.14       125.85 o                         
   5  10   3       2126.04       1969.39        95.33 o                         
   6  10   3       1309.49       1402.76        82.61 o                         
   7  10   3       6336.34       6201.82       190.80 o                         
   8  10   3       9397.64       9447.70       289.46 o                         
   9  10   3        455.95        465.20       120.10 o                         
  -9  11   3         81.88        -52.51        61.99 o                         
  -8  11   3       2728.59       2630.18       150.36 o                         
  -7  11   3        952.53       1014.13        88.49 o                         
  -6  11   3       5974.02       5793.82       160.98 o                         
  -5  11   3        862.02        940.09        59.76 o                         
  -4  11   3       6608.34       6554.35       153.12 o                         
  -3  11   3       1276.83       1287.11        62.73 o                         
  -2  11   3       4047.48       4096.35       100.19 o                         
  -1  11   3       3638.05       3759.52       129.67 o                         
   0  11   3          0.05        -24.55        24.55 o                         
   1  11   3       3526.68       3509.33       122.00 o                         
   2  11   3       7952.29       7847.16       210.32 o                         
   3  11   3        479.17        539.81        58.53 o                         
   4  11   3       4524.63       4383.18       151.54 o                         
   5  11   3        382.08        377.75        55.34 o                         
   6  11   3      14303.57      14249.49       265.54 o                         
   7  11   3         86.76         12.08        54.09 o                         
   8  11   3        283.15        223.26        90.81 o                         
  -9  12   3        164.75        173.04        61.78 o                         
  -8  12   3       1138.67       1080.43        88.06 o                         
  -7  12   3         80.32         32.12        44.93 o                         
  -6  12   3        671.01        657.88        65.18 o                         
  -5  12   3        141.21        163.32        33.33 o                         
  -4  12   3       7208.94       7446.37       171.30 o                         
  -3  12   3        118.51        111.51        34.38 o                         
  -2  12   3         99.70         89.65        20.66 o                         
  -1  12   3         61.16         51.35        27.63 o                         
   0  12   3       2335.04       2386.65       102.54 o                         
   1  12   3        449.09        390.48        52.95 o                         
   2  12   3       1700.75       1746.65        99.90 o                         
   3  12   3        214.01        237.89        54.11 o                         
   4  12   3         35.93        128.70        49.94 o                         
   5  12   3        155.84        133.93        45.72 o                         
   6  12   3       4512.14       4610.24       158.23 o                         
   7  12   3         25.51         79.97        48.58 o                         
   8  12   3        342.46        367.88        89.15 o                         
  -8  13   3          9.72        -10.02        62.75 o                         
  -7  13   3        143.63        145.56        64.56 o                         
  -6  13   3        904.18       1081.59       103.27 o                         
  -5  13   3         47.40         12.97        31.17 o                         
  -4  13   3        727.06        754.91        67.06 o                         
  -3  13   3        368.70        334.75        45.04 o                         
  -2  13   3       3999.35       4096.22       122.57 o                         
  -1  13   3          2.93         25.68        31.11 o                         
   0  13   3       1149.03       1219.89        77.53 o                         
   1  13   3         20.82         67.13        36.12 o                         
   2  13   3       1086.22       1082.10       110.47 o                         
   3  13   3       3681.35       3960.03       201.78 o                         
   4  13   3       1385.48       1610.97       117.96 o                         
   5  13   3        326.12        293.53        58.47 o                         
   6  13   3       1466.94       1664.19       115.84 o                         
   7  13   3        421.03        440.76        74.48 o                         
  -8  14   3       2243.12       2399.11       153.91 o                         
  -7  14   3          9.48         14.50        56.61 o                         
  -6  14   3       2106.27       2025.77       120.12 o                         
  -5  14   3       3790.42       4087.51       147.19 o                         
  -4  14   3       2320.08       2212.38       124.79 o                         
  -3  14   3        699.69        619.75        78.49 o                         
  -2  14   3       2575.72       2507.70       112.31 o                         
  -1  14   3       2323.94       2432.47       107.84 o                         
   0  14   3        347.22        364.64        52.46 o                         
   1  14   3        197.01        214.74        51.37 o                         
   2  14   3       1660.52       1798.31       128.52 o                         
   3  14   3         67.23        154.75        50.30 o                         
   4  14   3         89.44        115.70        54.78 o                         
   5  14   3        985.77        931.74        95.98 o                         
   6  14   3         54.21         64.82        55.51 o                         
   7  14   3        261.11        267.75        94.42 o                         
  -7  15   3       4079.11       4202.60       215.25 o                         
  -6  15   3        206.40        176.52        74.70 o                         
  -5  15   3          5.15          1.74        45.78 o                         
  -4  15   3       5355.87       5485.57       184.58 o                         
  -3  15   3       1174.94       1240.91       104.55 o                         
  -2  15   3        170.38        100.46        41.58 o                         
  -1  15   3       1436.98       1564.27       101.07 o                         
   0  15   3       4072.01       3912.30       169.90 o                         
   1  15   3         14.39        -21.74        45.74 o                         
   2  15   3        162.53         70.68        58.81 o                         
   3  15   3        754.88        763.61       116.08 o                         
   4  15   3        374.73        154.73        88.24 o                         
   5  15   3       3714.17       3675.77       173.04 o                         
   6  15   3       1145.08       1229.08       104.50 o                         
   7  15   3       4376.13       4590.98       375.68 o                         
  -7  16   3          3.01        -28.57        63.41 o                         
  -6  16   3        489.37        414.72        58.26 o                         
  -5  16   3        619.81        578.65        76.98 o                         
  -4  16   3        854.68       1079.81       110.94 o                         
  -3  16   3       8410.90       8331.83       196.32 o                         
  -2  16   3        884.13        830.38        79.77 o                         
  -1  16   3        269.78        254.54        44.76 o                         
   0  16   3       1836.66       1903.06       127.71 o                         
   1  16   3        821.98        776.96       112.71 o                         
   2  16   3        759.58        728.86       108.19 o                         
   3  16   3       1548.77       1620.06       159.41 o                         
   4  16   3          4.85         77.46        72.53 o                         
   5  16   3       1251.21       1297.20       239.82 o                         
   6  16   3         91.69         95.78        69.32 o                         
  -6  17   3       1430.97       1373.08       104.22 o                         
  -5  17   3       3798.29       3773.28       167.86 o                         
  -4  17   3       1157.74       1397.92       118.05 o                         
  -3  17   3        432.13        441.40        59.00 o                         
  -2  17   3        588.54        478.59        72.03 o                         
  -1  17   3       3866.26       3770.50       215.13 o                         
   0  17   3       1725.35       1781.47       135.84 o                         
   1  17   3       1346.43       1570.16       171.72 o                         
   2  17   3       2663.14       2407.75       185.37 o                         
   3  17   3        698.67        623.09       115.45 o                         
   4  17   3        895.68        730.78       135.50 o                         
   5  17   3        648.09        697.79       116.77 o                         
  -6  18   3        131.56        -33.77        67.17 o                         
  -5  18   3        451.58        407.24        75.05 o                         
  -4  18   3        366.31        330.59        77.73 o                         
  -3  18   3       1010.86        960.57        98.57 o                         
  -2  18   3        321.65        303.15        66.18 o                         
  -1  18   3        355.63        238.54        72.04 o                         
   0  18   3        130.15        147.61        67.53 o                         
   1  18   3        718.72        812.74       120.77 o                         
   2  18   3        118.26         39.42        80.66 o                         
   3  18   3       4336.34       4632.98       287.07 o                         
   4  18   3        338.91        161.06       112.28 o                         
  -5  19   3        225.80        293.36        84.05 o                         
  -4  19   3       1415.70       1734.41       143.10 o                         
  -3  19   3       4963.62       5173.45       226.86 o                         
  -2  19   3         28.15        -20.68        60.58 o                         
  -1  19   3         87.61         39.61        87.37 o                         
   0  19   3        522.91        473.05       106.87 o                         
   1  19   3        820.21        753.72       136.45 o                         
   2  19   3        544.91        566.22       132.56 o                         
   3  19   3        173.45         74.66        99.12 o                         
   4  19   3        703.42        550.13       320.55 o                         
  -3  20   3         61.26         60.28        66.06 o                         
  -2  20   3       2870.30       2916.44       240.88 o                         
  -1  20   3        173.16         89.24        67.96 o                         
   0  20   3        471.27        319.05        69.90 o                         
   1  20   3       5914.53       6160.35       385.33 o                         
   2  20   3         24.93        -53.06        97.57 o                         
  -1  21   3        642.56        578.99       103.18 o                         
   0  21   3         37.44        103.96       264.24 o                         
  -2 -22   4       1526.71       1738.40       188.95 o                         
  -1 -22   4         10.65         94.12        86.17 o                         
   0 -22   4        294.75        253.13       106.83 o                         
   1 -22   4       2393.08       2502.01       192.91 o                         
   2 -22   4        508.08        362.47       142.50 o                         
   3 -22   4        104.50         26.88        93.20 o                         
  -3 -21   4        183.86        181.61        94.75 o                         
  -2 -21   4        700.35        669.43       134.66 o                         
  -1 -21   4       2590.68       3076.00       231.29 o                         
   0 -21   4       1249.26        957.23       125.05 o                         
   1 -21   4       1144.20       1015.19       145.61 o                         
   2 -21   4        850.45        766.20       126.32 o                         
   3 -21   4         14.32        -45.41        66.96 o                         
   4 -21   4        957.97       1188.77       136.23 o                         
  -4 -20   4          0.97        -71.54        84.68 o                         
  -3 -20   4        502.44        474.00        96.72 o                         
  -2 -20   4          9.89        -60.63        60.63 o                         
  -1 -20   4        704.39        476.70       100.21 o                         
   0 -20   4         17.56         37.01        69.79 o                         
   1 -20   4       4921.55       4981.20       226.93 o                         
   2 -20   4        205.01        150.97        66.67 o                         
   3 -20   4        309.56        248.51        70.43 o                         
   4 -20   4          0.71        -42.31        52.01 o                         
   5 -20   4         61.78        -29.47        53.88 o                         
  -5 -19   4        375.66        476.38       162.08 o                         
  -4 -19   4       2208.02       2138.26       167.69 o                         
  -3 -19   4       1242.66       1288.22       133.47 o                         
  -2 -19   4         63.56        -51.27        51.27 o                         
  -1 -19   4       4857.98       5333.93       280.10 o                         
   0 -19   4       1232.29        947.08       192.75 o                         
   1 -19   4          9.27         62.53        52.19 o                         
   2 -19   4       2808.51       2990.29       171.84 o                         
   3 -19   4         41.15         78.44        41.91 o                         
   4 -19   4         87.81        154.35        54.67 o                         
   5 -19   4       4193.76       4234.10       186.37 o                         
   6 -19   4          0.30        -50.42        50.42 o                         
  -6 -18   4        416.42        263.22        85.45 o                         
  -5 -18   4          2.21          4.56        76.53 o                         
  -4 -18   4          4.28         20.00        50.20 o                         
  -3 -18   4        183.53        116.35        66.13 o                         
  -2 -18   4       1154.07        992.36       107.08 o                         
  -1 -18   4       7103.31       7397.91       253.43 o                         
   0 -18   4       1780.61       1965.16       132.80 o                         
   1 -18   4        698.54        750.95        88.09 o                         
   2 -18   4         77.21        -23.23        49.68 o                         
   3 -18   4         14.22         16.33        41.71 o                         
   4 -18   4        180.86        136.95        50.01 o                         
   5 -18   4       4084.42       4181.47       165.04 o                         
   6 -18   4       3610.92       3480.73       154.11 o                         
   7 -18   4       2966.05       3322.43       204.21 o                         
  -7 -17   4         28.64        122.79       104.17 o                         
  -6 -17   4         65.30         55.92        56.10 o                         
  -5 -17   4        361.80        127.26        60.99 o                         
  -4 -17   4       1829.05       1824.58       122.99 o                         
  -3 -17   4        234.01        222.60        59.37 o                         
  -2 -17   4        380.13        438.69        66.54 o                         
  -1 -17   4          9.95        114.32        61.53 o                         
   0 -17   4       9980.07      10012.55       261.11 o                         
   1 -17   4       1529.74       1488.01       110.72 o                         
   2 -17   4       2364.05       2142.48       114.79 o                         
   3 -17   4        916.92        778.44        68.04 o                         
   4 -17   4       1149.31       1007.70        80.16 o                         
   5 -17   4        833.94        721.78        69.13 o                         
   6 -17   4       1261.89       1215.15        79.61 o                         
   7 -17   4          2.55         50.64        56.12 o                         
  -7 -16   4        108.03        236.58        97.17 o                         
  -6 -16   4        181.91        200.46        67.19 o                         
  -5 -16   4       1256.50       1275.76       107.42 o                         
  -4 -16   4        536.62        537.47        65.26 o                         
  -3 -16   4        241.97        225.60        51.24 o                         
  -2 -16   4       3421.07       3510.40       140.51 o                         
  -1 -16   4        992.15        988.30        84.86 o                         
   0 -16   4        667.21        554.87        64.31 o                         
   1 -16   4       2273.25       2274.94       112.36 o                         
   2 -16   4       2854.16       3075.64       132.96 o                         
   3 -16   4        489.66        419.39        64.70 o                         
   4 -16   4        950.63        886.14        71.54 o                         
   5 -16   4       5609.92       5543.70       159.15 o                         
   6 -16   4       1093.76       1142.91       120.06 o                         
   7 -16   4       1807.48       1761.64       137.34 o                         
   8 -16   4       3308.81       3364.88       222.34 o                         
  -8 -15   4       1068.16       1118.96       164.47 o                         
  -7 -15   4        845.26        743.48        84.03 o                         
  -6 -15   4          1.02        -17.63        42.00 o                         
  -5 -15   4          7.50        -38.99        38.99 o                         
  -4 -15   4       5563.66       5666.11       172.17 o                         
  -3 -15   4        381.36        407.40        58.79 o                         
  -2 -15   4       1065.74       1078.96        81.62 o                         
  -1 -15   4          4.63        -25.54        25.54 o                         
   0 -15   4       8498.45       8579.62       202.57 o                         
   1 -15   4        110.52         80.20        34.25 o                         
   2 -15   4       1613.84       1556.08       103.17 o                         
   3 -15   4        395.12        407.11        48.58 o                         
   4 -15   4         31.89         26.35        32.91 o                         
   5 -15   4        146.41        124.65        37.65 o                         
   6 -15   4       7119.45       7261.85       230.90 o                         
   7 -15   4        839.03        781.63        89.81 o                         
   8 -15   4         20.94        -21.93        54.89 o                         
  -8 -14   4          9.61         -2.67        90.80 o                         
  -7 -14   4        504.45        410.90        62.41 o                         
  -6 -14   4       1761.84       1879.70        99.49 o                         
  -5 -14   4         50.89         48.86        40.57 o                         
  -4 -14   4        470.78        521.79        60.09 o                         
  -3 -14   4        772.39        722.21        70.39 o                         
  -2 -14   4       1005.73       1017.12        73.55 o                         
  -1 -14   4       1235.76       1285.25        74.94 o                         
   0 -14   4       5256.33       5075.34       158.62 o                         
   1 -14   4       1622.01       1665.29        88.41 o                         
   2 -14   4        266.82        308.77        41.94 o                         
   3 -14   4        689.61        642.44        57.00 o                         
   4 -14   4       5467.11       5365.92       139.25 o                         
   5 -14   4         61.40         55.59        29.05 o                         
   6 -14   4        458.65        394.04        53.99 o                         
   7 -14   4         43.10        -22.06        34.50 o                         
   8 -14   4       1286.14       1371.51        99.06 o                         
  -8 -13   4        796.21        645.16       132.09 o                         
  -7 -13   4       3318.35       3235.61       106.94 o                         
  -6 -13   4       1254.85       1505.48        89.14 o                         
  -5 -13   4       3956.26       3725.61       129.36 o                         
  -4 -13   4         10.40          7.73        33.83 o                         
  -3 -13   4       8538.38       8464.85       194.84 o                         
  -2 -13   4       6088.09       6060.19       153.30 o                         
  -1 -13   4       1406.03       1490.36        71.37 o                         
   0 -13   4       1280.34       1319.74        77.95 o                         
   1 -13   4        313.26        321.35        44.53 o                         
   2 -13   4       5050.33       5057.91       149.49 o                         
   3 -13   4          3.70         -1.78        26.49 o                         
   4 -13   4       9167.10       8979.52       178.91 o                         
   5 -13   4        191.78        195.75        31.22 o                         
   6 -13   4       3705.78       3665.40       108.37 o                         
   7 -13   4        378.27        262.91        46.31 o                         
   8 -13   4        529.15        532.99        57.81 o                         
   9 -13   4          8.07         12.67        62.66 o                         
  -9 -12   4        313.83        237.18       104.79 o                         
  -8 -12   4       1586.54       1791.41       144.25 o                         
  -7 -12   4       3989.08       3951.84       166.83 o                         
  -6 -12   4          6.18          2.89        33.38 o                         
  -5 -12   4          1.51          9.93        30.93 o                         
  -4 -12   4       9737.50       9561.08       198.92 o                         
  -3 -12   4        220.24        192.61        36.89 o                         
  -2 -12   4        655.53        600.04        60.85 o                         
  -1 -12   4        721.05        701.02        52.43 o                         
   0 -12   4        462.29        477.89        44.30 o                         
   1 -12   4       1907.70       1922.75        80.60 o                         
   2 -12   4      13141.26      12949.03       220.38 o                         
   3 -12   4       7137.06       7202.44       154.52 o                         
   4 -12   4        682.70        743.47        48.02 o                         
   5 -12   4         92.56         87.90        21.88 o                         
   6 -12   4       6207.78       6260.23       147.63 o                         
   7 -12   4       1870.83       1873.44        89.11 o                         
   8 -12   4         16.79        -18.78        35.55 o                         
   9 -12   4        101.11         61.44        48.76 o                         
  -9 -11   4       2310.19       2502.69       186.01 o                         
  -8 -11   4        892.42        690.02        92.91 o                         
  -7 -11   4       1693.49       1750.23       111.56 o                         
  -6 -11   4       7073.32       7045.18       157.53 o                         
  -5 -11   4        419.47        467.90        50.74 o                         
  -4 -11   4        554.84        542.12        48.51 o                         
  -3 -11   4       2549.45       2634.68        95.35 o                         
  -2 -11   4          3.59         32.50        24.84 o                         
  -1 -11   4        771.20        689.57        49.22 o                         
   0 -11   4       6147.47       6081.35       133.89 o                         
   1 -11   4        623.43        504.69        38.23 o                         
   2 -11   4        430.56        414.66        41.10 o                         
   3 -11   4       7957.36       8070.26       151.54 o                         
   4 -11   4       1387.47       1459.08        54.73 o                         
   5 -11   4       2468.60       2534.42        64.19 o                         
   6 -11   4       1847.91       1973.60        81.66 o                         
   7 -11   4       1283.47       1226.17        71.17 o                         
   8 -11   4       1248.38       1316.46        89.68 o                         
   9 -11   4        160.40        114.49        58.00 o                         
  -9 -10   4       3667.80       3331.56       176.28 o                         
  -8 -10   4       3726.32       3650.87       169.33 o                         
  -7 -10   4       1971.65       1824.52        96.15 o                         
  -6 -10   4      19241.42      19191.89       267.65 o                         
  -5 -10   4       9788.67       9875.77       179.76 o                         
  -4 -10   4      12380.43      12680.82       236.79 o                         
  -3 -10   4         97.97        136.71        25.74 o                         
  -2 -10   4       1350.09       1455.65        72.28 o                         
  -1 -10   4       1764.64       1847.87        73.51 o                         
   0 -10   4        630.65        696.95        53.44 o                         
   1 -10   4      24214.61      24604.62       338.21 o                         
   2 -10   4        118.84        165.15        24.59 o                         
   3 -10   4         87.45         96.01        24.32 o                         
   4 -10   4       4639.05       4540.37        96.62 o                         
   5 -10   4       9956.28       9874.81       167.87 o                         
   6 -10   4       1142.63       1161.08        63.10 o                         
   7 -10   4         71.57         11.83        27.36 o                         
   8 -10   4       2221.45       2381.54       109.35 o                         
   9 -10   4        894.09        878.03       103.85 o                         
  -9  -9   4        305.61        309.12        63.73 o                         
  -8  -9   4       1790.48       1803.96       112.11 o                         
  -7  -9   4        122.66         83.91        35.25 o                         
  -6  -9   4       3342.23       3385.45       118.42 o                         
  -5  -9   4      10458.78      10314.63       177.34 o                         
  -4  -9   4       6607.33       6741.64       152.86 o                         
  -3  -9   4      14611.63      14413.71       212.41 o                         
  -2  -9   4        607.55        544.66        45.64 o                         
  -1  -9   4          3.81          4.45        18.68 o                         
   0  -9   4       1744.26       1590.70        63.69 o                         
   1  -9   4      12434.01      12675.13       191.78 o                         
   2  -9   4        224.93        254.77        28.81 o                         
   3  -9   4      21410.14      21711.35       265.19 o                         
   4  -9   4        515.06        534.40        34.51 o                         
   5  -9   4       2647.12       2604.45        79.92 o                         
   6  -9   4       1811.04       1884.19        78.52 o                         
   7  -9   4       1724.21       1620.76        72.56 o                         
   8  -9   4        493.21        433.54        61.01 o                         
   9  -9   4        854.58        904.59        95.47 o                         
  10  -9   4        262.68        228.25       123.86 o                         
 -10  -8   4        652.00        559.08       139.51 o                         
  -9  -8   4         19.70         29.81        43.85 o                         
  -8  -8   4        653.13        552.39        74.33 o                         
  -7  -8   4      21718.49      21642.84       364.16 o                         
  -6  -8   4        104.49        125.11        31.87 o                         
  -5  -8   4       3687.39       3605.13        90.61 o                         
  -4  -8   4        346.42        377.61        36.15 o                         
  -3  -8   4      16967.03      17164.31       230.96 o                         
  -2  -8   4        103.95         79.06        24.94 o                         
  -1  -8   4        589.73        526.05        43.11 o                         
   0  -8   4      11576.66      11642.17       169.56 o                         
   1  -8   4       5686.28       5653.61       101.36 o                         
   2  -8   4      18442.42      18578.72       227.73 o                         
   3  -8   4       8637.34       8381.35       137.62 o                         
   4  -8   4      10660.40      10486.53       144.72 o                         
   5  -8   4       3139.79       3219.45        85.02 o                         
   6  -8   4       6085.62       6117.66       120.49 o                         
   7  -8   4       5166.58       5376.67       139.33 o                         
   8  -8   4        180.55        200.95        40.57 o                         
   9  -8   4        209.75        219.32        95.16 o                         
  10  -8   4        119.21         36.17        58.28 o                         
 -10  -7   4       5154.45       4783.35       177.85 o                         
  -9  -7   4        289.94        245.98        65.29 o                         
  -8  -7   4      17481.52      17417.44       326.11 o                         
  -7  -7   4       3040.95       3229.04       118.83 o                         
  -6  -7   4       6910.93       6670.99       144.60 o                         
  -5  -7   4      31572.48      31967.07       360.64 o                         
  -4  -7   4         10.83          2.67        18.52 o                         
  -3  -7   4          3.90         29.31        18.39 o                         
  -2  -7   4       5876.02       5862.12       116.06 o                         
  -1  -7   4        255.48        230.84        27.61 o                         
   0  -7   4      15641.73      15427.95       271.84 o                         
   1  -7   4      35230.92      34773.55       377.76 o                         
   2  -7   4        442.14        327.74        28.68 o                         
   3  -7   4         66.05         55.65        18.80 o                         
   4  -7   4        724.56        849.33        46.29 o                         
   5  -7   4       6226.16       6527.27       124.51 o                         
   6  -7   4        146.89        134.36        27.94 o                         
   7  -7   4       4834.15       5025.11       129.59 o                         
   8  -7   4         58.12         25.73        47.68 o                         
   9  -7   4       7186.96       6864.42       229.80 o                         
  10  -7   4        413.97        207.97        69.76 o                         
 -10  -6   4        575.17        484.80        97.72 o                         
  -9  -6   4         11.61          2.90        48.64 o                         
  -8  -6   4         10.95         17.74        37.91 o                         
  -7  -6   4       2770.71       2838.08        99.11 o                         
  -6  -6   4      12243.52      11977.37       196.99 o                         
  -5  -6   4      49656.77      49475.27       562.34 o                         
  -4  -6   4      12872.65      12199.52       169.88 o                         
  -3  -6   4      10780.76      10673.74       160.24 o                         
  -2  -6   4      14659.37      13990.52       214.18 o                         
  -1  -6   4      12498.84      12590.78       160.08 o                         
   0  -6   4      36875.73      36910.44       437.46 o                         
   1  -6   4         30.04         56.06        17.66 o                         
   2  -6   4      37720.69      38057.01       375.64 o                         
   3  -6   4         15.31         26.79        14.53 o                         
   4  -6   4       2000.17       2056.56        62.26 o                         
   5  -6   4      18969.48      18965.83       249.98 o                         
   6  -6   4       2506.23       2532.09        71.97 o                         
   7  -6   4       5303.03       5373.03       179.48 o                         
   8  -6   4         25.42         -9.90        37.77 o                         
   9  -6   4       2701.66       2758.49       139.54 o                         
  10  -6   4        283.78        238.90        61.57 o                         
 -10  -5   4       3096.46       3329.25       154.90 o                         
  -9  -5   4      13609.06      14099.48       330.95 o                         
  -8  -5   4       7138.95       6757.14       204.84 o                         
  -7  -5   4      18022.92      17962.18       266.72 o                         
  -6  -5   4       9349.04       8950.09       176.18 o                         
  -5  -5   4        700.14        813.68        46.99 o                         
  -4  -5   4       6260.53       6700.96       116.59 o                         
  -3  -5   4       1529.89       1627.74        56.34 o                         
  -2  -5   4       9993.19      10103.44       148.91 o                         
  -1  -5   4      18590.10      19446.56       236.42 o                         
   0  -5   4        192.65        176.47        22.29 o                         
   1  -5   4      27711.47      28065.52       282.41 o                         
   2  -5   4      10489.23      10312.35       133.28 o                         
   3  -5   4        424.62        440.19        27.48 o                         
   4  -5   4       3256.26       3075.43        78.85 o                         
   5  -5   4       8316.70       8549.01       134.50 o                         
   6  -5   4       3386.15       3548.09       104.56 o                         
   7  -5   4      12384.83      12518.39       225.04 o                         
   8  -5   4       3106.93       3152.75       127.81 o                         
   9  -5   4          5.65         38.12        57.60 o                         
  10  -5   4        155.90         77.86        51.43 o                         
 -10  -4   4        209.65         92.15        85.24 o                         
  -9  -4   4       1289.99       1232.20        98.30 o                         
  -8  -4   4        904.71        995.72        83.57 o                         
  -7  -4   4      14408.08      14314.55       279.42 o                         
  -6  -4   4      40211.46      40959.71       483.39 o                         
  -5  -4   4       3215.81       3172.17        85.94 o                         
  -4  -4   4      39448.88      40596.73       453.40 o                         
  -3  -4   4      39622.39      39753.09       398.53 o                         
  -2  -4   4        247.87        234.17        24.00 o                         
  -1  -4   4      38953.20      39219.58       395.29 o                         
   0  -4   4       9988.91       9943.10       133.69 o                         
   1  -4   4        387.38        347.63        22.72 o                         
   2  -4   4       5738.79       5712.87        88.59 o                         
   3  -4   4        522.58        491.30        26.50 o                         
   4  -4   4       4418.45       4557.56        93.11 o                         
   5  -4   4        166.29        160.39        22.29 o                         
   6  -4   4        531.10        526.87        40.10 o                         
   7  -4   4       4161.71       4032.64       120.25 o                         
   8  -4   4      12653.07      12847.35       255.66 o                         
   9  -4   4       1332.04       1287.32       140.77 o                         
  10  -4   4       2375.20       2149.74       135.03 o                         
 -10  -3   4         23.33        -25.54        59.30 o                         
  -9  -3   4          4.31         14.97        41.64 o                         
  -8  -3   4        238.99        318.08        64.00 o                         
  -7  -3   4       1279.94       1408.56        88.71 o                         
  -6  -3   4       3761.10       3400.60        91.66 o                         
  -5  -3   4       4423.13       4222.07        95.74 o                         
  -4  -3   4      36447.33      34800.80       421.05 o                         
  -3  -3   4       6310.64       6735.89        99.88 o                         
  -2  -3   4       3903.56       3839.30        63.47 o                         
  -1  -3   4     126135.91     121621.51      1121.86 o                         
   0  -3   4       1346.60       1526.94        43.75 o                         
   1  -3   4      41117.47      40487.75       391.36 o                         
   2  -3   4        691.81        608.00        32.30 o                         
   3  -3   4       5407.15       5334.44        87.76 o                         
   4  -3   4       5031.72       5249.84       102.15 o                         
   5  -3   4      12039.46      11941.71       166.25 o                         
   6  -3   4       6226.75       6136.57       138.68 o                         
   7  -3   4       1443.63       1560.01        76.32 o                         
   8  -3   4       1201.99       1306.08        81.11 o                         
   9  -3   4         40.58         21.95        70.34 o                         
  10  -3   4       3427.23       3307.61       171.38 o                         
 -10  -2   4        132.66        145.55        55.90 o                         
  -9  -2   4       2590.12       2735.41       133.40 o                         
  -8  -2   4      16404.71      15882.26       338.62 o                         
  -7  -2   4        392.46        441.35        47.16 o                         
  -6  -2   4       7717.65       7439.73       139.97 o                         
  -5  -2   4       2582.67       2571.36        67.22 o                         
  -4  -2   4      46653.39      47321.78       498.72 o                         
  -3  -2   4      10722.19      10475.34       142.25 o                         
  -2  -2   4      20800.53      20707.23       241.16 o                         
  -1  -2   4      69636.45      71016.07       771.75 o                         
   0  -2   4      20386.62      20244.25       261.83 o                         
   1  -2   4      30620.23      31181.44       420.13 o                         
   2  -2   4      15890.90      15968.90       177.91 o                         
   3  -2   4       2009.73       1896.94        47.75 o                         
   4  -2   4       6938.36       6858.31       116.94 o                         
   5  -2   4        538.00        554.11        38.33 o                         
   6  -2   4      30867.22      30234.73       371.83 o                         
   7  -2   4          0.83         15.47        21.23 o                         
   8  -2   4      13202.80      13107.13       267.07 o                         
   9  -2   4       1326.24       1615.57       116.90 o                         
  10  -2   4         65.86        240.01        66.62 o                         
 -10  -1   4       1991.79       2068.43       112.79 o                         
  -9  -1   4        240.13        131.01        88.47 o                         
  -8  -1   4      28347.40      28433.27       470.76 o                         
  -7  -1   4       5407.27       5609.47       140.05 o                         
  -6  -1   4      92814.67      94169.23      1114.55 o                         
  -5  -1   4      43287.90      42946.70       468.19 o                         
  -4  -1   4      17641.86      18459.12       258.59 o                         
  -3  -1   4      43061.68      42111.59       417.89 o                         
  -2  -1   4       3381.20       3258.72        62.53 o                         
  -1  -1   4       7733.67       7934.64       111.06 o                         
   0  -1   4       1630.14       1895.30        84.16 o                         
   1  -1   4       9493.01      10109.06       130.60 o                         
   2  -1   4      45209.05      44793.99       434.69 o                         
   3  -1   4       4117.60       4276.43        75.57 o                         
   4  -1   4        338.34        352.87        30.51 o                         
   5  -1   4        800.27        803.76        42.49 o                         
   6  -1   4       1020.29       1065.75        55.89 o                         
   7  -1   4       4912.83       4975.97       121.34 o                         
   8  -1   4       8229.50       8143.63       192.06 o                         
   9  -1   4       7151.64       7272.88       231.69 o                         
  10  -1   4         54.47         28.79        58.45 o                         
 -10   0   4        346.58        323.64        58.36 o                         
  -9   0   4          2.17         68.14        36.66 o                         
  -8   0   4       1099.80       1097.25        92.71 o                         
  -7   0   4       5875.90       6300.26       143.10 o                         
  -6   0   4       2919.99       3071.76        94.37 o                         
  -5   0   4      54387.25      53307.22       682.24 o                         
  -4   0   4       5009.18       5434.95        90.96 o                         
  -3   0   4      78330.88      77053.94       746.14 o                         
  -2   0   4     117047.76     117050.75      1090.37 o                         
  -1   0   4      61740.59      62063.36       590.61 o                         
   0   0   4      73006.36      73831.52      1064.81 o                         
   1   0   4      46267.70      47367.71       467.53 o                         
   2   0   4      19853.13      20581.36       218.79 o                         
   3   0   4        181.77        224.99        22.26 o                         
   4   0   4      18034.06      18391.29       238.65 o                         
   5   0   4       4922.77       5105.35       107.09 o                         
   6   0   4      15345.48      15472.36       209.33 o                         
   7   0   4        111.24         88.12        29.62 o                         
   8   0   4        389.57        412.61        44.09 o                         
   9   0   4       2006.50       1952.57       129.55 o                         
  10   0   4        609.65        516.56        80.77 o                         
 -10   1   4       3776.64       3654.90       143.18 o                         
  -9   1   4       3540.67       3609.72       134.29 o                         
  -8   1   4       4367.41       4486.41       141.70 o                         
  -7   1   4      11607.47      11627.21       208.94 o                         
  -6   1   4        352.25        361.06        38.07 o                         
  -5   1   4       6432.26       6881.87       120.30 o                         
  -4   1   4       6542.86       6509.53       102.01 o                         
  -3   1   4      80731.44      81560.57       729.99 o                         
  -2   1   4        426.63        440.65        24.27 o                         
  -1   1   4      55441.26      57004.27       573.26 o                         
   0   1   4      73601.38      74273.05       879.39 o                         
   1   1   4      83125.81      87089.77       895.65 o                         
   2   1   4      14271.29      13970.68       171.68 o                         
   3   1   4       2322.36       2167.98        58.24 o                         
   4   1   4         46.30         57.59        21.10 o                         
   5   1   4      29980.69      29799.24       351.72 o                         
   6   1   4       4121.34       4089.15        98.71 o                         
   7   1   4      26939.75      27284.18       355.25 o                         
   8   1   4        898.12        816.51        64.26 o                         
   9   1   4       2556.49       2658.14       219.25 o                         
  10   1   4        561.06        427.23        95.86 o                         
 -10   2   4        312.76        423.63       114.16 o                         
  -9   2   4       5624.16       6075.61       203.02 o                         
  -8   2   4         44.43         46.40        28.35 o                         
  -7   2   4      37246.19      37661.67       489.12 o                         
  -6   2   4        152.11        194.66        32.02 o                         
  -5   2   4      43646.10      44252.98       490.02 o                         
  -4   2   4      13914.16      14740.85       194.56 o                         
  -3   2   4       1583.51       1450.68        38.99 o                         
  -2   2   4      29657.60      28068.89       267.18 o                         
  -1   2   4      59531.75      60063.42       580.81 o                         
   0   2   4     107667.27     107204.46      1097.32 o                         
   1   2   4       4537.40       4772.20       104.27 o                         
   2   2   4      36792.57      37583.88       412.98 o                         
   3   2   4       9013.49       9356.15       143.20 o                         
   4   2   4       3365.24       3824.03        89.47 o                         
   5   2   4       5826.70       6124.74       137.67 o                         
   6   2   4       3871.54       3756.52       113.54 o                         
   7   2   4      17722.28      17613.05       266.65 o                         
   8   2   4       1224.77       1086.79        78.00 o                         
   9   2   4       8116.84       8106.36       294.72 o                         
  10   2   4       4990.83       5132.80       353.92 o                         
 -10   3   4          1.40        -43.14        43.14 o                         
  -9   3   4         13.02        -21.11        52.77 o                         
  -8   3   4       2211.09       2028.87        93.21 o                         
  -7   3   4       4571.62       4666.17       123.24 o                         
  -6   3   4      10068.40       9715.17       156.30 o                         
  -5   3   4      57329.32      57338.84       534.02 o                         
  -4   3   4      39827.23      39063.59       408.10 o                         
  -3   3   4       3482.30       3778.39        70.16 o                         
  -2   3   4     272030.22     272257.31      3001.07 o                         
  -1   3   4      34704.89      34263.52       342.12 o                         
   0   3   4     422819.44     422636.97      8434.10 o                         
   1   3   4       4960.60       5013.34       126.38 o                         
   2   3   4       3875.02       4307.11       110.03 o                         
   3   3   4        942.28       1044.75        50.74 o                         
   4   3   4       1206.76       1504.73        64.43 o                         
   5   3   4       3331.93       3402.66       104.71 o                         
   6   3   4       6326.50       6153.12       143.27 o                         
   7   3   4          6.94         50.15        30.65 o                         
   8   3   4       1850.11       1837.17       105.79 o                         
   9   3   4       1658.66       1882.70       119.02 o                         
  10   3   4        865.79        776.60       118.58 o                         
 -10   4   4          1.75        -48.36        48.36 o                         
  -9   4   4       2552.04       2585.30       116.09 o                         
  -8   4   4       1172.17       1150.36        88.59 o                         
  -7   4   4      12076.90      11987.10       223.73 o                         
  -6   4   4        124.51        161.86        26.65 o                         
  -5   4   4       1545.76       1496.72        50.53 o                         
  -4   4   4      10528.49      10863.90       156.14 o                         
  -3   4   4        680.01        786.91        37.29 o                         
  -2   4   4      38066.15      38651.16       406.79 o                         
  -1   4   4      75949.41      72915.08       742.61 o                         
   0   4   4        790.60       1020.95        56.46 o                         
   1   4   4     154910.45     150471.58      2018.40 o                         
   2   4   4       6321.99       6480.53       135.72 o                         
   3   4   4      41962.59      42208.27       523.98 o                         
   4   4   4      22368.91      22028.28       319.58 o                         
   5   4   4      27168.52      26401.11       373.49 o                         
   6   4   4      14596.02      14624.42       257.49 o                         
   7   4   4      21766.36      21637.62       372.20 o                         
   8   4   4       5033.01       5151.08       148.09 o                         
   9   4   4        113.37        171.84        59.99 o                         
  10   4   4       1882.46       1951.41       131.73 o                         
 -10   5   4       3692.77       3634.95       153.71 o                         
  -9   5   4        588.25        609.78        93.95 o                         
  -8   5   4      22077.50      21721.35       364.06 o                         
  -7   5   4       8430.17       8263.89       148.77 o                         
  -6   5   4      36841.95      36271.09       402.39 o                         
  -5   5   4         71.20         95.29        22.85 o                         
  -4   5   4       4727.05       4530.90        99.41 o                         
  -3   5   4      82444.88      82438.91       778.08 o                         
  -2   5   4        627.45        750.62        46.18 o                         
  -1   5   4       3801.05       3861.48        86.55 o                         
   0   5   4       2110.35       2043.41        72.09 o                         
   1   5   4      65474.64      65392.84       856.46 o                         
   2   5   4       1132.51       1116.03        57.62 o                         
   3   5   4       5063.61       5459.04       120.16 o                         
   4   5   4      18242.40      17807.33       251.49 o                         
   5   5   4      20036.23      20672.77       294.27 o                         
   6   5   4      23066.22      23048.04       357.11 o                         
   7   5   4        229.93        213.46        42.42 o                         
   8   5   4       7467.97       7490.56       191.32 o                         
   9   5   4       1555.74       1365.55       118.97 o                         
  10   5   4       4272.89       4263.51       185.37 o                         
 -10   6   4        401.81        437.97        98.61 o                         
  -9   6   4       3784.17       3664.20       171.31 o                         
  -8   6   4       2768.82       2443.61       150.97 o                         
  -7   6   4       6432.65       6333.85       147.02 o                         
  -6   6   4      25673.77      25748.31       328.29 o                         
  -5   6   4       3386.85       3345.50        95.48 o                         
  -4   6   4      10273.04       9814.23       142.87 o                         
  -3   6   4      76106.62      76590.28       825.54 o                         
  -2   6   4       2791.24       3025.90        87.01 o                         
  -1   6   4     133577.42     133188.75      1318.89 o                         
   0   6   4       4377.98       4625.27       113.13 o                         
   1   6   4        121.70        110.16        29.43 o                         
   2   6   4       9493.57       9023.47       184.28 o                         
   3   6   4       6325.87       6212.78       148.25 o                         
   4   6   4       7280.43       7070.40       144.32 o                         
   5   6   4       3409.61       3406.08        98.30 o                         
   6   6   4        150.41         75.33        32.28 o                         
   7   6   4       1029.53       1085.93        84.13 o                         
   8   6   4       2434.09       2464.95       134.62 o                         
   9   6   4         96.13         86.76        47.01 o                         
 -10   7   4       1008.45       1080.85       129.42 o                         
  -9   7   4        354.10        365.44        65.25 o                         
  -8   7   4        952.06       1169.07        94.72 o                         
  -7   7   4       2737.26       2703.05        99.56 o                         
  -6   7   4        605.70        646.56        50.74 o                         
  -5   7   4        119.69        128.68        28.46 o                         
  -4   7   4       3953.20       3820.93        91.92 o                         
  -3   7   4       2426.82       2506.49        77.29 o                         
  -2   7   4      10972.09      11353.93       193.55 o                         
  -1   7   4      97254.33      96971.48       996.05 o                         
   0   7   4      57137.13      58055.16       858.85 o                         
   1   7   4      31944.24      31745.06       650.17 o                         
   2   7   4      66486.34      65249.01       957.90 o                         
   3   7   4        612.83        585.72        54.64 o                         
   4   7   4      30331.15      29961.12       369.34 o                         
   5   7   4        593.29        697.87        53.46 o                         
   6   7   4       9798.46       9693.80       169.54 o                         
   7   7   4        265.50        161.84        58.01 o                         
   8   7   4       1195.10       1259.33        97.07 o                         
   9   7   4       1248.49       1266.67       116.38 o                         
 -10   8   4        731.17        807.47       224.46 o                         
  -9   8   4       7600.61       7666.27       322.01 o                         
  -8   8   4       2682.97       2861.11       126.49 o                         
  -7   8   4       1667.27       1627.97        78.02 o                         
  -6   8   4       2410.31       2551.63        93.58 o                         
  -5   8   4       3007.94       3120.08       110.20 o                         
  -4   8   4       6760.78       6644.31       134.31 o                         
  -3   8   4      29141.90      29204.10       384.15 o                         
  -2   8   4       5565.35       5250.64       119.50 o                         
  -1   8   4        330.81        350.98        38.84 o                         
   0   8   4      15671.16      16384.58       318.83 o                         
   1   8   4       6340.21       6322.76       169.54 o                         
   2   8   4      64415.65      64758.05       847.34 o                         
   3   8   4      15621.27      15108.43       295.35 o                         
   4   8   4      19032.26      19044.38       274.42 o                         
   5   8   4      54176.12      54597.22       605.35 o                         
   6   8   4       3247.13       3128.80        99.56 o                         
   7   8   4      10202.30      10350.48       253.27 o                         
   8   8   4       1218.13       1199.83       107.32 o                         
   9   8   4       4985.77       5075.95       224.72 o                         
  -9   9   4       5774.26       5636.63       251.04 o                         
  -8   9   4        483.89        545.41        85.95 o                         
  -7   9   4       8073.47       7976.21       173.55 o                         
  -6   9   4         76.39         80.45        30.28 o                         
  -5   9   4      12703.51      12929.66       215.48 o                         
  -4   9   4       8162.20       8153.02       152.26 o                         
  -3   9   4      29130.12      28367.45       367.15 o                         
  -2   9   4      92472.84      89980.54       990.78 o                         
  -1   9   4       8910.70       8984.81       180.26 o                         
   0   9   4      47720.80      47159.90       666.72 o                         
   1   9   4       8305.27       8149.40       205.61 o                         
   2   9   4         40.48         54.62        37.37 o                         
   3   9   4      11303.93      11542.05       244.81 o                         
   4   9   4        863.94        882.12        71.40 o                         
   5   9   4       4070.58       3866.16       115.79 o                         
   6   9   4       2575.54       2781.62       105.25 o                         
   7   9   4       6635.37       6575.54       220.04 o                         
   8   9   4       3524.09       3889.46       178.56 o                         
   9   9   4        405.82        165.50        73.67 o                         
  -9  10   4        394.46        359.63        84.64 o                         
  -8  10   4       2944.19       3098.62       170.39 o                         
  -7  10   4         81.36         57.70        38.23 o                         
  -6  10   4        266.64        244.54        42.12 o                         
  -5  10   4         38.96         56.61        25.45 o                         
  -4  10   4         34.72         17.59        24.92 o                         
  -3  10   4        171.30        185.41        32.85 o                         
  -2  10   4      66535.93      66264.43       738.07 o                         
  -1  10   4       1979.41       1952.94        96.34 o                         
   0  10   4      96265.38      96879.76      1147.64 o                         
   1  10   4      28318.06      28074.40       459.34 o                         
   2  10   4       1153.02       1159.06        84.17 o                         
   3  10   4      45933.92      44505.38       621.96 o                         
   4  10   4       1732.60       1858.82        97.37 o                         
   5  10   4      16125.34      16520.40       290.25 o                         
   6  10   4         20.01         28.31        41.28 o                         
   7  10   4       4712.90       4487.07       196.25 o                         
   8  10   4       1430.81       1680.76       144.66 o                         
  -9  11   4       4366.12       4023.28       179.55 o                         
  -8  11   4       4123.08       4213.09       153.71 o                         
  -7  11   4       3134.81       3133.49       126.77 o                         
  -6  11   4       1621.18       1738.39        95.49 o                         
  -5  11   4        442.45        437.38        45.88 o                         
  -4  11   4      12424.80      12210.54       215.41 o                         
  -3  11   4        307.29        288.18        43.64 o                         
  -2  11   4       2005.21       1923.03        82.20 o                         
  -1  11   4       1483.53       1422.64        77.99 o                         
   0  11   4      20127.61      20359.22       353.90 o                         
   1  11   4      11544.20      11950.84       255.02 o                         
   2  11   4       1408.77       1530.45        96.64 o                         
   3  11   4      26911.20      26364.79       434.64 o                         
   4  11   4      10385.04      10393.50       245.82 o                         
   5  11   4       6856.64       7136.13       190.25 o                         
   6  11   4       2307.52       2544.93       134.96 o                         
   7  11   4         43.48         45.77        43.25 o                         
   8  11   4        378.45        325.19        97.99 o                         
  -9  12   4        664.32        525.22        95.96 o                         
  -8  12   4       9498.77       9733.38       295.58 o                         
  -7  12   4        145.54         88.40        50.56 o                         
  -6  12   4       1968.93       1955.37       153.86 o                         
  -5  12   4       1377.85       1482.04        78.92 o                         
  -4  12   4       4603.51       4846.03       136.24 o                         
  -3  12   4       6318.92       6377.29       150.89 o                         
  -2  12   4      14057.75      13793.52       224.54 o                         
  -1  12   4      12455.91      12327.70       242.53 o                         
   0  12   4       1105.38       1180.68        85.69 o                         
   1  12   4       5762.71       5887.23       165.76 o                         
   2  12   4       7656.22       7846.36       207.75 o                         
   3  12   4         18.43          0.04        36.48 o                         
   4  12   4       1987.11       1864.03       109.01 o                         
   5  12   4        411.99        365.20        53.29 o                         
   6  12   4      22491.77      22821.60       439.89 o                         
   7  12   4        261.42        162.02        50.25 o                         
   8  12   4       6137.72       5952.23       270.01 o                         
  -8  13   4       1834.86       1836.00       131.33 o                         
  -7  13   4        379.90        308.59        62.52 o                         
  -6  13   4       3619.36       3839.59       180.05 o                         
  -5  13   4         94.29        105.83        40.15 o                         
  -4  13   4         12.39         30.17        35.25 o                         
  -3  13   4        975.36       1213.82        83.53 o                         
  -2  13   4        188.93        195.32        31.31 o                         
  -1  13   4      18263.27      18161.46       297.11 o                         
   0  13   4        117.97        132.13        37.67 o                         
   1  13   4      22339.52      22346.50       397.51 o                         
   2  13   4      21219.17      20936.94       436.20 o                         
   3  13   4       3414.67       3492.29       153.28 o                         
   4  13   4      19904.21      19820.67       472.89 o                         
   5  13   4         67.87         -9.16        49.31 o                         
   6  13   4        713.67        802.86        86.61 o                         
   7  13   4          5.13         56.65        51.01 o                         
  -8  14   4        789.67        872.30       165.31 o                         
  -7  14   4        147.00        102.18        61.21 o                         
  -6  14   4        483.27        390.33        73.66 o                         
  -5  14   4        129.01        120.50        45.63 o                         
  -4  14   4        838.35        842.41       106.26 o                         
  -3  14   4       2151.03       2235.66       122.79 o                         
  -2  14   4       3809.86       3866.19        96.26 o                         
  -1  14   4       3723.22       3723.09       134.39 o                         
   0  14   4        936.09        977.91        96.19 o                         
   1  14   4      19898.37      20327.81       516.78 o                         
   2  14   4       7107.60       7136.09       267.61 o                         
   3  14   4        479.51        481.55        71.85 o                         
   4  14   4      26191.06      25908.47       569.65 o                         
   5  14   4       5044.99       4633.89       178.05 o                         
   6  14   4       6860.69       6962.09       219.99 o                         
   7  14   4       5111.64       5061.53       254.42 o                         
  -7  15   4       4053.49       4145.26       212.62 o                         
  -6  15   4         67.56         62.50        38.72 o                         
  -5  15   4       2194.18       2222.19       128.02 o                         
  -4  15   4        880.95       1148.62       106.61 o                         
  -3  15   4      19687.35      19952.90       420.25 o                         
  -2  15   4       1101.85       1182.73        87.54 o                         
  -1  15   4      13354.44      13063.59       290.89 o                         
   0  15   4       7133.29       7176.88       235.34 o                         
   1  15   4        933.06       1098.22       113.31 o                         
   2  15   4       6754.99       6373.91       276.10 o                         
   3  15   4          2.91         36.30        65.10 o                         
   4  15   4        749.88        532.90        96.30 o                         
   5  15   4       5591.60       5527.29       302.40 o                         
   6  15   4        881.76        878.28        96.79 o                         
  -7  16   4       2599.92       2382.84       193.84 o                         
  -6  16   4         47.38         29.07        46.29 o                         
  -5  16   4          0.63         -3.56        48.33 o                         
  -4  16   4       2991.25       2835.40       208.86 o                         
  -3  16   4        285.70        294.15        68.23 o                         
  -2  16   4       5567.51       5610.57       180.38 o                         
  -1  16   4       4357.21       4770.23       182.60 o                         
   0  16   4       8477.46       8365.66       264.55 o                         
   1  16   4       2811.55       2574.52       189.03 o                         
   2  16   4      10876.92      10755.66       369.87 o                         
   3  16   4      18172.20      17297.28       496.31 o                         
   4  16   4       3478.89       3514.05       201.55 o                         
   5  16   4       2171.22       2117.45       203.00 o                         
   6  16   4         30.84        -63.01        63.01 o                         
  -6  17   4        402.40        335.81        98.78 o                         
  -5  17   4        314.33        241.17        75.27 o                         
  -4  17   4        118.33         22.96        51.16 o                         
  -3  17   4        551.49        555.98       101.83 o                         
  -2  17   4        768.20        972.95        89.90 o                         
  -1  17   4        379.03        415.74        55.35 o                         
   0  17   4       2912.35       3018.67       172.52 o                         
   1  17   4        439.81        550.81       104.96 o                         
   2  17   4       1697.75       1869.93       246.92 o                         
   3  17   4       7276.50       7160.00       434.44 o                         
   4  17   4        162.15         -4.73        82.28 o                         
   5  17   4       7715.35       7163.91       525.90 o                         
  -5  18   4       1708.74       1906.96       138.42 o                         
  -4  18   4       2289.93       2515.54       177.19 o                         
  -3  18   4        324.25        180.99        72.81 o                         
  -2  18   4        533.87        455.53        70.48 o                         
  -1  18   4        337.57        272.09        68.81 o                         
   0  18   4          5.68        -73.93        73.93 o                         
   1  18   4       1563.62       1592.44       170.55 o                         
   2  18   4        201.36         68.51       121.37 o                         
   3  18   4        748.13        573.33       130.79 o                         
   4  18   4          0.15        -83.94        83.94 o                         
  -4  19   4        426.46        511.42       109.98 o                         
  -3  19   4       2004.12       1856.14       159.97 o                         
  -2  19   4       3313.61       3257.30       173.96 o                         
  -1  19   4          3.17        -58.02        58.02 o                         
   0  19   4       1740.81       1775.21       137.86 o                         
   1  19   4       2594.65       2617.01       247.90 o                         
   2  19   4        158.05         45.70       102.03 o                         
   3  19   4      10099.12      10017.55       437.65 o                         
  -3  20   4       2120.14       2098.54       187.93 o                         
  -2  20   4          6.20          8.35        61.73 o                         
  -1  20   4         24.68        -63.53        63.53 o                         
   0  20   4         52.84          2.28        53.84 o                         
   1  20   4        141.91        -32.35        87.44 o                         
  -2 -22   5       1483.60       1446.56       199.72 o                         
  -1 -22   5        269.48        250.15        92.55 o                         
   0 -22   5       1563.65       1437.10       188.72 o                         
   1 -22   5        956.73        684.64       116.34 o                         
   2 -22   5       6991.15       7846.20       367.07 o                         
   3 -22   5       4293.31       4683.80       299.91 o                         
  -4 -21   5       1748.19       1364.02       206.40 o                         
  -3 -21   5       5851.18       5717.17       272.97 o                         
  -2 -21   5       5625.89       6458.32       334.75 o                         
  -1 -21   5       4392.19       4436.25       262.41 o                         
   0 -21   5       5606.06       6104.63       275.78 o                         
   1 -21   5       2011.63       2084.96       194.61 o                         
   2 -21   5       3543.74       3434.78       224.13 o                         
   3 -21   5        667.56        701.64        98.81 o                         
   4 -21   5        274.81        265.29        88.11 o                         
  -5 -20   5          6.19       -100.66       100.66 o                         
  -4 -20   5       2297.85       2072.19       192.95 o                         
  -3 -20   5         26.49         -4.46        66.64 o                         
  -2 -20   5       9726.91       9351.71       386.33 o                         
  -1 -20   5       2301.42       2228.19       178.49 o                         
   0 -20   5       7294.30       8170.71       344.45 o                         
   1 -20   5       2428.07       2451.69       190.20 o                         
   2 -20   5       2872.58       2939.24       188.46 o                         
   3 -20   5      17021.40      16634.68       422.79 o                         
   4 -20   5         22.61        -27.19        50.83 o                         
   5 -20   5       2256.82       2274.05       142.53 o                         
  -5 -19   5       1317.94       1196.78       132.94 o                         
  -4 -19   5        225.34        -11.13        91.34 o                         
  -3 -19   5       6570.75       6619.06       259.99 o                         
  -2 -19   5        632.29        815.83       184.36 o                         
  -1 -19   5        330.72        198.05        81.53 o                         
   0 -19   5       3554.17       3721.20       192.69 o                         
   1 -19   5       1249.07       1123.20       107.44 o                         
   2 -19   5       2119.34       2342.30       156.96 o                         
   3 -19   5      18012.15      18276.04       402.37 o                         
   4 -19   5          3.76         -3.19        46.32 o                         
   5 -19   5      15016.74      15196.62       367.37 o                         
   6 -19   5       1641.23       1546.11        97.50 o                         
  -6 -18   5       2180.54       2524.71       193.18 o                         
  -5 -18   5        152.34        157.80        71.16 o                         
  -4 -18   5       6111.35       6325.18       371.44 o                         
  -3 -18   5        242.13        170.99        58.14 o                         
  -2 -18   5      14678.64      14469.69       349.43 o                         
  -1 -18   5       1458.19       1378.98       137.04 o                         
   0 -18   5       4014.23       3657.84       159.22 o                         
   1 -18   5       7017.70       7056.87       224.09 o                         
   2 -18   5        151.86         66.17        49.85 o                         
   3 -18   5         60.07         13.04        57.03 o                         
   4 -18   5       7010.75       7009.59       266.19 o                         
   5 -18   5       9223.89       9381.87       266.82 o                         
   6 -18   5      10251.83      10156.99       227.52 o                         
   7 -18   5       1330.04       1414.08       129.43 o                         
  -7 -17   5        778.75        555.07       107.16 o                         
  -6 -17   5       1054.06       1154.68       117.96 o                         
  -5 -17   5       6054.73       5908.12       199.37 o                         
  -4 -17   5         41.54          5.70        43.20 o                         
  -3 -17   5      12023.78      11774.15       314.34 o                         
  -2 -17   5       4810.04       4546.15       174.21 o                         
  -1 -17   5      12287.36      12776.59       319.09 o                         
   0 -17   5       8435.99       8056.16       232.90 o                         
   1 -17   5      27847.81      26880.75       430.68 o                         
   2 -17   5       5392.03       5891.70       192.01 o                         
   3 -17   5      16911.83      17193.49       325.28 o                         
   4 -17   5      12400.18      11919.85       252.08 o                         
   5 -17   5         18.93        -29.36        39.05 o                         
   6 -17   5        512.40        519.72       101.52 o                         
   7 -17   5         96.97         29.42        58.92 o                         
  -7 -16   5          0.86        -47.87        63.85 o                         
  -6 -16   5        116.87        116.49        61.91 o                         
  -5 -16   5        287.43        215.82        55.62 o                         
  -4 -16   5       5049.64       5099.57       171.35 o                         
  -3 -16   5       4773.02       4615.37       163.74 o                         
  -2 -16   5       4968.30       4927.53       155.65 o                         
  -1 -16   5       5350.66       5252.05       171.65 o                         
   0 -16   5         10.07         37.42        30.72 o                         
   1 -16   5        975.27       1092.31        80.57 o                         
   2 -16   5       7557.21       8049.36       218.05 o                         
   3 -16   5       5654.82       5780.39       202.27 o                         
   4 -16   5      30928.07      31169.24       493.67 o                         
   5 -16   5         16.91        -25.04        35.03 o                         
   6 -16   5      10113.88      10361.51       273.39 o                         
   7 -16   5       6951.71       6693.45       248.19 o                         
   8 -16   5        565.39        448.51       117.16 o                         
  -8 -15   5       2256.54       2280.52       199.52 o                         
  -7 -15   5       2838.63       2934.54       164.57 o                         
  -6 -15   5          0.27         48.09        53.70 o                         
  -5 -15   5       8027.31       7954.39       209.42 o                         
  -4 -15   5       1400.84       1322.10        87.42 o                         
  -3 -15   5       7779.98       8027.68       221.20 o                         
  -2 -15   5       7343.87       7524.34       188.92 o                         
  -1 -15   5       2425.37       2610.79       110.53 o                         
   0 -15   5        748.85        578.03        59.56 o                         
   1 -15   5        567.59        531.37        53.74 o                         
   2 -15   5       1564.50       1677.04        91.93 o                         
   3 -15   5          0.48        -25.34        30.12 o                         
   4 -15   5       4122.85       4300.68       136.16 o                         
   5 -15   5        124.23        121.63        39.19 o                         
   6 -15   5       7429.85       7500.62       247.19 o                         
   7 -15   5       1215.25       1164.41        88.63 o                         
   8 -15   5        277.14        240.23        73.65 o                         
  -8 -14   5        848.68        829.65       150.13 o                         
  -7 -14   5       5357.87       5777.39       193.17 o                         
  -6 -14   5        540.16        490.85        64.25 o                         
  -5 -14   5       6870.61       6929.26       178.73 o                         
  -4 -14   5       8916.77       8815.81       197.32 o                         
  -3 -14   5       7488.89       7399.52       186.22 o                         
  -2 -14   5       1699.34       1809.21        86.12 o                         
  -1 -14   5      13799.85      14289.78       252.36 o                         
   0 -14   5       3886.04       3876.67       147.64 o                         
   1 -14   5       5644.71       5734.05       153.12 o                         
   2 -14   5      24956.68      25158.11       365.21 o                         
   3 -14   5       1612.98       1664.45        84.74 o                         
   4 -14   5       4737.32       4968.63       134.71 o                         
   5 -14   5        980.10        921.97        61.48 o                         
   6 -14   5       4799.39       4810.80       132.12 o                         
   7 -14   5        716.26        752.43        65.51 o                         
   8 -14   5        860.96        898.59        86.91 o                         
  -8 -13   5         53.19          1.50        70.65 o                         
  -7 -13   5         93.42         43.33        51.37 o                         
  -6 -13   5          0.42        -34.10        34.10 o                         
  -5 -13   5         13.50         25.69        30.16 o                         
  -4 -13   5       9111.08       9417.30       191.95 o                         
  -3 -13   5        442.57        371.80        47.38 o                         
  -2 -13   5      12230.01      11948.30       224.66 o                         
  -1 -13   5        124.16        122.72        29.98 o                         
   0 -13   5        108.92         62.69        27.94 o                         
   1 -13   5         23.60         32.27        22.03 o                         
   2 -13   5       9060.81       9163.28       187.16 o                         
   3 -13   5      22849.23      22797.38       353.78 o                         
   4 -13   5      34212.52      34555.16       419.60 o                         
   5 -13   5      27187.54      26564.79       315.46 o                         
   6 -13   5         38.40         27.49        28.98 o                         
   7 -13   5      13535.36      13621.46       242.30 o                         
   8 -13   5       4942.41       4668.85       148.25 o                         
   9 -13   5       6550.49       6268.21       190.16 o                         
  -9 -12   5        888.12        646.77       127.76 o                         
  -8 -12   5          2.09         82.59        65.55 o                         
  -7 -12   5        161.04        116.33        57.99 o                         
  -6 -12   5       6349.40       6419.73       157.88 o                         
  -5 -12   5        216.55        196.22        37.10 o                         
  -4 -12   5       4626.75       4687.83       130.36 o                         
  -3 -12   5       3951.71       4129.65       121.57 o                         
  -2 -12   5         51.83         22.08        25.26 o                         
  -1 -12   5       4116.02       4136.45       109.88 o                         
   0 -12   5       2718.90       2695.63        88.53 o                         
   1 -12   5        377.19        298.82        40.09 o                         
   2 -12   5       7854.84       7796.90       146.16 o                         
   3 -12   5       4808.71       4835.06        94.42 o                         
   4 -12   5       2077.41       2081.42        70.06 o                         
   5 -12   5      18613.38      18014.19       241.21 o                         
   6 -12   5        879.53        942.87        68.20 o                         
   7 -12   5       5065.53       4991.04       156.66 o                         
   8 -12   5      17698.70      18146.13       299.05 o                         
   9 -12   5          4.56        -41.69        41.69 o                         
  -9 -11   5        497.71        426.84       105.90 o                         
  -8 -11   5          3.68        192.90        90.58 o                         
  -7 -11   5       1646.90       1887.56       128.98 o                         
  -6 -11   5         72.84         77.24        28.57 o                         
  -5 -11   5       3584.12       3566.67       106.14 o                         
  -4 -11   5      10204.82       9808.55       215.94 o                         
  -3 -11   5       4018.51       3836.27       101.62 o                         
  -2 -11   5       6551.96       6599.15       156.26 o                         
  -1 -11   5        257.83        361.98        39.43 o                         
   0 -11   5       2041.62       2152.96        76.42 o                         
   1 -11   5       9018.83       8476.29       153.22 o                         
   2 -11   5       8081.36       8129.75       141.47 o                         
   3 -11   5      15291.64      15110.70       218.00 o                         
   4 -11   5        691.56        685.46        41.97 o                         
   5 -11   5         13.44         -6.53        16.45 o                         
   6 -11   5       8077.46       7974.55       160.54 o                         
   7 -11   5       2449.61       2285.65        96.47 o                         
   8 -11   5        726.72        925.89        78.79 o                         
   9 -11   5        889.20        841.12        81.82 o                         
  -9 -10   5        307.80        462.42        85.57 o                         
  -8 -10   5         12.92        -30.96        48.32 o                         
  -7 -10   5        590.48        711.50        71.93 o                         
  -6 -10   5          5.08         13.64        24.70 o                         
  -5 -10   5       4751.00       4717.15       117.53 o                         
  -4 -10   5       3775.05       3982.89       126.70 o                         
  -3 -10   5      24601.45      24530.31       336.18 o                         
  -2 -10   5       2446.34       2501.35        96.43 o                         
  -1 -10   5       1881.36       1898.86        70.54 o                         
   0 -10   5       3700.34       3674.56       102.82 o                         
   1 -10   5        844.76        771.78        69.13 o                         
   2 -10   5       6908.61       7149.14       132.79 o                         
   3 -10   5      29550.40      29312.80       344.56 o                         
   4 -10   5       3566.44       3560.80        84.22 o                         
   5 -10   5      13812.15      13759.96       217.06 o                         
   6 -10   5       6626.94       6563.83       141.99 o                         
   7 -10   5       1470.56       1418.60        72.42 o                         
   8 -10   5       4106.56       4043.12       140.40 o                         
   9 -10   5       1032.43        791.77       101.93 o                         
  -9  -9   5       1520.27       1437.28       106.54 o                         
  -8  -9   5        996.71       1118.23       144.12 o                         
  -7  -9   5       2110.41       2252.88       108.51 o                         
  -6  -9   5       1617.90       1771.35        91.08 o                         
  -5  -9   5      10568.55      10436.57       172.48 o                         
  -4  -9   5       4854.87       4781.01       125.05 o                         
  -3  -9   5       6873.00       7010.75       145.96 o                         
  -2  -9   5       1915.54       2059.45        75.34 o                         
  -1  -9   5       5152.23       5158.60       106.77 o                         
   0  -9   5       2618.50       2890.32        80.54 o                         
   1  -9   5      19066.91      19371.23       248.46 o                         
   2  -9   5       7763.79       7962.49       139.61 o                         
   3  -9   5         35.76         34.63        18.85 o                         
   4  -9   5       8463.12       8257.39       135.59 o                         
   5  -9   5      13638.54      13329.39       219.04 o                         
   6  -9   5       6781.92       6635.94       144.23 o                         
   7  -9   5       2289.27       2387.95        90.79 o                         
   8  -9   5      12702.48      12791.77       259.25 o                         
   9  -9   5       5215.40       5220.39       201.74 o                         
  10  -9   5       5571.72       5295.41       225.44 o                         
 -10  -8   5         19.44        -34.64        72.06 o                         
  -9  -8   5         71.91         72.19        47.13 o                         
  -8  -8   5          6.11        119.43       101.49 o                         
  -7  -8   5         33.04         20.50        35.24 o                         
  -6  -8   5        306.48        333.37        49.82 o                         
  -5  -8   5      11859.04      11855.21       191.93 o                         
  -4  -8   5        198.64        216.53        33.44 o                         
  -3  -8   5       1454.08       1332.05        61.19 o                         
  -2  -8   5        543.96        544.76        40.61 o                         
  -1  -8   5       4455.97       4431.88        90.67 o                         
   0  -8   5       1776.67       1753.00        60.87 o                         
   1  -8   5      16738.18      17244.62       227.03 o                         
   2  -8   5       1713.47       1635.94        57.09 o                         
   3  -8   5      32223.09      32519.60       358.53 o                         
   4  -8   5        125.59        134.98        22.86 o                         
   5  -8   5       6336.64       6183.34       121.84 o                         
   6  -8   5         20.44         35.06        23.52 o                         
   7  -8   5        567.78        584.79        47.45 o                         
   8  -8   5       1481.35       1480.34        82.69 o                         
   9  -8   5       8890.55       8784.47       315.16 o                         
  10  -8   5          0.32        -15.84        71.49 o                         
 -10  -7   5        117.49         93.53        55.64 o                         
  -9  -7   5        526.33        717.56        96.95 o                         
  -8  -7   5        508.15        443.93        54.79 o                         
  -7  -7   5       7296.53       7367.37       180.33 o                         
  -6  -7   5        555.33        529.85        57.19 o                         
  -5  -7   5        101.92         59.46        21.54 o                         
  -4  -7   5        645.98        627.81        42.95 o                         
  -3  -7   5      19068.89      19335.41       249.70 o                         
  -2  -7   5         23.66         57.54        21.66 o                         
  -1  -7   5       6370.05       6346.89       110.94 o                         
   0  -7   5       1464.31       1412.51        50.84 o                         
   1  -7   5       7982.72       7819.65       121.52 o                         
   2  -7   5      19602.07      19107.05       223.80 o                         
   3  -7   5      10088.37      10062.04       141.93 o                         
   4  -7   5      11667.84      11277.17       149.62 o                         
   5  -7   5        113.13        113.26        23.47 o                         
   6  -7   5       2717.52       2757.67        78.08 o                         
   7  -7   5      13445.65      13589.57       249.49 o                         
   8  -7   5        666.47        643.19        74.09 o                         
   9  -7   5        453.86        277.15        62.37 o                         
  10  -7   5        999.91        898.63       108.92 o                         
 -10  -6   5          4.21        -59.71        59.71 o                         
  -9  -6   5       1469.47       1593.60       110.91 o                         
  -8  -6   5        376.01        376.01        47.68 o                         
  -7  -6   5         27.06         58.35        32.70 o                         
  -6  -6   5         39.11         21.78        22.34 o                         
  -5  -6   5        922.59        922.84        53.17 o                         
  -4  -6   5        163.11        152.16        23.96 o                         
  -3  -6   5       5564.18       5467.77       110.87 o                         
  -2  -6   5       1332.77       1167.36        50.95 o                         
  -1  -6   5       1030.50       1008.55        41.79 o                         
   0  -6   5          1.12        -14.68        14.68 o                         
   1  -6   5      24505.96      24323.20       259.21 o                         
   2  -6   5        263.22        228.76        24.63 o                         
   3  -6   5        951.91        954.93        41.60 o                         
   4  -6   5       4155.76       4127.47        92.26 o                         
   5  -6   5        523.91        539.47        42.57 o                         
   6  -6   5         69.55         51.48        21.41 o                         
   7  -6   5       7820.10       7572.20       174.92 o                         
   8  -6   5       3262.35       3006.50       129.78 o                         
   9  -6   5       6770.72       6392.39       216.77 o                         
  10  -6   5       2932.01       2977.65       164.67 o                         
 -10  -5   5        601.45        576.16        84.13 o                         
  -9  -5   5       1281.51       1365.09        90.86 o                         
  -8  -5   5       1885.51       1860.18       104.59 o                         
  -7  -5   5       1958.01       1931.33        80.62 o                         
  -6  -5   5       2043.60       2158.10        79.26 o                         
  -5  -5   5       2338.02       2417.35        91.84 o                         
  -4  -5   5       5102.92       4816.96        90.23 o                         
  -3  -5   5        466.41        467.30        33.63 o                         
  -2  -5   5       6029.76       6058.49       103.34 o                         
  -1  -5   5       7483.81       7220.93       105.06 o                         
   0  -5   5        357.43        335.65        25.70 o                         
   1  -5   5       1251.73       1351.67        46.08 o                         
   2  -5   5      11139.90      11210.80       149.40 o                         
   3  -5   5       3053.39       3090.20        65.36 o                         
   4  -5   5       1341.92       1403.57        54.73 o                         
   5  -5   5       2461.69       2583.50        79.72 o                         
   6  -5   5       2766.44       2756.32        81.31 o                         
   7  -5   5        202.24        167.32        33.22 o                         
   8  -5   5       1316.73       1320.95        85.64 o                         
   9  -5   5       4491.09       4684.07       290.94 o                         
  10  -5   5       3977.65       3726.18       226.42 o                         
 -10  -4   5       1918.51       1914.23       117.22 o                         
  -9  -4   5        957.78       1200.54       203.25 o                         
  -8  -4   5        989.87        964.56        66.24 o                         
  -7  -4   5       2308.46       2256.69        74.36 o                         
  -6  -4   5       2321.03       2162.56        79.40 o                         
  -5  -4   5          0.23          7.79        18.11 o                         
  -4  -4   5      15313.97      15306.10       186.85 o                         
  -3  -4   5        449.74        509.97        38.57 o                         
  -2  -4   5        972.35        955.64        38.37 o                         
  -1  -4   5      12550.32      12390.96       152.17 o                         
   0  -4   5      33657.64      33222.43       335.93 o                         
   1  -4   5      18053.57      18129.69       206.00 o                         
   2  -4   5       1243.53       1251.06        46.26 o                         
   3  -4   5        346.33        369.96        27.63 o                         
   4  -4   5       8549.07       8629.14       147.22 o                         
   5  -4   5        640.54        714.75        46.43 o                         
   6  -4   5       4090.46       4156.84        93.50 o                         
   7  -4   5       4945.67       5057.59       123.68 o                         
   8  -4   5       1563.75       1547.45        93.48 o                         
   9  -4   5        335.00        269.62        99.77 o                         
  10  -4   5        784.41        660.73        91.08 o                         
 -10  -3   5       3465.34       3513.90       153.71 o                         
  -9  -3   5        400.58        307.57        65.08 o                         
  -8  -3   5       1504.47       1548.32        98.13 o                         
  -7  -3   5        184.94        203.23        39.39 o                         
  -6  -3   5       1132.17       1087.28        54.55 o                         
  -5  -3   5       1126.10       1250.41        59.68 o                         
  -4  -3   5       4242.17       4163.83        90.84 o                         
  -3  -3   5       2684.28       2773.99        58.27 o                         
  -2  -3   5      26017.73      25753.17       251.99 o                         
  -1  -3   5        994.00       1025.63        36.31 o                         
   0  -3   5      11517.99      11672.17       171.48 o                         
   1  -3   5       1742.92       1794.17        52.72 o                         
   2  -3   5      11824.68      11679.22       163.95 o                         
   3  -3   5        699.04        771.13        37.63 o                         
   4  -3   5       8228.59       8259.52       139.86 o                         
   5  -3   5       2106.95       2269.86        70.60 o                         
   6  -3   5          4.78         40.59        19.04 o                         
   7  -3   5        908.23        971.38        54.95 o                         
   8  -3   5       9189.92       9545.89       224.43 o                         
   9  -3   5         33.02        -44.46        48.49 o                         
  10  -3   5        641.44        578.45        96.29 o                         
 -10  -2   5         15.14         -3.81        47.40 o                         
  -9  -2   5       1067.41       1086.14        89.11 o                         
  -8  -2   5      10010.24       9852.18       230.55 o                         
  -7  -2   5          1.50         21.82        22.10 o                         
  -6  -2   5        421.87        446.34        35.03 o                         
  -5  -2   5       1206.82       1277.04        49.14 o                         
  -4  -2   5        447.55        421.40        33.16 o                         
  -3  -2   5       5633.43       5603.78        94.16 o                         
  -2  -2   5      20629.05      19994.66       231.40 o                         
  -1  -2   5        712.48        775.63        35.88 o                         
   0  -2   5       7372.27       7282.76       126.97 o                         
   1  -2   5         19.83          7.89        17.53 o                         
   2  -2   5       9438.98       9288.10       130.15 o                         
   3  -2   5        310.36        376.54        27.54 o                         
   4  -2   5       1310.27       1464.53        54.02 o                         
   5  -2   5       2004.35       2056.71        70.26 o                         
   6  -2   5       4616.55       4610.21       103.03 o                         
   7  -2   5          5.86          4.62        21.90 o                         
   8  -2   5       1208.10       1241.86        83.92 o                         
   9  -2   5         20.28         62.63        42.98 o                         
  10  -2   5       3001.48       2793.86       164.14 o                         
 -10  -1   5        524.91        599.23        85.67 o                         
  -9  -1   5        871.36        806.28        75.15 o                         
  -8  -1   5       5278.03       5605.29       162.54 o                         
  -7  -1   5        373.70        326.31        39.19 o                         
  -6  -1   5      14716.08      14916.70       216.07 o                         
  -5  -1   5         37.44         53.06        17.59 o                         
  -4  -1   5       6737.21       6661.21       106.75 o                         
  -3  -1   5        252.37        264.45        24.49 o                         
  -2  -1   5       3959.01       4004.06        74.17 o                         
  -1  -1   5       3439.28       3326.08        68.82 o                         
   0  -1   5      11844.49      12038.97       180.04 o                         
   1  -1   5        548.53        526.21        35.26 o                         
   2  -1   5       3320.61       3373.60        69.04 o                         
   3  -1   5        353.66        330.58        26.08 o                         
   4  -1   5      12258.78      12264.61       172.55 o                         
   5  -1   5         30.92          3.72        19.73 o                         
   6  -1   5       1910.87       1965.90        67.70 o                         
   7  -1   5        919.28        927.22        60.17 o                         
   8  -1   5       1449.99       1448.88        73.33 o                         
   9  -1   5         74.07        128.27        52.21 o                         
  10  -1   5       1124.91       1190.11       126.61 o                         
 -10   0   5      14529.29      14704.05       345.00 o                         
  -9   0   5       2248.29       2311.98       123.26 o                         
  -8   0   5      11178.34      11130.94       224.27 o                         
  -7   0   5         85.11         69.97        26.17 o                         
  -6   0   5       3435.70       3397.16        98.50 o                         
  -5   0   5       1999.77       2204.94        59.20 o                         
  -4   0   5       2316.27       2321.33        63.72 o                         
  -3   0   5      10544.69      10372.53       122.53 o                         
  -2   0   5      20326.05      20373.35       221.22 o                         
  -1   0   5         78.64         51.45        19.05 o                         
   0   0   5       4844.07       4773.20       104.19 o                         
   1   0   5       3692.31       3786.98        84.27 o                         
   2   0   5       7258.30       7066.79       119.89 o                         
   3   0   5          7.61          2.75        15.39 o                         
   4   0   5      17512.81      17659.00       237.49 o                         
   5   0   5         91.42        135.12        24.44 o                         
   6   0   5       4191.19       4185.37       102.47 o                         
   7   0   5       2099.11       2121.42        69.53 o                         
   8   0   5       1293.46       1485.91        89.70 o                         
   9   0   5       1617.64       1656.69       281.72 o                         
  10   0   5        123.41        159.52        82.98 o                         
 -10   1   5         11.92        -44.15        44.15 o                         
  -9   1   5      12155.43      12507.08       288.93 o                         
  -8   1   5        348.90        376.96        47.79 o                         
  -7   1   5      15083.55      15159.03       256.27 o                         
  -6   1   5      12123.01      12138.05       186.86 o                         
  -5   1   5        856.15        822.24        40.59 o                         
  -4   1   5      30337.46      31785.19       356.70 o                         
  -3   1   5       8207.06       7947.21       106.71 o                         
  -2   1   5          7.02         21.00        13.36 o                         
  -1   1   5      27007.21      26721.79       316.40 o                         
   0   1   5       3050.90       3048.36        84.28 o                         
   1   1   5       1036.90       1067.29        53.09 o                         
   2   1   5       7156.95       6929.25       114.92 o                         
   3   1   5       1335.42       1342.56        50.99 o                         
   4   1   5       7014.98       7132.30       118.14 o                         
   5   1   5       2556.77       2849.69        83.70 o                         
   6   1   5      12786.68      12902.76       206.78 o                         
   7   1   5        208.17        208.48        33.32 o                         
   8   1   5        907.66       1020.99        73.62 o                         
   9   1   5        727.02        664.55        94.65 o                         
  10   1   5        877.53        775.25       100.76 o                         
 -10   2   5          1.52        -53.14        53.14 o                         
  -9   2   5        301.36        212.41        51.56 o                         
  -8   2   5      11825.07      11957.13       239.63 o                         
  -7   2   5       6586.08       6404.94       145.64 o                         
  -6   2   5       2351.37       2336.13        74.34 o                         
  -5   2   5        495.92        589.57        37.67 o                         
  -4   2   5      16331.14      16960.09       208.52 o                         
  -3   2   5       4675.61       4857.65       101.53 o                         
  -2   2   5      16943.26      17255.43       188.51 o                         
  -1   2   5       2552.44       2370.69        66.91 o                         
   0   2   5        399.15        333.69        34.91 o                         
   1   2   5       2267.47       2390.91        81.82 o                         
   2   2   5      14233.77      13963.21       186.84 o                         
   3   2   5      16963.61      16870.18       222.50 o                         
   4   2   5       6384.82       6249.09       121.37 o                         
   5   2   5        173.38        180.03        33.82 o                         
   6   2   5       1368.63       1355.51        81.71 o                         
   7   2   5       3179.31       3249.77       105.57 o                         
   8   2   5         54.43         40.65        36.01 o                         
   9   2   5         41.04         52.13        52.03 o                         
  10   2   5        766.96        704.51       115.74 o                         
 -10   3   5       6025.50       6381.68       212.55 o                         
  -9   3   5       5459.56       5442.33       160.60 o                         
  -8   3   5        272.21        292.18        45.44 o                         
  -7   3   5        595.16        662.72        63.14 o                         
  -6   3   5       1503.09       1514.82        62.47 o                         
  -5   3   5        389.64        275.14        29.86 o                         
  -4   3   5         96.42        136.07        23.07 o                         
  -3   3   5      22046.62      22652.32       247.00 o                         
  -2   3   5      21969.85      23211.25       250.77 o                         
  -1   3   5       1786.62       1805.11        52.78 o                         
   0   3   5       4455.49       4537.90       101.17 o                         
   1   3   5       2249.20       2154.96        83.14 o                         
   2   3   5       1001.38       1025.55        53.18 o                         
   3   3   5       8884.87       8767.98       160.10 o                         
   4   3   5        798.62        840.88        50.99 o                         
   5   3   5      15838.53      15468.19       259.25 o                         
   6   3   5        225.71        203.64        40.06 o                         
   7   3   5         15.47        -18.56        31.44 o                         
   8   3   5       1421.55       1422.88        81.99 o                         
   9   3   5        206.26        203.92        77.54 o                         
  10   3   5        104.85        184.64        92.52 o                         
 -10   4   5        377.41        422.18        65.88 o                         
  -9   4   5      24225.39      24241.13       445.86 o                         
  -8   4   5      10201.44      10584.03       233.11 o                         
  -7   4   5      23820.04      23975.26       320.71 o                         
  -6   4   5      25140.44      25088.00       309.85 o                         
  -5   4   5         74.30         31.75        19.83 o                         
  -4   4   5      13018.33      12390.12       188.22 o                         
  -3   4   5       3935.78       4158.04        82.70 o                         
  -2   4   5       3318.38       3215.39        80.28 o                         
  -1   4   5       3530.89       3398.94        86.79 o                         
   0   4   5       1999.69       2055.20        75.66 o                         
   1   4   5      14541.62      14030.23       253.65 o                         
   2   4   5       2511.27       2567.81        90.86 o                         
   3   4   5       4830.98       4642.63       115.26 o                         
   4   4   5       1010.86       1052.25        57.08 o                         
   5   4   5       4865.69       4985.46       134.96 o                         
   6   4   5        137.58        103.93        33.93 o                         
   7   4   5        286.14        197.83        40.82 o                         
   8   4   5        899.62       1040.34        79.17 o                         
   9   4   5       1684.07       1763.86       123.07 o                         
  10   4   5        554.30        558.31        84.23 o                         
 -10   5   5        956.58        988.13       104.01 o                         
  -9   5   5        768.39        759.53        77.32 o                         
  -8   5   5          6.14        -24.81        30.57 o                         
  -7   5   5       1328.48       1242.20        78.23 o                         
  -6   5   5       5158.71       5214.17       123.79 o                         
  -5   5   5      24990.35      25432.63       320.10 o                         
  -4   5   5      11142.15      11286.96       155.29 o                         
  -3   5   5      73606.45      73177.38       769.35 o                         
  -2   5   5         25.73          5.94        17.51 o                         
  -1   5   5       4140.95       3939.82        91.12 o                         
   0   5   5        454.43        493.96        44.59 o                         
   1   5   5       9675.77       9510.06       194.06 o                         
   2   5   5        432.30        488.32        44.15 o                         
   3   5   5      36081.54      35563.38       454.61 o                         
   4   5   5        965.91       1048.17        67.38 o                         
   5   5   5       1877.01       1876.57        79.55 o                         
   6   5   5         32.14         46.57        32.12 o                         
   7   5   5       1951.91       1971.29       102.88 o                         
   8   5   5         25.85        -24.74        39.48 o                         
   9   5   5        909.87       1038.90        86.80 o                         
 -10   6   5       6821.35       7339.12       324.57 o                         
  -9   6   5        714.22        733.51        93.08 o                         
  -8   6   5       2329.47       2478.77        97.88 o                         
  -7   6   5      13358.69      13652.56       256.76 o                         
  -6   6   5          0.80          2.27        22.45 o                         
  -5   6   5      15978.24      16182.92       235.41 o                         
  -4   6   5         98.88         85.11        20.84 o                         
  -3   6   5        865.47        930.11        50.01 o                         
  -2   6   5       5133.70       5134.26       118.97 o                         
  -1   6   5       4706.56       4981.22       108.09 o                         
   0   6   5       1365.35       1449.09        71.51 o                         
   1   6   5       1787.48       1620.70        87.59 o                         
   2   6   5       3100.36       2994.86       100.13 o                         
   3   6   5       7795.79       7815.23       165.76 o                         
   4   6   5      15199.96      15420.66       247.68 o                         
   5   6   5      11833.17      11845.13       205.27 o                         
   6   6   5       5963.85       5873.56       169.08 o                         
   7   6   5        542.38        569.34        68.24 o                         
   8   6   5        686.63        714.64        82.08 o                         
   9   6   5        688.19        778.00        90.08 o                         
 -10   7   5       5664.97       5486.51       302.17 o                         
  -9   7   5        190.41        187.53        76.76 o                         
  -8   7   5      26821.98      26964.93       603.91 o                         
  -7   7   5       3345.86       3310.15       106.61 o                         
  -6   7   5       4519.02       4578.65       119.07 o                         
  -5   7   5      19529.79      19716.18       278.41 o                         
  -4   7   5       1241.75       1221.37        62.53 o                         
  -3   7   5       4841.46       5049.71       119.89 o                         
  -2   7   5       2298.77       2300.59        72.44 o                         
  -1   7   5       2824.82       2668.07        86.14 o                         
   0   7   5        409.02        332.98        44.02 o                         
   1   7   5       2150.11       2228.04        96.18 o                         
   2   7   5       5086.94       5004.63       142.45 o                         
   3   7   5       2563.66       2492.89        94.49 o                         
   4   7   5       1722.59       1677.30        76.21 o                         
   5   7   5       1047.93       1082.16        65.25 o                         
   6   7   5       4904.77       5068.47       121.49 o                         
   7   7   5       2088.17       2088.34       115.78 o                         
   8   7   5         56.55        -47.72        47.72 o                         
   9   7   5       7016.44       7142.03       223.38 o                         
 -10   8   5        895.23        989.39       137.61 o                         
  -9   8   5        403.60        409.91        93.15 o                         
  -8   8   5       5313.74       5292.06       177.80 o                         
  -7   8   5       5154.68       5177.24       128.07 o                         
  -6   8   5       3600.06       3670.81       112.41 o                         
  -5   8   5      55637.42      56065.76       647.58 o                         
  -4   8   5      13410.72      13649.32       220.05 o                         
  -3   8   5      82269.50      82671.70       919.13 o                         
  -2   8   5       9477.86       9665.51       178.26 o                         
  -1   8   5       5725.58       5740.98       134.36 o                         
   0   8   5       4019.84       4235.75       127.51 o                         
   1   8   5        161.75        189.16        39.17 o                         
   2   8   5      16941.34      16963.11       312.73 o                         
   3   8   5       2651.38       2366.82        97.88 o                         
   4   8   5       8755.81       8922.18       182.30 o                         
   5   8   5        106.41        116.84        32.69 o                         
   6   8   5          1.98        -13.37        30.74 o                         
   7   8   5        902.53        876.46       107.52 o                         
   8   8   5          8.37        -44.27        48.19 o                         
   9   8   5        584.87        675.89       102.18 o                         
  -9   9   5       2075.26       2469.99       292.12 o                         
  -8   9   5       2735.45       2704.90       144.93 o                         
  -7   9   5       3938.33       4035.74       124.71 o                         
  -6   9   5       3465.72       3445.99       113.29 o                         
  -5   9   5       2196.28       2246.42        72.71 o                         
  -4   9   5      15943.50      15773.09       238.30 o                         
  -3   9   5       4932.28       5004.80       123.65 o                         
  -2   9   5      55909.21      56340.63       639.60 o                         
  -1   9   5        638.97        713.24        55.36 o                         
   0   9   5       7847.10       7765.46       178.60 o                         
   1   9   5      12774.58      12982.00       269.07 o                         
   2   9   5      11644.42      10956.84       235.04 o                         
   3   9   5      13093.38      13358.89       249.95 o                         
   4   9   5      17000.08      16425.88       287.42 o                         
   5   9   5       3270.10       3172.64       114.30 o                         
   6   9   5        589.70        650.40        60.52 o                         
   7   9   5       4958.63       5248.62       227.85 o                         
   8   9   5        781.97        779.42       100.81 o                         
   9   9   5       2265.60       2563.95       450.50 o                         
  -9  10   5       9332.68       9211.23       258.70 o                         
  -8  10   5       3055.71       3111.29       127.36 o                         
  -7  10   5      19545.32      19552.06       339.50 o                         
  -6  10   5      12393.46      12527.15       233.21 o                         
  -5  10   5      11068.67      11054.85       191.27 o                         
  -4  10   5      26618.84      26682.66       352.15 o                         
  -3  10   5         95.31         74.20        29.50 o                         
  -2  10   5       1571.33       1594.83        88.30 o                         
  -1  10   5         25.20         45.98        24.10 o                         
   0  10   5       2119.19       1997.47       100.80 o                         
   1  10   5       2197.79       2134.81       103.43 o                         
   2  10   5      19569.43      19827.86       369.43 o                         
   3  10   5       3561.91       3520.63       128.88 o                         
   4  10   5        175.73        132.86        39.02 o                         
   5  10   5       4897.86       5080.90       148.56 o                         
   6  10   5          3.76        -11.33        35.83 o                         
   7  10   5       4220.48       4108.54       179.83 o                         
   8  10   5       5012.78       4666.58       252.78 o                         
  -9  11   5       1599.19       1758.60       165.70 o                         
  -8  11   5       1152.09       1241.34       122.21 o                         
  -7  11   5       4047.72       4297.70       161.85 o                         
  -6  11   5       3110.20       3144.83       121.24 o                         
  -5  11   5        732.47        695.43        54.70 o                         
  -4  11   5      61758.99      62348.87       748.39 o                         
  -3  11   5         53.01         39.47        28.57 o                         
  -2  11   5      17347.85      17341.27       275.57 o                         
  -1  11   5       3320.08       3363.12       108.30 o                         
   0  11   5       3105.53       3270.16       128.58 o                         
   1  11   5       9975.68       9635.92       227.41 o                         
   2  11   5       3105.64       3190.95       143.52 o                         
   3  11   5       3196.20       3293.37       135.23 o                         
   4  11   5       2406.99       2432.80       134.78 o                         
   5  11   5       2716.05       2612.72       113.26 o                         
   6  11   5       2890.48       3040.48       130.01 o                         
   7  11   5        884.40        799.77        80.76 o                         
   8  11   5        174.87         12.09        74.52 o                         
  -8  12   5       3127.58       3011.92       154.62 o                         
  -7  12   5          2.61        -47.92        47.92 o                         
  -6  12   5       3183.06       3352.83       149.68 o                         
  -5  12   5          0.28          4.30        27.15 o                         
  -4  12   5      13630.30      13818.99       241.96 o                         
  -3  12   5       3935.32       3989.25       118.82 o                         
  -2  12   5      31958.62      32230.80       436.96 o                         
  -1  12   5       1107.96       1259.90        86.64 o                         
   0  12   5        232.83        183.35        41.32 o                         
   1  12   5       7911.82       8082.30       212.41 o                         
   2  12   5       4937.40       5003.07       183.79 o                         
   3  12   5      14348.00      14262.03       344.42 o                         
   4  12   5        210.66        154.16        47.83 o                         
   5  12   5       2800.02       3056.61       133.76 o                         
   6  12   5       1300.89       1129.99        97.81 o                         
   7  12   5        233.97         90.25        67.75 o                         
  -8  13   5       3519.25       3743.58       208.21 o                         
  -7  13   5        653.33        622.18        85.15 o                         
  -6  13   5      24346.68      25250.32       465.65 o                         
  -5  13   5       8710.87       8878.90       222.73 o                         
  -4  13   5       8944.12       8921.10       199.53 o                         
  -3  13   5       1108.15        888.88        62.49 o                         
  -2  13   5       6458.18       6661.71       208.51 o                         
  -1  13   5          1.38          3.12        30.41 o                         
   0  13   5       2065.10       2267.86       109.40 o                         
   1  13   5       1076.22       1012.02        89.56 o                         
   2  13   5      13759.09      13543.51       317.65 o                         
   3  13   5       4567.80       4602.43       181.38 o                         
   4  13   5       4148.09       4185.08       188.05 o                         
   5  13   5       1167.72       1367.22       102.28 o                         
   6  13   5       4336.89       4376.06       173.00 o                         
   7  13   5        317.86         65.37        90.03 o                         
  -8  14   5       2887.09       3005.31       198.53 o                         
  -7  14   5         29.74        -46.65        57.98 o                         
  -6  14   5      14937.95      15771.41       359.87 o                         
  -5  14   5      22959.61      23665.63       454.48 o                         
  -4  14   5      13611.61      14227.92       309.91 o                         
  -3  14   5      47726.32      47908.12       720.44 o                         
  -2  14   5       3372.59       3464.10       144.35 o                         
  -1  14   5      27100.26      26885.37       415.55 o                         
   0  14   5      18593.72      18968.24       381.79 o                         
   1  14   5      17965.99      17979.17       411.13 o                         
   2  14   5        385.54        398.56        75.72 o                         
   3  14   5      11767.77      11952.47       364.22 o                         
   4  14   5        101.77         53.89        78.20 o                         
   5  14   5        701.08        599.91        88.37 o                         
   6  14   5       1006.67        991.97       105.27 o                         
   7  14   5       1056.33       1221.55       372.53 o                         
  -7  15   5       2083.10       2122.26       166.73 o                         
  -6  15   5        392.38        290.43        52.62 o                         
  -5  15   5        806.22        841.31        92.68 o                         
  -4  15   5        860.17        984.44       107.03 o                         
  -3  15   5      21838.37      22433.57       436.57 o                         
  -2  15   5       1443.55       1449.11        93.06 o                         
  -1  15   5       5792.37       5747.52       173.65 o                         
   0  15   5      20666.35      20896.46       417.12 o                         
   1  15   5       1722.97       1790.79       163.48 o                         
   2  15   5      17948.16      18200.46       616.74 o                         
   3  15   5       1548.36       1127.74       127.43 o                         
   4  15   5       7133.02       7029.25       273.66 o                         
   5  15   5       1973.24       1960.02       163.65 o                         
   6  15   5       5947.26       5617.61       287.14 o                         
  -6  16   5        173.37        148.51        54.75 o                         
  -5  16   5      18066.47      18114.01       383.77 o                         
  -4  16   5       1121.10       1521.86       117.96 o                         
  -3  16   5        300.95        397.37        83.78 o                         
  -2  16   5       1803.61       1934.79       111.33 o                         
  -1  16   5       1884.87       2055.41       171.20 o                         
   0  16   5       1672.42       1486.21       119.97 o                         
   1  16   5       1975.49       2002.14       164.42 o                         
   2  16   5       9486.84       9693.16       324.68 o                         
   3  16   5        664.89        619.52       127.84 o                         
   4  16   5        440.52        474.34       140.19 o                         
   5  16   5         10.11          4.84        70.60 o                         
  -6  17   5       3330.91       3323.98       248.86 o                         
  -5  17   5       8456.68       8592.06       259.03 o                         
  -4  17   5      11541.11      11667.95       385.88 o                         
  -3  17   5       4402.16       4481.44       217.47 o                         
  -2  17   5      15671.24      15623.82       347.37 o                         
  -1  17   5       1997.68       1984.56       116.32 o                         
   0  17   5       8282.77       8667.39       288.30 o                         
   1  17   5        164.62        133.40        74.05 o                         
   2  17   5        123.45        197.86        79.59 o                         
   3  17   5       2326.69       2843.04       225.22 o                         
   4  17   5        161.39         57.96        92.05 o                         
   5  17   5       1854.55       3382.65       537.13 o                         
  -5  18   5       2384.93       2421.13       157.69 o                         
  -4  18   5       3854.75       4316.19       219.65 o                         
  -3  18   5       4412.86       4753.37       228.29 o                         
  -2  18   5      11257.57      11396.72       369.05 o                         
  -1  18   5       3707.31       3742.85       145.98 o                         
   0  18   5       8904.82       9283.30       286.13 o                         
   1  18   5      17283.19      17562.18       490.23 o                         
   2  18   5       2260.23       2136.97       184.26 o                         
   3  18   5       8318.81       8701.83       418.85 o                         
   4  18   5        323.54        410.81       139.48 o                         
  -4  19   5       1618.21       1359.10       138.76 o                         
  -3  19   5        249.83        315.69        92.44 o                         
  -2  19   5       1038.74       1053.51       114.49 o                         
  -1  19   5         19.09        128.12        94.35 o                         
   0  19   5        637.39        691.40        96.72 o                         
   1  19   5       6891.00       7006.46       307.64 o                         
   2  19   5       1180.55        982.40       173.70 o                         
  -2  20   5       1654.84       1581.00       151.88 o                         
  -1  20   5      12342.70      12833.50       342.17 o                         
   0  20   5        824.35        541.04        95.28 o                         
   0 -23   6         13.19         -2.69       207.92 o                         
   1 -23   6        430.19        680.08       303.22 o                         
  -2 -22   6        567.73        580.98       105.07 o                         
  -1 -22   6        298.75        291.74       121.21 o                         
   0 -22   6       2319.30       2030.86       191.84 o                         
   1 -22   6          3.21        -11.97        78.40 o                         
   2 -22   6       1759.22       2038.12       184.34 o                         
   3 -22   6        465.06        244.61       161.80 o                         
  -4 -21   6       1322.44       1233.61       158.89 o                         
  -3 -21   6       2717.99       2857.07       210.30 o                         
  -2 -21   6       2348.91       2704.87       269.85 o                         
  -1 -21   6        254.54        183.66        89.14 o                         
   0 -21   6       3331.83       3396.33       320.48 o                         
   1 -21   6        910.89        745.08       178.22 o                         
   2 -21   6       2886.13       2757.07       204.15 o                         
   3 -21   6        104.45         15.94        61.24 o                         
   4 -21   6        750.92        655.24        97.31 o                         
  -5 -20   6       3394.48       3187.79       296.83 o                         
  -4 -20   6       4610.80       4784.02       238.29 o                         
  -3 -20   6          2.08         23.37        64.90 o                         
  -2 -20   6        951.02        843.89       113.73 o                         
  -1 -20   6        849.54        888.62       121.36 o                         
   0 -20   6        124.03         48.48        59.86 o                         
   1 -20   6       1833.96       2031.57       173.44 o                         
   2 -20   6        347.47        173.67        93.32 o                         
   3 -20   6       2848.12       3009.54       177.35 o                         
   4 -20   6       2887.22       2932.09       165.90 o                         
   5 -20   6        395.43        240.55        67.77 o                         
  -5 -19   6       3272.03       3343.76       234.55 o                         
  -4 -19   6       7961.26       8084.90       283.04 o                         
  -3 -19   6       1435.24       1430.69       115.32 o                         
  -2 -19   6       5497.94       5328.01       242.47 o                         
  -1 -19   6       5017.94       5174.56       252.65 o                         
   0 -19   6       1710.41       1662.83       135.67 o                         
   1 -19   6       4339.10       4340.20       178.83 o                         
   2 -19   6       2840.69       2935.88       169.02 o                         
   3 -19   6        312.14        245.40        73.23 o                         
   4 -19   6        830.88        871.75        89.81 o                         
   5 -19   6          3.10         37.51        48.97 o                         
   6 -19   6         13.95        -51.52        51.52 o                         
  -6 -18   6          1.21         22.86        79.19 o                         
  -5 -18   6         19.87        -69.39        69.39 o                         
  -4 -18   6      12409.64      11972.67       381.76 o                         
  -3 -18   6        926.22        672.63        75.05 o                         
  -2 -18   6      15614.92      15940.05       371.21 o                         
  -1 -18   6      10737.00      10381.13       277.40 o                         
   0 -18   6        719.28        619.26        78.69 o                         
   1 -18   6      34288.84      33696.34       570.47 o                         
   2 -18   6        201.93        163.86        56.23 o                         
   3 -18   6       7195.79       6962.13       211.82 o                         
   4 -18   6          6.65        -25.46        44.07 o                         
   5 -18   6       2181.78       2136.96       143.64 o                         
   6 -18   6       3985.97       3882.90       157.53 o                         
   7 -18   6       6431.90       6479.79       243.09 o                         
  -7 -17   6       2296.20       1875.02       156.60 o                         
  -6 -17   6      19746.65      20291.17       444.22 o                         
  -5 -17   6        781.46        651.91        99.92 o                         
  -4 -17   6      12134.57      11540.54       335.61 o                         
  -3 -17   6       1297.02       1231.64       103.53 o                         
  -2 -17   6        886.51        741.65        83.50 o                         
  -1 -17   6        490.28        484.15        63.91 o                         
   0 -17   6        917.14        858.27        79.44 o                         
   1 -17   6      16748.83      16366.27       311.55 o                         
   2 -17   6       6503.48       6660.29       193.48 o                         
   3 -17   6       9265.17       9313.14       229.98 o                         
   4 -17   6       2261.28       2201.23       122.80 o                         
   5 -17   6        292.10        252.78        51.50 o                         
   6 -17   6       3043.32       2980.20       115.08 o                         
   7 -17   6        122.54         99.37        64.76 o                         
  -7 -16   6       2069.07       2425.08       164.45 o                         
  -6 -16   6       8284.58       8017.29       253.30 o                         
  -5 -16   6       5461.40       5588.09       226.23 o                         
  -4 -16   6      10377.95      11049.75       277.51 o                         
  -3 -16   6      13847.60      13930.31       295.79 o                         
  -2 -16   6        550.89        506.35        53.60 o                         
  -1 -16   6      34077.63      33119.88       460.36 o                         
   0 -16   6       6423.40       6783.98       187.69 o                         
   1 -16   6      14173.12      14541.31       282.15 o                         
   2 -16   6        210.94        193.92        50.51 o                         
   3 -16   6          1.01          4.86        35.65 o                         
   4 -16   6        343.99        360.56        48.90 o                         
   5 -16   6        263.80        226.18        48.97 o                         
   6 -16   6        160.56        158.20        55.01 o                         
   7 -16   6        463.35        455.18        74.82 o                         
   8 -16   6       2296.84       2034.53       162.17 o                         
  -8 -15   6        486.12        541.88       112.70 o                         
  -7 -15   6        321.47        241.90        75.88 o                         
  -6 -15   6        858.51        762.34        90.99 o                         
  -5 -15   6       3022.67       2631.54       142.68 o                         
  -4 -15   6       1177.77       1347.70        99.84 o                         
  -3 -15   6       7740.38       8071.98       202.27 o                         
  -2 -15   6        592.67        616.73        54.62 o                         
  -1 -15   6        116.43        101.83        31.31 o                         
   0 -15   6      38562.89      37500.30       471.67 o                         
   1 -15   6         33.18         72.40        27.38 o                         
   2 -15   6      27645.73      28146.16       421.74 o                         
   3 -15   6        299.30        305.12        48.86 o                         
   4 -15   6       3999.67       3862.64       127.86 o                         
   5 -15   6        736.99        728.09        77.57 o                         
   6 -15   6       7258.76       7601.94       198.08 o                         
   7 -15   6         82.92         48.38        35.56 o                         
   8 -15   6       1570.46       1358.99        98.93 o                         
  -8 -14   6       1737.15       2010.28       203.11 o                         
  -7 -14   6       3063.46       3120.01       156.98 o                         
  -6 -14   6      10020.93       9907.53       237.65 o                         
  -5 -14   6       4972.47       4778.82       162.70 o                         
  -4 -14   6        663.86        637.37        69.93 o                         
  -3 -14   6        172.32        160.02        40.07 o                         
  -2 -14   6       8409.91       8069.92       162.00 o                         
  -1 -14   6       1890.35       1813.42        81.10 o                         
   0 -14   6      16754.81      17302.75       268.03 o                         
   1 -14   6       3208.40       3122.95       109.46 o                         
   2 -14   6      31285.91      31371.14       383.25 o                         
   3 -14   6        388.63        475.56        49.51 o                         
   4 -14   6       2145.83       2259.66        87.95 o                         
   5 -14   6       7743.51       7612.43       149.55 o                         
   6 -14   6       1144.65       1144.88        95.82 o                         
   7 -14   6       9626.98       9793.21       218.91 o                         
   8 -14   6       3088.49       3080.88       146.98 o                         
  -8 -13   6        131.78        171.48        81.48 o                         
  -7 -13   6      10080.04      10320.71       219.61 o                         
  -6 -13   6        848.03        816.79        75.19 o                         
  -5 -13   6      30642.34      31804.90       561.05 o                         
  -4 -13   6       3120.38       2897.91       115.89 o                         
  -3 -13   6      18476.17      17605.47       289.63 o                         
  -2 -13   6      28069.88      27641.16       351.05 o                         
  -1 -13   6       3177.32       3043.49        99.20 o                         
   0 -13   6      51372.32      52677.01       595.05 o                         
   1 -13   6         94.56        109.23        27.07 o                         
   2 -13   6       3826.57       3739.84        98.78 o                         
   3 -13   6       2151.94       2103.77        69.92 o                         
   4 -13   6       7937.75       7910.15       141.86 o                         
   5 -13   6       3958.41       3959.06        97.18 o                         
   6 -13   6       1581.24       1499.31        81.61 o                         
   7 -13   6       5409.94       5597.98       156.96 o                         
   8 -13   6        586.82        483.61        63.53 o                         
   9 -13   6       3359.53       3468.73       178.30 o                         
  -9 -12   6         27.62        -25.63        84.94 o                         
  -8 -12   6       2676.92       2620.55       158.00 o                         
  -7 -12   6         25.38         62.21        47.38 o                         
  -6 -12   6       3336.63       3613.86       126.47 o                         
  -5 -12   6       3442.67       3556.80       126.54 o                         
  -4 -12   6       1229.12       1374.91        86.32 o                         
  -3 -12   6       2171.99       2258.53        92.44 o                         
  -2 -12   6      42462.71      41713.59       486.88 o                         
  -1 -12   6       8178.87       8193.60       159.95 o                         
   0 -12   6     106765.15     104114.34      1048.67 o                         
   1 -12   6      44338.27      44188.58       510.88 o                         
   2 -12   6      30855.28      30446.75       399.79 o                         
   3 -12   6      25745.68      25835.23       329.89 o                         
   4 -12   6        388.09        474.01        38.42 o                         
   5 -12   6       7534.08       7447.03       133.98 o                         
   6 -12   6       2318.79       1989.06        87.27 o                         
   7 -12   6       6439.85       6301.65       167.27 o                         
   8 -12   6       1986.50       1982.25        97.77 o                         
   9 -12   6        566.89        424.88        71.80 o                         
  -9 -11   6       2489.60       2307.07       171.98 o                         
  -8 -11   6        642.96        727.06        96.91 o                         
  -7 -11   6       8199.91       8268.62       251.72 o                         
  -6 -11   6       1458.57       1552.75        80.38 o                         
  -5 -11   6       7972.17       7960.65       170.16 o                         
  -4 -11   6      10148.05       9976.04       222.80 o                         
  -3 -11   6        981.92       1021.35        63.22 o                         
  -2 -11   6       1849.74       1844.47        66.72 o                         
  -1 -11   6          4.42         -8.19        21.03 o                         
   0 -11   6       6830.40       7194.29       142.55 o                         
   1 -11   6      37220.64      37115.74       434.40 o                         
   2 -11   6       1592.23       1727.72        61.63 o                         
   3 -11   6      20295.03      20181.08       279.49 o                         
   4 -11   6      37277.89      37121.60       458.76 o                         
   5 -11   6       5397.49       5480.87       110.32 o                         
   6 -11   6      31555.08      31506.69       417.76 o                         
   7 -11   6       8368.71       8157.40       187.06 o                         
   8 -11   6       3890.00       3749.77       169.61 o                         
   9 -11   6       2626.36       2573.76       125.51 o                         
  -9 -10   6        410.26        251.54        74.93 o                         
  -8 -10   6       9626.47      10084.41       278.25 o                         
  -7 -10   6         26.26         40.02        37.33 o                         
  -6 -10   6      22857.89      22745.78       337.80 o                         
  -5 -10   6       1998.95       2017.23        82.01 o                         
  -4 -10   6      23327.00      22902.64       327.94 o                         
  -3 -10   6       4163.79       4215.10       113.79 o                         
  -2 -10   6      10800.39      10762.25       183.43 o                         
  -1 -10   6      56005.64      54911.42       592.27 o                         
   0 -10   6        104.12        123.55        27.03 o                         
   1 -10   6       5106.69       5745.53       116.60 o                         
   2 -10   6       9197.68       9029.37       164.03 o                         
   3 -10   6       2550.62       2424.57        77.28 o                         
   4 -10   6       2069.19       2227.20        75.55 o                         
   5 -10   6        215.90        174.41        29.74 o                         
   6 -10   6       3513.19       3908.34       118.03 o                         
   7 -10   6        197.41        162.74        34.69 o                         
   8 -10   6       6047.13       5938.15       182.38 o                         
   9 -10   6         14.48        -47.70        47.70 o                         
  -9  -9   6          3.43         20.90        48.32 o                         
  -8  -9   6        878.42        978.10        87.21 o                         
  -7  -9   6       8890.23       8936.56       229.64 o                         
  -6  -9   6       5668.25       5802.76       155.47 o                         
  -5  -9   6       5905.20       5971.66       133.40 o                         
  -4  -9   6       7306.39       7222.79       151.39 o                         
  -3  -9   6       7121.61       7166.12       146.73 o                         
  -2  -9   6       2781.97       2666.39        87.21 o                         
  -1  -9   6      88865.94      86284.86       898.15 o                         
   0  -9   6        446.82        455.76        41.01 o                         
   1  -9   6      73417.20      72341.60       769.61 o                         
   2  -9   6       3469.92       3338.51        85.30 o                         
   3  -9   6       5060.75       5285.79       110.61 o                         
   4  -9   6       2759.68       2905.27        83.57 o                         
   5  -9   6       2835.58       2959.00        97.85 o                         
   6  -9   6        308.91        294.37        33.89 o                         
   7  -9   6       3723.63       3635.29       107.08 o                         
   8  -9   6        516.79        491.69        61.98 o                         
   9  -9   6         21.92         15.52        57.70 o                         
  10  -9   6        714.25        718.84       117.31 o                         
 -10  -8   6       3389.28       2980.16       166.68 o                         
  -9  -8   6        427.75        551.20        67.88 o                         
  -8  -8   6       3339.48       3429.62       158.63 o                         
  -7  -8   6        872.09        742.56        66.36 o                         
  -6  -8   6       5167.47       5259.03       143.39 o                         
  -5  -8   6       4475.70       4355.18       106.91 o                         
  -4  -8   6       6159.32       6499.90       143.15 o                         
  -3  -8   6        884.13        900.87        52.49 o                         
  -2  -8   6       4915.79       5537.42       121.15 o                         
  -1  -8   6       7891.92       8126.23       136.16 o                         
   0  -8   6       6684.97       7206.14       122.28 o                         
   1  -8   6      84087.71      83590.20       796.38 o                         
   2  -8   6      81766.48      83954.87       806.22 o                         
   3  -8   6      15469.62      15668.53       212.33 o                         
   4  -8   6      79829.46      80161.76       757.22 o                         
   5  -8   6      11931.02      11731.00       187.81 o                         
   6  -8   6      21080.85      20940.26       286.90 o                         
   7  -8   6       1775.36       1804.85        78.78 o                         
   8  -8   6       9714.17       9445.84       217.20 o                         
   9  -8   6         14.81        -32.63        68.77 o                         
  10  -8   6       2713.62       2487.48       175.26 o                         
 -10  -7   6       1081.20       1009.78        89.33 o                         
  -9  -7   6       4772.07       5123.29       191.01 o                         
  -8  -7   6       1675.71       1748.49        98.66 o                         
  -7  -7   6      16242.24      16140.93       286.61 o                         
  -6  -7   6       8087.40       8089.70       174.27 o                         
  -5  -7   6       8645.79       8590.32       149.56 o                         
  -4  -7   6      13974.04      13996.99       206.41 o                         
  -3  -7   6      31182.89      32433.37       387.98 o                         
  -2  -7   6       1732.03       1605.90        56.21 o                         
  -1  -7   6      58910.82      57554.65       586.59 o                         
   0  -7   6      27986.17      27647.94       306.61 o                         
   1  -7   6       1167.48       1219.51        46.85 o                         
   2  -7   6         10.96          5.90        16.18 o                         
   3  -7   6      20727.13      21692.07       261.51 o                         
   4  -7   6       8492.55       8272.73       128.96 o                         
   5  -7   6      29968.60      29868.30       345.40 o                         
   6  -7   6       5745.92       6219.19       138.63 o                         
   7  -7   6      68268.85      66213.91       742.55 o                         
   8  -7   6          8.22        -20.57        30.09 o                         
   9  -7   6       9658.29       9004.15       386.76 o                         
  10  -7   6       1455.83       1367.37       151.76 o                         
 -10  -6   6        282.49        223.95        73.42 o                         
  -9  -6   6        316.91        363.23        52.31 o                         
  -8  -6   6        991.93       1135.67        74.30 o                         
  -7  -6   6      10332.90      10304.07       252.29 o                         
  -6  -6   6       4633.75       4605.46       111.41 o                         
  -5  -6   6      18232.91      18501.80       262.92 o                         
  -4  -6   6         24.60         18.24        17.83 o                         
  -3  -6   6      12354.01      12423.38       177.75 o                         
  -2  -6   6      24155.78      23840.50       271.91 o                         
  -1  -6   6      38383.33      38563.18       408.62 o                         
   0  -6   6     150334.11     146569.16      1369.36 o                         
   1  -6   6       8601.08       8955.57       139.32 o                         
   2  -6   6      24740.15      25048.31       280.85 o                         
   3  -6   6      30582.04      29367.14       315.28 o                         
   4  -6   6        345.18        340.15        27.90 o                         
   5  -6   6      23662.57      22751.69       313.33 o                         
   6  -6   6         39.33         70.19        23.54 o                         
   7  -6   6        466.47        440.66        48.66 o                         
   8  -6   6        556.78        613.00        62.52 o                         
   9  -6   6         18.57         91.13        56.39 o                         
  10  -6   6        587.58        317.86       100.62 o                         
 -10  -5   6          2.64         54.18        51.28 o                         
  -9  -5   6       4309.66       4433.21       141.67 o                         
  -8  -5   6        296.47        278.90        56.39 o                         
  -7  -5   6        748.60        704.46        51.91 o                         
  -6  -5   6      10979.12      11060.36       190.03 o                         
  -5  -5   6        799.88        926.65        51.44 o                         
  -4  -5   6        189.15        236.76        25.55 o                         
  -3  -5   6        256.57        171.54        23.20 o                         
  -2  -5   6        328.02        332.25        27.44 o                         
  -1  -5   6       1824.51       1769.93        49.40 o                         
   0  -5   6      69553.84      68261.63       670.18 o                         
   1  -5   6        175.98        161.26        23.88 o                         
   2  -5   6      49072.80      47658.52       503.92 o                         
   3  -5   6      35501.43      36363.36       362.00 o                         
   4  -5   6        238.40        259.97        24.39 o                         
   5  -5   6      43009.38      43282.34       471.78 o                         
   6  -5   6        691.07        675.53        47.70 o                         
   7  -5   6        987.99       1022.05        65.51 o                         
   8  -5   6        333.20        277.03        41.26 o                         
   9  -5   6         43.56          2.23        45.09 o                         
  10  -5   6       1652.15       1755.76       151.00 o                         
 -10  -4   6          0.36        -51.01        51.01 o                         
  -9  -4   6       7530.31       7537.12       213.54 o                         
  -8  -4   6      10695.36      10334.03       201.42 o                         
  -7  -4   6       9789.72       9965.19       167.95 o                         
  -6  -4   6       3088.30       2971.78        90.49 o                         
  -5  -4   6        293.59        328.64        33.76 o                         
  -4  -4   6       2761.76       2795.46        67.76 o                         
  -3  -4   6       1061.99       1161.89        41.72 o                         
  -2  -4   6      68830.36      68439.72       646.46 o                         
  -1  -4   6        664.05        612.95        33.04 o                         
   0  -4   6      15670.97      15725.79       216.05 o                         
   1  -4   6        166.63        151.00        21.88 o                         
   2  -4   6      20576.35      20499.87       248.70 o                         
   3  -4   6       3640.51       3584.28        77.61 o                         
   4  -4   6       4052.52       4273.66        90.65 o                         
   5  -4   6      15573.76      15217.07       215.91 o                         
   6  -4   6      21384.88      21030.12       276.46 o                         
   7  -4   6      16613.59      16765.22       270.18 o                         
   8  -4   6       9815.08       9886.15       204.90 o                         
   9  -4   6       3580.18       3535.31       167.60 o                         
  10  -4   6       1656.83       1440.06       236.75 o                         
 -10  -3   6        433.59        409.23        67.45 o                         
  -9  -3   6        132.02        153.84        49.36 o                         
  -8  -3   6       6120.22       5847.76       138.06 o                         
  -7  -3   6       1106.68       1006.96        59.01 o                         
  -6  -3   6      22864.73      22868.28       276.93 o                         
  -5  -3   6        313.56        332.20        28.87 o                         
  -4  -3   6       2799.28       2627.89        62.81 o                         
  -3  -3   6      19383.36      19864.61       235.15 o                         
  -2  -3   6      31583.83      31001.09       338.91 o                         
  -1  -3   6      23086.95      22600.00       267.70 o                         
   0  -3   6     115515.39     115848.10      1184.54 o                         
   1  -3   6      13382.66      13618.04       198.20 o                         
   2  -3   6        305.61        294.84        27.51 o                         
   3  -3   6      18920.63      19445.96       226.90 o                         
   4  -3   6      38676.11      39308.89       463.14 o                         
   5  -3   6       6981.59       7053.40       162.50 o                         
   6  -3   6       1194.67       1252.91        58.46 o                         
   7  -3   6         71.28         82.54        30.20 o                         
   8  -3   6       5797.05       6037.79       149.84 o                         
   9  -3   6       1944.03       2178.90       140.95 o                         
  10  -3   6       2077.33       2198.59       195.37 o                         
 -10  -2   6       3282.92       3205.32       149.74 o                         
  -9  -2   6          2.55        -10.10        43.39 o                         
  -8  -2   6       1140.78       1206.84       111.08 o                         
  -7  -2   6        412.63        434.98        41.42 o                         
  -6  -2   6       4313.00       4326.50        92.50 o                         
  -5  -2   6       1430.97       1410.24        53.27 o                         
  -4  -2   6        117.61         96.43        24.21 o                         
  -3  -2   6       7860.64       7968.32       118.32 o                         
  -2  -2   6      13465.92      13807.49       180.00 o                         
  -1  -2   6      30997.84      30446.64       353.39 o                         
   0  -2   6      14120.67      13967.13       280.72 o                         
   1  -2   6      37643.87      36112.12       587.43 o                         
   2  -2   6        315.03        253.85        25.97 o                         
   3  -2   6      27914.81      28204.63       293.50 o                         
   4  -2   6     129589.39     132339.59      1180.04 o                         
   5  -2   6      20295.75      20423.74       257.67 o                         
   6  -2   6      56947.02      58420.00       622.76 o                         
   7  -2   6        177.93        157.02        26.99 o                         
   8  -2   6        220.83        258.59        46.56 o                         
   9  -2   6       1263.77       1266.70       147.37 o                         
  10  -2   6       2812.40       2769.83       178.66 o                         
 -10  -1   6       1491.04       1315.48       103.74 o                         
  -9  -1   6        295.55        140.15        42.87 o                         
  -8  -1   6      16318.92      16531.69       320.95 o                         
  -7  -1   6        738.63        653.07        45.61 o                         
  -6  -1   6        193.67        181.57        24.92 o                         
  -5  -1   6         58.33         64.12        19.37 o                         
  -4  -1   6       1254.93       1311.28        63.65 o                         
  -3  -1   6      12920.53      12834.53       166.87 o                         
  -2  -1   6      28188.71      28142.31       311.00 o                         
  -1  -1   6      14472.91      14479.21       203.55 o                         
   0  -1   6       6626.73       6706.24       132.98 o                         
   1  -1   6        833.01        770.40        41.14 o                         
   2  -1   6       5241.16       5038.23        93.21 o                         
   3  -1   6       3987.84       4141.86        84.67 o                         
   4  -1   6      51133.73      52461.17       497.56 o                         
   5  -1   6       2490.66       2596.98        80.46 o                         
   6  -1   6      68352.22      68608.82       716.89 o                         
   7  -1   6       1920.68       1934.35        70.92 o                         
   8  -1   6       4878.40       4657.07       131.59 o                         
   9  -1   6       8920.50       9274.08       362.44 o                         
  10  -1   6        687.55        768.25       101.27 o                         
 -10   0   6        133.40         20.34        50.38 o                         
  -9   0   6        249.49        264.34        51.23 o                         
  -8   0   6       6163.63       6363.99       173.85 o                         
  -7   0   6       7446.39       7437.22       141.44 o                         
  -6   0   6       6997.27       6956.37       121.85 o                         
  -5   0   6       3402.64       3410.97        81.64 o                         
  -4   0   6      10178.09      10349.49       144.30 o                         
  -3   0   6      10678.68      10463.01       144.85 o                         
  -2   0   6       5733.41       5768.92        88.82 o                         
  -1   0   6      54707.35      52959.21       662.10 o                         
   0   0   6         77.78         44.66        23.89 o                         
   1   0   6       9047.58       9352.06       161.80 o                         
   2   0   6      32152.71      31674.72       339.35 o                         
   3   0   6       2383.01       2375.84        69.72 o                         
   4   0   6       4160.83       3927.30        84.92 o                         
   5   0   6       1422.08       1468.01        66.16 o                         
   6   0   6      15718.11      16134.37       240.87 o                         
   7   0   6       1403.31       1409.87        64.62 o                         
   8   0   6       6932.18       6667.53       186.35 o                         
   9   0   6       1452.64       1437.90       102.08 o                         
  10   0   6        132.34        129.92        73.94 o                         
 -10   1   6       1069.71       1268.28       178.19 o                         
  -9   1   6       1099.02       1108.24        87.49 o                         
  -8   1   6        467.46        405.90        55.93 o                         
  -7   1   6       1884.34       1835.08        80.51 o                         
  -6   1   6       1622.37       1629.34        54.89 o                         
  -5   1   6       1451.43       1465.91        55.57 o                         
  -4   1   6       7344.30       7795.03       132.60 o                         
  -3   1   6       4061.92       4135.53        73.67 o                         
  -2   1   6      35223.66      34543.30       353.33 o                         
  -1   1   6        237.16        226.45        29.45 o                         
   0   1   6      11306.20      11126.48       185.14 o                         
   1   1   6       6523.45       6834.91       128.62 o                         
   2   1   6      10244.04      10273.65       156.04 o                         
   3   1   6       4687.36       4895.19        99.21 o                         
   4   1   6      20284.99      19614.76       255.27 o                         
   5   1   6      16930.99      16957.21       257.60 o                         
   6   1   6       1471.30       1545.05        73.95 o                         
   7   1   6        579.26        650.18        61.09 o                         
   8   1   6       1700.25       1806.41       127.63 o                         
   9   1   6        168.38         54.63        58.37 o                         
  10   1   6        214.42        135.75        78.16 o                         
 -10   2   6         30.58        -49.20        49.20 o                         
  -9   2   6       4086.66       3809.13       183.78 o                         
  -8   2   6        321.78        256.86        49.77 o                         
  -7   2   6       4093.32       3949.33        98.34 o                         
  -6   2   6       3157.33       3013.92        76.58 o                         
  -5   2   6       1063.86       1089.92        53.25 o                         
  -4   2   6      12719.78      13162.70       181.63 o                         
  -3   2   6       6472.09       6801.77       103.34 o                         
  -2   2   6        585.01        601.23        33.76 o                         
  -1   2   6      33085.22      33812.94       444.89 o                         
   0   2   6       1453.58       1474.96        74.20 o                         
   1   2   6        720.57        681.19        49.70 o                         
   2   2   6        134.17        143.36        25.38 o                         
   3   2   6         21.29         45.76        21.94 o                         
   4   2   6       9867.54       9983.95       164.63 o                         
   5   2   6      21505.05      21714.02       340.84 o                         
   6   2   6       7283.53       7696.10       183.80 o                         
   7   2   6      10287.52      10177.50       215.03 o                         
   8   2   6       3385.19       3418.89       118.71 o                         
   9   2   6       1161.25        994.45        96.31 o                         
  10   2   6       5233.87       5374.15       311.56 o                         
 -10   3   6        918.85        980.37       109.02 o                         
  -9   3   6        746.25        757.55        72.87 o                         
  -8   3   6        257.49        218.81        41.10 o                         
  -7   3   6      12582.81      12511.70       204.27 o                         
  -6   3   6         62.99        103.55        26.63 o                         
  -5   3   6        144.14        166.28        24.27 o                         
  -4   3   6       7951.96       7988.48       121.37 o                         
  -3   3   6       2782.98       2692.76        68.23 o                         
  -2   3   6      12959.69      12914.30       171.77 o                         
  -1   3   6       8732.06       8765.18       149.38 o                         
   0   3   6        718.88        749.32        48.00 o                         
   1   3   6       1996.65       2322.00       105.39 o                         
   2   3   6       2455.55       2444.90        87.39 o                         
   3   3   6      32962.01      33625.33       426.47 o                         
   4   3   6       1443.63       1353.70        63.21 o                         
   5   3   6        365.20        377.61        38.98 o                         
   6   3   6       1166.52       1398.20        79.74 o                         
   7   3   6       7260.53       7367.28       185.53 o                         
   8   3   6        610.48        600.78        62.90 o                         
   9   3   6        201.97        226.89        62.07 o                         
  10   3   6       4061.52       4042.72       176.12 o                         
 -10   4   6         23.96        -48.49        48.49 o                         
  -9   4   6       3393.96       3320.17       132.66 o                         
  -8   4   6          5.86          2.61        32.60 o                         
  -7   4   6       3380.50       3343.68        88.92 o                         
  -6   4   6        159.82        139.12        31.15 o                         
  -5   4   6       2530.63       2497.02        84.14 o                         
  -4   4   6       2282.28       2273.63        62.36 o                         
  -3   4   6      16686.19      16496.69       205.89 o                         
  -2   4   6       7420.27       7618.89       121.30 o                         
  -1   4   6        216.61        145.34        26.38 o                         
   0   4   6        264.33        268.54        36.81 o                         
   1   4   6        155.04        170.87        33.95 o                         
   2   4   6        114.57        175.20        39.40 o                         
   3   4   6      27369.97      27089.67       352.00 o                         
   4   4   6          1.67          2.24        20.58 o                         
   5   4   6      22792.27      22438.33       314.32 o                         
   6   4   6       5669.89       5617.69       160.78 o                         
   7   4   6          2.59         29.90        33.55 o                         
   8   4   6       2325.54       2254.69       115.71 o                         
   9   4   6       1011.30        897.04        78.50 o                         
 -10   5   6        432.64        385.71       102.14 o                         
  -9   5   6        502.28        471.55        78.13 o                         
  -8   5   6        177.45        137.89        39.96 o                         
  -7   5   6         50.26         29.56        31.80 o                         
  -6   5   6         33.84         36.03        24.81 o                         
  -5   5   6      10934.51      11409.80       189.73 o                         
  -4   5   6        743.14        808.07        42.99 o                         
  -3   5   6        369.69        413.01        36.86 o                         
  -2   5   6       1992.22       1901.44        59.27 o                         
  -1   5   6      14576.95      14530.53       226.68 o                         
   0   5   6       1985.18       1885.04        80.37 o                         
   1   5   6       1639.90       1628.36        78.10 o                         
   2   5   6        204.76        224.26        45.48 o                         
   3   5   6        146.40        149.87        33.65 o                         
   4   5   6       2282.26       2392.20        87.58 o                         
   5   5   6       9500.12       9325.72       185.09 o                         
   6   5   6       8544.56       8643.04       209.97 o                         
   7   5   6         53.67         38.01        42.02 o                         
   8   5   6       4828.59       4288.46       186.78 o                         
   9   5   6       4991.18       5183.33       191.12 o                         
 -10   6   6        225.08         93.24        73.05 o                         
  -9   6   6       1047.74       1056.30       117.53 o                         
  -8   6   6       2186.04       2263.40       115.45 o                         
  -7   6   6       6511.56       6697.46       157.36 o                         
  -6   6   6         63.44         25.49        27.19 o                         
  -5   6   6       3087.76       3051.35        92.73 o                         
  -4   6   6       2509.30       2423.84        71.56 o                         
  -3   6   6      15555.07      15776.27       221.99 o                         
  -2   6   6         83.06         78.96        21.62 o                         
  -1   6   6       1751.46       1785.84        73.59 o                         
   0   6   6          4.73         -2.14        23.54 o                         
   1   6   6         58.51        -11.17        30.06 o                         
   2   6   6       4466.29       4380.55       131.10 o                         
   3   6   6       4917.68       4786.23       146.82 o                         
   4   6   6       2166.68       2325.60        97.50 o                         
   5   6   6        789.33        806.40        59.84 o                         
   6   6   6       4371.87       4479.55       117.10 o                         
   7   6   6       5142.35       4915.51       168.74 o                         
   8   6   6       4583.27       4364.56       181.59 o                         
   9   6   6        534.07        540.54        86.85 o                         
 -10   7   6        594.41        383.84        89.12 o                         
  -9   7   6       3401.56       3780.07       205.44 o                         
  -8   7   6         90.13        109.46        44.14 o                         
  -7   7   6        701.79        721.43        56.01 o                         
  -6   7   6       2455.86       2514.89        88.87 o                         
  -5   7   6        250.19        286.70        38.65 o                         
  -4   7   6       1177.68       1212.18        59.95 o                         
  -3   7   6       8176.57       8285.88       159.31 o                         
  -2   7   6       2864.28       2880.32        86.91 o                         
  -1   7   6       1504.54       1573.08        73.60 o                         
   0   7   6       1391.78       1443.43        79.19 o                         
   1   7   6       6258.85       6163.69       169.24 o                         
   2   7   6        701.16        752.93        64.92 o                         
   3   7   6        539.23        444.64        47.59 o                         
   4   7   6       7894.06       7941.55       167.58 o                         
   5   7   6       2128.59       2192.23        96.78 o                         
   6   7   6         22.67         40.25        30.05 o                         
   7   7   6       1971.47       1968.63       119.32 o                         
   8   7   6        296.45        246.31        56.77 o                         
   9   7   6         76.15        104.13        73.77 o                         
  -9   8   6       1650.57       1495.65       152.92 o                         
  -8   8   6        413.48        468.73        70.85 o                         
  -7   8   6         69.14        -26.19        30.10 o                         
  -6   8   6        364.65        371.08        42.99 o                         
  -5   8   6       2458.14       2576.16        75.81 o                         
  -4   8   6        134.83        170.00        30.44 o                         
  -3   8   6       2025.98       2033.25        83.18 o                         
  -2   8   6       7040.45       7134.47       150.08 o                         
  -1   8   6       9841.34       9721.04       194.36 o                         
   0   8   6          0.54        -10.02        27.37 o                         
   1   8   6        127.32         64.28        34.25 o                         
   2   8   6       4653.78       4644.12       157.24 o                         
   3   8   6        779.97        812.29        64.71 o                         
   4   8   6        592.16        590.84        54.09 o                         
   5   8   6        296.84        239.98        39.20 o                         
   6   8   6       2218.41       2255.59        98.00 o                         
   7   8   6       1468.27       1681.94       154.18 o                         
   8   8   6        795.23        941.64        96.13 o                         
   9   8   6       3570.81       3625.21       244.09 o                         
  -9   9   6       1662.91       1813.80       163.77 o                         
  -8   9   6       1281.93       1224.20        92.83 o                         
  -7   9   6       3908.51       3825.64       129.76 o                         
  -6   9   6       1767.07       1727.71        87.85 o                         
  -5   9   6        279.14        254.02        33.36 o                         
  -4   9   6       4487.83       4630.86       118.97 o                         
  -3   9   6        271.92        236.26        34.47 o                         
  -2   9   6        277.77        235.62        34.70 o                         
  -1   9   6       2039.23       2019.39        94.20 o                         
   0   9   6       7148.88       7152.58       180.98 o                         
   1   9   6       1878.86       1929.12        97.32 o                         
   2   9   6       3268.98       3109.32       124.04 o                         
   3   9   6        136.56         89.07        34.76 o                         
   4   9   6       2782.30       3000.05       103.74 o                         
   5   9   6        288.18        200.45        49.03 o                         
   6   9   6       1432.95       1375.71        90.96 o                         
   7   9   6         33.81         52.52        53.56 o                         
   8   9   6        104.75         48.46        77.29 o                         
  -9  10   6        301.29        190.60        77.02 o                         
  -8  10   6        555.18        576.85        69.57 o                         
  -7  10   6        493.08        470.76        58.89 o                         
  -6  10   6       7452.88       7523.68       177.59 o                         
  -5  10   6        304.33        280.07        38.36 o                         
  -4  10   6         60.84         75.68        29.45 o                         
  -3  10   6       2387.49       2454.77        92.52 o                         
  -2  10   6        823.05        830.25        60.28 o                         
  -1  10   6         30.93         28.31        25.83 o                         
   0  10   6      12342.25      11914.15       291.87 o                         
   1  10   6       1352.00       1317.36        86.25 o                         
   2  10   6       1497.22       1458.19        93.02 o                         
   3  10   6        243.13        269.52        45.59 o                         
   4  10   6       4342.47       4559.83       157.45 o                         
   5  10   6         66.67         20.32        37.31 o                         
   6  10   6         39.33         37.15        43.92 o                         
   7  10   6         86.87         22.38        44.33 o                         
   8  10   6       3086.73       2832.73       219.50 o                         
  -9  11   6        364.56        267.62        90.40 o                         
  -8  11   6       7901.33       8101.14       251.93 o                         
  -7  11   6       2616.22       2542.16       129.77 o                         
  -6  11   6        356.68        278.51        46.53 o                         
  -5  11   6       2463.68       2396.10        93.28 o                         
  -4  11   6         31.57         87.59        31.06 o                         
  -3  11   6        445.73        518.01        51.49 o                         
  -2  11   6       7743.51       7712.63       168.90 o                         
  -1  11   6        307.79        256.26        38.74 o                         
   0  11   6          2.17         11.60        30.31 o                         
   1  11   6        370.15        346.27        51.00 o                         
   2  11   6       8191.65       8362.59       218.73 o                         
   3  11   6        564.39        515.80        61.08 o                         
   4  11   6        449.85        266.63        51.48 o                         
   5  11   6        356.17        344.96        71.04 o                         
   6  11   6        670.06        718.42        92.09 o                         
   7  11   6        128.49         48.39        48.95 o                         
   8  11   6       1658.49       1784.42       177.56 o                         
  -8  12   6       2682.32       2594.60       140.82 o                         
  -7  12   6       1543.86       1423.86       146.60 o                         
  -6  12   6       1004.99        928.07        85.29 o                         
  -5  12   6          3.22         -1.79        32.85 o                         
  -4  12   6        414.22        365.49        51.79 o                         
  -3  12   6        120.81        158.31        44.15 o                         
  -2  12   6       2318.98       2388.72       100.52 o                         
  -1  12   6       3509.30       3523.91       118.18 o                         
   0  12   6       7303.97       7001.82       187.27 o                         
   1  12   6        746.80        975.19        81.48 o                         
   2  12   6        107.30        133.05        56.13 o                         
   3  12   6        102.58        173.81        48.94 o                         
   4  12   6        142.87        194.41        56.01 o                         
   5  12   6         82.84         97.76        50.87 o                         
   6  12   6        958.89        960.12       108.11 o                         
   7  12   6        817.43        854.77        87.18 o                         
  -8  13   6       4451.52       4467.09       233.92 o                         
  -7  13   6         52.69        -48.49        54.86 o                         
  -6  13   6      17054.03      16814.34       391.56 o                         
  -5  13   6        237.47        181.34        42.82 o                         
  -4  13   6         93.31        110.97        53.35 o                         
  -3  13   6        428.61        382.98        49.49 o                         
  -2  13   6       2375.61       2471.05       104.99 o                         
  -1  13   6       1100.74       1103.19        87.13 o                         
   0  13   6       1938.99       1752.04       122.34 o                         
   1  13   6       3552.03       3783.55       188.00 o                         
   2  13   6        189.65        203.49        60.08 o                         
   3  13   6          0.94         10.97        56.68 o                         
   4  13   6       2492.02       2577.05       152.95 o                         
   5  13   6        752.85        766.80        86.68 o                         
   6  13   6         13.29        -10.24        53.71 o                         
   7  13   6       1731.72       1632.85       124.93 o                         
  -7  14   6         68.65         41.38        67.93 o                         
  -6  14   6       1055.60        993.85        83.27 o                         
  -5  14   6       3841.74       4076.03       209.49 o                         
  -4  14   6        124.92        130.59        37.52 o                         
  -3  14   6       1196.58       1252.85        89.01 o                         
  -2  14   6       6742.26       6839.38       191.50 o                         
  -1  14   6        268.35        314.05        56.71 o                         
   0  14   6       3917.15       3780.84       163.81 o                         
   1  14   6       6522.62       6372.73       226.99 o                         
   2  14   6          1.09         16.48        54.19 o                         
   3  14   6       1930.09       1933.65       170.80 o                         
   4  14   6        936.58        669.20       106.55 o                         
   5  14   6        851.19        669.79       125.20 o                         
   6  14   6        825.70        894.45       100.65 o                         
  -7  15   6       9863.54       9908.63       336.70 o                         
  -6  15   6        919.61        766.86        78.24 o                         
  -5  15   6       1012.53       1061.19       104.48 o                         
  -4  15   6        205.39        203.58        63.34 o                         
  -3  15   6       3754.08       3729.92       111.66 o                         
  -2  15   6          9.03        -30.74        30.74 o                         
  -1  15   6      15390.80      15716.84       325.37 o                         
   0  15   6        565.64        368.82        68.93 o                         
   1  15   6       3183.49       2802.97       163.53 o                         
   2  15   6        379.36        323.35        81.30 o                         
   3  15   6         57.01        146.27        70.44 o                         
   4  15   6         16.46         -2.72        62.57 o                         
   5  15   6       1778.79       1613.07       138.54 o                         
   6  15   6       1814.07       2027.73       155.67 o                         
  -6  16   6        284.95        191.47        64.66 o                         
  -5  16   6       1056.88        992.01        98.29 o                         
  -4  16   6       3560.56       3906.19       213.88 o                         
  -3  16   6       3051.53       3154.34       183.40 o                         
  -2  16   6       3114.21       3060.26       102.45 o                         
  -1  16   6        450.97        359.59        64.32 o                         
   0  16   6       1932.88       2216.85       294.04 o                         
   1  16   6       3318.76       3906.09       217.93 o                         
   2  16   6       2941.79       2945.85       205.69 o                         
   3  16   6        738.42        615.38       171.08 o                         
   4  16   6       4110.19       4467.40       289.39 o                         
   5  16   6       1410.63       1088.99       184.74 o                         
  -5  17   6       4160.63       4149.91       186.32 o                         
  -4  17   6         88.21         84.09        68.25 o                         
  -3  17   6         60.34         -7.48        79.41 o                         
  -2  17   6       1038.30       1133.30        96.08 o                         
  -1  17   6        452.33        281.68        65.60 o                         
   0  17   6       2599.26       2521.97       208.64 o                         
   1  17   6       1221.23       1522.16       154.56 o                         
   2  17   6       1052.99        878.97       176.93 o                         
   3  17   6        135.15         57.60        98.90 o                         
   4  17   6        711.09        635.83       174.68 o                         
  -4  18   6         58.90        -42.67        82.18 o                         
  -3  18   6        279.93        273.30        86.83 o                         
  -2  18   6        867.71        812.26        94.18 o                         
  -1  18   6       6177.05       6747.93       220.56 o                         
   0  18   6         91.06        -16.15        79.31 o                         
   1  18   6       1300.75       1148.25       143.03 o                         
   2  18   6        505.52        526.14       117.66 o                         
   3  18   6         41.15        -54.93        97.24 o                         
  -3  19   6       8586.11       9103.73       369.97 o                         
  -2  19   6       5652.97       5979.57       220.88 o                         
  -1  19   6       1407.70       1502.88       114.17 o                         
   0  19   6       3812.69       3586.61       220.30 o                         
   1  19   6         77.21        -40.76       104.64 o                         
   2  19   6       1406.38        615.11       363.87 o                         
   0 -23   7        790.37        377.70       151.26 o                         
   1 -23   7       1015.56       1640.17       204.37 o                         
  -2 -22   7         17.79          6.41        70.10 o                         
  -1 -22   7       1530.70       1493.62       161.82 o                         
   0 -22   7         67.26        -56.68       100.09 o                         
   1 -22   7        656.29        803.61       147.11 o                         
   2 -22   7         13.97         41.99        74.85 o                         
   3 -22   7        600.64        695.82       126.61 o                         
  -4 -21   7        380.01        299.42       133.34 o                         
  -3 -21   7        937.00       1027.81       123.65 o                         
  -2 -21   7       1095.79       1080.00       129.12 o                         
  -1 -21   7        318.74        246.20        80.11 o                         
   0 -21   7        404.48        427.12        99.26 o                         
   1 -21   7        653.89        651.87       104.81 o                         
   2 -21   7        141.54         26.32        70.71 o                         
   3 -21   7       3664.82       3753.98       211.85 o                         
   4 -21   7         29.70         39.35        80.45 o                         
  -5 -20   7        679.36        408.36       168.81 o                         
  -4 -20   7       1385.95       1643.60       227.02 o                         
  -3 -20   7          5.61         43.22        63.03 o                         
  -2 -20   7        909.68        857.40       115.54 o                         
  -1 -20   7        853.56        929.91       122.76 o                         
   0 -20   7          4.92        -46.96        46.96 o                         
   1 -20   7       2408.88       2424.44       173.40 o                         
   2 -20   7         54.31        -52.39        52.39 o                         
   3 -20   7        628.51        662.59        91.20 o                         
   4 -20   7       1619.70       1854.79       142.35 o                         
   5 -20   7       1117.64        884.19       110.17 o                         
  -5 -19   7       1059.96       1221.14       147.45 o                         
  -4 -19   7        481.19        473.50       167.37 o                         
  -3 -19   7          4.03         -2.99        52.79 o                         
  -2 -19   7         24.08         64.54        50.98 o                         
  -1 -19   7         96.46        185.05        64.60 o                         
   0 -19   7       3746.81       3513.90       187.00 o                         
   1 -19   7       3076.08       3284.69       201.22 o                         
   2 -19   7       5918.49       6032.37       212.27 o                         
   3 -19   7        530.47        457.04        86.70 o                         
   4 -19   7        127.88         15.48        50.35 o                         
   5 -19   7       1365.16       1357.31       111.57 o                         
   6 -19   7        227.80         50.67        55.94 o                         
  -6 -18   7        682.13        620.36       107.60 o                         
  -5 -18   7         35.38         33.08        71.10 o                         
  -4 -18   7         13.32         56.38        59.61 o                         
  -3 -18   7        102.36         84.77        51.61 o                         
  -2 -18   7       2499.21       2563.34       132.34 o                         
  -1 -18   7        167.42        206.57        57.89 o                         
   0 -18   7       1894.80       2141.47       198.24 o                         
   1 -18   7        545.77        486.72        66.79 o                         
   2 -18   7       1523.33       1478.92       106.52 o                         
   3 -18   7       1086.23        875.58        86.02 o                         
   4 -18   7        355.73        312.86        54.73 o                         
   5 -18   7       1032.17        896.90        87.97 o                         
   6 -18   7       1254.62       1287.07       100.08 o                         
   7 -18   7        732.46        474.14        97.83 o                         
  -7 -17   7       1190.83       1175.95       128.31 o                         
  -6 -17   7       4744.99       4839.21       204.01 o                         
  -5 -17   7         26.16        -59.00        59.00 o                         
  -4 -17   7         38.04        -22.16        47.97 o                         
  -3 -17   7       2161.24       2202.28       162.26 o                         
  -2 -17   7        198.46        127.44        46.58 o                         
  -1 -17   7       1060.07       1122.95       100.09 o                         
   0 -17   7       9806.19       9511.29       217.77 o                         
   1 -17   7        686.36        705.59        77.11 o                         
   2 -17   7        210.16        175.94        67.17 o                         
   3 -17   7       4171.82       3990.12       165.02 o                         
   4 -17   7       8070.90       8385.78       213.60 o                         
   5 -17   7        535.95        475.76        60.25 o                         
   6 -17   7          0.57         50.13        40.26 o                         
   7 -17   7       1062.38       1180.99       144.78 o                         
  -7 -16   7        355.66        127.92        94.86 o                         
  -6 -16   7        193.18        225.14        76.61 o                         
  -5 -16   7         33.93        132.26        64.47 o                         
  -4 -16   7        314.73        367.89        63.16 o                         
  -3 -16   7        456.28        429.57        58.93 o                         
  -2 -16   7       1391.96       1591.35        94.19 o                         
  -1 -16   7       1255.27       1349.71        83.48 o                         
   0 -16   7          5.11        -12.19        27.46 o                         
   1 -16   7        829.09        793.48        63.84 o                         
   2 -16   7       2774.45       2846.12       113.86 o                         
   3 -16   7       1646.07       1639.21        93.32 o                         
   4 -16   7       1288.41       1365.11        95.32 o                         
   5 -16   7         44.50          9.43        34.42 o                         
   6 -16   7       1902.23       2042.63       115.40 o                         
   7 -16   7       1695.91       1729.72       116.35 o                         
   8 -16   7        773.01        724.73        79.98 o                         
  -8 -15   7       5219.82       5001.44       256.78 o                         
  -7 -15   7       2233.74       2148.49       146.83 o                         
  -6 -15   7        934.76        864.72       136.84 o                         
  -5 -15   7       3509.01       3464.19       151.10 o                         
  -4 -15   7        994.72       1119.77        87.99 o                         
  -3 -15   7       2555.27       2661.35       110.41 o                         
  -2 -15   7       1865.18       1753.00        92.38 o                         
  -1 -15   7        790.72        763.68        65.40 o                         
   0 -15   7       2631.75       2712.28        98.93 o                         
   1 -15   7       8340.27       8209.13       172.66 o                         
   2 -15   7       3561.36       3492.35       103.38 o                         
   3 -15   7       1147.65       1248.10        81.44 o                         
   4 -15   7          5.84         24.77        32.24 o                         
   5 -15   7        170.15        201.74        41.89 o                         
   6 -15   7       6174.36       6298.09       162.92 o                         
   7 -15   7         14.62        -10.22        40.98 o                         
   8 -15   7         61.34         51.66        50.60 o                         
  -8 -14   7        605.38        442.75       104.12 o                         
  -7 -14   7        511.82        549.87        69.17 o                         
  -6 -14   7       2093.22       2011.14       114.17 o                         
  -5 -14   7       9108.56       9204.90       228.34 o                         
  -4 -14   7       1883.32       1873.68       100.10 o                         
  -3 -14   7       8251.79       8155.45       185.51 o                         
  -2 -14   7       2916.56       2791.73        96.39 o                         
  -1 -14   7       8411.00       8477.27       220.33 o                         
   0 -14   7        946.25        799.47        57.12 o                         
   1 -14   7       5573.92       5707.38       143.76 o                         
   2 -14   7        212.27        188.28        34.15 o                         
   3 -14   7        168.16        162.48        26.86 o                         
   4 -14   7       3591.12       3797.56       106.99 o                         
   5 -14   7        159.91         95.97        28.98 o                         
   6 -14   7       2005.22       2159.69        98.86 o                         
   7 -14   7        533.71        436.07        59.53 o                         
   8 -14   7       2878.23       2851.24       122.13 o                         
  -8 -13   7        361.85        354.70        93.46 o                         
  -7 -13   7        672.92        724.30        65.38 o                         
  -6 -13   7       3328.50       3108.67       157.55 o                         
  -5 -13   7       9913.56       9893.82       220.78 o
[truncated: 598,512 more chars]
