# Supplementary material for: Halogen, chalcogen, and hydrogen bonding in organoiodine cocrystals of heterocyclic thio­nes: imidazolidine-2-thione, 2-mercaptobenzimidazole, 2-mercapto-5-methyl­benzimidazole, 2-mercaptobenzoxazole, and 2-mercaptobenzo­thia­zole
Source: Acta Crystallogr C Struct Chem. 2022 Nov 9;78(Pt 12):702–15. doi: 10.1107/S2053229622009548 (PMC9720885; doi:10.1107/S2053229622009548)
Supplement: Supplementary file 5 [file c-78-00702-MBZIM_14F4DIBsup5.hkl]

data_MBZIM_14F4DIB                                                              
_shelx_title ' d8-5452_a.res in P2(1)/c'                                        
_shelx_refln_list_code          4                                               
_shelx_F_calc_maximum      337.78                                               
_exptl_crystal_F_000      1024.00                                               
_reflns_d_resolution_high  0.7057                                               
                                                                                
loop_                                                                           
 _space_group_symop_operation_xyz                                               
 'x, y, z'                                                                      
 '-x, y+1/2, -z+1/2'                                                            
 '-x, -y, -z'                                                                   
 'x, -y-1/2, z-1/2'                                                             
                                                                                
_cell_length_a     5.5641                                                       
_cell_length_b    33.1320                                                       
_cell_length_c     8.4710                                                       
_cell_angle_alpha  90.000                                                       
_cell_angle_beta   92.754                                                       
_cell_angle_gamma  90.000                                                       
                                                                                
_shelx_F_squared_multiplier     1.000                                           
                                                                                
loop_                                                                           
 _refln_index_h                                                                 
 _refln_index_k                                                                 
 _refln_index_l                                                                 
 _refln_F_squared_calc                                                          
 _refln_F_squared_meas                                                          
 _refln_F_squared_sigma                                                         
 _refln_observed_status                                                         
   1   0   0         62.02         56.15         4.14 o                         
   2   0   0       7442.37       7565.05       134.70 o                         
   3   0   0       1032.01       1162.99        37.90 o                         
   4   0   0      42568.48      43738.21       723.30 o                         
   5   0   0        177.77        207.30        23.14 o                         
   6   0   0       6806.12       6710.75       179.54 o                         
   7   0   0         45.56         53.34        22.07 o                         
   1   1   0      31192.65      30148.82       426.22 o                         
   2   1   0        587.78        592.47        14.07 o                         
   3   1   0      29047.79      29765.79       352.26 o                         
   4   1   0        272.08        320.49        14.00 o                         
   5   1   0        218.84        257.31        16.05 o                         
   6   1   0        362.17        384.92        21.21 o                         
   7   1   0       4309.78       4341.34        90.55 o                         
   1   2   0      10461.86      10641.87       124.39 o                         
   2   2   0       4025.42       3973.88        58.77 o                         
   3   2   0       2992.19       3221.75        52.61 o                         
   4   2   0       3258.53       3431.58        57.40 o                         
   5   2   0       4429.94       4502.60        76.74 o                         
   6   2   0          7.04         11.20         9.48 o                         
   7   2   0         78.57        103.28        18.62 o                         
   1   3   0       2079.24       2059.21        30.36 o                         
   2   3   0      30699.88      30474.97       403.27 o                         
   3   3   0       5530.59       5597.63        78.10 o                         
   4   3   0       3103.19       3072.07        52.48 o                         
   5   3   0        278.67        289.62        15.57 o                         
   6   3   0       4657.73       4616.70        79.83 o                         
   7   3   0        510.90        533.38        33.06 o                         
   0   4   0       2303.00       2146.75        49.23 o                         
   1   4   0       1862.25       1824.09        35.88 o                         
   2   4   0        285.42        284.17         8.96 o                         
   3   4   0       8504.77       8809.00       114.21 o                         
   4   4   0      11264.88      11208.72       152.33 o                         
   5   4   0        479.40        480.35        20.45 o                         
   6   4   0        547.94        578.74        29.00 o                         
   7   4   0         83.26         86.23        17.47 o                         
   1   5   0       8441.50       8763.82       109.12 o                         
   2   5   0       1962.09       2035.58        32.64 o                         
   3   5   0      13138.31      12953.06       160.76 o                         
   4   5   0         63.42         71.90         6.75 o                         
   5   5   0       4642.14       4667.82        73.78 o                         
   6   5   0       1464.87       1382.81        44.81 o                         
   7   5   0       3014.81       2828.38        76.86 o                         
   0   6   0       7889.69       7248.27       109.59 o                         
   1   6   0      12996.92      12903.59       157.88 o                         
   2   6   0       1120.02       1178.81        23.58 o                         
   3   6   0        303.23        335.15        12.65 o                         
   4   6   0       1686.86       1658.14        32.76 o                         
   5   6   0       4406.87       4465.38        78.45 o                         
   6   6   0       1487.17       1520.60        48.13 o                         
   7   6   0         60.00         76.92        18.65 o                         
   1   7   0      14712.26      14738.84       173.47 o                         
   2   7   0      77354.78      76830.48       941.07 o                         
   3   7   0        124.95        135.37         9.18 o                         
   4   7   0       3459.68       3633.51        64.05 o                         
   5   7   0       1393.47       1457.83        39.81 o                         
   6   7   0      12845.90      12789.88       216.38 o                         
   7   7   0         12.06         32.01        20.69 o                         
   0   8   0         82.61         76.53         5.51 o                         
   1   8   0     100170.22      97472.21      1838.88 o                         
   2   8   0       1452.74       1641.04        30.06 o                         
   3   8   0       5644.34       5800.60        89.34 o                         
   4   8   0        469.26        474.83        18.81 o                         
   5   8   0      25595.23      25644.92       525.27 o                         
   6   8   0          0.15         33.26        13.14 o                         
   7   8   0          7.01         11.59        15.84 o                         
   1   9   0      10556.74      10681.51       124.76 o                         
   2   9   0      38019.66      37419.26       431.98 o                         
   3   9   0        193.10        235.94        11.45 o                         
   4   9   0       2815.92       2699.26        52.34 o                         
   5   9   0         14.53         16.06         9.95 o                         
   6   9   0       3441.53       3282.43        89.25 o                         
   7   9   0         55.79         35.51        17.04 o                         
   0  10   0      13486.82      13587.46       202.94 o                         
   1  10   0      19778.14      19823.51       224.38 o                         
   2  10   0        338.67        396.88        12.13 o                         
   3  10   0       1923.01       1903.15        36.41 o                         
   4  10   0       4264.45       4239.10        69.70 o                         
   5  10   0          2.28          9.46         8.10 o                         
   6  10   0        416.31        449.61        35.72 o                         
   7  10   0          0.83          7.38        15.98 o                         
   1  11   0      18908.75      18788.86       214.31 o                         
   2  11   0      16160.18      15900.76       192.91 o                         
   3  11   0      10307.02      10576.35       137.95 o                         
   4  11   0       4934.13       4790.40        79.71 o                         
   5  11   0        106.23         98.58        11.98 o                         
   6  11   0       2352.84       2374.50        82.26 o                         
   7  11   0       1954.52       1893.42        71.43 o                         
   0  12   0        304.51        384.80        14.53 o                         
   1  12   0      55986.77      55013.55       606.13 o                         
   2  12   0        258.07        350.73        11.66 o                         
   3  12   0       7321.88       7486.28       103.29 o                         
   4  12   0         22.67         31.21         6.26 o                         
   5  12   0      13094.16      13132.99       211.97 o                         
   6  12   0         40.51         27.68        14.83 o                         
   7  12   0        388.10        360.05        33.43 o                         
   1  13   0      12179.70      12189.16       136.28 o                         
   2  13   0       6591.17       6327.50        85.98 o                         
   3  13   0       6423.21       6174.59        91.51 o                         
   4  13   0         13.05         19.24         6.77 o                         
   5  13   0         60.89         61.17        10.46 o                         
   6  13   0       1369.62       1308.64        52.95 o                         
   7  13   0       1473.25       1475.78        69.13 o                         
   0  14   0      87391.02      88723.41      1254.63 o                         
   1  14   0       4511.10       4358.09        56.50 o                         
   2  14   0          7.80         15.29         2.69 o                         
   3  14   0         69.31        108.75        10.94 o                         
   4  14   0      13881.38      13926.49       182.97 o                         
   5  14   0        197.64        196.61        17.46 o                         
   6  14   0       3048.88       2968.34        89.08 o                         
   7  14   0         93.86        108.95        25.74 o                         
   1  15   0      25580.49      25343.54       271.64 o                         
   2  15   0        253.94        275.37        10.11 o                         
   3  15   0      32835.62      32167.41       382.54 o                         
   4  15   0       2281.00       2234.73        45.21 o                         
   5  15   0       1266.11       1219.64        40.19 o                         
   6  15   0        443.71        392.40        31.75 o                         
   7  15   0       3848.66       3767.76       117.05 o                         
   0  16   0      28950.81      30249.11       526.70 o                         
   1  16   0        337.41        418.22        12.26 o                         
   2  16   0       1028.31       1082.00        23.27 o                         
   3  16   0        923.52        973.47        27.74 o                         
   4  16   0      22210.47      21984.16       287.30 o                         
   5  16   0        156.73        129.65        14.81 o                         
   6  16   0        633.61        658.21        43.34 o                         
   7  16   0        274.67        216.97        32.04 o                         
   1  17   0       2207.74       2374.97        37.54 o                         
   2  17   0       2272.87       2333.16        42.43 o                         
   3  17   0        816.10        748.06        21.08 o                         
   4  17   0         56.46         56.13         7.84 o                         
   5  17   0        689.59        665.75        34.72 o                         
   6  17   0          8.97         27.24        12.34 o                         
   7  17   0         61.96         68.37        24.01 o                         
   0  18   0       9100.40       9538.26       154.87 o                         
   1  18   0        166.82        201.14         9.08 o                         
   2  18   0       5757.81       6018.96        80.39 o                         
   3  18   0       2230.87       2289.72        43.17 o                         
   4  18   0       2190.03       2182.53        48.24 o                         
   5  18   0        167.69        122.24        15.29 o                         
   6  18   0         97.03         92.06        17.00 o                         
   7  18   0        172.44        167.23        47.19 o                         
   1  19   0      30009.57      30707.90       350.65 o                         
   2  19   0       6374.40       6416.66        84.97 o                         
   3  19   0      19112.32      18548.70       262.80 o                         
   4  19   0         69.52         83.31         9.51 o                         
   5  19   0       2130.27       2058.70        56.13 o                         
   6  19   0        647.16        646.80        42.29 o                         
   7  19   0       3339.97       3180.06       105.12 o                         
   0  20   0      53512.48      56234.79       808.99 o                         
   1  20   0        194.58        251.22        10.53 o                         
   2  20   0       2052.55       2045.96        36.25 o                         
   3  20   0       1496.83       1489.62        33.39 o                         
   4  20   0      11085.40      10733.89       250.39 o                         
   5  20   0         61.27         59.53        12.21 o                         
   6  20   0       3385.97       3294.47        99.98 o                         
   7  20   0         11.33         22.35        26.05 o                         
   1  21   0       4538.78       4488.19        62.11 o                         
   2  21   0      18610.30      18601.30       215.15 o                         
   3  21   0       1496.68       1548.18        39.96 o                         
   4  21   0       3554.38       3586.01        84.48 o                         
   5  21   0        177.15        193.15        20.22 o                         
   6  21   0       1126.89       1154.05        53.10 o                         
   7  21   0        549.23        605.32        67.66 o                         
   0  22   0       2671.06       2943.26        63.22 o                         
   1  22   0      28243.29      28847.06       312.25 o                         
   2  22   0         71.00        129.23         9.47 o                         
   3  22   0       3207.90       3330.39        68.58 o                         
   4  22   0       1209.36       1244.33        41.24 o                         
   5  22   0      15512.51      14919.10       280.28 o                         
   6  22   0        105.20        203.81        60.96 o                         
   1  23   0        617.33        737.06        20.12 o                         
   2  23   0      35351.33      35465.90       396.01 o                         
   3  23   0         39.94         46.13         9.23 o                         
   4  23   0       5204.00       5228.70       105.30 o                         
   5  23   0        154.25        239.98        27.26 o                         
   6  23   0       2030.54       2074.48        75.90 o                         
   0  24   0         64.89        103.64        12.07 o                         
   1  24   0        534.60        537.17        16.82 o                         
   2  24   0         73.03         88.08         7.55 o                         
   3  24   0        621.65        601.57        25.05 o                         
   4  24   0       1418.57       1461.28        48.88 o                         
   5  24   0        774.42        682.37        36.31 o                         
   6  24   0         47.74         30.85        21.04 o                         
   1  25   0          7.35         27.60         5.68 o                         
   2  25   0       1425.34       1505.19        33.82 o                         
   3  25   0        973.07        936.23        32.79 o                         
   4  25   0        122.57        152.53        16.32 o                         
   5  25   0         24.03         33.21        12.65 o                         
   6  25   0        699.60        731.98        38.82 o                         
   0  26   0        387.52        396.09        19.46 o                         
   1  26   0       8578.77       9054.42       116.28 o                         
   2  26   0         10.33         13.76         6.52 o                         
   3  26   0       2392.80       2337.70        58.95 o                         
   4  26   0        883.21        832.24        34.70 o                         
   5  26   0       4699.61       4658.23       112.22 o                         
   6  26   0        153.69        172.10        23.89 o                         
   1  27   0        121.94        206.33        14.71 o                         
   2  27   0      20719.90      21029.02       251.53 o                         
   3  27   0          5.64         21.12         8.15 o                         
   4  27   0        605.37        610.14        30.01 o                         
   5  27   0        337.73        344.23        30.58 o                         
   6  27   0       3729.94       3458.94       254.98 o                         
   0  28   0        410.77        441.68        21.91 o                         
   1  28   0       9719.32      10250.90       130.22 o                         
   2  28   0         60.33         65.55         8.40 o                         
   3  28   0       4142.27       4006.57        97.45 o                         
   4  28   0       1111.73       1083.79        45.58 o                         
   5  28   0       6729.94       6680.72       253.70 o                         
   6  28   0         78.14          7.03        46.98 o                         
   1  29   0       5433.67       5816.43        85.59 o                         
   2  29   0         31.00         18.13         6.64 o                         
   3  29   0       6332.99       6255.77       131.35 o                         
   4  29   0       1950.05       1864.90        61.96 o                         
   5  29   0        695.69        671.45        79.31 o                         
   6  29   0          8.08        -30.57        45.50 o                         
   0  30   0      20534.25      21423.83       334.27 o                         
   1  30   0       3046.02       3086.58        54.46 o                         
   2  30   0       1994.93       1972.39        40.37 o                         
   3  30   0        587.19        660.58        30.83 o                         
   4  30   0       8569.59       8499.27       182.39 o                         
   5  30   0       1170.14       1227.43        87.78 o                         
   6  30   0       1377.46       1255.07       158.18 o                         
   1  31   0       6218.82       6652.50       104.70 o                         
   2  31   0       4492.92       4531.03        72.52 o                         
   3  31   0       5652.02       5765.37       126.96 o                         
   4  31   0        255.25        254.06        31.07 o                         
   5  31   0         26.84         15.27        28.16 o                         
   0  32   0       1236.27       1289.27        47.56 o                         
   1  32   0       1483.63       1755.97        42.75 o                         
   2  32   0        305.48        347.69        17.46 o                         
   3  32   0        200.43        244.52        28.79 o                         
   4  32   0        703.45        654.91        44.00 o                         
   5  32   0        247.43        129.45        52.67 o                         
   1  33   0       9478.16       9754.50       142.40 o                         
   2  33   0         24.16         25.35         8.21 o                         
   3  33   0       7481.87       7393.59       146.11 o                         
   4  33   0          8.49          2.55        19.96 o                         
   5  33   0        119.24         25.08        35.77 o                         
   0  34   0      18370.69      19045.60       371.91 o                         
   1  34   0         64.42        134.89        18.20 o                         
   2  34   0         79.40        101.69        11.97 o                         
   3  34   0         78.03         92.02        15.30 o                         
   4  34   0       5495.32       5259.78       170.90 o                         
   5  34   0        111.26         30.68        75.20 o                         
   1  35   0       5635.47       5764.60       109.03 o                         
   2  35   0        697.39        689.78        28.23 o                         
   3  35   0       7202.07       7202.40       141.57 o                         
   4  35   0        356.10        280.02        44.76 o                         
   5  35   0        686.93        447.13        81.60 o                         
   0  36   0       2866.41       3027.65        85.03 o                         
   1  36   0       1265.37       1267.74        41.43 o                         
   2  36   0          2.70         13.05         9.38 o                         
   3  36   0        181.64        202.04        22.70 o                         
   4  36   0       1453.25       1339.19        91.16 o                         
   5  36   0       1565.50       1489.99       219.89 o                         
   1  37   0         29.32         98.21        14.33 o                         
   2  37   0       2830.79       2787.09        72.07 o                         
   3  37   0         27.88         22.31        20.50 o                         
   4  37   0         64.09         49.38        32.95 o                         
   0  38   0       3022.08       2992.49       100.59 o                         
   1  38   0       5903.50       6034.66       117.66 o                         
   2  38   0         65.16         64.08        15.39 o                         
   3  38   0       1514.79       1484.87        71.86 o                         
   4  38   0       3580.30       3413.36       122.76 o                         
   1  39   0        995.84       1096.34        41.15 o                         
   2  39   0        520.08        516.50        35.50 o                         
   3  39   0       3745.00       3867.52       133.13 o                         
   4  39   0        207.09        143.96        89.47 o                         
   0  40   0       4029.68       4087.59       169.55 o                         
   1  40   0       1324.69       1224.24        52.85 o                         
   2  40   0         55.89         48.25        17.86 o                         
   3  40   0        428.65        468.33        49.88 o                         
   4  40   0        352.08        286.68        84.78 o                         
   1  41   0          0.49         63.95        18.22 o                         
   2  41   0      11604.97      11551.11       237.09 o                         
   3  41   0         47.97         42.42        24.32 o                         
   0  42   0        432.86        492.19        79.59 o                         
   1  42   0       4937.49       4818.73       148.00 o                         
   2  42   0         51.11         82.01        21.17 o                         
   3  42   0        855.53        782.77        78.32 o                         
   1  43   0        305.93        217.67        42.63 o                         
   2  43   0       1888.99       2002.80       124.49 o                         
   3  43   0        549.95        514.99        69.31 o                         
   0  44   0       2205.98       1529.75       170.77 o                         
   1  44   0        197.06        215.99        46.89 o                         
   2  44   0        234.73        251.75        57.57 o                         
   1  45   0        661.91        757.72        69.51 o                         
   2  45   0       1858.73       1733.57       116.30 o                         
   0  46   0        926.47        293.58        80.70 o                         
   1  46   0       1333.38       1167.83       112.06 o                         
  -7   1   1       1090.92       1069.03        45.17 o                         
  -6   1   1        362.76        405.11        18.52 o                         
  -5   1   1        528.55        539.42        20.25 o                         
  -4   1   1       8981.86       9015.14       131.23 o                         
  -3   1   1       4419.18       4373.70        59.35 o                         
  -2   1   1      52340.71      52836.89       561.06 o                         
  -1   1   1       2309.90       2395.28        35.16 o                         
   0   1   1        573.97        609.86        24.38 o                         
   1   1   1       4020.11       4173.42        62.32 o                         
   2   1   1      48704.18      48177.78       596.54 o                         
   3   1   1       4655.95       4612.01        77.80 o                         
   4   1   1       2197.68       2193.87        45.46 o                         
   5   1   1        150.23        212.25        14.69 o                         
   6   1   1       1244.59       1290.08        45.23 o                         
   7   1   1        815.28        785.13        37.17 o                         
  -7   2   1          3.58         15.52        18.68 o                         
  -6   2   1          4.08         15.18         9.40 o                         
  -5   2   1      17261.08      17580.82       209.20 o                         
  -4   2   1       3882.20       3951.14        57.49 o                         
  -3   2   1       4602.01       4592.67        63.54 o                         
  -2   2   1        384.16        387.87         9.10 o                         
   0   2   1       1323.05       1369.09        26.48 o                         
   1   2   1      51402.32      50222.21       954.92 o                         
   2   2   1       3596.41       3673.35        57.98 o                         
   3   2   1      24762.13      24441.31       318.24 o                         
   4   2   1       1969.81       2072.25        43.68 o                         
   5   2   1      19492.57      19991.12       264.41 o                         
   6   2   1        103.50        151.08        16.24 o                         
   7   2   1        360.08        316.66        30.20 o                         
  -7   3   1        114.79         74.37        18.42 o                         
  -6   3   1       2780.96       2738.12        61.44 o                         
  -5   3   1        445.88        483.54        18.91 o                         
  -4   3   1       6821.03       6753.06       100.24 o                         
  -3   3   1       7030.70       6751.63        99.23 o                         
  -2   3   1      49952.69      48517.36       760.13 o                         
  -1   3   1        122.15        128.78         4.54 o                         
   0   3   1       2440.48       2389.44        48.26 o                         
   1   3   1        187.51        206.13         7.86 o                         
   2   3   1      39025.76      38304.99       477.44 o                         
   3   3   1       4808.82       4882.28        81.94 o                         
   4   3   1         26.51         36.57         5.88 o                         
   5   3   1         39.08         54.87         8.93 o                         
   6   3   1       5365.55       5290.70       112.53 o                         
   7   3   1        288.08        293.16        23.98 o                         
  -7   4   1         42.35         43.70        14.71 o                         
  -6   4   1       3274.77       3266.25        76.98 o                         
  -5   4   1        394.37        402.27        18.05 o                         
  -4   4   1       7556.82       7513.59       102.79 o                         
  -3   4   1        925.25       1037.04        23.37 o                         
  -2   4   1      15694.48      15506.44       216.91 o                         
  -1   4   1       3393.54       3199.65        50.54 o                         
   0   4   1       2605.24       2560.97        42.38 o                         
   1   4   1         95.07         93.39         5.43 o                         
   2   4   1        150.22        151.53         8.14 o                         
   3   4   1      12390.39      12681.24       191.09 o                         
   4   4   1      11225.33      11084.98       147.80 o                         
   5   4   1       1916.26       1836.05        47.89 o                         
   6   4   1        709.30        802.55        32.46 o                         
   7   4   1         18.77         43.05        16.98 o                         
  -7   5   1       3962.57       3931.91        94.22 o                         
  -6   5   1       1365.38       1339.13        43.54 o                         
  -5   5   1       1807.01       1867.60        40.52 o                         
  -4   5   1       4313.92       4273.98        66.50 o                         
  -3   5   1      14173.52      13520.92       190.62 o                         
  -2   5   1         51.48         81.72         4.92 o                         
  -1   5   1      44270.32      42467.86       933.89 o                         
   0   5   1        573.05        581.28        13.79 o                         
   1   5   1      57251.09      56607.47       801.11 o                         
   2   5   1        493.28        507.43        15.42 o                         
   3   5   1      13600.41      13379.71       192.24 o                         
   4   5   1        308.22        338.25        15.21 o                         
   5   5   1       5947.05       5997.94       101.32 o                         
   6   5   1        796.23        807.90        33.27 o                         
   7   5   1       4203.87       4089.62       113.08 o                         
  -7   6   1        819.37        857.91        42.75 o                         
  -6   6   1       2352.40       2351.96        60.35 o                         
  -5   6   1       3105.94       3110.43        58.81 o                         
  -4   6   1      11025.15      10829.12       140.23 o                         
  -3   6   1       1264.47       1356.26        28.74 o                         
  -2   6   1       4778.12       4716.14        59.80 o                         
  -1   6   1        573.61        501.45        14.60 o                         
   0   6   1      51526.75      48822.23       653.14 o                         
   1   6   1         83.43         59.81         4.39 o                         
   2   6   1         60.14         54.33         5.16 o                         
   3   6   1        871.02        987.61        26.29 o                         
   4   6   1       7897.53       7962.41       111.83 o                         
   5   6   1       1469.20       1525.93        39.83 o                         
   6   6   1        116.00        158.44        14.74 o                         
   7   6   1       1078.17       1064.07        65.27 o                         
  -7   7   1        412.95        474.69        33.54 o                         
  -6   7   1       1858.31       1821.25        52.14 o                         
  -5   7   1        481.54        480.73        20.97 o                         
  -4   7   1        754.11        747.77        21.75 o                         
  -3   7   1        920.70        906.80        22.32 o                         
  -2   7   1       7396.21       7453.01       135.36 o                         
  -1   7   1        517.99        489.68        17.05 o                         
   0   7   1        115.80        123.90         5.07 o                         
   1   7   1        677.47        679.60        16.68 o                         
   2   7   1       9607.98       9593.70       143.45 o                         
   3   7   1       5526.18       5460.99        85.50 o                         
   4   7   1        727.49        753.94        22.41 o                         
   5   7   1        187.87        204.24        15.14 o                         
   6   7   1       1994.60       1901.44        65.75 o                         
   7   7   1        681.25        652.16        46.24 o                         
  -7   8   1       1087.84       1024.22        46.94 o                         
  -6   8   1         93.48        105.80        14.81 o                         
  -5   8   1          2.90         12.18         7.33 o                         
  -4   8   1       1142.07       1198.50        29.76 o                         
  -3   8   1        690.05        778.41        20.41 o                         
  -2   8   1        986.88       1092.59        28.87 o                         
  -1   8   1       5964.86       6088.35       147.40 o                         
   0   8   1       9921.47       9649.45       120.52 o                         
   1   8   1       2826.79       3018.47        47.01 o                         
   2   8   1        810.23        758.00        21.78 o                         
   3   8   1        212.94        236.49        12.01 o                         
   4   8   1       9291.92       9724.15       132.14 o                         
   5   8   1         23.88         30.69         7.15 o                         
   6   8   1        386.92        468.59        36.35 o                         
   7   8   1        483.87        538.34        44.96 o                         
  -7   9   1       3665.56       3718.58        99.54 o                         
  -6   9   1       1076.80       1124.46        40.63 o                         
  -5   9   1       1247.64       1284.02        35.05 o                         
  -4   9   1        528.33        633.02        20.77 o                         
  -3   9   1      68366.91      70476.24       807.43 o                         
  -2   9   1       2295.06       2297.32        40.66 o                         
  -1   9   1      25584.03      24861.13       341.67 o                         
   0   9   1       1369.88       1392.86        21.44 o                         
   1   9   1      45572.01      44737.43       552.07 o                         
   2   9   1        997.30        948.52        22.73 o                         
   3   9   1      34197.55      34890.01       442.79 o                         
   4   9   1         72.32        100.51        10.33 o                         
   5   9   1        709.85        732.38        30.99 o                         
   6   9   1        449.61        436.81        33.58 o                         
   7   9   1       3395.62       3376.64       118.52 o                         
  -7  10   1          2.36        -20.28        20.28 o                         
  -6  10   1       6102.21       6243.43       117.09 o                         
  -5  10   1        398.62        411.63        20.34 o                         
  -4  10   1      22956.93      23576.96       308.93 o                         
  -3  10   1       1587.17       1778.70        37.72 o                         
  -2  10   1      25387.88      26197.36       376.72 o                         
  -1  10   1        117.03        114.78         6.96 o                         
   0  10   1      88903.26      87346.88      1023.28 o                         
   1  10   1        299.32        309.69        10.65 o                         
   2  10   1        787.62        883.47        21.70 o                         
   3  10   1        127.90        143.73         8.86 o                         
   4  10   1      47316.75      48048.60       610.81 o                         
   5  10   1        164.85        168.96        16.52 o                         
   6  10   1       4508.33       4492.60       116.48 o                         
   7  10   1        137.39        114.23        27.76 o                         
  -7  11   1       1561.90       1570.52        59.67 o                         
  -6  11   1         13.58         13.00        12.87 o                         
  -5  11   1         23.96         55.87         9.42 o                         
  -4  11   1       1823.36       1880.07        39.83 o                         
  -3  11   1      27160.75      28065.59       565.84 o                         
  -2  11   1       1330.26       1217.05        32.64 o                         
  -1  11   1       1675.74       1442.93        26.60 o                         
   0  11   1       5791.47       5808.64        66.70 o                         
   1  11   1       9471.14       9020.40       122.01 o                         
   2  11   1       5518.89       5514.55        82.50 o                         
   3  11   1      14229.92      15026.21       205.42 o                         
   4  11   1          9.75         42.06         7.16 o                         
   5  11   1       1696.31       1703.09        51.29 o                         
   6  11   1        313.66        303.59        27.35 o                         
   7  11   1       1956.98       1915.44        94.05 o                         
  -7  12   1        365.46        522.29        39.19 o                         
  -6  12   1          5.79          3.08         9.73 o                         
  -5  12   1       8180.50       8371.28       134.42 o                         
  -4  12   1       1280.07       1400.61        34.80 o                         
  -3  12   1        920.91        959.64        27.08 o                         
  -2  12   1        114.60        144.28        14.39 o                         
  -1  12   1      33660.12      32473.63       486.09 o                         
   0  12   1        492.83        603.83        12.67 o                         
   1  12   1      30971.04      30498.79       341.71 o                         
   2  12   1       4910.21       4917.01        75.40 o                         
   3  12   1       4657.53       4727.93        79.08 o                         
   4  12   1         10.00         16.33         6.99 o                         
   5  12   1       9429.22       9392.34       164.15 o                         
   6  12   1          7.60         29.85        12.39 o                         
   7  12   1          9.95        -11.36        22.09 o                         
  -7  13   1       1039.20       1109.88        54.18 o                         
  -6  13   1       3096.70       2989.01        85.03 o                         
  -5  13   1       1396.04       1358.08        33.98 o                         
  -4  13   1       4000.35       4088.46        71.06 o                         
  -3  13   1       3508.31       3450.37        76.17 o                         
  -2  13   1      20771.52      20176.47       314.62 o                         
  -1  13   1       4501.09       4504.53        69.22 o                         
   0  13   1       7345.99       7271.60        80.73 o                         
   1  13   1       3721.32       3789.36        51.43 o                         
   2  13   1      36822.12      36450.93       481.70 o                         
   3  13   1       2316.56       2261.35        45.90 o                         
   4  13   1        583.44        611.48        23.08 o                         
   5  13   1       1319.65       1233.56        45.02 o                         
   6  13   1       3439.87       3408.75        90.74 o                         
   7  13   1        727.62        801.40        60.77 o                         
  -7  14   1        222.59        237.33        26.40 o                         
  -6  14   1         89.54         59.33        12.68 o                         
  -5  14   1        584.13        590.50        23.69 o                         
  -4  14   1       5067.81       5057.70        83.03 o                         
  -3  14   1       2121.32       2001.25        42.48 o                         
  -2  14   1       1188.50       1502.79        46.04 o                         
  -1  14   1       7083.53       7121.37        81.89 o                         
   0  14   1      20444.86      20303.37       213.31 o                         
   1  14   1      20250.69      20329.95       226.01 o                         
   2  14   1       4378.74       4720.29        72.92 o                         
   3  14   1        424.72        367.12        15.90 o                         
   4  14   1       6236.56       6254.87       107.60 o                         
   5  14   1       1026.57       1008.00        38.13 o                         
   6  14   1          0.98         -0.11        12.94 o                         
   7  14   1        463.03        508.92        53.16 o                         
  -7  15   1        928.07        879.22        50.97 o                         
  -6  15   1          7.16         18.48         9.61 o                         
  -5  15   1          2.56         -2.47         8.65 o                         
  -4  15   1         22.67         20.75         7.29 o                         
  -3  15   1       4388.80       4341.75       109.34 o                         
  -2  15   1      12578.72      13332.40       268.31 o                         
  -1  15   1       1302.60       1323.49        21.96 o                         
   0  15   1       1364.95       1351.52        28.10 o                         
   1  15   1       4269.46       4221.91        57.32 o                         
   2  15   1       7684.17       7863.45       111.36 o                         
   3  15   1       1145.71       1129.71        28.91 o                         
   4  15   1        126.52        121.29        10.94 o                         
   5  15   1        523.93        531.39        27.90 o                         
   6  15   1        160.83        150.27        23.02 o                         
   7  15   1        667.74        523.06        50.78 o                         
  -7  16   1         12.79         28.56        19.21 o                         
  -6  16   1        872.57        821.38        39.32 o                         
  -5  16   1       6323.62       6277.45       120.22 o                         
  -4  16   1         35.11         30.15         7.76 o                         
  -3  16   1        927.95        845.21        29.37 o                         
  -2  16   1       4973.45       5275.81       142.90 o                         
  -1  16   1      24127.66      24406.35       269.69 o                         
   0  16   1       3274.13       3238.86        50.66 o                         
   1  16   1       2578.08       2605.63        41.67 o                         
   2  16   1        169.32        204.12        10.91 o                         
   3  16   1      13594.94      13663.54       184.72 o                         
   4  16   1        263.97        258.22        15.72 o                         
   5  16   1       3334.29       3340.41        82.25 o                         
   6  16   1        347.91        360.35        30.43 o                         
   7  16   1        635.69        607.04        53.34 o                         
  -7  17   1        389.75        394.26        43.99 o                         
  -6  17   1       4838.07       4651.61       103.01 o                         
  -5  17   1       1725.63       1854.11        61.27 o                         
  -4  17   1       5717.66       5564.75       100.37 o                         
  -3  17   1       1161.56       1164.16        32.96 o                         
  -2  17   1      52087.32      51634.57      1013.59 o                         
  -1  17   1        977.23       1031.00        19.08 o                         
   0  17   1        594.98        585.78        15.43 o                         
   1  17   1        405.53        402.93        13.63 o                         
   2  17   1      54663.71      53311.66       576.99 o                         
   3  17   1        143.28        171.53        11.00 o                         
   4  17   1        612.73        559.35        22.06 o                         
   5  17   1        168.54        193.19        18.97 o                         
   6  17   1       9553.60       9478.84       195.40 o                         
   7  17   1        228.32        211.26        40.21 o                         
  -7  18   1        665.83        770.97        45.60 o                         
  -6  18   1         15.60          2.00        11.25 o                         
  -5  18   1      12250.48      12226.67       201.43 o                         
  -4  18   1          3.84          6.77         5.64 o                         
  -3  18   1       3055.00       3028.68        75.78 o                         
  -2  18   1       1683.58       1825.29        47.54 o                         
  -1  18   1      45355.25      45535.94       577.07 o                         
   0  18   1          6.94         16.56         4.07 o                         
   1  18   1      16340.94      15705.31       294.50 o                         
   2  18   1        469.43        429.00        14.74 o                         
   3  18   1      13894.73      13709.52       198.52 o                         
   4  18   1         54.60         36.91         8.11 o                         
   5  18   1       6697.88       6630.92       120.70 o                         
   6  18   1        139.22        144.09        28.42 o                         
   7  18   1          2.91         -8.88        27.81 o                         
  -7  19   1        399.26        480.88        49.62 o                         
  -6  19   1        144.64        171.21        18.60 o                         
  -5  19   1         11.47          9.61        10.45 o                         
  -4  19   1        191.74        235.54        25.10 o                         
  -3  19   1        119.82        127.96        15.10 o                         
  -2  19   1       3875.38       4027.21        69.24 o                         
  -1  19   1       1142.96       1154.09        21.30 o                         
   0  19   1        399.17        428.01        13.92 o                         
   1  19   1       6796.32       6411.06        87.71 o                         
   2  19   1       7532.38       7469.87        97.22 o                         
   3  19   1        282.67        314.93        13.67 o                         
   4  19   1          5.83         13.19         6.36 o                         
   5  19   1        746.35        775.18        31.88 o                         
   6  19   1        829.16        806.52        50.89 o                         
   7  19   1        758.18        734.29        62.67 o                         
  -7  20   1         43.79         73.44        18.75 o                         
  -6  20   1       2640.61       2618.50        67.95 o                         
  -5  20   1       1291.42       1311.35        40.44 o                         
  -4  20   1       5767.18       5785.68       143.99 o                         
  -3  20   1        324.94        341.07        20.81 o                         
  -2  20   1       2779.61       2899.55        52.77 o                         
  -1  20   1       2825.70       3060.99        57.00 o                         
   0  20   1      21876.42      21694.37       253.82 o                         
   1  20   1       3814.67       3715.95        64.01 o                         
   2  20   1          6.23         16.85         3.87 o                         
   3  20   1        685.39        682.72        20.43 o                         
   4  20   1       4865.96       4854.50        89.48 o                         
   5  20   1       3137.32       3121.00        73.77 o                         
   6  20   1        846.13        770.28        62.66 o                         
   7  20   1          0.73        -22.68        22.68 o                         
  -7  21   1        659.29        549.30        51.81 o                         
  -6  21   1       2155.81       2178.72        64.69 o                         
  -5  21   1        573.59        613.92        28.95 o                         
  -4  21   1       5556.91       5509.38       127.69 o                         
  -3  21   1      10607.52      10854.27       181.81 o                         
  -2  21   1      20476.17      21344.18       367.74 o                         
  -1  21   1       5716.18       5615.74        93.37 o                         
   0  21   1        185.66        210.44        10.19 o                         
   1  21   1       5030.88       4615.96        67.17 o                         
   2  21   1      17567.39      17264.27       225.89 o                         
   3  21   1      14643.46      14510.50       184.33 o                         
   4  21   1       1755.26       1757.04        43.23 o                         
   5  21   1        400.17        381.56        24.46 o                         
   6  21   1       3075.24       2720.25        92.96 o                         
  -6  22   1        118.34        137.57        61.16 o                         
  -5  22   1       2878.72       2811.77        99.92 o                         
  -4  22   1         43.49         11.53        11.17 o                         
  -3  22   1       1379.44       1354.47        42.87 o                         
  -2  22   1        166.24        174.01        14.72 o                         
  -1  22   1      10687.80      10816.34       133.27 o                         
   0  22   1         12.63         15.98         3.94 o                         
   1  22   1       4379.37       4164.97        62.78 o                         
   2  22   1         31.79         27.12         4.97 o                         
   3  22   1       9942.47      10027.52       134.84 o                         
   4  22   1        412.74        402.94        18.03 o                         
   5  22   1       3575.48       3479.62        85.66 o                         
   6  22   1        107.10         84.32        19.97 o                         
  -6  23   1         39.05         32.28        26.57 o                         
  -5  23   1        289.19        337.10        42.37 o                         
  -4  23   1       1313.92       1224.40        60.56 o                         
  -3  23   1      18418.09      18436.97       311.80 o                         
  -2  23   1       1880.52       1953.61        44.42 o                         
  -1  23   1        135.65        174.64         9.27 o                         
   0  23   1        709.64        955.50        22.23 o                         
   1  23   1      10115.64       9953.75       128.35 o                         
   2  23   1       2703.19       2658.34        46.47 o                         
   3  23   1       9521.77       9480.11       138.68 o                         
   4  23   1          1.70         12.86        10.26 o                         
   5  23   1        371.57        419.45        31.74 o                         
   6  23   1        515.17        439.44        40.36 o                         
  -6  24   1       2332.81       2145.82       132.73 o                         
  -5  24   1         76.37         55.82        20.00 o                         
  -4  24   1      10027.26      10198.50       220.79 o                         
  -3  24   1       3267.45       3343.50        81.86 o                         
  -2  24   1       6533.06       6949.06       110.01 o                         
  -1  24   1        824.92        853.09        22.01 o                         
   0  24   1      52340.22      52486.59       538.99 o                         
   1  24   1         63.78         89.56         9.91 o                         
   2  24   1       1236.18       1224.59        28.82 o                         
   3  24   1         52.98         61.88         9.91 o                         
   4  24   1      17834.96      17275.27       238.90 o                         
   5  24   1        147.27        143.62        23.00 o                         
   6  24   1        665.76        618.09        45.34 o                         
  -6  25   1       1111.79        961.91        93.53 o                         
  -5  25   1        137.00        165.66        28.67 o                         
  -4  25   1       1364.36       1436.64        55.47 o                         
  -3  25   1      18859.10      19185.62       416.65 o                         
  -2  25   1        266.51        320.22        16.83 o                         
  -1  25   1        744.70        763.58        20.38 o                         
   0  25   1        795.49       1049.04        24.24 o                         
   1  25   1      21618.72      21151.91       238.65 o                         
   2  25   1        938.11        896.67        24.93 o                         
   3  25   1      10219.34      10119.51       152.24 o                         
   4  25   1         73.76        100.41        18.20 o                         
   5  25   1       2913.00       2753.16        83.95 o                         
   6  25   1        289.76        265.55        32.95 o                         
  -6  26   1       1714.66       1676.60       101.98 o                         
  -5  26   1         69.73         90.22        30.53 o                         
  -4  26   1       2578.01       2646.10        87.61 o                         
  -3  26   1          0.95         21.88        10.86 o                         
  -2  26   1        917.45        956.97        32.71 o                         
  -1  26   1        469.16        477.88        16.19 o                         
   0  26   1      16137.66      16412.35       184.27 o                         
   1  26   1         87.25         89.60         8.30 o                         
   2  26   1        615.70        641.64        20.88 o                         
   3  26   1        570.82        565.17        21.22 o                         
   4  26   1       4649.56       4474.78        87.76 o                         
   5  26   1         69.78         51.09        17.12 o                         
   6  26   1        659.24        573.75        84.36 o                         
  -6  27   1        670.71        645.77        70.57 o                         
  -5  27   1        502.26        408.97        52.78 o                         
  -4  27   1         78.35         60.20        16.13 o                         
  -3  27   1          4.64          0.94        10.78 o                         
  -2  27   1        344.71        336.60        20.01 o                         
  -1  27   1       2259.47       2408.87        41.77 o                         
   0  27   1        220.65        358.41        13.78 o                         
   1  27   1         91.45         94.60         8.58 o                         
   2  27   1        746.69        752.90        23.12 o                         
   3  27   1          0.54          3.14         6.98 o                         
   4  27   1        105.54        116.29        14.53 o                         
   5  27   1        218.55        173.11        25.12 o                         
   6  27   1       1124.30       1225.40        70.42 o                         
  -6  28   1        645.96        630.31        91.57 o                         
  -5  28   1       1366.90       1431.70        83.39 o                         
  -4  28   1       2679.36       2722.79        97.63 o                         
  -3  28   1       1224.87       1258.19        50.89 o                         
  -2  28   1         11.91          8.43         7.46 o                         
  -1  28   1       1215.56       1412.33        30.74 o                         
   0  28   1       8414.74       8656.22       110.78 o                         
   1  28   1       1949.24       2038.79        42.14 o                         
   2  28   1       1936.98       1926.33        41.75 o                         
   3  28   1       1193.98       1197.54        33.83 o                         
   4  28   1       3574.20       3684.23        79.21 o                         
   5  28   1       1558.51       1607.38        65.67 o                         
   6  28   1        228.44        248.39        79.98 o                         
  -6  29   1        454.03        475.20        81.96 o                         
  -5  29   1         80.27         29.66        25.40 o                         
  -4  29   1        908.52       1021.14        66.60 o                         
  -3  29   1      13397.36      13481.33       314.18 o                         
  -2  29   1       2539.01       2751.23        72.10 o                         
  -1  29   1       7030.18       7454.82        96.13 o                         
   0  29   1        202.57        336.43        15.16 o                         
   1  29   1      10790.65      11118.82       147.21 o                         
   2  29   1        705.14        724.52        25.33 o                         
   3  29   1       9252.09       9172.95       146.08 o                         
   4  29   1       1123.61       1126.19        56.89 o                         
   5  29   1       1399.58       1395.35        63.00 o                         
   6  29   1        156.06        113.77        37.32 o                         
  -6  30   1       1246.38       1127.40       195.33 o                         
  -5  30   1        709.61        746.04        84.55 o                         
  -4  30   1       5105.84       4949.31       194.71 o                         
  -3  30   1         41.05         56.24        15.02 o                         
  -2  30   1       3728.20       3931.89        88.67 o                         
  -1  30   1       4262.21       4394.21        68.92 o                         
   0  30   1       9547.16      10047.91       134.67 o                         
   1  30   1        329.17        377.68        17.38 o                         
   2  30   1         23.66         61.58        13.15 o                         
   3  30   1       1104.49       1092.83        37.14 o                         
   4  30   1       7012.68       6608.21       159.87 o                         
   5  30   1         87.54         50.40        33.73 o                         
  -5  31   1        191.29        184.78        81.88 o                         
  -4  31   1       3509.12       3455.79       291.20 o                         
  -3  31   1        409.63        442.50        32.47 o                         
  -2  31   1      13387.33      13223.38       242.33 o                         
  -1  31   1          0.05         76.24        73.38 o                         
   0  31   1       1561.75       1634.46        38.58 o                         
   1  31   1       1425.42       1608.71        39.90 o                         
   2  31   1      23019.73      22025.10       286.14 o                         
   3  31   1         75.93         58.69        11.34 o                         
   4  31   1       1662.81       1646.64        63.77 o                         
   5  31   1        126.23        136.27        29.38 o                         
  -5  32   1       7388.09       7064.20       388.25 o                         
  -4  32   1        901.65        871.97        57.45 o                         
  -3  32   1        610.86        607.94        37.35 o                         
  -2  32   1        554.86        644.62        36.89 o                         
  -1  32   1      35155.80      36810.55       478.59 o                         
   0  32   1        578.37        582.08        22.89 o                         
   1  32   1      16615.75      16930.71       227.92 o                         
   2  32   1        238.87        400.08        25.09 o                         
   3  32   1       6001.00       5848.96       114.67 o                         
   4  32   1        432.62        408.66        33.93 o                         
   5  32   1       4043.06       4026.74       141.03 o                         
  -5  33   1        646.94        701.17        91.17 o                         
  -4  33   1        285.86        303.69        41.42 o                         
  -3  33   1          4.48         40.44        14.13 o                         
  -2  33   1       9262.59       9430.13       199.29 o                         
  -1  33   1        297.79        571.64        25.64 o                         
   0  33   1        645.01        663.37        25.82 o                         
   1  33   1         46.03         92.05        14.29 o                         
   2  33   1      16440.26      16225.17       213.75 o                         
   3  33   1          4.32         20.68        10.52 o                         
   4  33   1         28.13         23.58        14.28 o                         
   5  33   1        108.82         45.84        36.00 o                         
  -5  34   1        224.77        339.58       111.44 o                         
  -4  34   1        148.27        100.63        26.61 o                         
  -3  34   1        121.52        155.73        34.20 o                         
  -2  34   1         58.96         79.35        14.83 o                         
  -1  34   1        131.68        110.69        13.62 o                         
   0  34   1        801.14        808.68        30.43 o                         
   1  34   1        110.69        126.58        15.18 o                         
   2  34   1          3.33         11.49         8.19 o                         
   3  34   1         20.68          9.03        10.89 o                         
   4  34   1        309.32        314.39        38.38 o                         
   5  34   1         19.82          0.84        28.69 o                         
  -5  35   1        264.18        195.83        52.27 o                         
  -4  35   1        600.85        596.14        66.08 o                         
  -3  35   1        650.45        615.04        40.96 o                         
  -2  35   1       3212.86       3260.10        92.16 o                         
  -1  35   1        100.44        136.79        18.23 o                         
   0  35   1        154.07        176.08        15.05 o                         
   1  35   1        117.84        120.99        14.12 o                         
   2  35   1       2281.54       2316.81        56.49 o                         
   3  35   1        583.22        570.11        40.11 o                         
   4  35   1          0.34          6.68        17.72 o                         
   5  35   1        258.50        255.81        41.67 o                         
  -4  36   1        307.70        269.69        32.52 o                         
  -3  36   1       1449.40       1525.74        65.24 o                         
  -2  36   1        121.90        192.18        26.47 o                         
  -1  36   1       4410.15       4535.47       104.32 o                         
   0  36   1        406.67        461.15        24.85 o                         
   1  36   1       3354.99       3416.90        77.23 o                         
   2  36   1         17.52         40.13        11.93 o                         
   3  36   1       3784.58       3759.52        78.66 o                         
   4  36   1        238.68        219.92        26.92 o                         
  -4  37   1       1788.10       1777.96       106.79 o                         
  -3  37   1        364.95        386.79        49.42 o                         
  -2  37   1       6405.52       6277.70       148.10 o                         
  -1  37   1        890.01       1056.21        44.16 o                         
   0  37   1       1327.23       1448.06        41.23 o                         
   1  37   1         88.86        149.07        14.48 o                         
   2  37   1       8509.57       8605.70       150.62 o                         
   3  37   1         26.16         19.33        14.15 o                         
   4  37   1         12.15        115.63        43.04 o                         
  -4  38   1       1160.70       1127.59        65.03 o                         
  -3  38   1         50.48         34.54        18.24 o                         
  -2  38   1        418.19        402.13        35.12 o                         
  -1  38   1       6050.34       6118.99       131.43 o                         
   0  38   1       3215.25       3097.01        72.73 o                         
   1  38   1       3419.25       3521.71        79.82 o                         
   2  38   1         83.71         91.10        14.83 o                         
   3  38   1        888.10        861.75        49.02 o                         
   4  38   1       1861.20       1823.82       100.63 o                         
  -4  39   1        279.97        240.15        44.13 o                         
  -3  39   1       6860.55       6829.11       214.24 o                         
  -2  39   1          7.91         33.18        15.76 o                         
  -1  39   1       1271.27       1328.53        51.55 o                         
   0  39   1        495.87        718.69        33.99 o                         
   1  39   1       6401.96       6392.58       122.95 o                         
   2  39   1        270.86        262.13        21.82 o                         
   3  39   1       3725.88       3498.18       101.85 o                         
   4  39   1          9.07          9.60        22.32 o                         
  -4  40   1       4356.11       4150.58       274.22 o                         
  -3  40   1        457.94        448.06        48.19 o                         
  -2  40   1       1698.81       1575.08        66.73 o                         
  -1  40   1        294.18        288.45        27.55 o                         
   0  40   1      12563.41      12676.83       233.43 o                         
   1  40   1        469.98        512.22        31.33 o                         
   2  40   1        295.44        235.44        23.64 o                         
   3  40   1         78.37        113.18        34.57 o                         
   4  40   1       6121.28       5437.01       300.59 o                         
  -3  41   1       2110.34       2179.91       104.68 o                         
  -2  41   1        834.36        879.75        57.06 o                         
  -1  41   1        599.28        657.38        48.91 o                         
   0  41   1         15.74        113.43        24.75 o                         
   1  41   1       1203.54       1172.24        47.83 o                         
   2  41   1        676.78        682.28        39.45 o                         
   3  41   1        818.57        712.43        49.17 o                         
  -3  42   1         27.74        -28.53        28.53 o                         
  -2  42   1        621.45        621.17        48.45 o                         
  -1  42   1         22.07         64.03        18.68 o                         
   0  42   1       3515.97       3544.05       108.73 o                         
   1  42   1         92.11        116.20        23.08 o                         
   2  42   1         31.19          6.31        15.08 o                         
   3  42   1          1.21          0.04        23.63 o                         
  -2  43   1        893.84        851.80        62.83 o                         
   0  43   1         38.81         51.69        31.09 o                         
   1  43   1       5614.26       5807.35       191.72 o                         
   2  43   1        599.85        624.00        56.97 o                         
  -2  44   1       2396.40       2155.11       157.31 o                         
  -1  44   1         69.64         58.30        42.43 o                         
   1  44   1         42.32         83.59        22.91 o                         
   2  44   1          8.91         35.97        26.13 o                         
  -2  45   1       1133.43        992.48       104.56 o                         
  -1  45   1        295.66        104.38        73.94 o                         
   0  45   1        378.91        228.25       126.78 o                         
   2  45   1       1647.04       1847.77       194.16 o                         
  -1  46   1       3184.58       3227.92       202.34 o                         
  -7   0   2        366.01        380.55        51.13 o                         
  -6   0   2      10750.95      10751.04       252.15 o                         
  -5   0   2       1242.39       1243.17        45.98 o                         
  -4   0   2      14292.84      13846.65       249.67 o                         
  -3   0   2      12828.49      13159.39       209.77 o                         
  -2   0   2      23765.96      22658.15       608.23 o                         
  -1   0   2       2475.72       2523.90        45.77 o                         
   1   0   2      29217.30      28352.98       505.46 o                         
   2   0   2        177.90        213.97        15.61 o                         
   3   0   2         68.37        105.48        17.04 o                         
   4   0   2      38355.99      38036.89       724.50 o                         
   5   0   2       1545.45       1512.60        56.77 o                         
   6   0   2       1324.72       1333.38        74.97 o                         
   7   0   2         56.41         37.73        24.78 o                         
  -7   1   2       2803.52       2570.48       106.19 o                         
  -6   1   2       1203.27       1200.16        35.97 o                         
  -5   1   2        434.06        448.57        16.99 o                         
  -4   1   2       1748.57       1796.86        31.57 o                         
  -3   1   2      48264.24      48827.62       515.28 o                         
  -2   1   2          5.46         12.97         2.75 o                         
  -1   1   2         54.50         57.66         4.17 o                         
   0   1   2       9223.95       9251.53       122.58 o                         
   2   1   2        759.36        786.58        22.03 o                         
   3   1   2      18682.91      18808.18       266.24 o                         
   4   1   2        929.59        998.91        31.00 o                         
   5   1   2       6810.63       6702.75       109.93 o                         
   6   1   2         24.01         14.61        12.75 o                         
   7   1   2       2904.22       2818.91        84.69 o                         
  -7   2   2        419.05        474.93        52.10 o                         
  -6   2   2        276.76        300.36        21.19 o                         
  -5   2   2       2735.75       2616.63        53.34 o                         
  -4   2   2         66.64         69.62         6.04 o                         
  -3   2   2         84.32        104.33         5.98 o                         
  -2   2   2        749.57        776.51        13.30 o                         
  -1   2   2      23524.85      23121.11       229.65 o                         
   0   2   2       2784.74       2737.60        47.19 o                         
   1   2   2       2036.18       2102.93        46.62 o                         
   2   2   2       1485.12       1582.36        35.48 o                         
   3   2   2       9213.70       9611.96       140.05 o                         
   4   2   2       1681.46       1780.11        43.53 o                         
   5   2   2       2698.35       2770.08        66.21 o                         
   6   2   2         10.33          1.49        11.28 o                         
   7   2   2          3.91         25.60        17.74 o                         
  -7   3   2       1030.55       1030.27        45.88 o                         
  -6   3   2       1939.05       1926.25        53.63 o                         
  -5   3   2        274.16        299.71        16.03 o                         
  -4   3   2       3612.52       3594.41        53.15 o                         
  -3   3   2       6411.14       6271.25        83.07 o                         
  -2   3   2      22585.49      21648.65       284.01 o                         
  -1   3   2      14612.46      14561.87       156.58 o                         
   0   3   2       1961.01       1985.84        36.78 o                         
   1   3   2       1521.36       1754.20        38.57 o                         
   2   3   2      14976.23      14351.56       192.53 o                         
   3   3   2       8436.36       8678.25       134.48 o                         
   4   3   2          6.86         14.24         5.61 o                         
   5   3   2        352.60        402.75        25.23 o                         
   6   3   2       3020.28       2887.75        81.59 o                         
   7   3   2        990.36       1029.03        53.02 o                         
  -7   4   2        356.67        369.81        29.12 o                         
  -6   4   2       1640.27       1641.91        46.71 o                         
  -5   4   2        282.89        323.73        17.21 o                         
  -4   4   2       9167.59       8990.66       145.64 o                         
  -3   4   2       1542.62       1534.80        27.64 o                         
  -2   4   2       1635.67       1463.54        23.05 o                         
  -1   4   2       2951.16       2929.63        42.06 o                         
   0   4   2      15336.55      14606.02       205.32 o                         
   1   4   2       2496.69       2460.93        44.62 o                         
   2   4   2       3744.86       3782.02        63.08 o                         
   3   4   2       4033.58       4147.75        74.88 o                         
   4   4   2       8963.24       8732.48       134.60 o                         
   5   4   2       2118.16       2103.18        56.03 o                         
   6   4   2         12.12          0.70        11.88 o                         
   7   4   2        104.56        119.40        26.15 o                         
  -7   5   2       1431.23       1393.85        51.14 o                         
  -6   5   2        402.45        436.07        29.08 o                         
  -5   5   2        100.60         86.60         9.24 o                         
  -4   5   2       1427.55       1358.16        29.27 o                         
  -3   5   2       6321.21       6023.50        92.50 o                         
  -2   5   2       4152.74       4380.56        56.00 o                         
  -1   5   2        423.52        409.32        10.10 o                         
   0   5   2       5202.74       5240.17        77.65 o                         
   1   5   2      10105.80       9844.05       133.80 o                         
   2   5   2        915.52        822.13        22.86 o                         
   3   5   2       3043.30       2947.31        57.01 o                         
   4   5   2        186.68        201.56        14.41 o                         
   5   5   2       3365.90       3517.22        79.49 o                         
   6   5   2         95.22        116.03        20.48 o                         
   7   5   2       1640.05       1664.96        60.60 o                         
  -7   6   2        477.70        583.37        34.47 o                         
  -6   6   2       2336.72       2257.57        58.69 o                         
  -5   6   2      10571.46      10617.13       151.70 o                         
  -4   6   2       2076.77       2168.99        39.60 o                         
  -3   6   2          2.05          7.05         3.01 o                         
  -2   6   2       8872.17       8676.16        97.79 o                         
  -1   6   2      35080.41      33832.84       365.80 o                         
   0   6   2      13941.94      14151.33       199.80 o                         
   1   6   2        787.57        784.25        20.04 o                         
   2   6   2       1979.30       1941.46        39.30 o                         
   3   6   2      14636.43      14711.69       202.89 o                         
   4   6   2       5506.66       5565.32        99.65 o                         
   5   6   2       1738.15       1872.44        53.06 o                         
   6   6   2         11.09         32.76        15.28 o                         
   7   6   2       2106.11       2105.37       100.25 o                         
  -7   7   2        388.14        437.56        32.33 o                         
  -6   7   2       2364.02       2369.02        60.94 o                         
  -5   7   2       5788.93       5823.02        93.39 o                         
  -4   7   2      15082.43      14670.25       203.60 o                         
  -3   7   2        514.46        477.14        13.39 o                         
  -2   7   2      17056.14      17007.37       310.93 o                         
  -1   7   2       3480.13       3237.56        52.32 o                         
   0   7   2      17471.44      17025.73       227.32 o                         
   1   7   2       4663.06       4762.07        72.14 o                         
   2   7   2      55100.10      54383.38       706.76 o                         
   3   7   2          1.90         13.47         4.29 o                         
   4   7   2        237.05        255.18        16.09 o                         
   5   7   2          0.41         21.68         8.03 o                         
   6   7   2      14145.52      14720.88       286.22 o                         
   7   7   2        167.19        176.50        30.02 o                         
  -7   8   2        725.65        735.92        41.25 o                         
  -6   8   2         14.41         -8.66        10.00 o                         
  -5   8   2      27454.58      27185.47       326.37 o                         
  -4   8   2       4993.30       4913.21        73.57 o                         
  -3   8   2         43.96         51.44         4.74 o                         
  -2   8   2       2112.06       2205.95        36.20 o                         
  -1   8   2     114096.21     111282.16      1774.31 o                         
   0   8   2       5970.05       5932.17        86.84 o                         
   1   8   2      18282.48      18152.93       235.02 o                         
   2   8   2       1971.74       1858.95        38.50 o                         
   3   8   2      29432.88      29277.21       379.34 o                         
   4   8   2       1071.12       1071.98        32.48 o                         
   5   8   2       9781.00      10168.38       184.24 o                         
   6   8   2        479.50        637.66        39.56 o                         
   7   8   2       1717.65       1445.61        86.66 o                         
  -7   9   2         17.09         28.27        15.94 o                         
  -6   9   2        341.04        322.30        21.74 o                         
  -5   9   2        684.28        759.98        24.20 o                         
  -4   9   2       6999.15       6875.70        92.98 o                         
  -3   9   2          4.26         19.43         3.51 o                         
  -2   9   2      15759.12      15890.21       291.59 o                         
  -1   9   2       4390.93       4489.88        71.48 o                         
   0   9   2        786.36        746.20        17.63 o                         
   1   9   2        231.02        242.14        10.71 o                         
   2   9   2      27805.84      28256.50       361.88 o                         
   3   9   2        888.31        896.94        26.74 o                         
   4   9   2        622.11        640.92        24.67 o                         
   5   9   2        586.66        614.79        35.57 o                         
   6   9   2       4592.28       4434.15       115.12 o                         
   7   9   2          0.05          5.08        25.11 o                         
  -7  10   2          0.45          5.97        15.74 o                         
  -6  10   2        398.75        354.55        23.20 o                         
  -5  10   2         18.26         36.30         7.38 o                         
  -4  10   2       1305.63       1276.40        28.96 o                         
  -3  10   2       1994.21       2063.41        36.76 o                         
  -2  10   2       1034.06        986.48        31.79 o                         
  -1  10   2         67.00         87.80         6.46 o                         
   0  10   2      14341.76      14196.70       171.31 o                         
   1  10   2       9209.10       9493.05       130.93 o                         
   2  10   2        435.61        533.64        18.83 o                         
   3  10   2         26.81         50.69         7.00 o                         
   4  10   2       5083.86       5087.03        89.02 o                         
   5  10   2        321.20        382.52        23.18 o                         
   6  10   2        160.56        258.27        32.09 o                         
   7  10   2         65.78         36.65        28.82 o                         
  -7  11   2       1620.43       1637.11        61.71 o                         
  -6  11   2       2813.12       2830.43        66.07 o                         
  -5  11   2        123.16        167.41        14.05 o                         
  -4  11   2       7657.97       7877.52       107.46 o                         
  -3  11   2      10158.54      10269.72       152.67 o                         
  -2  11   2      35600.64      34900.63       627.64 o                         
  -1  11   2       4967.67       4664.80        69.87 o                         
   0  11   2      15881.83      16081.40       193.41 o                         
   1  11   2       2422.01       2338.52        42.59 o                         
   2  11   2      53566.91      53419.13       666.99 o                         
   3  11   2       8097.38       8144.42       131.36 o                         
   4  11   2        553.32        581.35        23.27 o                         
   5  11   2        217.11        210.81        17.21 o                         
   6  11   2       3283.83       3224.88       112.39 o                         
   7  11   2       1019.96        974.83        84.73 o                         
  -7  12   2        238.72        274.21        27.96 o                         
  -6  12   2         22.92          8.28        11.12 o                         
  -5  12   2       7981.29       8346.26       121.92 o                         
  -4  12   2       1504.40       1555.29        34.67 o                         
  -3  12   2        392.13        421.91        22.70 o                         
  -2  12   2          2.48         22.07         5.00 o                         
  -1  12   2      20488.05      19331.05       243.33 o                         
   0  12   2       3154.74       3087.45        46.74 o                         
   1  12   2       9554.00       9230.61       128.55 o                         
   2  12   2       3315.84       3557.36        68.04 o                         
   3  12   2       7433.85       7374.78       113.57 o                         
   4  12   2       1189.87       1170.68        33.85 o                         
   5  12   2       6497.18       6457.31       147.18 o                         
   6  12   2        359.62        380.57        41.33 o                         
   7  12   2        566.07        525.17        49.71 o                         
  -7  13   2        324.54        304.98        42.75 o                         
  -6  13   2        316.80        369.52        27.61 o                         
  -5  13   2        910.07        976.77        32.88 o                         
  -4  13   2       2937.65       3074.93        54.79 o                         
  -3  13   2      12120.54      12473.79       210.51 o                         
  -2  13   2       1998.09       1962.77        47.75 o                         
  -1  13   2         66.31         84.11         6.27 o                         
   0  13   2      23705.21      23331.28       275.48 o                         
   1  13   2      20772.58      20401.11       264.49 o                         
   2  13   2      13946.13      13990.98       190.84 o                         
   3  13   2       2470.52       2476.10        50.83 o                         
   4  13   2       1089.16       1097.80        32.40 o                         
   5  13   2       1666.05       1697.18        61.22 o                         
   6  13   2       2408.90       2348.60       103.99 o                         
   7  13   2        465.89        523.64        50.51 o                         
  -7  14   2        509.75        546.57        35.79 o                         
  -6  14   2       5006.67       5126.23       111.58 o                         
  -5  14   2        156.59        166.68        13.91 o                         
  -4  14   2       5810.67       6085.86        91.35 o                         
  -3  14   2       2694.56       2788.87        70.18 o                         
  -2  14   2      12281.87      11878.83       172.06 o                         
  -1  14   2       3297.40       3387.20        60.41 o                         
   0  14   2      49036.96      48501.50       505.32 o                         
   1  14   2         52.26         48.10         5.96 o                         
   2  14   2       4139.45       4334.01        72.60 o                         
   3  14   2       1080.61       1060.19        30.85 o                         
   4  14   2      20402.16      20723.43       269.75 o                         
   5  14   2        148.32        156.53        18.26 o                         
   6  14   2        207.00        216.03        47.16 o                         
   7  14   2        191.53        104.29        30.38 o                         
  -7  15   2       3322.33       3245.62        86.08 o                         
  -6  15   2       1892.04       1904.48        53.06 o                         
  -5  15   2        251.26        254.17        22.20 o                         
  -4  15   2       2462.12       2413.44        56.88 o                         
  -3  15   2      34162.65      34798.15       581.98 o                         
  -2  15   2       1347.09       1396.97        37.75 o                         
  -1  15   2       5778.37       5852.11        83.22 o                         
   0  15   2       6453.95       6424.31        78.49 o                         
   1  15   2      46428.32      45464.79       563.17 o                         
   2  15   2         44.64         41.31         6.27 o                         
   3  15   2       4966.61       4979.68        88.08 o                         
   4  15   2          1.62         22.23         7.70 o                         
   5  15   2       8076.79       8081.90       180.41 o                         
   6  15   2        506.07        489.72        44.95 o                         
   7  15   2       2845.23       2891.13       112.68 o                         
  -7  16   2        762.56        790.77        39.37 o                         
  -6  16   2       1344.53       1402.53        45.32 o                         
  -5  16   2        697.31        669.86        25.76 o                         
  -4  16   2       3294.75       3388.83       103.72 o                         
  -3  16   2       3971.92       3977.46        85.69 o                         
  -2  16   2       6577.89       6720.38       109.88 o                         
  -1  16   2          2.99         13.44         2.80 o                         
   0  16   2      23712.07      23701.75       262.72 o                         
   1  16   2       1051.45       1074.32        24.46 o                         
   2  16   2       1463.93       1480.64        34.69 o                         
   3  16   2        385.79        411.56        17.74 o                         
   4  16   2      14446.08      14499.88       249.26 o                         
   5  16   2        483.75        481.87        31.47 o                         
   6  16   2        247.91        270.84        34.94 o                         
   7  16   2        212.82        198.09        48.33 o                         
  -7  17   2        351.97        335.27        25.92 o                         
  -6  17   2         43.64         47.94        14.11 o                         
  -5  17   2        142.14        131.75        19.38 o                         
  -4  17   2        118.63         71.46        12.77 o                         
  -3  17   2       6872.88       7033.19       167.04 o                         
  -2  17   2        492.31        493.23        22.29 o                         
  -1  17   2       3985.75       4229.24        60.13 o                         
   0  17   2        232.86        251.39        10.21 o                         
   1  17   2       3598.11       3839.32        56.25 o                         
   2  17   2        320.12        357.22        15.72 o                         
   3  17   2         53.08         34.26         7.07 o                         
   4  17   2        221.28        260.14        19.17 o                         
   5  17   2        527.05        439.51        30.06 o                         
   6  17   2        184.74        180.07        30.86 o                         
   7  17   2        109.56         62.99        35.42 o                         
  -7  18   2        135.67        140.29        40.63 o                         
  -6  18   2        917.24        968.19        46.99 o                         
  -5  18   2        383.50        383.72        32.68 o                         
  -4  18   2       6118.08       6112.11       159.52 o                         
  -3  18   2        854.31        882.15        37.20 o                         
  -2  18   2       1777.33       1898.65        48.42 o                         
  -1  18   2        296.63        298.61        11.30 o                         
   0  18   2      14179.40      14012.65       164.74 o                         
   1  18   2        244.61        225.10        10.08 o                         
   2  18   2        576.30        554.42        17.97 o                         
   3  18   2        584.04        577.56        23.24 o                         
   4  18   2       3186.15       3095.87        74.01 o                         
   5  18   2        166.43        117.55        16.28 o                         
   6  18   2        121.46         91.22        23.14 o                         
   7  18   2        186.50        170.39        37.15 o                         
  -7  19   2       2119.11       2130.07       240.00 o                         
  -6  19   2       1169.85       1248.26        71.29 o                         
  -5  19   2          0.21         -9.88        14.72 o                         
  -4  19   2        445.74        526.95        34.54 o                         
  -3  19   2      16393.53      15946.17       391.06 o                         
  -2  19   2       6051.44       6108.60       104.29 o                         
  -1  19   2       5179.11       5295.25        70.49 o                         
   0  19   2       1856.13       1867.13        34.73 o                         
   1  19   2      40919.62      39851.08       436.18 o                         
   2  19   2       4666.19       4659.82        70.12 o                         
   3  19   2      18590.00      18272.65       243.22 o                         
   4  19   2        529.76        549.26        28.89 o                         
   5  19   2       3000.17       2875.88        86.34 o                         
   6  19   2        230.60        240.06        32.08 o                         
  -7  20   2         89.66          9.04        45.01 o                         
  -6  20   2       4855.91       4672.39       156.35 o                         
  -5  20   2        265.18        303.77        32.93 o                         
  -4  20   2       8013.88       8303.93       204.81 o                         
  -3  20   2       2280.67       2156.34        63.30 o                         
  -2  20   2      13335.40      13752.39       209.79 o                         
  -1  20   2        155.10        139.39        10.28 o                         
   0  20   2      28569.34      26752.85       356.94 o                         
   1  20   2       2854.02       2837.60        46.33 o                         
   2  20   2       1547.67       1505.06        32.91 o                         
   3  20   2       1886.44       1901.51        44.45 o                         
   4  20   2      11638.51      11624.21       187.75 o                         
   5  20   2          1.36         19.42        11.47 o                         
   6  20   2        154.42        146.41        29.12 o                         
  -6  21   2        267.38        301.56        45.79 o                         
  -5  21   2        557.08        637.13        40.96 o                         
  -4  21   2       8673.56       8996.56       250.42 o                         
  -3  21   2        577.06        565.55        30.72 o                         
  -2  21   2      10293.29      10651.70       163.07 o                         
  -1  21   2        450.09        576.04        16.13 o                         
   0  21   2       5876.34       5665.34        78.97 o                         
   1  21   2       6347.28       6031.06        82.86 o                         
   2  21   2      14558.43      14480.23       184.06 o                         
   3  21   2        643.93        681.47        24.05 o                         
   4  21   2         22.92         18.22         8.28 o                         
   5  21   2       1147.61       1068.91        52.88 o                         
   6  21   2       3118.08       2915.82       122.02 o                         
  -6  22   2          7.48         -9.36        35.28 o                         
  -5  22   2       9371.26       9426.92       245.01 o                         
  -4  22   2       1938.69       2048.80        77.06 o                         
  -3  22   2        455.27        404.67        27.23 o                         
  -2  22   2       1212.16       1309.72        41.52 o                         
  -1  22   2      49263.36      48429.26       498.42 o                         
   0  22   2        466.74        426.67        15.68 o                         
   1  22   2      11854.89      11499.16       146.56 o                         
   2  22   2       3985.94       3895.06        61.03 o                         
   3  22   2      16115.51      16301.16       207.80 o                         
   4  22   2        316.39        333.40        23.13 o                         
   5  22   2      11781.27      11190.59       228.42 o                         
   6  22   2        589.49        559.76        53.11 o                         
  -6  23   2        572.08        639.26        68.84 o                         
  -5  23   2        778.07        818.03        62.50 o                         
  -4  23   2       7181.83       7245.29       164.84 o                         
  -3  23   2       1900.09       1976.74        63.11 o                         
  -2  23   2      15392.33      15762.64       225.70 o                         
  -1  23   2       2675.72       2845.22        52.32 o                         
   0  23   2       2493.56       2443.01        43.65 o                         
   1  23   2       1350.49       1331.74        30.51 o                         
   2  23   2      16593.97      15872.33       278.62 o                         
   3  23   2       1591.72       1643.24        39.68 o                         
   4  23   2         51.23         58.49        16.87 o                         
   5  23   2        333.92        298.06        40.68 o                         
   6  23   2       3371.00       3212.60       129.00 o                         
  -6  24   2          4.90        -10.93        25.16 o                         
  -5  24   2        213.71        220.05        43.14 o                         
  -4  24   2        704.14        719.10        45.07 o                         
  -3  24   2        131.32        184.18        24.92 o                         
  -2  24   2         66.06         73.32        11.42 o                         
  -1  24   2       4185.01       4286.01        62.29 o                         
   0  24   2         84.42         88.45         8.31 o                         
   1  24   2        143.67        137.95        10.67 o                         
   2  24   2          2.40         13.96         5.34 o                         
   3  24   2       2773.06       2737.34        54.22 o                         
   4  24   2        401.76        368.30        20.12 o                         
   5  24   2       1371.28       1365.95        57.05 o                         
   6  24   2         18.35         38.71        20.36 o                         
  -6  25   2        173.93        204.10        39.17 o                         
  -5  25   2        156.16        196.78        39.22 o                         
  -4  25   2        599.02        656.49        45.30 o                         
  -3  25   2        170.82        183.37        22.78 o                         
  -2  25   2       1146.44       1223.88        33.91 o                         
  -1  25   2         58.78         89.47         7.72 o                         
   0  25   2        763.89        745.88        23.43 o                         
   1  25   2        178.23        194.80        13.24 o                         
   2  25   2       1562.94       1532.40        35.01 o                         
   3  25   2          0.45         -2.96         5.91 o                         
   4  25   2          0.40          0.24        10.02 o                         
   5  25   2          0.11         23.65        12.79 o                         
   6  25   2        208.03        236.13        45.28 o                         
  -6  26   2        231.13        186.18        64.04 o                         
  -5  26   2       5510.98       5762.15       223.76 o                         
  -4  26   2        699.68        684.62        61.46 o                         
  -3  26   2        642.93        716.67        42.34 o                         
  -2  26   2       1323.81       1386.55        39.15 o                         
  -1  26   2      10333.30      10446.36       128.64 o                         
   0  26   2        181.92        202.95        12.59 o                         
   1  26   2       3018.54       2898.69        54.02 o                         
   2  26   2        223.12        251.56        14.50 o                         
   3  26   2       5276.18       5165.01        86.84 o                         
   4  26   2         72.17         26.62        13.11 o                         
   5  26   2       2819.73       2801.64        76.83 o                         
   6  26   2          0.55        -18.64        19.79 o                         
  -6  27   2       2285.62       2279.45       165.37 o                         
  -5  27   2       1455.89       1534.89        77.42 o                         
  -4  27   2       5503.19       5474.36       174.40 o                         
  -3  27   2         44.60         48.46        15.14 o                         
  -2  27   2      15598.05      16273.64       244.70 o                         
  -1  27   2       1530.65       1655.05        32.12 o                         
   0  27   2       4370.32       4288.20        70.01 o                         
   1  27   2         19.00         27.40         6.28 o                         
   2  27   2      18115.67      17766.45       225.82 o                         
   3  27   2        286.37        280.87        17.18 o                         
   4  27   2        386.43        363.90        26.92 o                         
   5  27   2          9.15        -13.26        13.26 o                         
   6  27   2       5473.31       5498.62       233.61 o                         
  -6  28   2        272.90        360.14        72.40 o                         
  -5  28   2       3733.44       3770.47       217.22 o                         
  -4  28   2        100.10         89.85        25.10 o                         
  -3  28   2         53.74        101.16        25.20 o                         
  -2  28   2       2383.00       2550.34        59.33 o                         
  -1  28   2      10586.27      10891.10       134.69 o                         
   0  28   2        120.46        105.33        10.65 o                         
   1  28   2       2903.27       2852.19        55.56 o                         
   2  28   2       2797.01       2852.35        57.83 o                         
   3  28   2       4244.00       4199.80        80.99 o                         
   4  28   2        753.98        743.26        37.68 o                         
   5  28   2       3412.64       3250.12        93.21 o                         
   6  28   2        162.60        121.82        32.48 o                         
  -6  29   2         10.70        -40.52        45.88 o                         
  -5  29   2         13.32         -8.81        29.69 o                         
  -4  29   2       2836.97       2947.87       125.77 o                         
  -3  29   2       5557.79       5512.17       134.12 o                         
  -2  29   2        118.54        157.51        15.97 o                         
  -1  29   2       1846.11       2008.59        43.42 o                         
   0  29   2        888.04       1063.82        28.83 o                         
   1  29   2      10246.90       9959.98       149.44 o                         
   2  29   2         29.18         24.47         8.68 o                         
   3  29   2       1910.09       1873.09        50.97 o                         
   4  29   2          7.65         -6.75        19.08 o                         
   5  29   2       2671.86       2567.03        81.99 o                         
  -5  30   2       2240.14       2419.36       145.80 o                         
  -4  30   2       5054.64       5252.28       290.68 o                         
  -3  30   2       2107.12       2155.01        68.47 o                         
  -2  30   2       6931.50       7281.82       133.23 o                         
  -1  30   2       3146.50       3084.45        51.65 o                         
   0  30   2      21670.20      21671.61       273.12 o                         
   1  30   2       3167.76       3075.75        64.31 o                         
   2  30   2        126.89        150.64        13.83 o                         
   3  30   2        848.83        843.92        34.02 o                         
   4  30   2       9007.72       8755.65       180.39 o                         
   5  30   2        892.18        911.43        59.04 o                         
  -5  31   2         39.55         85.54        42.06 o                         
  -4  31   2        459.77        528.62        55.30 o                         
  -3  31   2       4521.96       4737.21       111.28 o                         
  -2  31   2       4295.37       4408.72        94.10 o                         
  -1  31   2       1728.16       1855.62        36.80 o                         
   0  31   2        291.28        380.41        22.41 o                         
   1  31   2       2756.96       2752.71        62.75 o                         
   2  31   2       7782.41       7390.21       123.29 o                         
   3  31   2       3884.58       3712.18        90.60 o                         
   4  31   2        310.50        318.98        28.96 o                         
   5  31   2        194.00        279.78        62.70 o                         
  -5  32   2        212.70        104.06        62.59 o                         
  -4  32   2          1.06        -18.20        18.20 o                         
  -3  32   2          5.78         26.69        10.97 o                         
  -2  32   2        425.82        410.79        29.64 o                         
  -1  32   2       1519.74       1575.63        37.59 o                         
   0  32   2        467.38        458.26        21.40 o                         
   1  32   2          1.08         47.39         9.79 o                         
   2  32   2         36.89         23.72         9.20 o                         
   3  32   2        726.38        764.99        34.34 o                         
   4  32   2        152.34        160.19        22.47 o                         
   5  32   2         11.80         25.81        21.46 o                         
  -5  33   2        374.72        165.46        56.64 o                         
  -4  33   2         33.03         26.27        26.17 o                         
  -3  33   2       8572.17       8488.84       183.23 o                         
  -2  33   2        400.25        457.17        31.81 o                         
  -1  33   2       1977.44       1902.76        43.29 o                         
   0  33   2        987.93       1112.43        33.96 o                         
   1  33   2       9452.34       9171.46       153.96 o                         
   2  33   2         56.58         51.91        11.28 o                         
   3  33   2       3130.17       3262.69        89.57 o                         
   4  33   2        257.52        250.17        27.26 o                         
   5  33   2        482.26        485.23        59.25 o                         
  -5  34   2         28.73        -28.59        38.20 o                         
  -4  34   2       2460.52       2470.70        99.46 o                         
  -3  34   2       1149.90       1177.76        54.51 o                         
  -2  34   2       5531.64       5571.36       131.97 o                         
  -1  34   2        514.57        527.67        22.19 o                         
   0  34   2      16068.45      16208.87       222.72 o                         
   1  34   2        258.76        386.96        22.92 o                         
   2  34   2       1320.53       1240.65        42.47 o                         
   3  34   2        215.56        217.07        21.93 o                         
   4  34   2       9685.15       9261.19       276.05 o                         
   5  34   2         50.71        -14.42        27.18 o                         
  -5  35   2         10.67         40.87        47.28 o                         
  -4  35   2       1055.01       1152.35        66.97 o                         
  -3  35   2       5508.87       5211.88       141.11 o                         
  -2  35   2          0.89         16.07        12.18 o                         
  -1  35   2        847.08        779.62        25.83 o                         
   0  35   2       1496.48       1701.22        44.92 o                         
   1  35   2       8283.11       8335.49       143.94 o                         
   2  35   2        223.63        211.79        20.70 o                         
   3  35   2       1170.55       1093.09        58.59 o                         
   4  35   2         44.43          0.75        16.35 o                         
  -4  36   2          4.20         30.73        27.07 o                         
  -3  36   2        254.08        252.37        27.43 o                         
  -2  36   2       1372.68       1457.26        63.09 o                         
  -1  36   2       1852.51       1825.13        48.46 o                         
   0  36   2       3185.27       3309.60        70.60 o                         
   1  36   2         16.50         50.88        10.51 o                         
   2  36   2       1301.48       1271.81        43.85 o                         
   3  36   2        837.50        834.22        40.12 o                         
   4  36   2       1541.69       1462.00        93.88 o                         
  -4  37   2        449.20        534.52        54.36 o                         
  -3  37   2          1.19        -13.96        13.96 o                         
  -2  37   2       2729.46       2783.13        84.71 o                         
  -1  37   2         65.03         90.48        16.79 o                         
   0  37   2       1602.12       1677.88        45.66 o                         
   1  37   2          8.48         11.44        10.51 o                         
   2  37   2       4382.07       4388.29        93.07 o                         
   3  37   2          9.96         13.27        11.92 o                         
   4  37   2        181.38        120.51        34.98 o                         
  -4  38   2       3110.21       3101.21       133.61 o                         
  -3  38   2        646.54        720.26        43.95 o                         
  -2  38   2         23.71         18.43        14.98 o                         
  -1  38   2       3528.46       3633.48        88.74 o                         
   0  38   2       3991.93       4067.33        87.61 o                         
   1  38   2       2387.07       2345.86        64.08 o                         
   2  38   2          0.33         28.34        12.01 o                         
   3  38   2       1236.26       1203.37        52.81 o                         
   4  38   2       2553.76       2373.60       180.77 o                         
  -4  39   2        110.51         61.77        80.45 o                         
  -3  39   2       4911.04       4755.91       134.36 o                         
  -2  39   2        802.95        757.19        43.97 o                         
  -1  39   2        302.92        387.32        33.44 o                         
   0  39   2         14.84         42.46        12.75 o                         
   1  39   2       3631.23       3591.39        83.78 o                         
   2  39   2       1027.56        990.11        44.17 o                         
   3  39   2       2132.95       2089.31        87.30 o                         
   4  39   2        319.88        384.26        87.44 o                         
  -3  40   2        205.64        150.80        44.71 o                         
  -2  40   2       1020.68       1052.82        55.39 o                         
  -1  40   2       2772.04       2753.96        88.38 o                         
   0  40   2        808.85        849.63        38.87 o                         
   1  40   2         50.54         57.08        14.25 o                         
   2  40   2         38.24          2.13        14.46 o                         
   3  40   2       1363.81       1175.44        86.78 o                         
  -3  41   2         20.80         39.43        26.64 o                         
  -2  41   2       6561.61       6583.33       203.12 o                         
  -1  41   2        828.59        950.63        53.54 o                         
   0  41   2        578.41        623.83        37.98 o                         
   1  41   2         67.64         73.55        14.71 o                         
   2  41   2       8409.09       8414.11       177.97 o                         
   3  41   2        370.73        436.20        41.78 o                         
  -3  42   2         54.62          6.34        29.04 o                         
  -2  42   2        348.37        492.07        54.01 o                         
  -1  42   2       9911.83       9677.52       245.36 o                         
   0  42   2        187.60        177.36        22.60 o                         
   1  42   2       2199.33       2142.43        74.85 o                         
   2  42   2        497.66        680.06        51.68 o                         
   3  42   2       4007.15       3837.35       138.89 o                         
  -2  43   2        467.81        499.92        63.43 o                         
  -1  43   2         75.62        174.68        71.02 o                         
   0  43   2        448.44        481.89        36.80 o                         
   1  43   2        662.33        678.11        54.63 o                         
   2  43   2        927.09        893.49        67.39 o                         
  -2  44   2        789.42        853.18        94.71 o                         
  -1  44   2         74.65         88.97        26.16 o                         
   0  44   2       1730.34       1543.43        78.48 o                         
   1  44   2        242.76        219.83        64.60 o                         
   2  44   2          0.60         48.16        29.57 o                         
  -1  45   2        150.36        117.94        41.08 o                         
   0  45   2        113.44        159.28        52.34 o                         
   1  45   2        996.88        920.49        78.93 o                         
   0  46   2        499.54        713.77        84.77 o                         
  -7   1   3        901.58        931.84        50.90 o                         
  -6   1   3       1512.11       1496.13        48.12 o                         
  -5   1   3          3.19          5.98         5.72 o                         
  -4   1   3      10761.42      11077.86       174.09 o                         
  -3   1   3       2780.36       2675.81        38.13 o                         
  -2   1   3      24713.41      23860.90       235.89 o                         
  -1   1   3      10166.28      10019.25       125.80 o                         
   0   1   3       8011.43       7753.70       109.55 o                         
   1   1   3       5317.47       5196.28        84.84 o                         
   2   1   3      28710.05      28245.52       382.03 o                         
   3   1   3       4071.63       3920.83        72.28 o                         
   4   1   3         53.93         48.45         9.30 o                         
   5   1   3        334.08        397.95        25.64 o                         
   6   1   3       5465.23       5384.79       141.07 o                         
   7   1   3        625.57        625.88        52.72 o                         
  -7   2   3        833.36        921.80        48.31 o                         
  -6   2   3         93.02        108.20        12.48 o                         
  -5   2   3       8463.38       8598.00       140.16 o                         
  -4   2   3       6045.48       6206.38        86.51 o                         
  -3   2   3       1758.38       1784.87        29.36 o                         
  -2   2   3       3061.71       2997.51        38.87 o                         
  -1   2   3      71040.66      65870.65       749.95 o                         
   0   2   3      14071.92      13938.45       184.49 o                         
   1   2   3       9883.85       9843.06       144.49 o                         
   2   2   3       1834.07       1753.19        41.15 o                         
   3   2   3      23163.41      22680.74       303.65 o                         
   4   2   3       2368.68       2374.34        55.03 o                         
   5   2   3       6943.68       7103.79       135.97 o                         
   6   2   3        776.58        864.16        49.63 o                         
   7   2   3        863.39        816.18        54.20 o                         
  -7   3   3          1.16         24.46        22.21 o                         
  -6   3   3        480.50        544.25        27.66 o                         
  -5   3   3       5203.82       5120.74        87.73 o                         
  -4   3   3       5304.73       5511.66        94.68 o                         
  -3   3   3        159.99        153.93         8.04 o                         
  -2   3   3      14868.54      15480.46       162.27 o                         
  -1   3   3       5026.74       4862.10        69.82 o                         
   0   3   3      19851.31      19285.31       249.21 o                         
   1   3   3       1727.96       1601.06        35.98 o                         
   2   3   3      23030.11      23176.97       304.49 o                         
   3   3   3        903.90        965.01        29.86 o                         
   4   3   3       8149.25       8197.61       131.73 o                         
   5   3   3          3.45          5.84         8.64 o                         
   6   3   3       5545.65       5615.38       143.46 o                         
   7   3   3         44.14         46.47        21.67 o                         
  -7   4   3        543.53        521.88        39.51 o                         
  -6   4   3       4417.35       4421.38        91.51 o                         
  -5   4   3          7.66         11.87         6.04 o                         
  -4   4   3       2652.27       2769.53        46.45 o                         
  -3   4   3       5051.66       4953.70        73.74 o                         
  -2   4   3      18092.03      17379.48       209.25 o                         
  -1   4   3      17403.28      17509.58       195.79 o                         
   0   4   3      35950.48      34883.46       437.59 o                         
   1   4   3          2.68         13.90         3.23 o                         
   2   4   3       6804.99       6652.50       104.50 o                         
   3   4   3       9502.80       9787.74       146.94 o                         
   4   4   3       8295.31       8152.10       153.81 o                         
   5   4   3         81.64         87.25        19.50 o                         
   6   4   3         11.06         27.85        15.87 o                         
   7   4   3        265.21        201.18        29.83 o                         
  -7   5   3       1498.77       1499.55        51.93 o                         
  -6   5   3       2037.06       2105.60        57.95 o                         
  -5   5   3        156.89        146.40        13.84 o                         
  -4   5   3       1709.98       1823.33        34.69 o                         
  -3   5   3      14394.27      14217.31       188.93 o                         
  -2   5   3       1848.01       1876.67        29.33 o                         
  -1   5   3        912.53        912.13        18.75 o                         
   0   5   3       2885.51       2931.12        52.27 o                         
   1   5   3      18176.11      18170.83       280.45 o                         
   2   5   3       2075.39       2133.42        50.01 o                         
   3   5   3       3167.40       3093.76        67.61 o                         
   4   5   3        477.89        478.00        22.85 o                         
   5   5   3       7337.85       7467.01       142.82 o                         
   6   5   3        475.90        535.65        40.59 o                         
   7   5   3       1483.27       1498.36        70.44 o                         
  -7   6   3        336.82        320.95        29.18 o                         
  -6   6   3       1970.48       1989.65        54.19 o                         
  -5   6   3       3912.33       3799.13        77.25 o                         
  -4   6   3      13490.23      13681.51       161.12 o                         
  -3   6   3       6340.17       6462.38       102.65 o                         
  -2   6   3       6222.54       6030.34        74.77 o                         
  -1   6   3       3995.83       3954.07        61.91 o                         
   0   6   3      18881.08      18408.98       249.94 o                         
   1   6   3       3954.38       3935.75        68.48 o                         
   2   6   3       2217.83       2193.32        50.63 o                         
   3   6   3       3515.56       3693.32        70.45 o                         
   4   6   3      12825.49      12861.82       189.74 o                         
   5   6   3        858.41        907.56        41.32 o                         
   6   6   3        336.56        304.23        32.37 o                         
   7   6   3        667.44        680.77        51.91 o                         
  -7   7   3        751.59        756.20        39.28 o                         
  -6   7   3        202.77        184.14        18.61 o                         
  -5   7   3         78.21         66.60        10.23 o                         
  -4   7   3       1275.20       1189.00        27.75 o                         
  -3   7   3       3614.25       3650.09        51.36 o                         
  -2   7   3        446.93        342.18         9.82 o                         
  -1   7   3       2750.33       2861.91        52.67 o                         
   0   7   3        542.77        510.07        16.83 o                         
   1   7   3       4845.92       4815.96        76.96 o                         
   2   7   3       3055.52       2862.18        55.40 o                         
   3   7   3       4182.72       4175.34        76.89 o                         
   4   7   3        560.34        617.52        26.13 o                         
   5   7   3         14.86         10.02         9.98 o                         
   6   7   3        675.24        775.11        51.86 o                         
   7   7   3        557.59        606.67        45.33 o                         
  -7   8   3        490.87        460.01        35.86 o                         
  -6   8   3         64.13         83.03        14.61 o                         
  -5   8   3        525.77        507.75        20.94 o                         
  -4   8   3          3.44         11.43         4.94 o                         
  -3   8   3       2251.59       2353.43        37.11 o                         
  -2   8   3      16720.08      17339.32       190.89 o                         
  -1   8   3       3072.66       3051.58        49.74 o                         
   0   8   3       2627.02       2600.92        50.01 o                         
   1   8   3         87.30         99.48         9.32 o                         
   2   8   3       1175.50       1145.92        31.21 o                         
   3   8   3        260.23        274.75        16.44 o                         
   4   8   3       7246.51       7206.34       119.73 o                         
   5   8   3        127.78        111.83        20.63 o                         
   6   8   3         73.70        100.94        19.83 o                         
   7   8   3         27.42         13.52        21.22 o                         
  -7   9   3       3925.84       4055.75        97.20 o                         
  -6   9   3       1584.36       1646.58        49.14 o                         
  -5   9   3        737.89        861.93        28.85 o                         
  -4   9   3         43.60         45.40         5.80 o                         
  -3   9   3      33739.85      33195.00       443.26 o                         
  -2   9   3       8820.89       8505.06       114.61 o                         
  -1   9   3        749.25        704.36        18.95 o                         
   0   9   3       4679.25       4585.98        74.37 o                         
   1   9   3      44094.49      41990.29       527.87 o                         
   2   9   3       1327.21       1224.90        34.55 o                         
   3   9   3       7606.39       7795.94       124.50 o                         
   4   9   3       3061.43       2964.27        64.15 o                         
   5   9   3       9702.97       9805.62       194.06 o                         
   6   9   3         99.10        101.58        21.10 o                         
   7   9   3       4137.83       4190.37       161.04 o                         
  -7  10   3        752.24        832.76        40.73 o                         
  -6  10   3       8077.23       8211.07       150.42 o                         
  -5  10   3       3130.91       3103.54        61.40 o                         
  -4  10   3       1121.69       1127.53        26.16 o                         
  -3  10   3       7801.28       7825.14        94.35 o                         
  -2  10   3      43293.78      43258.19       605.80 o                         
  -1  10   3       2341.89       2517.02        43.25 o                         
   0  10   3      56277.80      54141.44       764.85 o                         
   1  10   3      15037.83      14858.29       252.71 o                         
   2  10   3       6045.56       5976.44        96.59 o                         
   3  10   3        600.61        617.72        25.27 o                         
   4  10   3      22732.76      23026.67       329.88 o                         
   5  10   3       3559.92       3546.83        93.00 o                         
   6  10   3       1112.34       1218.77        53.55 o                         
   7  10   3         34.33          5.65        44.58 o                         
  -7  11   3        855.88        940.65        46.82 o                         
  -6  11   3        283.73        304.06        22.37 o                         
  -5  11   3       1049.58       1122.73        32.73 o                         
  -4  11   3       2563.87       2512.65        43.52 o                         
  -3  11   3      10292.97      10224.95       123.02 o                         
  -2  11   3          5.47         18.71         4.05 o                         
  -1  11   3        304.92        349.10        12.49 o                         
   0  11   3      13991.80      13663.71       209.59 o                         
   1  11   3      21039.82      20674.24       275.88 o                         
   2  11   3       6381.11       6557.65       104.77 o                         
   3  11   3       1066.90       1069.85        32.54 o                         
   4  11   3       1273.42       1372.82        41.63 o                         
   5  11   3       5826.98       5934.23       143.33 o                         
   6  11   3        694.77        747.50        45.94 o                         
   7  11   3       1315.94       1240.89        89.13 o                         
  -7  12   3       1011.37       1006.42        53.99 o                         
  -6  12   3        139.60        123.00        15.49 o                         
  -5  12   3       7259.94       7399.75       131.81 o                         
  -4  12   3       1599.23       1653.94        39.05 o                         
  -3  12   3        985.23        985.34        32.16 o                         
  -2  12   3       6035.59       6344.01       104.80 o                         
  -1  12   3      21538.44      21000.32       262.01 o                         
   0  12   3       4659.98       4735.64        72.21 o                         
   1  12   3       2375.92       2325.91        47.82 o                         
   2  12   3       3024.99       2931.86        59.79 o                         
   3  12   3       8902.96       8705.79       134.47 o                         
   4  12   3        493.54        502.39        24.75 o                         
   5  12   3       5173.51       5378.29       124.91 o                         
   6  12   3        686.06        699.48        37.48 o                         
   7  12   3        380.53        372.06        58.48 o                         
  -7  13   3       1850.27       1850.77        58.61 o                         
  -6  13   3       1163.17       1149.53        41.42 o                         
  -5  13   3       1016.72       1079.24        33.46 o                         
  -4  13   3       4603.35       4835.90        82.25 o                         
  -3  13   3       7042.85       7032.19       129.24 o                         
  -2  13   3      12262.05      11583.64       171.09 o                         
  -1  13   3       9964.63      10218.79       147.20 o                         
   0  13   3       9983.41       9841.47       127.62 o                         
   1  13   3      13324.49      13857.44       191.58 o                         
   2  13   3      32469.46      32774.47       423.66 o                         
   3  13   3       2835.77       2820.08        58.86 o                         
   4  13   3          4.13         14.83         9.18 o                         
   5  13   3        947.19        978.04        44.28 o                         
   6  13   3       4193.87       4179.40       152.08 o                         
   7  13   3        750.20        687.30        69.41 o                         
  -7  14   3         75.95         50.54        22.75 o                         
  -6  14   3        178.63        137.30        16.14 o                         
  -5  14   3       1135.86       1106.73        31.80 o                         
  -4  14   3       3073.08       3249.13        71.35 o                         
  -3  14   3       1414.26       1538.75        42.87 o                         
  -2  14   3       1669.71       1621.45        43.63 o                         
  -1  14   3        168.42        172.20         8.65 o                         
   0  14   3       7343.76       7415.82       100.30 o                         
   1  14   3        511.49        628.06        21.12 o                         
   2  14   3        310.64        351.06        16.74 o                         
   3  14   3       2922.77       2989.56        61.24 o                         
   4  14   3       4134.17       4168.22        89.09 o                         
   5  14   3       1052.13       1080.86        39.24 o                         
   6  14   3        203.23        156.11        34.16 o                         
   7  14   3        430.18        444.05        50.65 o                         
  -7  15   3        102.54         23.07        17.34 o                         
  -6  15   3        215.65        229.35        22.50 o                         
  -5  15   3        230.21        197.41        18.34 o                         
  -4  15   3       1220.62       1251.68        39.53 o                         
  -3  15   3       3206.37       3113.14        67.16 o                         
  -2  15   3         14.39         26.94         6.91 o                         
  -1  15   3       2802.82       2920.72        43.79 o                         
   0  15   3        637.18        655.90        18.75 o                         
   1  15   3       3453.96       3385.70        60.89 o                         
   2  15   3        394.63        426.58        18.55 o                         
   3  15   3          4.85         31.40         7.26 o                         
   4  15   3        638.61        651.21        28.88 o                         
   5  15   3       1399.91       1422.26        44.03 o                         
   6  15   3         90.31         57.50        23.53 o                         
   7  15   3         55.71        119.61        35.32 o                         
  -7  16   3         89.75         26.38        23.06 o                         
  -6  16   3        962.40        958.30        58.71 o                         
  -5  16   3       4067.79       4215.36       117.50 o                         
  -4  16   3       1266.18       1324.09        53.39 o                         
  -3  16   3         27.59         25.95        10.61 o                         
  -2  16   3       5745.84       5765.45       150.79 o                         
  -1  16   3      40865.79      40811.68       523.70 o                         
   0  16   3        829.74        870.34        21.37 o                         
   1  16   3       1897.30       2013.06        43.24 o                         
   2  16   3       1465.18       1493.19        37.41 o                         
   3  16   3      24213.48      24321.10       326.83 o                         
   4  16   3         60.02         44.97         9.67 o                         
   5  16   3        740.57        701.27        41.88 o                         
   6  16   3         10.71         34.30        22.61 o                         
   7  16   3       2229.64       1983.93       137.78 o                         
  -7  17   3        644.10        518.42       140.91 o                         
  -6  17   3        424.37        386.55        44.32 o                         
  -5  17   3       4174.41       4273.66       127.02 o                         
  -4  17   3       9391.89       9984.00       190.36 o                         
  -3  17   3         39.51         28.29         8.32 o                         
  -2  17   3      13989.90      14054.32       221.07 o                         
  -1  17   3       6731.63       6669.86        93.25 o                         
   0  17   3      13524.41      13374.27       164.12 o                         
   1  17   3       2018.54       2077.83        40.80 o                         
   2  17   3      22192.46      22511.78       301.86 o                         
   3  17   3       3163.78       3145.69        63.86 o                         
   4  17   3       3239.74       3110.38        72.82 o                         
   5  17   3         30.26         17.35        16.61 o                         
   6  17   3       5969.79       6239.59       201.61 o                         
  -7  18   3       1545.27       1472.89       133.26 o                         
  -6  18   3         30.52        -13.57        25.22 o                         
  -5  18   3       7585.10       8085.64       219.84 o                         
  -4  18   3       2459.71       2507.51        79.03 o                         
  -3  18   3         91.00         93.35        12.12 o                         
  -2  18   3       2061.44       1928.44        48.93 o                         
  -1  18   3      38440.45      37606.00       442.16 o                         
   0  18   3       2841.85       2917.44        48.75 o                         
   1  18   3       2844.08       2837.82        51.37 o                         
   2  18   3       4793.11       4758.92        86.14 o                         
   3  18   3      16052.84      16184.13       228.87 o                         
   4  18   3        142.05        141.09        15.15 o                         
   5  18   3       2731.11       2856.82        94.72 o                         
   6  18   3        793.89        850.76        62.84 o                         
  -6  19   3         48.92         60.92        25.29 o                         
  -5  19   3        385.92        337.06        39.22 o                         
  -4  19   3       4119.90       4448.57       123.25 o                         
  -3  19   3       3316.21       3322.11        77.32 o                         
  -2  19   3       2209.55       2161.95        57.88 o                         
  -1  19   3       3129.61       3173.28        51.57 o                         
   0  19   3       4726.89       4625.49        66.56 o                         
   1  19   3       4472.20       4533.21        75.50 o                         
   2  19   3       4103.98       3972.14        76.91 o                         
   3  19   3        155.24        222.20        19.69 o                         
   4  19   3         27.66         27.11        10.95 o                         
   5  19   3       1733.99       1808.95        73.17 o                         
   6  19   3        468.24        503.48        53.23 o                         
  -6  20   3       1584.41       1525.58       101.45 o                         
  -5  20   3       1763.31       1839.40        79.59 o                         
  -4  20   3       4522.06       4813.17       130.79 o                         
  -3  20   3          5.76         22.39         8.40 o                         
  -2  20   3       3905.87       3966.32        88.37 o                         
  -1  20   3       4831.67       4875.32        72.20 o                         
   0  20   3      14733.02      14275.04       170.23 o                         
   1  20   3       3873.52       3825.00        61.91 o                         
   2  20   3        458.99        440.10        19.25 o                         
   3  20   3        303.31        352.25        18.55 o                         
   4  20   3       7090.23       6961.17       182.72 o                         
   5  20   3       2442.62       2498.76        88.93 o                         
   6  20   3        264.70        228.19        37.03 o                         
  -6  21   3       2116.98       2230.30        98.51 o                         
  -5  21   3        183.31        217.30        27.59 o                         
  -4  21   3       4421.81       4669.52       130.47 o                         
  -3  21   3       6360.51       6643.02       119.58 o                         
  -2  21   3      13441.82      13142.49       221.91 o                         
  -1  21   3       4476.44       4394.72        69.13 o                         
   0  21   3       1419.22       1481.05        30.53 o                         
   1  21   3       7259.43       7100.15        96.16 o                         
   2  21   3      16992.21      16984.02       211.26 o                         
   3  21   3       4476.09       4569.57        86.41 o                         
   4  21   3        132.67        107.54        16.23 o                         
   5  21   3          7.28         14.06        13.75 o                         
   6  21   3       4800.43       4575.93       165.14 o                         
  -6  22   3        305.66        265.71        64.58 o                         
  -5  22   3       1516.96       1478.52        94.38 o                         
  -4  22   3       2288.54       2414.88        82.85 o                         
  -3  22   3       1451.70       1508.69        47.46 o                         
  -2  22   3       2292.45       2396.03        64.81 o                         
  -1  22   3      11975.93      11853.11       156.87 o                         
   0  22   3       4457.95       4424.83        66.10 o                         
   1  22   3        229.33        241.51        12.17 o                         
   2  22   3         53.64         55.61         7.62 o                         
   3  22   3       7031.53       7153.77       124.26 o                         
   4  22   3        206.09        185.21        19.96 o                         
   5  22   3       1176.69       1214.91        62.07 o                         
   6  22   3         15.50          2.08        22.43 o                         
  -6  23   3        455.00        522.31        56.31 o                         
  -5  23   3       1485.52       1450.92        93.25 o                         
  -4  23   3        610.68        639.23        58.33 o                         
  -3  23   3       8051.99       8183.12       207.95 o                         
  -2  23   3        478.36        472.78        27.29 o                         
  -1  23   3        127.21        138.02         9.89 o                         
   0  23   3       3809.98       3701.76        58.73 o                         
   1  23   3      19540.16      19170.05       225.64 o                         
   2  23   3        319.84        334.87        16.78 o                         
   3  23   3       1953.87       1927.38        45.89 o                         
   4  23   3       2739.30       2732.96        74.37 o                         
   5  23   3       2054.32       1886.78        78.25 o                         
   6  23   3        502.57        591.94       105.48 o                         
  -6  24   3       4961.77       4947.43       166.00 o                         
  -5  24   3        196.13        157.01        36.99 o                         
  -4  24   3       2342.49       2417.28       105.89 o                         
  -3  24   3       5583.18       6027.61       132.48 o                         
  -2  24   3      11915.23      12232.11       203.10 o                         
  -1  24   3        644.68        645.91        21.02 o                         
   0  24   3      15478.29      15333.98       186.67 o                         
   1  24   3       3489.83       3396.54        56.58 o                         
   2  24   3       5493.93       5346.68        89.72 o                         
   3  24   3       1506.64       1463.36        41.72 o                         
   4  24   3      13426.39      12984.87       238.35 o                         
   5  24   3        250.10        235.58        32.07 o                         
   6  24   3          1.24         28.49        23.55 o                         
  -6  25   3       2545.64       2497.95       117.83 o                         
  -5  25   3        297.09        232.96        44.06 o                         
  -4  25   3       1467.88       1450.42        79.28 o                         
  -3  25   3      13137.05      14177.81       277.76 o                         
  -2  25   3       1992.05       2121.05        55.83 o                         
  -1  25   3        637.47        626.45        22.65 o                         
   0  25   3       1651.89       1530.36        34.25 o                         
   1  25   3      26625.41      26076.90       300.12 o                         
   2  25   3        204.92        206.68        14.41 o                         
   3  25   3       3651.00       3742.74        74.96 o                         
   4  25   3        120.43         76.89        14.75 o                         
   5  25   3       6951.33       6599.87       185.68 o                         
   6  25   3        101.05        153.21        43.54 o                         
  -6  26   3       1947.53       1769.60       170.36 o                         
  -5  26   3         10.22        -28.82        28.82 o                         
  -4  26   3        327.23        430.55        52.40 o                         
  -3  26   3       1794.16       1821.54        67.37 o                         
  -2  26   3       4988.96       5169.69       103.58 o                         
  -1  26   3        323.61        317.06        15.50 o                         
   0  26   3        167.00        158.55        11.32 o                         
   1  26   3       1326.78       1367.88        35.01 o                         
   2  26   3        637.90        611.96        22.81 o                         
   3  26   3        692.91        655.62        28.59 o                         
   4  26   3       3898.96       3816.77        85.39 o                         
   5  26   3         23.82          1.02        15.63 o                         
   6  26   3          0.31         -4.80        28.61 o                         
  -6  27   3        172.29        119.09        56.82 o                         
  -5  27   3        508.05        524.89        69.54 o                         
  -4  27   3        173.46        209.97        33.13 o                         
  -3  27   3        270.92        373.05        30.27 o                         
  -2  27   3       1000.12       1035.06        40.43 o                         
  -1  27   3        287.53        323.02        15.70 o                         
   0  27   3        279.02        286.86        15.05 o                         
   1  27   3       1258.12       1224.43        33.07 o                         
   2  27   3       2016.23       1916.83        45.07 o                         
   3  27   3        976.59        897.74        34.69 o                         
   4  27   3        556.22        549.20        36.51 o                         
   5  27   3         71.06         42.03        17.58 o                         
   6  27   3       1029.40        985.81        93.85 o                         
  -6  28   3        412.99        271.11        65.56 o                         
  -5  28   3       1024.82        979.45        94.29 o                         
  -4  28   3       3682.91       3847.79       142.02 o                         
  -3  28   3        258.09        397.41        38.97 o                         
  -2  28   3       2844.12       2974.15        81.90 o                         
  -1  28   3       1411.67       1470.70        36.79 o                         
   0  28   3       8728.47       8387.98       115.93 o                         
   1  28   3       1227.80       1272.00        34.34 o                         
   2  28   3        390.54        362.12        21.93 o                         
   3  28   3        936.54        953.43        39.06 o                         
   4  28   3       5216.17       5276.34       119.50 o                         
   5  28   3        885.81        815.38        51.11 o                         
  -5  29   3        316.94        193.31        50.53 o                         
  -4  29   3         99.57         99.33        26.30 o                         
  -3  29   3      13178.05      13604.10       281.50 o                         
  -2  29   3       5040.03       5300.51       115.58 o                         
  -1  29   3        605.74        656.27        23.66 o                         
   0  29   3       1730.92       1650.25        40.00 o                         
   1  29   3      11442.32      11131.92       162.40 o                         
   2  29   3       1693.52       1659.60        46.85 o                         
   3  29   3       2609.30       2507.27        77.88 o                         
   4  29   3       1125.38       1152.86        50.18 o                         
   5  29   3       2195.08       2118.53        88.83 o                         
  -5  30   3          4.71        -13.61        32.54 o                         
  -4  30   3        113.69        106.17        30.96 o                         
  -3  30   3        785.93        896.63        50.30 o                         
  -2  30   3       4627.42       4814.24       105.49 o                         
  -1  30   3       1231.45       1207.62        34.05 o                         
   0  30   3       5921.52       5872.36       103.41 o                         
   1  30   3       1537.49       1549.12        49.19 o                         
   2  30   3       3023.68       3079.20        71.64 o                         
   3  30   3       2896.62       2901.44        75.27 o                         
   4  30   3       2505.40       2385.08        73.40 o                         
   5  30   3        146.36        122.07        35.65 o                         
  -5  31   3       1049.44       1110.89       107.28 o                         
  -4  31   3       6195.20       6027.40       237.35 o                         
  -3  31   3        116.03        177.92        45.42 o                         
  -2  31   3       3394.56       3476.04        89.93 o                         
  -1  31   3       2756.13       2760.75        58.74 o                         
   0  31   3      10259.11       9618.97       146.64 o                         
   1  31   3       1669.31       1621.97        55.49 o                         
   2  31   3      13222.24      12808.48       206.58 o                         
   3  31   3       1404.94       1451.06        54.13 o                         
   4  31   3        137.51        113.37        24.21 o                         
   5  31   3        752.67        720.32        80.97 o                         
  -5  32   3       5957.86       5851.76       256.72 o                         
  -4  32   3       1772.89       1761.11       104.46 o                         
  -3  32   3         11.13         -3.67        21.69 o                         
  -2  32   3        902.29        999.33        40.86 o                         
  -1  32   3      25030.95      24745.10       321.31 o                         
   0  32   3       4397.04       4156.02        78.87 o                         
   1  32   3       2416.06       2391.87        64.49 o                         
   2  32   3       1794.26       1728.34        50.97 o                         
   3  32   3      14767.91      14407.69       257.82 o                         
   4  32   3        156.35        117.52        26.36 o                         
   5  32   3       3416.58       3359.74       138.69 o                         
  -5  33   3       1071.84        935.37       104.51 o                         
  -4  33   3       2284.47       2201.69       126.40 o                         
  -3  33   3         15.47          6.59        14.30 o                         
  -2  33   3       1251.25       1372.95        49.91 o                         
  -1  33   3       3105.08       3244.73        66.72 o                         
   0  33   3       4934.46       4675.13        85.40 o                         
   1  33   3        131.68        125.45        14.63 o                         
   2  33   3       6118.19       5986.29       111.74 o                         
   3  33   3        529.07        494.02        32.64 o                         
   4  33   3        155.23        137.74        24.31 o                         
   5  33   3         22.56         84.13        52.38 o                         
  -5  34   3          3.66         24.03        43.09 o                         
  -4  34   3          2.53          1.74        30.68 o                         
  -3  34   3          2.93        -12.13        12.13 o                         
  -2  34   3        204.17        233.84        20.84 o                         
  -1  34   3        188.29        295.90        22.70 o                         
   0  34   3        681.80        685.20        29.61 o                         
   1  34   3        162.23        157.04        16.53 o                         
   2  34   3         65.69         67.92        13.13 o                         
   3  34   3       1108.89        971.47        47.12 o                         
   4  34   3        188.66        100.31        33.93 o                         
  -4  35   3        486.23        519.18        92.02 o                         
  -3  35   3        515.23        515.91        35.49 o                         
  -2  35   3       2308.92       2415.96        71.57 o                         
  -1  35   3        937.33        919.55        31.40 o                         
   0  35   3        323.66        344.58        22.39 o                         
   1  35   3       1437.46       1421.93        51.23 o                         
   2  35   3       1762.74       1829.23        56.62 o                         
   3  35   3        207.80        187.99        25.24 o                         
   4  35   3        176.37        212.87        46.45 o                         
  -4  36   3        507.25        477.28        72.11 o                         
  -3  36   3          4.57         -2.56        18.37 o                         
  -2  36   3        351.52        344.49        28.38 o                         
  -1  36   3       5654.42       5640.15       101.39 o                         
   0  36   3        557.81        588.29        30.51 o                         
   1  36   3        347.01        353.16        34.95 o                         
   2  36   3        182.85        201.92        29.19 o                         
   3  36   3       5163.11       5219.21       133.83 o                         
   4  36   3        329.52        210.28        60.03 o                         
  -4  37   3       3122.72       3122.24       167.56 o                         
  -3  37   3          2.05         19.62        14.86 o                         
  -2  37   3       3416.22       3475.97        97.77 o                         
  -1  37   3        964.70        990.49        33.96 o                         
   0  37   3       3788.20       3774.70        76.93 o                         
   1  37   3        768.58        681.71        40.79 o                         
   2  37   3       7130.52       7033.29       142.28 o                         
   3  37   3        418.24        488.47        45.35 o                         
   4  37   3        394.84        298.05        67.72 o                         
  -4  38   3         17.80         20.16        43.81 o                         
  -3  38   3       1145.33       1181.07        59.39 o                         
  -2  38   3       2263.20       2140.62        77.47 o                         
  -1  38   3       3284.51       3277.29        69.82 o                         
   0  38   3          7.68         36.44        11.70 o                         
   1  38   3         18.87         44.81        13.87 o                         
   2  38   3       2222.11       2234.28        68.17 o                         
   3  38   3       1733.99       1829.97        70.63 o                         
   4  38   3        691.97        768.54        85.76 o                         
  -3  39   3       7504.89       7801.54       221.22 o                         
  -2  39   3        230.16        224.72        27.25 o                         
  -1  39   3         26.19         33.70        13.40 o                         
   0  39   3       1516.69       1584.29        50.52 o                         
   1  39   3       7032.35       6967.37       138.13 o                         
   2  39   3         93.83         96.30        19.75 o                         
   3  39   3       1647.83       1620.60        93.34 o                         
  -3  40   3       1164.43       1322.61        90.28 o                         
  -2  40   3       4118.51       4249.62       149.36 o                         
  -1  40   3       1015.28        991.21        44.09 o                         
   0  40   3       5802.17       5743.36       124.42 o                         
   1  40   3       2567.65       2666.12        77.99 o                         
   2  40   3        218.45        204.35        40.63 o                         
   3  40   3         36.01         18.13        29.34 o                         
  -3  41   3       1375.67       1516.58        96.20 o                         
  -2  41   3       1279.64       1516.51        76.85 o                         
  -1  41   3        444.76        477.04        39.10 o                         
   0  41   3          6.32         34.92        13.74 o                         
   1  41   3       1453.56       1379.32        58.19 o                         
   2  41   3        636.17        644.48        54.46 o                         
   3  41   3        283.13        202.59        51.02 o                         
  -2  42   3        366.14        459.09        72.50 o                         
  -1  42   3        354.42        372.19        41.19 o                         
   0  42   3        816.20        826.67        43.77 o                         
   1  42   3        583.80        616.01        67.59 o                         
   2  42   3         25.63         28.33        19.72 o                         
  -2  43   3       1409.28       1536.77       103.78 o                         
  -1  43   3         41.26         43.88        25.59 o                         
   0  43   3        207.26        217.72        44.59 o                         
   2  43   3       1036.68        962.46        75.79 o                         
  -1  44   3         62.26         33.80        55.88 o                         
   0  44   3       4438.18       4542.25       135.27 o                         
   1  44   3        474.28        700.12        59.14 o                         
   0  45   3       1509.22       1420.56        79.34 o                         
  -7   0   4         16.92         11.94        60.82 o                         
  -6   0   4       7014.08       7244.02       196.74 o                         
  -5   0   4       4818.83       4854.25       117.06 o                         
  -4   0   4       4216.08       4416.21        86.32 o                         
  -3   0   4      13563.02      13480.50       213.60 o                         
  -2   0   4      53040.90      52687.12       802.27 o                         
  -1   0   4       5693.48       5713.94       114.57 o                         
   0   0   4      10054.03       9165.07       186.18 o                         
   1   0   4      46341.93      46588.02       832.32 o                         
   2   0   4      33293.28      33625.36       617.55 o                         
   3   0   4        133.15        116.19        16.50 o                         
   4   0   4      29428.07      29444.96       616.20 o                         
   5   0   4       4035.80       4097.32       141.14 o                         
   6   0   4        163.63        341.22        73.23 o                         
   7   0   4        284.80        276.62        57.76 o                         
  -7   1   4        198.33        183.19        30.52 o                         
  -6   1   4       1988.24       2018.04        60.09 o                         
  -5   1   4       2256.96       2324.55        52.24 o                         
  -4   1   4        573.66        570.93        19.26 o                         
  -3   1   4      16050.79      16087.81       177.30 o                         
  -2   1   4       9486.48       9501.47       145.86 o                         
  -1   1   4        332.45        335.69        13.03 o                         
   0   1   4       5136.36       5031.50        80.70 o                         
   1   1   4      65588.89      65644.80       818.51 o                         
   2   1   4       6556.86       6798.09       110.20 o                         
   3   1   4       2430.99       2341.75        54.29 o                         
   4   1   4       2815.26       2944.94        70.41 o                         
   5   1   4       9180.53       9259.22       189.28 o                         
   6   1   4          0.28          0.39        17.60 o                         
   7   1   4       1186.08       1049.68        75.44 o                         
  -7   2   4        447.33        503.32        54.49 o                         
  -6   2   4        418.45        400.70        29.91 o                         
  -5   2   4        743.38        790.63        25.00 o                         
  -4   2   4       2813.27       2962.54        53.51 o                         
  -3   2   4       1746.45       1744.04        31.89 o                         
  -2   2   4       2910.97       2936.74        41.23 o                         
  -1   2   4      20388.72      20075.16       278.22 o                         
   0   2   4       1886.56       1580.35        35.38 o                         
   1   2   4          5.58         23.14         5.06 o                         
   2   2   4      24567.10      24965.70       363.74 o                         
   3   2   4       6404.59       6483.89       109.60 o                         
   4   2   4          1.53         23.13         8.00 o                         
   5   2   4         54.24         76.17        14.99 o                         
   6   2   4        541.25        475.23        46.00 o                         
   7   2   4         58.17         52.78        33.72 o                         
  -7   3   4       2492.66       2499.96        84.78 o                         
  -6   3   4        240.93        280.89        26.17 o                         
  -5   3   4        227.57        255.27        15.50 o                         
  -4   3   4       1524.01       1554.62        34.19 o                         
  -3   3   4       9720.67       9669.57       121.48 o                         
  -2   3   4       8587.08       8394.42       127.87 o                         
  -1   3   4       3851.65       3757.30        63.23 o                         
   0   3   4       1611.83       1540.48        34.76 o                         
   1   3   4       1560.96       1479.71        36.12 o                         
   2   3   4      11396.25      11471.24       176.39 o                         
   3   3   4       3233.90       3288.28        67.50 o                         
   4   3   4        349.49        372.49        24.44 o                         
   5   3   4        750.78        779.34        40.51 o                         
   6   3   4       1598.91       1599.69        79.82 o                         
   7   3   4        560.92        529.24        54.28 o                         
  -7   4   4        503.07        504.52        48.61 o                         
  -6   4   4       1284.90       1363.19        45.94 o                         
  -5   4   4       3306.92       3349.54        62.17 o                         
  -4   4   4       1435.15       1647.51        37.79 o                         
  -3   4   4        648.69        641.32        18.10 o                         
  -2   4   4       1725.30       1531.27        29.05 o                         
  -1   4   4       9179.44       8874.07       126.00 o                         
   0   4   4      14517.69      14429.10       196.03 o                         
   1   4   4       1213.01       1148.93        30.90 o                         
   2   4   4       1272.13       1277.08        35.93 o                         
   3   4   4       1540.39       1519.47        41.39 o                         
   4   4   4       6777.34       6757.31       129.53 o                         
   5   4   4       1520.62       1513.45        60.41 o                         
   6   4   4         41.06         17.09        19.60 o                         
   7   4   4        676.54        718.76        72.96 o                         
  -7   5   4        638.74        662.87        44.72 o                         
  -6   5   4       2953.17       2863.74        69.32 o                         
  -5   5   4       2713.06       2595.42        53.63 o                         
  -4   5   4       5117.32       5074.29        80.00 o                         
  -3   5   4       6875.46       6768.82        88.57 o                         
  -2   5   4       1255.52       1304.63        26.23 o                         
  -1   5   4        128.43        100.31         6.96 o                         
   0   5   4       5735.99       5494.46        90.19 o                         
   1   5   4      14755.46      14983.84       208.49 o                         
   2   5   4         24.58         25.24         6.00 o                         
   3   5   4         91.23        107.86        11.46 o                         
   4   5   4        367.20        434.04        24.78 o                         
   5   5   4       2839.74       2827.79        88.73 o                         
   6   5   4        471.26        434.66        42.92 o                         
   7   5   4        166.53        305.89        75.14 o                         
  -7   6   4        291.63        293.62        32.63 o                         
  -6   6   4        568.28        541.87        28.46 o                         
  -5   6   4       1529.95       1486.59        37.50 o                         
  -4   6   4       1423.55       1426.63        33.85 o                         
  -3   6   4       5262.73       5008.11        71.13 o                         
  -2   6   4       7451.48       7400.97       105.08 o                         
  -1   6   4       5475.05       5431.84        74.95 o                         
   0   6   4        699.90        827.46        25.03 o                         
   1   6   4       4740.59       4774.32        84.41 o                         
   2   6   4       4119.10       3994.28        75.20 o                         
   3   6   4      11458.90      11161.12       168.51 o                         
   4   6   4       1826.05       1750.95        50.78 o                         
   5   6   4        728.24        780.64        43.29 o                         
   6   6   4        500.99        655.47        53.42 o                         
   7   6   4       3176.26       3074.19       109.02 o                         
  -7   7   4       1359.70       1328.88        60.64 o                         
  -6   7   4         81.38         82.58        16.66 o                         
  -5   7   4       3750.62       3668.03        66.69 o                         
  -4   7   4      23199.90      23242.33       304.92 o                         
  -3   7   4         88.82        127.19         8.88 o                         
  -2   7   4       2640.28       2671.74        45.69 o                         
  -1   7   4      18272.86      18342.12       222.60 o                         
   0   7   4      38441.02      37849.39       500.24 o                         
   1   7   4         10.71         12.48         4.56 o                         
   2   7   4      12977.89      13088.90       187.49 o                         
   3   7   4       2454.47       2467.41        56.05 o                         
   4   7   4       4899.27       4878.53        97.49 o                         
   5   7   4        371.26        413.46        32.23 o                         
   6   7   4       8095.19       8213.47       194.71 o                         
   7   7   4        766.57        694.05        57.93 o                         
  -7   8   4       1267.18       1231.54        49.95 o                         
  -6   8   4        171.20        176.11        21.68 o                         
  -5   8   4       8002.84       8004.45       116.54 o                         
  -4   8   4      15235.10      14907.63       212.47 o                         
  -3   8   4       1445.44       1386.48        28.83 o                         
  -2   8   4        274.66        264.75        11.67 o                         
  -1   8   4      39644.57      37823.05       478.38 o                         
   0   8   4      21645.24      22037.64       303.13 o                         
   1   8   4        966.07        945.13        28.20 o                         
   2   8   4       5841.48       5801.54        97.38 o                         
   3   8   4      31279.02      31751.22       419.92 o                         
   4   8   4       2359.97       2314.48        60.35 o                         
   5   8   4       4362.04       4175.28       117.36 o                         
   6   8   4        981.44       1062.35        57.23 o                         
   7   8   4       3160.14       2984.85       119.79 o                         
  -7   9   4        152.89        132.64        27.27 o                         
  -6   9   4         23.40         33.37        14.21 o                         
  -5   9   4       1228.95       1213.60        33.00 o                         
  -4   9   4      12138.43      11884.00       154.14 o                         
  -3   9   4       2427.61       2384.61        40.94 o                         
  -2   9   4       2736.77       2912.58        48.08 o                         
  -1   9   4       3258.96       3040.95        51.29 o                         
   0   9   4      13858.63      14129.99       208.32 o                         
   1   9   4       2028.97       2244.63        50.01 o                         
   2   9   4       7627.67       7929.91       124.36 o                         
   3   9   4       5662.10       5779.24       108.34 o                         
   4   9   4        824.52        802.50        35.07 o                         
   5   9   4        460.96        468.50        34.17 o                         
   6   9   4       1491.92       1455.66        66.98 o                         
   7   9   4        149.44        139.49        37.05 o                         
  -7  10   4        104.58         99.29        18.14 o                         
  -6  10   4        547.96        516.04        29.55 o                         
  -5  10   4       1090.18       1101.02        31.78 o                         
  -4  10   4        110.89        115.63         9.67 o                         
  -3  10   4        514.53        516.48        17.14 o                         
  -2  10   4       2833.86       2841.09        47.82 o                         
  -1  10   4        974.29        952.50        24.21 o                         
   0  10   4       4729.97       4825.32        83.02 o                         
   1  10   4         10.36         12.56         4.46 o                         
   2  10   4         23.69         48.22        11.32 o                         
   3  10   4        517.44        555.24        24.40 o                         
   4  10   4       1977.51       2065.05        60.06 o                         
   5  10   4        749.84        738.69        43.00 o                         
   6  10   4          3.94          9.80        17.08 o                         
   7  10   4         11.20         34.31        27.61 o                         
  -7  11   4       1090.74       1102.90        46.90 o                         
  -6  11   4        682.42        676.92        31.07 o                         
  -5  11   4        434.16        431.96        19.42 o                         
  -4  11   4       3694.36       3817.92        59.50 o                         
  -3  11   4      11744.11      11747.54       146.60 o                         
  -2  11   4      26018.97      26282.14       316.49 o                         
  -1  11   4       2232.57       1974.76        40.29 o                         
   0  11   4       3140.73       3055.43        59.18 o                         
   1  11   4       7640.40       7324.80       114.13 o                         
   2  11   4      34461.13      34134.98       444.18 o                         
   3  11   4      10988.81      10988.76       170.06 o                         
   4  11   4          2.49          4.82         8.69 o                         
   5  11   4        783.77        711.14        42.82 o                         
   6  11   4       2752.31       2786.44        92.53 o                         
   7  11   4        770.26        734.05        76.82 o                         
  -7  12   4        577.14        563.70        46.57 o                         
  -6  12   4         74.81         49.14        12.06 o                         
  -5  12   4       4081.36       4221.58        76.62 o                         
  -4  12   4       4200.91       4215.79        64.67 o                         
  -3  12   4       2027.30       2063.12        39.59 o                         
  -2  12   4        567.97        565.70        17.08 o                         
  -1  12   4      19373.44      18756.22       248.51 o                         
   0  12   4       4217.62       4093.07        70.33 o                         
   1  12   4        627.21        660.99        23.22 o                         
   2  12   4       5103.92       5136.59        90.35 o                         
   3  12   4      15394.35      15549.38       261.07 o                         
   4  12   4       1988.07       1909.53        60.98 o                         
   5  12   4       1381.17       1581.19        66.25 o                         
   6  12   4        601.53        539.96        41.41 o                         
  -7  13   4        107.30         22.17        27.90 o                         
  -6  13   4        160.40        108.42        16.36 o                         
  -5  13   4       3503.86       3414.68        66.75 o                         
  -4  13   4       4230.43       4251.48        72.51 o                         
  -3  13   4       4659.60       4684.89        72.07 o                         
  -2  13   4         95.68        100.80        14.88 o                         
  -1  13   4       1726.61       1618.88        37.27 o                         
   0  13   4      13356.43      13258.21       177.11 o                         
   1  13   4       7412.75       7524.07       116.42 o                         
   2  13   4       1616.68       1630.33        42.71 o                         
   3  13   4         10.77         23.82         7.22 o                         
   4  13   4       1326.92       1452.63        52.46 o                         
   5  13   4       1437.91       1516.99        65.39 o                         
   6  13   4       2097.95       2137.30        88.80 o                         
  -7  14   4        236.53        264.62        38.84 o                         
  -6  14   4       3190.97       3229.67        84.40 o                         
  -5  14   4        178.27        184.57        18.69 o                         
  -4  14   4        629.63        569.95        24.93 o                         
  -3  14   4       7399.49       7568.08       125.07 o                         
  -2  14   4      29350.43      29043.12       394.60 o                         
  -1  14   4        207.72        264.77        12.83 o                         
   0  14   4       8186.33       8107.02       120.91 o                         
   1  14   4      14209.84      14097.66       197.48 o                         
   2  14   4      11623.98      11818.42       175.78 o                         
   3  14   4       2066.49       1960.24        50.45 o                         
   4  14   4       9375.94       9234.27       178.39 o                         
   5  14   4        475.90        515.46        37.85 o                         
   6  14   4        724.40        743.48        45.31 o                         
  -7  15   4       1458.41       1325.68       106.21 o                         
  -6  15   4       3922.75       3825.93       115.96 o                         
  -5  15   4       1017.66       1087.36        47.19 o                         
  -4  15   4         83.98         80.90        11.09 o                         
  -3  15   4       8048.50       8412.90       169.33 o                         
  -2  15   4       8315.98       8305.78       138.81 o                         
  -1  15   4        461.22        464.73        17.04 o                         
   0  15   4       3737.46       3729.43        61.57 o                         
   1  15   4      31502.60      31431.74       408.47 o                         
   2  15   4       1411.29       1499.62        40.12 o                         
   3  15   4          5.20         21.86         7.32 o                         
   4  15   4        710.84        753.87        36.59 o                         
   5  15   4      10875.18      10996.66       236.09 o                         
   6  15   4        653.59        654.29        57.12 o                         
  -7  16   4        381.15        292.55        73.32 o                         
  -6  16   4       2756.33       2635.43       109.93 o                         
  -5  16   4       1013.80        917.09        52.59 o                         
  -4  16   4         60.48         63.70        11.73 o                         
  -3  16   4       3113.92       3024.78        68.68 o                         
  -2  16   4       9681.14       9437.56       148.57 o                         
  -1  16   4        920.64        910.93        25.56 o                         
   0  16   4      15089.52      15371.44       195.36 o                         
   1  16   4       5962.69       6113.75        99.91 o                         
   2  16   4      10260.19      10574.48       159.45 o                         
   3  16   4        164.58        161.39        14.99 o                         
   4  16   4       3984.53       4199.01       105.29 o                         
   5  16   4       1065.53       1092.22        53.98 o                         
   6  16   4        323.82        308.53        46.83 o                         
  -6  17   4        117.37         75.99        26.70 o                         
  -5  17   4          2.25         -3.70        24.79 o                         
  -4  17   4        116.86         95.21        17.29 o                         
  -3  17   4       1106.33       1066.09        41.26 o                         
  -2  17   4       2023.09       2085.48        56.12 o                         
  -1  17   4        127.09        178.35        10.49 o                         
   0  17   4        375.46        421.03        15.48 o                         
   1  17   4       1382.47       1571.18        37.66 o                         
   2  17   4        357.56        391.70        19.71 o                         
   3  17   4        543.81        539.25        26.38 o                         
   4  17   4        159.11        190.29        23.38 o                         
   5  17   4        451.86        411.83        41.75 o                         
   6  17   4          1.43         -3.50        22.23 o                         
  -6  18   4        424.33        344.95        42.66 o                         
  -5  18   4       1186.59       1160.43        55.41 o                         
  -4  18   4       1735.93       1840.72        67.93 o                         
  -3  18   4       1500.15       1388.86        46.17 o                         
  -2  18   4         59.96         82.91        18.13 o                         
  -1  18   4       1314.89       1359.01        30.21 o                         
   0  18   4       4496.27       4584.55        70.35 o                         
   1  18   4       1672.89       1685.05        39.71 o                         
   2  18   4       5450.08       5460.52        95.92 o                         
   3  18   4        170.64        173.99        15.85 o                         
   4  18   4       4807.10       4803.54       121.09 o                         
   5  18   4        412.02        424.29        42.06 o                         
   6  18   4         36.46         50.66        27.70 o                         
  -6  19   4       1417.72       1385.45        78.08 o                         
  -5  19   4       1333.74       1305.34        62.65 o                         
  -4  19   4         45.33         49.02        15.95 o                         
  -3  19   4      20358.01      21042.72       359.92 o                         
  -2  19   4       9058.28       8945.17       168.14 o                         
  -1  19   4          2.28          8.39         3.43 o                         
   0  19   4        982.08       1000.10        27.81 o                         
   1  19   4      27429.13      28018.93       342.57 o                         
   2  19   4       6785.65       6741.69       112.90 o                         
   3  19   4       3748.12       3881.04        82.11 o                         
   4  19   4       2090.28       2067.79        59.53 o                         
   5  19   4       3723.43       3555.80       124.13 o                         
   6  19   4        494.47        526.69        67.27 o                         
  -6  20   4       2226.32       2093.74        95.35 o                         
  -5  20   4        994.31        989.72        70.77 o                         
  -4  20   4       1357.21       1517.40        67.92 o                         
  -3  20   4      10420.08      10159.03       192.86 o                         
  -2  20   4      10370.10      10332.05       207.59 o                         
  -1  20   4         38.52         45.94         5.75 o                         
   0  20   4       9476.84       9389.65       131.36 o                         
   1  20   4       9752.87       9940.47       139.75 o                         
   2  20   4       4145.09       4222.41        80.29 o                         
   3  20   4        118.99        147.85        25.46 o                         
   4  20   4       9150.02       9419.25       164.52 o                         
   5  20   4        447.33        416.73        42.70 o                         
   6  20   4        128.92         91.41        31.92 o                         
  -6  21   4          5.03         39.87        30.40 o                         
  -5  21   4       2320.10       2434.79       130.84 o                         
  -4  21   4       5023.84       5112.91       131.12 o                         
  -3  21   4        449.37        439.25        30.42 o                         
  -2  21   4        457.14        544.67        29.56 o                         
  -1  21   4       9073.20       9010.48       115.30 o                         
   0  21   4      13846.99      13969.19       191.92 o                         
   1  21   4       3367.95       3401.80        62.84 o                         
   2  21   4       4651.69       4787.92        85.08 o                         
   3  21   4       1064.78       1124.95        40.53 o                         
   4  21   4       2127.49       2230.78        75.71 o                         
   5  21   4       1367.87       1459.09        75.80 o                         
   6  21   4       2261.43       2211.30       114.39 o                         
  -6  22   4        233.04        199.32        57.06 o                         
  -5  22   4       3523.48       3622.50       155.57 o                         
  -4  22   4       4173.28       4511.83       133.83 o                         
  -3  22   4       3050.07       3045.54        80.43 o                         
  -2  22   4         70.67         69.02        11.81 o                         
  -1  22   4      28645.77      28469.33       361.43 o                         
   0  22   4       5372.42       5428.47        79.63 o                         
   1  22   4        955.98        934.43        28.09 o                         
   2  22   4       4785.14       4705.28        87.61 o                         
   3  22   4      14737.79      14628.04       237.67 o                         
   4  22   4       1154.92       1157.90        45.43 o                         
   5  22   4       2334.62       2358.62        98.53 o                         
   6  22   4        866.11        858.04        99.26 o                         
  -6  23   4        496.14        570.32        54.75 o                         
  -5  23   4        684.97        724.54        67.98 o                         
  -4  23   4       3447.01       3529.20       123.90 o                         
  -3  23   4       6295.14       6366.62       138.15 o                         
  -2  23   4       1321.57       1429.42        48.13 o                         
  -1  23   4       3445.10       3390.17        59.87 o                         
   0  23   4      10590.89      10676.41       137.00 o                         
   1  23   4        393.02        433.87        18.35 o                         
   2  23   4       7757.16       7859.59       123.57 o                         
   3  23   4       5293.81       5365.86       109.73 o                         
   4  23   4       1503.23       1412.83        50.66 o                         
   5  23   4        172.10        187.33        30.75 o                         
   6  23   4       4863.34       4375.07       188.39 o                         
  -6  24   4         54.18         78.59        39.39 o                         
  -5  24   4        143.41        106.12        31.63 o                         
  -4  24   4        128.26        104.55        31.74 o                         
  -3  24   4        285.52        252.08        28.19 o                         
  -2  24   4         26.73         26.57         9.93 o                         
  -1  24   4       1975.28       2061.78        42.92 o                         
   0  24   4        906.00        894.21        25.16 o                         
   1  24   4          1.35          5.28         5.46 o                         
   2  24   4        455.27        443.13        22.23 o                         
   3  24   4       1736.26       1833.91        54.32 o                         
   4  24   4        367.56        387.84        32.77 o                         
   5  24   4        318.70        285.66        35.14 o                         
   6  24   4          0.04          0.35        34.10 o                         
  -6  25   4          1.18         25.12        67.96 o                         
  -5  25   4        447.51        413.41        69.37 o                         
  -4  25   4        906.44        944.69        66.76 o                         
  -3  25   4        228.16        223.10        27.07 o                         
  -2  25   4        947.01       1010.34        40.50 o                         
  -1  25   4         64.90         59.67         7.79 o                         
   0  25   4        276.59        263.92        14.04 o                         
   1  25   4        392.15        371.64        18.58 o                         
   2  25   4        831.06        866.62        29.70 o                         
   3  25   4        621.58        641.95        31.50 o                         
   4  25   4         57.52         41.73        19.11 o                         
   5  25   4         18.68         50.72        34.96 o                         
  -6  26   4         14.96         -2.17        66.08 o                         
  -5  26   4       3267.10       3391.18       157.34 o                         
  -4  26   4       1378.24       1499.16        84.63 o                         
  -3  26   4        321.69        351.13        29.52 o                         
  -2  26   4       1900.40       1950.74        59.91 o                         
  -1  26   4       7811.12       7762.69       119.24 o                         
   0  26   4        960.83        960.89        27.50 o                         
   1  26   4         76.98         52.30         8.80 o                         
   2  26   4        422.45        457.20        21.93 o                         
   3  26   4       7799.98       7716.48       141.46 o                         
   4  26   4        128.54         74.30        25.34 o                         
   5  26   4        427.00        405.38        61.83 o                         
  -5  27   4       2045.53       2032.92       120.64 o                         
  -4  27   4       6263.76       6056.29       207.40 o                         
  -3  27   4        356.22        391.86        36.41 o                         
  -2  27   4       4666.06       4834.94       109.14 o                         
  -1  27   4       7581.27       7465.63       115.21 o                         
   0  27   4       7436.36       7330.20       118.69 o                         
   1  27   4         59.62         57.78         8.90 o                         
   2  27   4       8924.62       8977.31       135.90 o                         
   3  27   4       1540.39       1531.66        48.16 o                         
   4  27   4        753.24        765.76        46.32 o                         
   5  27   4         13.31         -5.90        17.76 o                         
  -5  28   4       1979.89       2126.43       136.14 o                         
  -4  28   4       1827.13       1954.67       101.24 o                         
  -3  28   4       3319.98       3529.22       124.88 o                         
  -2  28   4       3024.98       3016.32        83.75 o                         
  -1  28   4      10750.71      10817.17       172.18 o                         
   0  28   4        107.83        120.09        16.25 o                         
   1  28   4         34.19         30.06         9.31 o                         
   2  28   4       3448.00       3515.71        72.92 o                         
   3  28   4       2693.18       2660.24        67.25 o                         
   4  28   4         13.96        -15.28        15.28 o                         
   5  28   4        404.77        372.16        50.94 o                         
  -5  29   4        886.56        882.29        93.09 o                         
  -4  29   4        568.91        552.64        68.86 o                         
  -3  29   4       1752.91       1692.79        78.91 o                         
  -2  29   4        616.83        684.93        37.31 o                         
  -1  29   4        761.70        777.56        26.56 o                         
   0  29   4       1422.64       1435.19        38.32 o                         
   1  29   4      10314.88      10347.75       156.88 o                         
   2  29   4          6.47         -5.07         8.77 o                         
   3  29   4          9.49          4.09        11.94 o                         
   4  29   4        469.84        475.17        36.54 o                         
   5  29   4       2780.44       2747.14       144.42 o                         
  -5  30   4       1967.40       1969.07       184.49 o                         
  -4  30   4       1677.38       1546.53       118.17 o                         
  -3  30   4       2634.17       2916.97       105.85 o                         
  -2  30   4       4141.82       4276.27       115.64 o                         
  -1  30   4       4248.86       4082.86        76.35 o                         
   0  30   4      13722.57      13282.54       186.04 o                         
   1  30   4       4317.73       4307.44        79.41 o                         
   2  30   4       1654.70       1603.18        49.44 o                         
   3  30   4       1577.31       1579.36        67.22 o                         
   4  30   4       6157.96       6047.47       146.99 o                         
   5  30   4       1329.63       1298.72        78.14 o                         
  -5  31   4        172.27        165.77        56.31 o                         
  -4  31   4       1525.54       1592.37       113.57 o                         
  -3  31   4       4138.73       4304.18       149.07 o                         
  -2  31   4       4642.45       4403.92       116.32 o                         
  -1  31   4          5.92          1.52         8.92 o                         
   0  31   4        571.71        551.83        24.85 o                         
   1  31   4       2679.52       2643.74        61.10 o                         
   2  31   4       5227.67       5087.18       105.01 o                         
   3  31   4       2312.21       2293.65        77.51 o                         
   4  31   4         48.52         45.95        23.32 o                         
   5  31   4        737.87        473.50        97.27 o                         
  -5  32   4         68.90        -22.38        53.80 o                         
  -4  32   4        259.38        209.24        45.70 o                         
  -3  32   4         80.04         67.68        20.18 o                         
  -2  32   4        130.76        116.35        20.13 o                         
  -1  32   4        318.62        300.41        24.22 o                         
   0  32   4        220.33        228.04        20.09 o                         
   1  32   4        577.55        536.04        29.25 o                         
   2  32   4        622.43        673.54        39.95 o                         
   3  32   4        958.04        920.74        47.95 o                         
   4  32   4          1.52        -16.70        16.70 o                         
  -5  33   4        147.52         74.43        57.73 o                         
  -4  33   4          1.05        -29.72        29.72 o                         
  -3  33   4       4445.46       4343.35       166.33 o                         
  -2  33   4       2505.51       2343.77        94.15 o                         
  -1  33   4        366.26        350.00        21.16 o                         
   0  33   4       1927.15       1861.79        53.28 o                         
   1  33   4       6198.30       6058.63       120.73 o                         
   2  33   4        961.95       1031.86        45.17 o                         
   3  33   4        591.78        639.56        42.45 o                         
   4  33   4       1520.97       1515.84        81.97 o                         
  -4  34   4        673.08        682.56        93.52 o                         
  -3  34   4       1810.93       1833.10        99.77 o                         
  -2  34   4       8136.85       7928.70       175.52 o                         
  -1  34   4         17.41         18.96        11.75 o                         
   0  34   4       5235.66       5138.99       108.24 o                         
   1  34   4       3048.74       3082.36        81.56 o                         
   2  34   4       3367.28       3276.18        83.27 o                         
   3  34   4         16.88         26.22        13.82 o                         
   4  34   4       5294.25       5214.53       167.51 o                         
  -4  35   4        760.89        766.85        81.39 o                         
  -3  35   4       1237.54       1254.77        60.97 o                         
  -2  35   4        926.57        881.71        45.10 o                         
  -1  35   4        494.90        485.39        31.70 o                         
   0  35   4       2331.13       2203.51        63.44 o                         
   1  35   4       9079.14       9073.10       171.59 o                         
   2  35   4         84.46         75.08        17.98 o                         
   3  35   4         46.11         45.45        18.08 o                         
   4  35   4        161.80         81.14        33.89 o                         
  -4  36   4        280.46        256.79        63.01 o                         
  -3  36   4       1043.74       1123.78        51.24 o                         
  -2  36   4       1823.28       1697.81        65.91 o                         
  -1  36   4       1127.61       1072.91        46.02 o                         
   0  36   4       1461.86       1365.61        46.66 o                         
   1  36   4        709.04        694.82        41.24 o                         
   2  36   4       1687.56       1685.65        57.21 o                         
   3  36   4       1178.92       1152.59        63.27 o                         
   4  36   4        298.05        113.22        69.97 o                         
  -4  37   4        544.32        476.18        69.07 o                         
  -3  37   4        549.66        555.15        40.46 o                         
  -2  37   4        752.39        676.13        41.08 o                         
  -1  37   4        766.58        810.30        36.41 o                         
   0  37   4       2167.27       2227.91        64.34 o                         
   1  37   4         17.18         31.41        26.30 o                         
   2  37   4       2110.90       1967.88        71.32 o                         
   3  37   4        377.88        263.35        66.51 o                         
  -3  38   4        213.56        311.35        45.64 o                         
  -2  38   4        428.02        482.45        42.85 o                         
  -1  38   4       2323.41       2310.67        67.02 o                         
   0  38   4       3842.01       3858.23        87.09 o                         
   1  38   4        140.57        181.83        30.25 o                         
   2  38   4        208.91        127.26        22.97 o                         
   3  38   4       1698.98       1612.45        91.70 o                         
  -3  39   4       2888.81       2981.53       126.34 o                         
  -2  39   4       2169.99       2209.50        77.69 o                         
  -1  39   4        184.63        169.47        29.13 o                         
   0  39   4         53.11         35.87        15.02 o                         
   1  39   4       4045.82       4138.21       113.95 o                         
   2  39   4       1557.32       1603.78        76.33 o                         
   3  39   4        874.71        678.67        64.70 o                         
  -3  40   4        552.67        594.98        69.08 o                         
  -2  40   4       1697.93       1669.30        74.47 o                         
  -1  40   4       1184.94       1110.28        47.70 o                         
   0  40   4        218.27        184.31        30.76 o                         
   1  40   4         68.46         41.13        18.13 o                         
   2  40   4        303.91        272.86        46.93 o                         
   3  40   4       1229.98       1310.92       112.24 o                         
  -2  41   4       1049.64       1171.81        62.53 o                         
  -1  41   4       3261.86       3095.09        91.34 o                         
   0  41   4       3733.02       3738.69       101.08 o                         
   1  41   4          0.10        -19.13        20.17 o                         
  -2  42   4         23.75        -17.89        20.44 o                         
  -1  42   4       6846.84       6654.58       196.59 o                         
   0  42   4        843.65        936.96        49.20 o                         
   1  42   4        375.64        271.92        36.32 o                         
   2  42   4       1353.14       1139.01        84.26 o                         
  -1  43   4        504.68        586.46        65.47 o                         
   0  43   4       1319.78       1075.31        64.01 o                         
   1  43   4        540.15        537.32        58.70 o                         
   0  44   4        572.43        632.23        60.16 o                         
  -7   1   5       1312.63       1285.27       102.52 o                         
  -6   1   5        382.25        337.26        28.23 o                         
  -5   1   5          1.83         10.89        11.15 o                         
  -4   1   5       6063.67       6141.64        91.08 o                         
  -3   1   5       8885.79       8625.11       105.02 o                         
  -2   1   5       2239.21       2223.17        38.12 o                         
  -1   1   5      10084.75      10180.46       138.30 o                         
   0   1   5      10791.65      11210.34       162.10 o                         
   1   1   5       3764.41       3808.04        72.13 o                         
   2   1   5       8459.73       8167.25       136.85 o                         
   3   1   5       8068.18       8089.57       134.46 o                         
   4   1   5         66.18         87.56        16.01 o                         
   5   1   5         20.07          8.86        18.84 o                         
   6   1   5       3450.68       3297.28       123.13 o                         
  -7   2   5       1407.56       1469.45        66.90 o                         
  -6   2   5        604.51        608.93        32.78 o                         
  -5   2   5       5385.74       5804.72        98.03 o                         
  -4   2   5       4978.74       4840.84        77.27 o                         
  -3   2   5       2096.57       2054.89        35.44 o                         
  -2   2   5         42.48         47.53         5.57 o                         
  -1   2   5      32955.61      32647.79       440.54 o                         
   0   2   5      24712.01      25208.63       332.67 o                         
   1   2   5          5.62         16.69         7.15 o                         
   2   2   5       1001.76        993.65        34.22 o                         
   3   2   5      23328.37      22973.46       331.10 o                         
   4   2   5       3104.03       3220.30        86.22 o                         
   5   2   5        811.04        885.98        59.35 o                         
   6   2   5        814.04        917.94        63.14 o                         
  -7   3   5        357.37        376.99        51.06 o                         
  -6   3   5        166.06        180.94        29.90 o                         
  -5   3   5       6195.08       6298.88       100.65 o                         
  -4   3   5       2034.71       2103.61        43.21 o                         
  -3   3   5         28.82         38.05         6.05 o                         
  -2   3   5          0.34         14.13         3.47 o                         
  -1   3   5      12673.92      12404.38       172.19 o                         
   0   3   5      25359.14      25653.91       352.73 o                         
   1   3   5       1597.91       1625.58        41.95 o                         
   2   3   5       8175.66       8374.48       134.17 o                         
   3   3   5       2917.16       2910.35        72.14 o                         
   4   3   5       8240.61       8422.97       157.87 o                         
   5   3   5         47.42         41.50        18.12 o                         
   6   3   5       2831.02       2987.42       114.54 o                         
  -7   4   5        755.96        754.34        52.22 o                         
  -6   4   5       2107.55       2181.35        60.00 o                         
  -5   4   5        312.27        302.45        19.21 o                         
  -4   4   5        706.17        672.61        22.67 o                         
  -3   4   5       9082.91       8989.80       110.36 o                         
  -2   4   5       7005.67       6767.84        87.82 o                         
  -1   4   5       2570.94       2797.53        51.60 o                         
   0   4   5       1909.37       2151.71        49.93 o                         
   1   4   5       6970.41       6899.75       117.36 o                         
   2   4   5       4723.25       4633.84        85.91 o                         
   3   4   5       1533.31       1489.17        43.76 o                         
   4   4   5        515.89        559.66        32.15 o                         
   5   4   5       1734.80       1785.02        82.27 o                         
   6   4   5        382.89        397.14        44.35 o                         
  -7   5   5        599.31        606.01        63.03 o                         
  -6   5   5       2885.36       2819.88        65.26 o                         
  -5   5   5        825.16        848.20        27.72 o                         
  -4   5   5         70.81         67.43         9.29 o                         
  -3   5   5      15592.17      15471.72       175.40 o                         
  -2   5   5       8230.81       8174.16       110.46 o                         
  -1   5   5       6345.45       6433.22        97.12 o                         
   0   5   5       2084.78       2166.76        50.01 o                         
   1   5   5      18971.82      18908.63       261.44 o                         
   2   5   5       1258.28       1278.04        37.92 o                         
   3   5   5         15.62         30.19         8.15 o                         
   4   5   5        605.69        666.37        35.25 o                         
   5   5   5       7883.72       7986.28       208.39 o                         
   6   5   5        718.05        731.73        56.82 o                         
  -7   6   5         36.46         34.51        23.63 o                         
  -6   6   5        976.81       1026.05        34.90 o                         
  -5   6   5       2344.31       2295.22        49.48 o                         
  -4   6   5       2783.76       2836.78        53.01 o                         
  -3   6   5       4034.71       4190.27        61.24 o                         
  -2   6   5       3700.62       3591.69        59.22 o                         
  -1   6   5       3614.40       3670.67        68.12 o                         
   0   6   5       4925.36       4882.19        84.88 o                         
   1   6   5       6263.84       6351.06       105.98 o                         
   2   6   5       5940.39       5866.90       102.36 o                         
   3   6   5       2749.41       2705.55        63.03 o                         
   4   6   5       9111.63       9230.64       169.33 o                         
   5   6   5        808.80        881.07        53.53 o                         
   6   6   5        370.83        325.28        40.76 o                         
  -7   7   5        632.54        652.85        61.36 o                         
  -6   7   5         43.56         37.72        10.91 o                         
  -5   7   5        403.75        367.51        18.83 o                         
  -4   7   5       3668.54       3584.66        64.71 o                         
  -3   7   5       5695.52       5662.75        76.13 o                         
  -2   7   5       2742.28       2555.89        46.33 o                         
  -1   7   5       2078.29       2152.67        40.53 o                         
   0   7   5        895.07        832.85        26.62 o                         
   1   7   5       2577.20       2649.60        56.70 o                         
   2   7   5       4106.64       4129.98        79.55 o                         
   3   7   5        624.95        578.04        26.75 o                         
   4   7   5         81.28         70.23        14.12 o                         
   5   7   5          2.59         -6.75        15.74 o                         
   6   7   5        401.73        447.55        52.55 o                         
  -7   8   5        215.88        207.74        30.16 o                         
  -6   8   5        163.10        194.98        18.82 o                         
  -5   8   5         43.83         35.43        11.89 o                         
  -4   8   5         17.79         32.77         8.25 o                         
  -3   8   5       1026.24       1039.23        27.09 o                         
  -2   8   5       3696.20       3824.33        61.61 o                         
  -1   8   5        512.58        548.52        17.80 o                         
   0   8   5          1.43         17.56         4.93 o                         
   1   8   5       2819.51       2742.19        58.39 o                         
   2   8   5       5167.22       5164.06        93.51 o                         
   3   8   5         52.10         45.67         9.24 o                         
   4   8   5        935.72        936.53        40.66 o                         
   5   8   5         16.75         31.43        14.86 o                         
   6   8   5       1318.37       1283.50        74.21 o                         
  -7   9   5       1672.43       1541.04        72.07 o                         
  -6   9   5       3241.54       3182.22        71.57 o                         
  -5   9   5        946.76        990.62        34.16 o                         
  -4   9   5        937.00        948.74        26.35 o                         
  -3   9   5       5998.83       5813.84        81.10 o                         
  -2   9   5      19130.73      18553.45       233.65 o                         
  -1   9   5       9253.58       9624.09       122.07 o                         
   0   9   5       1824.05       1819.58        42.23 o                         
   1   9   5      22498.23      22326.41       314.56 o                         
   2   9   5       7973.32       7872.23       128.17 o                         
   3   9   5        562.15        559.90        27.04 o                         
   4   9   5       4212.14       4285.18        98.45 o                         
   5   9   5       8175.30       8015.46       192.84 o                         
   6   9   5        839.85        768.82        60.28 o                         
  -7  10   5        201.99        108.05        27.48 o                         
  -6  10   5       6623.11       6349.08       116.96 o                         
  -5  10   5       4151.46       3906.74        74.29 o                         
  -4  10   5        505.72        525.45        19.34 o                         
  -3  10   5       3288.35       3155.20        52.77 o                         
  -2  10   5      25000.63      24560.67       313.51 o                         
  -1  10   5       6784.67       6928.32       101.54 o                         
   0  10   5      15515.36      15272.38       213.48 o                         
   1  10   5      19947.86      19599.63       268.73 o                         
   2  10   5      10303.91      10222.07       157.65 o                         
   3  10   5        671.67        712.41        30.67 o                         
   4  10   5      10522.27      10624.37       189.21 o                         
   5  10   5       5619.63       5572.93       149.03 o                         
   6  10   5        180.95        130.67        29.84 o                         
  -7  11   5         79.47         79.84        21.23 o                         
  -6  11   5       2153.47       2143.12        55.89 o                         
  -5  11   5       2738.16       2711.10        56.06 o                         
  -4  11   5       1996.23       1986.58        39.93 o                         
  -3  11   5        484.07        526.75        18.91 o                         
  -2  11   5       3829.41       3733.10        66.48 o                         
  -1  11   5       7637.85       7643.88       113.93 o                         
   0  11   5       4994.10       4759.80        88.73 o                         
   1  11   5      11002.23      10975.10       163.38 o                         
   2  11   5        262.53        269.62        17.15 o                         
   3  11   5        843.95        870.24        34.80 o                         
   4  11   5       1327.98       1390.81        48.68 o                         
   5  11   5       3806.30       3715.34       114.79 o                         
   6  11   5         13.32         31.66        21.89 o                         
  -6  12   5        678.81        587.21        29.83 o                         
  -5  12   5       2251.95       2254.97        49.09 o                         
  -4  12   5       3046.06       3206.84        65.24 o                         
  -3  12   5       2893.88       2994.93        53.75 o                         
  -2  12   5       1797.08       1844.42        38.94 o                         
  -1  12   5      11927.53      11802.13       157.99 o                         
   0  12   5       9619.43       9692.99       159.96 o                         
   1  12   5        187.91        208.66        14.61 o                         
   2  12   5       1238.33       1184.49        36.83 o                         
   3  12   5       8821.30       8709.81       149.92 o                         
   4  12   5        413.71        453.79        32.28 o                         
   5  12   5        387.70        457.98        39.89 o                         
   6  12   5       1439.35       1384.57        78.01 o                         
  -6  13   5        424.33        445.67        28.10 o                         
  -5  13   5        113.15        125.07        14.88 o                         
  -4  13   5       3744.75       3881.98        62.69 o                         
  -3  13   5       6370.68       6462.13        94.38 o                         
  -2  13   5       6517.37       6456.42       100.44 o                         
  -1  13   5       6192.89       6470.40        96.79 o                         
   0  13   5       3156.50       3136.68        64.36 o                         
   1  13   5       9057.44       9271.80       142.83 o                         
   2  13   5      12111.27      11854.81       178.89 o                         
   3  13   5       3815.75       3864.80        83.65 o                         
   4  13   5        752.02        691.88        34.13 o                         
   5  13   5        258.78        286.74        30.74 o                         
   6  13   5       4825.21       4886.64       155.80 o                         
  -6  14   5        386.58        248.29        42.84 o                         
  -5  14   5       1508.78       1536.16        65.36 o                         
  -4  14   5       1899.83       1962.17        44.22 o                         
  -3  14   5        356.62        384.41        15.58 o                         
  -2  14   5       4383.53       4339.96        74.18 o                         
  -1  14   5       2124.44       2068.97        44.13 o                         
   0  14   5       2335.75       2349.53        48.64 o                         
   1  14   5        312.54        329.30        18.03 o                         
   2  14   5        954.64        965.90        33.05 o                         
   3  14   5       7112.28       7183.10       129.82 o                         
   4  14   5       1910.28       1966.63        64.58 o                         
   5  14   5       1062.61       1072.53        57.64 o                         
   6  14   5        407.94        390.50        53.58 o                         
  -6  15   5         81.86         18.55        29.19 o                         
  -5  15   5        414.47        412.02        37.99 o                         
  -4  15   5       1296.04       1283.86        40.67 o                         
  -3  15   5        386.32        374.56        20.86 o                         
  -2  15   5        298.78        319.59        15.04 o                         
  -1  15   5       2221.23       2204.22        46.95 o                         
   0  15   5       7173.63       7046.10       108.38 o                         
   1  15   5       4360.10       4355.15        80.82 o                         
   2  15   5          9.04         12.09         6.09 o                         
   3  15   5        142.21        203.66        18.12 o                         
   4  15   5        535.94        562.93        34.09 o                         
   5  15   5        909.15        985.44        55.03 o                         
   6  15   5         18.66         29.08        26.86 o                         
  -6  16   5        151.95         92.32        28.90 o                         
  -5  16   5        187.65        176.63        24.79 o                         
  -4  16   5       4208.68       4192.26        90.34 o                         
  -3  16   5        999.52       1073.04        39.77 o                         
  -2  16   5       2653.50       2650.23        56.22 o                         
  -1  16   5       5919.95       6012.84        94.99 o                         
   0  16   5       6883.40       6808.56       101.38 o                         
   1  16   5       1537.80       1482.22        40.02 o                         
   2  16   5       2683.08       2670.04        60.68 o                         
   3  16   5       9401.98       9448.36       165.23 o                         
   4  16   5       1129.72       1235.02        50.26 o                         
   5  16   5        168.10        179.41        29.21 o                         
   6  16   5         22.79        -11.47        21.29 o                         
  -6  17   5          0.01         25.36        30.05 o                         
  -5  17   5       1790.20       1784.61        58.94 o                         
  -4  17   5       5943.06       6114.75       122.06 o                         
  -3  17   5       2694.02       2615.42        67.36 o                         
  -2  17   5       1987.18       1989.64        46.16 o                         
  -1  17   5      11042.50      10800.51       152.89 o                         
   0  17   5      23654.88      23780.38       295.15 o                         
   1  17   5         30.96         16.73         6.23 o                         
   2  17   5       8821.48       8704.69       141.05 o                         
   3  17   5       5589.00       5468.16       113.08 o                         
   4  17   5       8883.73       8766.34       185.81 o                         
   5  17   5         25.40         26.51        25.69 o                         
   6  17   5       3176.76       3496.96       219.97 o                         
  -6  18   5        352.26        435.93        64.63 o                         
  -5  18   5       2682.74       2729.44        80.00 o                         
  -4  18   5       6960.00       6731.00       140.80 o                         
  -3  18   5       3733.47       3716.56        85.41 o                         
  -2  18   5       1025.74        972.35        29.68 o                         
  -1  18   5      17688.86      17216.12       230.73 o                         
   0  18   5       7333.81       7214.06       103.98 o                         
   1  18   5         45.06         27.20         9.04 o                         
   2  18   5       6188.12       6378.27       111.71 o                         
   3  18   5       8224.31       8491.11       148.95 o                         
   4  18   5       1084.68       1056.04        49.64 o                         
   5  18   5        842.95        823.07        56.67 o                         
   6  18   5       1155.84       1173.29        90.88 o                         
  -6  19   5        905.10       1035.48        86.13 o                         
  -5  19   5        508.01        601.91        47.86 o                         
  -4  19   5       2996.31       3145.37        96.17 o                         
  -3  19   5        930.79        852.65        36.75 o                         
  -2  19   5        370.69        377.14        18.02 o                         
  -1  19   5       5283.07       5305.55        88.66 o                         
   0  19   5       3508.80       3556.68        65.52 o                         
   1  19   5        819.37        784.60        27.63 o                         
   2  19   5        313.51        346.86        21.83 o                         
   3  19   5        910.53        924.43        37.32 o                         
   4  19   5        516.11        492.52        35.95 o                         
   5  19   5        846.91        956.08        53.45 o                         
   6  19   5         39.07         58.12        43.87 o                         
  -6  20   5        803.23        841.79        64.79 o                         
  -5  20   5       3470.57       3496.61       109.25 o                         
  -4  20   5        458.10        416.77        33.04 o                         
  -3  20   5        512.84        612.20        38.12 o                         
  -2  20   5       6738.77       6802.32       112.98 o                         
  -1  20   5       3732.55       3709.37        68.40 o                         
   0  20   5       4966.38       4932.86        83.01 o                         
   1  20   5       3127.23       3144.06        62.86 o                         
   2  20   5        692.51        680.77        29.51 o                         
   3  20   5        770.28        835.18        34.82 o                         
   4  20   5       4017.94       4097.97       112.32 o                         
   5  20   5       1728.78       1661.81        76.76 o                         
   6  20   5        179.67        220.41        57.72 o                         
  -6  21   5        218.35        163.27       105.27 o                         
  -5  21   5          1.02         37.43        22.28 o                         
  -4  21   5       3733.47       3863.37       109.82 o                         
  -3  21   5       8462.84       8570.50       225.22 o                         
  -2  21   5       3044.78       3040.66        69.96 o                         
  -1  21   5       4407.55       4444.32        76.75 o                         
   0  21   5       2894.15       2942.95        58.48 o                         
   1  21   5      13039.94      13191.93       186.47 o                         
   2  21   5       9653.26       9921.46       165.99 o                         
   3  21   5       2420.68       2523.51        75.30 o                         
   4  21   5          1.56        -11.25        13.25 o                         
   5  21   5        855.87        874.23        54.34 o                         
   6  21   5       1489.74       1321.31       102.77 o                         
  -6  22   5         99.90         98.66        72.93 o                         
  -5  22   5        806.58        933.27        77.27 o                         
  -4  22   5       1232.59       1219.55        58.01 o                         
  -3  22   5        851.56        859.88        47.10 o                         
  -2  22   5        642.00        662.40        27.69 o                         
  -1  22   5       6085.08       5997.03        92.21 o                         
   0  22   5       2443.58       2513.50        54.38 o                         
   1  22   5         24.34         23.99         6.99 o                         
   2  22   5        513.49        561.33        26.57 o                         
   3  22   5       4079.08       4117.66       101.15 o                         
   4  22   5        755.16        698.66        45.50 o                         
   5  22   5         80.01         78.85        27.46 o                         
  -6  23   5        861.76        955.10        99.71 o                         
  -5  23   5       2787.71       2856.21       137.67 o                         
  -4  23   5         57.31         54.81        22.66 o                         
  -3  23   5       1010.45       1177.74        52.41 o                         
  -2  23   5       6067.95       5830.27       113.79 o                         
  -1  23   5       1818.70       1790.09        37.56 o                         
   0  23   5       4693.76       4789.78        85.34 o                         
   1  23   5       4609.19       4710.94        86.83 o                         
   2  23   5        980.64       1005.51        35.81 o                         
   3  23   5          1.30         -8.77        10.57 o                         
   4  23   5       4325.10       4271.10       127.32 o                         
   5  23   5       1398.17       1380.59        88.76 o                         
  -6  24   5       2056.74       2133.76       203.59 o                         
  -5  24   5       3134.59       3430.00       153.74 o                         
  -4  24   5         81.69          9.74        27.11 o                         
  -3  24   5       4193.39       4324.13       126.25 o                         
  -2  24   5      10690.20      10809.60       201.29 o                         
  -1  24   5       2147.41       2067.78        44.65 o                         
   0  24   5        651.44        634.98        24.08 o                         
   1  24   5       7223.78       7474.52       124.63 o                         
   2  24   5      12833.02      12750.39       181.04 o                         
   3  24   5        254.09        229.17        24.56 o                         
   4  24   5       5575.51       5550.02       146.73 o                         
   5  24   5       2170.45       2085.28       109.72 o                         
  -5  25   5       1273.77       1503.15        97.58 o                         
  -4  25   5        288.54        300.91        44.24 o                         
  -3  25   5       2734.27       2965.60       100.02 o                         
  -2  25   5       6923.90       7084.72       149.53 o                         
  -1  25   5       1834.11       1740.00        41.45 o                         
   0  25   5       1075.97       1063.17        32.12 o                         
   1  25   5       9482.03       9961.60       156.44 o                         
   2  25   5       3340.81       3439.11        74.47 o                         
   3  25   5         11.81         -6.61        10.76 o                         
   4  25   5        559.77        619.28        40.56 o                         
   5  25   5       7251.75       6830.36       292.74 o                         
  -5  26   5        611.78        730.68        69.75 o                         
  -4  26   5         11.20         -1.04        21.17 o                         
  -3  26   5       1850.51       1873.06        79.28 o                         
  -2  26   5       6592.77       6982.57       158.20 o                         
  -1  26   5         86.19         93.85        10.26 o                         
   0  26   5          1.93         -2.18         6.58 o                         
   1  26   5        971.38        943.63        33.22 o                         
   2  26   5       3268.76       3269.36        72.88 o                         
   3  26   5        270.30        257.45        24.25 o                         
   4  26   5       2262.61       2208.34        72.71 o                         
   5  26   5        421.21        438.35        61.37 o                         
  -5  27   5        997.23       1010.21       126.49 o                         
  -4  27   5         68.22         67.23        23.18 o                         
  -3  27   5          3.31          8.01        16.02 o                         
  -2  27   5          3.81         28.50        12.63 o                         
  -1  27   5        267.84        311.54        18.04 o                         
   0  27   5        280.71        287.55        18.10 o                         
   1  27   5        675.72        652.27        27.53 o                         
   2  27   5        108.17         80.82        16.60 o                         
   3  27   5         82.93         82.86        17.04 o                         
   4  27   5        929.19        828.51        49.43 o                         
   5  27   5        396.66        433.00        56.17 o                         
  -5  28   5       1741.47       1908.15       180.44 o                         
  -4  28   5       1535.00       1546.10        93.19 o                         
  -3  28   5        189.71        150.83        24.02 o                         
  -2  28   5       3024.50       2933.11        86.20 o                         
  -1  28   5       3735.64       3743.13        72.82 o                         
   0  28   5       1929.05       1928.15        44.70 o                         
   1  28   5       1657.78       1693.93        46.99 o                         
   2  28   5        113.67        100.05        18.37 o                         
   3  28   5       1587.49       1588.73        57.38 o                         
   4  28   5       1583.25       1642.83        83.02 o                         
   5  28   5       1140.76       1233.06       166.13 o                         
  -5  29   5        760.27        643.45       139.13 o                         
  -4  29   5        237.45        237.77        47.87 o                         
  -3  29   5       7256.45       7304.04       180.97 o                         
  -2  29   5       4433.48       4762.39       119.17 o                         
  -1  29   5         80.89         55.04         9.30 o                         
   0  29   5        572.98        556.18        26.30 o                         
   1  29   5       9039.60       8974.24       143.76 o                         
   2  29   5       4514.55       4608.84       105.31 o                         
   3  29   5        374.16        364.88        28.30 o                         
   4  29   5        886.99        919.13        59.31 o                         
   5  29   5       1210.41       1021.93       165.94 o                         
  -5  30   5        705.11        463.29       115.79 o                         
  -4  30   5        303.60        204.57        38.73 o                         
  -3  30   5       2253.71       2350.63        94.37 o                         
  -2  30   5       4102.64       4141.59       114.62 o                         
  -1  30   5         12.09         28.81         9.38 o                         
   0  30   5       1259.43       1295.79        42.34 o                         
   1  30   5       4811.79       5008.23       107.51 o                         
   2  30   5       2993.75       2960.49        71.82 o                         
   3  30   5       1077.58       1081.06        62.78 o                         
   4  30   5        397.02        518.72        52.99 o                         
  -5  31   5        372.69        141.97       135.09 o                         
  -4  31   5       3380.65       3096.15       164.63 o                         
  -3  31   5        662.65        690.74        51.44 o                         
  -2  31   5        341.68        318.75        35.44 o                         
  -1  31   5       5996.96       5939.82       115.61 o                         
   0  31   5       7929.82       8021.12       155.85 o                         
   1  31   5          9.56         29.25        11.95 o                         
   2  31   5       2505.69       2553.82        68.61 o                         
   3  31   5       4484.92       4481.56       142.93 o                         
   4  31   5       2963.74       2964.76       186.54 o                         
  -4  32   5       4743.40       4759.37       213.57 o                         
  -3  32   5       1255.28       1220.08        74.90 o                         
  -2  32   5         96.76        109.35        19.50 o                         
  -1  32   5       7254.34       7248.75       146.07 o                         
   0  32   5      11490.45      11543.32       188.31 o                         
   1  32   5        405.38        379.23        26.91 o                         
   2  32   5       2002.61       1905.23        58.57 o                         
   3  32   5       9255.78       8988.96       196.21 o                         
   4  32   5       1790.62       1750.93       106.62 o                         
  -4  33   5       1835.77       1940.51       133.03 o                         
  -3  33   5        422.75        382.76        63.24 o                         
  -2  33   5        870.74        847.81        48.88 o                         
  -1  33   5       1788.71       1821.20        61.63 o                         
   0  33   5       5356.44       5222.46       105.39 o                         
   1  33   5        463.78        418.16        29.66 o                         
   2  33   5       1909.92       1836.49        56.51 o                         
   3  33   5       1114.64       1119.70        60.94 o                         
   4  33   5       1840.47       1555.23       110.47 o                         
  -4  34   5         49.94          2.24        34.43 o                         
  -3  34   5        133.65         69.12        24.37 o                         
  -2  34   5        776.22        777.23        46.16 o                         
  -1  34   5         29.73         17.02        13.08 o                         
   0  34   5         43.35         31.32        13.49 o                         
   1  34   5        351.03        307.29        26.81 o                         
   2  34   5          0.77         17.22        13.69 o                         
   3  34   5        371.15        401.95        38.05 o                         
   4  34   5          7.72          8.23        21.94 o                         
  -4  35   5        339.09        299.88        56.48 o                         
  -3  35   5        269.02        222.83        44.15 o                         
  -2  35   5        676.53        684.63        49.34 o                         
  -1  35   5       1101.27       1073.79        44.65 o                         
   0  35   5        489.01        458.08        37.89 o                         
   1  35   5       1432.04       1419.35        51.71 o                         
   2  35   5       1467.89       1411.76        58.87 o                         
   3  35   5        174.66         90.82        62.44 o                         
  -3  36   5        643.51        525.23        69.11 o                         
  -2  36   5        115.69         81.84        22.56 o                         
  -1  36   5       4232.04       4124.06        99.70 o                         
   0  36   5       1452.35       1479.72        53.47 o                         
   1  36   5        164.54        158.32        26.24 o                         
   2  36   5         33.09         30.06        17.75 o                         
  -3  37   5        518.10        453.53        56.44 o                         
  -2  37   5        185.78        157.09        28.01 o                         
  -1  37   5       1419.91       1450.30        56.70 o                         
   0  37   5       2963.74       2920.56        80.28 o                         
   1  37   5          0.29        -13.11        13.94 o                         
   2  37   5       1368.70       1491.69        66.79 o                         
   3  37   5       1686.59       1683.74       112.58 o                         
  -3  38   5       1878.33       1832.92       110.33 o                         
  -2  38   5       2670.67       2409.56        97.40 o                         
  -1  38   5       1539.76       1465.80        56.59 o                         
   0  38   5        521.12        506.77        41.12 o                         
   1  38   5        552.73        568.37        43.81 o                         
   2  38   5       2882.06       2777.12       104.95 o                         
   3  38   5       2072.18       1893.71       128.01 o                         
  -3  39   5       1493.25       1474.78       192.99 o                         
  -2  39   5       2919.46       2799.60        95.44 o                         
  -1  39   5       1600.40       1519.72        57.78 o                         
   0  39   5        652.29        674.79        51.65 o                         
   1  39   5       2286.21       2099.24        88.45 o                         
   2  39   5       1187.31       1252.57        84.60 o                         
  -2  40   5       3752.27       3635.35       137.23 o                         
  -1  40   5       2244.78       2122.05        74.48 o                         
   0  40   5       2739.91       2773.97       121.21 o                         
   1  40   5       3746.19       3926.87       130.26 o                         
   2  40   5       1300.92       1325.21        96.31 o                         
  -2  41   5        971.68        887.50        84.71 o                         
  -1  41   5         12.10          3.29        16.35 o                         
   0  41   5          0.08        -21.13        21.13 o                         
   1  41   5       1012.54        984.25        72.74 o                         
  -1  42   5        327.13        313.77        58.06 o                         
   0  42   5         74.67         43.40        22.73 o                         
   1  42   5        737.69       1003.42       156.73 o                         
  -6   0   6       1766.74       1782.38        80.96 o                         
  -5   0   6       9323.72       9465.44       216.88 o                         
  -4   0   6        727.93        671.97        39.71 o                         
  -3   0   6       3558.52       3575.24        82.62 o                         
  -2   0   6      23713.00      24314.95       372.55 o                         
  -1   0   6      15950.36      15996.27       326.53 o                         
   0   0   6       6683.79       6583.46       155.60 o                         
   1   0   6      20634.10      20602.29       404.00 o                         
   2   0   6      26543.38      26923.59       534.05 o                         
   3   0   6        683.30        672.55        46.04 o                         
   4   0   6      11787.33      12949.59       339.98 o                         
   5   0   6       6591.42       6923.47       277.20 o                         
   6   0   6        928.56        960.88        93.63 o                         
  -6   1   6        956.81        960.66        41.16 o                         
  -5   1   6       2876.20       2952.98        67.86 o                         
  -4   1   6        143.14        128.45        10.40 o                         
  -3   1   6        940.67        935.13        23.52 o                         
  -2   1   6      16715.24      16741.40       200.08 o                         
  -1   1   6       5263.52       5353.46        85.24 o                         
   0   1   6       2570.72       2558.78        57.25 o                         
   1   1   6       7563.69       7455.67       123.60 o                         
   2   1   6      17191.67      17461.32       251.34 o                         
   3   1   6       3450.29       3486.42        82.53 o                         
   4   1   6       2272.34       2360.10        82.25 o                         
   5   1   6       4814.24       4971.93       156.99 o                         
   6   1   6        655.40        667.86        57.94 o                         
  -6   2   6        349.32        417.72        30.67 o                         
  -5   2   6         12.79         34.42        10.12 o                         
  -4   2   6       3109.83       3084.04        55.61 o                         
  -3   2   6       1229.50       1199.27        27.46 o                         
  -2   2   6        780.59        772.67        22.39 o                         
  -1   2   6       2395.40       2429.57        57.17 o                         
   0   2   6       4435.36       4429.77        82.40 o                         
   1   2   6         76.17         94.77        12.75 o                         
   2   2   6       7283.43       7634.93       148.08 o                         
   3   2   6         33.76         32.68         9.98 o                         
   4   2   6        460.92        439.65        37.42 o                         
   5   2   6         61.45         73.83        22.81 o                         
   6   2   6       1265.78       1184.26        75.31 o                         
  -6   3   6        300.79        303.71        24.77 o                         
  -5   3   6         66.29         44.21        12.00 o                         
  -4   3   6       3292.68       3285.33        61.12 o                         
  -3   3   6       3242.24       3185.39        55.29 o                         
  -2   3   6       5090.61       5102.84        73.02 o                         
  -1   3   6       3151.40       3180.84        58.57 o                         
   0   3   6       4889.86       4783.03        91.24 o                         
   1   3   6       8106.66       7990.70       130.29 o                         
   2   3   6       7053.22       6986.70       121.77 o                         
   3   3   6       3153.77       3170.98        77.38 o                         
   4   3   6        570.17        592.22        40.25 o                         
   5   3   6        766.01        806.54        58.99 o                         
   6   3   6        888.90        898.41        97.05 o                         
  -6   4   6       1427.75       1533.11        51.81 o                         
  -5   4   6       3322.34       3331.49        68.20 o                         
  -4   4   6        389.24        408.65        17.80 o                         
  -3   4   6       2169.26       2140.62        43.23 o                         
  -2   4   6       7676.72       7646.95        99.80 o                         
  -1   4   6       4385.43       4303.98        72.47 o                         
   0   4   6       2789.55       2946.52        61.69 o                         
   1   4   6       1193.14       1154.54        35.98 o                         
   2   4   6       1130.61       1158.64        38.74 o                         
   3   4   6       2132.62       2095.68        60.23 o                         
   4   4   6       3677.13       3656.01       101.19 o                         
   5   4   6        909.42        972.74        65.18 o                         
   6   4   6        279.47        256.19        40.26 o                         
  -6   5   6       1647.05       1592.27        52.87 o                         
  -5   5   6        644.67        676.08        26.21 o                         
  -4   5   6        461.85        490.59        21.98 o                         
  -3   5   6       1292.63       1407.00        32.79 o                         
  -2   5   6       1591.94       1588.06        32.19 o                         
  -1   5   6       1086.57        956.55        27.84 o                         
   0   5   6        255.97        284.37        16.98 o                         
   1   5   6       5445.28       5588.65        99.56 o                         
   2   5   6       1211.04       1210.35        39.60 o                         
   3   5   6        118.39        132.07        17.18 o                         
   4   5   6        380.87        456.47        33.44 o                         
   5   5   6       3006.36       2959.60       114.72 o                         
   6   5   6        287.41        262.76        48.15 o                         
  -6   6   6         69.66         54.08        26.25 o                         
  -5   6   6        403.48        433.60        23.27 o                         
  -4   6   6       7191.13       7095.50       105.78 o                         
  -3   6   6      14625.75      14337.90       187.77 o                         
  -2   6   6       2773.02       2899.01        54.19 o                         
  -1   6   6        123.23        121.63        10.58 o                         
   0   6   6        923.28        951.93        31.22 o                         
   1   6   6      11788.21      12013.62       189.86 o                         
   2   6   6       2835.04       2800.26        64.77 o                         
   3   6   6       1346.66       1377.75        48.45 o                         
   4   6   6        618.57        690.76        40.03 o                         
   5   6   6        340.21        340.57        39.53 o                         
   6   6   6        588.86        624.63        64.01 o                         
  -6   7   6         49.24         58.60        13.87 o                         
  -5   7   6        677.89        688.20        27.06 o                         
  -4   7   6       4157.46       4226.08        70.77 o                         
  -3   7   6       7065.51       7008.63        98.71 o                         
  -2   7   6         72.53         75.64        10.26 o                         
  -1   7   6       8982.59       9046.26       127.92 o                         
   0   7   6      17089.45      17513.03       245.03 o                         
   1   7   6       2468.18       2571.96        61.35 o                         
   2   7   6       2033.04       2035.12        53.08 o                         
   3   7   6       5460.16       5709.78       116.69 o                         
   4   7   6      11347.81      11244.72       214.90 o                         
   5   7   6          4.78         17.81        20.09 o                         
   6   7   6       3189.18       3103.47       129.66 o                         
  -6   8   6        968.30        955.63        48.91 o                         
  -5   8   6       2059.00       2082.67        49.26 o                         
  -4   8   6      10917.36      10994.73       151.09 o                         
  -3   8   6       6354.86       6460.85        92.37 o                         
  -2   8   6         55.57         63.79         8.41 o                         
  -1   8   6      12676.54      12681.01       169.36 o                         
   0   8   6      24097.36      24189.81       326.19 o                         
   1   8   6       1954.01       1913.12        49.80 o                         
   2   8   6       3850.75       3905.97        80.54 o                         
   3   8   6      14208.34      14246.07       241.93 o                         
   4   8   6       4017.78       4149.65       107.75 o                         
   5   8   6        671.50        620.20        59.60 o                         
   6   8   6       1074.29       1047.08        92.09 o                         
  -6   9   6        123.81        148.74        17.49 o                         
  -5   9   6        349.93        349.42        24.67 o                         
  -4   9   6       4270.76       4356.28        76.61 o                         
  -3   9   6       9154.49       9160.55       127.83 o                         
  -2   9   6        117.22        116.82        10.67 o                         
  -1   9   6       4163.74       4088.83        68.50 o                         
   0   9   6       6211.57       6129.52       104.00 o                         
   1   9   6       1508.61       1479.90        43.81 o                         
   2   9   6       1199.43       1168.47        38.76 o                         
   3   9   6       4183.36       4220.82       103.31 o                         
   4   9   6        419.30        395.69        34.37 o                         
   5   9   6         23.56         21.94        19.25 o                         
   6   9   6        546.65        455.31        52.77 o                         
  -6  10   6        402.78        375.55        23.81 o                         
  -5  10   6       1611.22       1623.28        44.29 o                         
  -4  10   6        344.14        349.18        18.53 o                         
  -3  10   6       1195.75       1171.32        29.71 o                         
  -2  10   6       2973.21       2985.24        56.99 o                         
  -1  10   6       3952.33       3996.42        63.41 o                         
   0  10   6        902.01        907.59        30.86 o                         
   1  10   6        515.84        524.80        24.08 o                         
   2  10   6        158.78        169.99        15.84 o                         
   3  10   6       1540.45       1563.43        53.55 o                         
   4  10   6        827.74        870.65        52.33 o                         
   5  10   6       1314.21       1446.10        81.44 o                         
   6  10   6         59.07         25.87        32.75 o                         
  -6  11   6        174.81        185.98        20.67 o                         
  -5  11   6          0.18         -8.12         8.12 o                         
  -4  11   6       3469.86       3575.01        64.95 o                         
  -3  11   6       8766.92       8837.05       123.31 o                         
  -2  11   6       3885.72       3843.42        67.76 o                         
  -1  11   6       5913.71       5876.20        93.54 o                         
   0  11   6       3206.76       3220.14        65.46 o                         
   1  11   6      12776.41      12387.70       202.21 o                         
   2  11   6       5647.99       5596.38       108.41 o                         
   3  11   6       8979.13       9059.31       177.43 o                         
   4  11   6        281.48        290.64        30.47 o                         
   5  11   6        791.14        781.45        67.85 o                         
   6  11   6       1873.17       1950.06       106.01 o                         
  -6  12   6        699.33        601.61        36.55 o                         
  -5  12   6       1480.33       1574.89        48.64 o                         
  -4  12   6       4135.62       4099.89        72.62 o                         
  -3  12   6       1953.30       1950.04        41.02 o                         
  -2  12   6         94.57        123.78        11.09 o                         
  -1  12   6      14762.86      14632.57       195.05 o                         
   0  12   6       4580.85       4488.50        83.23 o                         
   1  12   6        242.16        273.85        18.10 o                         
   2  12   6        206.76        232.19        18.89 o                         
   3  12   6      10018.25      10281.18       185.47 o                         
   4  12   6       2753.93       2821.99        97.70 o                         
   5  12   6        259.73        244.15        37.09 o                         
   6  12   6        554.11        461.19        63.89 o                         
  -6  13   6        470.98        414.77        28.66 o                         
  -5  13   6       3223.68       3273.17        69.94 o                         
  -4  13   6       1445.66       1523.90        42.17 o                         
  -3  13   6         13.82         21.47         5.71 o                         
  -2  13   6       3795.42       3761.95        70.08 o                         
  -1  13   6       3004.95       3093.30        62.30 o                         
   0  13   6       6065.57       6096.30       108.35 o                         
   1  13   6       2074.06       2063.50        51.65 o                         
   2  13   6       2140.36       2117.29        60.08 o                         
   3  13   6       2750.81       2761.08        75.42 o                         
   4  13   6       2671.91       2663.24        95.29 o                         
   5  13   6        159.00        118.62        25.45 o                         
   6  13   6        328.97        213.10        41.86 o                         
  -6  14   6        833.53        913.63        69.87 o                         
  -5  14   6       3974.94       4016.40        86.53 o                         
  -4  14   6        644.40        633.16        23.00 o                         
  -3  14   6       4165.93       4266.49        74.05 o                         
  -2  14   6       9332.56       9443.37       142.12 o                         
  -1  14   6       3003.96       3043.05        59.17 o                         
   0  14   6         91.99         66.76         9.59 o                         
   1  14   6      12529.04      12531.18       188.29 o                         
   2  14   6       8057.18       8029.04       142.95 o                         
   3  14   6         30.52         40.71        11.61 o                         
   4  14   6        675.10        697.98        54.34 o                         
   5  14   6       2400.41       2708.66       108.67 o                         
   6  14   6       1091.55       1157.61        87.50 o                         
  -6  15   6       1853.39       1757.47        75.30 o                         
  -5  15   6        893.48        994.73        60.69 o                         
  -4  15   6        201.95        166.41        16.57 o                         
  -3  15   6       1522.92       1540.96        37.39 o                         
  -2  15   6       9720.22       9885.62       147.28 o                         
  -1  15   6       8555.76       8718.75       127.73 o                         
   0  15   6        679.25        683.40        24.86 o                         
   1  15   6      12408.77      12581.08       197.66 o                         
   2  15   6       6902.78       6966.85       129.26 o                         
   3  15   6       1510.04       1522.47        56.52 o                         
   4  15   6        595.21        472.21        43.55 o                         
   5  15   6       7662.84       7541.99       208.99 o                         
   6  15   6        804.73        809.93        67.62 o                         
  -6  16   6        880.74        752.82        53.43 o                         
  -5  16   6       1814.85       1685.29        63.71 o                         
  -4  16   6        109.23        100.77        15.60 o                         
  -3  16   6        976.53        978.96        30.78 o                         
  -2  16   6       2747.71       2868.79        58.57 o                         
  -1  16   6       5443.11       5503.74        90.09 o                         
   0  16   6       2173.58       2199.36        49.57 o                         
   1  16   6       5971.90       6175.54       113.61 o                         
   2  16   6       7781.31       7719.58       137.84 o                         
   3  16   6       1211.91       1163.03        47.88 o                         
   4  16   6       2215.91       2215.03        86.48 o                         
   5  16   6        374.63        473.44        47.12 o                         
   6  16   6       1234.21       1308.89        79.13 o                         
  -6  17   6        494.75        500.54        51.45 o                         
  -5  17   6        419.35        490.49        36.85 o                         
  -4  17   6         24.25         32.36        12.98 o                         
  -3  17   6         52.44         53.93        11.16 o                         
  -2  17   6       1541.72       1581.60        42.16 o                         
  -1  17   6        825.49        845.59        27.90 o                         
   0  17   6         27.85         27.44         8.26 o                         
   1  17   6        210.42        268.91        20.24 o                         
   2  17   6       1033.39       1060.60        40.51 o                         
   3  17   6        208.76        217.19        23.40 o                         
   4  17   6        153.42        179.99        30.23 o                         
   5  17   6        108.84         99.71        28.21 o                         
  -6  18   6        195.95        216.30        60.78 o                         
  -5  18   6        641.42        746.14        55.11 o                         
  -4  18   6         12.07         -3.16        11.25 o                         
  -3  18   6       1416.23       1400.03        43.36 o                         
  -2  18   6       1142.84       1162.04        37.52 o                         
  -1  18   6       1620.38       1658.20        40.87 o                         
   0  18   6         86.74         93.72        11.43 o                         
   1  18   6       2004.23       2015.76        56.40 o                         
   2  18   6       2796.43       2786.13        68.42 o                         
   3  18   6       1043.39       1062.79        52.05 o                         
   4  18   6       2224.47       2278.63        86.22 o                         
   5  18   6        428.15        489.88        47.72 o                         
  -6  19   6       1995.67       1981.84       132.41 o                         
  -5  19   6        674.70        693.46        45.73 o                         
  -4  19   6       1930.49       1891.21        63.23 o                         
  -3  19   6      10034.82       9991.06       223.36 o                         
  -2  19   6      16069.98      15969.83       241.68 o                         
  -1  19   6        152.34        117.96        11.85 o                         
   0  19   6          2.15         11.41         7.47 o                         
   1  19   6      10789.47      10878.79       186.81 o                         
   2  19   6      10591.90      10665.55       178.00 o                         
   3  19   6        142.00        135.10        21.67 o                         
   4  19   6       1300.76       1372.76        66.22 o                         
   5  19   6       3857.38       3944.83       135.58 o                         
  -6  20   6       1786.33       1576.31       150.99 o                         
  -5  20   6        986.01        942.97        53.02 o                         
  -4  20   6        223.65        222.78        27.31 o                         
  -3  20   6       5025.62       4817.30       113.77 o                         
  -2  20   6       6054.60       6347.74       117.98 o                         
  -1  20   6        924.03        912.82        30.52 o                         
   0  20   6       3238.98       3242.68        68.05 o                         
   1  20   6       9626.52       9775.52       172.46 o                         
   2  20   6       4885.08       4894.45       100.76 o                         
   3  20   6         66.85         58.90        18.86 o                         
   4  20   6       1870.81       1904.95        78.87 o                         
   5  20   6       2238.47       2164.09        96.96 o                         
  -5  21   6       1369.09       1272.63        67.48 o                         
  -4  21   6        917.51        949.24        45.81 o                         
  -3  21   6        204.57        205.31        22.17 o                         
  -2  21   6       1548.78       1554.44        44.66 o                         
  -1  21   6       4674.06       4636.87        87.71 o                         
   0  21   6       6319.20       6500.43       110.09 o                         
   1  21   6         56.77         61.76        10.00 o                         
   2  21   6         37.50         40.63        10.84 o                         
   3  21   6       3713.18       3943.58       108.78 o                         
   4  21   6       1956.11       1922.63        78.82 o                         
   5  21   6        320.90        363.56        45.71 o                         
  -5  22   6       1550.30       1664.73        91.31 o                         
  -4  22   6       5196.02       5261.05       174.71 o                         
  -3  22   6       2357.51       2314.80        71.97 o                         
  -2  22   6        673.00        653.19        32.53 o                         
  -1  22   6       6160.25       6074.73       106.92 o                         
   0  22   6      19287.50      19592.91       267.95 o                         
   1  22   6       1386.31       1435.68        41.48 o                         
   2  22   6       1620.43       1567.68        50.49 o                         
   3  22   6       6582.01       6667.65       157.93 o                         
   4  22   6       3242.32       3303.02       107.97 o                         
   5  22   6         65.33         87.39        30.95 o                         
  -5  23   6          8.03         26.31        25.09 o                         
  -4  23   6       1999.59       1966.80        80.59 o                         
  -3  23   6       4524.12       4587.00       123.14 o                         
  -2  23   6         23.00         22.81         7.98 o                         
  -1  23   6        638.95        671.36        27.13 o                         
   0  23   6       8884.42       8946.65       144.36 o                         
   1  23   6       1382.08       1449.34        43.78 o                         
   2  23   6       2676.40       2552.64        70.01 o                         
   3  23   6       2801.00       2913.98        90.26 o                         
   4  23   6       1516.41       1510.17        70.32 o                         
   5  23   6         89.26         78.05        25.98 o                         
  -5  24   6         74.12         92.80        35.17 o                         
  -4  24   6        104.61         72.70        23.02 o                         
  -3  24   6         12.73         16.08        12.89 o                         
  -2  24   6        529.98        494.10        24.39 o                         
  -1  24   6         13.62          9.96         7.09 o                         
   0  24   6       1107.17       1150.96        38.35 o                         
   1  24   6        692.96        673.81        30.32 o                         
   2  24   6        386.46        382.68        25.24 o                         
   3  24   6       1257.37       1330.22        58.60 o                         
   4  24   6        781.53        799.40        55.92 o                         
   5  24   6         28.82         15.68        27.98 o                         
  -5  25   6         21.22         19.88        33.26 o                         
  -4  25   6        769.14        866.61        53.98 o                         
  -3  25   6        455.86        437.83        37.04 o                         
  -2  25   6         42.75         24.98        12.16 o                         
  -1  25   6        913.88        872.22        29.38 o                         
   0  25   6        607.98        614.11        29.33 o                         
   1  25   6         86.35         55.20        11.83 o                         
   2  25   6         79.55         68.86        14.16 o                         
   3  25   6        514.39        492.73        35.29 o                         
   4  25   6        123.04        138.63        26.00 o                         
   5  25   6        248.89        217.03        45.96 o                         
  -5  26   6        395.65        318.32        94.05 o                         
  -4  26   6       3124.87       3062.37       109.84 o                         
  -3  26   6       1194.94       1244.65        53.80 o                         
  -2  26   6         85.40         73.90        12.11 o                         
  -1  26   6       2562.84       2587.74        58.10 o                         
   0  26   6       5295.89       5479.41       102.45 o                         
   1  26   6       1069.76       1002.13        38.80 o                         
   2  26   6        138.89        120.47        16.49 o                         
   3  26   6       5506.66       5455.15       127.51 o                         
   4  26   6       1120.67       1175.72        69.12 o                         
   5  26   6          4.56         59.77        33.26 o                         
  -5  27   6       1751.73       1697.59       152.98 o                         
  -4  27   6       3719.28       3936.82       132.91 o                         
  -3  27   6       3026.27       3071.10        91.57 o                         
  -2  27   6        168.48        100.53        20.08 o                         
  -1  27   6       5282.56       5308.57       103.18 o                         
   0  27   6       6863.91       6809.42       121.71 o                         
   1  27   6        210.35        245.14        22.93 o                         
   2  27   6       2041.70       1989.29        61.36 o                         
   3  27   6       3374.86       3404.78        89.05 o                         
   4  27   6       1432.29       1479.63        64.45 o                         
  -5  28   6        642.06        447.71        69.09 o                         
  -4  28   6       3050.66       3163.64       124.67 o                         
  -3  28   6       2325.13       2373.88        81.81 o                         
  -2  28   6        417.01        401.32        33.84 o                         
  -1  28   6       4671.32       4628.91        94.22 o                         
   0  28   6       2600.29       2591.32        68.50 o                         
   1  28   6        266.06        286.08        25.46 o                         
   2  28   6       2676.95       2575.13        68.20 o                         
   3  28   6       1638.13       1574.39        55.89 o                         
   4  28   6        337.85        342.74        39.25 o                         
  -4  29   6         51.02         82.72        25.19 o                         
  -3  29   6        347.14        395.54        34.42 o                         
  -2  29   6       4061.64       4089.41       117.81 o                         
  -1  29   6       3682.90       3730.62        80.19 o                         
   0  29   6        433.34        480.68        29.75 o                         
   1  29   6       2745.13       2787.07        74.21 o                         
   2  29   6       1013.19       1053.24        42.40 o                         
   3  29   6        432.73        383.43        31.34 o                         
   4  29   6         56.59         71.13        22.80 o                         
  -4  30   6        150.31        128.08        38.32 o                         
  -3  30   6        750.59        731.68        51.47 o                         
  -2  30   6       1923.95       2048.47        78.66 o                         
  -1  30   6       6332.55       6441.72       123.68 o                         
   0  30   6       2967.47       2988.60        75.55 o                         
   1  30   6       4625.25       4718.78       103.67 o                         
   2  30   6       2725.64       2674.19        71.12 o                         
   3  30   6       1414.40       1418.52        57.26 o                         
  -4  31   6       2019.32       2083.59       104.40 o                         
  -3  31   6       3111.11       3031.71        97.31 o                         
  -2  31   6       3090.07       3157.24       101.78 o                         
  -1  31   6         38.75         36.05        16.30 o                         
   0  31   6        622.65        635.63        30.76 o                         
   1  31   6       4494.73       4406.85       104.64 o                         
   2  31   6       1969.39       1970.73        60.25 o                         
   3  31   6        979.46        918.78        51.09 o                         
   4  31   6          3.33         57.77        25.53 o                         
  -4  32   6          2.13        -64.91        64.91 o                         
  -3  32   6        302.16        290.44        43.42 o                         
  -2  32   6         38.36         53.10        19.43 o                         
  -1  32   6         37.29         39.84        17.36 o                         
   0  32   6         33.62         39.62        16.61 o                         
   1  32   6       1179.35       1131.45        47.37 o                         
   2  32   6        378.65        357.15        28.25 o                         
   3  32   6        368.69        355.37        34.04 o                         
   4  32   6          0.52         59.02        33.30 o                         
  -4  33   6        210.53        185.10        57.15 o                         
  -3  33   6       1145.14       1131.75        63.16 o                         
  -2  33   6       3054.80       3095.15       103.38 o                         
  -1  33   6       1279.42       1255.56        50.42 o                         
   0  33   6        498.06        480.80        31.08 o                         
   1  33   6       3011.04       3125.82        82.93 o                         
   2  33   6       2162.50       2209.31        68.74 o                         
   3  33   6          1.78        -18.41        18.41 o                         
  -3  34   6       1234.27       1351.44        75.08 o                         
  -2  34   6       2593.16       2695.84        94.77 o                         
  -1  34   6       2054.29       1983.32        65.90 o                         
   0  34   6        195.14        134.14        20.16 o                         
   1  34   6       4912.05       5036.67       110.83 o                         
   2  34   6       4798.65       4890.58       112.47 o                         
   3  34   6        350.82        256.47        62.42 o                         
  -3  35   6        337.16        319.81        39.52 o                         
  -2  35   6       1433.29       1503.48        69.57 o                         
  -1  35   6       1546.34       1473.22        56.74 o                         
   0  35   6        845.98        742.12        41.22 o                         
   1  35   6       4988.03       4947.36       120.97 o                         
   2  35   6       1414.97       1543.36        59.98 o                         
   3  35   6        522.07        419.36        61.46 o                         
  -3  36   6        933.53        968.58        70.95 o                         
  -2  36   6        672.12        709.51        56.56 o                         
  -1  36   6         80.64        119.09        21.16 o                         
   0  36   6         97.53         70.52        19.15 o                         
   1  36   6       1348.88       1313.42        65.79 o                         
   2  36   6        699.79        730.68        47.05 o                         
  -2  37   6          0.60        -17.08        22.62 o                         
  -1  37   6        689.83        661.40        39.67 o                         
   0  37   6       1345.24       1341.18        58.86 o                         
   1  37   6        283.59        185.93        28.16 o                         
   2  37   6         49.93         21.96        32.06 o                         
  -2  38   6       1623.22       1540.56        81.00 o                         
  -1  38   6       2613.11       2511.38        81.16 o                         
   0  38   6       2278.57       2270.01        78.80 o                         
   1  38   6         14.54          9.68        26.98 o                         
   2  38   6        103.06         65.57        31.42 o                         
  -2  39   6       2409.26       2323.17       193.91 o                         
  -1  39   6          2.15         59.12        26.91 o                         
   0  39   6         20.21        -25.77        25.77 o                         
   1  39   6       1618.72       1474.56        95.17 o                         
  -1  40   6         21.10         24.28        20.57 o                         
   0  40   6        609.87        556.24        53.42 o                         
  -6   1   7          4.40        -13.83        13.83 o                         
  -5   1   7          0.21          1.12        10.13 o                         
  -4   1   7       3109.58       3031.77        60.58 o                         
  -3   1   7      11764.28      11602.72       161.98 o                         
  -2   1   7        430.73        479.52        18.49 o                         
  -1   1   7       1445.26       1476.55        39.47 o                         
   0   1   7       4944.86       4917.18        92.33 o                         
   1   1   7       3351.04       3509.55        75.82 o                         
   2   1   7       2909.86       2943.38        70.57 o                         
   3   1   7       6971.09       7075.89       138.82 o                         
   4   1   7        441.59        473.54        38.18 o                         
   5   1   7        201.60        162.15        31.51 o                         
   6   1   7        925.75        962.96        73.77 o                         
  -6   2   7       1545.75       1486.11        73.95 o                         
  -5   2   7       1132.87       1138.08        46.40 o                         
  -4   2   7       5669.34       5597.74        88.32 o                         
  -3   2   7       1029.29       1064.53        26.21 o                         
  -2   2   7        973.80        987.66        27.35 o                         
  -1   2   7       7070.79       7283.67       112.40 o                         
   0   2   7      24274.07      23712.84       325.61 o                         
   1   2   7       1713.81       1726.09        49.32 o                         
   2   2   7        463.73        455.83        26.69 o                         
   3   2   7      13509.87      13440.33       260.45 o                         
   4   2   7       5320.67       5406.74       141.11 o                         
   5   2   7          0.69          4.52        20.10 o                         
   6   2   7        220.17        177.32        37.99 o                         
  -6   3   7        538.38        540.58        35.83 o                         
  -5   3   7       1695.07       1733.64        54.18 o                         
  -4   3   7       1088.82       1159.87        32.44 o                         
  -3   3   7        506.42        525.13        21.37 o                         
  -2   3   7       1850.27       1927.45        41.28 o                         
  -1   3   7       5907.96       5829.93        94.91 o                         
   0   3   7      10076.38      10246.29       160.55 o                         
   1   3   7       2134.57       2227.16        57.90 o                         
   2   3   7          0.26          7.80         8.80 o                         
   3   3   7       1723.97       1900.39        64.34 o                         
   4   3   7       4668.43       4733.59       138.50 o                         
   5   3   7        387.02        411.67        45.63 o                         
   6   3   7        718.14        731.15        88.65 o                         
  -6   4   7        233.49        321.77        34.00 o                         
  -5   4   7       1279.56       1319.71        46.80 o                         
  -4   4   7       2378.85       2241.44        50.25 o                         
  -3   4   7       2612.24       2635.31        51.54 o                         
  -2   4   7       4359.60       4439.27        69.95 o                         
  -1   4   7       1035.49       1098.95        32.69 o                         
   0   4   7       2234.39       2367.68        58.03 o                         
   1   4   7       9704.78       9628.54       156.05 o                         
   2   4   7       2269.06       2186.83        61.81 o                         
   3   4   7         56.80         54.62        14.76 o                         
   4   4   7         41.22         43.87        17.95 o                         
   5   4   7       1771.58       1803.61        93.03 o                         
   6   4   7        516.10        528.96        60.12 o                         
  -6   5   7       3120.54       3047.00        80.15 o                         
  -5   5   7        548.77        532.36        26.46 o                         
  -4   5   7        782.67        818.24        27.44 o                         
  -3   5   7       3083.83       3128.12        57.73 o                         
  -2   5   7       9955.46       9960.34       127.56 o                         
  -1   5   7       2292.33       2297.91        50.05 o                         
   0   5   7         16.34          9.43         7.37 o                         
   1   5   7       7171.74       7131.28       124.46 o                         
   2   5   7       4078.63       4117.54        88.72 o                         
   3   5   7        990.16        985.23        45.86 o                         
   4   5   7        236.05        281.15        34.94 o                         
   5   5   7       3844.88       3891.40       141.01 o                         
   6   5   7       2150.17       2353.28       113.14 o                         
  -6   6   7        895.19        893.19        54.45 o                         
  -5   6   7       2347.29       2351.40        59.39 o                         
  -4   6   7          1.19          9.71         6.93 o                         
  -3   6   7        111.03        144.63        11.83 o                         
  -2   6   7       3497.80       3571.55        58.34 o                         
  -1   6   7       5746.86       5644.02        93.08 o                         
   0   6   7       1718.32       1713.71        46.72 o                         
   1   6   7       2629.53       2599.87        62.70 o                         
   2   6   7       7960.25       7780.63       145.20 o                         
   3   6   7       1860.71       2023.54        68.78 o                         
   4   6   7       2396.04       2409.27        92.74 o                         
   5   6   7        928.10        942.81        67.10 o                         
   6   6   7        370.88        402.70        63.30 o                         
  -6   7   7          6.77        -17.29        17.29 o                         
  -5   7   7         37.64         13.06        11.84 o                         
  -4   7   7       2676.99       2611.23        53.59 o                         
  -3   7   7       2535.60       2476.83        49.87 o                         
  -2   7   7       4166.22       4292.08        76.90 o                         
  -1   7   7        330.59        349.09        17.50 o                         
   0   7   7        126.38        134.54        13.85 o                         
   1   7   7       1704.36       1695.47        48.67 o                         
   2   7   7       2573.94       2725.20        72.55 o                         
   3   7   7        757.13        772.90        41.09 o                         
   4   7   7          1.61         17.96        15.81 o                         
   5   7   7        250.09        281.72        39.14 o                         
   6   7   7         79.52        125.31        33.33 o                         
  -6   8   7         38.54         23.89        24.52 o                         
  -5   8   7        559.25        571.62        26.53 o                         
  -4   8   7        347.78        356.28        21.91 o                         
  -3   8   7        685.26        671.02        23.93 o                         
  -2   8   7        345.69        380.61        20.02 o                         
  -1   8   7       1948.36       1990.05        45.40 o                         
   0   8   7        581.65        624.56        28.19 o                         
   1   8   7       1301.22       1302.26        42.05 o                         
   2   8   7       5445.30       5469.13       113.04 o                         
   3   8   7        337.31        287.75        28.52 o                         
   4   8   7         15.73          2.01        19.80 o                         
   5   8   7        258.02        291.02        41.46 o                         
   6   8   7        946.02       1009.27       183.63 o                         
  -6   9   7       2112.12       1888.52        56.78 o                         
  -5   9   7       1247.93       1275.50        41.95 o                         
  -4   9   7       1987.28       2026.91        49.09 o                         
  -3   9   7       2636.13       2558.66        50.59 o                         
  -2   9   7      11125.80      11164.44       158.43 o                         
  -1   9   7       6210.72       6312.68        99.94 o                         
   0   9   7        271.18        315.90        22.12 o                         
   1   9   7       6480.78       6538.93       117.29 o                         
   2   9   7      11657.75      11504.40       192.38 o                         
   3   9   7        110.21        122.78        19.50 o                         
   4   9   7       1953.19       2073.66        85.93 o                         
   5   9   7       3389.31       3395.09       130.42 o                         
  -6  10   7       2219.35       2210.21        57.51 o                         
  -5  10   7       6516.74       6578.17       111.93 o                         
  -4  10   7        122.43        125.05        13.27 o                         
  -3  10   7       1507.02       1512.84        37.54 o                         
  -2  10   7       9027.82       8926.52       132.52 o                         
  -1  10   7      14133.18      14310.02       192.18 o                         
   0  10   7          9.85          5.69         6.48 o                         
   1  10   7      13017.63      13019.29       198.91 o                         
   2  10   7       4745.32       4676.39        99.91 o                         
   3  10   7        890.39        938.51        46.24 o                         
   4  10   7       3184.25       3078.15       106.83 o                         
   5  10   7       4390.59       4428.29       152.81 o                         
  -6  11   7       1529.94       1479.65        56.05 o                         
  -5  11   7       1318.94       1358.67        40.14 o                         
  -4  11   7        351.69        397.22        21.06 o                         
  -3  11   7          2.19          8.94         7.68 o                         
  -2  11   7       4359.51       4285.30        77.09 o                         
  -1  11   7       4968.96       5111.59        80.15 o                         
   0  11   7        489.69        541.99        24.93 o                         
   1  11   7       1269.48       1318.57        44.61 o                         
   2  11   7       4564.50       4677.47       100.08 o                         
   3  11   7       1814.28       1788.37        62.58 o                         
   4  11   7        856.84        944.94        60.41 o                         
   5  11   7       1344.61       1288.86        78.60 o                         
  -6  12   7        434.68        374.61        32.12 o                         
  -5  12   7         46.98         67.14        14.35 o                         
  -4  12   7       4115.95       4171.63        77.46 o                         
  -3  12   7       1655.19       1610.33        38.06 o                         
  -2  12   7        479.55        536.00        22.85 o                         
  -1  12   7       3023.29       3028.43        62.36 o                         
   0  12   7      10197.85      10626.65       165.79 o                         
   1  12   7          7.02         17.98         8.44 o                         
   2  12   7        592.87        630.89        32.48 o                         
   3  12   7       3194.15       3297.08        88.09 o                         
   4  12   7       3063.97       3307.46       121.88 o                         
   5  12   7        116.02         54.83        44.90 o                         
  -6  13   7        184.38         78.77        28.54 o                         
  -5  13   7         15.35          2.55         9.55 o                         
  -4  13   7       2433.81       2515.08        57.75 o                         
  -3  13   7       6598.01       6705.46       107.73 o                         
  -2  13   7       1640.75       1668.67        42.04 o                         
  -1  13   7       1199.06       1165.13        35.45 o                         
   0  13   7       3618.57       3667.01        75.96 o                         
   1  13   7       4666.45       4574.83        97.00 o                         
   2  13   7       3315.62       3231.90        78.78 o                         
   3  13   7       2861.33       2899.20        85.21 o                         
   4  13   7       2543.61       2546.27       105.38 o                         
   5  13   7        652.39        693.29        61.58 o                         
  -6  14   7         84.37         -4.90        26.38 o                         
  -5  14   7       1028.87       1013.74        35.46 o                         
  -4  14   7        555.97        614.95        26.60 o                         
  -3  14   7         71.95         43.47        10.98 o                         
  -2  14   7       2162.27       2136.83        49.02 o                         
  -1  14   7       2513.25       2473.36        54.84 o                         
   0  14   7       1813.65       1783.39        49.98 o                         
   1  14   7         20.53         29.81         9.78 o                         
   2  14   7       3209.94       3177.56        79.20 o                         
   3  14   7       3555.45       3397.63        96.07 o                         
   4  14   7       1098.96       1190.91        71.40 o                         
   5  14   7        682.20        679.56        61.12 o                         
  -6  15   7        395.26        315.00        64.60 o                         
  -5  15   7        761.69        747.93        44.02 o                         
  -4  15   7         24.38         27.88        14.02 o                         
  -3  15   7        448.59        410.64        21.77 o                         
  -2  15   7        225.56        207.75        17.72 o                         
  -1  15   7        725.98        688.37        28.06 o                         
   0  15   7        799.47        794.24        30.69 o                         
   1  15   7        339.56        385.79        24.59 o                         
   2  15   7         85.29        102.04        15.61 o                         
   3  15   7       1267.23       1240.04        54.85 o                         
   4  15   7         83.67         94.00        24.76 o                         
   5  15   7         31.10         -5.12        29.27 o                         
  -5  16   7         30.18         51.98        18.95 o                         
  -4  16   7       2528.91       2501.47        53.17 o                         
  -3  16   7       1653.91       1719.19        47.37 o                         
  -2  16   7        164.05        146.47        14.28 o                         
  -1  16   7        223.19        253.97        18.31 o                         
   0  16   7      10105.35      10292.37       171.97 o                         
   1  16   7       6799.38       6898.87       127.94 o                         
   2  16   7        631.89        641.47        34.21 o                         
   3  16   7       3611.28       3593.37        98.67 o                         
   4  16   7       1563.79       1547.15        74.42 o                         
   5  16   7        558.06        475.75        54.33 o                         
  -5  17   7         87.00         87.54        21.88 o                         
  -4  17   7       1521.92       1485.72        58.94 o                         
  -3  17   7       6007.38       6047.59       103.50 o                         
  -2  17   7         59.48         42.40        10.44 o                         
  -1  17   7       9685.77       9677.80       151.19 o                         
   0  17   7      10246.66      10660.35       156.13 o                         
   1  17   7       6659.05       6677.29       125.16 o                         
   2  17   7        865.50        799.36        38.51 o                         
   3  17   7       4060.69       3980.78       107.36 o                         
   4  17   7       4694.48       4848.64       144.25 o                         
   5  17   7        416.66        359.05        46.14 o                         
  -5  18   7        582.89        500.17        40.47 o                         
  -4  18   7       4931.95       4915.42       129.68 o                         
  -3  18   7       3620.85       3765.44        72.88 o                         
  -2  18   7         48.18         30.66        11.94 o                         
  -1  18   7       5514.86       5475.19        97.78 o                         
   0  18   7       9605.91       9661.27       143.93 o                         
   1  18   7       1526.86       1568.49        51.25 o                         
   2  18   7       2379.25       2340.71        71.50 o                         
   3  18   7       2449.67       2405.23        82.54 o                         
   4  18   7       3125.21       3148.11       111.74 o                         
   5  18   7          0.51        -24.59        24.59 o                         
  -5  19   7        192.54        140.96        26.54 o                         
  -4  19   7        107.01         98.83        19.67 o                         
  -3  19   7       1152.73       1199.81        34.72 o                         
  -2  19   7        361.79        417.59        27.30 o                         
  -1  19   7       3048.52       3055.85        64.55 o                         
   0  19   7        614.18        663.29        29.45 o                         
   1  19   7          0.58          1.22         9.37 o                         
   2  19   7         12.61          0.06         8.98 o                         
   3  19   7       2525.78       2395.19        80.11 o                         
   4  19   7        470.19        378.72        40.72 o                         
   5  19   7         98.32         96.30        29.43 o                         
  -5  20   7       2429.25       2370.29        88.29 o                         
  -4  20   7        159.25        156.21        27.29 o                         
  -3  20   7        233.80        252.68        17.06 o                         
  -2  20   7       5476.12       5353.47        98.94 o                         
  -1  20   7       1954.33       1966.75        49.87 o                         
   0  20   7       1987.19       2006.53        53.22 o                         
   1  20   7       1434.32       1513.69        48.28 o                         
   2  20   7       1297.48       1302.01        54.88 o                         
   3  20   7       1064.90       1103.52        53.70 o                         
   4  20   7       1198.03       1182.07        67.66 o                         
   5  20   7       1594.46       1471.62        87.28 o                         
  -5  21   7         63.72         48.12        20.46 o                         
  -4  21   7       3215.84       3180.03        98.28 o                         
  -3  21   7       5059.48       4990.70       135.51 o                         
  -2  21   7       3367.36       3467.99        79.28 o                         
  -1  21   7        354.82        387.27        22.30 o                         
   0  21   7       1690.78       1599.41        50.82 o                         
   1  21   7       7804.49       7879.50       142.29 o                         
   2  21   7       6419.39       6241.83       138.04 o                         
   3  21   7       2309.73       2355.40        83.31 o                         
   4  21   7        243.42        244.17        34.56 o                         
   5  21   7       1721.37       1790.82       118.01 o                         
  -5  22   7         36.29         64.51        28.18 o                         
  -4  22   7       1996.94       2091.51       108.27 o                         
  -3  22   7        456.28        442.65        35.47 o                         
  -2  22   7        497.05        526.31        28.29 o                         
  -1  22   7        433.92        481.71        24.95 o                         
   0  22   7       1863.16       1858.03        52.94 o                         
   1  22   7        495.67        491.92        30.33 o                         
   2  22   7          0.96          8.03        13.34 o                         
   3  22   7       1424.05       1406.64        65.53 o                         
   4  22   7       1547.34       1497.75        76.65 o                         
   5  22   7        125.93         31.58        56.14 o                         
  -5  23   7       1121.35       1099.51        75.26 o                         
  -4  23   7        267.66        299.05        43.30 o                         
  -3  23   7        266.27        320.50        50.72 o                         
  -2  23   7       5161.20       5120.22       110.18 o                         
  -1  23   7       2403.35       2428.54        62.08 o                         
   0  23   7        832.25        826.55        34.71 o                         
   1  23   7         46.66         43.70        14.73 o                         
   2  23   7       3040.40       3052.73        82.10 o                         
   3  23   7        378.62        409.63        35.76 o                         
   4  23   7       1998.47       2006.61        89.83 o                         
  -5  24   7       4125.10       4088.99       171.47 o                         
  -4  24   7         70.00        112.33        56.28 o                         
  -3  24   7       1639.14       1666.11        66.28 o                         
  -2  24   7       3927.12       4021.28        90.69 o                         
  -1  24   7       9090.68       8927.34       163.19 o                         
   0  24   7        358.20        335.68        23.71 o                         
   1  24   7       5438.83       5538.53       116.27 o                         
   2  24   7       4143.21       4177.83        99.46 o                         
   3  24   7        995.42        935.09        52.00 o                         
   4  24   7       1560.13       1622.25        99.62 o                         
  -5  25   7        797.97        774.18       159.07 o                         
  -4  25   7        459.40        431.87        38.98 o                         
  -3  25   7         69.11         83.37        21.73 o                         
  -2  25   7       5829.03       6031.65       121.39 o                         
  -1  25   7       2859.68       2973.29        66.10 o                         
   0  25   7         29.56          5.32        12.25 o                         
   1  25   7       2904.24       2963.52        75.79 o                         
   2  25   7       4052.27       4082.71        94.07 o                         
   3  25   7       2146.77       2116.51        77.09 o                         
   4  25   7        271.03        198.99        47.38 o                         
  -4  26   7        655.72        621.98        44.43 o                         
  -3  26   7        484.23        473.33        43.65 o                         
  -2  26   7        972.66       1033.72        40.05 o                         
  -1  26   7        975.77        944.46        35.35 o                         
   0  26   7          5.64         -0.64        10.48 o                         
   1  26   7        345.81        317.90        24.61 o                         
   2  26   7       1181.28       1177.35        46.91 o                         
   3  26   7        107.77         76.69        22.10 o                         
   4  26   7         90.94         52.02        42.64 o                         
  -4  27   7          3.02          6.11        26.24 o                         
  -3  27   7         69.96         80.16        24.05 o                         
  -2  27   7         85.88         78.89        13.38 o                         
  -1  27   7        414.60        416.20        23.92 o                         
   0  27   7        581.41        652.37        33.24 o                         
   1  27   7        963.84        896.52        39.91 o                         
   2  27   7         47.35         62.51        14.89 o                         
   3  27   7         36.16         27.24        18.05 o                         
   4  27   7        970.55        795.61        74.36 o                         
  -4  28   7        438.44        365.45        52.10 o                         
  -3  28   7          6.02         56.65        20.42 o                         
  -2  28   7       1549.44       1562.33        52.79 o                         
  -1  28   7       2521.55       2491.79        61.67 o                         
   0  28   7        879.25        954.72        40.94 o                         
   1  28   7        495.07        491.33        30.76 o                         
   2  28   7       1162.76       1147.98        46.76 o                         
   3  28   7       1102.04       1078.22        83.50 o                         
   4  28   7        448.77        413.67        59.94 o                         
  -4  29   7       1323.94       1385.94        86.20 o                         
  -3  29   7       2336.75       2427.34        87.64 o                         
  -2  29   7       4248.77       4278.57       110.02 o                         
  -1  29   7        178.36        152.60        17.43 o                         
   0  29   7        202.45        196.85        20.75 o                         
   1  29   7       3534.70       3662.52        88.59 o                         
   2  29   7       6148.84       6185.48       131.32 o                         
   3  29   7         72.87         63.99        24.37 o                         
  -4  30   7         56.00         35.01        27.15 o                         
  -3  30   7       1622.73       1593.63        70.53 o                         
  -2  30   7       2130.02       2172.47        85.02 o                         
  -1  30   7        656.19        712.65        32.60 o                         
   0  30   7         58.26         60.35        14.79 o                         
   1  30   7       4530.27       4609.91       105.09 o                         
   2  30   7        776.89        843.08        45.15 o                         
   3  30   7         55.25         35.09        28.74 o                         
  -3  31   7       3028.79       3076.61       120.97 o                         
  -2  31   7        235.54        217.14        29.27 o                         
  -1  31   7       5013.12       4991.64       139.43 o                         
   0  31   7       1838.60       1914.15        62.42 o                         
   1  31   7       2298.57       2348.81        74.09 o                         
   2  31   7          6.56         -7.84        20.35 o                         
   3  31   7       3291.30       3070.17       123.45 o                         
  -3  32   7       1306.34       1305.81        65.52 o                         
  -2  32   7        698.34        707.01        50.70 o                         
  -1  32   7       2799.03       2836.93        81.92 o                         
   0  32   7       8697.57       8779.63       175.78 o                         
   1  32   7       1075.71       1011.01        47.75 o                         
   2  32   7        580.75        533.61        44.88 o                         
   3  32   7       3618.71       3638.60       141.08 o                         
  -3  33   7       2298.04       2332.29       130.71 o                         
  -2  33   7         15.31          4.80        26.54 o                         
  -1  33   7        755.59        849.42        42.68 o                         
   0  33   7       1816.59       1872.58        62.86 o                         
   1  33   7       1388.06       1457.18        62.89 o                         
   2  33   7        261.76        256.08        34.46 o                         
  -3  34   7        174.64        158.85        28.69 o                         
  -2  34   7        411.00        317.23        37.87 o                         
  -1  34   7         59.48         62.77        18.58 o                         
   0  34   7          2.79        -19.92        19.92 o                         
   1  34   7        410.90        283.52        38.45 o                         
   2  34   7        118.78         49.10        29.95 o                         
  -2  35   7        152.43         74.68        30.95 o                         
  -1  35   7        160.64        116.36        21.22 o                         
   0  35   7        726.79        811.72        45.59 o                         
   1  35   7        623.27        675.33        49.32 o                         
   2  35   7        869.28        773.78        60.93 o                         
  -2  36   7         79.28         10.51        25.20 o                         
  -1  36   7       1076.61        983.12        51.55 o                         
   0  36   7       2079.58       2000.30        78.91 o                         
   1  36   7        321.88        294.45        39.04 o                         
  -1  37   7       1866.93       1865.44        87.29 o                         
   0  37   7       2146.95       2176.93       102.36 o                         
   1  37   7        796.68        840.53        64.73 o                         
   0  38   7       1987.03       2050.12       257.32 o                         
  -6   0   8        764.66        615.60        66.86 o                         
  -5   0   8       7361.89       7107.84       207.36 o                         
  -4   0   8        224.45        210.03        31.55 o                         
  -3   0   8        671.47        682.88        34.65 o                         
  -2   0   8       2707.89       2792.79        77.88 o                         
  -1   0   8      26590.09      25933.05       466.09 o                         
   0   0   8        742.08        846.88        48.02 o                         
   1   0   8      10690.85      10641.27       269.41 o                         
   2   0   8       5623.52       5576.56       177.49 o                         
   3   0   8       8094.40       8497.67       278.05 o                         
   4   0   8        239.18        190.44        72.83 o                         
   5   0   8       6224.64       5990.11       275.49 o                         
  -6   1   8        348.73        418.22        56.31 o                         
  -5   1   8        331.25        302.86        28.17 o                         
  -4   1   8       2031.97       1920.08        49.50 o                         
  -3   1   8         35.06         36.46         7.54 o                         
  -2   1   8       6600.13       6637.92        96.95 o                         
  -1   1   8       2796.86       2927.14        62.10 o                         
   0   1   8         72.34         80.42        12.93 o                         
   1   1   8       1998.32       1973.39        56.65 o                         
   2   1   8       8496.14       8519.19       168.57 o                         
   3   1   8       3050.65       3073.00       101.77 o                         
   4   1   8         62.62         70.20        24.10 o                         
   5   1   8       1654.01       1605.10        94.49 o                         
  -6   2   8        760.10        751.88        49.08 o                         
  -5   2   8        155.03        144.98        19.08 o                         
  -4   2   8       1356.31       1353.71        40.08 o                         
  -3   2   8        398.31        434.82        18.96 o                         
  -2   2   8          4.54          3.86         7.20 o                         
  -1   2   8         72.21         88.10        11.70 o                         
   0   2   8       6544.09       6809.44       122.19 o                         
   1   2   8        274.96        337.71        24.37 o                         
   2   2   8        180.46        204.34        22.29 o                         
   3   2   8        450.92        471.44        40.35 o                         
   4   2   8       1140.99       1142.11        94.31 o                         
   5   2   8         29.51         41.71        30.51 o                         
  -6   3   8         77.51         66.17        19.27 o                         
  -5   3   8        223.85        204.02        19.30 o                         
  -4   3   8       1920.10       1928.06        45.71 o                         
  -3   3   8       2722.91       2730.56        55.87 o                         
  -2   3   8       2796.78       2796.89        54.65 o                         
  -1   3   8        904.27        853.89        31.01 o                         
   0   3   8       1914.81       2013.76        55.44 o                         
   1   3   8       8475.15       8482.32       153.79 o                         
   2   3   8       2148.70       2115.54        68.53 o                         
   3   3   8       2209.87       2241.30        84.03 o                         
   4   3   8         91.62        114.75        27.60 o                         
   5   3   8       1173.23       1168.87        79.78 o                         
  -6   4   8        547.85        504.17        39.21 o                         
  -5   4   8       2130.37       2050.14        60.75 o                         
  -4   4   8        591.36        567.94        24.65 o                         
  -3   4   8         53.62         43.76         9.35 o                         
  -2   4   8       3701.57       3713.58        66.19 o                         
  -1   4   8       3647.13       3726.51        75.35 o                         
   0   4   8        308.52        332.07        22.46 o                         
   1   4   8        101.91         86.41        16.42 o                         
   2   4   8       1681.57       1813.03        60.99 o                         
   3   4   8       3024.93       2969.95        99.72 o                         
   4   4   8       2097.10       1995.49        96.94 o                         
   5   4   8        412.29        377.83        54.26 o                         
  -6   5   8        894.72        695.30        53.56 o                         
  -5   5   8        224.88        229.96        28.42 o                         
  -4   5   8        530.22        501.47        23.98 o                         
  -3   5   8        133.63        122.59        12.82 o                         
  -2   5   8       6232.50       6310.32        92.69 o                         
  -1   5   8       3354.52       3404.14        69.56 o                         
   0   5   8        146.40        142.09        15.30 o                         
   1   5   8        137.01        145.47        17.41 o                         
   2   5   8       4321.55       4413.48       103.43 o                         
   3   5   8        328.93        370.15        38.42 o                         
   4   5   8         10.03          4.03        23.34 o                         
   5   5   8        854.31        858.28        74.17 o                         
  -5   6   8        394.34        361.82        24.95 o                         
  -4   6   8       1474.27       1407.57        37.16 o                         
  -3   6   8       2610.17       2599.73        54.03 o                         
  -2   6   8        370.95        451.08        19.03 o                         
  -1   6   8        290.85        358.28        20.46 o                         
   0   6   8        517.06        603.07        28.68 o                         
   1   6   8       4762.22       5003.38       105.67 o                         
   2   6   8        472.34        460.32        32.55 o                         
   3   6   8        191.02        219.93        29.83 o                         
   4   6   8        914.68        971.19        66.44 o                         
   5   6   8       1114.54       1109.82        84.53 o                         
  -5   7   8        155.10        180.69        18.07 o                         
  -4   7   8         84.99        111.14        12.01 o                         
  -3   7   8      12988.66      12882.27       176.23 o                         
  -2   7   8       3407.76       3292.46        68.76 o                         
  -1   7   8       2278.31       2201.56        50.15 o                         
   0   7   8       4344.84       4413.77        90.40 o                         
   1   7   8       5260.93       5392.85       116.26 o                         
   2   7   8         39.68         43.10        17.83 o                         
   3   7   8       3942.54       3954.39       117.31 o                         
   4   7   8       5196.55       5209.68       156.95 o                         
   5   7   8       1454.68       1507.77        97.13 o                         
  -5   8   8        451.90        396.88        38.53 o                         
  -4   8   8       4760.54       4818.04        84.82 o                         
  -3   8   8       2391.15       2463.87        52.65 o                         
  -2   8   8       5013.31       4950.11        89.52 o                         
  -1   8   8       2529.84       2748.86        60.12 o                         
   0   8   8      18039.92      17856.81       272.20 o                         
   1   8   8       1965.90       1925.60        58.19 o                         
   2   8   8          1.21         18.04        12.49 o                         
   3   8   8       3135.18       3024.59       102.53 o                         
   4   8   8       5763.07       5607.56       162.04 o                         
   5   8   8         21.60         19.44        26.75 o                         
  -5   9   8         20.34         45.27        13.99 o                         
  -4   9   8        802.75        758.52        31.42 o                         
  -3   9   8       4806.19       4838.44        81.30 o                         
  -2   9   8         22.41         31.11         9.23 o                         
  -1   9   8       2711.26       2831.18        60.52 o                         
   0   9   8        959.17       1045.46        39.42 o                         
   1   9   8       4474.00       4587.89       100.16 o                         
   2   9   8        115.10        105.61        20.55 o                         
   3   9   8       1940.81       1916.99        82.11 o                         
   4   9   8         30.33         58.55        24.08 o                         
   5   9   8          0.65         -4.18        26.56 o                         
  -5  10   8        873.32        901.43        34.86 o                         
  -4  10   8        369.84        368.27        21.06 o                         
  -3  10   8        244.30        263.16        17.39 o                         
  -2  10   8        393.21        430.47        24.04 o                         
  -1  10   8       1990.79       2049.45        49.17 o                         
   0  10   8        887.78        945.96        48.52 o                         
   1  10   8        556.98        641.09        32.54 o                         
   2  10   8        224.91        197.42        24.51 o                         
   3  10   8        774.59        864.97        57.05 o                         
   4  10   8        742.53        803.57        58.28 o                         
   5  10   8        527.60        465.28        53.55 o                         
  -5  11   8        634.64        626.50        31.18 o                         
  -4  11   8       3188.17       3292.13        72.91 o                         
  -3  11   8       4947.44       5044.92        86.13 o                         
  -2  11   8       2556.01       2566.20        60.83 o                         
  -1  11   8       2301.18       2300.67        50.27 o                         
   0  11   8       5182.13       5043.53       108.67 o                         
   1  11   8       7016.89       7026.90       134.51 o                         
   2  11   8       3945.76       3957.98       104.62 o                         
   3  11   8       1846.33       1869.46        82.42 o                         
   4  11   8        369.35        373.09        42.01 o                         
   5  11   8        499.82        422.30        49.31 o                         
  -5  12   8        259.28        239.46        28.74 o                         
  -4  12   8       2869.54       2892.71        68.45 o                         
  -3  12   8       1120.54       1185.38        36.70 o                         
  -2  12   8        690.03        733.39        31.48 o                         
  -1  12   8       1547.62       1548.91        48.30 o                         
   0  12   8       9277.87       9357.86       164.38 o                         
   1  12   8        788.48        855.56        38.45 o                         
   2  12   8        369.94        410.83        32.19 o                         
   3  12   8       1081.30       1080.67        61.12 o                         
   4  12   8       5152.26       5328.00       156.47 o                         
   5  12   8          3.91        -32.08        32.08 o                         
  -5  13   8        674.30        682.86        31.28 o                         
  -4  13   8         49.49         17.33        12.24 o                         
  -3  13   8       1281.31       1198.47        34.64 o                         
  -2  13   8       4039.90       3989.93        80.83 o                         
  -1  13   8        558.78        613.18        29.55 o                         
   0  13   8       1276.09       1296.51        48.29 o                         
   1  13   8         42.95         44.95        12.52 o                         
   2  13   8       3352.87       3338.18        97.72 o                         
   3  13   8       1821.31       1683.52        77.79 o                         
   4  13   8       1867.17       1943.71        86.33 o                         
   5  13   8        173.15        208.13        39.79 o                         
  -5  14   8       3268.68       3077.66        72.06 o                         
  -4  14   8        876.43        887.50        33.20 o                         
  -3  14   8        589.93        572.12        26.01 o                         
  -2  14   8        997.89        986.51        35.63 o                         
  -1  14   8       6369.96       6324.82       114.17 o                         
   0  14   8        286.11        243.92        20.78 o                         
   1  14   8       4234.68       4258.90        99.97 o                         
   2  14   8       3430.76       3409.74        98.33 o                         
   3  14   8        958.94        941.83        57.05 o                         
   4  14   8         23.85          9.12        23.23 o                         
   5  14   8       1968.59       2094.93       108.70 o                         
  -5  15   8        279.55        339.33        48.47 o                         
  -4  15   8       1986.57       2044.96        53.05 o                         
  -3  15   8        134.19         99.91        20.45 o                         
  -2  15   8       5558.49       5545.88        96.89 o                         
  -1  15   8       5061.36       4952.56        92.38 o                         
   0  15   8        845.79        862.84        34.82 o                         
   1  15   8       1637.83       1642.87        56.49 o                         
   2  15   8       8619.91       8717.49       183.67 o                         
   3  15   8       1815.85       1974.57        85.27 o                         
   4  15   8         35.22         -1.86        19.63 o                         
   5  15   8       2537.60       2518.02       196.83 o                         
  -5  16   8       2037.87       1970.56        92.64 o                         
  -4  16   8          2.72         25.96        12.45 o                         
  -3  16   8        375.42        369.20        22.04 o                         
  -2  16   8        795.64        839.18        32.45 o                         
  -1  16   8       6086.04       6126.16       110.38 o                         
   0  16   8        208.84        174.30        16.74 o                         
   1  16   8       2395.87       2381.27        68.62 o                         
   2  16   8       2318.25       2291.13        81.26 o                         
   3  16   8       3686.73       3646.87       119.76 o                         
   4  16   8        588.28        609.63        51.04 o                         
  -5  17   8        121.81         99.00        24.89 o                         
  -4  17   8        261.87        266.50        24.79 o                         
  -3  17   8        550.06        506.66        28.11 o                         
  -2  17   8         56.71         73.19        13.52 o                         
  -1  17   8         25.02         11.38        10.12 o                         
   0  17   8        151.27        143.60        14.77 o                         
   1  17   8        431.60        453.11        29.33 o                         
   2  17   8        398.50        387.39        36.76 o                         
   3  17   8         58.40         78.03        20.42 o                         
   4  17   8        152.96        143.70        28.02 o                         
  -5  18   8        288.29        206.23        32.56 o                         
  -4  18   8        277.45        307.72        25.15 o                         
  -3  18   8         10.37         11.99        13.56 o                         
  -2  18   8       2231.26       2336.56        58.52 o                         
  -1  18   8       1808.16       1777.45        52.17 o                         
   0  18   8         72.42         84.22        12.86 o                         
   1  18   8        359.90        373.51        27.86 o                         
   2  18   8       1082.90       1164.12        55.83 o                         
   3  18   8       1460.62       1466.02        73.37 o                         
   4  18   8       1002.09        956.63        72.24 o                         
  -5  19   8        342.28        311.35        37.78 o                         
  -4  19   8       1850.66       1919.55        73.08 o                         
  -3  19   8       2318.58       2368.62        58.28 o                         
  -2  19   8      11064.56      11120.25       185.97 o                         
  -1  19   8        275.65        282.37        21.16 o                         
   0  19   8        296.31        289.08        23.39 o                         
   1  19   8       4420.45       4367.30        98.48 o                         
   2  19   8       9268.91       9311.53       200.94 o                         
   3  19   8          3.69         39.33        18.63 o                         
   4  19   8        111.40         45.39        27.85 o                         
  -5  20   8       2667.07       2596.68       105.33 o                         
  -4  20   8        755.13        739.57        47.55 o                         
  -3  20   8        445.85        442.80        26.83 o                         
  -2  20   8       1346.02       1431.26        47.19 o                         
  -1  20   8       7099.94       7240.97       132.81 o                         
   0  20   8        456.41        486.21        28.49 o                         
   1  20   8       5248.59       5128.98       113.80 o                         
   2  20   8       1961.00       1841.34        72.07 o                         
   3  20   8       1478.08       1538.79        76.51 o                         
   4  20   8          9.84        -12.75        22.97 o                         
  -4  21   8        146.66        145.50        26.62 o                         
  -3  21   8       2083.07       2125.27        53.12 o                         
  -2  21   8       1506.57       1450.07        53.18 o                         
  -1  21   8       1019.29       1005.90        37.73 o                         
   0  21   8        762.85        754.43        35.14 o                         
   1  21   8       1044.33       1082.68        45.41 o                         
   2  21   8        700.85        685.30        48.04 o                         
   3  21   8       2720.10       2742.69       105.58 o                         
   4  21   8        872.90        745.58       105.12 o                         
  -4  22   8       2199.34       1907.56       114.60 o                         
  -3  22   8        651.98        649.64        29.46 o                         
  -2  22   8        962.79        979.74        38.31 o                         
  -1  22   8       1342.12       1272.52        43.40 o                         
   0  22   8      11128.19      10943.56       182.78 o                         
   1  22   8       1105.49       1120.77        43.61 o                         
   2  22   8          3.67          7.18        14.75 o                         
   3  22   8       1921.07       1927.34        88.73 o                         
   4  22   8       2850.64       2709.01       121.70 o                         
  -4  23   8       1231.97       1121.46        58.53 o                         
  -3  23   8       3852.94       3834.51       103.83 o                         
  -2  23   8         50.01         49.88        15.84 o                         
  -1  23   8         41.14         43.10        12.73 o                         
   0  23   8       2374.72       2385.29        66.95 o                         
   1  23   8       5868.46       5984.15       135.73 o                         
   2  23   8          4.31        -13.49        13.49 o                         
   3  23   8       1136.66       1164.52        72.08 o                         
   4  23   8        691.30        793.41        70.75 o                         
  -4  24   8         64.24         28.81        23.96 o                         
  -3  24   8          1.12          7.35        18.46 o                         
  -2  24   8        423.03        370.85        28.74 o                         
  -1  24   8          4.20          2.69        10.95 o                         
   0  24   8          3.29          8.65        12.15 o                         
   1  24   8        469.45        456.69        29.21 o                         
   2  24   8        432.35        411.18        33.30 o                         
   3  24   8        939.72        949.71        67.42 o                         
   4  24   8        492.97        450.31       112.28 o                         
  -4  25   8        184.48        124.15        29.16 o                         
  -3  25   8        761.92        797.83        52.63 o                         
  -2  25   8        218.81        207.96        22.18 o                         
  -1  25   8       1119.12       1040.46        48.05 o                         
   0  25   8        633.74        631.81        36.52 o                         
   1  25   8        286.26        261.59        23.65 o                         
   2  25   8         15.39         15.29        18.05 o                         
   3  25   8        296.16        308.62        43.39 o                         
  -4  26   8       1846.01       1604.08        72.93 o                         
  -3  26   8        676.12        770.01        52.34 o                         
  -2  26   8        472.48        450.47        31.24 o                         
  -1  26   8        617.78        584.57        32.84 o                         
   0  26   8       3677.62       3677.81        96.15 o                         
   1  26   8        991.22        957.24        44.56 o                         
   2  26   8          3.39        -14.48        14.48 o                         
   3  26   8       2552.88       2552.65       109.56 o                         
  -3  27   8       6018.75       5958.21       176.59 o                         
  -2  27   8         68.98         50.58        14.77 o                         
  -1  27   8       1030.96        967.20        43.73 o                         
   0  27   8       3072.20       3179.61        81.34 o                         
   1  27   8       2084.78       2101.70        66.74 o                         
   2  27   8        175.19        126.67        23.44 o                         
   3  27   8       2960.99       2970.39       140.07 o                         
  -3  28   8        985.21       1041.23        61.64 o                         
  -2  28   8        208.54        209.64        22.92 o                         
  -1  28   8         57.93         67.63        15.38 o                         
   0  28   8       6417.11       6398.08       134.12 o                         
   1  28   8        487.98        468.78        33.76 o                         
   2  28   8        855.29        743.86        56.76 o                         
   3  28   8        120.06         75.28        28.29 o                         
  -3  29   8          7.02        -21.78        21.78 o                         
  -2  29   8       2109.69       1988.34        64.49 o                         
  -1  29   8       1308.50       1372.62        51.49 o                         
   0  29   8          3.15          9.72        14.22 o                         
   1  29   8        126.47         94.98        19.53 o                         
   2  29   8       1822.50       1670.29        66.97 o                         
   3  29   8        514.10        449.67        85.24 o                         
  -3  30   8         36.88         20.79        24.86 o                         
  -2  30   8       1613.94       1567.30        68.18 o                         
  -1  30   8       6273.46       6242.63       151.56 o                         
   0  30   8        627.24        642.90        43.37 o                         
   1  30   8       2066.50       1980.88        72.39 o                         
   2  30   8       1851.27       1879.18       106.19 o                         
  -2  31   8       1787.80       1779.68        68.53 o                         
  -1  31   8         60.83         85.11        18.79 o                         
   0  31   8        990.72        957.48        49.14 o                         
   1  31   8       2190.27       2278.78        90.01 o                         
   2  31   8       1606.55       1580.83        91.17 o                         
  -2  32   8          3.65         22.28        33.91 o                         
  -1  32   8         28.76         40.27        21.74 o                         
   0  32   8        178.65        130.50        28.97 o                         
   1  32   8       1082.12       1038.48        62.82 o                         
   2  32   8          0.24         40.10        40.11 o                         
  -2  33   8       2403.79       2321.19       104.07 o                         
  -1  33   8        346.59        349.97        38.55 o                         
   0  33   8         44.46         40.96        22.25 o                         
   1  33   8        757.55        733.29        67.71 o                         
  -1  34   8       2443.58       2344.21        87.68 o                         
   0  34   8          0.17          4.67        21.61 o                         
   1  34   8       1755.96       1393.72       185.97 o                         
  -5   1   9        274.26        207.96        27.40 o                         
  -4   1   9       1930.28       1945.15        52.39 o                         
  -3   1   9       5611.21       5578.47        91.32 o                         
  -2   1   9        715.44        788.24        28.61 o                         
  -1   1   9         89.15         79.91        13.36 o                         
   0   1   9       1591.51       1606.94        57.46 o                         
   1   1   9       3769.25       4039.90        98.15 o                         
   2   1   9       1442.79       1480.29        68.71 o                         
   3   1   9       2334.62       2223.20        88.10 o                         
   4   1   9        364.73        295.83        43.13 o                         
  -5   2   9         18.37         54.12        19.67 o                         
  -4   2   9       3964.25       3835.87        74.79 o                         
  -3   2   9        896.14        941.72        31.29 o                         
  -2   2   9       2983.10       3098.79        60.07 o                         
  -1   2   9        874.69        877.38        34.37 o                         
   0   2   9      11795.21      11721.56       201.53 o                         
   1   2   9        994.29       1018.32        52.09 o                         
   2   2   9        492.95        538.30        42.41 o                         
   3   2   9       2150.00       2067.62        87.50 o                         
   4   2   9       5947.33       5840.71       188.87 o                         
  -5   3   9         17.66        -15.36        18.23 o                         
  -4   3   9          2.13          3.60        11.40 o                         
  -3   3   9       2753.01       2885.03        60.96 o                         
  -2   3   9       1313.48       1341.31        38.49 o                         
  -1   3   9       1219.37       1268.85        40.81 o                         
   0   3   9       1336.65       1453.23        55.13 o                         
   1   3   9       7135.30       7343.30       149.79 o                         
   2   3   9       1230.43       1311.16        60.41 o                         
   3   3   9        995.84       1103.49        67.12 o                         
   4   3   9       3112.58       3214.18       132.21 o                         
  -5   4   9       1822.49       1922.86        79.67 o                         
  -4   4   9        475.96        430.09        25.07 o                         
  -3   4   9         94.36         87.39        12.50 o                         
  -2   4   9       1012.22        990.51        32.08 o                         
  -1   4   9       3426.48       3537.53        74.03 o                         
   0   4   9       1194.33       1335.48        51.54 o                         
   1   4   9       3241.86       3362.20        91.33 o                         
   2   4   9        372.22        469.46        38.61 o                         
   3   4   9         76.06        130.04        27.51 o                         
   4   4   9        117.70        145.43        31.94 o                         
  -5   5   9        161.13        134.61        39.29 o                         
  -4   5   9       1462.86       1458.72        43.14 o                         
  -3   5   9         30.37         15.53        10.82 o                         
  -2   5   9       4743.71       4771.34        85.64 o                         
  -1   5   9       1539.64       1598.99        46.28 o                         
   0   5   9       1380.51       1435.96        55.12 o                         
   1   5   9        573.02        608.29        37.59 o                         
   2   5   9       6409.40       6605.08       162.69 o                         
   3   5   9       1573.81       1438.02        75.30 o                         
   4   5   9         88.85         64.35        30.51 o                         
  -5   6   9       2353.78       2253.83        77.04 o                         
  -4   6   9          6.49          1.85        11.31 o                         
  -3   6   9        103.78         77.23        13.14 o                         
  -2   6   9       2125.15       2172.35        48.28 o                         
  -1   6   9       7368.54       7337.02       121.24 o                         
   0   6   9        361.75        324.63        27.10 o                         
   1   6   9        377.09        298.79        29.78 o                         
   2   6   9       3259.36       3136.29        96.08 o                         
   3   6   9       3247.41       3343.73       128.50 o                         
   4   6   9        519.99        567.23        60.94 o                         
  -5   7   9         81.27         69.36        16.98 o                         
  -4   7   9        624.87        616.14        31.82 o                         
  -3   7   9       1786.38       1733.09        45.20 o                         
  -2   7   9        504.41        501.24        28.11 o                         
  -1   7   9         24.00         41.64        10.55 o                         
   0   7   9         25.72         49.05        13.85 o                         
   1   7   9       2105.07       2154.26        72.58 o                         
   2   7   9        548.40        475.41        38.56 o                         
   3   7   9        634.73        653.09        58.11 o                         
   4   7   9         22.53        -30.01        35.36 o                         
  -5   8   9        356.17        442.59        62.87 o                         
  -4   8   9        202.23        182.97        22.91 o                         
  -3   8   9        313.51        267.57        21.91 o                         
  -2   8   9         55.71         46.54        10.99 o                         
  -1   8   9        271.69        242.07        20.45 o                         
   0   8   9        403.92        410.31        28.84 o                         
   1   8   9         11.21         23.10        14.23 o                         
   2   8   9       1288.11       1297.40        60.49 o                         
   3   8   9        595.02        653.91        52.30 o                         
   4   8   9          5.62         44.31        29.38 o                         
  -5   9   9        572.65        594.16        36.54 o                         
  -4   9   9       3650.12       3739.30        81.02 o                         
  -3   9   9       1202.93       1128.23        38.80 o                         
  -2   9   9       4434.31       4371.98        92.40 o                         
  -1   9   9        576.16        626.59        29.26 o                         
   0   9   9       2834.63       2858.14        75.50 o                         
   1   9   9       1058.90       1055.50        48.14 o                         
   2   9   9       7117.52       7362.12       165.62 o                         
   3   9   9        164.34        169.24        31.74 o                         
   4   9   9         42.83         55.05        30.79 o                         
  -5  10   9       6683.39       6521.59       145.52 o                         
  -4  10   9        100.04         65.29        28.73 o                         
  -3  10   9        250.48        236.15        20.13 o                         
  -2  10   9       2480.85       2514.33        64.87 o                         
  -1  10   9      13445.82      13635.43       206.98 o                         
   0  10   9        318.15        325.88        26.75 o                         
   1  10   9       3506.35       3637.49        94.50 o                         
   2  10   9        797.52        759.34        47.23 o                         
   3  10   9       4847.30       4660.35       145.45 o                         
   4  10   9        145.36        143.08        33.18 o                         
  -5  11   9         75.50        116.95        29.91 o                         
  -4  11   9        510.86        499.73        32.08 o                         
  -3  11   9        221.28        200.37        17.68 o                         
  -2  11   9       2244.46       2298.59        58.15 o                         
  -1  11   9        888.85        970.91        33.33 o                         
   0  11   9        264.93        324.65        25.35 o                         
   1  11   9        125.93        130.22        21.68 o                         
   2  11   9       2801.11       2693.95        93.92 o                         
   3  11   9       1063.80       1060.55        66.22 o                         
   4  11   9        211.50        151.93        35.16 o                         
  -5  12   9         35.90         15.41        16.45 o                         
  -4  12   9       1432.86       1426.83        50.75 o                         
  -3  12   9        553.15        581.86        28.83 o                         
  -2  12   9       1730.87       1816.04        52.79 o                         
  -1  12   9        562.28        581.05        31.61 o                         
   0  12   9       5716.50       5811.62       125.70 o                         
   1  12   9          3.26         14.84        13.99 o                         
   2  12   9        109.25        111.60        22.61 o                         
   3  12   9        380.66        350.71        39.36 o                         
   4  12   9       2360.91       2275.07       109.18 o                         
  -4  13   9        923.93        959.05        40.93 o                         
  -3  13   9       6122.24       6125.86       107.61 o                         
  -2  13   9        211.62        241.01        20.46 o                         
  -1  13   9         34.19         27.09        11.98 o                         
   0  13   9       1904.47       1933.32        58.01 o                         
   1  13   9       6309.17       6244.36       134.59 o                         
   2  13   9       1150.45       1163.80        58.35 o                         
   3  13   9        642.56        596.03        51.60 o                         
   4  13   9       1186.55       1009.02        75.16 o                         
  -4  14   9         13.11         -3.67        18.13 o                         
  -3  14   9         18.87         33.42        10.89 o                         
  -2  14   9        434.34        456.40        28.52 o                         
  -1  14   9       1603.96       1630.15        54.01 o                         
   0  14   9        453.44        481.79        27.77 o                         
   1  14   9          0.08         -9.37        13.67 o                         
   2  14   9       1854.62       1793.48        68.52 o                         
   3  14   9       2249.18       2180.66        94.03 o                         
   4  14   9        622.15        713.17        65.14 o                         
  -4  15   9        198.36        211.62        23.04 o                         
  -3  15   9        609.37        559.11        33.23 o                         
  -2  15   9        663.13        661.58        34.10 o                         
  -1  15   9        670.53        705.29        35.85 o                         
   0  15   9        144.58        145.66        18.64 o                         
   1  15   9        413.37        496.08        36.74 o                         
   2  15   9        995.52        933.10        50.51 o                         
   3  15   9       1317.03       1319.96        72.13 o                         
   4  15   9          2.24        -31.73        31.73 o                         
  -4  16   9        750.18        707.64        35.64 o                         
  -3  16   9        251.96        236.14        20.00 o                         
  -2  16   9        557.09        591.68        33.42 o                         
  -1  16   9         59.66         56.06        14.39 o                         
   0  16   9       3674.40       3672.81        82.07 o                         
   1  16   9       2045.80       1982.05        68.22 o                         
   2  16   9        400.25        419.96        35.77 o                         
   3  16   9       1187.33       1014.51        65.80 o                         
   4  16   9       1487.43       1468.81        93.55 o                         
  -4  17   9        231.89        216.08        23.88 o                         
  -3  17   9       5231.91       4972.37        99.50 o                         
  -2  17   9        424.64        460.74        28.82 o                         
  -1  17   9       1762.61       1579.98        53.17 o                         
   0  17   9       2379.24       2487.24        65.11 o                         
   1  17   9       9024.30       8875.05       180.43 o                         
   2  17   9         89.86        101.13        23.83 o                         
   3  17   9       1991.64       2023.11        91.01 o                         
   4  17   9       1561.07       1530.09        95.68 o                         
  -4  18   9       1849.64       1833.29        52.49 o                         
  -3  18   9        719.31        721.78        33.57 o                         
  -2  18   9       2831.56       2926.50        74.74 o                         
  -1  18   9        249.85        281.10        27.20 o                         
   0  18   9      10029.00      10008.19       163.94 o                         
   1  18   9        779.17        819.33        44.11 o                         
   2  18   9          2.64         13.61        17.53 o                         
   3  18   9        264.83        208.02        40.80 o                         
  -4  19   9          5.64          1.07        17.65 o                         
  -3  19   9       1166.30       1107.44        41.96 o                         
  -2  19   9        392.14        429.50        32.16 o                         
  -1  19   9       1352.32       1383.13        48.38 o                         
   0  19   9        121.09        151.40        26.33 o                         
   1  19   9        168.87        199.91        27.51 o                         
   2  19   9        139.32        127.64        24.35 o                         
   3  19   9       1803.79       1784.28       103.43 o                         
  -4  20   9        263.49        189.40        31.18 o                         
  -3  20   9        104.13        106.29        16.78 o                         
  -2  20   9       1003.66        986.07        56.69 o                         
  -1  20   9       3319.18       3379.58        80.28 o                         
   0  20   9        286.76        267.99        30.44 o                         
   1  20   9        549.57        541.74        38.19 o                         
   2  20   9        752.45        725.25        56.87 o                         
   3  20   9       1235.32       1239.76        77.82 o                         
  -4  21   9       1690.58       1530.17        82.78 o                         
  -3  21   9       3295.75       3274.05        79.97 o                         
  -2  21   9       2498.86       2397.88        67.10 o                         
  -1  21   9        176.54        170.34        19.70 o                         
   0  21   9        803.94        836.45        43.50 o                         
   1  21   9       3453.13       3651.24        93.93 o                         
   2  21   9       3335.29       3298.47       106.70 o                         
   3  21   9        657.14        686.48        66.04 o                         
  -3  22   9        226.03        229.03        21.45 o                         
  -2  22   9        867.69        805.99        41.86 o                         
  -1  22   9          0.82          7.10        13.67 o                         
   0  22   9       2106.57       2055.59        65.20 o                         
   1  22   9        401.88        420.86        30.64 o                         
   2  22   9        652.83        729.05        49.59 o                         
   3  22   9        364.60        353.30        49.47 o                         
  -3  23   9          1.74         28.19        11.66 o                         
  -2  23   9       2597.57       2697.24        73.94 o                         
  -1  23   9        292.99        338.79        33.42 o                         
   0  23   9        384.22        373.95        34.17 o                         
   1  23   9        160.01        130.24        31.55 o                         
   2  23   9       2530.67       2494.99        91.89 o                         
   3  23   9         93.76        120.91        46.86 o                         
  -3  24   9         19.90         30.42        43.67 o                         
  -2  24   9        831.92        897.38        46.21 o                         
  -1  24   9       5875.18       5748.96       126.22 o                         
   0  24   9         74.32         77.79        18.48 o                         
   1  24   9       1277.71       1240.27        48.60 o                         
   2  24   9        901.84        909.52        52.59 o                         
   3  24   9       2401.93       2281.71       259.66 o                         
  -3  25   9         99.46         96.97        28.46 o                         
  -2  25   9       2816.31       2854.59        89.71 o                         
  -1  25   9       1228.82       1346.76        52.71 o                         
   0  25   9       1772.68       1627.06        61.27 o                         
   1  25   9        291.91        262.02        31.18 o                         
   2  25   9       2927.54       2636.33        98.13 o                         
  -3  26   9          0.23          4.30        22.86 o                         
  -2  26   9          6.30         11.09        18.05 o                         
  -1  26   9       2114.06       2127.01        68.33 o                         
   0  26   9        397.00        407.43        36.96 o                         
   1  26   9        342.15        324.60        31.22 o                         
   2  26   9        231.42        172.15        28.87 o                         
  -2  27   9          4.23          5.56        18.24 o                         
  -1  27   9          0.11          6.91        19.04 o                         
   0  27   9        199.82        164.06        25.49 o                         
   1  27   9        210.25        167.95        33.37 o                         
   2  27   9        102.35         77.24        46.03 o                         
  -2  28   9        919.54        886.64        56.65 o                         
  -1  28   9       1335.13       1321.89        61.57 o                         
   0  28   9        768.33        727.31        47.31 o                         
   1  28   9          0.41          9.56        26.12 o                         
  -2  29   9       2679.63       2361.97       152.27 o                         
  -1  29   9        177.25        154.34        31.28 o                         
   0  29   9        781.55        763.86        56.98 o                         
   1  29   9       1091.53       1109.49        70.06 o                         
  -1  30   9       2557.69       2588.69       101.83 o                         
   0  30   9        577.93        438.37        45.92 o                         
   1  30   9       1311.81       1349.63       198.84 o                         
  -4   0  10         14.39         11.46        24.04 o                         
  -3   0  10         93.59         90.99        22.00 o                         
  -2   0  10        741.56        800.54        50.37 o                         
  -1   0  10      12609.50      12525.66       331.63 o                         
   0   0  10        224.23        335.87        49.21 o                         
   1   0  10       2047.82       2146.73       122.43 o                         
   2   0  10        427.63        430.92        67.19 o                         
   3   0  10       9230.76       9074.27       386.22 o                         
  -4   1  10       1689.97       1689.07        63.01 o                         
  -3   1  10          7.69         24.35        13.02 o                         
  -2   1  10       2091.36       2056.01        48.45 o                         
  -1   1  10        250.26        326.37        24.84 o                         
   0   1  10       2608.18       2685.55        76.27 o                         
   1   1  10         51.10         62.26        19.37 o                         
   2   1  10       4173.96       4147.47       135.45 o                         
   3   1  10        314.25        307.14        45.02 o                         
  -4   2  10        363.08        342.17        32.17 o                         
  -3   2  10         10.40         17.41        11.86 o                         
  -2   2  10        750.51        766.32        30.39 o                         
  -1   2  10         33.63         27.17        14.46 o                         
   0   2  10       3234.42       3298.74        85.28 o                         
   1   2  10          0.95          9.02        17.84 o                         
   2   2  10         21.38         37.18        23.00 o                         
   3   2  10         49.83         53.30        37.57 o                         
  -4   3  10        970.44        981.02        49.63 o                         
  -3   3  10       3858.00       3900.17        81.37 o                         
  -2   3  10        674.69        635.06        28.13 o                         
  -1   3  10          2.22          6.95        13.88 o                         
   0   3  10        872.10        843.80        43.46 o                         
   1   3  10       3879.36       3670.46       108.59 o                         
   2   3  10        799.47        793.70        54.94 o                         
   3   3  10        517.27        623.23        73.54 o                         
  -4   4  10          1.06         32.46        16.62 o                         
  -3   4  10        410.97        447.50        27.62 o                         
  -2   4  10        299.40        279.77        22.63 o                         
  -1   4  10       4350.36       4331.10        89.43 o                         
   0   4  10        100.80         75.52        16.72 o                         
   1   4  10         32.38         33.77        19.88 o                         
   2   4  10       2063.03       2010.05        85.41 o                         
   3   4  10       2596.55       2754.31       132.03 o                         
  -4   5  10       1166.94       1216.51        50.85 o                         
  -3   5  10        157.18        131.76        24.51 o                         
  -2   5  10       1746.90       1753.75        47.25 o                         
  -1   5  10        299.22        319.97        22.39 o                         
   0   5  10        856.48        835.28        44.31 o                         
   1   5  10         60.35         53.38        19.98 o                         
   2   5  10       1943.89       1924.20        83.68 o                         
   3   5  10        506.59        465.74        76.81 o                         
  -4   6  10         95.65         99.68        21.08 o                         
  -3   6  10          6.57          9.79        12.92 o                         
  -2   6  10       1974.46       2061.60        59.26 o                         
  -1   6  10       2583.06       2727.12        66.77 o                         
   0   6  10       1259.79       1253.89        49.97 o                         
   1   6  10       1463.14       1432.43        65.03 o                         
   2   6  10        251.74        231.70        40.48 o                         
   3   6  10         73.54         35.01        34.07 o                         
  -4   7  10         49.33         50.90        15.29 o                         
  -3   7  10       4054.81       3925.80        87.03 o                         
  -2   7  10        832.68        806.45        38.58 o                         
  -1   7  10        162.64        224.13        20.77 o                         
   0   7  10        710.15        773.32        40.06 o                         
   1   7  10       5752.22       5716.93       133.30 o                         
   2   7  10        538.08        572.68        50.90 o                         
   3   7  10        346.91        289.70        45.26 o                         
  -4   8  10       1704.79       1571.66        61.39 o                         
  -3   8  10        146.86        172.69        28.09 o                         
  -2   8  10       7549.07       7319.13       127.46 o                         
  -1   8  10        391.30        458.38        28.16 o                         
   0   8  10       7170.30       7154.92       138.63 o                         
   1   8  10         72.63        109.82        25.58 o                         
   2   8  10       1738.16       1733.69        84.04 o                         
   3   8  10        524.67        483.44        55.44 o                         
  -4   9  10        103.16         58.03        39.28 o                         
  -3   9  10       2303.75       2261.90        61.39 o                         
  -2   9  10          2.14         53.01        14.98 o                         
  -1   9  10         19.54         19.10        13.47 o                         
   0   9  10         45.02         32.37        15.50 o                         
   1   9  10       2328.38       2314.21        83.75 o                         
   2   9  10         76.57         18.74        26.37 o                         
   3   9  10       1094.01       1186.01        82.87 o                         
  -4  10  10         25.80         -8.11        18.48 o                         
  -3  10  10         23.20         11.52        17.07 o                         
  -2  10  10          4.74          8.64        14.05 o                         
  -1  10  10       1571.95       1637.29        49.12 o                         
   0  10  10        429.36        490.45        35.78 o                         
   1  10  10        110.44        156.99        26.85 o                         
   2  10  10        136.53         97.50        27.66 o                         
   3  10  10        672.49        706.98        68.99 o                         
  -4  11  10       1844.66       1848.92        68.70 o                         
  -3  11  10       4895.22       4877.80       103.33 o                         
  -2  11  10       1659.42       1653.02        79.72 o                         
  -1  11  10         70.44         47.49        17.52 o                         
   0  11  10       1735.78       1687.30        56.30 o                         
   1  11  10       4768.85       4703.70       134.64 o                         
   2  11  10       2147.52       2276.45        95.96 o                         
   3  11  10        699.28        724.77        75.08 o                         
  -4  12  10        736.70        702.83        52.14 o                         
  -3  12  10        196.26        214.50        33.73 o                         
  -2  12  10       2860.24       2788.98        79.72 o                         
  -1  12  10        119.91        107.80        18.72 o                         
   0  12  10       3871.95       3874.40        87.54 o                         
   1  12  10        839.09        895.59        54.44 o                         
   2  12  10        419.85        484.27        48.91 o                         
   3  12  10        308.84        196.99        38.27 o                         
  -4  13  10        605.58        567.07        50.14 o                         
  -3  13  10        827.78        766.40        38.77 o                         
  -2  13  10       1906.76       1899.29        63.80 o                         
  -1  13  10         45.71         53.68        19.25 o                         
   0  13  10         19.24         75.38        19.65 o                         
   1  13  10       1222.67       1293.80        64.81 o                         
   2  13  10       2151.53       2088.54        99.54 o                         
   3  13  10        116.42         35.90        29.15 o                         
  -3  14  10        103.72         45.88        23.02 o                         
  -2  14  10         45.02         30.25        18.19 o                         
  -1  14  10       4821.54       4815.00       114.83 o                         
   0  14  10        344.39        321.78        25.70 o                         
   1  14  10        809.01        736.39        53.16 o                         
   2  14  10        378.54        327.52        42.36 o                         
   3  14  10       2962.30       3187.82       144.91 o                         
  -3  15  10         23.77         33.44        21.44 o                         
  -2  15  10       1337.74       1358.03        55.87 o                         
  -1  15  10        455.69        476.65        32.80 o                         
   0  15  10       3702.86       3721.47        94.81 o                         
   1  15  10        116.12         94.05        25.58 o                         
   2  15  10       3791.87       3584.78       137.57 o                         
   3  15  10        757.59        753.63        85.54 o                         
  -3  16  10         72.88         66.36        21.51 o                         
  -2  16  10        366.27        357.06        31.52 o                         
  -1  16  10       2564.55       2516.51        71.52 o                         
   0  16  10          1.12         27.36        14.42 o                         
   1  16  10          0.70          6.39        19.27 o                         
   2  16  10        792.74        809.85        63.81 o                         
   3  16  10       2697.69       2707.32       130.18 o                         
  -3  17  10         74.01         45.40        16.31 o                         
  -2  17  10        282.41        183.16        24.28 o                         
  -1  17  10        192.09        212.02        36.10 o                         
   0  17  10         85.64         70.32        20.68 o                         
   1  17  10         59.87         72.06        18.95 o                         
   2  17  10        567.66        646.42        66.80 o                         
  -3  18  10          6.91        -15.67        15.67 o                         
  -2  18  10        358.58        378.78        47.18 o                         
  -1  18  10       1944.64       1874.89        71.53 o                         
   0  18  10        163.14        170.45        25.78 o                         
   1  18  10          0.94        -17.35        17.35 o                         
   2  18  10        759.40        877.04       131.89 o                         
  -3  19  10        675.56        664.13        39.27 o                         
  -2  19  10       3208.01       3181.46        87.51 o                         
  -1  19  10         51.57         75.54        19.07 o                         
   0  19  10       1570.60       1550.53        61.76 o                         
   1  19  10       1920.90       1869.26        72.54 o                         
   2  19  10       5847.31       5715.68       225.74 o                         
  -3  20  10         10.52        -30.77        30.77 o                         
  -2  20  10        215.12        244.60        27.45 o                         
  -1  20  10       8013.68       7436.09       181.31 o                         
   0  20  10          2.36        -14.65        20.36 o                         
   1  20  10       1552.24       1454.78        60.88 o                         
   2  20  10         93.72         93.75        43.12 o                         
  -2  21  10        269.85        208.10        42.67 o                         
  -1  21  10        258.10        360.95        33.12 o                         
   0  21  10         16.17         38.62        22.34 o                         
   1  21  10       1623.42       1564.48        86.82 o                         
   2  21  10        797.62        807.86        67.35 o                         
  -2  22  10       2865.08       2897.30       115.25 o                         
  -1  22  10        357.47        382.93        35.33 o                         
   0  22  10       2560.76       2512.04        93.93 o                         
   1  22  10         38.14        -20.38        20.38 o                         
   2  22  10        610.64        596.39       147.37 o                         
  -2  23  10         10.41         35.88        20.76 o                         
  -1  23  10        142.47        119.00        24.41 o                         
   0  23  10        471.47        451.22        43.67 o                         
   1  23  10       3296.88       3261.49       118.68 o                         
  -1  24  10         58.39         76.61        23.81 o                         
   0  24  10        108.77         52.23        24.70 o                         
   1  24  10        193.04        173.99        44.43 o                         
  -1  25  10         14.04        -23.37        23.37 o                         
   0  25  10         70.96         77.23        26.29 o                         
  -2   1  11        244.60        325.14        34.56 o                         
  -1   1  11         95.38         45.38        22.12 o                         
   0   1  11        225.52        209.97        28.12 o                         
   1   1  11       5354.43       5412.65       162.51 o                         
   2   1  11        239.71        198.78        37.66 o                         
  -3   2  11        170.12        167.42        41.14 o                         
  -2   2  11       3446.07       3565.83        83.61 o                         
  -1   2  11        835.90        973.59        57.23 o                         
   0   2  11       2537.99       2291.30        85.09 o                         
   1   2  11         73.66        158.60        42.10 o                         
   2   2  11       2274.34       2351.56       106.23 o                         
  -3   3  11       2760.91       2731.95        86.94 o                         
  -2   3  11        360.81        493.12        32.73 o                         
  -1   3  11         12.86         19.14        17.69 o                         
   0   3  11          1.09        -18.25        19.61 o                         
   1   3  11       3443.42       3325.70       116.56 o                         
   2   3  11        302.24        226.56        53.02 o                         
  -3   4  11        164.10        100.04        24.05 o                         
  -2   4  11        266.56        226.31        23.02 o                         
  -1   4  11       4400.15       4479.11       110.66 o                         
   0   4  11        729.79        747.99        52.00 o                         
   1   4  11        430.36        400.16        48.64 o                         
   2   4  11         48.85         26.68        30.50 o                         
  -3   5  11          0.98         14.24        23.42 o                         
  -2   5  11        477.27        436.71        47.12 o                         
  -1   5  11        677.77        639.20        44.36 o                         
   0   5  11       2534.32       2556.02        90.26 o                         
   1   5  11        125.52         40.06        36.34 o                         
   2   5  11       2828.10       2842.43       123.27 o                         
  -3   6  11        221.61        157.29        25.73 o                         
  -2   6  11       1442.79       1422.66        60.74 o                         
  -1   6  11       3082.12       3122.10        89.35 o                         
   0   6  11          6.43         48.13        19.25 o                         
   1   6  11         48.76         29.88        29.30 o                         
   2   6  11        534.26        418.09        50.76 o                         
  -3   7  11        628.09        612.86        42.48 o                         
  -2   7  11         75.28        100.14        22.58 o                         
  -1   7  11         44.54         47.99        18.47 o                         
   0   7  11        718.06        705.19        53.16 o                         
   1   7  11        548.06        580.93        59.42 o                         
   2   7  11        625.22        507.69        66.30 o                         
  -3   8  11          5.57          0.00        19.04 o                         
  -2   8  11         67.58         35.61        19.04 o                         
  -1   8  11        243.44        361.44        29.17 o                         
   0   8  11        529.14        524.84        41.69 o                         
   1   8  11        387.75        466.88        75.80 o                         
   2   8  11          4.37        -31.86        35.39 o                         
  -3   9  11        238.34         76.15        49.49 o                         
  -2   9  11       1730.40       1636.67        82.44 o                         
  -1   9  11         11.42         56.94        18.73 o                         
   0   9  11       2970.84       3038.86        96.71 o                         
   1   9  11        163.78        176.27        48.69 o                         
   2   9  11       2971.25       2910.13       141.22 o                         
  -2  10  11        295.47        263.64        46.51 o                         
  -1  10  11       6168.57       6152.98       145.31 o                         
   0  10  11        556.07        622.88        42.35 o                         
   1  10  11         17.02         21.94        24.80 o                         
   2  10  11        180.29        152.05        40.18 o                         
  -2  11  11       1255.42       1307.02        63.20 o                         
  -1  11  11        150.01        153.49        32.64 o                         
   0  11  11       1160.33       1184.69        55.37 o                         
   1  11  11        540.72        594.32        68.81 o                         
   2  11  11        868.18        884.07        80.01 o                         
  -2  12  11       2084.39       2161.23        87.73 o                         
  -1  12  11         30.04         -1.88        19.71 o                         
   0  12  11       3243.24       3096.71        86.91 o                         
   1  12  11         21.58          8.45        31.64 o                         
   2  12  11        275.32         83.04        74.86 o                         
  -2  13  11        345.65        361.90        38.45 o                         
  -1  13  11         33.85         35.62        22.61 o                         
   0  13  11       1043.60       1026.81        51.24 o                         
   1  13  11       3915.20       3750.65       152.07 o                         
  -2  14  11        403.05        453.36        48.86 o                         
  -1  14  11        820.91        725.15        59.43 o                         
   0  14  11          2.83         10.47        19.24 o                         
   1  14  11         22.99        119.12        37.71 o                         
  -2  15  11         60.05        142.32        57.80 o                         
  -1  15  11        245.58        139.23        31.79 o                         
   0  15  11        162.66         92.93        28.08 o                         
   1  15  11        447.36        388.58        45.87 o                         
  -1  16  11         57.14         26.60        27.37 o                         
   0  16  11       1130.62       1148.12        69.66 o                         
   1  16  11        208.31        174.34        32.30 o                         
  -1  17  11        586.05        673.04        59.94 o                         
   0  17  11        249.95        188.18        36.68 o                         
  -1  18  11         20.62         85.64        54.77 o                         
   0  18  11       4335.59       4114.51       154.74 o                         
                                                                                
