# Supplementary material for: Halogen, chalcogen, and hydrogen bonding in organoiodine cocrystals of heterocyclic thio­nes: imidazolidine-2-thione, 2-mercaptobenzimidazole, 2-mercapto-5-methyl­benzimidazole, 2-mercaptobenzoxazole, and 2-mercaptobenzo­thia­zole
Source: Acta Crystallogr C Struct Chem. 2022 Nov 9;78(Pt 12):702–15. doi: 10.1107/S2053229622009548 (PMC9720885; doi:10.1107/S2053229622009548)
Supplement: Supplementary file 6 [file c-78-00702-MBZIM_TIEsup6.hkl]

data_MBZIM_TIE                                                                  
_shelx_title ' d8-5507_a.res in Pnma'                                           
_shelx_refln_list_code          4                                               
_shelx_F_calc_maximum      419.00                                               
_exptl_crystal_F_000      1208.00                                               
_reflns_d_resolution_high  0.7448                                               
                                                                                
loop_                                                                           
 _space_group_symop_operation_xyz                                               
 'x, y, z'                                                                      
 '-x+1/2, -y, z+1/2'                                                            
 '-x, y+1/2, -z'                                                                
 'x+1/2, -y+1/2, -z+1/2'                                                        
 '-x, -y, -z'                                                                   
 'x-1/2, y, -z-1/2'                                                             
 'x, -y-1/2, z'                                                                 
 '-x-1/2, y-1/2, z-1/2'                                                         
                                                                                
_cell_length_a    11.7547                                                       
_cell_length_b     8.3525                                                       
_cell_length_c    15.1077                                                       
_cell_angle_alpha  90.000                                                       
_cell_angle_beta   90.000                                                       
_cell_angle_gamma  90.000                                                       
                                                                                
_shelx_F_squared_multiplier     1.000                                           
                                                                                
loop_                                                                           
 _refln_index_h                                                                 
 _refln_index_k                                                                 
 _refln_index_l                                                                 
 _refln_F_squared_calc                                                          
 _refln_F_squared_meas                                                          
 _refln_F_squared_sigma                                                         
 _refln_observed_status                                                         
   2   0   0       2752.76       2886.21        79.88 o                         
   6   0   0      18222.86      17705.13       427.68 o                         
   8   0   0        593.69        671.63        54.51 o                         
  10   0   0      29074.00      29207.78       710.60 o                         
  12   0   0      34564.30      35946.77      1367.35 o                         
  14   0   0       7427.09       6990.58       349.36 o                         
   2   1   0       2308.00       2565.08        50.01 o                         
   4   1   0       3273.93       3366.52        81.46 o                         
   6   1   0       3390.95       3442.49        87.95 o                         
   8   1   0        181.15        210.70        26.45 o                         
  10   1   0       7702.74       7887.68       184.11 o                         
  12   1   0       5098.99       4995.13       192.05 o                         
  14   1   0       1376.83       1404.11       118.06 o                         
   2   2   0      11016.77      11863.72       186.19 o                         
   6   2   0      27067.34      27188.83       461.57 o                         
   8   2   0        600.15        600.60        36.01 o                         
  10   2   0      22098.63      22130.16       402.47 o                         
  12   2   0      32907.71      34762.49       683.98 o                         
  14   2   0       5589.65       5537.15       204.84 o                         
   2   3   0       1004.08       1082.66        37.44 o                         
   4   3   0       4381.17       4345.65        81.93 o                         
   6   3   0       1310.46       1309.42        53.49 o                         
   8   3   0        216.18        164.33        25.43 o                         
  10   3   0       5379.30       5549.04       147.86 o                         
  12   3   0       4814.27       4974.14       197.47 o                         
  14   3   0       4091.49       3971.04       186.79 o                         
   2   4   0       6010.00       6738.86       130.72 o                         
   4   4   0     175558.73     156257.23      2407.19 o                         
   6   4   0      17395.67      17930.78       266.50 o                         
   8   4   0        712.00        730.26        37.55 o                         
  10   4   0      15475.99      15112.98       285.67 o                         
  12   4   0      28111.08      29101.79       700.86 o                         
  14   4   0       4687.77       4869.26       283.23 o                         
   2   5   0        149.67        169.41        19.58 o                         
   4   5   0       3012.77       3032.00        73.24 o                         
   6   5   0         23.60         51.28        12.98 o                         
   8   5   0        522.31        549.81        33.19 o                         
  10   5   0       1118.87       1130.30        73.85 o                         
  12   5   0       2799.72       2822.67       147.13 o                         
  14   5   0       2957.28       3008.15       162.06 o                         
   2   6   0       1486.72       1587.66        54.51 o                         
   4   6   0     100250.70      89609.32      2028.02 o                         
   6   6   0       5168.16       5194.89       135.33 o                         
   8   6   0        758.73        823.73        50.43 o                         
  10   6   0      14008.88      13682.91       336.97 o                         
  12   6   0      17883.73      17521.91       477.28 o                         
   2   7   0        126.80        100.98        15.61 o                         
   4   7   0        389.36        467.08        33.00 o                         
   6   7   0          1.18          6.44        15.34 o                         
   8   7   0        739.47        797.39        61.96 o                         
  10   7   0        906.25        672.58        73.53 o                         
  12   7   0       3237.73       2898.53       203.42 o                         
   0   8   0     110215.92      95120.88      6926.09 o                         
   2   8   0        979.50       1024.12        50.77 o                         
   4   8   0      43834.58      42421.75       635.43 o                         
   6   8   0       2727.44       2552.65       112.37 o                         
   8   8   0        210.59        221.78        50.01 o                         
  10   8   0       9811.02       9626.03       303.44 o                         
   2   9   0         43.76         60.39        24.90 o                         
   4   9   0         24.05         24.27        15.76 o                         
   6   9   0        167.17        519.54        64.72 o                         
   8   9   0        113.77        147.44        36.14 o                         
   0  10   0      55429.31      53824.91      2765.56 o                         
   4  10   0      24607.51      24774.87       518.30 o                         
   6  10   0       2388.54       2330.27       120.18 o                         
   2  11   0          3.99          6.85        28.49 o                         
   1   0   1      30661.99      26809.29      1252.21 o                         
   2   0   1         24.18         79.13         7.43 o                         
   3   0   1       4378.56       4961.25       140.60 o                         
   4   0   1      23059.73      23548.89       391.22 o                         
   5   0   1     120682.52     109284.30      1921.51 o                         
   6   0   1      17454.07      17801.03       304.70 o                         
   7   0   1      42828.66      43046.70       712.02 o                         
   8   0   1      41881.65      41801.50       667.93 o                         
   9   0   1      23211.96      23741.36       437.83 o                         
  10   0   1      13146.74      13656.50       275.62 o                         
  11   0   1      20972.19      22370.87       543.91 o                         
  12   0   1      27203.71      27592.57       671.47 o                         
  13   0   1       2741.69       3085.58       145.57 o                         
  14   0   1       2055.94       2264.43       162.48 o                         
  15   0   1         80.94         31.43        38.46 o                         
   0   1   1      19499.79      18494.31       375.59 o                         
   1   1   1        977.24       1115.27        15.15 o                         
   2   1   1        524.80        657.59        15.60 o                         
   3   1   1       8577.48       8856.43       108.49 o                         
   4   1   1      30110.56      30269.77       367.60 o                         
   5   1   1      13302.79      13402.13       164.85 o                         
   6   1   1       3136.63       3256.29        62.02 o                         
   7   1   1         14.60         33.09         5.59 o                         
   8   1   1       4195.30       4410.95        83.22 o                         
   9   1   1      12511.60      13085.57       181.96 o                         
  10   1   1       9998.65      10274.43       157.20 o                         
  11   1   1        701.27        822.27        44.88 o                         
  12   1   1         74.67         59.96        19.88 o                         
  13   1   1        791.01        781.44        53.82 o                         
  14   1   1       5463.38       5669.61       151.49 o                         
  15   1   1         25.19          9.43        24.24 o                         
   1   2   1      42779.71      37700.31       464.85 o                         
   2   2   1       3422.76       3726.84        44.89 o                         
   3   2   1       7563.20       8088.26        91.68 o                         
   4   2   1      17878.58      18290.22       198.12 o                         
   5   2   1      91352.66      87621.20       877.90 o                         
   6   2   1      18259.27      18719.92       228.76 o                         
   7   2   1      45854.92      46941.25       537.03 o                         
   8   2   1      27911.01      27690.68       329.43 o                         
   9   2   1      23513.31      24201.17       307.23 o                         
  10   2   1      13526.78      13584.42       197.91 o                         
  11   2   1      16682.48      16984.88       248.36 o                         
  12   2   1      21708.83      21478.68       335.53 o                         
  13   2   1       1876.51       2038.16        84.01 o                         
  14   2   1       3885.48       3892.70       132.28 o                         
  15   2   1        267.43        235.04        35.65 o                         
   0   3   1      65887.00      48920.11      1202.33 o                         
   1   3   1         66.16        114.75         8.89 o                         
   2   3   1       1843.25       2120.71        30.63 o                         
   3   3   1        833.13        927.44        20.31 o                         
   4   3   1      24178.12      24975.08       247.18 o                         
   5   3   1       9372.61       9801.58       118.99 o                         
   6   3   1       1034.67       1078.71        29.30 o                         
   7   3   1        282.28        386.86        20.15 o                         
   8   3   1       3138.71       3335.69        68.11 o                         
   9   3   1      12315.80      12622.73       187.44 o                         
  10   3   1      10501.29      10432.95       167.81 o                         
  11   3   1        596.11        683.03        41.74 o                         
  12   3   1         63.55         68.11        19.28 o                         
  13   3   1         80.28         91.43        24.53 o                         
  14   3   1       6299.91       6205.26       177.08 o                         
  15   3   1         13.32         32.52        39.37 o                         
   1   4   1      30933.03      29246.53       407.69 o                         
   2   4   1       3564.21       4117.35        59.05 o                         
   3   4   1       9672.25      10236.49       165.46 o                         
   4   4   1      15312.21      15895.65       170.76 o                         
   5   4   1      59472.57      58680.44       623.51 o                         
   6   4   1       6725.89       7005.71        88.74 o                         
   7   4   1      36810.23      36518.32       371.35 o                         
   8   4   1      25451.74      25294.10       303.78 o                         
   9   4   1      19150.08      19237.53       264.87 o                         
  10   4   1       6302.75       6353.30       118.35 o                         
  11   4   1      11233.33      11888.45       194.98 o                         
  12   4   1      17838.61      17946.27       287.46 o                         
  13   4   1        971.44        861.83        64.22 o                         
  14   4   1       4327.65       4193.84       167.37 o                         
   0   5   1      36647.44      32982.10       675.72 o                         
   1   5   1          6.62         44.66         8.56 o                         
   2   5   1        655.48        755.15        21.33 o                         
   3   5   1        341.88        417.93        15.28 o                         
   4   5   1      12515.13      13517.80       186.16 o                         
   5   5   1       7004.77       7253.95        94.93 o                         
   6   5   1       2383.94       2478.61        49.67 o                         
   7   5   1          1.02         34.53        10.90 o                         
   8   5   1       1473.07       1445.30        39.10 o                         
   9   5   1       6789.59       6687.67       105.13 o                         
  10   5   1       6828.65       6528.81       122.99 o                         
  11   5   1        368.44        307.61        28.77 o                         
  12   5   1         27.80         69.28        21.32 o                         
  13   5   1          4.77         36.67        24.00 o                         
  14   5   1       4380.41       3992.46       131.95 o                         
   1   6   1      11818.43      12068.18       174.39 o                         
   2   6   1        845.22        990.36        27.05 o                         
   3   6   1       7079.37       7174.37        93.20 o                         
   4   6   1       8667.88       8921.41       116.50 o                         
   5   6   1      41093.65      40033.55       437.58 o                         
   6   6   1       1917.17       2149.24        55.59 o                         
   7   6   1      22718.14      22539.73       267.97 o                         
   8   6   1      24183.70      23368.99       293.06 o                         
   9   6   1      10959.54      10775.07       164.02 o                         
  10   6   1       1844.94       1783.56        69.60 o                         
  11   6   1       9120.31       9159.01       190.01 o                         
  12   6   1      12474.20      11880.43       262.22 o                         
  13   6   1        539.90        298.09        49.73 o                         
   0   7   1      17888.44      17492.62       418.17 o                         
   1   7   1         39.28         30.63         8.46 o                         
   2   7   1        467.84        412.76        20.25 o                         
   3   7   1        628.89        685.43        26.28 o                         
   4   7   1       9663.84       9725.63       131.74 o                         
   5   7   1       3706.08       3716.72        73.68 o                         
   6   7   1       2242.90       2284.07        60.95 o                         
   7   7   1        422.34        325.22        32.77 o                         
   8   7   1        858.86        878.47        46.98 o                         
   9   7   1       2340.14       2317.10        65.30 o                         
  10   7   1       3329.60       2993.27        85.92 o                         
  11   7   1        316.80        402.77        62.00 o                         
  12   7   1        183.98        227.57        62.23 o                         
   1   8   1       3684.90       4033.09        93.34 o                         
   2   8   1        277.42        226.23        17.98 o                         
   3   8   1       4765.76       4778.40        88.01 o                         
   4   8   1       2447.25       2638.53        61.10 o                         
   5   8   1      23756.50      23378.79       296.17 o                         
   6   8   1       2100.16       2240.07        67.45 o                         
   7   8   1      13595.49      13954.33       225.78 o                         
   8   8   1       9472.50       9172.45       179.68 o                         
   9   8   1       6559.95       6585.50       162.04 o                         
  10   8   1       2136.02       2305.30       125.09 o                         
  11   8   1       6486.29       6411.78       197.70 o                         
   0   9   1      10521.86      10871.75       315.96 o                         
   1   9   1          6.38         54.27        22.97 o                         
   2   9   1        270.10        157.21        20.63 o                         
   3   9   1        195.59        187.03        19.37 o                         
   4   9   1       6746.44       7240.62       117.77 o                         
   5   9   1       1207.73       1194.78        45.22 o                         
   6   9   1        531.54        517.32        54.06 o                         
   7   9   1        267.41        220.82        38.13 o                         
   8   9   1        733.31        695.27        55.00 o                         
   9   9   1       1149.23       1292.13        87.76 o                         
   1  10   1       1720.73       1800.50        79.87 o                         
   2  10   1        125.06        333.67        74.64 o                         
   3  10   1       2960.45       3044.83        90.47 o                         
   4  10   1       1589.61       1914.84        77.13 o                         
   5  10   1       8968.28       8930.85       174.00 o                         
   6  10   1        870.90        824.38        59.30 o                         
   7  10   1       8884.12       8551.48       179.93 o                         
   0  11   1       3354.85       4126.33       280.33 o                         
   1  11   1          1.61        560.05        97.92 o                         
   2  11   1        140.69        612.37        85.10 o                         
   0   0   2      18351.05      17131.94       407.88 o                         
   1   0   2         28.66        110.77         8.82 o                         
   2   0   2      34727.32      33058.94       471.69 o                         
   3   0   2      59784.62      58191.56       934.53 o                         
   4   0   2        782.93        908.33        34.70 o                         
   5   0   2       6322.68       6558.21       130.84 o                         
   6   0   2       8245.64       8538.61       178.78 o                         
   7   0   2      34335.93      35126.79       564.94 o                         
   8   0   2      13237.56      13425.50       256.66 o                         
   9   0   2      12541.08      12653.61       252.27 o                         
  10   0   2       3995.91       4224.24       122.46 o                         
  11   0   2       9055.14       9221.22       273.18 o                         
  12   0   2      16732.34      16939.50       400.82 o                         
  13   0   2      14720.61      14307.56       369.96 o                         
  14   0   2       4002.41       4277.04       177.32 o                         
  15   0   2        164.98        120.12        62.20 o                         
   1   1   2        316.92        365.20         9.83 o                         
   2   1   2          8.81         87.96         8.05 o                         
   3   1   2      83986.59      77813.70       968.41 o                         
   4   1   2      28005.30      28292.00       314.14 o                         
   5   1   2      12293.01      12571.26       156.90 o                         
   6   1   2       3007.85       3147.92        60.87 o                         
   7   1   2      45199.49      44503.79       495.53 o                         
   8   1   2      34986.63      36017.13       415.45 o                         
   9   1   2      20670.49      21117.93       261.20 o                         
  10   1   2      18016.24      18219.17       237.86 o                         
  11   1   2       2104.62       2240.87        72.06 o                         
  12   1   2       5719.89       5623.90       137.95 o                         
  13   1   2       7043.23       7132.63       184.25 o                         
  14   1   2      23821.19      23775.43       440.54 o                         
  15   1   2       2425.47       2263.12       103.19 o                         
   0   2   2      38722.34      34762.91       456.14 o                         
   1   2   2       1708.67       1721.63        25.45 o                         
   2   2   2      69210.37      60564.71       644.29 o                         
   3   2   2      31227.27      31920.81       353.14 o                         
   4   2   2       5319.85       5737.87        77.73 o                         
   5   2   2       4169.12       4453.96        74.40 o                         
   6   2   2       7800.13       8531.42       128.80 o                         
   7   2   2      36913.43      37891.91       453.73 o                         
   8   2   2      11118.51      11373.24       172.13 o                         
   9   2   2      13636.96      13976.64       201.80 o                         
  10   2   2       3512.59       3530.48        93.53 o                         
  11   2   2       8710.70       8864.78       167.82 o                         
  12   2   2      18201.73      18420.78       334.49 o                         
  13   2   2      10640.64      10777.79       225.83 o                         
  14   2   2       5668.13       5547.31       154.06 o                         
  15   2   2         17.63         65.00        26.56 o                         
   1   3   2       6305.59       6467.93        88.71 o                         
   2   3   2         49.46         81.72         5.56 o                         
   3   3   2      39811.65      38613.05       374.59 o                         
   4   3   2      27663.45      28403.95       269.89 o                         
   5   3   2      14035.89      14522.53       176.14 o                         
   6   3   2       1619.75       1586.14        39.26 o                         
   7   3   2      29978.68      29874.98       350.15 o                         
   8   3   2      26255.45      26496.42       321.53 o                         
   9   3   2      14659.32      14800.03       201.53 o                         
  10   3   2      12901.31      12825.92       193.64 o                         
  11   3   2       3264.90       3684.58       100.66 o                         
  12   3   2       7055.54       7216.00       158.37 o                         
  13   3   2       4067.57       4187.68       129.79 o                         
  14   3   2      18078.32      17828.03       336.96 o                         
  15   3   2       3534.91       3471.49       130.26 o                         
   0   4   2      27658.57      28493.82       594.79 o                         
   1   4   2       2242.28       2426.67        41.55 o                         
   2   4   2      54551.80      50683.10       522.51 o                         
   3   4   2      12325.09      12396.79       139.31 o                         
   4   4   2       3508.90       3936.70        57.92 o                         
   5   4   2       4162.86       4490.40        69.78 o                         
   6   4   2       3798.67       4064.94        63.24 o                         
   7   4   2      27073.21      27093.44       298.69 o                         
   8   4   2       9411.78       9396.34       131.63 o                         
   9   4   2       9956.87      10042.44       154.49 o                         
  10   4   2       2652.78       2627.55        66.74 o                         
  11   4   2       7790.05       8061.38       156.79 o                         
  12   4   2      15083.77      15587.42       262.57 o                         
  13   4   2       5337.75       5442.53       138.44 o                         
  14   4   2       5776.25       5610.99       136.22 o                         
   1   5   2       2890.64       3001.57        50.87 o                         
   2   5   2         63.51        123.38         9.45 o                         
   3   5   2      20530.44      20341.33       214.40 o                         
   4   5   2      12791.79      13036.08       159.99 o                         
   5   5   2       8212.58       8436.52       108.11 o                         
   6   5   2       3501.88       3565.92        64.95 o                         
   7   5   2      22975.28      23691.10       318.53 o                         
   8   5   2      10860.52      10859.52       154.64 o                         
   9   5   2      12083.90      11775.16       196.04 o                         
  10   5   2      14026.19      13628.37       218.45 o                         
  11   5   2       2698.82       2843.60        75.88 o                         
  12   5   2       3413.03       3381.37        88.68 o                         
  13   5   2       2370.56       2418.02        84.45 o                         
  14   5   2      14195.28      13780.38       255.88 o                         
   0   6   2      14450.77      14290.60       314.61 o                         
   1   6   2        708.71        802.41        24.32 o                         
   2   6   2      28288.08      27659.21       345.28 o                         
   3   6   2       9146.04       9060.40       118.41 o                         
   4   6   2        934.69       1033.87        31.01 o                         
   5   6   2       3073.71       3243.62        64.94 o                         
   6   6   2       1779.87       1806.57        50.14 o                         
   7   6   2      11240.28      11600.60       154.94 o                         
   8   6   2       6662.56       6492.03       116.50 o                         
   9   6   2       3779.56       3757.61        84.30 o                         
  10   6   2       2348.37       2224.43        82.22 o                         
  11   6   2       5934.14       5883.21       151.23 o                         
  12   6   2       9322.38       8944.41       196.79 o                         
  13   6   2       3945.16       3861.99       167.57 o                         
   1   7   2        224.15        240.24        16.90 o                         
   2   7   2          5.48         22.85         9.03 o                         
   3   7   2      11908.30      12217.53       169.26 o                         
   4   7   2       6752.53       6814.97       112.84 o                         
   5   7   2       3250.23       3395.79        73.63 o                         
   6   7   2       1949.38       1916.39        58.63 o                         
   7   7   2      16040.50      16105.34       251.11 o                         
   8   7   2       7215.64       7259.74       152.13 o                         
   9   7   2       8923.56       8618.45       156.10 o                         
  10   7   2       8575.46       8063.76       177.47 o                         
  11   7   2       1104.67       1374.86        75.82 o                         
  12   7   2       1943.05       2316.50       103.44 o                         
   0   8   2      10997.80      10562.66       244.30 o                         
   1   8   2        391.67        359.00        21.61 o                         
   2   8   2      17814.95      17393.32       210.47 o                         
   3   8   2       6903.71       7232.79       130.69 o                         
   4   8   2       1235.80       1269.05        43.04 o                         
   5   8   2        884.16        899.24        37.49 o                         
   6   8   2       1792.77       1853.40        62.12 o                         
   7   8   2       5025.73       5130.06       114.79 o                         
   8   8   2       3223.66       3148.06        88.54 o                         
   9   8   2       1289.80       1403.07        76.02 o                         
  10   8   2       1855.90       1675.37        92.20 o                         
   1   9   2         12.22          8.69         9.93 o                         
   2   9   2         20.36         35.72        12.26 o                         
   3   9   2       6486.90       6452.51       181.13 o                         
   4   9   2       4468.58       4537.40        94.74 o                         
   5   9   2       2725.42       2739.28        77.29 o                         
   6   9   2        197.97        196.01        29.19 o                         
   7   9   2       8268.99       8411.32       194.10 o                         
   8   9   2       6117.10       5807.03       162.35 o                         
   9   9   2       4219.51       3923.08       138.72 o                         
   0  10   2       3478.42       3626.27       140.03 o                         
   1  10   2        392.75        786.20        81.29 o                         
   2  10   2       7129.15       7449.88       156.41 o                         
   3  10   2       2286.57       2519.09        74.84 o                         
   4  10   2        721.58       1117.83        84.10 o                         
   5  10   2         39.29         15.65        18.18 o                         
   6  10   2        733.27        749.39        63.29 o                         
   1  11   2         14.02         22.76        46.11 o                         
   2  11   2         25.72         54.97        77.31 o                         
   1   0   3       8702.70       8993.31       133.91 o                         
   2   0   3       2262.68       2321.66        51.63 o                         
   3   0   3      85814.82      78074.00      1094.58 o                         
   4   0   3         49.93        101.99        13.89 o                         
   5   0   3        875.37       1049.96        41.05 o                         
   6   0   3        326.51        337.84        27.10 o                         
   7   0   3      24601.51      24093.68       431.28 o                         
   8   0   3       5456.26       5616.96       142.95 o                         
   9   0   3        692.08        738.11        47.80 o                         
  10   0   3       4369.35       4221.79       126.23 o                         
  11   0   3        200.40        198.06        36.94 o                         
  12   0   3        786.79        657.66        91.00 o                         
  13   0   3          0.86          8.68        23.39 o                         
  14   0   3       9897.14       9667.62       348.90 o                         
  15   0   3       2835.08       2880.79       160.43 o                         
   0   1   3        540.40        715.20        19.15 o                         
   1   1   3      26786.46      25564.94       237.07 o                         
   3   1   3       2844.38       3104.52        51.28 o                         
   4   1   3         36.52         64.89         9.05 o                         
   5   1   3       1484.65       1402.51        35.65 o                         
   6   1   3      27962.11      28391.01       347.37 o                         
   7   1   3       3486.17       3517.41        72.57 o                         
   8   1   3      10027.04       9903.13       150.04 o                         
   9   1   3       1256.27       1362.71        47.14 o                         
  10   1   3       9191.92       9339.22       154.99 o                         
  11   1   3       5473.46       5423.29       135.24 o                         
  12   1   3       9789.17      10079.22       226.74 o                         
  13   1   3       1800.57       1894.53        87.54 o                         
  14   1   3      30900.10      30862.95       547.53 o                         
  15   1   3       1294.71       1259.59        84.76 o                         
   1   2   3      13047.47      13249.79       145.29 o                         
   2   2   3        115.94        167.64         8.40 o                         
   3   2   3      52317.62      51482.86       494.44 o                         
   4   2   3       2071.14       2222.79        39.57 o                         
   5   2   3        208.72        243.38        13.58 o                         
   6   2   3       2227.68       2374.20        50.08 o                         
   7   2   3      18733.58      19178.97       245.63 o                         
   8   2   3       4259.72       4407.54        86.88 o                         
   9   2   3        339.49        318.10        23.72 o                         
  10   2   3       7660.88       7453.42       142.18 o                         
  11   2   3        125.13        136.22        19.99 o                         
  12   2   3       2154.10       2177.36        87.21 o                         
  13   2   3         89.35         31.47        20.87 o                         
  14   2   3       9414.61       9767.90       202.42 o                         
  15   2   3       3442.17       3367.13       121.84 o                         
   0   3   3        428.17        522.92        17.97 o                         
   1   3   3      13942.40      13334.70       150.63 o                         
   3   3   3       4636.77       4984.12        62.18 o                         
   4   3   3       3376.70       3755.01        59.75 o                         
   5   3   3       1826.80       1770.69        36.75 o                         
   6   3   3      27236.31      27480.92       291.74 o                         
   7   3   3       2994.50       2937.68        59.40 o                         
   8   3   3       8461.81       8508.62       121.79 o                         
   9   3   3       1272.70       1372.34        42.90 o                         
  10   3   3      10064.37      10333.62       154.20 o                         
  11   3   3       6330.91       6738.44       137.19 o                         
  12   3   3       5266.74       5583.95       141.54 o                         
  13   3   3       2607.11       2601.39        94.15 o                         
  14   3   3      21039.59      20817.51       346.15 o                         
  15   3   3        869.52       1066.56        77.87 o                         
   1   4   3      12113.49      12374.94       175.32 o                         
   2   4   3        236.16        331.71        11.77 o                         
   3   4   3      23796.85      23735.15       267.72 o                         
   4   4   3       1015.46       1207.22        31.01 o                         
   5   4   3         15.35         35.11         5.87 o                         
   6   4   3       1436.06       1542.93        36.45 o                         
   7   4   3      13875.25      13884.56       170.32 o                         
   8   4   3        731.43        736.19        32.27 o                         
   9   4   3        373.67        317.03        22.14 o                         
  10   4   3       5930.95       5970.55       104.99 o                         
  11   4   3        143.54        115.55        17.34 o                         
  12   4   3       1832.62       1785.97        66.47 o                         
  13   4   3        349.02        290.54        35.93 o                         
  14   4   3       6769.02       6726.67       168.44 o                         
   0   5   3       1024.96       1242.62        47.32 o                         
   1   5   3       9706.81       9456.27       119.38 o                         
   2   5   3     119185.16     102085.98      1673.65 o                         
   3   5   3       4999.01       5426.04        79.41 o                         
   4   5   3        418.08        568.35        22.51 o                         
   5   5   3       2917.62       2977.01        54.37 o                         
   6   5   3      18557.50      18692.44       233.01 o                         
   7   5   3       1050.00       1138.47        35.27 o                         
   8   5   3       4662.48       4625.86        89.97 o                         
   9   5   3       1479.46       1499.82        49.25 o                         
  10   5   3       6611.13       6431.32       120.32 o                         
  11   5   3       6806.84       6694.73       144.94 o                         
  12   5   3       4660.72       5071.73       126.91 o                         
  13   5   3       3095.78       2979.77        96.17 o                         
   1   6   3       5878.52       6088.68        88.28 o                         
   2   6   3         10.32         31.20         6.37 o                         
   3   6   3      13295.82      13405.86       187.21 o                         
   4   6   3         17.08         27.44         7.13 o                         
   5   6   3          5.14         26.29         7.16 o                         
   6   6   3        222.86        235.65        19.78 o                         
   7   6   3      10291.85      10576.22       167.75 o                         
   8   6   3        202.26        150.22        16.77 o                         
   9   6   3        535.87        435.32        31.07 o                         
  10   6   3       2718.26       2645.83        88.32 o                         
  11   6   3         94.14         35.69        25.12 o                         
  12   6   3        243.99        182.46        31.24 o                         
  13   6   3        313.17        146.37        60.11 o                         
   0   7   3        297.33        345.47        30.04 o                         
   1   7   3       5728.71       5843.69        89.72 o                         
   2   7   3      66087.48      63007.71       737.87 o                         
   3   7   3       2297.17       2474.48        50.42 o                         
   4   7   3         64.98         74.56        19.59 o                         
   5   7   3       1728.82       1699.09        52.80 o                         
   6   7   3       7079.94       7328.52       136.96 o                         
   7   7   3        353.45        318.99        34.42 o                         
   8   7   3       2630.14       2739.94        84.90 o                         
   9   7   3       1320.80       1327.95        57.55 o                         
  10   7   3       2703.75       2434.71        86.42 o                         
  11   7   3       4566.52       4263.24       135.08 o                         
  12   7   3       4375.28       4377.65       142.36 o                         
   1   8   3       2392.73       2484.59        54.99 o                         
   2   8   3        470.24        501.38        25.10 o                         
   3   8   3       7800.38       8050.16       118.46 o                         
   4   8   3          6.41         43.88        16.97 o                         
   5   8   3          7.39          7.64         9.58 o                         
   6   8   3        983.61       1088.58        49.06 o                         
   7   8   3       5473.84       5603.77       121.63 o                         
   8   8   3        861.84        786.64        59.54 o                         
   9   8   3        179.61        157.71        29.38 o                         
  10   8   3       3304.45       2940.71       129.88 o                         
   0   9   3        510.25        658.26        54.29 o                         
   1   9   3       2690.16       2854.84        68.18 o                         
   2   9   3      28758.27      27842.02       566.40 o                         
   3   9   3        838.65        812.04        48.68 o                         
   4   9   3         41.08        273.77        48.32 o                         
   5   9   3        303.07        242.33        30.28 o                         
   6   9   3       2879.63       3307.47        89.04 o                         
   7   9   3        401.02        229.38        36.68 o                         
   8   9   3       1532.31       1702.88        82.49 o                         
   9   9   3        602.27        287.76        56.88 o                         
   1  10   3        938.71       1062.35        67.27 o                         
   2  10   3         52.96         64.58        28.35 o                         
   3  10   3       5230.75       5612.50       136.38 o                         
   4  10   3         17.91         26.56        22.67 o                         
   5  10   3        115.06         73.01        21.39 o                         
   6  10   3       1206.36        966.03        75.05 o                         
   0  11   3       3013.74       3475.23       189.73 o                         
   1  11   3       1636.99       1917.03        79.53 o                         
   2  11   3      15147.45      14764.57       290.75 o                         
   0   0   4       1119.40       1258.03        39.68 o                         
   1   0   4        280.91        340.76        14.43 o                         
   2   0   4        185.59        242.31        14.77 o                         
   3   0   4       5870.01       6046.99       122.73 o                         
   4   0   4       6540.61       6979.17       137.58 o                         
   5   0   4        810.31        992.65        37.51 o                         
   6   0   4       8500.07       8558.19       174.47 o                         
   7   0   4       5584.13       5718.41       134.50 o                         
   8   0   4        931.10        980.34        52.35 o                         
   9   0   4       1717.60       1831.43        79.39 o                         
  10   0   4      10012.60       9856.26       225.02 o                         
  11   0   4       3886.72       4003.46       160.16 o                         
  12   0   4        682.33        710.18        70.00 o                         
  13   0   4         83.92         61.23        28.83 o                         
  14   0   4       3266.32       3058.66       165.54 o                         
  15   0   4        683.67        599.75        82.23 o                         
   1   1   4      16175.51      16309.84       158.60 o                         
   2   1   4      22448.68      21181.34       220.50 o                         
   3   1   4      89316.96      83450.09       764.21 o                         
   4   1   4        136.54        197.83        10.92 o                         
   5   1   4       2509.11       2619.66        49.26 o                         
   6   1   4     113302.71     106169.30      1212.97 o                         
   7   1   4      85500.10      85126.67       910.11 o                         
   8   1   4       3614.24       3585.26        72.38 o                         
   9   1   4      11855.74      12146.88       173.03 o                         
  10   1   4      58112.89      57031.72       667.02 o                         
  11   1   4       6695.50       6997.18       157.83 o                         
  12   1   4       6743.22       6910.38       172.30 o                         
  13   1   4        571.19        443.02        40.39 o                         
  14   1   4       4818.11       4849.02       144.49 o                         
  15   1   4       4189.69       4124.95       139.32 o                         
   0   2   4        419.92        427.14        18.33 o                         
   1   2   4        233.88        314.93        10.72 o                         
   2   2   4       2874.46       3213.87        42.42 o                         
   3   2   4       1164.11       1206.21        23.74 o                         
   4   2   4        333.32        390.15        15.11 o                         
   5   2   4        328.57        524.29        19.57 o                         
   6   2   4       7766.09       7901.61       117.86 o                         
   7   2   4       6438.12       6611.03        97.16 o                         
   8   2   4        512.59        564.10        25.97 o                         
   9   2   4        634.43        677.13        30.04 o                         
  10   2   4      10118.44      10148.14       169.81 o                         
  11   2   4       2715.48       2788.55        82.78 o                         
  12   2   4       1756.38       1847.12        78.22 o                         
  13   2   4        166.23        125.06        27.23 o                         
  14   2   4       1692.88       1583.71        83.90 o                         
  15   2   4        663.67        423.56        67.27 o                         
   1   3   4      12389.11      12314.28       124.97 o                         
   2   3   4      26342.69      25784.75       237.26 o                         
   3   3   4      87828.72      82005.16       923.52 o                         
   4   3   4       1020.18       1230.81        29.15 o                         
   5   3   4       9338.91       9493.80       125.60 o                         
   6   3   4      76826.98      73087.17       724.37 o                         
   7   3   4      70347.02      69412.81       693.21 o                         
   8   3   4       1892.96       1961.83        48.13 o                         
   9   3   4       9504.74       9598.26       134.00 o                         
  10   3   4      39669.71      39005.36       434.13 o                         
  11   3   4       9318.75       9861.62       157.22 o                         
  12   3   4       8016.52       8261.69       156.89 o                         
  13   3   4        971.43        870.26        57.62 o                         
  14   3   4       4599.30       4717.69       153.36 o                         
   0   4   4       2114.82       2258.65        56.16 o                         
   1   4   4          7.63         26.36         5.21 o                         
   2   4   4       2565.89       3018.72        51.54 o                         
   3   4   4       1301.46       1370.06        27.63 o                         
   4   4   4         10.82         22.86         7.29 o                         
   5   4   4         86.61         96.65        11.29 o                         
   6   4   4       5142.91       5201.17        80.52 o                         
   7   4   4       6914.50       7158.73       103.97 o                         
   8   4   4        468.77        573.41        25.80 o                         
   9   4   4        113.72        119.34        17.45 o                         
  10   4   4       7981.53       7942.36       135.37 o                         
  11   4   4        703.46        815.12        48.37 o                         
  12   4   4       2228.78       2115.47        74.43 o                         
  13   4   4         26.75          2.27        18.68 o                         
  14   4   4        856.29        754.99        68.63 o                         
   1   5   4       5281.82       5146.69        74.93 o                         
   2   5   4      18285.79      18552.43       228.37 o                         
   3   5   4      62711.48      58429.84       691.91 o                         
   4   5   4         66.95        107.05        11.97 o                         
   5   5   4       7185.62       7591.50       127.67 o                         
   6   5   4      58471.62      55534.52       602.12 o                         
   7   5   4      47994.70      45676.21       493.82 o                         
   8   5   4        244.94        244.12        19.84 o                         
   9   5   4       5710.02       5489.85       107.08 o                         
  10   5   4      31690.82      29514.45       437.91 o                         
  11   5   4       6629.04       6729.33       151.68 o                         
  12   5   4       3357.81       3365.47       102.44 o                         
  13   5   4        764.55        438.38        60.25 o                         
   0   6   4       1502.43       1595.12        55.09 o                         
   1   6   4          7.81         27.99         5.99 o                         
   2   6   4        720.92        854.62        25.52 o                         
   3   6   4       2345.55       2329.72        48.71 o                         
   4   6   4        761.79        748.73        31.47 o                         
   5   6   4        514.63        572.68        29.45 o                         
   6   6   4       4464.60       4557.57        88.70 o                         
   7   6   4       4029.65       4050.39        80.47 o                         
   8   6   4        439.23        414.04        31.96 o                         
   9   6   4        185.77        115.13        19.46 o                         
  10   6   4       3614.73       3448.98        99.13 o                         
  11   6   4        167.84        132.64        30.28 o                         
  12   6   4        911.04        872.07        66.31 o                         
   1   7   4       1738.32       1756.19        40.08 o                         
   2   7   4       6935.89       7124.68       104.00 o                         
   3   7   4      36390.16      35718.25       451.18 o                         
   4   7   4        590.18        650.17        35.23 o                         
   5   7   4       3467.87       3607.07        81.93 o                         
   6   7   4      34008.13      33075.51       542.28 o                         
   7   7   4      31822.71      30681.34       583.59 o                         
   8   7   4        311.19        284.16        26.96 o                         
   9   7   4       4385.95       4394.42       140.56 o                         
  10   7   4      19069.70      17309.15       301.69 o                         
  11   7   4       3818.10       3787.70       128.55 o                         
   0   8   4        124.78        162.36        23.27 o                         
   1   8   4         61.26         68.14        11.17 o                         
   2   8   4       1352.74       1370.86        42.24 o                         
   3   8   4        979.64        995.97        35.92 o                         
   4   8   4        435.06        481.41        31.58 o                         
   5   8   4         67.52         39.59        15.36 o                         
   6   8   4       4262.22       4087.02        99.68 o                         
   7   8   4       1398.68       1462.06        58.66 o                         
   8   8   4        180.66        115.46        26.37 o                         
   9   8   4        336.35        259.51        47.35 o                         
  10   8   4       1663.13       1557.20       117.16 o                         
   1   9   4        996.11       1021.25        51.32 o                         
   2   9   4       2746.74       2749.22        71.73 o                         
   3   9   4      16592.62      15907.48       263.12 o                         
   4   9   4        118.83         87.92        21.87 o                         
   5   9   4       2011.46       2000.87        66.04 o                         
   6   9   4      13985.53      13510.79       244.40 o                         
   7   9   4      18670.95      17676.45       294.73 o                         
   8   9   4        136.59         80.78        34.02 o                         
   0  10   4        713.05        658.17        92.86 o                         
   1  10   4          5.39         37.39        17.97 o                         
   2  10   4        920.27       1156.66        49.89 o                         
   3  10   4        121.74        145.11        26.15 o                         
   4  10   4        296.83        212.70        45.53 o                         
   5  10   4          2.04        -29.01        19.34 o                         
   6  10   4       1343.52       1406.91        77.40 o                         
   1   0   5       5895.66       6315.34        98.11 o                         
   2   0   5       4980.48       5145.99        95.37 o                         
   3   0   5        395.53        526.02        24.13 o                         
   4   0   5       3036.36       3369.54        74.95 o                         
   5   0   5      18787.79      20487.37       381.51 o                         
   6   0   5       8953.76       9157.45       184.35 o                         
   7   0   5       7756.80       7972.93       164.00 o                         
   8   0   5        688.99        758.51        38.25 o                         
   9   0   5       1029.67       1103.96        63.19 o                         
  10   0   5       1536.10       1612.03        69.99 o                         
  11   0   5      21508.21      21588.38       487.34 o                         
  12   0   5       6744.05       6718.13       219.14 o                         
  13   0   5          7.28         -9.16        20.98 o                         
  14   0   5         47.02         91.64        28.47 o                         
  15   0   5       6558.57       6354.53       244.12 o                         
   1   1   5      76947.99      66285.32       781.44 o                         
   2   1   5         26.18        114.23        14.68 o                         
   3   1   5        235.69        288.05        12.85 o                         
   4   1   5      62023.05      59948.61       587.63 o                         
   5   1   5      77640.10      73625.14       748.62 o                         
   6   1   5      15520.45      16227.17       191.86 o                         
   7   1   5      27110.14      26253.29       291.48 o                         
   8   1   5        656.78        681.66        28.74 o                         
   9   1   5      11272.21      11349.20       160.12 o                         
  10   1   5      20543.32      20423.93       286.96 o                         
  11   1   5      53870.84      52293.25       749.33 o                         
  12   1   5       5711.33       6148.28       144.55 o                         
  13   1   5         75.55         92.58        34.43 o                         
  14   1   5       6149.76       5837.88       156.74 o                         
  15   1   5      20128.16      19446.02       390.22 o                         
   1   2   5       8520.08       8913.86        95.75 o                         
   2   2   5       5580.96       5920.78        73.68 o                         
   3   2   5          8.03         56.99         9.51 o                         
   4   2   5       3989.94       4543.32        69.23 o                         
   5   2   5       5303.10       5794.96        88.33 o                         
   6   2   5      12327.00      12353.59       164.51 o                         
   7   2   5       6776.45       7009.96       108.16 o                         
   8   2   5          4.61         23.58         7.31 o                         
   9   2   5        763.98        908.20        34.55 o                         
  10   2   5       2847.17       2935.30        73.15 o                         
  11   2   5      13411.06      13592.10       236.53 o                         
  12   2   5       4780.72       4731.37       130.11 o                         
  13   2   5          7.63        -16.28        18.62 o                         
  14   2   5          4.17        -25.00        16.67 o                         
  15   2   5       6362.02       6064.77       191.15 o                         
   0   3   5     142416.94     109162.16      2113.39 o                         
   1   3   5      47665.77      43680.24       545.14 o                         
   2   3   5        678.24        891.46        20.03 o                         
   3   3   5       3299.58       3642.50        52.06 o                         
   4   3   5      61905.57      60128.73       704.26 o                         
   5   3   5      53345.05      52152.46       592.35 o                         
   6   3   5       7689.81       7852.09       121.48 o                         
   7   3   5      27594.48      27844.50       310.01 o                         
   8   3   5        813.78        966.38        38.97 o                         
   9   3   5      13915.16      13812.33       186.41 o                         
  10   3   5      20145.86      20128.95       261.33 o                         
  11   3   5      39091.54      38139.97       507.41 o                         
  12   3   5       6850.10       6718.25       169.43 o                         
  13   3   5          6.32         -0.74        22.41 o                         
  14   3   5       6628.22       6536.11       164.79 o                         
   1   4   5       5249.73       5949.72        78.15 o                         
   2   4   5       1939.92       1981.60        36.11 o                         
   3   4   5        161.70        225.24        12.84 o                         
   4   4   5       1509.78       1772.61        38.98 o                         
   5   4   5        890.36        950.55        29.59 o                         
   6   4   5       8162.62       8555.83       123.45 o                         
   7   4   5       5651.66       5698.11        96.78 o                         
   8   4   5          6.93         11.97         9.14 o                         
   9   4   5       1078.51       1163.42        44.67 o                         
  10   4   5       2272.40       2317.33        67.52 o                         
  11   4   5       7763.32       7612.00       172.64 o                         
  12   4   5       4432.21       4347.14       117.75 o                         
  13   4   5          7.16          2.60        20.25 o                         
  14   4   5         87.42         67.33        23.79 o                         
   0   5   5      74063.49      66028.72      1468.79 o                         
   1   5   5      25950.93      25103.12       293.05 o                         
   2   5   5         22.03         75.58         7.55 o                         
   3   5   5        687.97        795.29        25.00 o                         
   4   5   5      38280.40      38270.96       474.18 o                         
   5   5   5      27507.57      27715.09       307.61 o                         
   6   5   5       5374.42       5353.64        88.38 o                         
   7   5   5      18404.77      17993.20       236.41 o                         
   8   5   5        461.41        427.88        29.36 o                         
   9   5   5       9143.25       9018.26       159.58 o                         
  10   5   5      16264.67      15373.98       245.60 o                         
  11   5   5      22946.88      22580.20       354.33 o                         
  12   5   5       5484.07       5732.97       156.58 o                         
  13   5   5         60.49         65.28        28.25 o                         
   1   6   5        914.36       1063.40        29.73 o                         
   2   6   5        547.00        586.25        21.16 o                         
   3   6   5         93.79         88.60        11.40 o                         
   4   6   5        270.04        379.65        27.24 o                         
   5   6   5       1434.74       1605.39        45.39 o                         
   6   6   5       3727.41       3776.33        83.29 o                         
   7   6   5       3494.97       3514.02        81.49 o                         
   8   6   5         11.80         31.24        13.81 o                         
   9   6   5        731.13        677.46        46.88 o                         
  10   6   5        881.36       1144.40        60.72 o                         
  11   6   5       7375.33       7051.22       195.06 o                         
  12   6   5       4124.26       3920.26       141.56 o                         
   0   7   5      44010.77      43346.16       670.03 o                         
   1   7   5      18362.15      18420.05       222.78 o                         
   2   7   5         49.21         52.52        11.74 o                         
   3   7   5         97.84        139.47        16.10 o                         
   4   7   5      22866.42      23005.34       361.87 o                         
   5   7   5      15549.66      15317.16       221.46 o                         
   6   7   5       3177.03       3059.63        85.17 o                         
   7   7   5       7066.01       6720.70       147.57 o                         
   8   7   5        267.98        218.83        25.09 o                         
   9   7   5       3213.69       3152.26       104.30 o                         
  10   7   5      10781.91       9938.85       210.92 o                         
  11   7   5      14215.74      12769.93       267.14 o                         
   1   8   5         67.38         85.10        14.07 o                         
   2   8   5        618.07        685.79        28.02 o                         
   3   8   5          2.23          5.38        10.20 o                         
   4   8   5        666.70        728.02        48.09 o                         
   5   8   5       1112.45       1224.64        53.07 o                         
   6   8   5       3073.15       3015.16        85.10 o                         
   7   8   5       1376.64       1552.36        62.29 o                         
   8   8   5         66.48         98.25        36.49 o                         
   9   8   5        193.55        124.92        34.17 o                         
  10   8   5        946.15       1034.66       104.08 o                         
   0   9   5      27825.33      27722.36       484.24 o                         
   1   9   5      11117.82      11291.85       175.32 o                         
   2   9   5        312.88        457.13        29.38 o                         
   3   9   5        746.05        782.93        47.37 o                         
   4   9   5      13241.79      13526.21       233.91 o                         
   5   9   5       9462.46       9302.14       179.54 o                         
   6   9   5       1709.84       1867.57        87.84 o                         
   7   9   5       2797.79       2804.42       106.27 o                         
   8   9   5        209.00        156.47        39.77 o                         
   1  10   5        249.47        183.03        25.38 o                         
   2  10   5        519.94        683.02        61.61 o                         
   3  10   5        267.65        436.66        46.38 o                         
   4  10   5        571.20        652.99        63.84 o                         
   5  10   5        415.13        699.88        59.41 o                         
   1   0   6      25399.62      24973.65       323.94 o                         
   2   0   6      11479.70      11909.42       177.62 o                         
   3   0   6      14019.30      14262.00       210.38 o                         
   4   0   6      78696.80      74893.14      1071.55 o                         
   5   0   6       2479.87       2475.69        71.80 o                         
   6   0   6        197.95        148.30        24.49 o                         
   7   0   6       3021.89       3028.44        86.15 o                         
   8   0   6       4273.72       4479.00       120.69 o                         
   9   0   6       1615.92       1759.19        65.71 o                         
  10   0   6       2452.37       2691.69       110.08 o                         
  11   0   6      12065.17      12318.34       357.85 o                         
  12   0   6       6627.06       6719.40       218.23 o                         
  13   0   6       1603.05       1504.39        98.57 o                         
  14   0   6        378.21        284.48        86.09 o                         
  15   0   6       6985.48       6689.95       302.58 o                         
   1   1   6      50436.50      46892.79       449.89 o                         
   2   1   6       7674.91       7883.65        92.26 o                         
   3   1   6       1750.04       1770.15        34.04 o                         
   4   1   6      10727.02      11611.52       139.39 o                         
   5   1   6      64240.61      62403.18       664.75 o                         
   6   1   6      27418.27      26959.00       302.72 o                         
   7   1   6       3327.07       3655.86        67.21 o                         
   8   1   6       5502.92       5495.04        93.44 o                         
   9   1   6       5618.23       5907.57       106.13 o                         
  10   1   6       9716.91       9964.82       169.95 o                         
  11   1   6       1770.19       1841.87        77.19 o                         
  12   1   6       4901.13       4669.87       123.69 o                         
  13   1   6       4605.95       4592.92       133.16 o                         
  14   1   6          3.34         66.69        27.90 o                         
  15   1   6         90.00        182.32        44.82 o                         
   0   2   6     109332.31      95626.86      1194.82 o                         
   1   2   6      20342.58      20107.63       189.22 o                         
   2   2   6      11213.02      11977.46       132.67 o                         
   3   2   6       6558.84       6683.64        82.78 o                         
   4   2   6      62948.70      63114.43       662.99 o                         
   5   2   6       1889.63       1876.12        43.47 o                         
   6   2   6       2900.00       3161.29        62.03 o                         
   7   2   6       2457.46       2450.24        58.47 o                         
   8   2   6       3349.10       3398.67        74.76 o                         
   9   2   6       2391.09       2422.89        66.84 o                         
  10   2   6        963.90       1043.22        49.32 o                         
  11   2   6      12180.87      12214.99       236.05 o                         
  12   2   6       5680.98       5778.40       150.01 o                         
  13   2   6       1043.54       1051.73        65.44 o                         
  14   2   6        253.86        253.90        38.63 o                         
   1   3   6      40710.20      39589.71       421.10 o                         
   2   3   6      10154.48      10459.64       115.14 o                         
   3   3   6       2499.90       2712.41        43.90 o                         
   4   3   6       6093.60       6602.50        93.71 o                         
   5   3   6      33579.58      33909.78       375.94 o                         
   6   3   6      24215.22      23803.99       270.52 o                         
   7   3   6       1762.90       1928.89        48.96 o                         
   8   3   6      12699.13      12873.39       182.51 o                         
   9   3   6       3339.26       3455.79        77.42 o                         
  10   3   6      10004.49      10019.28       164.89 o                         
  11   3   6        264.13        165.26        25.11 o                         
  12   3   6       4036.08       3864.48       118.07 o                         
  13   3   6       4660.31       4666.49       135.29 o                         
  14   3   6         57.62         43.58        28.13 o                         
   0   4   6      80965.37      70059.36      1523.24 o                         
   1   4   6      21492.08      21785.18       223.53 o                         
   2   4   6       3886.86       4092.15        58.17 o                         
   3   4   6       5575.58       5745.49        80.49 o                         
   4   4   6      45428.38      44781.75       437.06 o                         
   5   4   6       2770.74       2912.19        54.72 o                         
   6   4   6       4178.98       4500.79        78.12 o                         
   7   4   6       1465.14       1397.37        44.58 o                         
   8   4   6       2162.10       2190.68        70.53 o                         
   9   4   6       2621.48       2698.26        70.10 o                         
  10   4   6        155.50        157.41        20.32 o                         
  11   4   6      12602.11      12486.97       253.99 o                         
  12   4   6       4043.10       4239.74       137.80 o                         
  13   4   6       1073.98       1037.17        77.28 o                         
   1   5   6      22236.21      21959.98       260.49 o                         
   2   5   6       3142.95       3205.63        58.10 o                         
   3   5   6       1340.57       1496.96        37.01 o                         
   4   5   6       2920.78       3013.41        54.84 o                         
   5   5   6      21544.16      21597.85       239.85 o                         
   6   5   6      13927.55      13651.04       183.82 o                         
   7   5   6       1550.47       1707.75        49.90 o                         
   8   5   6       9254.51       9057.91       136.81 o                         
   9   5   6       2604.87       2801.81        75.27 o                         
  10   5   6       6264.92       6312.83       143.14 o                         
  11   5   6        345.52        275.61        38.06 o                         
  12   5   6       2199.76       2206.11        95.64 o                         
  13   5   6       2847.85       2714.16       116.58 o                         
   0   6   6      61713.50      58693.92       884.93 o                         
   1   6   6      15546.13      15365.67       213.76 o                         
   2   6   6        919.32        997.96        30.81 o                         
   3   6   6       6541.69       6795.24       105.56 o                         
   4   6   6      25899.71      26595.07       318.23 o                         
   5   6   6       2885.95       2851.55        65.66 o                         
   6   6   6       1213.08       1312.24        50.51 o                         
   7   6   6       1570.10       1506.15        55.17 o                         
   8   6   6       1571.27       1638.87        68.75 o                         
   9   6   6       1136.55       1157.03        60.60 o                         
  10   6   6        319.68        304.89        44.69 o                         
  11   6   6      10441.63      10191.56       236.88 o                         
  12   6   6       2095.69       2037.74       106.15 o                         
   1   7   6       8810.34       9299.45       136.87 o                         
   2   7   6        711.98        749.03        28.97 o                         
   3   7   6        484.76        579.00        29.46 o                         
   4   7   6       3226.32       3418.52        76.82 o                         
   5   7   6      13578.36      13581.97       262.11 o                         
   6   7   6       9217.64       8953.68       169.79 o                         
   7   7   6        819.04        879.57        45.66 o                         
   8   7   6       5273.87       5419.72       150.01 o                         
   9   7   6       1155.75       1193.68        78.57 o                         
  10   7   6       4498.27       4180.31       138.87 o                         
  11   7   6        428.88        403.05        71.26 o                         
   0   8   6      28680.84      28775.38       456.95 o                         
   1   8   6       6036.05       6141.46       103.96 o                         
   2   8   6        956.00        904.30        35.42 o                         
   3   8   6       2585.07       2733.29        70.90 o                         
   4   8   6      10868.85      11221.95       229.42 o                         
   5   8   6       1244.50       1234.38        55.68 o                         
   6   8   6        327.42        258.79        38.16 o                         
   7   8   6       1855.61       1689.28        74.29 o                         
   8   8   6        742.18        749.21        61.47 o                         
   9   8   6        312.48        270.47        43.89 o                         
  10   8   6        483.67        361.41        52.71 o                         
   1   9   6       3940.45       4428.46        85.28 o                         
   2   9   6        932.10       1142.98        50.99 o                         
   3   9   6         32.67         92.14        23.85 o                         
   4   9   6       3147.94       3375.76        89.67 o                         
   5   9   6       6420.07       6792.33       147.48 o                         
   6   9   6       5343.62       5094.82       130.30 o                         
   7   9   6        655.09        658.62        74.74 o                         
   8   9   6       4030.38       4018.22       168.64 o                         
   0  10   6      10374.31      10243.27       240.27 o                         
   1  10   6       3365.92       3505.69        84.37 o                         
   2  10   6        140.74        163.29        44.37 o                         
   3  10   6        614.71        736.20        55.46 o                         
   4  10   6       7156.83       7494.19       168.77 o                         
   5  10   6        798.30        973.47        76.77 o                         
   1   0   7      20343.37      20369.06       274.70 o                         
   2   0   7       2469.25       2273.84        53.87 o                         
   3   0   7       3178.57       3300.98        74.62 o                         
   4   0   7      85921.73      79088.20      1214.90 o                         
   5   0   7      31862.40      32128.37       475.07 o                         
   6   0   7       1487.91       1328.33        48.89 o                         
   7   0   7         94.40        184.87        24.29 o                         
   8   0   7     132605.41     128492.01      1827.42 o                         
   9   0   7       9585.05      10087.95       224.20 o                         
  10   0   7       1623.34       1696.86        92.56 o                         
  11   0   7       2188.43       2158.37       112.69 o                         
  12   0   7      21556.77      21237.86       536.64 o                         
  13   0   7        289.75        235.60        52.52 o                         
  14   0   7      10690.86      10042.79       298.40 o                         
   0   1   7      20097.70      19454.60       255.53 o                         
   1   1   7       7628.00       7502.90        84.23 o                         
   2   1   7       2600.10       2755.32        43.19 o                         
   3   1   7       7359.00       7377.36        95.94 o                         
   4   1   7       3638.43       3743.86        63.58 o                         
   5   1   7        828.12        868.00        29.67 o                         
   6   1   7       1026.41       1028.22        30.98 o                         
   7   1   7       4742.85       5081.03        86.80 o                         
   8   1   7       3666.85       3883.54        75.49 o                         
   9   1   7       3764.46       3867.41        84.70 o                         
  10   1   7       2357.27       2326.47        77.92 o                         
  11   1   7        844.11        842.15        52.81 o                         
  12   1   7       8164.58       8154.12       203.36 o                         
  13   1   7       9064.64       9263.28       209.16 o                         
  14   1   7       1052.21       1166.29        73.09 o                         
   1   2   7      22570.88      23360.47       225.27 o                         
   2   2   7        269.15        281.64        12.64 o                         
   3   2   7       1409.14       1468.48        34.97 o                         
   4   2   7      80908.77      79851.41       815.51 o                         
   5   2   7      32697.02      33210.65       366.15 o                         
   6   2   7        701.17        654.49        23.93 o                         
   7   2   7       1517.14       1666.11        46.02 o                         
   8   2   7      95273.27      93813.87       930.14 o                         
   9   2   7      13624.62      14286.75       217.45 o                         
  10   2   7       2227.86       2335.55        74.36 o                         
  11   2   7       2977.85       3039.42        96.38 o                         
  12   2   7      19431.04      18652.83       321.14 o                         
  13   2   7        602.08        824.03        69.89 o                         
  14   2   7      12135.62      11826.10       264.28 o                         
   0   3   7       8439.64       8333.65       134.66 o                         
   1   3   7       5083.86       4881.73        71.86 o                         
   2   3   7        991.52       1097.01        27.70 o                         
   3   3   7       7424.40       7396.19        91.86 o                         
   4   3   7       2739.77       2798.79        51.11 o                         
   5   3   7        253.73        255.71        16.52 o                         
   6   3   7       5026.70       5216.13        85.98 o                         
   7   3   7       2503.55       2741.82        59.78 o                         
   8   3   7       3709.09       3880.09        78.15 o                         
   9   3   7       3090.57       3186.71        76.84 o                         
  10   3   7        600.74        615.25        39.45 o                         
  11   3   7        680.25        603.96        47.59 o                         
  12   3   7       6866.98       6823.20       158.95 o                         
  13   3   7       9041.85       9199.94       214.06 o                         
  14   3   7        737.21        671.98        62.83 o                         
   1   4   7      16164.53      16825.81       172.91 o                         
   2   4   7        237.18        256.06        12.83 o                         
   3   4   7        657.11        734.41        21.65 o                         
   4   4   7      67823.91      67644.45       656.25 o                         
   5   4   7      25504.59      26271.57       286.93 o                         
   6   4   7        944.15        935.77        33.80 o                         
   7   4   7       2378.92       2598.57        61.29 o                         
   8   4   7      59567.72      57844.32       618.72 o                         
   9   4   7      13436.88      13722.53       202.39 o                         
  10   4   7       1596.81       1570.14        67.34 o                         
  11   4   7       2458.04       2401.16        95.00 o                         
  12   4   7      17248.40      16501.71       332.12 o                         
  13   4   7        418.36        212.67        35.85 o                         
   0   5   7      10822.28      10690.18       190.64 o                         
   1   5   7       8131.94       8040.77       101.49 o                         
   2   5   7          1.01         27.57         7.65 o                         
   3   5   7       8169.00       8236.04       112.91 o                         
   4   5   7       1791.72       1885.44        42.10 o                         
   5   5   7        512.42        529.68        26.68 o                         
   6   5   7       3218.21       3375.71        73.44 o                         
   7   5   7       2083.50       2177.44        61.79 o                         
   8   5   7       2593.03       2593.61        70.00 o                         
   9   5   7       2626.41       2713.78        74.43 o                         
  10   5   7        474.03        445.35        45.56 o                         
  11   5   7        268.87        257.27        32.98 o                         
  12   5   7       4399.88       4382.17       129.85 o                         
  13   5   7       8597.40       8175.58       223.40 o                         
   1   6   7       8472.14       8684.96       121.04 o                         
   2   6   7       1691.68       1699.38        46.77 o                         
   3   6   7        412.60        559.87        27.25 o                         
   4   6   7      41496.32      42891.94       526.38 o                         
   5   6   7      16555.90      16377.95       243.92 o                         
   6   6   7       1045.62        973.63        45.88 o                         
   7   6   7       1439.18       1559.12        53.88 o                         
   8   6   7      43340.86      43239.82       533.04 o                         
   9   6   7       8031.13       8141.93       174.24 o                         
  10   6   7        715.57        576.53        53.94 o                         
  11   6   7       1572.44       1722.60       105.68 o                         
  12   6   7      11493.64      11394.09       296.08 o                         
   0   7   7       8058.91       8262.19       175.64 o                         
   1   7   7       5216.97       5172.16        90.28 o                         
   2   7   7         14.29         20.44         7.52 o                         
   3   7   7       4214.38       4297.37        93.69 o                         
   4   7   7        270.95        204.56        21.73 o                         
   5   7   7        274.32        206.82        21.76 o                         
   6   7   7        916.33       1010.24        49.68 o                         
   7   7   7       1590.36       1623.13        61.86 o                         
   8   7   7       1560.61       1683.20        74.10 o                         
   9   7   7       2029.55       2006.03        93.55 o                         
  10   7   7        997.79        809.70        77.75 o                         
  11   7   7        150.59        155.49        56.07 o                         
   1   8   7       4093.88       4062.44        87.70 o                         
   2   8   7       1254.78       1269.25        49.65 o                         
   3   8   7         54.09         55.06        14.93 o                         
   4   8   7      18219.73      18677.18       345.85 o                         
   5   8   7      10769.48      10628.88       197.39 o                         
   6   8   7        528.42        489.93        49.93 o                         
   7   8   7       1210.55       1403.09        66.92 o                         
   8   8   7      24997.65      24692.88       458.90 o                         
   9   8   7       5502.41       5691.33       207.84 o                         
   0   9   7       1653.31       1771.07       108.12 o                         
   1   9   7       1389.14       1428.64        47.62 o                         
   2   9   7        109.80         68.30        18.11 o                         
   3   9   7       1455.10       1608.06        64.88 o                         
   4   9   7         57.74         49.87        23.47 o                         
   5   9   7         54.17         -3.66        22.79 o                         
   6   9   7        562.36        493.89        62.34 o                         
   7   9   7        791.39        883.01        86.97 o                         
   1  10   7       2044.62       2116.45        69.66 o                         
   2  10   7        170.87         93.73        25.76 o                         
   3  10   7         17.83         88.28        43.17 o                         
   4  10   7       9955.26       9938.52       210.84 o                         
   0   0   8         23.33         18.51         7.44 o                         
   1   0   8      48205.66      45871.32       661.99 o                         
   2   0   8      39736.88      38633.88       513.24 o                         
   3   0   8      88383.45      83951.91      1106.47 o                         
   4   0   8       1578.73       1661.64        56.13 o                         
   5   0   8       2459.37       2950.07        82.70 o                         
   6   0   8       3459.17       3521.61       107.96 o                         
   7   0   8      10774.44      11744.07       214.60 o                         
   8   0   8       3479.16       3762.12       103.33 o                         
   9   0   8      43890.08      44339.11      1000.93 o                         
  10   0   8        819.48        977.94        65.08 o                         
  11   0   8         13.17         15.21        17.94 o                         
  12   0   8       1112.51       1193.77        78.95 o                         
  13   0   8      47109.97      46351.75       941.96 o                         
  14   0   8       5432.31       5651.47       268.99 o                         
   1   1   8        655.44        777.56        21.46 o                         
   2   1   8        113.52        155.93        11.12 o                         
   3   1   8       2520.79       2793.06        47.87 o                         
   4   1   8         77.54         53.29         6.51 o                         
   5   1   8        714.11        775.22        27.07 o                         
   6   1   8         65.66         96.64        12.00 o                         
   7   1   8        678.59        715.08        28.60 o                         
   8   1   8        657.62        706.33        32.85 o                         
   9   1   8      13646.58      14038.39       226.03 o                         
  10   1   8       1792.02       1823.77        69.29 o                         
  11   1   8         76.42         70.48        21.33 o                         
  12   1   8         24.40          3.14        16.38 o                         
  13   1   8      13219.81      13515.35       272.38 o                         
  14   1   8       2264.65       2323.83       107.83 o                         
   0   2   8        125.61        234.80        20.19 o                         
   1   2   8      57309.22      55005.26       686.51 o                         
   2   2   8      38624.51      38880.52       462.68 o                         
   3   2   8      73129.14      71181.16       658.23 o                         
   4   2   8        620.62        643.84        22.75 o                         
   5   2   8        570.99        837.99        29.19 o                         
   6   2   8       5213.80       5382.37        90.92 o                         
   7   2   8      14418.52      15417.29       197.61 o                         
   8   2   8       2602.53       2846.90        73.86 o                         
   9   2   8      43796.98      45104.57       579.22 o                         
  10   2   8       1105.61       1230.46        59.88 o                         
  11   2   8        101.06         70.01        17.47 o                         
  12   2   8       1226.61       1374.86        73.82 o                         
  13   2   8      40984.28      39735.48       681.79 o                         
  14   2   8       5372.05       5522.96       164.85 o                         
   1   3   8          2.78         30.71         6.48 o                         
   2   3   8        264.73        310.83        16.93 o                         
   3   3   8       3281.20       3574.10        58.61 o                         
   4   3   8         27.40         92.07        13.40 o                         
   5   3   8       1251.63       1437.75        38.22 o                         
   6   3   8         30.31         30.00         8.51 o                         
   7   3   8       4091.22       4152.26        82.30 o                         
   8   3   8         25.71         51.69        12.58 o                         
   9   3   8       5268.85       5492.44       107.90 o                         
  10   3   8        718.62        741.27        53.35 o                         
  11   3   8         33.30         23.22        15.10 o                         
  12   3   8         87.70         77.68        21.70 o                         
  13   3   8      10008.59       9826.47       227.33 o                         
   0   4   8          8.83         37.09        10.27 o                         
   1   4   8      35880.12      34185.57       339.22 o                         
   2   4   8      21585.62      21687.45       225.43 o                         
   3   4   8      42689.01      41527.27       403.13 o                         
   4   4   8        470.66        603.17        21.27 o                         
   5   4   8        132.57        220.09        19.26 o                         
   6   4   8       5136.45       5584.62        91.05 o                         
   7   4   8      13057.99      13244.83       174.03 o                         
   8   4   8       1733.48       1788.07        54.42 o                         
   9   4   8      34596.95      34926.33       458.44 o                         
  10   4   8       1173.76       1284.52        67.78 o                         
  11   4   8        264.08        187.19        31.27 o                         
  12   4   8        988.93        980.62        71.81 o                         
  13   4   8      28028.04      27879.80       498.65 o                         
   1   5   8        325.83        322.81        19.92 o                         
   2   5   8          5.16         16.39         6.68 o                         
   3   5   8       1936.38       2027.28        42.54 o                         
   4   5   8        119.99        148.40        15.04 o                         
   5   5   8       1220.90       1302.62        37.15 o                         
   6   5   8          0.04         10.08         7.50 o                         
   7   5   8       2915.97       2962.52        67.99 o                         
   8   5   8         63.68         65.43        15.60 o                         
   9   5   8       3989.27       4016.31       105.44 o                         
  10   5   8        713.64        536.60        45.28 o                         
  11   5   8          5.66         -0.22        19.89 o                         
  12   5   8          8.10        -13.18        35.44 o                         
   0   6   8        319.29        378.67        43.46 o                         
   1   6   8      15483.79      15382.43       199.13 o                         
   2   6   8      10281.94      10503.39       147.26 o                         
   3   6   8      26960.41      26353.20       365.28 o                         
   4   6   8        245.15        297.99        24.37 o                         
   5   6   8         52.81         81.24        12.95 o                         
   6   6   8       2433.03       2578.77        62.84 o                         
   7   6   8       5491.78       5722.45       109.12 o                         
   8   6   8       1087.14       1257.50        51.22 o                         
   9   6   8      18900.67      17746.28       313.34 o                         
  10   6   8        680.91        898.07        70.50 o                         
  11   6   8        286.52        293.10        60.22 o                         
   1   7   8       1231.85       1214.36        44.26 o                         
   2   7   8         24.11         25.70         9.87 o                         
   3   7   8       1452.21       1565.20        52.19 o                         
   4   7   8          5.19         63.48        23.67 o                         
   5   7   8        249.02        152.25        21.33 o                         
   6   7   8          0.23         -2.48        14.11 o                         
   7   7   8       1443.06       1550.67        70.82 o                         
   8   7   8         38.92         79.24        23.74 o                         
   9   7   8       3234.00       3168.01       126.48 o                         
  10   7   8        447.77        271.94        42.32 o                         
   0   8   8         33.10         24.21        19.52 o                         
   1   8   8      12268.08      12442.46       175.55 o                         
   2   8   8       7143.49       7636.81       137.62 o                         
   3   8   8      20172.70      20029.62       287.53 o                         
   4   8   8          3.15         41.71        16.67 o                         
   5   8   8         51.83         92.25        20.71 o                         
   6   8   8       1273.30       1322.50        78.23 o                         
   7   8   8       2096.65       2269.46       102.65 o                         
   8   8   8        547.61        550.94        57.15 o                         
   9   8   8       8933.61       8517.99       284.31 o                         
   1   9   8        751.32        764.08        40.99 o                         
   2   9   8          3.11          5.69        15.07 o                         
   3   9   8       1518.55       1693.47        66.48 o                         
   4   9   8         19.36         46.56        21.64 o                         
   5   9   8        265.33        230.30        47.57 o                         
   6   9   8          2.15        613.02       162.35 o                         
   7   9   8        850.58        897.26       120.34 o                         
   0  10   8        392.39        361.05        71.50 o                         
   1  10   8       9376.18       9394.32       162.07 o                         
   2  10   8       3549.71       3679.53        96.77 o                         
   3  10   8       8311.59       8304.80       163.04 o                         
   1   0   9      66436.63      62793.36       814.36 o                         
   2   0   9      11094.40      11175.77       181.63 o                         
   3   0   9      79206.05      74777.33       931.29 o                         
   4   0   9      29208.64      29997.06       407.28 o                         
   5   0   9      17064.53      16070.01       301.75 o                         
   6   0   9      24173.17      24209.56       403.79 o                         
   7   0   9      32281.86      33204.71       534.13 o                         
   8   0   9      31680.94      32392.28       554.44 o                         
   9   0   9        144.17        124.10        34.14 o                         
  10   0   9       7091.42       7262.69       216.10 o                         
  11   0   9         32.59          7.95        26.09 o                         
  12   0   9       1839.98       1735.72       127.14 o                         
  13   0   9        290.79        123.51        39.29 o                         
  14   0   9          3.79         27.76        39.81 o                         
   0   1   9      18837.94      19382.26       273.15 o                         
   1   1   9       7704.75       7796.72        93.10 o                         
   2   1   9      23931.07      24677.48       242.78 o                         
   3   1   9        950.67       1070.95        29.07 o                         
   4   1   9       3920.88       3911.23        63.13 o                         
   5   1   9       5024.92       4970.89        79.33 o                         
   6   1   9      14009.14      14250.53       186.96 o                         
   7   1   9        520.38        539.14        28.39 o                         
   8   1   9         43.19         91.22        12.83 o                         
   9   1   9        406.88        499.08        35.00 o                         
  10   1   9       2676.09       2596.05        82.50 o                         
  11   1   9       3591.18       3651.02       109.45 o                         
  12   1   9        192.29        160.91        26.20 o                         
  13   1   9       2202.63       2270.65        95.92 o                         
  14   1   9       1321.86       1580.84        91.81 o                         
   1   2   9      66165.48      63239.28       602.76 o                         
   2   2   9       8058.51       8152.67       100.08 o                         
   3   2   9      65942.98      63967.00       590.87 o                         
   4   2   9      34425.00      34732.86       340.97 o                         
   5   2   9      15499.74      15912.99       182.87 o                         
   6   2   9      28276.27      27431.78       321.40 o                         
   7   2   9      19259.35      19970.77       251.90 o                         
   8   2   9      31030.32      31713.17       411.53 o                         
   9   2   9        318.68        263.79        26.68 o                         
  10   2   9       9551.02       9713.86       201.28 o                         
  11   2   9        105.72        116.55        22.04 o                         
  12   2   9       2837.22       2792.58       100.28 o                         
  13   2   9         70.13         74.09        23.95 o                         
   0   3   9       9760.23      10291.51       188.68 o                         
   1   3   9       4372.33       4485.13        70.45 o                         
   2   3   9      17131.58      17345.90       183.92 o                         
   3   3   9       1744.32       2034.78        43.81 o                         
   4   3   9       4979.46       5161.84        79.19 o                         
   5   3   9       1704.42       1670.31        43.17 o                         
   6   3   9      13103.88      13197.81       162.36 o                         
   7   3   9       1893.09       1915.18        51.11 o                         
   8   3   9          3.59         10.89        10.88 o                         
   9   3   9        104.89         78.65        16.47 o                         
  10   3   9       1413.60       1254.87        62.92 o                         
  11   3   9       2177.68       2334.76        89.94 o                         
  12   3   9        301.39        291.51        34.37 o                         
  13   3   9       2611.32       2664.49       120.22 o                         
   1   4   9      47659.83      46612.73       437.09 o                         
   2   4   9       5214.31       5411.90        76.95 o                         
   3   4   9      50425.13      49804.72       466.13 o                         
   4   4   9      28343.44      29328.20       284.03 o                         
   5   4   9       9062.32       9097.58       121.71 o                         
   6   4   9      25969.35      25750.00       288.80 o                         
   7   4   9      10485.13      10840.00       170.59 o                         
   8   4   9      25014.72      24420.12       317.46 o                         
   9   4   9       1124.14       1082.68        58.90 o                         
  10   4   9       9387.17       8997.40       195.90 o                         
  11   4   9          7.67         44.91        23.66 o                         
  12   4   9       2810.69       2673.78       119.05 o                         
   0   5   9       3583.52       3701.62        93.67 o                         
   1   5   9       7806.72       8164.30       113.42 o                         
   2   5   9      15772.80      15983.14       179.89 o                         
   3   5   9       2761.81       3097.04        55.76 o                         
   4   5   9       1952.45       1948.14        48.38 o                         
   5   5   9       1110.61       1165.81        37.12 o                         
   6   5   9       9385.59       9264.36       139.95 o                         
   7   5   9       1098.74       1151.80        42.94 o                         
   8   5   9          1.84         22.83        18.93 o                         
   9   5   9        172.81        117.02        21.32 o                         
  10   5   9        988.94        918.10        62.25 o                         
  11   5   9       1434.38       1415.24        84.38 o                         
  12   5   9         53.18        100.41        39.67 o                         
   1   6   9      23130.57      22925.74       268.45 o                         
   2   6   9       4350.90       4344.85        74.82 o                         
   3   6   9      33949.64      33373.09       380.35 o                         
   4   6   9      16312.58      16450.51       222.60 o                         
   5   6   9       6013.37       5922.08       109.36 o                         
   6   6   9      16748.60      17308.32       248.62 o                         
   7   6   9       8246.53       8276.22       158.08 o                         
   8   6   9      18371.86      17893.54       307.70 o                         
   9   6   9        386.38        277.85        34.19 o                         
  10   6   9       6255.45       6103.95       166.43 o                         
  11   6   9          2.05         29.78        39.77 o                         
   0   7   9       2678.11       2637.24        96.26 o                         
   1   7   9       5623.25       5704.85       110.33 o                         
   2   7   9       9745.54       9762.26       151.54 o                         
   3   7   9        889.32        935.94        43.98 o                         
   4   7   9        634.19        558.77        37.36 o                         
   5   7   9        504.19        520.54        33.73 o                         
   6   7   9       4576.97       4437.37       115.07 o                         
   7   7   9        192.68        126.64        33.56 o                         
   8   7   9          0.61        -19.10        21.47 o                         
   9   7   9        537.56        436.03        79.91 o                         
  10   7   9       1115.85        877.12        90.91 o                         
   1   8   9      11169.44      11202.86       191.83 o                         
   2   8   9       3496.43       3555.73        90.98 o                         
   3   8   9      16174.43      16414.29       257.67 o                         
   4   8   9       9428.59       9432.84       190.58 o                         
   5   8   9       4707.18       4891.50       138.71 o                         
   6   8   9      11081.00      11534.63       267.50 o                         
   7   8   9       4420.00       4679.79       154.97 o                         
   8   8   9      12777.97      12128.07       331.72 o                         
   0   9   9       2038.03       2067.54        87.77 o                         
   1   9   9       1194.68       1284.19        50.95 o                         
   2   9   9       3659.52       3596.04        90.76 o                         
   3   9   9        298.03        323.17        76.04 o                         
   4   9   9        557.65        564.21        54.57 o                         
   5   9   9        134.79        100.95        25.80 o                         
   6   9   9       2452.58       2358.16       156.14 o                         
   1  10   9       6432.25       6768.14       150.75 o                         
   0   0  10       6302.78       6548.70       177.70 o                         
   1   0  10      36370.14      34853.72       478.86 o                         
   2   0  10       3706.23       3841.69        90.82 o                         
   3   0  10       7460.59       7706.61       148.26 o                         
   4   0  10       1539.84       1742.85        55.00 o                         
   5   0  10      28194.63      27346.53       396.06 o                         
   6   0  10       1891.48       2208.11        83.67 o                         
   7   0  10       9275.57       9571.21       206.40 o                         
   8   0  10         88.45         61.64        20.96 o                         
   9   0  10       2095.10       2233.11        99.33 o                         
  10   0  10       3945.52       4263.43       166.24 o                         
  11   0  10      37956.02      38913.87       855.41 o                         
  12   0  10       1510.27       1483.83       124.68 o                         
  13   0  10         46.54         39.17        37.29 o                         
   1   1  10       7480.73       7677.00        94.70 o                         
   2   1  10      15450.80      15760.02       173.00 o                         
   3   1  10       7252.72       7521.29        99.06 o                         
   4   1  10       2355.71       2707.22        53.13 o                         
   5   1  10       5729.44       5773.30        88.69 o                         
   6   1  10      69337.64      66414.64       674.20 o                         
   7   1  10       2874.87       3195.11        74.85 o                         
   8   1  10        197.93        217.61        20.83 o                         
   9   1  10        628.47        650.63        41.35 o                         
  10   1  10      29559.61      29140.50       462.39 o                         
  11   1  10       3274.84       3419.42       106.68 o                         
  12   1  10        121.80         95.99        21.45 o                         
  13   1  10       1743.05       1897.90        84.05 o                         
   0   2  10       3239.66       3357.99        80.21 o                         
   1   2  10      28152.00      27245.74       280.72 o                         
   2   2  10       1617.77       1656.06        38.71 o                         
   3   2  10       3849.38       4007.08        63.70 o                         
   4   2  10       2693.17       2788.09        53.20 o                         
   5   2  10      20548.81      20274.44       222.89 o                         
   6   2  10        810.44        896.75        36.94 o                         
   7   2  10      10316.12      10225.74       155.98 o                         
   8   2  10        145.94        153.08        18.42 o                         
   9   2  10       1754.61       1733.55        74.80 o                         
  10   2  10       5479.66       5654.00       141.17 o                         
  11   2  10      32970.41      34115.06       519.73 o                         
  12   2  10       1783.95       1903.21        79.59 o                         
  13   2  10          1.17         23.72        22.16 o                         
   1   3  10       6728.19       6870.88        96.79 o                         
   2   3  10      15978.80      16565.24       186.98 o                         
   3   3  10       5619.26       5977.26        86.24 o                         
   4   3  10        312.97        416.98        20.34 o                         
   5   3  10       3110.25       3208.10        63.55 o                         
   6   3  10      46569.72      47309.94       492.62 o                         
   7   3  10       5343.52       5581.86        97.69 o                         
   8   3  10        545.74        607.15        37.69 o                         
   9   3  10          2.31          9.56        20.13 o                         
  10   3  10      19387.37      18529.77       297.07 o                         
  11   3  10       4435.70       4625.44       128.67 o                         
  12   3  10        620.05        847.14        72.12 o                         
  13   3  10       1752.85       2001.86       121.13 o                         
   0   4  10        364.10        401.37        28.48 o                         
   1   4  10      27529.61      27437.62       277.80 o                         
   2   4  10       1116.36       1238.55        33.91 o                         
   3   4  10       3977.83       4318.32        68.49 o                         
   4   4  10       1605.47       1734.66        41.36 o                         
   5   4  10      13637.96      14214.34       171.47 o                         
   6   4  10        165.25        135.40        14.51 o                         
   7   4  10       9040.36       9007.26       146.78 o                         
   8   4  10        137.85        121.35        20.42 o                         
   9   4  10       1347.62       1254.29        69.19 o                         
  10   4  10       6556.68       6417.49       167.15 o                         
  11   4  10      25074.38      24487.48       402.51 o                         
  12   4  10       1122.87        993.05        81.07 o                         
   1   5  10       5355.76       5432.41        83.72 o                         
   2   5  10       9144.21       9183.08       122.83 o                         
   3   5  10       2303.35       2354.74        51.01 o                         
   4   5  10        387.12        469.28        27.27 o                         
   5   5  10       3143.11       3246.54        69.09 o                         
   6   5  10      31206.64      30721.50       410.10 o                         
   7   5  10       3581.70       3684.46        86.22 o                         
   8   5  10        697.69        744.37        45.76 o                         
   9   5  10          0.52         -1.72        18.45 o                         
  10   5  10      13708.62      13242.45       256.68 o                         
  11   5  10       2414.99       2463.25       104.25 o                         
   0   6  10        123.91        131.30        22.17 o                         
   1   6  10      24001.85      23440.57       280.70 o                         
   2   6  10       1096.51       1130.70        39.72 o                         
   3   6  10       4165.09       4191.78        84.10 o                         
   4   6  10         74.86        102.04        15.15 o                         
   5   6  10       9537.20       9555.99       156.82 o                         
   6   6  10        485.47        539.04        40.70 o                         
   7   6  10       5890.97       5580.33       147.53 o                         
   8   6  10         91.78         26.85        19.43 o                         
   9   6  10        857.97        886.34        75.90 o                         
  10   6  10       3640.97       3545.57       150.90 o                         
   1   7  10       3102.07       3144.55        79.31 o                         
   2   7  10       3218.84       3228.14        88.07 o                         
   3   7  10       1436.62       1502.31        59.39 o                         
   4   7  10       1000.87       1024.85        46.40 o                         
   5   7  10       1701.57       1646.55        67.32 o                         
   6   7  10      19392.89      19365.74       321.05 o                         
   7   7  10       2394.45       2288.62        83.69 o                         
   8   7  10        258.34        213.25        47.87 o                         
   9   7  10         19.38        742.15       152.90 o                         
   0   8  10        289.42        243.91        33.55 o                         
   1   8  10      10200.02      10055.48       171.06 o                         
   2   8  10        128.67         97.40        18.32 o                         
   3   8  10       1591.86       1633.31        62.27 o                         
   4   8  10          8.43         46.15        18.67 o                         
   5   8  10       4708.22       5090.84       137.12 o                         
   6   8  10       1049.77       1131.21        79.75 o                         
   7   8  10       3584.57       3443.55       144.18 o                         
   1   9  10       1266.50       1283.39        56.40 o                         
   2   9  10       2034.42       2094.36       106.46 o                         
   3   9  10       1273.26       1294.59        69.80 o                         
   4   9  10        896.85        913.72        68.22 o                         
   5   9  10        554.02        296.31        55.06 o                         
   1   0  11        450.04        576.91        30.07 o                         
   2   0  11       6585.12       6777.66       128.27 o                         
   3   0  11         19.73         69.48        13.07 o                         
   4   0  11       2141.94       2213.63        67.27 o                         
   5   0  11         33.88         80.13        23.95 o                         
   6   0  11      24629.11      24714.54       422.82 o                         
   7   0  11       3874.28       3895.79       122.18 o                         
   8   0  11         81.39         86.56        23.13 o                         
   9   0  11          7.50         34.22        19.84 o                         
  10   0  11       8531.32       8606.04       257.05 o                         
  11   0  11      11812.49      12209.16       329.46 o                         
  12   0  11         25.66         22.82        34.06 o                         
  13   0  11        338.51        242.87        58.90 o                         
   0   1  11       5791.65       6355.49       126.84 o                         
   1   1  11      59408.79      58423.29       519.12 o                         
   2   1  11       7731.63       8067.98       105.74 o                         
   3   1  11       2643.09       2863.91        53.71 o                         
   4   1  11       5055.83       5539.54        85.35 o                         
   5   1  11      39210.59      38483.95       373.49 o                         
   6   1  11        233.63        309.77        23.41 o                         
   7   1  11      24353.78      24964.22       358.18 o                         
   8   1  11       1485.75       1646.37        65.09 o                         
   9   1  11       6138.71       6239.89       146.61 o                         
  10   1  11        116.12        165.48        27.80 o                         
  11   1  11      52748.08      53243.82       815.84 o                         
  12   1  11        182.04        108.38        23.69 o                         
  13   1  11        178.81         61.65        35.16 o                         
   1   2  11         49.15         51.88         7.23 o                         
   2   2  11       5958.74       6173.60        88.61 o                         
   3   2  11         41.56         60.90         7.93 o                         
   4   2  11        768.74        833.80        27.19 o                         
   5   2  11       1091.51       1119.93        35.94 o                         
   6   2  11      18505.37      18559.31       244.13 o                         
   7   2  11       2232.38       2270.36        70.01 o                         
   8   2  11         99.02         82.52        17.00 o                         
   9   2  11        122.71         57.47        20.70 o                         
  10   2  11       6164.85       6271.52       154.99 o                         
  11   2  11       6782.15       6969.90       167.83 o                         
  12   2  11        206.66        134.94        28.24 o                         
   0   3  11       3223.08       3617.46        93.81 o                         
   1   3  11      47810.16      46669.05       457.77 o                         
   2   3  11       5184.86       5391.41        81.50 o                         
   3   3  11       6746.13       7025.52       101.70 o                         
   4   3  11       4099.48       4493.80        77.24 o                         
   5   3  11      37120.10      36425.80       370.65 o                         
   6   3  11        828.03        892.47        38.14 o                         
   7   3  11      20283.25      20518.93       274.00 o                         
   8   3  11       1407.76       1475.87        63.97 o                         
   9   3  11       6562.09       6600.27       151.27 o                         
  10   3  11        680.86        679.08        50.98 o                         
  11   3  11      46948.29      47250.23       707.13 o                         
  12   3  11         64.56        141.95        92.75 o                         
   1   4  11         29.81         37.31         8.58 o                         
   2   4  11       3841.11       3977.39        76.37 o                         
   3   4  11         64.68         55.03         9.36 o                         
   4   4  11         72.91         73.21        10.08 o                         
   5   4  11       1198.59       1283.00        40.40 o                         
   6   4  11      11528.67      11934.94       166.49 o                         
   7   4  11       1645.58       1723.22        60.31 o                         
   8   4  11        277.27        153.27        22.43 o                         
   9   4  11         93.58         51.45        23.11 o                         
  10   4  11       3880.99       3917.42       118.33 o                         
  11   4  11       4360.43       4417.73       151.54 o                         
   0   5  11       1200.07       1331.81        59.06 o                         
   1   5  11      26232.83      25531.35       299.57 o                         
   2   5  11       4379.18       4481.53        78.06 o                         
   3   5  11       3203.61       3415.85        67.73 o                         
   4   5  11       1310.69       1418.37        42.01 o                         
   5   5  11      24764.62      24207.20       378.38 o                         
   6   5  11        915.66       1022.27        44.58 o                         
   7   5  11      13298.85      13387.58       225.89 o                         
   8   5  11       1041.41       1098.65        61.68 o                         
   9   5  11       3905.80       3515.88       110.51 o                         
  10   5  11        906.00       1088.13        73.22 o                         
  11   5  11      35185.05      33918.23       555.20 o                         
   1   6  11         11.82         61.90        16.10 o                         
   2   6  11       1308.15       1333.06        47.06 o                         
   3   6  11        217.22        182.84        18.71 o                         
   4   6  11        153.20        104.52        15.03 o                         
   5   6  11         81.61         48.00        15.85 o                         
   6   6  11       7531.91       7495.29       169.73 o                         
   7   6  11       1262.35       1223.21        69.37 o                         
   8   6  11        246.66        111.83        27.36 o                         
   9   6  11         21.79         44.48        32.35 o                         
  10   6  11       2902.99       3065.71       124.93 o                         
   0   7  11        898.52       1083.26        69.83 o                         
   1   7  11      18626.73      18689.15       295.92 o                         
   2   7  11       2462.42       2410.15        65.84 o                         
   3   7  11       1561.63       1733.00        62.83 o                         
   4   7  11        346.02        555.38        40.33 o                         
   5   7  11      15664.45      15286.57       292.80 o                         
   6   7  11        184.04        160.45        28.39 o                         
   7   7  11       5993.80       5953.14       181.19 o                         
   8   7  11        650.70        877.33        91.67 o                         
   1   8  11        155.96        126.33        22.51 o                         
   2   8  11        595.37        549.65        50.25 o                         
   3   8  11         12.80         32.05        26.25 o                         
   4   8  11        328.00        213.00        29.34 o                         
   5   8  11         90.75        104.75        23.53 o                         
   6   8  11       4155.76       4051.26       159.15 o                         
   7   8  11        275.85        139.58        38.93 o                         
   0   9  11        429.14        272.55        52.62 o                         
   1   9  11      13607.35      13291.21       322.79 o                         
   2   9  11        585.56        408.40        42.43 o                         
   3   9  11       2007.21       2228.11        97.81 o                         
   0   0  12          0.95         37.92        16.08 o                         
   1   0  12         75.49         98.29        13.87 o                         
   2   0  12        697.51        757.16        36.87 o                         
   3   0  12       1864.86       1880.20        61.66 o                         
   4   0  12         66.77         34.94        11.61 o                         
   5   0  12          1.12         30.68        12.33 o                         
   6   0  12       2333.78       2532.41       104.34 o                         
   7   0  12       1019.72       1091.99        70.99 o                         
   8   0  12        788.30        894.54        69.83 o                         
   9   0  12        242.68        149.29        34.99 o                         
  10   0  12       3260.16       3358.36       146.58 o                         
  11   0  12         51.23         18.08        25.26 o                         
  12   0  12        361.04        322.15        62.49 o                         
   1   1  12      36949.56      37455.81       351.65 o                         
   2   1  12       5997.23       6072.32        90.20 o                         
   3   1  12      48616.35      46964.21       437.30 o                         
   4   1  12      17420.16      17919.09       212.93 o                         
   5   1  12      11569.12      11949.12       155.73 o                         
   6   1  12      29672.31      28373.75       366.91 o                         
   7   1  12      14534.75      14901.32       243.35 o                         
   8   1  12      21624.71      22323.82       340.04 o                         
   9   1  12         18.44         71.31        19.19 o                         
  10   1  12       8994.50       9065.60       189.57 o                         
  11   1  12         10.06         39.03        19.80 o                         
  12   1  12       2576.64       2595.86       101.20 o                         
   0   2  12        190.07        167.01        21.77 o                         
   1   2  12        327.23        421.60        22.30 o                         
   2   2  12        742.95        822.20        29.13 o                         
   3   2  12         44.98         44.76         8.47 o                         
   4   2  12          3.23          6.90         7.07 o                         
   5   2  12        115.34         91.95        11.87 o                         
   6   2  12       2133.75       2222.42        61.49 o                         
   7   2  12        948.32        935.77        54.85 o                         
   8   2  12        699.38        780.90        48.23 o                         
   9   2  12         42.00         45.03        20.31 o                         
  10   2  12       2730.63       2985.06       110.69 o                         
  11   2  12         85.30        100.37        22.74 o                         
  12   2  12         97.48         51.77        34.87 o                         
   1   3  12      34995.21      34938.14       364.92 o                         
   2   3  12       8391.08       8483.50       119.45 o                         
   3   3  12      39124.95      39137.68       397.42 o                         
   4   3  12      17897.70      18103.76       208.45 o                         
   5   3  12       4738.36       4981.64        89.77 o                         
   6   3  12      27435.88      27012.35       299.85 o                         
   7   3  12      13156.89      12828.40       220.10 o                         
   8   3  12      21454.58      21506.04       331.27 o                         
   9   3  12         10.22         26.76        18.37 o                         
  10   3  12       8240.31       8131.00       201.27 o                         
  11   3  12        449.59        331.47        43.24 o                         
  12   3  12       2758.99       3114.32       129.46 o                         
   0   4  12        245.30        227.72        25.71 o                         
   1   4  12          5.54         16.30         7.55 o                         
   2   4  12       1036.30       1213.48        40.74 o                         
   3   4  12         40.93         63.58        13.46 o                         
   4   4  12        243.45        199.08        15.19 o                         
   5   4  12         38.36         24.85        10.07 o                         
   6   4  12       2647.66       2783.72        78.55 o                         
   7   4  12        811.65        814.58        45.39 o                         
   8   4  12        477.98        443.72        49.09 o                         
   9   4  12          6.90          3.98        20.44 o                         
  10   4  12       1401.59       1467.05        83.73 o                         
  11   4  12         47.64         45.50        33.66 o                         
   1   5  12      23143.81      22713.31       274.25 o                         
   2   5  12       7627.63       7454.44       115.64 o                         
   3   5  12      22528.22      22263.31       258.26 o                         
   4   5  12      16512.78      16669.61       209.68 o                         
   5   5  12       4586.00       4740.82       105.76 o                         
   6   5  12      21115.68      21430.45       319.10 o                         
   7   5  12       7399.99       7468.90       167.88 o                         
   8   5  12      15496.73      15601.29       265.35 o                         
   9   5  12         34.30         48.50        35.13 o                         
  10   5  12       5957.57       5607.39       154.84 o                         
   0   6  12         47.65         85.02        19.13 o                         
   1   6  12         33.55         29.16        13.30 o                         
   2   6  12       1119.29       1203.65        48.55 o                         
   3   6  12        181.76        174.99        20.87 o                         
   4   6  12        267.74        209.54        25.12 o                         
   5   6  12         12.51         11.37        15.28 o                         
   6   6  12       2835.23       2906.90        97.38 o                         
   7   6  12        161.66        143.62        27.63 o                         
   8   6  12        339.72        237.31        38.57 o                         
   9   6  12        254.48        150.75        32.52 o                         
   1   7  12       9949.85       9742.69       203.74 o                         
   2   7  12       4428.79       4549.03       114.74 o                         
   3   7  12      13170.02      13134.92       228.26 o                         
   4   7  12      11794.96      12134.33       238.01 o                         
   5   7  12       3561.94       3407.27       142.80 o                         
   6   7  12      14261.20      13300.91       322.77 o                         
   7   7  12       5639.83       5451.72       193.93 o                         
   8   7  12       9858.84       9580.50       364.97 o                         
   0   8  12         49.82        115.58        56.91 o                         
   1   8  12        146.34        102.10        23.51 o                         
   2   8  12        549.96        407.47        39.74 o                         
   3   8  12          9.45         54.56        34.60 o                         
   4   8  12         14.64         16.34        23.74 o                         
   5   8  12          0.84         13.99        34.76 o                         
   1   9  12       4443.69       4382.78       117.01 o                         
   1   0  13       3904.34       4098.78       101.13 o                         
   2   0  13        400.80        412.31        31.86 o                         
   3   0  13      10315.90      10517.88       193.78 o                         
   4   0  13      12000.65      12031.27       243.55 o                         
   5   0  13       1020.45       1062.17        62.61 o                         
   6   0  13        130.87         42.01        18.80 o                         
   7   0  13       6222.59       6361.08       196.78 o                         
   8   0  13      17349.75      17698.75       431.10 o                         
   9   0  13       3322.15       3714.68       149.83 o                         
  10   0  13         41.77          4.71        30.11 o                         
  11   0  13        494.85        627.78        84.72 o                         
  12   0  13       5285.19       5274.72       257.03 o                         
   0   1  13       1134.48       1228.39        52.13 o                         
   1   1  13      24150.46      24556.33       253.82 o                         
   2   1  13      26341.36      27256.65       286.10 o                         
   3   1  13      35429.72      35041.37       360.92 o                         
   4   1  13         43.13         47.85         9.97 o                         
   5   1  13        306.69        334.00        25.75 o                         
   6   1  13       5606.44       5825.33       122.49 o                         
   7   1  13       5945.60       5714.39       135.07 o                         
   8   1  13        490.20        623.69        41.24 o                         
   9   1  13      23850.17      25015.88       398.10 o                         
  10   1  13        873.66        760.85        52.13 o                         
  11   1  13        229.85        232.94        39.79 o                         
  12   1  13        568.86        634.55        67.50 o                         
   1   2  13       3868.35       3938.37        76.19 o                         
   2   2  13          5.68         12.96         7.49 o                         
   3   2  13       8033.93       8307.57       124.56 o                         
   4   2  13      11040.98      11445.48       153.05 o                         
   5   2  13       2133.75       2193.28        58.87 o                         
   6   2  13        100.54        111.64        16.19 o                         
   7   2  13       4253.69       4323.28       122.57 o                         
   8   2  13      12731.27      13389.53       244.91 o                         
   9   2  13       4354.81       4989.42       142.12 o                         
  10   2  13          7.23         -7.48        20.33 o                         
  11   2  13         55.24        -11.93        25.56 o                         
   0   3  13         17.46        188.59        41.21 o                         
   1   3  13      16324.21      16400.75       200.26 o                         
   2   3  13      18875.20      19671.26       229.17 o                         
   3   3  13      22947.55      22727.68       264.68 o                         
   4   3  13        671.43        694.22        31.13 o                         
   5   3  13        529.61        417.86        33.15 o                         
   6   3  13       5386.55       5708.81       122.10 o                         
   7   3  13       4444.68       4356.91       118.09 o                         
   8   3  13        405.50        447.21        41.52 o                         
   9   3  13      21272.90      21471.04       410.22 o                         
  10   3  13        798.39        579.48        58.37 o                         
  11   3  13        178.20        166.56        56.52 o                         
   1   4  13       2885.37       2890.29        66.86 o                         
   2   4  13        562.35        661.76        36.12 o                         
   3   4  13       6973.24       7174.40       121.46 o                         
   4   4  13       6688.47       7151.65       109.75 o                         
   5   4  13       1745.89       1854.06        62.80 o                         
   6   4  13         55.35         56.39        15.97 o                         
   7   4  13       4473.21       4528.85       106.04 o                         
   8   4  13       8147.18       8256.89       175.57 o                         
   9   4  13       2831.60       3003.53       115.24 o                         
  10   4  13         14.23          8.48        26.61 o                         
   0   5  13          1.01         18.90        15.28 o                         
   1   5  13      14718.20      14788.57       191.28 o                         
   2   5  13      11821.45      11796.83       169.05 o                         
   3   5  13      19137.03      19343.09       256.60 o                         
   4   5  13        735.75        767.34        37.05 o                         
   5   5  13         41.21         41.58        16.69 o                         
   6   5  13       2497.04       2721.34        92.64 o                         
   7   5  13       3405.23       3671.76       100.51 o                         
   8   5  13        295.81        247.34        43.63 o                         
   9   5  13      14902.10      14609.03       296.74 o                         
   1   6  13       2377.92       2306.06        73.87 o                         
   2   6  13        166.97        101.60        19.18 o                         
   3   6  13       6003.07       5837.45       119.04 o                         
   4   6  13       2509.55       2640.43        74.69 o                         
   5   6  13        556.74        414.78        33.94 o                         
   6   6  13         48.33         69.53        33.65 o                         
   7   6  13       4302.70       4311.93       136.36 o                         
   8   6  13       7057.93       6829.58       219.77 o                         
   0   7  13         39.41         13.46        24.08 o                         
   1   7  13       8888.89       8453.64       174.98 o                         
   2   7  13       7525.61       7270.64       152.26 o                         
   3   7  13      12406.62      12685.14       259.05 o                         
   4   7  13         69.46         36.96        22.95 o                         
   5   7  13          7.66        -24.40        21.65 o                         
   6   7  13        759.34        867.99        80.50 o                         
   7   7  13       1597.04       1569.76       127.77 o                         
   1   8  13       1993.03       2050.89       132.24 o                         
   2   8  13          6.22        -15.02        25.23 o                         
   3   8  13       3179.61       3226.10       136.49 o                         
   4   8  13       1277.09       1394.62       113.18 o                         
   0   0  14      28559.85      27892.95       646.37 o                         
   1   0  14       4234.36       4078.30       112.19 o                         
   2   0  14       2246.36       2174.05        85.09 o                         
   3   0  14      15743.06      15818.16       302.80 o                         
   4   0  14       5334.67       5126.23       141.38 o                         
   5   0  14        319.13        234.76        36.54 o                         
   6   0  14       2635.71       2563.05       110.30 o                         
   7   0  14       7455.17       7738.97       227.13 o                         
   8   0  14        640.07        663.24        88.71 o                         
   9   0  14       9996.62      10115.27       298.69 o                         
  10   0  14        753.57        793.89        76.50 o                         
  11   0  14       1136.06       1525.09        99.62 o                         
   1   1  14       9429.05       9526.78       147.50 o                         
   2   1  14        824.51        847.61        34.47 o                         
   3   1  14        981.28        968.19        40.90 o                         
   4   1  14      31343.31      30910.47       374.27 o                         
   5   1  14      14685.05      14940.84       212.87 o                         
   6   1  14         41.20         18.50        15.59 o                         
   7   1  14         29.42         44.10        16.44 o                         
   8   1  14      33705.09      34290.66       514.79 o                         
   9   1  14      12120.95      12654.83       237.32 o                         
  10   1  14       1976.97       2031.52        84.09 o                         
  11   1  14         56.70         19.81        25.04 o                         
   0   2  14      22324.41      22019.72       363.71 o                         
   1   2  14       8376.52       8288.97       134.24 o                         
   2   2  14       1452.89       1479.43        46.35 o                         
   3   2  14      16429.74      16539.91       214.20 o                         
   4   2  14       6636.23       6538.51       113.38 o                         
   5   2  14         18.01         55.38        15.26 o                         
   6   2  14       2751.37       2622.38        77.72 o                         
   7   2  14       8610.28       9043.03       210.68 o                         
   8   2  14        592.21        702.40        49.21 o                         
   9   2  14       9984.29      10163.80       209.06 o                         
  10   2  14        630.45        453.03        44.47 o                         
  11   2  14        790.08       1024.69        78.50 o                         
   1   3  14       5799.24       5843.16       104.76 o                         
   2   3  14         24.02         18.84         9.54 o                         
   3   3  14       1727.39       1739.28        64.64 o                         
   4   3  14      25441.43      24987.24       352.17 o                         
   5   3  14      13268.62      13827.95       227.04 o                         
   6   3  14         66.78         48.64        16.43 o                         
   7   3  14        172.24        163.46        24.10 o                         
   8   3  14      24671.25      24472.17       376.69 o                         
   9   3  14       8885.82       9088.08       195.00 o                         
  10   3  14       1213.44       1393.94        81.36 o                         
   0   4  14      14026.66      14282.31       299.42 o                         
   1   4  14       8767.39       8779.11       155.65 o                         
   2   4  14        549.38        623.74        38.38 o                         
   3   4  14      11860.35      11741.12       203.90 o                         
   4   4  14       7181.95       7401.31       132.12 o                         
   5   4  14         19.08         73.71        16.64 o                         
   6   4  14       1956.23       2095.78        76.17 o                         
   7   4  14       6660.81       6921.78       158.48 o                         
   8   4  14        476.25        599.45        47.30 o                         
   9   4  14       8272.36       7924.84       192.98 o                         
   1   5  14       4764.65       4854.71       100.81 o                         
   2   5  14          4.43         32.27        18.67 o                         
   3   5  14        964.72        921.86        50.33 o                         
   4   5  14      14943.76      14907.97       218.28 o                         
   5   5  14      12469.24      12818.24       231.42 o                         
   6   5  14         47.13         44.19        18.89 o                         
   7   5  14         82.33        129.77        28.10 o                         
   8   5  14      18002.32      17884.80       310.34 o                         
   0   6  14      10419.36      10681.60       346.20 o                         
   1   6  14       4835.31       4799.81       126.34 o                         
   2   6  14        287.15        332.49        41.62 o                         
   3   6  14       7591.43       7671.45       155.64 o                         
   4   6  14       4237.09       4366.34       108.25 o                         
   5   6  14         96.79         60.46        23.09 o                         
   6   6  14        559.47        821.30        55.11 o                         
   7   6  14       2886.65       2833.42       107.04 o                         
   1   7  14       3987.52       4261.38       114.34 o                         
   2   7  14        106.19        101.00        29.08 o                         
   3   7  14        597.38        908.10        64.55 o                         
   4   7  14       7695.67       7452.74       165.96 o                         
   5   7  14       6996.29       7103.24       191.44 o                         
   0   8  14       6460.45       6965.93       271.00 o                         
   1   8  14       3973.77       3845.23       159.16 o                         
   1   0  15      32981.61      32894.71       556.79 o                         
   2   0  15       1386.79       1375.46        70.70 o                         
   3   0  15       9777.52      10229.42       234.05 o                         
   4   0  15       8197.30       8345.62       210.24 o                         
   5   0  15      39404.55      38493.56       703.94 o                         
   6   0  15       6973.15       6487.85       203.40 o                         
   7   0  15        329.51        245.15        46.32 o                         
   8   0  15      12818.61      12936.44       331.35 o                         
   9   0  15       5152.62       4943.09       199.40 o                         
  10   0  15       3336.50       3147.54       147.09 o                         
   0   1  15       9869.17      10239.76       240.19 o                         
   1   1  15        424.97        435.00        30.37 o                         
   2   1  15          0.17         22.14        11.01 o                         
   3   1  15       1785.94       1813.11        56.95 o                         
   4   1  15       4828.14       4806.93       103.17 o                         
   5   1  15        176.16        175.39        20.02 o                         
   6   1  15         30.02         43.92        16.02 o                         
   7   1  15        323.86        254.06        30.95 o                         
   8   1  15        297.61        216.48        29.13 o                         
   9   1  15       1485.81       1636.98        73.41 o                         
  10   1  15        122.04        143.50        28.25 o                         
   1   2  15      35211.27      35344.24       407.45 o                         
   2   2  15       1410.03       1423.22        53.66 o                         
   3   2  15       6354.05       6164.19       122.65 o                         
   4   2  15       8490.28       8729.02       148.43 o                         
   5   2  15      35312.35      34982.81       449.85 o                         
   6   2  15       6688.92       6473.20       138.58 o                         
   7   2  15        951.35       1096.50        64.28 o                         
   8   2  15      11742.00      11768.19       241.82 o                         
   9   2  15       6485.22       6356.30       155.88 o                         
  10   2  15       2989.59       3040.17       129.41 o                         
   0   3  15       8926.05       9127.51       228.91 o                         
   1   3  15       3042.29       3191.13        91.22 o                         
   2   3  15         43.78         62.20        15.67 o                         
   3   3  15       1388.63       1415.69        52.05 o                         
   4   3  15       4746.23       4863.76       108.96 o                         
   5   3  15          5.00         12.87        15.21 o                         
   6   3  15        135.68        106.72        22.09 o                         
   7   3  15         53.84         72.19        22.67 o                         
   8   3  15        247.21        215.60        31.44 o                         
   9   3  15       1874.61       1994.42        92.46 o                         
   1   4  15      29502.10      29873.12       397.42 o                         
   2   4  15       1641.18       1524.79        61.14 o                         
   3   4  15       3580.86       3629.69        92.74 o                         
   4   4  15       8411.22       8254.60       155.64 o                         
   5   4  15      22712.31      23023.51       341.36 o                         
   6   4  15       6180.74       6390.62       150.97 o                         
   7   4  15        451.90        590.32        56.95 o                         
   8   4  15      10140.53      10220.56       246.09 o                         
   9   4  15       4039.50       4006.29       166.80 o                         
   0   5  15       6075.52       6488.21       199.85 o                         
   1   5  15       2140.34       2287.38        76.69 o                         
   2   5  15        102.17         97.32        25.91 o                         
   3   5  15        530.07        546.12        44.31 o                         
   4   5  15       3766.36       3945.49       107.17 o                         
   5   5  15        119.94        135.27        23.67 o                         
   6   5  15        216.39        176.11        44.08 o                         
   7   5  15        459.96        439.31        57.26 o                         
   1   6  15      15661.74      16043.09       287.46 o                         
   2   6  15       1368.48       1276.57        63.30 o                         
   3   6  15       2313.93       2360.84        80.71 o                         
   4   6  15       6899.08       6946.25       158.78 o                         
   5   6  15      14957.98      15117.76       348.10 o                         
   6   6  15       4607.19       4593.11       167.02 o                         
   0   7  15       3729.18       3943.63       164.27 o                         
   1   7  15       1178.89       1167.22        71.17 o                         
   2   7  15        143.57        105.93        27.02 o                         
   3   7  15        849.55        881.21        78.22 o                         
   0   0  16      61881.20      63239.94      1820.86 o                         
   1   0  16      24953.85      24442.91       473.34 o                         
   2   0  16          2.54         37.63        27.00 o                         
   3   0  16        534.10        511.90        53.37 o                         
   4   0  16      22653.25      22600.26       432.95 o                         
   5   0  16      19049.30      17957.49       457.11 o                         
   6   0  16        901.28        977.67        75.73 o                         
   7   0  16      12768.59      12538.02       333.43 o                         
   8   0  16          5.04         33.61        24.44 o                         
   9   0  16       4840.33       4782.19       195.26 o                         
   1   1  16          0.65         69.98        20.28 o                         
   2   1  16          5.19          4.53        11.98 o                         
   3   1  16        137.84        105.91        18.07 o                         
   4   1  16        754.41        788.67        47.10 o                         
   5   1  16         24.97         20.71        15.16 o                         
   6   1  16        761.01        662.62        48.15 o                         
   7   1  16        890.71        856.69        58.48 o                         
   8   1  16        175.76        147.09        26.52 o                         
   9   1  16         40.31         52.21        23.19 o                         
   0   2  16      49140.02      48826.64       920.56 o                         
   1   2  16      15704.93      15559.82       261.63 o                         
   2   2  16          2.90         12.43        13.80 o                         
   3   2  16        171.86         98.28        23.80 o                         
   4   2  16      21805.06      21344.98       331.63 o                         
   5   2  16      15368.96      14768.95       250.12 o                         
   6   2  16       1466.38       1513.57        64.72 o                         
   7   2  16      13051.79      12804.47       239.53 o                         
   8   2  16          4.14         -1.78        19.85 o                         
   9   2  16       4829.87       4885.02       148.47 o                         
   1   3  16        130.33         89.19        18.32 o                         
   2   3  16        160.09        123.17        19.32 o                         
   3   3  16          5.97         -0.79        13.69 o                         
   4   3  16       1179.18       1370.99        57.23 o                         
   5   3  16          4.76         10.48        19.73 o                         
   6   3  16        342.70        242.71        27.87 o                         
   7   3  16        954.76        914.69        75.46 o                         
   8   3  16          0.38        -24.66        20.96 o                         
   0   4  16      34068.08      34781.55       666.18 o                         
   1   4  16       9000.89       8741.34       168.47 o                         
   2   4  16         26.11         29.34        17.27 o                         
   3   4  16        262.79        151.36        24.32 o                         
   4   4  16      18150.70      18384.75       315.93 o                         
   5   4  16      12826.30      12357.53       232.60 o                         
   6   4  16       1508.91       1601.41        75.15 o                         
   7   4  16       9389.79       8877.50       221.70 o                         
   1   5  16         53.42         18.62        17.92 o                         
   2   5  16         42.32         52.37        21.48 o                         
   3   5  16          3.66         -2.00        23.52 o                         
   4   5  16        943.48        784.81        55.92 o                         
   5   5  16        110.52         73.43        24.91 o                         
   6   5  16         89.55        123.34        49.46 o                         
   0   6  16      25731.67      25744.26       725.74 o                         
   1   6  16       7239.44       6833.06       176.00 o                         
   2   6  16         48.66        111.66        26.48 o                         
   3   6  16        312.78        196.14        44.67 o                         
   4   6  16      11237.55      11405.16       275.40 o                         
   1   0  17        894.88        912.05        81.75 o                         
   2   0  17       3231.80       3303.40       137.79 o                         
   3   0  17      17686.90      17495.45       365.99 o                         
   4   0  17          1.48        -30.29        20.19 o                         
   5   0  17       2373.98       2681.37       123.25 o                         
   6   0  17      22370.68      20205.49       526.77 o                         
   7   0  17      18934.90      19470.15       498.37 o                         
   8   0  17       1264.72       1585.23       120.16 o                         
   0   1  17        124.92        101.80        29.40 o                         
   1   1  17        529.36        284.00        33.98 o                         
   2   1  17       1391.25       1156.75        55.99 o                         
   3   1  17         35.46         25.73        14.46 o                         
   4   1  17        536.51        460.14        35.33 o                         
   5   1  17       3614.81       3592.17        96.46 o                         
   6   1  17        526.73        628.09        46.24 o                         
   7   1  17          8.83         -1.27        23.59 o                         
   8   1  17         92.03         14.03        23.52 o                         
   1   2  17        801.83        905.53        52.43 o                         
   2   2  17       4380.17       4422.38       116.96 o                         
   3   2  17      14638.34      14917.65       248.55 o                         
   4   2  17          7.36         11.88        16.04 o                         
   5   2  17       1331.53       1389.37        72.53 o                         
   6   2  17      20038.05      19158.64       305.30 o                         
   7   2  17      17055.70      17145.43       361.50 o                         
   8   2  17        519.17        457.24        54.18 o                         
   0   3  17       1377.94       1489.36       102.95 o                         
   1   3  17       1879.32       1680.09        79.28 o                         
   2   3  17       1095.28       1032.72        59.08 o                         
   3   3  17        684.43        559.29        47.01 o                         
   4   3  17        244.61        205.03        28.07 o                         
   5   3  17       3519.04       3341.03       105.40 o                         
   6   3  17        181.96        114.31        24.55 o                         
   7   3  17         42.60         57.06        25.67 o                         
   1   4  17        602.59        519.92        49.35 o                         
   2   4  17       4641.61       4650.97       128.12 o                         
   3   4  17      11524.58      11707.86       239.84 o                         
   4   4  17         10.27        -12.99        24.47 o                         
   5   4  17       1370.17       1447.67        77.30 o                         
   6   4  17      13872.56      12844.68       271.93 o                         
   0   5  17       1341.30       1278.15       101.29 o                         
   1   5  17       1544.67       1482.69        73.38 o                         
   2   5  17        506.01        432.75        46.10 o                         
   3   5  17        308.07        201.70        29.97 o                         
   4   5  17        172.19        129.59        27.65 o                         
   1   6  17        464.50        364.60        42.02 o                         
   0   0  18        382.05        166.47        53.05 o                         
   1   0  18        642.09        670.71        77.74 o                         
   2   0  18      30427.23      30827.42       690.74 o                         
   3   0  18        336.97        259.04        49.53 o                         
   4   0  18        225.19        208.88        32.66 o                         
   5   0  18        475.05        534.26        75.57 o                         
   6   0  18       6184.44       6190.10       247.44 o                         
   7   0  18       1426.90       1574.89       148.82 o                         
   1   1  18      11536.06      11301.73       229.34 o                         
   2   1  18        397.92        255.45        29.48 o                         
   3   1  18      28000.60      27755.78       402.63 o                         
   4   1  18       1115.62       1016.80        53.50 o                         
   5   1  18        689.61        742.43        51.38 o                         
   6   1  18       1002.01        876.49        58.25 o                         
   7   1  18      18424.90      17527.87       441.79 o                         
   0   2  18         30.02        -29.16        24.00 o                         
   1   2  18       1370.97       1158.13        70.28 o                         
   2   2  18      30130.18      30783.16       486.31 o                         
   3   2  18         34.80         22.15        19.13 o                         
   4   2  18        179.82        131.80        24.11 o                         
   5   2  18        648.55        338.77        36.61 o                         
   6   2  18       5839.46       5715.12       162.47 o                         
   1   3  18      11220.85      10748.67       236.43 o                         
   2   3  18         79.11         75.52        27.32 o                         
   3   3  18      24295.77      23442.80       411.23 o                         
   4   3  18        633.14        622.32        54.93 o                         
   5   3  18         66.47         61.75        22.82 o                         
   0   4  18         51.51        177.61        80.15 o                         
   1   4  18       1490.63       1626.77        96.61 o                         
   2   4  18      23823.86      24307.26       405.51 o                         
   3   4  18        351.94        334.43        39.87 o                         
   4   4  18        284.70        185.42        34.58 o                         
   1   5  18       7734.42       7403.37       185.18 o                         
   1   0  19         53.18         20.38        32.06 o                         
   2   0  19         52.34         81.50        46.95 o                         
   3   0  19       1646.68       1670.81       113.69 o                         
   4   0  19       2206.80       2232.48       114.88 o                         
   5   0  19       1978.58       2142.88       126.28 o                         
   0   1  19       3117.76       3583.06       166.89 o                         
   1   1  19        478.91        267.12        40.72 o                         
   2   1  19      22853.60      22387.45       362.11 o                         
   3   1  19       9350.61       8654.83       187.74 o                         
   4   1  19        225.33        218.34        33.35 o                         
   5   1  19       3003.94       3331.18       122.83 o                         
   1   2  19         12.34        -29.98        19.99 o                         
   2   2  19         37.51         14.86        22.74 o                         
   3   2  19       1569.52       1809.32        85.15 o                         
   4   2  19       1115.59       1035.30        78.35 o                         
   0   3  19       2619.44       2849.31       165.20 o                         
   1   3  19        112.36         45.58        24.11 o                         
   2   3  19      17049.72      16475.27       312.09 o                         
   3   3  19       4448.67       4083.00       153.22 o                         
   0   0  20        113.74         42.54        49.04 o                         
   1   0  20          0.61         87.54        33.51 o                         
   2   0  20        777.39       1094.62       126.79 o                         
   1   1  20       4675.08       4477.06       150.32 o                         
   2   1  20       1274.63       1308.28       111.54 o                         
                                                                                
