# Supplementary material for: Halogen, chalcogen, and hydrogen bonding in organoiodine cocrystals of heterocyclic thio­nes: imidazolidine-2-thione, 2-mercaptobenzimidazole, 2-mercapto-5-methyl­benzimidazole, 2-mercaptobenzoxazole, and 2-mercaptobenzo­thia­zole
Source: Acta Crystallogr C Struct Chem. 2022 Nov 9;78(Pt 12):702–15. doi: 10.1107/S2053229622009548 (PMC9720885; doi:10.1107/S2053229622009548)
Supplement: Supplementary file 7 [file c-78-00702-MMBZIM_12F4DIBsup7.hkl]

data_MMBZIM_12F4DIB                                                             
_shelx_title ' mo_d8_5515_10_of4dib_11_meoh_0_a.res in P-1'                     
_shelx_refln_list_code          4                                               
_shelx_F_calc_maximum      267.57                                               
_exptl_crystal_F_000       528.00                                               
_reflns_d_resolution_high  0.7690                                               
                                                                                
loop_                                                                           
 _space_group_symop_operation_xyz                                               
 'x, y, z'                                                                      
 '-x, -y, -z'                                                                   
                                                                                
_cell_length_a     4.5504                                                       
_cell_length_b    13.2872                                                       
_cell_length_c    13.8064                                                       
_cell_angle_alpha  94.766                                                       
_cell_angle_beta   98.124                                                       
_cell_angle_gamma  99.588                                                       
                                                                                
_shelx_F_squared_multiplier     1.000                                           
                                                                                
loop_                                                                           
 _refln_index_h                                                                 
 _refln_index_k                                                                 
 _refln_index_l                                                                 
 _refln_F_squared_calc                                                          
 _refln_F_squared_meas                                                          
 _refln_F_squared_sigma                                                         
 _refln_observed_status                                                         
   1   0   0       5838.42       5872.08        77.30 o                         
   2   0   0       6626.31       6582.86        92.71 o                         
   3   0   0      11028.85      11349.49       139.61 o                         
   4   0   0       3290.01       3436.00        74.11 o                         
   5   0   0          1.52        -10.25        10.25 o                         
  -5   1   0       1682.43       1703.89        56.20 o                         
  -4   1   0        362.29        340.19        24.23 o                         
  -3   1   0      10540.16      10347.25       144.30 o                         
  -2   1   0      15878.82      15344.33       155.41 o                         
  -1   1   0         81.31         79.57         4.67 o                         
   1   1   0      15989.24      15814.84       191.82 o                         
   2   1   0      10456.00      10151.46       117.69 o                         
   3   1   0       5763.66       5810.47        95.80 o                         
   4   1   0       9840.65       9915.02       182.25 o                         
   5   1   0        485.01        427.16        38.68 o                         
  -5   2   0       5740.38       5917.24       114.99 o                         
  -4   2   0       5909.41       6101.11       129.25 o                         
  -3   2   0       1375.12       1343.10        39.29 o                         
  -2   2   0      12938.81      12598.37       144.57 o                         
  -1   2   0      27959.83      28364.33       237.36 o                         
   0   2   0       2216.42       2089.79        40.91 o                         
   1   2   0        839.42        753.35        21.93 o                         
   2   2   0      11901.78      11667.51       187.78 o                         
   3   2   0        337.73        337.65        21.10 o                         
   4   2   0        683.12        712.97        38.86 o                         
   5   2   0       3829.51       4097.44       104.91 o                         
  -5   3   0       1111.72       1132.44        69.83 o                         
  -4   3   0       6460.22       6654.00       134.01 o                         
  -3   3   0       4404.80       4276.86        91.79 o                         
  -2   3   0        412.71        406.21        15.17 o                         
  -1   3   0      71593.34      68290.32       541.44 o                         
   0   3   0       7975.60       7680.13        83.30 o                         
   1   3   0        510.48        545.70        18.96 o                         
   2   3   0      21718.88      21742.35       258.15 o                         
   3   3   0       7902.07       7964.45       110.53 o                         
   4   3   0          0.52         -3.21        10.22 o                         
   5   3   0       1910.58       2063.50        94.63 o                         
  -5   4   0        749.97        742.29        65.29 o                         
  -4   4   0       4350.71       4455.91       104.80 o                         
  -3   4   0       8462.46       8200.66        89.10 o                         
  -2   4   0        770.11        756.78        21.60 o                         
  -1   4   0        309.03        305.00        14.47 o                         
   0   4   0      23675.33      22390.81       221.96 o                         
   1   4   0      14390.84      13643.42       150.52 o                         
   2   4   0      12625.39      12572.59       174.38 o                         
   3   4   0      11098.89      11034.23       148.21 o                         
   4   4   0       1575.02       1691.60        65.06 o                         
   5   4   0         43.43         -3.53        27.85 o                         
  -5   5   0       3916.01       4019.78       126.50 o                         
  -4   5   0        164.39        210.00        34.77 o                         
  -3   5   0       5085.84       5064.34        77.70 o                         
  -2   5   0      39269.33      39316.21       369.69 o                         
  -1   5   0        139.08        143.96         9.11 o                         
   0   5   0      11166.54      11024.69       122.27 o                         
   1   5   0      14196.23      14153.90       154.61 o                         
   2   5   0       2169.72       2191.77        62.19 o                         
   3   5   0        130.65         96.12        15.02 o                         
   4   5   0       7146.99       7077.93       151.62 o                         
   5   5   0       1135.25       1134.22        90.74 o                         
  -5   6   0       2913.18       2760.29       114.88 o                         
  -4   6   0       3463.63       3522.47        90.81 o                         
  -3   6   0         11.00         10.43         4.84 o                         
  -2   6   0      19938.35      19993.88       212.96 o                         
  -1   6   0       9995.12       9613.23       104.77 o                         
   0   6   0       1525.76       1474.14        33.90 o                         
   1   6   0      14890.90      14882.88       168.39 o                         
   2   6   0      15971.09      15823.53       217.34 o                         
   3   6   0       1220.62       1269.37        55.39 o                         
   4   6   0       1245.96       1320.49        84.49 o                         
   5   6   0       1850.28       2168.08       126.77 o                         
  -5   7   0        712.39        622.37        93.72 o                         
  -4   7   0       4104.92       4259.44       115.56 o                         
  -3   7   0       2426.87       2444.20        49.39 o                         
  -2   7   0          9.70         11.47         4.91 o                         
  -1   7   0       7870.54       7407.08        91.49 o                         
   0   7   0      17764.14      17434.19       174.66 o                         
   1   7   0        549.67        569.56        25.99 o                         
   2   7   0       5226.49       5289.53       104.02 o                         
   3   7   0       4674.66       4719.05       115.74 o                         
   4   7   0         15.48        -19.49        19.49 o                         
  -5   8   0        627.22        645.25        58.63 o                         
  -4   8   0       1456.55       1475.79        61.15 o                         
  -3   8   0      20000.45      19988.70       239.76 o                         
  -2   8   0        695.98        705.63        31.14 o                         
  -1   8   0       2560.04       2520.59        50.33 o                         
   0   8   0      11950.25      11994.04       136.95 o                         
   1   8   0       3980.27       3933.22        76.31 o                         
   2   8   0        134.01        105.74        17.49 o                         
   3   8   0       5513.96       5941.93       188.15 o                         
   4   8   0        807.13        950.48        81.27 o                         
  -5   9   0       2597.29       2671.18        87.90 o                         
  -4   9   0         21.08         -1.45        10.50 o                         
  -3   9   0       3766.29       3924.15        85.80 o                         
  -2   9   0       7991.10       8196.89       121.49 o                         
  -1   9   0       4156.87       3976.68        82.90 o                         
   0   9   0      11552.62      12004.34       157.98 o                         
   1   9   0      11289.48      11230.27       145.56 o                         
   2   9   0        468.79        550.85        40.28 o                         
   3   9   0        600.77        673.55        61.31 o                         
   4   9   0       2149.19       1968.52       151.66 o                         
  -5  10   0       1748.30       1579.23       111.59 o                         
  -4  10   0       2925.73       3054.08        80.21 o                         
  -3  10   0        140.77        103.37        19.69 o                         
  -2  10   0       3961.99       3725.58        85.79 o                         
  -1  10   0      10728.16      10625.20       142.85 o                         
   0  10   0        108.84         77.13        10.04 o                         
   1  10   0        978.08        916.28        35.07 o                         
   2  10   0       8700.89       8989.28       173.24 o                         
   3  10   0        363.60        351.87        90.37 o                         
   4  10   0        853.44        860.45        85.70 o                         
  -5  11   0        182.43        121.47        29.83 o                         
  -4  11   0       6393.84       6628.01       125.92 o                         
  -3  11   0       1448.51       1541.65        52.48 o                         
  -2  11   0        141.03        112.28        17.61 o                         
  -1  11   0       7701.00       7391.36       114.43 o                         
   0  11   0       4720.52       4787.27        84.69 o                         
   1  11   0        789.45        872.14        35.87 o                         
   2  11   0       3736.76       3859.59       114.96 o                         
   3  11   0       2174.65       2409.94       103.55 o                         
  -4  12   0        396.94        538.71        56.39 o                         
  -3  12   0       4488.94       4831.65       144.21 o                         
  -2  12   0       3533.80       3501.06        89.11 o                         
  -1  12   0       2536.02       2636.15        74.76 o                         
   0  12   0       5104.47       5375.38       101.06 o                         
   1  12   0       1610.43       1635.46        55.76 o                         
   2  12   0        129.99         35.20        19.11 o                         
   3  12   0       1182.50       1329.53       114.89 o                         
  -4  13   0        137.58         93.74        29.99 o                         
  -3  13   0       1402.44       1368.94        80.51 o                         
  -2  13   0       4737.88       4796.24       118.40 o                         
  -1  13   0       1036.74       1046.86        52.34 o                         
   0  13   0          7.89         12.96         9.79 o                         
   1  13   0       7423.93       7610.09       168.18 o                         
   2  13   0        381.29        527.09        47.05 o                         
  -4  14   0       1394.99       1506.08       110.68 o                         
  -3  14   0        175.35        151.93        24.67 o                         
  -2  14   0       3024.29       3053.42        89.59 o                         
  -1  14   0       3582.19       3714.01       106.06 o                         
   0  14   0        342.68        273.20        30.17 o                         
   1  14   0       1590.08       1701.14        64.16 o                         
   2  14   0       1597.01       1591.39        88.85 o                         
  -3  15   0       2273.28       2402.23       126.68 o                         
  -2  15   0        142.38         83.49        30.00 o                         
  -1  15   0       1733.26       1920.61        76.78 o                         
   0  15   0       1910.50       2055.61        74.86 o                         
   1  15   0          0.25        -19.45        19.45 o                         
  -3  16   0       1745.49       1600.15       113.68 o                         
  -2  16   0        765.07        596.07        79.04 o                         
  -1  16   0         54.67          1.26        18.05 o                         
   0  16   0       3756.40       3629.95       153.57 o                         
   1  16   0        935.72       1259.84        92.78 o                         
  -1  17   0        302.43        228.09        56.55 o                         
   0 -17   1       1171.92       1083.16       264.19 o                         
   1 -17   1          3.78        -22.48        22.48 o                         
  -1 -16   1        953.82       1066.49        66.82 o                         
   0 -16   1       3745.77       3889.91       110.03 o                         
   1 -16   1        251.03        203.21        36.36 o                         
   2 -16   1        394.20        256.67        40.90 o                         
   3 -16   1       2919.75       3106.49       191.50 o                         
  -1 -15   1        109.62         77.06        19.19 o                         
   0 -15   1        226.93        250.20        46.14 o                         
   1 -15   1       3757.17       3979.89       103.49 o                         
   2 -15   1       1279.43       1367.96        75.27 o                         
   3 -15   1        805.41        680.00       108.33 o                         
  -2 -14   1       2464.27       2549.17       250.87 o                         
  -1 -14   1       2410.66       2393.99        67.58 o                         
   0 -14   1        131.58        119.06        20.39 o                         
   1 -14   1       3367.14       3373.51       122.83 o                         
   2 -14   1       4046.63       4242.00       106.73 o                         
   3 -14   1        194.35        128.91        27.35 o                         
   4 -14   1        174.62         65.41        23.85 o                         
  -3 -13   1       1195.90       1072.02       134.45 o                         
  -2 -13   1        623.25        552.59        46.41 o                         
  -1 -13   1       3763.20       3874.75        83.81 o                         
   0 -13   1       1337.05       1351.84        56.88 o                         
   1 -13   1        194.86        137.11        23.08 o                         
   2 -13   1       4225.19       4450.67       115.36 o                         
   3 -13   1       2406.89       2361.15        82.43 o                         
   4 -13   1         12.43        -20.38        20.38 o                         
  -3 -12   1       2338.39       2365.03       152.05 o                         
  -2 -12   1        521.27        451.81        37.25 o                         
  -1 -12   1          8.20         -0.35         8.58 o                         
   0 -12   1       8497.81       8611.21       188.69 o                         
   1 -12   1       2959.86       3103.89        80.36 o                         
   2 -12   1        532.73        516.81        37.83 o                         
   3 -12   1       3043.42       3025.28       139.14 o                         
   4 -12   1       1873.17       1992.68        97.62 o                         
  -3 -11   1       1891.94       2007.25       101.25 o                         
  -2 -11   1       4144.91       4218.53       133.87 o                         
  -1 -11   1        400.55        429.85        26.50 o                         
   0 -11   1       3296.15       3234.35        75.72 o                         
   1 -11   1       7079.10       7181.05       126.89 o                         
   2 -11   1       2753.79       2701.42        73.87 o                         
   3 -11   1        153.93        118.65        28.89 o                         
   4 -11   1       7063.98       7152.98       127.30 o                         
   5 -11   1        743.32        806.64        68.14 o                         
  -4 -10   1       1324.90       1404.68        97.34 o                         
  -3 -10   1          8.20        -11.97        18.83 o                         
  -2 -10   1       2281.60       2372.63        99.75 o                         
  -1 -10   1       5436.76       5509.88        92.70 o                         
   0 -10   1        109.24         80.36        11.36 o                         
   1 -10   1       4983.86       4831.13        85.86 o                         
   2 -10   1       7410.20       7256.48       116.38 o                         
   3 -10   1         16.03          5.89         9.38 o                         
   4 -10   1       1223.59       1381.08        48.09 o                         
   5 -10   1       1270.46       1366.31        72.56 o                         
  -4  -9   1       2340.98       2301.89       110.73 o                         
  -3  -9   1       1070.04       1002.69        71.63 o                         
  -2  -9   1        144.02        103.50        15.36 o                         
  -1  -9   1      10492.86      10286.28       132.59 o                         
   0  -9   1       5593.64       5739.02        91.43 o                         
   1  -9   1          6.19         10.52         5.95 o                         
   2  -9   1       2889.65       2831.40        76.85 o                         
   3  -9   1       5172.18       5379.37       101.42 o                         
   4  -9   1         47.15          5.72        10.34 o                         
   5  -9   1        758.67        702.30        52.48 o                         
  -4  -8   1       2815.37       2947.20        98.90 o                         
  -3  -8   1       5039.17       4883.49       122.52 o                         
  -2  -8   1        298.48        305.58        23.69 o                         
  -1  -8   1       1602.50       1617.49        47.27 o                         
   0  -8   1       6306.36       6284.33        99.98 o                         
   1  -8   1       6849.25       6878.28        99.68 o                         
   2  -8   1         90.41         89.24        10.73 o                         
   3  -8   1       9136.29       9072.05       132.52 o                         
   4  -8   1       2343.59       2347.32        57.06 o                         
   5  -8   1         33.80        -23.30        23.30 o                         
  -4  -7   1         57.26         19.31        16.08 o                         
  -3  -7   1        186.20        117.68        18.77 o                         
  -2  -7   1      10605.77      10550.75       143.11 o                         
  -1  -7   1       2211.11       2188.91        51.84 o                         
   0  -7   1       4807.20       4811.33        79.86 o                         
   1  -7   1      15332.01      15232.06       163.80 o                         
   2  -7   1        260.08        227.99        15.69 o                         
   3  -7   1       1052.18       1057.98        32.29 o                         
   4  -7   1       3994.24       4002.71        81.35 o                         
   5  -7   1       1745.69       1701.84        92.54 o                         
  -5  -6   1       1241.82       1042.52        95.57 o                         
  -4  -6   1       1871.06       1918.78        65.90 o                         
  -3  -6   1       2339.66       2338.81        73.89 o                         
  -2  -6   1       6188.24       5999.94        96.29 o                         
  -1  -6   1      10319.82      10310.82       118.48 o                         
   0  -6   1       1477.36       1556.01        33.84 o                         
   1  -6   1       3903.36       3729.66        56.54 o                         
   2  -6   1      18827.71      18673.75       181.08 o                         
   3  -6   1        851.37        802.47        27.36 o                         
   4  -6   1       1123.05       1128.91        38.86 o                         
   5  -6   1       2434.91       2384.51       135.55 o                         
  -5  -5   1        237.21        155.52        37.43 o                         
  -4  -5   1       2594.97       2651.27       120.26 o                         
  -3  -5   1       1281.25       1288.92        42.64 o                         
  -2  -5   1       1485.77       1514.06        41.54 o                         
  -1  -5   1       5092.90       4910.99        76.24 o                         
   0  -5   1       9513.82       9433.33       126.33 o                         
   1  -5   1         67.29         55.89         6.37 o                         
   2  -5   1       5848.70       5828.59        79.83 o                         
   3  -5   1       5508.26       5564.89        81.13 o                         
   4  -5   1       1547.53       1489.40        48.06 o                         
   5  -5   1        947.02        991.13        81.30 o                         
  -5  -4   1        241.05        189.43        80.50 o                         
  -4  -4   1          4.21         -5.37        11.29 o                         
  -3  -4   1       8597.15       8254.72       122.65 o                         
  -2  -4   1        147.34        130.33        13.13 o                         
  -1  -4   1       2929.80       2885.10        52.35 o                         
   0  -4   1      14236.39      14269.58       145.72 o                         
   1  -4   1       3887.86       3780.36        51.82 o                         
   2  -4   1         79.54         76.10         7.86 o                         
   3  -4   1       4563.94       4539.67        66.34 o                         
   4  -4   1       3135.48       3188.17        78.68 o                         
   5  -4   1         48.98        -15.69        15.69 o                         
  -5  -3   1       1157.74       1113.68        93.73 o                         
  -4  -3   1        214.14        134.14        24.21 o                         
  -3  -3   1       2883.40       2868.75        70.15 o                         
  -2  -3   1       7284.66       7298.31       102.40 o                         
  -1  -3   1      15380.08      15463.67       193.65 o                         
   0  -3   1       3205.23       3179.01        50.21 o                         
   1  -3   1      47521.08      47441.09       340.55 o                         
   2  -3   1       2467.32       2397.56        38.54 o                         
   3  -3   1       1448.03       1466.00        40.45 o                         
   4  -3   1       4049.22       4156.17        95.86 o                         
   5  -3   1        260.89        215.86        29.58 o                         
  -5  -2   1        911.71        792.69        59.92 o                         
  -4  -2   1       2508.80       2588.39        66.06 o                         
  -3  -2   1          8.19          3.50         7.99 o                         
  -2  -2   1       6067.28       6061.80       120.82 o                         
  -1  -2   1      39871.02      39239.28       344.50 o                         
   0  -2   1         48.04         49.89         7.52 o                         
   1  -2   1       2421.73       2394.18        35.40 o                         
   2  -2   1       7147.34       7023.63        76.12 o                         
   3  -2   1       2756.71       2763.39        62.22 o                         
   4  -2   1       1206.13       1219.74        48.80 o                         
   5  -2   1       2905.59       2940.20        80.18 o                         
  -5  -1   1        341.29        285.27        38.44 o                         
  -4  -1   1       6124.04       6109.87       122.32 o                         
  -3  -1   1       3681.43       3738.28        70.75 o                         
  -2  -1   1          6.23          3.98         3.94 o                         
  -1  -1   1       9422.58       9313.08        94.35 o                         
   1  -1   1       2422.23       2484.30        28.52 o                         
   2  -1   1       3384.16       3364.39        48.14 o                         
   3  -1   1       5605.16       5724.08        88.59 o                         
   4  -1   1        198.89        184.50        20.00 o                         
   5  -1   1         39.74        -14.59        14.59 o                         
  -5   0   1        203.93        177.37        21.39 o                         
  -4   0   1        660.77        683.16        31.58 o                         
  -3   0   1       2458.68       2402.83        59.17 o                         
  -2   0   1       7168.37       7281.58        99.35 o                         
  -1   0   1         14.88         14.69         4.03 o                         
   1   0   1       5825.64       5810.27        61.02 o                         
   2   0   1        111.46        109.73         8.35 o                         
   3   0   1       6319.88       6395.75       104.20 o                         
   4   0   1       2072.50       2124.75        57.98 o                         
   5   0   1         69.02         31.88        12.97 o                         
  -5   1   1       2224.44       2281.30        68.00 o                         
  -4   1   1          1.50          4.47         9.55 o                         
  -3   1   1       1002.10       1061.24        43.47 o                         
  -2   1   1       8620.48       8543.60       183.07 o                         
  -1   1   1         10.50         10.88         2.20 o                         
   0   1   1         62.05         57.94         6.15 o                         
   1   1   1      22744.82      22103.36       202.04 o                         
   2   1   1       3759.42       3642.57        51.20 o                         
   3   1   1        702.69        736.93        26.72 o                         
   4   1   1       2221.18       2206.69        61.56 o                         
   5   1   1        642.74        736.48        50.01 o                         
  -5   2   1       2304.44       2325.10        74.33 o                         
  -4   2   1       2077.19       2172.25        67.18 o                         
  -3   2   1        850.82        856.34        30.78 o                         
  -2   2   1       8085.48       7988.60       108.42 o                         
  -1   2   1      18232.68      18115.41       261.95 o                         
   0   2   1         95.34         97.40         7.18 o                         
   1   2   1      14206.96      14214.53       187.14 o                         
   2   2   1       5543.68       5551.27        72.81 o                         
   3   2   1        726.40        722.69        22.81 o                         
   4   2   1        119.53         90.06        14.24 o                         
   5   2   1       2088.56       2085.74       113.80 o                         
  -5   3   1         44.12         27.09        14.65 o                         
  -4   3   1        881.16        813.17        41.21 o                         
  -3   3   1       7194.61       7253.49       115.49 o                         
  -2   3   1         25.88         20.67         4.50 o                         
  -1   3   1       9243.84       9003.99       112.62 o                         
   0   3   1       8583.07       8462.86       101.59 o                         
   1   3   1       1128.31       1117.72        26.78 o                         
   2   3   1       1951.77       1925.40        44.70 o                         
   3   3   1       4945.72       4919.18        71.89 o                         
   4   3   1        144.87        140.82        44.56 o                         
   5   3   1        481.30        536.75        73.65 o                         
  -5   4   1        112.11         99.23        21.18 o                         
  -4   4   1         10.76          3.76         8.10 o                         
  -3   4   1       4386.09       4392.87        74.95 o                         
  -2   4   1        239.55        206.77        14.21 o                         
  -1   4   1       3484.89       3614.72        48.10 o                         
   0   4   1       6530.07       6367.51       105.49 o                         
   1   4   1       8025.60       7754.24       115.27 o                         
   2   4   1        907.11        991.07        32.33 o                         
   3   4   1       1215.65       1206.53        49.11 o                         
   4   4   1       1667.44       1806.76        99.74 o                         
   5   4   1          0.26        -18.91        28.96 o                         
  -5   5   1        976.12        950.32        45.71 o                         
  -4   5   1       1103.00       1157.10        59.29 o                         
  -3   5   1       2027.87       2021.84        53.68 o                         
  -2   5   1       4711.50       4612.51        73.45 o                         
  -1   5   1        886.57        802.46        21.76 o                         
   0   5   1       1854.05       1814.63        36.98 o                         
   1   5   1       4605.85       4647.76        86.72 o                         
   2   5   1        714.73        638.50        28.93 o                         
   3   5   1          1.64          9.59         8.71 o                         
   4   5   1       1123.46       1154.74        56.36 o                         
   5   5   1        401.50        405.50        63.39 o                         
  -5   6   1        157.02        107.12        26.89 o                         
  -4   6   1       2253.03       2278.22        62.87 o                         
  -3   6   1         14.48          0.98         5.94 o                         
  -2   6   1        504.00        491.82        23.46 o                         
  -1   6   1       8055.19       7963.56        90.66 o                         
   0   6   1        147.77        145.69        11.50 o                         
   1   6   1       1823.34       1842.70        47.80 o                         
   2   6   1       2992.27       2947.19        78.69 o                         
   3   6   1          3.43          3.65        12.25 o                         
   4   6   1        165.23        124.62        20.20 o                         
  -5   7   1         21.89         -2.56        19.00 o                         
  -4   7   1       1392.44       1394.08        63.29 o                         
  -3   7   1        426.68        445.62        24.38 o                         
  -2   7   1       1435.27       1421.82        41.49 o                         
  -1   7   1       5006.54       4933.93        69.51 o                         
   0   7   1       3530.58       3654.61        60.42 o                         
   1   7   1       1008.35       1042.91        35.25 o                         
   2   7   1        140.97        108.57        13.17 o                         
   3   7   1       3053.51       3137.14       126.48 o                         
   4   7   1        276.93        203.78        30.37 o                         
  -5   8   1        501.35        618.49        65.81 o                         
  -4   8   1        333.76        309.93        32.32 o                         
  -3   8   1       2335.73       2366.09        58.57 o                         
  -2   8   1       1859.79       1819.81        52.41 o                         
  -1   8   1        391.22        375.84        19.07 o                         
   0   8   1       1633.65       1602.39        37.81 o                         
   1   8   1       2326.66       2234.32        57.68 o                         
   2   8   1        131.45         90.50        19.66 o                         
   3   8   1        830.79        775.08        62.60 o                         
   4   8   1        779.11        896.03        67.81 o                         
  -5   9   1        744.90        729.98        56.88 o                         
  -4   9   1         19.58         -2.81        14.82 o                         
  -3   9   1          6.97         11.84         7.77 o                         
  -2   9   1       3619.49       3614.76        82.65 o                         
  -1   9   1        245.44        252.32        18.26 o                         
   0   9   1        128.64        119.52        12.23 o                         
   1   9   1       1747.12       1802.42        46.24 o                         
   2   9   1        183.62        114.61        17.09 o                         
   3   9   1         25.39          8.89        16.76 o                         
   4   9   1         48.47        -12.77        35.63 o                         
  -5  10   1        690.34        605.85        66.38 o                         
  -4  10   1        384.87        330.93        40.91 o                         
  -3  10   1        680.41        621.71        36.30 o                         
  -2  10   1        391.87        397.85        25.95 o                         
  -1  10   1        739.80        721.11        29.38 o                         
   0  10   1       1176.05       1173.67        37.74 o                         
   1  10   1          6.51         15.26         5.79 o                         
   2  10   1       1156.75       1109.40        47.98 o                         
   3  10   1        232.01        141.04        27.27 o                         
  -5  11   1         26.67        -24.31        24.31 o                         
  -4  11   1        259.06        103.14        19.20 o                         
  -3  11   1        885.00        911.02        37.51 o                         
  -2  11   1          1.73         -6.45         9.43 o                         
  -1  11   1        275.69        247.78        20.45 o                         
   0  11   1       1589.93       1615.32        53.84 o                         
   1  11   1         69.97         24.75        11.86 o                         
   2  11   1        158.56        124.93        36.29 o                         
   3  11   1        461.08        389.19       116.39 o                         
  -4  12   1        487.77        538.98        52.55 o                         
  -3  12   1        935.39        841.47        40.24 o                         
  -2  12   1         93.16         81.82        17.10 o                         
  -1  12   1         61.65         64.67        13.63 o                         
   0  12   1        777.69        813.18        38.10 o                         
   1  12   1        199.20        148.08        19.35 o                         
   2  12   1         55.60         13.00        12.75 o                         
   3  12   1         55.63         62.79        40.22 o                         
  -4  13   1        217.82        151.20        25.16 o                         
  -3  13   1        143.11        155.16        23.83 o                         
  -2  13   1        198.27        120.31        18.53 o                         
  -1  13   1        434.45        346.24        40.63 o                         
   0  13   1         17.42         16.34        10.96 o                         
   1  13   1        293.59        255.57        33.23 o                         
   2  13   1        695.53        596.25        55.49 o                         
  -4  14   1        186.79         89.02        35.81 o                         
  -3  14   1         84.35         71.34        18.29 o                         
  -2  14   1          1.51        -11.48        11.48 o                         
  -1  14   1        777.88        702.43        48.08 o                         
   0  14   1         32.94          0.62        14.10 o                         
   1  14   1         15.48        -13.81        19.15 o                         
   2  14   1        227.76         87.36        44.03 o                         
  -3  15   1         52.68         -3.51        25.04 o                         
  -2  15   1        385.85        239.46        29.87 o                         
  -1  15   1        101.62         49.80        17.85 o                         
   0  15   1        195.08        113.80        22.79 o                         
   1  15   1         62.91         14.63        24.52 o                         
  -3  16   1         48.47        -18.29        24.95 o                         
  -2  16   1        465.16        577.38       145.02 o                         
  -1  16   1          2.35        -19.64        19.64 o                         
   0  16   1          0.16        -20.31        20.31 o                         
  -1  17   1         31.90        -23.58        23.58 o                         
   0 -17   2        265.68        208.14        48.93 o                         
   1 -17   2        204.99        196.26        46.07 o                         
  -1 -16   2          4.69         -9.92        20.87 o                         
   0 -16   2        335.25        200.98        24.93 o                         
   1 -16   2        433.16        382.77        52.80 o                         
   2 -16   2         70.20         40.99        25.90 o                         
   3 -16   2         19.77         55.61        31.62 o                         
  -2 -15   2        241.96         53.34        37.71 o                         
  -1 -15   2         19.89         -8.19        15.60 o                         
   0 -15   2         35.14         24.99        15.78 o                         
   1 -15   2       1130.62       1197.95        55.15 o                         
   2 -15   2        115.12         92.80        35.00 o                         
   3 -15   2         68.54         28.79        21.87 o                         
  -2 -14   2        138.77         30.09        34.85 o                         
  -1 -14   2        482.52        453.10        36.93 o                         
   0 -14   2         98.89         67.16        21.78 o                         
   1 -14   2        104.26         49.46        12.88 o                         
   2 -14   2        233.08        170.96        25.89 o                         
   3 -14   2        638.50        668.27        46.17 o                         
   4 -14   2        103.54         39.33        20.05 o                         
  -3 -13   2        163.57         94.68        47.82 o                         
  -2 -13   2        199.61        171.04        32.09 o                         
  -1 -13   2         62.92         28.75        12.18 o                         
   0 -13   2       1654.89       1722.67        69.91 o                         
   1 -13   2         68.79         70.65        14.10 o                         
   2 -13   2          3.39        -10.73        11.42 o                         
   3 -13   2        672.82        790.80        50.82 o                         
   4 -13   2         28.71        -24.99        24.99 o                         
  -3 -12   2        214.68        131.14        32.59 o                         
  -2 -12   2        115.99         56.03        14.93 o                         
  -1 -12   2        201.27        206.75        30.54 o                         
   0 -12   2        523.92        517.56        34.79 o                         
   1 -12   2        193.29        141.09        19.57 o                         
   2 -12   2        236.58        250.05        32.19 o                         
   3 -12   2        515.20        493.29        49.41 o                         
   4 -12   2         27.57         18.96        14.71 o                         
  -3 -11   2         22.13         27.51        20.66 o                         
  -2 -11   2        233.93        184.62        51.45 o                         
  -1 -11   2          2.32         -2.43         7.43 o                         
   0 -11   2         39.29         22.33         9.43 o                         
   1 -11   2         41.27         16.17         8.03 o                         
   2 -11   2         85.37         79.09        12.64 o                         
   3 -11   2         35.31         42.22        14.48 o                         
   4 -11   2        141.45         75.11        13.64 o                         
  -4 -10   2         65.23        -36.34        36.34 o                         
  -3 -10   2        218.55        124.07        31.51 o                         
  -2 -10   2         61.11         29.25        14.04 o                         
  -1 -10   2       1076.85       1047.97        41.14 o                         
   0 -10   2         13.12          7.21         7.34 o                         
   1 -10   2          7.00          5.55         5.80 o                         
   2 -10   2       1220.96       1224.25        43.63 o                         
   3 -10   2         17.06          3.75         8.70 o                         
   4 -10   2        121.51         79.63        12.92 o                         
   5 -10   2        282.12        168.90        31.72 o                         
  -4  -9   2          1.94        -18.86        18.86 o                         
  -3  -9   2        140.12        105.09        20.28 o                         
  -2  -9   2        158.09        172.92        20.79 o                         
  -1  -9   2        189.23        237.20        21.31 o                         
   0  -9   2        630.93        692.95        31.64 o                         
   1  -9   2        643.57        729.58        28.70 o                         
   2  -9   2       1872.93       1848.34        52.49 o                         
   3  -9   2        654.40        644.92        30.74 o                         
   4  -9   2        176.06        132.89        15.21 o                         
   5  -9   2         14.57        -19.93        19.93 o                         
  -4  -8   2        514.78        519.92        50.58 o                         
  -3  -8   2         77.34         22.06        14.86 o                         
  -2  -8   2         26.70         30.84         8.98 o                         
  -1  -8   2        182.89        158.35        15.51 o                         
   0  -8   2          1.48          5.81         5.24 o                         
   1  -8   2         19.71         13.72         5.30 o                         
   2  -8   2          1.55          2.13         5.03 o                         
   3  -8   2        197.18        174.91        17.42 o                         
   4  -8   2        293.89        294.44        23.63 o                         
   5  -8   2         31.00        -16.33        20.47 o                         
  -4  -7   2         46.42          0.16        14.31 o                         
  -3  -7   2         14.46         -1.37         9.44 o                         
  -2  -7   2        215.17        188.73        17.14 o                         
  -1  -7   2          6.87         10.45         5.31 o                         
   0  -7   2       1032.44       1078.29        37.69 o                         
   1  -7   2        555.46        544.81        20.03 o                         
   2  -7   2        115.03         82.34         9.73 o                         
   3  -7   2       1271.19       1220.36        35.81 o                         
   4  -7   2          9.81         10.60         8.19 o                         
   5  -7   2         16.30         31.46        19.94 o                         
  -5  -6   2          0.98         14.27        26.06 o                         
  -4  -6   2          7.56         11.69        10.52 o                         
  -3  -6   2        410.31        325.57        25.51 o                         
  -2  -6   2         36.67         28.15         6.83 o                         
  -1  -6   2        160.95        145.43        18.08 o                         
   0  -6   2       1020.14        978.18        30.04 o                         
   1  -6   2        489.79        513.80        18.95 o                         
   2  -6   2        235.94        283.35        23.44 o                         
   3  -6   2         46.25         42.40         7.40 o                         
   4  -6   2        385.67        393.50        28.70 o                         
   5  -6   2         30.10         26.30        22.57 o                         
  -5  -5   2        189.34        186.12        40.55 o                         
  -4  -5   2          1.14         -7.03         9.57 o                         
  -3  -5   2        135.91        110.28        18.31 o                         
  -2  -5   2        168.75        169.64        14.89 o                         
  -1  -5   2          2.47          5.64         4.37 o                         
   0  -5   2         41.91         28.32         5.48 o                         
   1  -5   2        725.16        826.51        25.02 o                         
   2  -5   2        400.85        382.36        19.01 o                         
   3  -5   2        309.03        261.91        17.69 o                         
   4  -5   2        952.41        939.12        41.42 o                         
   5  -5   2          4.60        -11.65        19.37 o                         
  -5  -4   2         78.48         31.99        25.74 o                         
  -4  -4   2         66.12         85.80        27.59 o                         
  -3  -4   2        114.03         80.53        12.29 o                         
  -2  -4   2        837.30        939.55        30.64 o                         
  -1  -4   2       1134.10       1234.09        35.28 o                         
   0  -4   2       1519.15       1520.40        31.82 o                         
   1  -4   2       1299.56       1296.54        29.69 o                         
   2  -4   2        284.96        344.37        15.07 o                         
   3  -4   2         72.60         73.09         8.30 o                         
   4  -4   2          9.65         -1.73         6.27 o                         
   5  -4   2        383.40        310.47        47.88 o                         
  -5  -3   2          8.13        -14.23        17.20 o                         
  -4  -3   2        147.79        124.27        21.32 o                         
  -3  -3   2        112.93        107.47        18.52 o                         
  -2  -3   2        302.19        319.06        17.16 o                         
  -1  -3   2       2760.18       2748.84        57.70 o                         
   0  -3   2        355.53        351.95        13.05 o                         
   1  -3   2         62.26         49.61         5.54 o                         
   2  -3   2       1014.52       1050.37        22.77 o                         
   3  -3   2        277.75        285.23        16.86 o                         
   4  -3   2          1.60          5.47         8.82 o                         
   5  -3   2        195.19        106.11        22.93 o                         
  -5  -2   2          1.45          2.18        19.35 o                         
  -4  -2   2        112.77         64.49        12.55 o                         
  -3  -2   2        128.42         99.91        13.56 o                         
  -2  -2   2       1797.79       1988.38        39.11 o                         
  -1  -2   2       2994.36       3065.73        58.69 o                         
   0  -2   2       1632.20       1698.64        33.15 o                         
   1  -2   2       2065.65       2156.70        30.25 o                         
   2  -2   2         93.33         53.75         7.80 o                         
   3  -2   2       1414.96       1479.06        41.14 o                         
   4  -2   2        185.32        137.44        27.52 o                         
   5  -2   2          3.66        -13.53        13.53 o                         
  -5  -1   2         81.95         57.87        14.67 o                         
  -4  -1   2         88.40         85.55        15.62 o                         
  -3  -1   2         44.42         38.54         8.35 o                         
  -2  -1   2        314.93        347.96        20.85 o                         
  -1  -1   2       4093.56       4008.69       140.87 o                         
   0  -1   2        394.07        402.65        12.23 o                         
   1  -1   2        662.79        655.66        14.55 o                         
   2  -1   2        153.07        172.96        10.61 o                         
   3  -1   2        724.37        740.80        23.64 o                         
   4  -1   2         35.61         13.16         9.29 o                         
   5  -1   2         24.11          2.89        20.63 o                         
  -5   0   2        224.20        154.93        20.60 o                         
  -4   0   2        154.49        108.68        16.90 o                         
  -3   0   2         26.82         24.16         7.44 o                         
  -2   0   2       2058.36       1967.04        44.12 o                         
  -1   0   2        279.04        291.43        11.23 o                         
   0   0   2         16.16         21.68         2.92 o                         
   1   0   2        374.36        396.16        15.32 o                         
   2   0   2       1549.74       1601.52        30.47 o                         
   3   0   2        124.43        119.93        12.86 o                         
   4   0   2          5.76          9.26         8.48 o                         
   5   0   2        106.01         89.99        18.00 o                         
  -5   1   2        227.87        187.88        22.82 o                         
  -4   1   2         17.73         24.10         9.38 o                         
  -3   1   2        999.73       1029.41        36.71 o                         
  -2   1   2        590.81        607.25        21.35 o                         
  -1   1   2       3058.75       2993.01        45.42 o                         
   0   1   2       5827.66       5932.32        59.81 o                         
   1   1   2       3667.44       3805.46        55.10 o                         
   2   1   2       1454.65       1483.38        34.18 o                         
   3   1   2        659.28        671.89        24.39 o                         
   4   1   2         10.47          3.62         9.03 o                         
   5   1   2        321.25        324.60        55.15 o                         
  -5   2   2        345.56        331.42        44.42 o                         
  -4   2   2         14.32         11.21         8.30 o                         
  -3   2   2        460.22        470.50        22.46 o                         
  -2   2   2         21.76         21.04         5.24 o                         
  -1   2   2        813.10        796.64        21.47 o                         
   0   2   2          0.93          3.79         2.32 o                         
   1   2   2        399.88        434.65        16.37 o                         
   2   2   2        444.25        442.36        17.37 o                         
   3   2   2         93.06        131.01        15.75 o                         
   4   2   2          4.21         -6.64        10.24 o                         
   5   2   2        463.23        371.07        56.60 o                         
  -5   3   2         31.14         10.08        14.32 o                         
  -4   3   2        180.94        169.55        23.09 o                         
  -3   3   2       4433.44       4367.88        85.72 o                         
  -2   3   2        282.52        314.67        15.33 o                         
  -1   3   2       1161.57       1096.81        21.63 o                         
   0   3   2          3.10          6.73         3.17 o                         
   1   3   2       8183.33       8350.32       106.03 o                         
   2   3   2        144.41        153.86        13.15 o                         
   3   3   2        356.27        364.17        22.12 o                         
   4   3   2        555.14        474.68        37.52 o                         
   5   3   2        125.13        101.13        32.04 o                         
  -5   4   2        147.83        105.71        23.14 o                         
  -4   4   2         46.50         43.22        10.98 o                         
  -3   4   2        304.03        327.07        18.24 o                         
  -2   4   2        884.51        766.90        24.11 o                         
  -1   4   2         75.57         78.73         8.05 o                         
   0   4   2       3306.41       3236.43        57.55 o                         
   1   4   2       4207.04       4389.95        71.37 o                         
   2   4   2        284.34        280.20        19.65 o                         
   3   4   2         29.02         15.41         8.10 o                         
   4   4   2        721.85        679.18        45.25 o                         
   5   4   2         75.99         49.11        25.57 o                         
  -5   5   2        145.13        145.72        19.14 o                         
  -4   5   2       1083.52       1052.44        45.36 o                         
  -3   5   2        175.15        136.69        14.25 o                         
  -2   5   2        172.24        123.23        10.58 o                         
  -1   5   2         34.03         18.12         4.57 o                         
   0   5   2         40.63         30.31         7.49 o                         
   1   5   2        701.61        685.66        31.19 o                         
   2   5   2        328.27        312.37        22.91 o                         
   3   5   2         16.50          3.72         7.42 o                         
   4   5   2        497.45        444.25        43.38 o                         
   5   5   2          9.41        -33.40        33.40 o                         
  -5   6   2        121.43         62.31        19.81 o                         
  -4   6   2       1028.34       1017.88        42.18 o                         
  -3   6   2         82.10         53.15         9.31 o                         
  -2   6   2        419.57        421.66        15.50 o                         
  -1   6   2       2798.90       2938.98        50.65 o                         
   0   6   2       4983.44       5034.93        88.44 o                         
   1   6   2       1085.67       1126.13        42.91 o                         
   2   6   2        254.66        263.86        23.03 o                         
   3   6   2       1251.97       1169.15        60.99 o                         
   4   6   2         31.99         34.67        16.82 o                         
  -5   7   2         29.82         13.03        24.21 o                         
  -4   7   2        179.65        134.76        22.00 o                         
  -3   7   2       1334.98       1287.99        44.39 o                         
  -2   7   2        516.87        487.20        19.98 o                         
  -1   7   2       4614.76       4776.79        68.34 o                         
   0   7   2       3235.82       3248.50        99.76 o                         
   1   7   2         83.79         62.28        10.90 o                         
   2   7   2         18.84         24.18         7.96 o                         
   3   7   2       1918.62       1950.62        93.27 o                         
   4   7   2        169.00        145.70        91.98 o                         
  -5   8   2       1274.66       1122.05        90.96 o                         
  -4   8   2        170.47        112.71        19.36 o                         
  -3   8   2       1535.25       1570.59        50.83 o                         
  -2   8   2       1280.21       1270.07        40.37 o                         
  -1   8   2        695.45        707.60        31.50 o                         
   0   8   2        223.34        222.83        18.14 o                         
   1   8   2       1742.50       1664.57        48.19 o                         
   2   8   2        477.61        449.26        32.30 o                         
   3   8   2        850.15        845.87        64.72 o                         
   4   8   2         30.87         65.97        28.70 o                         
  -5   9   2        973.05        898.99        63.64 o                         
  -4   9   2        226.42        114.99        22.66 o                         
  -3   9   2         82.39         44.50        11.77 o                         
  -2   9   2       2037.44       2105.04        58.58 o                         
  -1   9   2       3250.92       3151.97        59.41 o                         
   0   9   2         33.04         21.95         6.81 o                         
   1   9   2        298.93        346.52        23.10 o                         
   2   9   2       1695.83       1713.07        62.50 o                         
   3   9   2          4.16        -27.46        44.03 o                         
   4   9   2         81.89         49.48        26.87 o                         
  -5  10   2        364.29        233.26        39.76 o                         
  -4  10   2        676.37        687.51        42.35 o                         
  -3  10   2       1103.36       1044.67        51.32 o                         
  -2  10   2        165.15        173.26        23.84 o                         
  -1  10   2       1201.03       1203.89        37.29 o                         
   0  10   2        910.87        907.92        39.04 o                         
   1  10   2        145.03        144.89        20.58 o                         
   2  10   2       1877.88       1989.86        69.89 o                         
   3  10   2        188.93        122.04        27.05 o                         
  -5  11   2          4.73         -0.51        22.66 o                         
  -4  11   2        188.47        155.58        30.14 o                         
  -3  11   2       1893.95       1781.99        53.92 o                         
  -2  11   2       1180.53       1196.94        43.94 o                         
  -1  11   2        847.56        826.12        37.29 o                         
   0  11   2       1909.34       1908.81        59.16 o                         
   1  11   2        414.36        389.34        29.24 o                         
   2  11   2        472.82        429.10        39.33 o                         
   3  11   2        198.09        101.07        33.35 o                         
  -4  12   2         63.75         23.06        15.65 o                         
  -3  12   2       1718.14       1854.09        62.36 o                         
  -2  12   2       1186.01       1253.64        48.04 o                         
  -1  12   2        158.12        114.50        19.64 o                         
   0  12   2        410.00        453.36        37.28 o                         
   1  12   2       2117.64       2162.08        68.38 o                         
   2  12   2        403.43        522.93        59.61 o                         
   3  12   2        206.33        121.93        36.86 o                         
  -4  13   2        600.79        538.18        67.29 o                         
  -3  13   2        140.17         93.97        16.78 o                         
  -2  13   2        441.59        577.07        65.33 o                         
  -1  13   2       1551.98       1568.59        63.99 o                         
   0  13   2         74.12         34.44        13.84 o                         
   1  13   2       1467.14       1576.26        59.72 o                         
   2  13   2        559.68        456.58        74.74 o                         
  -4  14   2       1213.80       1091.37        81.21 o                         
  -3  14   2        756.47        683.36        66.94 o                         
  -2  14   2        196.96        133.55        26.19 o                         
  -1  14   2       2094.03       2127.54        65.64 o                         
   0  14   2       1911.05       1918.35        63.13 o                         
   1  14   2         65.68         36.18        36.42 o                         
   2  14   2        305.08        257.75        45.99 o                         
  -3  15   2       1013.11       1037.76        92.00 o                         
  -2  15   2        303.60        183.18        30.11 o                         
  -1  15   2        395.42        453.82        38.12 o                         
   0  15   2       1607.23       1696.03        71.82 o                         
   1  15   2        209.29         42.14        48.06 o                         
  -2  16   2       1533.22       1491.37        79.71 o                         
  -1  16   2        100.25         28.58        31.80 o                         
   0  16   2        304.85        249.88        32.55 o                         
   0 -17   3        223.73        257.90        82.47 o                         
   1 -17   3        151.52        105.52        22.92 o                         
  -1 -16   3        443.21        295.26        37.29 o                         
   0 -16   3        513.61        482.01        41.95 o                         
   1 -16   3        815.69        800.67        55.38 o                         
   2 -16   3          0.18        -19.90        19.90 o                         
  -2 -15   3        459.10        304.51        40.62 o                         
  -1 -15   3          2.10        -13.38        23.03 o                         
   0 -15   3         93.73         -0.28        15.26 o                         
   1 -15   3       1230.43       1225.63        56.83 o                         
   2 -15   3        406.36        241.83        36.53 o                         
   3 -15   3          7.17        -11.76        28.15 o                         
  -2 -14   3        457.21        387.43        45.28 o                         
  -1 -14   3       1047.70       1115.62        53.60 o                         
   0 -14   3       1672.62       1674.04        66.70 o                         
   1 -14   3        305.78        242.12        31.26 o                         
   2 -14   3        441.63        516.33        44.73 o                         
   3 -14   3       1181.74       1147.17        60.23 o                         
   4 -14   3         85.66         69.31        36.15 o                         
  -3 -13   3        986.06        889.67       107.44 o                         
  -2 -13   3         60.59         43.63        16.72 o                         
  -1 -13   3        423.02        412.47        33.85 o                         
   0 -13   3       3673.86       3776.42        85.91 o                         
   1 -13   3        721.14        678.93        39.68 o                         
   2 -13   3        555.84        473.74        39.40 o                         
   3 -13   3       1483.72       1585.77        67.12 o                         
   4 -13   3        344.20        228.75        28.12 o                         
  -3 -12   3        649.84        570.52        82.63 o                         
  -2 -12   3        471.98        448.06        38.08 o                         
  -1 -12   3        128.42        109.99        16.27 o                         
   0 -12   3       1865.62       1883.26        57.26 o                         
   1 -12   3        166.00        122.02        16.03 o                         
   2 -12   3         98.63         76.69        14.58 o                         
   3 -12   3        569.11        537.60        44.07 o                         
   4 -12   3        856.67        804.99        51.25 o                         
  -3 -11   3        483.37        532.14        61.62 o                         
  -2 -11   3       1044.49       1104.00        52.23 o                         
  -1 -11   3       2450.73       2428.17        60.94 o                         
   0 -11   3        113.08         82.00        11.80 o                         
   1 -11   3        259.72        243.55        19.50 o                         
   2 -11   3       3492.50       3404.66        78.57 o                         
   3 -11   3          5.25          4.49        13.10 o                         
   4 -11   3        846.37        953.90        52.65 o                         
  -4 -10   3        854.73        821.63        80.44 o                         
  -3 -10   3         37.88          2.07        12.39 o                         
  -2 -10   3        123.15         99.88        13.99 o                         
  -1 -10   3       5258.13       5384.46        96.32 o                         
   0 -10   3       1941.70       1941.05        50.99 o                         
   1 -10   3       1278.05       1330.83        39.52 o                         
   2 -10   3       6735.96       6799.43       111.71 o                         
   3 -10   3       1851.91       1850.20        68.17 o                         
   4 -10   3          0.00         -9.10         9.10 o                         
   5 -10   3        888.59        928.54        46.44 o                         
  -4  -9   3        266.97        167.67        30.29 o                         
  -3  -9   3       2068.41       2173.13        72.84 o                         
  -2  -9   3        984.94        991.79        49.16 o                         
  -1  -9   3       4111.38       4216.27        76.63 o                         
   0  -9   3       1348.36       1292.37        39.65 o                         
   1  -9   3       2939.16       2813.89        54.82 o                         
   2  -9   3       1736.70       1689.24        49.32 o                         
   3  -9   3       3291.71       3479.76        76.19 o                         
   4  -9   3       1154.36       1107.96        41.86 o                         
   5  -9   3         68.62         24.05        16.41 o                         
  -4  -8   3         80.76         56.86        26.93 o                         
  -3  -8   3       1383.37       1494.21        64.21 o                         
  -2  -8   3       4455.33       4522.68        99.17 o                         
  -1  -8   3        160.38        147.01        15.42 o                         
   0  -8   3       1455.16       1414.67        38.92 o                         
   1  -8   3      11286.49      11319.03       124.97 o                         
   2  -8   3        997.28       1036.19        36.56 o                         
   3  -8   3         21.03         24.55         9.11 o                         
   4  -8   3       1730.60       1777.85        53.73 o                         
   5  -8   3       1058.14       1073.98        55.53 o                         
  -4  -7   3        192.70        109.17        17.85 o                         
  -3  -7   3         78.82         49.70        12.52 o                         
  -2  -7   3       5083.69       5138.55        91.16 o                         
  -1  -7   3       3508.37       3417.69        66.30 o                         
   0  -7   3          7.24         -0.36         3.55 o                         
   1  -7   3       5993.65       5977.13        77.01 o                         
   2  -7   3       4866.47       4849.98        82.74 o                         
   3  -7   3       1429.75       1486.38        42.16 o                         
   4  -7   3       1739.68       1793.64        54.47 o                         
   5  -7   3       1589.17       1521.27        58.38 o                         
  -5  -6   3        399.34        259.80        98.12 o                         
  -4  -6   3       1840.89       1957.84        58.39 o                         
  -3  -6   3       1683.88       1674.76        53.48 o                         
  -2  -6   3       1759.73       1859.41        49.30 o                         
  -1  -6   3       2018.13       1913.56        47.06 o                         
   0  -6   3      14262.32      14127.81       256.48 o                         
   1  -6   3        992.23       1024.08        26.53 o                         
   2  -6   3       5794.25       5751.96        80.69 o                         
   3  -6   3       2572.56       2577.41        56.33 o                         
   4  -6   3        377.29        366.42        27.76 o                         
   5  -6   3        871.88        860.74        59.67 o                         
  -5  -5   3          3.53         24.48        23.09 o                         
  -4  -5   3        701.80        721.45        46.66 o                         
  -3  -5   3       7832.67       7958.25       126.46 o                         
  -2  -5   3       2972.90       2915.83        62.11 o                         
  -1  -5   3       5187.83       5344.16        79.21 o                         
   0  -5   3      20413.80      20326.05       298.32 o                         
   1  -5   3       1099.72       1119.70        26.34 o                         
   2  -5   3          5.42          1.38         3.73 o                         
   3  -5   3       5483.38       5712.80        82.11 o                         
   4  -5   3       2796.60       2867.59        69.44 o                         
   5  -5   3        109.13         96.66        22.64 o                         
  -5  -4   3       1268.05       1328.41        71.95 o                         
  -4  -4   3        148.17         84.40        18.68 o                         
  -3  -4   3       5850.14       5931.88       101.48 o                         
  -2  -4   3       4689.93       4657.50        77.54 o                         
  -1  -4   3       1665.17       1618.29        37.60 o                         
   0  -4   3       6277.05       6283.13        88.50 o                         
   1  -4   3      13062.41      12904.91       128.81 o                         
   2  -4   3       5716.60       5932.56        74.53 o                         
   3  -4   3       3533.83       3584.68        57.14 o                         
   4  -4   3       3745.26       3727.00        70.43 o                         
   5  -4   3       1998.27       2050.42        68.35 o                         
  -5  -3   3       1490.89       1628.55        92.29 o                         
  -4  -3   3       2321.55       2224.74        80.79 o                         
  -3  -3   3        262.70        288.58        26.36 o                         
  -2  -3   3       1372.28       1257.66        36.87 o                         
  -1  -3   3      24744.66      24849.23       240.69 o                         
   0  -3   3        396.43        420.67        16.87 o                         
   1  -3   3       6194.86       6034.75        60.02 o                         
   2  -3   3      11922.61      11918.46       105.36 o                         
   3  -3   3        654.12        722.13        24.82 o                         
   4  -3   3        949.85       1028.71        33.95 o                         
   5  -3   3       2571.21       2663.83        78.42 o                         
  -5  -2   3        451.57        398.61        51.04 o                         
  -4  -2   3       5020.40       5023.65       104.11 o                         
  -3  -2   3       3700.20       3846.26        79.56 o                         
  -2  -2   3       1567.44       1664.57        48.71 o                         
  -1  -2   3      20840.75      20505.90       193.25 o                         
   0  -2   3       5366.35       5378.41        68.29 o                         
   1  -2   3       1415.55       1454.88        24.46 o                         
   2  -2   3      10003.44       9936.28        98.82 o                         
   3  -2   3       6830.83       6924.08       114.14 o                         
   4  -2   3         57.40         40.57        10.13 o                         
   5  -2   3        753.62        768.62        52.32 o                         
  -5  -1   3        133.05         59.20        16.47 o                         
  -4  -1   3       2779.03       2746.08        78.54 o                         
  -3  -1   3       4706.79       4656.32        87.84 o                         
  -2  -1   3       9212.13       9386.75       115.08 o                         
  -1  -1   3       6264.10       6427.79        90.31 o                         
   0  -1   3      25097.46      25535.37       253.45 o                         
   1  -1   3       8421.01       8590.27        73.51 o                         
   2  -1   3       4138.43       4391.60        60.08 o                         
   3  -1   3       2751.51       2810.79        52.01 o                         
   4  -1   3       4068.72       4007.91        85.69 o                         
   5  -1   3          1.51        -15.40        15.40 o                         
  -5   0   3       2579.28       2623.62        96.73 o                         
  -4   0   3        412.95        356.64        28.31 o                         
  -3   0   3       2746.62       2729.88        63.66 o                         
  -2   0   3      24986.84      24756.48       298.15 o                         
  -1   0   3        370.34        357.89        16.68 o                         
   0   0   3       1626.72       1680.25        27.82 o                         
   1   0   3      23740.39      24170.42       234.41 o                         
   2   0   3       6539.48       6585.84        74.63 o                         
   3   0   3       1544.09       1707.17        39.90 o                         
   4   0   3       5542.40       5966.12       100.31 o                         
   5   0   3       1014.56        881.48        52.28 o                         
  -5   1   3       2793.81       2998.28        73.58 o                         
  -4   1   3       5387.29       5513.96       109.78 o                         
  -3   1   3          9.49          9.14         6.39 o                         
  -2   1   3      10044.78       9707.81       177.57 o                         
  -1   1   3       9706.51       9371.96       132.44 o                         
   0   1   3       7574.11       7878.16        75.39 o                         
   1   1   3      16545.55      16464.97       173.38 o                         
   2   1   3      12786.22      12944.17       119.90 o                         
   3   1   3       1836.99       1831.10        40.12 o                         
   4   1   3       1308.77       1337.77        40.44 o                         
   5   1   3       2125.51       2173.16        70.72 o                         
  -5   2   3        472.68        437.08        50.23 o                         
  -4   2   3       2870.27       2869.31        69.58 o                         
  -3   2   3       8383.57       8329.32       110.76 o                         
  -2   2   3        842.88        836.01        25.05 o                         
  -1   2   3      18922.06      18256.89       164.66 o                         
   0   2   3      22344.60      22280.09       181.47 o                         
   1   2   3       1320.05       1292.01        27.64 o                         
   2   2   3       2382.07       2324.04        45.64 o                         
   3   2   3       8863.08       8772.94       114.76 o                         
   4   2   3        428.72        404.18        21.75 o                         
   5   2   3        887.84        776.99        65.82 o                         
  -5   3   3        566.40        629.62        59.82 o                         
  -4   3   3       1726.49       1725.83        60.16 o                         
  -3   3   3      10192.55      10276.60       160.22 o                         
  -2   3   3       1577.81       1508.58        35.15 o                         
  -1   3   3         35.11         31.85         4.26 o                         
   0   3   3      30203.14      29699.50       283.19 o                         
   1   3   3      15708.34      16159.89       180.85 o                         
   2   3   3        308.29        359.46        28.45 o                         
   3   3   3       6617.73       6495.74       103.76 o                         
   4   3   3       2031.12       2030.82        69.84 o                         
   5   3   3         20.37        -21.46        21.46 o                         
  -5   4   3       1992.08       1914.22        81.62 o                         
  -4   4   3        468.89        398.43        31.18 o                         
  -3   4   3       4528.14       4590.04        82.02 o                         
  -2   4   3      17967.89      17589.29       288.68 o                         
  -1   4   3       7803.51       7743.88        83.89 o                         
   0   4   3      12116.52      11741.89       128.71 o                         
   1   4   3       7815.89       7808.88       109.45 o                         
   2   4   3       7064.93       7073.57       119.18 o                         
   3   4   3        891.30        937.33        50.75 o                         
   4   4   3       3496.80       3780.96       142.82 o                         
   5   4   3        980.52       1081.71        90.71 o                         
  -5   5   3       1745.82       1896.67        68.95 o                         
  -4   5   3       8959.70       9231.86       159.70 o                         
  -3   5   3          4.23         -2.49         4.10 o                         
  -2   5   3      10779.52      10483.42       153.38 o                         
  -1   5   3      22486.74      22062.67       390.10 o                         
   0   5   3        718.73        719.49        24.75 o                         
   1   5   3       1739.96       1686.80        49.53 o                         
   2   5   3      12687.03      12602.45       179.16 o                         
   3   5   3        859.28        867.79        51.12 o                         
   4   5   3        641.08        674.82        49.48 o                         
  -5   6   3        946.03        868.01        61.50 o                         
  -4   6   3       7440.24       7314.97       156.65 o                         
  -3   6   3       3346.58       3298.46        62.90 o                         
  -2   6   3        501.32        477.02        28.18 o                         
  -1   6   3      11515.61      10989.62       116.19 o                         
   0   6   3      15800.18      15930.15       217.18 o                         
   1   6   3        184.48        124.64        23.79 o                         
   2   6   3       7508.44       7636.24       124.44 o                         
   3   6   3       3727.73       3901.14       113.43 o                         
   4   6   3        679.52        664.00        74.60 o                         
  -5   7   3        922.16        948.83        73.22 o                         
  -4   7   3        950.41       1006.51        49.37 o                         
  -3   7   3       7187.23       7113.97       108.30 o                         
  -2   7   3       7351.75       7512.58        94.57 o                         
  -1   7   3       2040.63       2044.80        45.39 o                         
   0   7   3       4443.79       4245.98        82.05 o                         
   1   7   3      11217.76      10840.01       220.73 o                         
   2   7   3        156.99        127.53        16.31 o                         
   3   7   3       3934.23       3993.52       113.15 o                         
   4   7   3       2609.20       2669.70       114.58 o                         
  -5   8   3       3988.77       4027.09       167.81 o                         
  -4   8   3        992.46        998.82        51.18 o                         
  -3   8   3        991.43       1025.30        44.90 o                         
  -2   8   3      15373.82      15282.21       160.60 o                         
  -1   8   3       3453.76       3404.99        58.97 o                         
   0   8   3       2898.19       3042.35        67.73 o                         
   1   8   3      12789.66      12805.55       196.84 o                         
   2   8   3       1888.37       1920.13        65.00 o                         
   3   8   3          6.31        -17.24        17.24 o                         
   4   8   3       1904.34       1751.20       105.38 o                         
  -5   9   3       1714.58       1713.48        80.35 o                         
  -4   9   3       3889.81       3945.63       106.84 o                         
  -3   9   3        622.18        629.42        40.30 o                         
  -2   9   3       8679.03       8657.92       111.97 o                         
  -1   9   3       8957.62       8769.94       117.22 o                         
   0   9   3       1425.86       1448.86        47.40 o                         
   1   9   3       4078.46       4343.23        86.01 o                         
   2   9   3       5377.09       5534.82       122.56 o                         
   3   9   3       1913.39       2034.33        91.25 o                         
   4   9   3        524.06        725.48        85.12 o                         
  -5  10   3         82.61         17.41        29.56 o                         
  -4  10   3       4010.27       4251.98       105.46 o                         
  -3  10   3       3643.04       3733.63        92.96 o                         
  -2  10   3        648.68        611.72        27.78 o                         
  -1  10   3       1864.32       1825.20        48.33 o                         
   0  10   3      11694.18      12101.19       169.08 o                         
   1  10   3        557.16        581.23        33.15 o                         
   2  10   3       2032.37       2070.49        81.28 o                         
   3  10   3       3328.32       3405.37       125.23 o                         
  -5  11   3        601.60        594.50        82.92 o                         
  -4  11   3        276.29        200.51        35.52 o                         
  -3  11   3       6362.11       6634.20       141.25 o                         
  -2  11   3       5519.01       5653.87        92.42 o                         
  -1  11   3         50.08         49.07        10.86 o                         
   0  11   3       9270.38       9537.27       143.26 o                         
   1  11   3       3075.08       3086.86        76.40 o                         
   2  11   3        165.37         87.62        22.41 o                         
   3  11   3       1581.19       1592.77       309.93 o                         
  -4  12   3        941.93        975.36        62.19 o                         
  -3  12   3       2028.59       2060.48        64.56 o                         
  -2  12   3       6275.82       6486.22       122.84 o                         
  -1  12   3       4776.54       4840.54       107.14 o                         
   0  12   3       1737.65       1872.96        61.40 o                         
   1  12   3       4106.55       4092.64       103.92 o                         
   2  12   3       1852.72       1795.46        90.30 o                         
   3  12   3        304.83        191.44        42.88 o                         
  -4  13   3       3303.38       3361.06       175.02 o                         
  -3  13   3        159.95        112.59        21.85 o                         
  -2  13   3       1242.70       1240.49        46.98 o                         
  -1  13   3       6090.50       6409.99       126.17 o                         
   0  13   3        396.56        347.02        30.51 o                         
   1  13   3        300.00        241.97        41.20 o                         
   2  13   3       3028.17       2964.03       115.14 o                         
  -4  14   3       2367.16       2335.41       134.25 o                         
  -3  14   3       3131.15       3066.47        98.31 o                         
  -2  14   3         42.18         16.56        13.80 o                         
  -1  14   3       2790.42       3009.20       105.11 o                         
   0  14   3       2159.58       2222.28        86.56 o                         
   1  14   3        963.88        911.84       114.97 o                         
   2  14   3       1278.13       1376.18        98.05 o                         
  -3  15   3       1704.24       1653.96       180.81 o                         
  -2  15   3       3214.61       3351.98       101.17 o                         
  -1  15   3         71.83         52.11        20.00 o                         
   0  15   3       3073.40       3203.21       100.29 o                         
   1  15   3       3060.93       3166.17       188.82 o                         
  -2  16   3       3829.28       3776.70       133.04 o                         
  -1  16   3        836.17        836.30        58.39 o                         
   0  16   3         97.70         56.91        25.30 o                         
   1 -17   4       1380.39       1460.39        70.64 o                         
  -1 -16   4        921.81        857.14        60.70 o                         
   0 -16   4        622.51        695.46        58.37 o                         
   1 -16   4       3196.93       3391.56       103.07 o                         
   2 -16   4        999.89       1088.74        70.63 o                         
  -2 -15   4        700.49        770.82       172.63 o                         
  -1 -15   4       3444.75       3406.86        94.89 o                         
   0 -15   4        218.54        164.38        22.70 o                         
   1 -15   4       1791.15       1804.25        65.26 o                         
   2 -15   4       2224.12       2189.91        86.76 o                         
   3 -15   4        644.43        590.06        68.17 o                         
  -2 -14   4         37.98        -11.34        26.92 o                         
  -1 -14   4       2749.25       2830.25        82.96 o                         
   0 -14   4       1357.67       1367.07        56.49 o                         
   1 -14   4          0.78         -7.37        10.91 o                         
   2 -14   4       1731.11       1785.80        69.47 o                         
   3 -14   4       4305.61       4461.99       125.35 o                         
  -3 -13   4       1144.64       1155.34       126.38 o                         
  -2 -13   4       1759.57       1759.16        68.78 o                         
  -1 -13   4        432.27        433.29        38.19 o                         
   0 -13   4       4098.07       4171.14        89.31 o                         
   1 -13   4       3941.76       3971.38        89.41 o                         
   2 -13   4        215.06        176.57        26.89 o                         
   3 -13   4       4337.63       4520.64       111.47 o                         
   4 -13   4       1592.14       1671.67        66.95 o                         
  -3 -12   4        666.46        626.39        47.53 o                         
  -2 -12   4       5376.82       5627.71       137.98 o                         
  -1 -12   4        878.13        850.93        40.58 o                         
   0 -12   4       1988.33       2041.34        66.55 o                         
   1 -12   4       8656.48       8779.25       137.64 o                         
   2 -12   4       3819.79       3700.44       105.83 o                         
   3 -12   4        509.92        457.23        40.54 o                         
   4 -12   4       2253.28       2332.89        76.60 o                         
  -3 -11   4        104.35         54.60        15.37 o                         
  -2 -11   4       4049.53       4256.53       132.69 o                         
  -1 -11   4       4859.66       4828.20        93.80 o                         
   0 -11   4       1042.19       1021.02        39.28 o                         
   1 -11   4       3604.35       3563.15        72.56 o                         
   2 -11   4       8282.42       8696.16       138.12 o                         
   3 -11   4       1033.98       1157.92        50.88 o                         
   4 -11   4        241.32        163.46        29.46 o                         
  -4 -10   4        835.96        700.66        74.63 o                         
  -3 -10   4       3349.97       3433.95        88.53 o                         
  -2 -10   4          0.97         12.18        13.04 o                         
  -1 -10   4       4546.33       4533.10        90.58 o                         
   0 -10   4      10076.02      10354.28       137.25 o                         
   1 -10   4        309.49        320.58        21.42 o                         
   2 -10   4       2390.37       2428.80        62.70 o                         
   3 -10   4       4702.67       4718.69       112.43 o                         
   4 -10   4        862.21        840.54        42.63 o                         
  -4  -9   4        351.07        432.91        57.53 o                         
  -3  -9   4       4880.19       5097.53       110.49 o                         
  -2  -9   4       1847.03       1829.83        64.38 o                         
  -1  -9   4        113.21        103.00        12.67 o                         
   0  -9   4       8755.29       8764.73       118.21 o                         
   1  -9   4      10183.52      10225.11       125.09 o                         
   2  -9   4          4.32         -1.31         6.42 o                         
   3  -9   4       4844.28       5010.21       104.86 o                         
   4  -9   4       4617.20       4779.62        89.75 o                         
   5  -9   4          5.69        -16.27        16.99 o                         
  -4  -8   4        898.02        834.15        50.02 o                         
  -3  -8   4       2667.89       2889.58        78.12 o                         
  -2  -8   4       7449.54       7287.58       134.25 o                         
  -1  -8   4       3593.09       3618.01        80.08 o                         
   0  -8   4       4899.80       4996.36        97.84 o                         
   1  -8   4      12498.70      12605.43       173.74 o                         
   2  -8   4       2890.18       2860.35        63.15 o                         
   3  -8   4        817.85        793.10        34.51 o                         
   4  -8   4       4952.68       5124.72        93.82 o                         
   5  -8   4       2047.49       1958.18        88.19 o                         
  -4  -7   4       4651.17       4742.42       115.15 o                         
  -3  -7   4        262.49        226.87        31.07 o                         
  -2  -7   4       3897.69       3794.51        88.17 o                         
  -1  -7   4      17994.14      18302.17       202.86 o                         
   0  -7   4       2075.50       2114.54        48.15 o                         
   1  -7   4       3676.45       3569.51        65.06 o                         
   2  -7   4      12518.49      12698.96       160.29 o                         
   3  -7   4       3369.39       3421.73        73.01 o                         
   4  -7   4       1526.76       1649.36        56.16 o                         
   5  -7   4       2106.45       2099.35        91.16 o                         
  -5  -6   4         43.93         -0.19        22.45 o                         
  -4  -6   4       4759.50       4904.37        97.28 o                         
  -3  -6   4       2620.00       2593.43        64.99 o                         
  -2  -6   4        362.29        371.97        23.11 o                         
  -1  -6   4       8600.60       8340.98       111.66 o                         
   0  -6   4      22713.26      22626.51       365.83 o                         
   1  -6   4       2549.98       2682.02        52.44 o                         
   2  -6   4       6035.49       6037.33        84.43 o                         
   3  -6   4      12855.99      12935.34       142.95 o                         
   4  -6   4       1863.63       1852.70        61.54 o                         
   5  -6   4        459.69        446.55        39.97 o                         
  -5  -5   4       1344.56       1380.48        99.18 o                         
  -4  -5   4        961.49       1059.63        56.22 o                         
  -3  -5   4       6366.75       6171.08       104.66 o                         
  -2  -5   4      10008.59      10321.67       147.55 o                         
  -1  -5   4       2051.39       2041.31        58.66 o                         
   0  -5   4      11425.68      10963.82       146.21 o                         
   1  -5   4      10788.89      10719.63       112.13 o                         
   2  -5   4         61.01         58.99         8.03 o                         
   3  -5   4       6375.90       6483.19        86.78 o                         
   4  -5   4       4989.25       5165.66        88.62 o                         
   5  -5   4        341.24        226.83        30.87 o                         
  -5  -4   4       3275.45       3352.62       120.44 o                         
  -4  -4   4        773.64        800.13        49.28 o                         
  -3  -4   4        549.45        550.50        25.50 o                         
  -2  -4   4      18511.97      18203.78       202.39 o                         
  -1  -4   4       7652.57       7642.95        97.65 o                         
   0  -4   4       1363.59       1322.10        34.57 o                         
   1  -4   4      18520.73      17769.96       202.80 o                         
   2  -4   4       7695.10       7620.55        80.72 o                         
   3  -4   4        782.42        813.96        26.74 o                         
   4  -4   4       2384.11       2454.61        58.43 o                         
   5  -4   4       1797.46       1761.44        56.21 o                         
  -5  -3   4       2696.85       2769.49        96.71 o                         
  -4  -3   4       3495.31       3657.38        96.78 o                         
  -3  -3   4       1804.48       1911.60        47.07 o                         
  -2  -3   4       6360.26       6062.62       146.84 o                         
  -1  -3   4      18556.86      18587.89       228.61 o                         
   0  -3   4       7271.33       7487.32        95.02 o                         
   1  -3   4       6436.79       6652.26        67.57 o                         
   2  -3   4      20693.94      21165.24       187.11 o                         
   3  -3   4       5458.06       5455.37        76.26 o                         
   4  -3   4        427.33        464.81        24.81 o                         
   5  -3   4       4110.19       4202.68        99.10 o                         
  -5  -2   4          2.89        -10.56        16.23 o                         
  -4  -2   4       3612.50       3643.75       127.05 o                         
  -3  -2   4      11892.06      11702.76       209.17 o                         
  -2  -2   4        665.13        647.98        24.30 o                         
  -1  -2   4       8849.91       8579.98       107.28 o                         
   0  -2   4      26544.22      26659.18       232.71 o                         
   1  -2   4       1346.75       1349.41        25.38 o                         
   2  -2   4       8066.62       8277.60        92.72 o                         
   3  -2   4       9954.02      10191.69       126.45 o                         
   4  -2   4       2061.02       2106.36        50.89 o                         
   5  -2   4       1187.33       1236.17        60.67 o                         
  -5  -1   4       1206.80       1266.22        57.23 o                         
  -4  -1   4          2.90         -6.60         9.08 o                         
  -3  -1   4      10636.70      10459.55       164.80 o                         
  -2  -1   4      11613.48      11757.94       145.54 o                         
  -1  -1   4          4.06          4.95         3.26 o                         
   0  -1   4      31563.23      31936.77       291.36 o                         
   1  -1   4      20025.71      20334.81       175.43 o                         
   2  -1   4        230.12        228.28        14.52 o                         
   3  -1   4       2999.39       2929.93        53.40 o                         
   4  -1   4       5153.51       5162.54        84.82 o                         
   5  -1   4        191.77        154.48        27.15 o                         
  -5   0   4       2322.08       2256.55        73.58 o                         
  -4   0   4       1391.36       1388.82        52.97 o                         
  -3   0   4       3482.76       3528.79        74.41 o                         
  -2   0   4      11208.51      11451.81       136.31 o                         
  -1   0   4      19916.93      20396.04       203.19 o                         
   0   0   4       1349.15       1476.48        27.74 o                         
   1   0   4      18782.46      18349.60       137.56 o                         
   2   0   4      14878.30      15214.29       136.62 o                         
   3   0   4         14.68         10.80         5.51 o                         
   4   0   4       5030.59       5235.78       100.81 o                         
   5   0   4       1673.87       1614.68        65.27 o                         
  -5   1   4       1025.68       1109.16        62.27 o                         
  -4   1   4       8186.86       8238.41       135.12 o                         
  -3   1   4        327.08        334.03        21.57 o                         
  -2   1   4       4572.97       4530.19        76.61 o                         
  -1   1   4      29488.35      28870.21       296.40 o                         
   0   1   4       6618.89       6631.06        82.03 o                         
   1   1   4       2018.69       2010.70        34.96 o                         
   2   1   4      10724.96      10679.09       115.50 o                         
   3   1   4       4051.41       3934.08        65.97 o                         
   4   1   4        616.78        636.07        29.66 o                         
   5   1   4       2110.99       2228.63       152.13 o                         
  -5   2   4        345.22        364.57        49.59 o                         
  -4   2   4       5232.78       5476.73       100.87 o                         
  -3   2   4      13312.67      13661.55       180.24 o                         
  -2   2   4       2738.87       2761.74        56.94 o                         
  -1   2   4      18486.82      18219.93       169.21 o                         
   0   2   4      19499.93      19361.16       200.78 o                         
   1   2   4       1909.18       1906.36        34.51 o                         
   2   2   4       4467.88       4560.40        74.22 o                         
   3   2   4       6995.60       6952.00        99.56 o                         
   4   2   4        654.07        565.71        29.82 o                         
   5   2   4        124.69         92.56        33.87 o                         
  -5   3   4       2818.27       2883.95       105.19 o                         
  -4   3   4       1183.35       1224.44        51.30 o                         
  -3   3   4       5581.09       5583.55        87.60 o                         
  -2   3   4      13762.78      13277.37       228.46 o                         
  -1   3   4         32.36         35.08         5.24 o                         
   0   3   4       9362.70       9206.92        95.93 o                         
   1   3   4      18297.48      18369.89       170.49 o                         
   2   3   4        381.28        326.24        18.36 o                         
   3   3   4       5097.32       5263.22        97.46 o                         
   4   3   4       4392.93       4358.55       103.91 o                         
   5   3   4        672.06        482.63        65.47 o                         
  -5   4   4       5568.87       5804.76       152.34 o                         
  -4   4   4        889.50        892.53        44.09 o                         
  -3   4   4        542.03        494.45        23.59 o                         
  -2   4   4      11698.41      11418.73       135.85 o                         
  -1   4   4       5279.49       5174.88        69.57 o                         
   0   4   4        135.39        193.94        13.20 o                         
   1   4   4      11260.80      11002.34       128.06 o                         
   2   4   4       8681.48       8464.72       119.46 o                         
   3   4   4         49.45         39.50        13.76 o                         
   4   4   4       2168.72       2148.56        90.69 o                         
  -5   5   4        995.43       1026.02        53.21 o                         
  -4   5   4       3989.82       4023.00        94.46 o                         
  -3   5   4       5585.98       5851.31       101.89 o                         
  -2   5   4       5177.31       5095.56        78.34 o                         
  -1   5   4      18446.47      18260.27       168.51 o                         
   0   5   4       6412.92       6379.58        86.61 o                         
   1   5   4       3621.64       3684.69        75.16 o                         
   2   5   4       8608.50       8560.87       112.41 o                         
   3   5   4       2541.66       2574.14        83.06 o                         
   4   5   4          0.34        -12.35        13.24 o                         
  -5   6   4          0.35         -2.51        15.99 o                         
  -4   6   4       1134.51       1105.42        51.29 o                         
  -3   6   4      10470.12      10299.06       143.85 o                         
  -2   6   4        349.44        388.49        16.73 o                         
  -1   6   4       5245.09       5396.34        73.28 o                         
   0   6   4      17552.94      17255.38       180.31 o                         
   1   6   4       2739.81       2680.55        64.74 o                         
   2   6   4       1938.93       1931.33        58.08 o                         
   3   6   4       4444.69       4503.84       101.07 o                         
   4   6   4       1007.58       1166.92        61.50 o                         
  -5   7   4       1528.79       1738.53       109.10 o                         
  -4   7   4         61.01         31.90         9.34 o                         
  -3   7   4       9234.56       9312.87       126.91 o                         
  -2   7   4       3084.55       2980.40        52.21 o                         
  -1   7   4        273.79        274.51        16.38 o                         
   0   7   4       4601.55       4463.56        75.62 o                         
   1   7   4       7337.94       7155.39       202.47 o                         
   2   7   4       1256.69       1327.55        50.49 o                         
   3   7   4        812.10        825.94        44.33 o                         
   4   7   4       2545.91       2558.17        97.65 o                         
  -5   8   4       1666.49       1729.93       111.38 o                         
  -4   8   4       2307.15       2481.76       102.35 o                         
  -3   8   4       1112.46       1099.03        35.95 o                         
  -2   8   4       5656.45       5642.46        93.25 o                         
  -1   8   4       9208.50       9244.39       115.06 o                         
   0   8   4        184.02        165.57        16.52 o                         
   1   8   4       5394.84       5502.22       119.18 o                         
   2   8   4       3321.61       3299.52        92.10 o                         
   3   8   4         18.78         28.07        17.74 o                         
   4   8   4        969.27       1058.43       140.89 o                         
  -5   9   4        288.08        347.46        49.17 o                         
  -4   9   4       4160.41       4287.83       207.63 o                         
  -3   9   4       1577.62       1597.85        53.34 o                         
  -2   9   4        109.70         96.45        12.51 o                         
  -1   9   4      12152.73      11989.46       223.57 o                         
   0   9   4       3534.29       3568.08        72.61 o                         
   1   9   4        646.15        639.75        40.24 o                         
   2   9   4       3976.20       3867.03       191.48 o                         
   3   9   4       1473.92       1594.27        68.15 o                         
  -5  10   4        268.32        183.79        38.03 o                         
  -4  10   4       2935.61       2868.00        81.96 o                         
  -3  10   4       3898.00       4078.78       110.89 o                         
  -2  10   4       1136.25       1180.47        38.30 o                         
  -1  10   4       3307.98       3169.03        73.39 o                         
   0  10   4       3544.57       3529.11        75.70 o                         
   1  10   4       1556.29       1589.69       147.22 o                         
   2  10   4        244.43        164.90        46.20 o                         
   3  10   4       2380.00       2429.50        95.81 o                         
  -5  11   4       1671.16       1640.15        89.95 o                         
  -4  11   4         18.99        -16.31        16.31 o                         
  -3  11   4       1919.91       1949.74        68.66 o                         
  -2  11   4       4391.75       4539.68        86.76 o                         
  -1  11   4          6.01          2.56         7.91 o                         
   0  11   4       1421.25       1401.64        49.18 o                         
   1  11   4       3751.14       3831.62       113.98 o                         
   2  11   4        438.64        459.44        60.20 o                         
   3  11   4        489.78        746.00       104.84 o                         
  -4  12   4        501.35        392.15        82.86 o                         
  -3  12   4         38.93         10.85        11.11 o                         
  -2  12   4       2863.30       2963.87        79.96 o                         
  -1  12   4       2586.38       2582.83        74.90 o                         
   0  12   4        205.31        206.89        41.67 o                         
   1  12   4       2664.57       2556.12        91.06 o                         
   2  12   4       1979.12       2207.08       128.12 o                         
  -4  13   4       1296.30       1400.74       100.60 o                         
  -3  13   4       1321.16       1286.09        56.60 o                         
  -2  13   4        690.70        642.61        34.87 o                         
  -1  13   4       2770.36       2825.68        89.96 o                         
   0  13   4       2148.10       2298.80        68.00 o                         
   1  13   4        126.91         75.04        35.18 o                         
   2  13   4        981.77       1094.89       142.10 o                         
  -3  14   4       3252.40       3167.92        92.49 o                         
  -2  14   4        101.81         62.17        14.78 o                         
  -1  14   4        700.09        731.41        44.70 o                         
   0  14   4       2245.72       2297.93        82.70 o                         
   1  14   4        273.08        133.79        31.53 o                         
  -3  15   4        916.77        844.15        74.27 o                         
  -2  15   4       1176.69       1199.66        86.95 o                         
  -1  15   4        545.45        532.51        47.79 o                         
   0  15   4        479.00        469.46        60.21 o                         
   1  15   4       1232.61       1453.41       102.03 o                         
  -2  16   4        499.86        301.07        52.17 o                         
  -1  16   4       1479.72       1542.46        79.13 o                         
   0  16   4         57.85         20.03        24.23 o                         
  -1 -16   5        551.94        469.47        60.31 o                         
   0 -16   5         71.42         64.36        20.51 o                         
   1 -16   5       1108.10       1160.13        62.31 o                         
   2 -16   5       2561.35       2709.10       110.83 o                         
  -1 -15   5       1909.93       1854.64        79.53 o                         
   0 -15   5        555.67        494.75        46.79 o                         
   1 -15   5         13.85          6.59        16.35 o                         
   2 -15   5       2656.92       2681.11       101.35 o                         
   3 -15   5        562.46        570.62        71.12 o                         
  -2 -14   5        212.42        103.29        27.67 o                         
  -1 -14   5       1660.60       1902.96        61.68 o                         
   0 -14   5       3639.96       3785.00        87.60 o                         
   1 -14   5        859.76        884.40        42.94 o                         
   2 -14   5       1178.84       1113.97        56.15 o                         
   3 -14   5        958.56        888.95        67.93 o                         
  -3 -13   5        387.02        205.47        29.27 o                         
  -2 -13   5       1519.03       1531.11        73.65 o                         
  -1 -13   5         70.77         58.16        14.67 o                         
   0 -13   5        923.05        902.96        42.10 o                         
   1 -13   5       3971.94       4228.01        93.23 o                         
   2 -13   5         33.15         40.44        11.93 o                         
   3 -13   5        487.59        443.59        41.85 o                         
   4 -13   5       2334.96       2402.51        81.56 o                         
  -3 -12   5         47.74         -7.94        15.64 o                         
  -2 -12   5       1553.02       1429.12        60.50 o                         
  -1 -12   5       1096.61       1146.80        45.50 o                         
   0 -12   5        257.48        308.68        29.48 o                         
   1 -12   5       1529.27       1475.78        52.58 o                         
   2 -12   5       1860.74       1766.21        68.89 o                         
   3 -12   5        341.62        335.42        44.92 o                         
   4 -12   5       1858.92       1811.98       137.68 o                         
  -3 -11   5        503.02        554.94        47.96 o                         
  -2 -11   5        729.95        714.63        52.74 o                         
  -1 -11   5       3888.52       4060.66        83.77 o                         
   0 -11   5       1773.77       1910.19        55.22 o                         
   1 -11   5       1294.33       1294.36        41.82 o                         
   2 -11   5       1914.80       1958.23        81.19 o                         
   3 -11   5       2036.71       2050.73        92.34 o                         
   4 -11   5         92.58         32.60        18.01 o                         
  -4 -10   5        407.23        198.80        52.37 o                         
  -3 -10   5       1356.39       1294.74        55.47 o                         
  -2 -10   5        250.37        191.75        47.92 o                         
  -1 -10   5        439.11        386.43        26.09 o                         
   0 -10   5       6777.94       6896.58       105.99 o                         
   1 -10   5        491.90        451.05        31.62 o                         
   2 -10   5       1400.23       1441.67        56.51 o                         
   3 -10   5       3942.64       4153.40        98.47 o                         
   4 -10   5        232.75        148.19        24.48 o                         
  -4  -9   5         35.96         27.79        20.98 o                         
  -3  -9   5       1292.90       1276.28        55.05 o                         
  -2  -9   5       2553.54       2690.97        78.99 o                         
  -1  -9   5        602.18        665.24        29.17 o                         
   0  -9   5       2035.54       1983.28        50.29 o                         
   1  -9   5       2856.20       2836.63        64.27 o                         
   2  -9   5       2317.64       2385.96        70.41 o                         
   3  -9   5       1384.07       1366.54        59.07 o                         
   4  -9   5       1781.00       1800.45        56.47 o                         
   5  -9   5        437.09        266.52        40.23 o                         
  -4  -8   5        787.52        790.21        53.58 o                         
  -3  -8   5          1.38         -2.18        10.79 o                         
  -2  -8   5       3763.26       3688.15       102.60 o                         
  -1  -8   5       4214.99       4343.05        81.14 o                         
   0  -8   5        365.63        331.74        23.55 o                         
   1  -8   5       1807.92       1861.22        53.59 o                         
   2  -8   5       4957.97       4998.56       102.33 o                         
   3  -8   5         86.19         54.86        11.69 o                         
   4  -8   5        373.06        393.47        28.75 o                         
   5  -8   5       1748.66       1797.13        92.10 o                         
  -4  -7   5        815.72        872.16        45.53 o                         
  -3  -7   5       1160.79       1171.79        76.47 o                         
  -2  -7   5          5.21         -7.01         7.01 o                         
  -1  -7   5       4646.02       4417.18        77.72 o                         
   0  -7   5       2113.00       2123.59        59.37 o                         
   1  -7   5        355.47        339.68        20.27 o                         
   2  -7   5       5953.81       6104.50       111.28 o                         
   3  -7   5        524.04        503.94        35.82 o                         
   4  -7   5          0.02          7.67        10.62 o                         
   5  -7   5        771.96        710.66        64.07 o                         
  -5  -6   5         24.20         13.13        24.55 o                         
  -4  -6   5        323.57        225.35        23.68 o                         
  -3  -6   5       2335.00       2349.64        67.16 o                         
  -2  -6   5        157.01        160.69        22.40 o                         
  -1  -6   5        929.44        872.20        30.63 o                         
   0  -6   5       1368.86       1384.56        45.22 o                         
   1  -6   5       5588.07       5457.13        72.46 o                         
   2  -6   5       1077.47       1010.71        33.29 o                         
   3  -6   5       2436.66       2363.14        54.43 o                         
   4  -6   5        968.26        915.30        45.62 o                         
   5  -6   5        224.65        204.45        43.50 o                         
  -5  -5   5        690.86        616.00        78.71 o                         
  -4  -5   5        244.12        169.71        28.36 o                         
  -3  -5   5       1606.95       1533.30        48.39 o                         
  -2  -5   5       3607.22       3590.61        77.68 o                         
  -1  -5   5          0.69          2.49         4.84 o                         
   0  -5   5       5631.27       5838.79        90.12 o                         
   1  -5   5       7888.79       8310.07        97.33 o                         
   2  -5   5         21.03         21.05         5.05 o                         
   3  -5   5         35.79         33.80         7.13 o                         
   4  -5   5       2971.67       2881.79        70.32 o                         
   5  -5   5        282.46        196.91        46.10 o                         
  -5  -4   5        229.48        131.47        29.51 o                         
  -4  -4   5        888.66        842.25        51.80 o                         
  -3  -4   5         15.13          5.26         6.57 o                         
  -2  -4   5       3805.41       3507.64        76.28 o                         
  -1  -4   5       6166.95       6426.73        91.74 o                         
   0  -4   5         45.74         36.22         8.46 o                         
   1  -4   5       8110.04       8093.98        90.76 o                         
   2  -4   5       2096.02       2145.23        39.31 o                         
   3  -4   5        227.61        208.64        16.03 o                         
   4  -4   5       1293.14       1335.97        41.49 o                         
   5  -4   5        570.84        520.28        42.70 o                         
  -5  -3   5         83.15         35.25        17.75 o                         
  -4  -3   5       1700.84       1581.82        65.82 o                         
  -3  -3   5         74.65         66.06        12.70 o                         
  -2  -3   5        547.82        572.55        27.83 o                         
  -1  -3   5       1319.42       1350.04        34.39 o                         
   0  -3   5       8496.75       8773.40        93.62 o                         
   1  -3   5        258.13        315.10        13.22 o                         
   2  -3   5       1356.56       1261.54        29.05 o                         
   3  -3   5       3377.12       3453.07        65.08 o                         
   4  -3   5        125.40        102.37        13.03 o                         
   5  -3   5        281.06        178.95        24.56 o                         
  -5  -2   5        178.84        104.07        35.64 o                         
  -4  -2   5        551.07        485.78        51.65 o                         
  -3  -2   5       3370.66       3369.46        75.54 o                         
  -2  -2   5       1561.40       1617.63        39.74 o                         
  -1  -2   5       2326.63       2242.72        45.30 o                         
   0  -2   5       3991.56       4151.48        61.36 o                         
   1  -2   5         66.16         55.30         7.11 o                         
   2  -2   5        199.63        195.08        12.74 o                         
   3  -2   5       2917.16       2849.13        56.67 o                         
   4  -2   5        416.33        389.49        25.47 o                         
   5  -2   5          4.55          5.95        15.56 o                         
  -5  -1   5        683.38        633.63        64.76 o                         
  -4  -1   5        167.10        119.84        17.31 o                         
  -3  -1   5        776.05        778.09        40.40 o                         
  -2  -1   5       4647.26       4994.58        82.90 o                         
  -1  -1   5       3937.69       4174.10        73.22 o                         
   0  -1   5       4571.13       4570.96        69.00 o                         
   1  -1   5       4710.15       4710.33        59.84 o                         
   2  -1   5          1.79          4.94         3.77 o                         
   3  -1   5       2462.73       2508.06        52.46 o                         
   4  -1   5        231.06        216.63        20.47 o                         
   5  -1   5        452.39        431.44        43.84 o                         
  -5   0   5       1136.12       1052.26        57.20 o                         
  -4   0   5        423.13        427.23        30.34 o                         
  -3   0   5          0.12         -5.91         5.99 o                         
  -2   0   5        594.34        574.71        24.52 o                         
  -1   0   5       1743.65       1845.92        50.85 o                         
   0   0   5          8.44         11.94         3.43 o                         
   1   0   5        698.56        739.85        20.30 o                         
   2   0   5       4551.17       4661.57        60.96 o                         
   3   0   5         28.22          3.65         5.63 o                         
   4   0   5        270.27        223.33        18.56 o                         
   5   0   5        765.95        685.72        51.67 o                         
  -5   1   5        226.59        154.58        23.50 o                         
  -4   1   5       1069.72        957.32        46.95 o                         
  -3   1   5        885.73        834.30        40.93 o                         
  -2   1   5       1083.72       1015.27        33.83 o                         
  -1   1   5       1937.41       1877.78        39.89 o                         
   0   1   5         93.80        113.05         8.52 o                         
   1   1   5        310.10        264.01        12.96 o                         
   2   1   5       2102.33       2015.82        40.04 o                         
   3   1   5       1272.66       1253.78        35.23 o                         
   4   1   5        445.19        456.94        26.39 o                         
   5   1   5        449.32        360.09        98.79 o                         
  -5   2   5          0.63         -6.93        16.70 o                         
  -4   2   5          3.73         -4.20         9.09 o                         
  -3   2   5        779.67        790.88        30.09 o                         
  -2   2   5       3110.83       3205.55        63.61 o                         
  -1   2   5       1113.56       1128.63        29.17 o                         
   0   2   5       9794.59      10023.53       121.93 o                         
   1   2   5       1647.49       1590.40        35.11 o                         
   2   2   5       1420.41       1353.31        35.11 o                         
   3   2   5        162.08        118.32        13.52 o                         
   4   2   5        453.09        446.33        26.83 o                         
   5   2   5         40.69         12.67        19.81 o                         
  -5   3   5         67.70         29.07        23.60 o                         
  -4   3   5        391.71        419.96        31.98 o                         
  -3   3   5        721.16        727.00        28.55 o                         
  -2   3   5       1434.88       1485.64        36.29 o                         
  -1   3   5         40.16         33.36         5.42 o                         
   0   3   5          2.56          0.77         3.15 o                         
   1   3   5       5346.72       5482.64        71.20 o                         
   2   3   5        490.67        473.23        22.80 o                         
   3   3   5        134.12        111.87        15.62 o                         
   4   3   5        377.05        406.41        35.44 o                         
  -5   4   5        164.79        143.91        31.79 o                         
  -4   4   5       1399.28       1479.79        57.23 o                         
  -3   4   5        254.17        224.33        17.35 o                         
  -2   4   5       1491.79       1532.99        36.13 o                         
  -1   4   5        132.55        138.54        10.65 o                         
   0   4   5        156.67        150.72        13.13 o                         
   1   4   5        232.46        175.56        13.54 o                         
   2   4   5          4.29          4.74         6.51 o                         
   3   4   5        680.07        723.50        41.63 o                         
   4   4   5        207.30        121.41        20.56 o                         
  -5   5   5          4.21         12.80        14.35 o                         
  -4   5   5        369.06        301.03        38.17 o                         
  -3   5   5        240.53        257.06        18.77 o                         
  -2   5   5         43.37         30.00         6.11 o                         
  -1   5   5       1389.11       1340.29        37.15 o                         
   0   5   5       1412.99       1405.68        37.44 o                         
   1   5   5        221.71        237.99        15.51 o                         
   2   5   5         36.20         11.41         7.42 o                         
   3   5   5        401.94        393.72        32.29 o                         
   4   5   5         31.48         -8.35        16.66 o                         
  -5   6   5         48.04         23.44        17.98 o                         
  -4   6   5        155.39         98.08        17.37 o                         
  -3   6   5          1.81          8.46         6.40 o                         
  -2   6   5        190.45        217.16        17.95 o                         
  -1   6   5        355.84        375.30        19.01 o                         
   0   6   5       2032.79       1976.35        46.99 o                         
   1   6   5        376.50        343.55        27.80 o                         
   2   6   5        139.16        112.09        20.62 o                         
   3   6   5       1070.43       1097.28        49.60 o                         
   4   6   5          4.27        -16.77        16.77 o                         
  -5   7   5        436.22        265.65        54.69 o                         
  -4   7   5        125.76         74.94        14.27 o                         
  -3   7   5        180.53        158.27        19.50 o                         
  -2   7   5       1336.36       1388.92        37.03 o                         
  -1   7   5         62.18         41.19         7.67 o                         
   0   7   5        612.20        584.27        31.79 o                         
   1   7   5        137.66        112.52        14.50 o                         
   2   7   5        489.00        568.99        47.89 o                         
   3   7   5         95.92         70.34        18.53 o                         
   4   7   5         50.14          4.18        59.01 o                         
  -5   8   5        128.30         89.46        38.24 o                         
  -4   8   5        138.86         84.49        23.39 o                         
  -3   8   5         58.22         40.72         9.04 o                         
  -2   8   5        475.63        437.26        23.91 o                         
  -1   8   5        429.58        410.14        24.18 o                         
   0   8   5          0.04         -5.06         5.06 o                         
   1   8   5         34.15         26.64        10.06 o                         
   2   8   5        307.86        342.32        41.67 o                         
   3   8   5          1.14        -10.57        14.53 o                         
   4   8   5        111.08         -7.61        37.83 o                         
  -5   9   5         55.05         27.09        24.08 o                         
  -4   9   5         12.81         11.66        13.07 o                         
  -3   9   5         22.40         14.83         8.42 o                         
  -2   9   5        141.17        129.43        19.09 o                         
  -1   9   5          4.66          6.40         6.45 o                         
   0   9   5        256.50        254.03        20.40 o                         
   1   9   5        225.29        185.35        25.34 o                         
   2   9   5        478.37        456.70        44.01 o                         
   3   9   5         14.57         -4.86        21.80 o                         
  -5  10   5          2.48          2.63        25.32 o                         
  -4  10   5         22.49         -9.95        12.81 o                         
  -3  10   5         76.64        100.37        21.27 o                         
  -2  10   5          2.31         -6.75         6.75 o                         
  -1  10   5          6.24          0.54         7.68 o                         
   0  10   5         79.86         73.12        14.53 o                         
   1  10   5         65.60         55.22        13.32 o                         
   2  10   5         22.95        -14.16        14.16 o                         
   3  10   5         27.68        -15.03        29.16 o                         
  -4  11   5        174.46         40.91        32.12 o                         
  -3  11   5         31.11        -17.77        17.77 o                         
  -2  11   5        339.60        348.03        25.99 o                         
  -1  11   5          0.12         -8.24         8.24 o                         
   0  11   5        245.52        171.05        23.64 o                         
   1  11   5         10.60        -12.86        12.86 o                         
   2  11   5         93.43         80.03        19.07 o                         
   3  11   5        120.13         32.54        27.20 o                         
  -4  12   5          8.16         -9.25        20.91 o                         
  -3  12   5          6.85        -12.49        12.49 o                         
  -2  12   5          5.81         -5.10        10.11 o                         
  -1  12   5         39.85         20.95        10.39 o                         
   0  12   5        121.51         75.41        14.33 o                         
   1  12   5         70.33         43.52        16.85 o                         
   2  12   5         31.80          7.17        21.40 o                         
  -4  13   5          1.44        -27.25        32.71 o                         
  -3  13   5         33.76          8.56        13.28 o                         
  -2  13   5         12.15         -4.20        12.09 o                         
  -1  13   5        198.35        143.20        19.16 o                         
   0  13   5          3.58          7.11        14.35 o                         
   1  13   5         42.86         -5.01        19.56 o                         
   2  13   5         77.52         24.57        27.53 o                         
  -3  14   5         22.61         -7.48        18.03 o                         
  -2  14   5         21.69        -18.02        18.02 o                         
  -1  14   5          3.26          4.92        18.52 o                         
   0  14   5         19.38        -16.01        16.01 o                         
   1  14   5         46.88        -22.20        31.19 o                         
  -3  15   5         53.24          4.64        22.81 o                         
  -2  15   5         40.86         89.76        25.81 o                         
  -1  15   5          6.22        -16.84        16.84 o                         
   0  15   5         25.68        -23.51        23.51 o                         
  -1  16   5        151.66         95.02        31.88 o                         
   0 -16   6        338.10        420.18        41.82 o                         
   1 -16   6         60.77         17.33        17.72 o                         
   2 -16   6          2.02        -11.12        34.30 o                         
  -1 -15   6        156.96        101.96        22.42 o                         
   0 -15   6         32.79          3.10        18.24 o                         
   1 -15   6         20.70         13.44        15.39 o                         
   2 -15   6         57.61          7.37        19.82 o                         
   3 -15   6        184.61        119.78        42.99 o                         
  -2 -14   6         16.21         -3.23        22.26 o                         
  -1 -14   6        255.76        137.31        18.62 o                         
   0 -14   6         20.39         -0.63        11.83 o                         
   1 -14   6         17.96        -12.40        12.40 o                         
   2 -14   6        101.55         89.67        25.17 o                         
   3 -14   6          3.43         58.40        30.23 o                         
  -2 -13   6         47.40         31.37        18.66 o                         
  -1 -13   6        459.74        431.00        34.23 o                         
   0 -13   6         21.63         -9.91         9.91 o                         
   1 -13   6          0.44          1.97        12.85 o                         
   2 -13   6         74.62         45.77        15.88 o                         
   3 -13   6          1.37         12.65        21.37 o                         
  -3 -12   6         24.70         -1.17        18.96 o                         
  -2 -12   6        286.81        379.57        34.01 o                         
  -1 -12   6         13.20        -11.45        12.77 o                         
   0 -12   6         23.29         16.27        10.28 o                         
   1 -12   6        172.51        126.83        19.98 o                         
   2 -12   6          3.52          6.75        11.23 o                         
   3 -12   6          4.76         24.15        18.74 o                         
   4 -12   6          8.25        -10.17        16.88 o                         
  -3 -11   6        111.53         60.60        18.37 o                         
  -2 -11   6        677.57        723.75        46.07 o                         
  -1 -11   6         85.73         52.41        16.28 o                         
   0 -11   6        362.38        291.55        21.67 o                         
   1 -11   6        244.56        210.06        23.03 o                         
   2 -11   6         43.06         30.15        14.00 o                         
   3 -11   6         88.61         28.97        16.27 o                         
   4 -11   6         10.75          8.33        17.92 o                         
  -4 -10   6         63.54          3.42        24.82 o                         
  -3 -10   6        320.20        334.83        39.20 o                         
  -2 -10   6        204.69        236.55        28.61 o                         
  -1 -10   6         26.75         33.86         8.88 o                         
   0 -10   6        398.63        382.13        26.77 o                         
   1 -10   6        199.93        173.25        23.27 o                         
   2 -10   6          3.23         -1.66         9.11 o                         
   3 -10   6         44.84          5.03        14.91 o                         
   4 -10   6          5.10        -10.34        12.52 o                         
  -4  -9   6          0.19        -22.61        22.61 o                         
  -3  -9   6        297.91        226.01        57.79 o                         
  -2  -9   6        359.24        368.92        38.90 o                         
  -1  -9   6        788.35        767.87        31.93 o                         
   0  -9   6        989.93       1034.30        46.42 o                         
   1  -9   6         83.48         51.11        10.10 o                         
   2  -9   6        181.06        114.57        16.33 o                         
   3  -9   6         89.77         45.45        18.00 o                         
   4  -9   6         84.10         52.07        13.25 o                         
  -4  -8   6         36.60         56.98        17.11 o                         
  -3  -8   6        289.95        216.23        26.03 o                         
  -2  -8   6          4.69         12.05         9.72 o                         
  -1  -8   6        641.67        586.20        28.61 o                         
   0  -8   6        187.68        180.90        19.94 o                         
   1  -8   6         30.02         13.89         6.31 o                         
   2  -8   6       1052.94       1013.74        42.06 o                         
   3  -8   6         23.63         -1.87        10.04 o                         
   4  -8   6         71.36         56.19        14.47 o                         
  -4  -7   6        796.19        851.83        47.87 o                         
  -3  -7   6         20.70         -9.56         9.56 o                         
  -2  -7   6         79.61         63.57        12.76 o                         
  -1  -7   6        249.47        275.69        18.56 o                         
   0  -7   6        263.34        318.57        24.10 o                         
   1  -7   6        221.59        223.21        16.06 o                         
   2  -7   6        530.14        488.80        25.19 o                         
   3  -7   6        100.27         91.10        15.75 o                         
   4  -7   6         63.37         53.43        16.56 o                         
   5  -7   6         10.98         -0.35        24.43 o                         
  -5  -6   6         15.42        -15.94        36.01 o                         
  -4  -6   6         55.22         31.60        17.56 o                         
  -3  -6   6         59.57         50.01        12.73 o                         
  -2  -6   6       1272.37       1248.18        43.80 o                         
  -1  -6   6        978.51       1012.83        33.80 o                         
   0  -6   6       1531.02       1531.18        45.28 o                         
   1  -6   6       1489.14       1422.92        36.73 o                         
   2  -6   6        736.77        739.14        26.47 o                         
   3  -6   6        171.42        144.76        18.69 o                         
   4  -6   6        173.62        150.67        17.44 o                         
   5  -6   6         11.09         30.70        21.69 o                         
  -5  -5   6        181.07         64.91        31.63 o                         
  -4  -5   6         94.63         29.58        16.19 o                         
  -3  -5   6          1.28          9.75         7.74 o                         
  -2  -5   6       1023.00       1011.02        38.30 o                         
  -1  -5   6          9.52         10.50         5.05 o                         
   0  -5   6        124.13        176.44        15.02 o                         
   1  -5   6       4273.10       4275.30        75.81 o                         
   2  -5   6        236.57        217.89        14.12 o                         
   3  -5   6          3.14          8.37         6.56 o                         
   4  -5   6        581.78        609.56        43.28 o                         
   5  -5   6        177.45        128.00        22.70 o                         
  -5  -4   6        535.90        636.41        71.92 o                         
  -4  -4   6        272.79        358.11        41.06 o                         
  -3  -4   6        139.19        107.04        15.09 o                         
  -2  -4   6       3328.41       3462.30        66.27 o                         
  -1  -4   6        204.81        170.89        14.40 o                         
   0  -4   6        426.36        434.52        22.68 o                         
   1  -4   6        269.48        241.75        14.90 o                         
   2  -4   6        235.07        244.25        15.21 o                         
   3  -4   6       1083.86       1085.96        34.69 o                         
   4  -4   6         41.49         25.37         9.50 o                         
   5  -4   6        320.13        184.24        26.75 o                         
  -5  -3   6        163.28        112.49        19.24 o                         
  -4  -3   6        140.47        102.05        20.05 o                         
  -3  -3   6       1642.44       1653.80        54.97 o                         
  -2  -3   6        603.40        660.43        27.55 o                         
  -1  -3   6       1536.44       1560.70        40.13 o                         
   0  -3   6       5636.13       5711.35        83.78 o                         
   1  -3   6          1.71         -0.36         4.09 o                         
   2  -3   6        240.63        218.96        14.29 o                         
   3  -3   6       1335.54       1377.53        39.27 o                         
   4  -3   6          1.01         -7.64         7.64 o                         
   5  -3   6         35.98         54.79        17.01 o                         
  -5  -2   6          0.93        -14.61        16.32 o                         
  -4  -2   6         47.64         36.09        12.53 o                         
  -3  -2   6       1675.30       1805.92        76.20 o                         
  -2  -2   6        890.57        961.14        44.09 o                         
  -1  -2   6       1633.01       1623.83        45.53 o                         
   0  -2   6       5058.53       5057.88        92.42 o                         
   1  -2   6       1733.48       1700.89        34.34 o                         
   2  -2   6          0.73         10.77         3.79 o                         
   3  -2   6       1670.26       1726.73        44.43 o                         
   4  -2   6        406.04        391.96        28.12 o                         
   5  -2   6          2.88         31.73        34.53 o                         
  -5  -1   6        959.27       1067.34        66.56 o                         
  -4  -1   6        205.07        141.41        20.14 o                         
  -3  -1   6       2467.93       2508.25        57.01 o                         
  -2  -1   6       1913.55       1904.97        46.00 o                         
  -1  -1   6       1954.71       2088.07        51.89 o                         
   0  -1   6       1548.21       1524.09        40.58 o                         
   1  -1   6        544.88        547.13        17.36 o                         
   2  -1   6       1315.79       1306.93        32.35 o                         
   3  -1   6         52.78         46.93         8.87 o                         
   4  -1   6        407.62        409.14        26.39 o                         
   5  -1   6        802.87        727.16        43.62 o                         
  -5   0   6        205.10        141.46        30.65 o                         
  -4   0   6       1530.34       1484.72        55.22 o                         
  -3   0   6         15.73          6.28         9.79 o                         
  -2   0   6        616.91        591.75        27.94 o                         
  -1   0   6       5022.76       4676.97        81.95 o                         
   0   0   6        564.99        657.33        20.20 o                         
   1   0   6        410.19        422.15        15.54 o                         
   2   0   6       3319.95       3383.46        57.94 o                         
   3   0   6        493.70        470.16        24.24 o                         
   4   0   6         14.08          9.23         9.11 o                         
   5   0   6        589.99        631.98        51.45 o                         
  -5   1   6        289.56        274.15        32.94 o                         
  -4   1   6       1022.29       1002.85        43.05 o                         
  -3   1   6        474.50        423.50        25.50 o                         
  -2   1   6       1347.89       1380.05        40.01 o                         
  -1   1   6       2832.38       2681.15        59.75 o                         
   0   1   6       3355.53       3330.36        53.69 o                         
   1   1   6       1937.27       1980.40        37.75 o                         
   2   1   6       2604.13       2690.38        50.03 o                         
   3   1   6       2519.61       2612.36        55.91 o                         
   4   1   6        124.70         77.63        17.08 o                         
   5   1   6        122.62        120.28        38.80 o                         
  -5   2   6        222.17        144.07        42.85 o                         
  -4   2   6        725.99        744.51        46.35 o                         
  -3   2   6       2899.39       2935.06        70.30 o                         
  -2   2   6       3789.37       3888.19        72.67 o                         
  -1   2   6       1852.63       1909.42        39.81 o                         
   0   2   6       3765.43       4097.91        58.46 o                         
   1   2   6       7439.32       7469.02        85.33 o                         
   2   2   6          6.38          3.11         4.76 o                         
   3   2   6        400.35        410.49        27.44 o                         
   4   2   6       1216.49       1111.61        48.71 o                         
  -5   3   6       1435.70       1555.09        72.57 o                         
  -4   3   6        772.69        829.03        43.77 o                         
  -3   3   6        448.82        462.34        27.48 o                         
  -2   3   6       8685.22       8538.23       112.67 o                         
  -1   3   6        162.05        141.69        11.95 o                         
   0   3   6        286.63        304.83        16.42 o                         
   1   3   6       5730.54       5714.82        93.19 o                         
   2   3   6        663.38        707.46        25.91 o                         
   3   3   6          2.07         -7.41         7.41 o                         
   4   3   6        509.02        488.96        34.71 o                         
  -5   4   6       1091.74       1055.67        61.82 o                         
  -4   4   6       1285.36       1315.68        51.31 o                         
  -3   4   6        826.22        809.57        32.72 o                         
  -2   4   6        771.45        673.20        25.50 o                         
  -1   4   6       3640.73       3582.66        62.92 o                         
   0   4   6       5868.70       6109.77        89.14 o                         
   1   4   6        618.36        598.07        30.24 o                         
   2   4   6       1885.39       1951.55        49.24 o                         
   3   4   6       1280.63       1292.62        52.62 o                         
   4   4   6        121.06         62.69        19.55 o                         
  -5   5   6        258.46        171.66        22.70 o                         
  -4   5   6       1252.35       1196.77        49.92 o                         
  -3   5   6       2188.57       2136.89        54.68 o                         
  -2   5   6        238.67        253.90        16.49 o                         
  -1   5   6       1238.74       1207.18        33.54 o                         
   0   5   6       7855.84       7786.04       105.80 o                         
   1   5   6        203.04        181.46        15.26 o                         
   2   5   6        256.94        226.80        17.48 o                         
   3   5   6       3386.98       3248.75        76.79 o                         
   4   5   6        238.57        165.65        38.09 o                         
  -5   6   6        554.00        501.21        60.83 o                         
  -4   6   6          0.93         -0.19        11.83 o                         
  -3   6   6       4133.91       4097.81        79.88 o                         
  -2   6   6       2003.26       1927.95        49.93 o                         
  -1   6   6         46.91         31.40         6.52 o                         
   0   6   6       6982.04       7094.50       104.89 o                         
   1   6   6       1331.24       1314.30        51.04 o                         
   2   6   6         12.68         -5.97         8.50 o                         
   3   6   6       1307.47       1282.93        53.67 o                         
   4   6   6        488.08        515.32        54.17 o                         
  -5   7   6       1359.73       1430.37       106.73 o                         
  -4   7   6       1337.51       1369.63        53.52 o                         
  -3   7   6        979.32        935.73        43.17 o                         
  -2   7   6       5564.45       5573.62        94.01 o                         
  -1   7   6       5281.83       5153.69        87.85 o                         
   0   7   6        453.43        468.76        25.01 o                         
   1   7   6       2027.27       2103.07        50.77 o                         
   2   7   6       3317.82       3441.39        96.62 o                         
   3   7   6          9.65        -17.01        19.48 o                         
   4   7   6        609.21        644.81        70.12 o                         
  -5   8   6        951.43        906.74        65.40 o                         
  -4   8   6       2747.24       2799.76        74.55 o                         
  -3   8   6         34.13          0.79         9.06 o                         
  -2   8   6        565.34        547.12        25.77 o                         
  -1   8   6       6252.32       6266.11       102.62 o                         
   0   8   6       1469.78       1531.31        46.45 o                         
   1   8   6         23.99         27.32         7.34 o                         
   2   8   6       4529.50       4424.34       113.72 o                         
   3   8   6       1038.11       1041.08        60.79 o                         
  -5   9   6         10.26        -16.08        20.47 o                         
  -4   9   6       1239.93       1213.86        47.62 o                         
  -3   9   6       2244.08       2277.38        69.39 o                         
  -2   9   6        975.65        947.82        36.87 o                         
  -1   9   6       2373.40       2402.39        63.45 o                         
   0   9   6       2486.03       2541.35        63.92 o                         
   1   9   6        343.21        381.81        36.65 o                         
   2   9   6        857.49        880.58        48.31 o                         
   3   9   6        807.06        866.72        66.03 o                         
  -5  10   6        762.29        520.66        65.47 o                         
  -4  10   6        103.44        111.00        30.51 o                         
  -3  10   6       2151.53       2230.69        64.89 o                         
  -2  10   6       5093.20       5148.51        92.97 o                         
  -1  10   6         30.05         17.90        10.17 o                         
   0  10   6       1182.69       1168.21        51.79 o                         
   1  10   6       3779.01       3781.32       106.08 o                         
   2  10   6         15.44        -16.46        16.46 o                         
   3  10   6        420.01        372.11        55.16 o                         
  -4  11   6        225.30         99.75        41.22 o                         
  -3  11   6        199.76        115.31        17.87 o                         
  -2  11   6       4407.83       4712.59       103.72 o                         
  -1  11   6        775.32        726.16        45.17 o                         
   0  11   6        118.29         82.04        16.10 o                         
   1  11   6       3385.95       3481.51       105.24 o                         
   2  11   6       1165.05       1286.88        74.49 o                         
  -4  12   6       2353.64       2444.78       113.74 o                         
  -3  12   6        792.83        764.38        43.39 o                         
  -2  12   6       1270.10       1161.05        50.94 o                         
  -1  12   6       1857.93       2041.33        75.51 o                         
   0  12   6       1499.62       1590.59        60.37 o                         
   1  12   6        411.23        434.52        53.85 o                         
   2  12   6       1523.41       1548.42        94.17 o                         
  -4  13   6        850.12        799.12        76.25 o                         
  -3  13   6       2799.76       2834.44        95.44 o                         
  -2  13   6        174.90        106.62        18.45 o                         
  -1  13   6        494.54        549.64        41.23 o                         
   0  13   6       5507.38       5720.95       137.26 o                         
   1  13   6        452.15        433.21        52.76 o                         
  -3  14   6       1726.63       1659.53        74.54 o                         
  -2  14   6       1354.22       1243.33        68.51 o                         
  -1  14   6         35.26         20.56        23.10 o                         
   0  14   6       1735.87       1904.07        80.11 o                         
   1  14   6        981.37       1058.94        81.11 o                         
  -2  15   6       1308.29       1273.88        71.20 o                         
  -1  15   6       1762.29       1779.09        87.85 o                         
   0  15   6         62.88          0.19        27.17 o                         
   0 -16   7         16.67         15.27        20.95 o                         
   1 -16   7        438.83        304.36        53.56 o                         
  -1 -15   7        518.17        508.25        46.91 o                         
   0 -15   7       1935.15       1980.19        79.41 o                         
   1 -15   7        131.24         49.97        22.61 o                         
   2 -15   7       1167.51       1048.15       103.08 o                         
  -2 -14   7        238.60        134.34        29.79 o                         
  -1 -14   7        106.08         79.66        20.00 o                         
   0 -14   7       1513.64       1514.14        66.46 o                         
   1 -14   7       1543.63       1572.73        66.86 o                         
   2 -14   7         21.01         -4.29        25.42 o                         
   3 -14   7        667.63        584.60        74.55 o                         
  -2 -13   7       1232.02       1370.90       131.03 o                         
  -1 -13   7       1158.86       1058.91        51.46 o                         
   0 -13   7        396.36        359.64        48.17 o                         
   1 -13   7       2720.76       2709.44        89.51 o                         
   2 -13   7        767.24        814.64        53.05 o                         
   3 -13   7         12.43         19.93        23.46 o                         
  -3 -12   7         38.46        -18.31        31.16 o                         
  -2 -12   7        369.67        416.33        45.02 o                         
  -1 -12   7       5180.56       5150.37       122.21 o                         
   0 -12   7        556.03        557.83        42.17 o                         
   1 -12   7       1177.87       1176.85        55.60 o                         
   2 -12   7       2573.96       2729.06        83.02 o                         
   3 -12   7       1173.11       1194.37        76.26 o                         
   4 -12   7        354.09        192.05        31.18 o                         
  -3 -11   7       1345.93       1255.50        62.16 o                         
  -2 -11   7         18.05         -1.52        12.71 o                         
  -1 -11   7       2128.27       2248.99        73.01 o                         
   0 -11   7       2269.42       2440.33        79.23 o                         
   1 -11   7        631.55        575.00        37.43 o                         
   2 -11   7       1217.71       1148.29        59.93 o                         
   3 -11   7       4747.57       4813.71       119.66 o                         
   4 -11   7        157.66        108.99        23.81 o                         
  -4 -10   7        310.23        203.48        32.67 o                         
  -3 -10   7       1402.88       1465.87        65.80 o                         
  -2 -10   7       2720.23       2703.14        89.51 o                         
  -1 -10   7        189.76        178.70        19.83 o                         
   0 -10   7       3474.51       3584.52       106.77 o                         
   1 -10   7       3760.29       3865.22        83.28 o                         
   2 -10   7        119.55         99.79        17.91 o                         
   3 -10   7       1336.97       1352.51        76.11 o                         
   4 -10   7       2240.43       2231.89        90.54 o                         
  -4  -9   7        150.57         83.54        22.63 o                         
  -3  -9   7        189.61        175.99        33.34 o                         
  -2  -9   7       4766.13       4754.82       119.39 o                         
  -1  -9   7       1713.10       1693.61        50.12 o                         
   0  -9   7        184.07        178.38        22.52 o                         
   1  -9   7       7921.68       7954.58       123.34 o                         
   2  -9   7       5501.81       5425.14       218.32 o                         
   3  -9   7        144.78        117.59        22.94 o                         
   4  -9   7       1158.45       1137.36        72.33 o                         
  -4  -8   7        915.91        998.72        67.08 o                         
  -3  -8   7        419.80        402.59        37.26 o                         
  -2  -8   7       1566.45       1824.38        63.84 o                         
  -1  -8   7       6652.70       6867.79       121.60 o                         
   0  -8   7       3690.71       3697.74        89.20 o                         
   1  -8   7       1750.09       1739.02        50.31 o                         
   2  -8   7       6426.24       6498.94       107.80 o                         
   3  -8   7       1523.82       1511.85        53.29 o                         
   4  -8   7          5.89        -10.36        11.79 o                         
  -4  -7   7        941.25        910.24        52.97 o                         
  -3  -7   7       6769.29       6957.41       134.90 o                         
  -2  -7   7          2.65         -5.41         7.59 o                         
  -1  -7   7       6120.22       6102.52       146.74 o                         
   0  -7   7       8536.35       8779.10       132.69 o                         
   1  -7   7       1126.78       1140.89        37.29 o                         
   2  -7   7        358.37        405.71        21.20 o                         
   3  -7   7       4765.48       4881.59        99.60 o                         
   4  -7   7       1828.62       1876.73        61.29 o                         
  -4  -6   7        171.13        102.34        19.62 o                         
  -3  -6   7       6419.38       6790.64       130.13 o                         
  -2  -6   7       3097.05       3153.63        79.64 o                         
  -1  -6   7        389.95        371.55        22.53 o                         
   0  -6   7       6647.84       6542.20       107.34 o                         
   1  -6   7      13002.62      12875.40       166.90 o                         
   2  -6   7         95.08         88.22         9.56 o                         
   3  -6   7       2480.66       2528.85        52.28 o                         
   4  -6   7       3816.03       4014.90        85.88 o                         
  -5  -5   7       1041.26       1259.53       192.61 o                         
  -4  -5   7       1508.59       1551.23        78.12 o                         
  -3  -5   7        634.31        714.52        33.98 o                         
  -2  -5   7       5612.26       5681.17       101.15 o                         
  -1  -5   7       8960.20       9219.89       126.36 o                         
   0  -5   7         75.05         75.70         9.96 o                         
   1  -5   7       7289.36       7087.75       102.45 o                         
   2  -5   7       7165.60       7317.49        95.22 o                         
   3  -5   7         14.89          8.19         6.83 o                         
   4  -5   7       3557.35       3610.26        74.36 o                         
   5  -5   7       1508.46       1472.33        85.62 o                         
  -5  -4   7        423.63        271.61        91.98 o                         
  -4  -4   7       7829.04       7891.87       187.59 o                         
  -3  -4   7       1000.62       1048.53        46.81 o                         
  -2  -4   7       1304.04       1258.48        40.69 o                         
  -1  -4   7      16149.54      16019.80       190.69 o                         
   0  -4   7       5081.30       5238.50        82.75 o                         
   1  -4   7       1293.62       1389.85        36.43 o                         
   2  -4   7       9547.58       9495.63       109.02 o                         
   3  -4   7       4213.27       4255.44        73.25 o                         
   4  -4   7         29.91         -2.70        11.76 o                         
   5  -4   7       1002.36        933.57        62.05 o                         
  -5  -3   7         30.10         18.33        22.83 o                         
  -4  -3   7       3176.85       3269.90       112.13 o                         
  -3  -3   7       4471.77       4556.41       101.88 o                         
  -2  -3   7       2503.46       2607.90        63.20 o                         
  -1  -3   7       9563.79       9723.51       132.23 o                         
   0  -3   7      18398.37      18804.01       233.09 o                         
   1  -3   7        566.19        547.14        20.65 o                         
   2  -3   7       1548.98       1606.84        41.46 o                         
   3  -3   7       7125.53       7272.21       101.58 o                         
   4  -3   7       2433.23       2494.69        65.62 o                         
   5  -3   7         44.08         -5.58        23.34 o                         
  -5  -2   7       1883.18       1798.61        88.39 o                         
  -4  -2   7        156.06        185.73        30.26 o                         
  -3  -2   7       3768.71       3681.91        73.93 o                         
  -2  -2   7       8193.89       7965.75       122.02 o                         
  -1  -2   7         67.78         77.13        10.98 o                         
   0  -2   7       1897.01       1618.46        43.97 o                         
   1  -2   7      18591.04      18727.16       219.66 o                         
   2  -2   7       3539.88       3564.55        60.48 o                         
   3  -2   7       4048.21       4137.29        73.44 o                         
   4  -2   7       3662.76       3807.37        77.52 o                         
   5  -2   7        376.98        295.95        32.14 o                         
  -5  -1   7       4696.24       4831.50       126.83 o                         
  -4  -1   7       1143.78       1107.10        51.66 o                         
  -3  -1   7         75.95         65.79        10.15 o                         
  -2  -1   7      14922.68      14849.34       194.77 o                         
  -1  -1   7      13483.37      13809.02       162.64 o                         
   0  -1   7          6.65         14.76         5.45 o                         
   1  -1   7      14823.63      14927.17       127.37 o                         
   2  -1   7       9501.87       9837.17       109.54 o                         
   3  -1   7        115.52        100.35        12.42 o                         
   4  -1   7       1188.17       1223.06        45.72 o                         
   5  -1   7       2581.54       2520.08        80.82 o                         
  -5   0   7        982.75       1178.42        91.78 o                         
  -4   0   7       5322.61       5481.63       111.66 o                         
  -3   0   7       5420.91       5590.07        99.84 o                         
  -2   0   7       5923.43       6012.56        94.10 o                         
  -1   0   7      21663.13      21796.04       489.48 o                         
   0   0   7       8102.82       8014.84        92.35 o                         
   1   0   7       1192.12       1223.80        28.26 o                         
   2   0   7      10171.52      10324.42       134.98 o                         
   3   0   7       3534.27       3585.89        73.44 o                         
   4   0   7          0.20         -6.40         8.54 o                         
  -5   1   7        131.45         85.11        17.16 o                         
  -4   1   7       1917.51       2003.37        62.02 o                         
  -3   1   7       9948.68      10089.38       145.61 o                         
  -2   1   7        717.25        735.76        29.50 o                         
  -1   1   7        455.04        399.99        23.19 o                         
   0   1   7      24395.76      23972.91       211.82 o                         
   1   1   7       5382.00       5499.51        77.20 o                         
   2   1   7       1487.44       1512.77        39.79 o                         
   3   1   7       5181.06       5229.75        80.93 o                         
   4   1   7       2641.47       2646.87        62.34 o                         
  -5   2   7       1201.78       1213.90        65.86 o                         
  -4   2   7        197.97        121.50        22.53 o                         
  -3   2   7       6899.43       6812.46       140.90 o                         
  -2   2   7      13128.95      13221.77       167.35 o                         
  -1   2   7        613.86        660.29        23.40 o                         
   0   2   7       7014.87       6885.49       112.06 o                         
   1   2   7      10163.15      10196.49       109.41 o                         
   2   2   7       3212.82       3299.97        62.17 o                         
   3   2   7       1176.58       1243.53        40.60 o                         
   4   2   7       6349.47       6423.85       118.22 o                         
  -5   3   7       1942.34       1999.16        86.22 o                         
  -4   3   7       3523.97       3636.90       100.44 o                         
  -3   3   7       1417.98       1435.00        39.83 o                         
  -2   3   7       8117.34       8122.02       109.50 o                         
  -1   3   7      15283.42      14904.04       163.50 o                         
   0   3   7         12.83         10.90         4.63 o                         
   1   3   7      11629.20      11935.63       144.99 o                         
   2   3   7       8698.05       8703.02        99.46 o                         
   3   3   7         22.55         24.98        10.66 o                         
   4   3   7       1368.91       1324.07        59.60 o                         
  -5   4   7        342.47        238.07        51.41 o                         
  -4   4   7       8049.13       8316.41       137.62 o                         
  -3   4   7       2491.64       2349.92        65.81 o                         
  -2   4   7        595.11        615.82        27.64 o                         
  -1   4   7      22508.44      22329.81       224.79 o                         
   0   4   7       6122.04       6142.87        93.13 o                         
   1   4   7        411.77        434.98        23.82 o                         
   2   4   7       6283.46       6553.05       100.75 o                         
   3   4   7       4698.44       4806.08        98.42 o                         
   4   4   7          4.68         -0.52        15.26 o                         
  -5   5   7        620.75        545.13        45.77 o                         
  -4   5   7       4773.85       4851.09       106.71 o                         
  -3   5   7      11205.49      11179.33       150.02 o                         
  -2   5   7       2528.87       2486.49        55.31 o                         
  -1   5   7       3016.99       3058.89        57.74 o                         
   0   5   7      10935.09      10831.18       138.19 o                         
   1   5   7       6505.16       6579.61       123.21 o                         
   2   5   7        514.02        522.42        36.93 o                         
   3   5   7       6002.60       6325.06       124.45 o                         
   4   5   7       1391.37       1397.25        87.54 o                         
  -5   6   7       3456.54       3673.80       121.58 o                         
  -4   6   7         52.55         24.44        13.55 o                         
  -3   6   7       1593.12       1644.13        53.90 o                         
  -2   6   7      15565.94      15282.07       175.88 o                         
  -1   6   7       2111.88       2240.79        50.81 o                         
   0   6   7       5255.83       5455.85        98.59 o                         
   1   6   7      11418.71      11383.54       281.00 o                         
   2   6   7       1214.51       1399.04        62.16 o                         
   3   6   7        481.78        554.94        35.40 o                         
   4   6   7       2656.08       2390.04        93.35 o                         
  -5   7   7       3390.07       3625.53       122.08 o                         
  -4   7   7       2889.11       2705.46        92.98 o                         
  -3   7   7        160.46        123.00        19.80 o                         
  -2   7   7       9039.14       8937.80       129.23 o                         
  -1   7   7       5079.41       5142.90        89.91 o                         
   0   7   7        265.72        290.93        23.15 o                         
   1   7   7       4207.60       4246.32        78.63 o                         
   2   7   7       7649.43       7815.72       157.88 o                         
   3   7   7        173.88        102.85        22.87 o                         
  -5   8   7        913.59        891.79        55.24 o                         
  -4   8   7       3851.75       3929.12        94.33 o                         
  -3   8   7       3420.86       3566.68       107.80 o                         
  -2   8   7       1026.60       1059.34        41.21 o                         
  -1   8   7       7276.89       7285.12       125.69 o                         
   0   8   7       6089.49       6181.84       103.78 o                         
   1   8   7        235.59        158.56        19.74 o                         
   2   8   7       3543.61       3551.65       104.42 o                         
   3   8   7       1929.78       2029.43        83.98 o                         
  -5   9   7        146.04        113.70        28.55 o                         
  -4   9   7        501.53        497.51        35.30 o                         
  -3   9   7       9880.20      10071.44       178.85 o                         
  -2   9   7       1073.68       1107.55        41.12 o                         
  -1   9   7       1934.46       1967.08        58.17 o                         
   0   9   7      10472.18      10897.51       164.04 o                         
   1   9   7       3228.21       3344.60        79.57 o                         
   2   9   7         74.05         80.20        17.31 o                         
   3   9   7       2723.83       2722.18       111.73 o                         
  -4  10   7        207.87        141.75        27.87 o                         
  -3  10   7       4087.77       4311.62       108.62 o                         
  -2  10   7       4759.66       4941.34        98.21 o                         
  -1  10   7       2350.61       2308.59        76.80 o                         
   0  10   7       2423.68       2577.34        79.14 o                         
   1  10   7       8216.64       8538.53       174.44 o                         
   2  10   7        852.60        910.13        53.87 o                         
  -4  11   7       2916.19       3017.93       175.71 o                         
  -3  11   7          0.09        -12.28        12.28 o                         
  -2  11   7       3236.84       3505.43       108.05 o                         
  -1  11   7       7470.13       7680.55       190.05 o                         
   0  11   7        100.65         97.11        17.07 o                         
   1  11   7        751.32        778.57        46.71 o                         
   2  11   7       2400.56       2538.09       109.31 o                         
  -4  12   7       4171.49       4353.95       118.79 o                         
  -3  12   7       1466.75       1473.06        62.15 o                         
  -2  12   7          2.80          1.55        11.61 o                         
  -1  12   7       4783.18       4967.64       106.93 o                         
   0  12   7       3105.94       3141.56        80.25 o                         
   1  12   7         60.06         17.57        20.68 o                         
   2  12   7       1631.35       1429.42        89.66 o                         
  -3  13   7       2891.92       3189.30       113.82 o                         
  -2  13   7       1923.45       1872.00        73.54 o                         
  -1  13   7        818.29        827.64        56.92 o                         
   0  13   7       3416.48       3340.40       110.84 o                         
   1  13   7        986.60       1040.83        77.57 o                         
  -3  14   7        969.14       1025.76        73.68 o                         
  -2  14   7       4131.58       4471.46       125.25 o                         
  -1  14   7        227.79        137.20        24.87 o                         
   0  14   7        241.52        165.76        34.44 o                         
  -2  15   7       1865.44       1747.37       136.83 o                         
  -1  15   7       3116.61       3075.31       106.61 o                         
  -1 -15   8        305.30        217.00        67.88 o                         
   0 -15   8       4635.62       4792.46       161.57 o                         
   1 -15   8        320.66        266.98        61.91 o                         
   2 -15   8        214.68         89.52        32.74 o                         
  -2 -14   8       1966.11       2049.55        96.35 o                         
  -1 -14   8         59.28         46.14        17.90 o                         
   0 -14   8       1548.37       1629.92       125.56 o                         
   1 -14   8       2235.39       2264.82        78.79 o                         
   2 -14   8        839.94        688.00        68.50 o                         
   3 -14   8       1470.03       1521.87       102.87 o                         
  -2 -13   8       1552.71       1701.37        87.70 o                         
  -1 -13   8       2417.33       2423.87        79.17 o                         
   0 -13   8          7.54          9.10        12.97 o                         
   1 -13   8       1758.40       1734.69        73.50 o                         
   2 -13   8       5146.13       5446.03       164.95 o                         
   3 -13   8         60.97         -5.80        21.98 o                         
  -3 -12   8        625.45        565.89        85.62 o                         
  -2 -12   8        143.32         91.41        23.29 o                         
  -1 -12   8       5370.40       5572.74       122.84 o                         
   0 -12   8       2150.72       2217.90        74.09 o                         
   1 -12   8          0.10         -4.53        11.51 o                         
   2 -12   8       4306.33       4537.42       118.81 o                         
   3 -12   8       2879.57       2689.58       100.85 o                         
  -3 -11   8       1988.65       1984.21        88.36 o                         
  -2 -11   8        724.23        670.47        46.22 o                         
  -1 -11   8        537.47        582.87        42.65 o                         
   0 -11   8       5981.32       6143.94       147.89 o                         
   1 -11   8       4072.73       4113.36       105.81 o                         
   2 -11   8       1112.87       1156.69        59.47 o                         
   3 -11   8       1961.75       1885.96        83.50 o                         
   4 -11   8       1262.32       1257.37        82.82 o                         
  -3 -10   8       1288.35       1464.75        64.32 o                         
  -2 -10   8       6960.19       7036.20       146.62 o                         
  -1 -10   8        364.36        336.12        35.07 o                         
   0 -10   8       2018.97       2087.40        88.41 o                         
   1 -10   8       6673.07       6930.63       127.93 o                         
   2 -10   8        767.94        825.21        58.74 o                         
   3 -10   8         67.73         41.59        16.04 o                         
   4 -10   8       3594.25       3861.23       132.78 o                         
  -4  -9   8       1797.71       1593.19        75.21 o                         
  -3  -9   8         50.86         15.01        14.65 o                         
  -2  -9   8       4852.78       4927.20       101.33 o                         
  -1  -9   8       3208.93       3217.91        77.16 o                         
   0  -9   8        511.21        418.92        37.30 o                         
   1  -9   8       3342.87       3480.70        78.34 o                         
   2  -9   8       5596.70       5776.59       115.04 o                         
   3  -9   8        582.83        604.54        39.49 o                         
   4  -9   8       2072.98       2133.73       113.54 o                         
  -4  -8   8       2561.31       2721.14       114.90 o                         
  -3  -8   8       1079.24       1044.42        58.86 o                         
  -2  -8   8          1.87         -6.96         6.96 o                         
  -1  -8   8       4372.80       4380.35        79.13 o                         
   0  -8   8       9181.86       9219.86       161.28 o                         
   1  -8   8        373.93        321.90        23.56 o                         
   2  -8   8       3468.34       3437.59        86.66 o                         
   3  -8   8       4708.79       4663.34        91.86 o                         
   4  -8   8          4.99        -19.32        29.76 o                         
  -4  -7   8        531.90        704.50        83.46 o                         
  -3  -7   8       5722.43       5815.33       124.52 o                         
  -2  -7   8       1843.49       1794.01        52.64 o                         
  -1  -7   8        794.61        887.82        40.73 o                         
   0  -7   8      11707.49      11698.05       164.65 o                         
   1  -7   8       3917.14       3984.62        77.36 o                         
   2  -7   8        111.38         92.12        10.61 o                         
   3  -7   8       7748.43       7745.24       142.05 o                         
   4  -7   8       1629.77       1628.12        60.37 o                         
  -4  -6   8        122.99         85.25        19.07 o                         
  -3  -6   8       1301.00       1404.81        57.18 o                         
  -2  -6   8       7314.00       7489.21       124.97 o                         
  -1  -6   8       2000.48       2089.86        70.94 o                         
   0  -6   8       5823.95       5900.72        93.13 o                         
   1  -6   8       8093.22       8003.25       137.69 o                         
   2  -6   8       1996.93       1931.77        43.93 o                         
   3  -6   8        676.42        713.83        34.84 o                         
   4  -6   8       2716.63       2877.30        74.64 o                         
  -5  -5   8       1525.31       1625.08        97.33 o                         
  -4  -5   8       1866.57       1962.23        72.12 o                         
  -3  -5   8        183.00         83.69        18.46 o                         
  -2  -5   8       5252.05       5283.07       111.02 o                         
  -1  -5   8       9747.56       9860.73       151.62 o                         
   0  -5   8         27.28         26.77         6.50 o                         
   1  -5   8        748.34        713.36        31.20 o                         
   2  -5   8      11244.03      11361.85       118.09 o                         
   3  -5   8       1052.01        988.59        38.73 o                         
   4  -5   8        395.12        400.80        27.88 o                         
  -5  -4   8        221.08        158.66        32.72 o                         
  -4  -4   8       3261.51       3264.63       114.50 o                         
  -3  -4   8       1721.46       1789.01        63.23 o                         
  -2  -4   8        197.87        239.99        22.41 o                         
  -1  -4   8       6278.24       5949.40       100.06 o                         
   0  -4   8      11425.80      11705.20       144.52 o                         
   1  -4   8        564.28        607.24        28.65 o                         
   2  -4   8      11139.29      11171.06       123.46 o                         
   3  -4   8       3503.29       3642.26        68.84 o                         
   4  -4   8        147.96        102.90        14.34 o                         
  -5  -3   8        310.33        220.23        37.14 o                         
  -4  -3   8        116.19        155.01        28.45 o                         
  -3  -3   8       6856.81       6951.68       113.57 o                         
  -2  -3   8       4991.02       5304.07        99.23 o                         
  -1  -3   8       2185.35       2118.49        59.12 o                         
   0  -3   8      10814.18      11073.57       147.76 o                         
   1  -3   8       4557.00       4569.81        72.42 o                         
   2  -3   8        575.08        625.04        26.66 o                         
   3  -3   8       3018.35       3058.46        63.29 o                         
   4  -3   8       2584.18       2532.68        64.47 o                         
  -5  -2   8       2492.40       2523.07       105.12 o                         
  -4  -2   8        741.30        748.63        54.41 o                         
  -3  -2   8       3156.73       3286.72        83.79 o                         
  -2  -2   8      11974.48      12219.08       229.98 o                         
  -1  -2   8       2240.41       2365.02        62.97 o                         
   0  -2   8       1175.79       1144.14        38.80 o                         
   1  -2   8      16583.80      17013.62       163.11 o                         
   2  -2   8       1518.84       1571.13        47.46 o                         
   3  -2   8          7.48          5.16         7.29 o                         
   4  -2   8       3322.44       3498.98        79.37 o                         
  -5  -1   8        869.61        802.30        55.55 o                         
  -4  -1   8       2056.63       1913.12        96.51 o                         
  -3  -1   8         42.35         21.86         8.59 o                         
  -2  -1   8       3618.40       3541.42        73.30 o                         
  -1  -1   8      11817.57      11807.35       150.27 o                         
   0  -1   8        949.89        870.59        42.48 o                         
   1  -1   8       5491.42       5484.38        70.24 o                         
   2  -1   8       6910.83       6960.01        89.36 o                         
   3  -1   8       2325.59       2407.99        56.44 o                         
   4  -1   8       1242.62       1375.80        46.74 o                         
  -5   0   8         59.33         20.37        25.64 o                         
  -4   0   8       3262.67       3243.22        98.43 o                         
  -3   0   8       4297.97       4382.53        86.20 o                         
  -2   0   8         78.92         51.49        10.64 o                         
  -1   0   8       3611.12       3358.61        90.43 o                         
   0   0   8       7915.47       7780.51       115.69 o                         
   1   0   8        585.28        656.42        22.66 o                         
   2   0   8       2714.68       2783.74        56.27 o                         
   3   0   8       5837.55       5941.75        93.84 o                         
   4   0   8         49.56         19.37        10.68 o                         
  -5   1   8        434.58        252.20        42.19 o                         
  -4   1   8       1402.13       1259.96        66.77 o                         
  -3   1   8       7368.19       7549.94       123.48 o                         
  -2   1   8       5082.53       5151.88        96.33 o                         
  -1   1   8        213.56        249.32        17.90 o                         
   0   1   8      19341.18      19820.70       187.32 o                         
   1   1   8       3288.81       3295.86        56.06 o                         
   2   1   8          0.07         -4.18         5.18 o                         
   3   1   8       2644.03       2666.09        60.11 o                         
   4   1   8       1487.73       1577.30        52.14 o                         
  -5   2   8       2612.51       2272.98        98.28 o                         
  -4   2   8        206.50        146.04        27.51 o                         
  -3   2   8       1751.54       1717.05        49.20 o                         
  -2   2   8       8834.36       8788.19       117.26 o                         
  -1   2   8       1158.57        986.16        35.40 o                         
   0   2   8       2799.68       2905.09        58.87 o                         
   1   2   8       7676.60       7651.82       104.93 o                         
   2   2   8       2866.80       2677.59        56.09 o                         
   3   2   8       1088.95       1146.59        40.50 o                         
   4   2   8       1912.59       1735.55        70.28 o                         
  -5   3   8       2185.12       2186.16        93.49 o                         
  -4   3   8       4151.46       4096.26       139.87 o                         
  -3   3   8        892.26        937.77        34.48 o                         
  -2   3   8       1077.47       1033.59        34.58 o                         
  -1   3   8       9328.91       9579.54       134.55 o                         
   0   3   8       1447.82       1517.88        37.60 o                         
   1   3   8        715.24        731.66        30.87 o                         
   2   3   8       6784.97       6878.69        95.42 o                         
   3   3   8        458.93        446.11        35.61 o                         
   4   3   8        131.31         82.86        21.96 o                         
  -5   4   8        106.88         59.28        27.24 o                         
  -4   4   8       1720.00       1791.59        59.29 o                         
  -3   4   8       5068.23       5141.21        87.01 o                         
  -2   4   8         65.94         71.77        10.33 o                         
  -1   4   8       9791.94       9862.77       129.47 o                         
   0   4   8       5394.81       5477.68        85.30 o                         
   1   4   8        835.91        795.07        33.50 o                         
   2   4   8       2279.74       2338.04        55.69 o                         
   3   4   8       3539.36       3475.52        79.86 o                         
   4   4   8        606.09        370.94        52.97 o                         
  -5   5   8        277.44        205.86        52.31 o                         
  -4   5   8          6.45         -5.33        13.01 o                         
  -3   5   8       2738.13       2806.72       106.67 o                         
  -2   5   8        543.86        501.42        25.65 o                         
  -1   5   8        294.01        285.05        23.63 o                         
   0   5   8       5022.61       5245.67        92.65 o                         
   1   5   8       4414.05       4357.33        94.03 o                         
   2   5   8        662.81        601.45        43.06 o                         
   3   5   8       1023.77        998.41        44.00 o                         
   4   5   8       1059.69       1071.54        66.87 o                         
  -5   6   8       1607.06       1725.66        82.58 o                         
  -4   6   8        785.35        803.03        46.51 o                         
  -3   6   8        865.55        898.17        48.17 o                         
  -2   6   8       6333.31       6350.25       106.01 o                         
  -1   6   8       1365.40       1308.08        39.86 o                         
   0   6   8         34.78         18.29         8.14 o                         
   1   6   8       4408.82       4345.62        90.30 o                         
   2   6   8       1004.88        970.72        59.10 o                         
   3   6   8          9.78        -14.43        14.43 o                         
  -5   7   8        566.82        484.98        44.93 o                         
  -4   7   8       2939.96       3028.46        88.90 o                         
  -3   7   8         10.70          2.91         9.79 o                         
  -2   7   8       3831.94       3926.28        79.13 o                         
  -1   7   8       7837.35       8029.32       131.02 o                         
   0   7   8       1497.58       1439.63        48.26 o                         
   1   7   8       1573.72       1530.01        50.34 o                         
   2   7   8       2760.19       2591.92        92.41 o                         
   3   7   8       1030.55       1087.61        69.71 o                         
  -5   8   8         73.24         30.95        20.13 o                         
  -4   8   8       1378.19       1393.94        52.99 o                         
  -3   8   8       1418.35       1530.06        57.26 o                         
  -2   8   8        330.38        303.33        24.48 o                         
  -1   8   8       1710.66       1699.32        52.88 o                         
   0   8   8       3774.99       3950.64        84.70 o                         
   1   8   8         34.82         19.15        10.54 o                         
   2   8   8        433.69        430.89        35.77 o                         
   3   8   8       1748.88       1717.43       115.38 o                         
  -4   9   8         55.48          9.34        17.08 o                         
  -3   9   8       2448.41       2435.77        76.48 o                         
  -2   9   8       1989.44       2045.03        63.20 o                         
  -1   9   8        339.84        331.96        27.88 o                         
   0   9   8        950.48        844.56        48.03 o                         
   1   9   8       1493.33       1529.61        53.31 o                         
   2   9   8        254.86        150.32        22.68 o                         
   3   9   8        792.51        850.11       107.15 o                         
  -4  10   8         77.09         36.02        19.71 o                         
  -3  10   8        234.47        204.50        33.19 o                         
  -2  10   8       2955.86       3133.82        77.07 o                         
  -1  10   8        549.84        539.19        42.31 o                         
   0  10   8        681.54        704.12        43.30 o                         
   1  10   8       1592.00       1524.74        60.04 o                         
   2  10   8       1004.22        958.80        63.43 o                         
  -4  11   8        859.87        998.74       109.03 o                         
  -3  11   8        239.80        164.43        21.53 o                         
  -2  11   8        302.83        225.29        26.26 o                         
  -1  11   8       1718.18       1754.56        65.96 o                         
   0  11   8         10.27          8.27        10.99 o                         
   1  11   8        391.19        343.99        40.25 o                         
   2  11   8       1478.93       1354.76       104.30 o                         
  -4  12   8        863.26        839.13       105.20 o                         
  -3  12   8       1368.05       1483.21        70.55 o                         
  -2  12   8         90.41         67.25        18.21 o                         
  -1  12   8        698.68        649.04        41.87 o                         
   0  12   8       1773.98       1849.14       123.77 o                         
   1  12   8        502.57        425.64        82.10 o                         
  -3  13   8        892.67        815.84        67.40 o                         
  -2  13   8        536.32        487.94        56.53 o                         
  -1  13   8         39.33          4.23        16.53 o                         
   0  13   8        617.33        607.73        59.66 o                         
   1  13   8       1167.29       1175.62        83.82 o                         
  -2  14   8        675.38        658.78        76.64 o                         
  -1  14   8        370.14        255.11        32.62 o                         
   0  14   8          1.29          8.95        23.91 o                         
   0 -15   9        534.62        398.20        78.77 o                         
   1 -15   9       1412.33       1513.79        95.89 o                         
  -1 -14   9        352.79        250.05        38.14 o                         
   0 -14   9         41.59          7.03        20.09 o                         
   1 -14   9       1335.20       1230.56        66.82 o                         
   2 -14   9        229.63        122.21        62.90 o                         
  -2 -13   9        387.00        373.78        47.90 o                         
  -1 -13   9       1092.29       1128.37        52.85 o                         
   0 -13   9        943.15        967.98        79.25 o                         
   1 -13   9        177.40        133.41        21.46 o                         
   2 -13   9        613.29        530.87        54.34 o                         
   3 -13   9        253.27        148.58        32.81 o                         
  -2 -12   9         56.90         24.72        23.93 o                         
  -1 -12   9        182.61        119.16        20.08 o                         
   0 -12   9        948.20       1033.65        63.79 o                         
   1 -12   9          8.26          1.77        11.49 o                         
   2 -12   9        123.57         66.39        20.02 o                         
   3 -12   9       1115.69       1188.06        89.97 o                         
  -3 -11   9        587.66        468.29        63.14 o                         
  -2 -11   9        158.71        128.20        41.30 o                         
  -1 -11   9        598.71        585.82        44.96 o                         
   0 -11   9        714.30        717.80        47.73 o                         
   1 -11   9        429.99        469.04        37.63 o                         
   2 -11   9         92.34        101.73        21.20 o                         
   3 -11   9        719.91        732.37        58.07 o                         
  -3 -10   9        109.92         83.49        22.46 o                         
  -2 -10   9        374.61        271.48        40.41 o                         
  -1 -10   9       1929.86       1925.90        60.54 o                         
   0 -10   9        147.46         69.36        17.75 o                         
   1 -10   9       1732.54       1648.54        63.31 o                         
   2 -10   9       1242.33       1164.69        48.06 o                         
   3 -10   9          9.73          7.46        16.31 o                         
   4 -10   9        346.88        201.46        44.29 o                         
  -4  -9   9        591.38        418.04       111.35 o                         
  -3  -9   9         90.57         33.33        16.47 o                         
  -2  -9   9         40.49         30.33        10.93 o                         
  -1  -9   9       2432.36       2397.99        68.41 o                         
   0  -9   9        106.64         71.23        19.72 o                         
   1  -9   9         76.30         46.73        11.53 o                         
   2  -9   9       1560.19       1537.09        52.37 o                         
   3  -9   9        107.45         52.12        14.02 o                         
   4  -9   9          1.71         -6.81        20.01 o                         
  -4  -8   9        201.28         82.11        32.53 o                         
  -3  -8   9        693.46        611.63        70.19 o                         
  -2  -8   9        967.18        976.93        43.65 o                         
  -1  -8   9        745.56        662.04        35.83 o                         
   0  -8   9        350.95        412.69        27.33 o                         
   1  -8   9        754.42        646.29        32.56 o                         
   2  -8   9         59.69         41.22        10.20 o                         
   3  -8   9        423.37        437.73        30.31 o                         
   4  -8   9         51.23         39.64        21.30 o                         
  -4  -7   9         64.73         12.47        31.65 o                         
  -3  -7   9        152.32         75.35        18.55 o                         
  -2  -7   9        665.59        663.35        33.72 o                         
  -1  -7   9          1.06          6.42         9.15 o                         
   0  -7   9        135.79        122.90        16.45 o                         
   1  -7   9       3000.20       3043.30        68.52 o                         
   2  -7   9         40.10         22.03         7.76 o                         
   3  -7   9        227.06        205.10        19.80 o                         
   4  -7   9        715.88        621.17        60.10 o                         
  -4  -6   9         62.68         13.67        20.02 o                         
  -3  -6   9         53.07         55.21        13.93 o                         
  -2  -6   9        791.81        719.09        37.21 o                         
  -1  -6   9         61.38         42.73        10.68 o                         
   0  -6   9        114.03        117.85        22.97 o                         
   1  -6   9       2222.82       2256.64        56.80 o                         
   2  -6   9          6.73          5.14         6.76 o                         
   3  -6   9        122.22         67.87        11.92 o                         
   4  -6   9        338.82        213.13        29.92 o                         
  -4  -5   9        304.41        232.41        42.52 o                         
  -3  -5   9       1313.36       1431.60        63.79 o                         
  -2  -5   9        182.81        184.86        21.55 o                         
  -1  -5   9       1920.45       1887.65        55.41 o                         
   0  -5   9        769.00        724.24        34.83 o                         
   1  -5   9        622.03        607.58        32.20 o                         
   2  -5   9         83.58         78.35         9.79 o                         
   3  -5   9         93.50         60.71        12.77 o                         
   4  -5   9          1.18        -11.21        11.21 o                         
  -5  -4   9          0.49         -4.34        29.65 o                         
  -4  -4   9         41.03         41.50        16.17 o                         
  -3  -4   9        712.39        707.56        42.89 o                         
  -2  -4   9         99.36         81.16        14.86 o                         
  -1  -4   9         90.47         86.40        13.00 o                         
   0  -4   9       2467.15       2597.05        65.01 o                         
   1  -4   9         50.81         25.14         7.37 o                         
   2  -4   9         13.57         12.02         6.76 o                         
   3  -4   9       1896.27       1834.75        58.41 o                         
   4  -4   9        106.93        117.17        21.40 o                         
  -5  -3   9         51.52         11.57        25.36 o                         
  -4  -3   9        243.56        127.63        32.58 o                         
  -3  -3   9        375.26        366.78        26.32 o                         
  -2  -3   9         90.83         55.25        11.37 o                         
  -1  -3   9        761.58        725.86        32.85 o                         
   0  -3   9        183.01        203.03        17.79 o                         
   1  -3   9         48.77         54.41        10.82 o                         
   2  -3   9         85.09         67.62        11.32 o                         
   3  -3   9        320.32        321.81        22.48 o                         
   4  -3   9        104.51        103.49        17.41 o                         
  -5  -2   9         41.37         -8.91        22.62 o                         
  -4  -2   9        588.55        552.75        49.02 o                         
  -3  -2   9         16.00         19.83         8.32 o                         
  -2  -2   9        587.76        632.72        34.61 o                         
  -1  -2   9       1350.69       1398.85        40.90 o                         
   0  -2   9         37.17         33.99         8.25 o                         
   1  -2   9          7.18          7.00         4.97 o                         
   2  -2   9        174.27        161.74        13.99 o                         
   3  -2   9         52.32         29.47         8.46 o                         
   4  -2   9          2.13         10.92        10.78 o                         
  -5  -1   9        104.74         22.05        22.21 o                         
  -4  -1   9        329.31        307.69        29.99 o                         
  -3  -1   9        354.17        396.11        26.89 o                         
  -2  -1   9        279.93        252.34        23.62 o                         
  -1  -1   9       1392.10       1453.81        44.61 o                         
   0  -1   9         64.38         43.02         8.43 o                         
   1  -1   9         68.46         52.73         8.53 o                         
   2  -1   9       1302.40       1296.10        36.95 o                         
   3  -1   9         46.24         40.96        10.02 o                         
   4  -1   9          0.18         -8.41        12.85 o                         
  -5   0   9        267.63        229.88        59.66 o                         
  -4   0   9         18.34         20.07        11.50 o                         
  -3   0   9          3.83         -0.78         8.03 o                         
  -2   0   9        369.65        363.76        24.69 o                         
  -1   0   9        371.63        352.87        22.34 o                         
   0   0   9        153.19        111.85        11.34 o                         
   1   0   9         10.25         10.19         4.48 o                         
   2   0   9         24.37         19.44         6.58 o                         
   3   0   9        141.05        138.31        16.95 o                         
   4   0   9         75.06         -3.45        12.33 o                         
  -5   1   9        282.33        179.34        33.71 o                         
  -4   1   9        373.43        369.73        37.11 o                         
  -3   1   9         21.10         12.01         7.75 o                         
  -2   1   9        858.60        878.46        41.47 o                         
  -1   1   9        135.39         99.24        19.69 o                         
   0   1   9         72.32         76.55         8.84 o                         
   1   1   9       1191.49       1210.62        33.44 o                         
   2   1   9          2.37         -5.50         6.42 o                         
   3   1   9          9.60         -7.76         7.76 o                         
   4   1   9         44.34          5.63        19.17 o                         
  -5   2   9          7.32         -9.35        19.22 o                         
  -4   2   9        484.68        536.02        38.58 o                         
  -3   2   9        490.70        478.61        31.80 o                         
  -2   2   9        141.29        133.80        17.83 o                         
  -1   2   9         64.52         46.77        10.57 o                         
   0   2   9        143.44        116.41        11.70 o                         
   1   2   9        912.86        922.11        32.83 o                         
   2   2   9         48.02         39.49        10.15 o                         
   3   2   9         19.09         26.79        13.64 o                         
   4   2   9          0.18          5.53        27.00 o                         
  -5   3   9         79.23         77.14        23.52 o                         
  -4   3   9          0.41         -9.34         9.34 o                         
  -3   3   9         47.84         34.94         9.06 o                         
  -2   3   9        245.59        226.56        18.09 o                         
  -1   3   9        697.67        645.51        31.52 o                         
   0   3   9          3.50         -0.26         3.99 o                         
   1   3   9         57.54         22.79         6.81 o                         
   2   3   9         76.81         58.62        10.07 o                         
   3   3   9         10.74         26.59         9.51 o                         
   4   3   9         16.39        -17.60        19.39 o                         
  -5   4   9          0.86        -21.75        21.75 o                         
  -4   4   9          0.15         -5.35         8.97 o                         
  -3   4   9        280.61        273.75        22.74 o                         
  -2   4   9         15.16         -1.87         6.55 o                         
  -1   4   9         91.02         62.40        10.20 o                         
   0   4   9        975.81        958.88        36.41 o                         
   1   4   9        814.02        810.77        35.31 o                         
   2   4   9         18.48          3.23         9.99 o                         
   3   4   9          8.80         25.93        12.05 o                         
   4   4   9         73.99          0.38        22.91 o                         
  -5   5   9        135.87        118.73        34.29 o                         
  -4   5   9        268.68        291.19        28.95 o                         
  -3   5   9         54.99         34.38         8.50 o                         
  -2   5   9          0.91         -6.20         6.20 o                         
  -1   5   9         78.54         75.98        10.44 o                         
   0   5   9         84.59         75.73        11.98 o                         
   1   5   9        362.84        334.93        24.67 o                         
   2   5   9         14.12         21.25        14.32 o                         
   3   5   9        109.71         86.03        17.12 o                         
  -5   6   9         44.43        -11.68        18.87 o                         
  -4   6   9          0.02          8.59        12.18 o                         
  -3   6   9          3.96         -7.50        11.70 o                         
  -2   6   9       1216.31       1226.74        42.66 o                         
  -1   6   9         44.00         33.19         8.26 o                         
   0   6   9         58.08         46.25        10.14 o                         
   1   6   9        182.01        166.09        19.29 o                         
   2   6   9         21.13         41.36        24.35 o                         
   3   6   9         48.71         39.72        19.52 o                         
  -5   7   9        229.95        179.47        32.58 o                         
  -4   7   9         30.87         16.87        12.65 o                         
  -3   7   9         34.62          4.33         9.96 o                         
  -2   7   9        368.88        388.46        25.94 o                         
  -1   7   9         23.53         22.76         9.17 o                         
   0   7   9       1498.41       1518.32        51.71 o                         
   1   7   9         58.71         48.49        11.53 o                         
   2   7   9          8.06          8.16        15.28 o                         
   3   7   9        119.72         71.99        25.52 o                         
  -4   8   9         43.65          7.09        23.82 o                         
  -3   8   9        481.88        553.58        36.62 o                         
  -2   8   9         23.16         16.72        11.14 o                         
  -1   8   9          5.37         -2.00         7.85 o                         
   0   8   9        175.06        123.77        17.35 o                         
   1   8   9          2.56         -2.43         9.56 o                         
   2   8   9         77.95         60.84        17.47 o                         
   3   8   9        109.91          3.66        27.93 o                         
  -4   9   9         49.62         35.33        17.62 o                         
  -3   9   9        311.10        229.37        39.17 o                         
  -2   9   9         14.49          2.79        11.93 o                         
  -1   9   9        314.26        292.02        31.85 o                         
   0   9   9         40.16         32.02        14.86 o                         
   1   9   9         40.58         33.55        11.52 o                         
   2   9   9        121.56         82.07        30.15 o                         
  -4  10   9         82.71         52.91        22.69 o                         
  -3  10   9         38.27         54.06        14.88 o                         
  -2  10   9          3.06        -12.17        12.17 o                         
  -1  10   9       1238.91       1206.23        52.25 o                         
   0  10   9        178.93        118.50        17.39 o                         
   1  10   9        116.76         90.48        17.39 o                         
   2  10   9        135.67         72.72        31.60 o                         
  -4  11   9        637.34        572.80        58.65 o                         
  -3  11   9          8.95        -15.43        15.43 o                         
  -2  11   9        351.19        354.39        34.17 o                         
  -1  11   9        278.68        225.51        36.01 o                         
   0  11   9          8.57          4.73        14.37 o                         
   1  11   9          8.29        -18.78        18.78 o                         
  -3  12   9         29.23         -9.48        20.41 o                         
  -2  12   9        557.96        522.10        66.06 o                         
  -1  12   9        176.68        148.27        31.04 o                         
   0  12   9        218.10        192.08        38.00 o                         
   1  12   9        421.97        423.27        63.58 o                         
  -3  13   9         33.69         29.42        25.71 o                         
  -2  13   9       1175.86       1136.45        71.78 o                         
  -1  13   9          3.12         12.38        34.54 o                         
   0  13   9         30.26         12.95        20.81 o                         
  -2  14   9        202.11        171.58        47.41 o                         
  -1  14   9         46.80         15.16        23.43 o                         
   0 -15  10        143.13        110.21        28.46 o                         
  -1 -14  10         54.94         69.23        49.25 o                         
   0 -14  10         79.99         78.02        22.78 o                         
   1 -14  10        372.25        369.69        65.47 o                         
   2 -14  10        225.97        130.64        30.49 o                         
  -2 -13  10        397.94        225.74        36.90 o                         
  -1 -13  10        367.60        301.68        58.29 o                         
   0 -13  10         48.04         -9.33        15.05 o                         
   1 -13  10        365.89        328.62        35.36 o                         
   2 -13  10         33.44         28.59        22.78 o                         
  -2 -12  10        258.57        250.17        35.67 o                         
  -1 -12  10         26.51         -0.91        14.73 o                         
   0 -12  10         52.51         31.33        18.80 o                         
   1 -12  10        736.11        737.07        43.02 o                         
   2 -12  10        243.22        190.43        32.50 o                         
   3 -12  10        432.56        430.09        51.31 o                         
  -3 -11  10        432.21        371.78        42.62 o                         
  -2 -11  10         41.46          5.21        13.67 o                         
  -1 -11  10         36.13         15.96        13.95 o                         
   0 -11  10       1240.92       1301.78        66.13 o                         
   1 -11  10        406.36        354.35        31.46 o                         
   2 -11  10         16.17          6.05        12.72 o                         
   3 -11  10         93.08         48.58        26.59 o                         
  -3 -10  10        296.84        234.49        41.45 o                         
  -2 -10  10        831.35        891.43        46.44 o                         
  -1 -10  10        986.15        913.73        78.88 o                         
   0 -10  10        423.20        445.49        34.80 o                         
   1 -10  10        747.01        677.58        44.04 o                         
   2 -10  10        459.92        381.35        46.52 o                         
   3 -10  10         19.15         10.37        16.32 o                         
  -3  -9  10          3.66        -10.55        18.11 o                         
  -2  -9  10         85.56         81.82        13.65 o                         
  -1  -9  10       1139.63       1126.62        48.35 o                         
   0  -9  10       1281.97       1275.91        55.12 o                         
   1  -9  10        293.34        289.22        30.28 o                         
   2  -9  10        978.44        941.62        41.99 o                         
   3  -9  10        778.80        855.14        59.75 o                         
  -4  -8  10        627.92        621.91        65.07 o                         
  -3  -8  10        672.82        625.48        52.23 o                         
  -2  -8  10        261.98        220.04        23.90 o                         
  -1  -8  10       1745.39       1708.41        58.25 o                         
   0  -8  10         55.57         34.66        10.24 o                         
   1  -8  10        587.00        492.94        31.05 o                         
   2  -8  10         41.72         16.30         9.32 o                         
   3  -8  10       1519.78       1493.33        56.74 o                         
   4  -8  10        462.04        465.41        51.49 o                         
  -4  -7  10        198.89        165.53        56.35 o                         
  -3  -7  10        336.32        310.94        39.76 o                         
  -2  -7  10        821.38        802.66        44.67 o                         
  -1  -7  10        179.95        161.24        19.30 o                         
   0  -7  10        807.03        812.89        34.89 o                         
   1  -7  10       3458.44       3335.58        74.64 o                         
   2  -7  10        107.82        100.00        13.43 o                         
   3  -7  10        549.97        533.22        32.00 o                         
   4  -7  10         19.75         16.96        41.46 o                         
  -4  -6  10          4.63          7.75        17.74 o                         
  -3  -6  10         11.37        -10.69        11.81 o                         
  -2  -6  10       1775.13       1892.27        61.21 o                         
  -1  -6  10       2016.38       2015.16        68.37 o                         
   0  -6  10        371.04        362.00        26.68 o                         
   1  -6  10       2478.01       2486.36        66.09 o                         
   2  -6  10       1420.52       1452.92        45.67 o                         
   3  -6  10         79.73         69.19        13.52 o                         
   4  -6  10        359.52        331.33        47.30 o                         
  -4  -5  10        828.99        997.20        73.44 o                         
  -3  -5  10        844.00        871.26        66.80 o                         
  -2  -5  10       3012.80       3113.90        78.65 o                         
  -1  -5  10        736.38        750.93        46.31 o                         
   0  -5  10       1766.76       1768.72        56.22 o                         
   1  -5  10         59.56         49.82        12.13 o                         
   2  -5  10       1789.32       1800.27        52.06 o                         
   3  -5  10       1205.72       1143.07        46.32 o                         
   4  -5  10          1.70        -14.06        14.06 o                         
  -4  -4  10        222.47        184.53        29.85 o                         
  -3  -4  10       2632.59       2789.12        79.10 o                         
  -2  -4  10       1401.66       1353.66        63.46 o                         
  -1  -4  10       1685.76       1699.11        59.34 o                         
   0  -4  10       7776.04       7774.43       128.30 o                         
   1  -4  10       1384.31       1384.19        50.03 o                         
   2  -4  10         68.38         56.75        10.38 o                         
   3  -4  10        510.07        499.73        35.76 o                         
   4  -4  10       2167.79       2171.47        78.09 o                         
  -5  -3  10        136.64        104.64        96.80 o                         
  -4  -3  10        154.68        156.69        22.20 o                         
  -3  -3  10       3025.47       3242.59        76.88 o                         
  -2  -3  10       1509.93       1523.19        66.56 o                         
  -1  -3  10        634.54        613.59        41.24 o                         
   0  -3  10        427.04        409.90        27.41 o                         
   1  -3  10       4754.74       4678.98        97.55 o                         
   2  -3  10       1443.25       1521.18        47.66 o                         
   3  -3  10       1496.37       1536.32        47.12 o                         
   4  -3  10       1169.13       1284.97        55.60 o                         
  -5  -2  10       1062.93       1080.82        93.81 o                         
  -4  -2  10       1258.26       1368.38        64.90 o                         
  -3  -2  10        775.55        813.77        38.35 o                         
  -2  -2  10        256.35        308.95        27.60 o                         
  -1  -2  10       5497.99       5760.32       100.97 o                         
   0  -2  10        333.91        321.96        24.29 o                         
   1  -2  10       1578.54       1685.27        50.69 o                         
   2  -2  10        739.59        779.40        32.14 o                         
   3  -2  10        392.58        385.16        26.07 o                         
   4  -2  10        233.49        181.48        24.61 o                         
  -5  -1  10        254.10        168.43        34.45 o                         
  -4  -1  10       2661.29       2821.01        80.01 o                         
  -3  -1  10       2551.26       2450.96        69.16 o                         
  -2  -1  10        671.79        690.07        34.99 o                         
  -1  -1  10       9159.43       9151.48       144.49 o                         
   0  -1  10       1109.47       1008.02        38.05 o                         
   1  -1  10         74.12         55.92        10.37 o                         
   2  -1  10       1428.12       1469.73        40.70 o                         
   3  -1  10       4007.60       3882.83        79.65 o                         
   4  -1  10         85.37         26.30        15.80 o                         
  -5   0  10        532.83        370.45        73.82 o                         
  -4   0  10       1652.96       1780.07        61.65 o                         
  -3   0  10        935.82        913.49        39.90 o                         
  -2   0  10       2069.81       2079.70        60.19 o                         
  -1   0  10        532.08        530.39        33.91 o                         
   0   0  10       6889.70       6674.85       102.32 o                         
   1   0  10       3854.47       3919.25        61.53 o                         
   2   0  10       2053.39       2018.76        55.29 o                         
   3   0  10       2881.88       2949.22        71.71 o                         
   4   0  10        752.93        677.56        44.69 o                         
  -5   1  10       1947.97       1915.48        85.78 o                         
  -4   1  10        100.80         63.38        14.26 o                         
  -3   1  10        649.87        649.27        46.74 o                         
  -2   1  10       8260.08       8433.18       135.77 o                         
  -1   1  10        208.13        228.79        20.10 o                         
   0   1  10        792.93        826.81        29.86 o                         
   1   1  10       2598.76       2632.44        55.20 o                         
   2   1  10       4825.81       4751.29        86.99 o                         
   3   1  10         81.29         46.39        11.42 o                         
   4   1  10       1082.33       1090.79        58.47 o                         
  -5   2  10       1693.12       1714.11       105.40 o                         
  -4   2  10       1481.48       1505.27        61.24 o                         
  -3   2  10        232.84        237.62        23.52 o                         
  -2   2  10       5160.25       5197.82       100.36 o                         
  -1   2  10       3825.94       3787.19        81.34 o                         
   0   2  10       1557.08       1613.96        42.44 o                         
   1   2  10       3460.97       3407.06        64.41 o                         
   2   2  10       5140.05       5204.30        93.46 o                         
   3   2  10        617.15        655.78        32.94 o                         
   4   2  10          7.29        -22.60        22.60 o                         
  -5   3  10        808.66        901.94        81.63 o                         
  -4   3  10        165.87        149.53        23.12 o                         
  -3   3  10       2747.07       2739.20        69.99 o                         
  -2   3  10          8.70         10.85         7.05 o                         
  -1   3  10       5416.68       5463.15       102.84 o                         
   0   3  10       6359.25       6430.96        94.23 o                         
   1   3  10        465.49        465.50        30.65 o                         
   2   3  10       1392.50       1403.39        55.12 o                         
   3   3  10        962.49        901.47        36.58 o                         
  -5   4  10        425.77        396.73       127.86 o                         
  -4   4  10        680.56        670.93        35.40 o                         
  -3   4  10       9164.44       9380.80       157.10 o                         
  -2   4  10       1166.19       1144.51        38.21 o                         
  -1   4  10        234.43        218.81        19.59 o                         
   0   4  10       2542.85       2559.82        63.37 o                         
   1   4  10       5650.24       5700.25       109.80 o                         
   2   4  10          2.78        -10.06        10.06 o                         
   3   4  10       1607.13       1583.64        71.50 o                         
  -5   5  10       1363.04       1310.54       106.64 o                         
  -4   5  10        113.27         83.07        17.21 o                         
  -3   5  10       3247.17       3287.58        83.84 o                         
  -2   5  10       5729.50       5783.41       100.42 o                         
  -1   5  10       2717.55       2761.48        69.51 o                         
   0   5  10       4310.25       4211.09        92.86 o                         
   1   5  10       4098.24       4085.26        92.45 o                         
   2   5  10       1386.55       1457.42        58.20 o                         
   3   5  10         41.86         20.65        18.90 o                         
  -5   6  10        151.27        117.71        21.52 o                         
  -4   6  10       3511.07       3719.13        96.22 o                         
  -3   6  10         46.58         29.99        14.17 o                         
  -2   6  10       1237.60       1234.74        44.62 o                         
  -1   6  10       4308.78       4359.27        89.73 o                         
   0   6  10        601.58        588.27        34.40 o                         
   1   6  10       1090.44       1065.45        56.72 o                         
   2   6  10       3820.83       3805.59        97.89 o                         
   3   6  10        380.43        313.56        59.44 o                         
  -4   7  10       3719.32       3817.88       137.79 o                         
  -3   7  10       1488.69       1541.11        58.47 o                         
  -2   7  10        326.05        285.18        44.23 o                         
  -1   7  10       2815.75       2767.62        77.90 o                         
   0   7  10       7323.94       7473.09       129.91 o                         
   1   7  10        227.08        239.78        25.20 o                         
   2   7  10       1371.00       1393.54        70.38 o                         
   3   7  10       1421.50       1589.14        96.87 o                         
  -4   8  10        968.42       1041.91        58.26 o                         
  -3   8  10       3783.10       3788.88        97.65 o                         
  -2   8  10       3410.36       3505.55        87.95 o                         
  -1   8  10       3838.86       3853.70       104.49 o                         
   0   8  10       3222.62       3248.47       111.27 o                         
   1   8  10       1653.10       1644.02        59.47 o                         
   2   8  10         30.39         16.00        21.88 o                         
  -4   9  10         95.09         73.51        27.18 o                         
  -3   9  10        632.00        622.09        48.98 o                         
  -2   9  10       3179.26       3398.19        80.54 o                         
  -1   9  10       1531.98       1601.60        56.37 o                         
   0   9  10        299.65        337.64        31.67 o                         
   1   9  10       3597.99       3775.35        84.80 o                         
   2   9  10        864.03        911.87        73.78 o                         
  -4  10  10       1567.24       1400.96        71.42 o                         
  -3  10  10        858.53       1014.94        59.98 o                         
  -2  10  10       2405.97       2441.66        89.54 o                         
  -1  10  10       4787.79       4775.79       104.51 o                         
   0  10  10       1466.57       1592.84        65.31 o                         
   1  10  10        511.87        507.89        42.72 o                         
   2  10  10       2647.14       2650.42       116.15 o                         
  -3  11  10       3017.54       3196.64       101.31 o                         
  -2  11  10        435.38        484.89        55.31 o                         
  -1  11  10       1544.58       1541.83        74.14 o                         
   0  11  10       3312.28       3325.36       104.60 o                         
   1  11  10         81.29         36.69        32.29 o                         
  -3  12  10       1937.29       1959.36        92.06 o                         
  -2  12  10       2078.59       2008.56        98.75 o                         
  -1  12  10         22.14        -20.12        20.12 o                         
   0  12  10       2714.93       2881.24       110.78 o                         
  -2  13  10       2133.59       2214.67       151.39 o                         
  -1  13  10       1315.98       1226.32        71.75 o                         
   0 -14  11        254.30        218.77        53.04 o                         
   1 -14  11       1987.61       1924.84        82.92 o                         
  -1 -13  11       2167.15       2250.24       127.16 o                         
   0 -13  11       2330.51       2313.56        94.07 o                         
   1 -13  11        125.49         90.70        24.57 o                         
   2 -13  11        453.42        310.33        43.96 o                         
  -2 -12  11        564.06        486.56        52.84 o                         
  -1 -12  11        263.55        220.06        62.51 o                         
   0 -12  11       3742.61       3754.41       122.45 o                         
   1 -12  11       2677.59       2609.16        83.70 o                         
   2 -12  11         31.70        -11.84        28.16 o                         
  -2 -11  11       1919.95       1982.49        85.47 o                         
  -1 -11  11        565.09        515.41        45.28 o                         
   0 -11  11       1926.67       1993.73        86.04 o                         
   1 -11  11       1537.08       1506.83        58.42 o                         
   2 -11  11       1820.61       1830.19        91.34 o                         
   3 -11  11        330.75        201.14        34.55 o                         
  -3 -10  11        159.16         64.44        24.30 o                         
  -2 -10  11       1191.28       1257.77        50.13 o                         
  -1 -10  11       3629.72       3598.07        96.82 o                         
   0 -10  11        782.68        669.22        45.75 o                         
   1 -10  11        478.82        486.26        40.05 o                         
   2 -10  11       5441.18       5577.71       110.34 o                         
   3 -10  11        425.07        523.52       124.00 o                         
  -3  -9  11        532.26        577.59        48.19 o                         
  -2  -9  11          0.24        -12.43        12.43 o                         
  -1  -9  11       4717.13       4787.61       113.81 o                         
   0  -9  11       6380.98       6200.39       119.45 o                         
   1  -9  11         21.60         19.71        12.29 o                         
   2  -9  11       3530.41       3525.07        79.50 o                         
   3  -9  11       2033.63       2139.17        76.92 o                         
  -3  -8  11       3005.94       3151.24        98.84 o                         
  -2  -8  11       1419.68       1461.87        53.73 o                         
  -1  -8  11       2332.95       2443.85        90.69 o                         
   0  -8  11       1986.86       2071.84        74.05 o                         
   1  -8  11       3816.66       3825.88        97.04 o                         
   2  -8  11         67.49         53.47        12.38 o                         
   3  -8  11       2031.61       2064.20        68.85 o                         
  -4  -7  11        555.12        575.98        78.71 o                         
  -3  -7  11       1505.68       1604.29        65.56 o                         
  -2  -7  11       7291.97       7722.80       151.28 o                         
  -1  -7  11       4238.05       4207.40        99.86 o                         
   0  -7  11        435.36        433.44        36.25 o                         
   1  -7  11       8500.13       8455.26       151.42 o                         
   2  -7  11       2047.70       2070.97        64.09 o                         
   3  -7  11         12.22         26.65        13.25 o                         
  -4  -6  11       1965.93       2113.79       120.22 o                         
  -3  -6  11        124.59         75.64        16.24 o                         
  -2  -6  11       3654.17       3954.20       129.27 o                         
  -1  -6  11       7800.31       8016.49       155.40 o                         
   0  -6  11       2274.87       2186.83        73.35 o                         
   1  -6  11       2669.96       2609.29        72.52 o                         
   2  -6  11       5891.09       6052.43       114.64 o                         
   3  -6  11       3356.62       3397.20        93.36 o                         
   4  -6  11       1166.53       1025.91        89.27 o                         
  -4  -5  11       3060.31       3274.37       107.16 o                         
  -3  -5  11       2507.33       2628.98        83.83 o                         
  -2  -5  11          4.20         -0.88         9.57 o                         
  -1  -5  11        685.74        783.71        42.93 o                         
   0  -5  11       7446.33       7481.70       131.54 o                         
   1  -5  11         61.44        110.55        17.46 o                         
   2  -5  11       2385.32       2350.15        66.02 o                         
   3  -5  11       3335.47       3451.72        81.05 o                         
   4  -5  11        256.36        179.67        29.53 o                         
  -4  -4  11        344.17        499.56        69.50 o                         
  -3  -4  11       4070.69       4288.68       107.93 o                         
  -2  -4  11       8336.16       8461.43       183.82 o                         
  -1  -4  11        317.37        352.44        28.89 o                         
   0  -4  11       9524.66       9419.87       150.32 o                         
   1  -4  11       3020.14       3035.79        79.44 o                         
   2  -4  11        388.08        429.84        30.07 o                         
   3  -4  11       2422.52       2514.37        69.53 o                         
   4  -4  11       2482.82       2492.77       122.70 o                         
  -4  -3  11        422.64        351.48        43.71 o                         
  -3  -3  11       1639.86       1785.06        73.96 o                         
  -2  -3  11       5734.55       5901.59       139.88 o                         
  -1  -3  11       3030.66       3054.88        84.60 o                         
   0  -3  11       2459.58       2359.84        67.28 o                         
   1  -3  11       9963.14      10312.90       161.99 o                         
   2  -3  11       7890.17       7867.94       127.66 o                         
   3  -3  11        899.91        931.09        70.18 o                         
   4  -3  11       2041.56       2192.58        88.97 o                         
  -4  -2  11       3638.56       3863.33        90.55 o                         
  -3  -2  11        613.61        588.69        44.77 o                         
  -2  -2  11       2175.36       2229.30        71.02 o                         
  -1  -2  11      10573.53      10638.52       173.11 o                         
   0  -2  11       1396.73       1512.02        53.16 o                         
   1  -2  11       1466.76       1460.48        53.04 o                         
   2  -2  11       6553.60       6613.05       105.63 o                         
   3  -2  11       1798.59       1764.22        57.55 o                         
   4  -2  11         83.64         54.82        23.00 o                         
  -5  -1  11         14.48        -29.09        29.09 o                         
  -4  -1  11       2911.44       3012.96        91.66 o                         
  -3  -1  11       8378.12       8477.42       174.62 o                         
  -2  -1  11          0.66         -5.91         5.91 o                         
  -1  -1  11       6874.29       6836.52       116.75 o                         
   0  -1  11       9916.10      10054.46       143.78 o                         
   1  -1  11       4427.84       4690.21        83.69 o                         
   2  -1  11       2684.51       2736.47        73.74 o                         
   3  -1  11       3521.43       3464.90        76.16 o                         
   4  -1  11        969.27        920.53        57.69 o                         
  -5   0  11        291.82        167.78        32.32 o                         
  -4   0  11        502.37        520.90        34.76 o                         
  -3   0  11       2113.34       2234.26        77.99 o                         
  -2   0  11       6267.82       6240.99       132.41 o                         
  -1   0  11         13.18         23.56         7.86 o                         
   0   0  11       8356.88       8367.08       115.18 o                         
   1   0  11       9689.17       9699.98       111.20 o                         
   2   0  11         59.54         62.24        13.43 o                         
   3   0  11       1224.07       1218.04        45.82 o                         
  -5   1  11       1906.02       1876.62       124.04 o                         
  -4   1  11       2277.71       2357.28        81.18 o                         
  -3   1  11        965.23       1069.48        51.31 o                         
  -2   1  11       9446.97       9708.05       153.87 o                         
  -1   1  11       3516.72       3432.08        79.15 o                         
   0   1  11        242.69        237.59        21.50 o                         
   1   1  11       4528.72       4429.07        72.74 o                         
   2   1  11       2932.85       2868.46        73.81 o                         
   3   1  11          5.09         -5.52        12.57 o                         
  -5   2  11       1048.57       1193.03       274.64 o                         
  -4   2  11       7195.12       7409.30       124.05 o                         
  -3   2  11        622.28        600.88        34.77 o                         
  -2   2  11       4607.50       4582.37        96.98 o                         
  -1   2  11       9763.94       9800.12       150.71 o                         
   0   2  11       4247.13       4163.04        74.71 o                         
   1   2  11       3004.92       2997.58        63.23 o                         
   2   2  11       4673.78       4626.63        93.21 o                         
   3   2  11       2368.50       2391.10        81.08 o                         
  -5   3  11          0.06        -29.17        36.36 o                         
  -4   3  11       1720.34       1808.35        61.98 o                         
  -3   3  11       4997.37       5047.58       109.17 o                         
  -2   3  11        400.22        460.71        30.75 o                         
  -1   3  11       3794.95       3700.90        85.95 o                         
   0   3  11       9646.02       9768.90       129.02 o                         
   1   3  11        825.58        829.34        37.76 o                         
   2   3  11       1499.71       1536.01        53.78 o                         
   3   3  11       6297.20       6389.65       112.46 o                         
  -5   4  11       2367.26       2136.86       126.69 o                         
  -4   4  11        366.53        249.65        49.42 o                         
  -3   4  11       3480.63       3669.30        87.91 o                         
  -2   4  11       4903.89       5004.11       104.09 o                         
  -1   4  11        646.60        657.28        37.27 o                         
   0   4  11       4913.41       5041.17       104.06 o                         
   1   4  11       7286.32       7239.16       140.07 o                         
   2   4  11        414.70        335.98        41.82 o                         
   3   4  11       1599.98       1563.84        85.48 o                         
  -4   5  11       1332.55       1273.45        61.77 o                         
  -3   5  11        469.36        465.82        34.61 o                         
  -2   5  11       8608.04       8578.60       130.73 o                         
  -1   5  11       6027.66       5920.93       112.70 o                         
   0   5  11       1717.60       1770.51        61.66 o                         
   1   5  11       3261.87       3195.70        89.71 o                         
   2   5  11       3497.87       3556.55        91.75 o                         
   3   5  11          4.78        -33.56        33.56 o                         
  -4   6  11       3659.07       3547.10       114.40 o                         
  -3   6  11       1323.33       1340.93        50.71 o                         
  -2   6  11       2007.68       1968.72        61.20 o                         
  -1   6  11       5988.78       6123.81       113.28 o                         
   0   6  11       1725.27       1772.61        61.64 o                         
   1   6  11        269.61        181.96        23.87 o                         
   2   6  11       4397.51       4537.88       126.56 o                         
  -4   7  11       1684.70       1567.21        72.01 o                         
  -3   7  11       3988.40       4121.08       110.58 o                         
  -2   7  11        635.52        719.23        39.58 o                         
  -1   7  11       2132.87       2158.25        78.81 o                         
   0   7  11       5663.16       5690.27       145.64 o                         
   1   7  11       1844.74       1833.42        62.52 o                         
   2   7  11       1132.36       1193.80        68.66 o                         
  -4   8  11         27.55         18.65        22.12 o                         
  -3   8  11       3272.37       3328.58        93.65 o                         
  -2   8  11       4426.37       4405.78        96.63 o                         
  -1   8  11          1.13        -10.72        14.07 o                         
   0   8  11       2476.81       2606.28        81.42 o                         
   1   8  11       5712.24       5928.56       131.58 o                         
   2   8  11         46.12        -12.09        29.36 o                         
  -4   9  11       1611.90       1534.10        84.34 o                         
  -3   9  11        197.43        126.16        23.46 o                         
  -2   9  11       3648.95       3907.50       106.79 o                         
  -1   9  11       4013.66       3978.87       104.41 o                         
   0   9  11         44.54         41.36        14.42 o                         
   1   9  11       3019.42       2937.06        93.96 o                         
   2   9  11       1287.23       1327.61        86.62 o                         
  -3  10  11        576.27        544.47        58.27 o                         
  -2  10  11       1203.22       1205.13        67.03 o                         
  -1  10  11       3506.73       3539.82       137.19 o                         
   0  10  11       1835.04       2017.28        82.21 o                         
   1  10  11        146.88         87.29        22.81 o                         
  -3  11  11       2473.46       2657.64       104.77 o                         
  -2  11  11        322.20        245.53        49.02 o                         
  -1  11  11        658.07        662.33        54.29 o                         
   0  11  11       3289.73       3565.75       111.35 o                         
  -2  12  11       3727.74       3539.81       149.03 o                         
  -1  12  11        221.86        212.71        49.78 o                         
   0  12  11       1288.79       1335.33        76.58 o                         
  -1 -13  12        700.34        700.51       100.55 o                         
   0 -13  12       1622.41       1697.42       114.19 o                         
   1 -13  12       1047.41       1077.23        77.90 o                         
  -2 -12  12       1951.36       1810.70        83.08 o                         
  -1 -12  12          0.58         25.30        26.74 o                         
   0 -12  12        737.65        714.14        49.33 o                         
   1 -12  12       3604.15       3722.53       119.79 o                         
   2 -12  12        128.03         94.08        26.03 o                         
  -2 -11  12       2586.11       2487.18       104.42 o                         
  -1 -11  12       1034.10        964.19        79.33 o                         
   0 -11  12         40.83         45.24        21.56 o                         
   1 -11  12       1825.00       1639.01        67.63 o                         
   2 -11  12       1081.91        979.72        63.77 o                         
  -3 -10  12        904.76        724.87        85.70 o                         
  -2 -10  12        884.93        854.04        56.75 o                         
  -1 -10  12       1818.26       1908.45        66.90 o                         
   0 -10  12       2594.09       2627.72        91.52 o                         
   1 -10  12        472.22        515.05        42.18 o                         
   2 -10  12       1830.28       1794.40        67.00 o                         
   3 -10  12       1141.27       1050.16        83.96 o                         
  -3  -9  12       3109.37       3186.88       107.94 o                         
  -2  -9  12        254.78        153.26        23.01 o                         
  -1  -9  12        174.44        111.19        17.68 o                         
   0  -9  12       4581.87       4784.25       151.88 o                         
   1  -9  12        755.64        759.19        58.51 o                         
   2  -9  12        467.75        481.83        40.73 o                         
   3  -9  12       2677.36       2740.71        89.69 o                         
  -3  -8  12       1346.33       1299.48        68.30 o                         
  -2  -8  12       1833.76       1891.17        87.61 o                         
  -1  -8  12        527.92        539.38        43.69 o                         
   0  -8  12       2229.97       2202.30        89.10 o                         
   1  -8  12       2167.36       2244.75        64.27 o                         
   2  -8  12        538.59        508.32        33.31 o                         
   3  -8  12        714.41        744.88        53.53 o                         
  -3  -7  12         46.38         45.24        22.13 o                         
  -2  -7  12        644.35        656.11        62.35 o                         
  -1  -7  12       3521.64       3571.85       132.44 o                         
   0  -7  12        340.05        339.25        32.21 o                         
   1  -7  12       1836.27       1765.33        70.21 o                         
   2  -7  12       3075.03       3277.57        79.35 o                         
   3  -7  12         14.93         19.08        15.06 o                         
  -4  -6  12       1255.33       1251.30        76.09 o                         
  -3  -6  12        501.68        463.98        39.95 o                         
  -2  -6  12         75.53         88.17        19.21 o                         
  -1  -6  12       4178.51       4310.62       124.68 o                         
   0  -6  12       1074.56       1075.06        53.19 o                         
   1  -6  12         32.87         20.57        11.14 o                         
   2  -6  12       3159.42       3186.39        81.39 o                         
   3  -6  12       1378.90       1287.58        65.78 o                         
  -4  -5  12        732.50        621.16        60.29 o                         
  -3  -5  12       2367.25       2350.76        88.32 o                         
  -2  -5  12        733.90        734.82        57.97 o                         
  -1  -5  12       3247.60       3319.32        89.90 o                         
   0  -5  12       3540.11       3759.15        98.28 o                         
   1  -5  12       2490.99       2464.78        92.51 o                         
   2  -5  12        601.29        602.65        38.90 o                         
   3  -5  12       1494.90       1340.67        62.67 o                         
  -4  -4  12          7.70         30.03        21.66 o                         
  -3  -4  12        847.97        808.70        49.66 o                         
  -2  -4  12       4360.88       4470.80       143.58 o                         
  -1  -4  12         64.77         46.86        11.16 o                         
   0  -4  12       1291.25       1266.21        52.54 o                         
   1  -4  12       6299.17       6390.30       137.00 o                         
   2  -4  12        122.54         78.58        15.20 o                         
   3  -4  12        534.40        435.06        38.75 o                         
  -4  -3  12        560.46        521.71        44.42 o                         
  -3  -3  12         94.51         80.48        19.68 o                         
  -2  -3  12       2197.53       2168.40        78.90 o                         
  -1  -3  12       2684.40       2741.76        95.38 o                         
   0  -3  12        783.60        808.09        41.31 o                         
   1  -3  12       1590.52       1588.67        64.69 o                         
   2  -3  12       1799.31       1871.59        62.94 o                         
   3  -3  12         79.86         56.03        18.65 o                         
  -4  -2  12        821.49        862.41        53.32 o                         
  -3  -2  12       1918.80       1926.51        77.97 o                         
  -2  -2  12        611.69        603.89        43.07 o                         
  -1  -2  12       2307.43       2270.89        64.65 o                         
   0  -2  12       3602.44       3639.16        82.55 o                         
   1  -2  12        366.38        321.47        30.60 o                         
   2  -2  12       1057.69       1120.09        48.00 o                         
   3  -2  12       1786.88       1600.39        85.53 o                         
  -4  -1  12        133.70         42.09        21.96 o                         
  -3  -1  12       3825.89       3858.31        97.74 o                         
  -2  -1  12        209.10        169.98        44.35 o                         
  -1  -1  12        977.12        971.79        42.06 o                         
   0  -1  12       4723.20       4864.30        96.66 o                         
   1  -1  12         54.34         50.03        12.81 o                         
   2  -1  12        704.59        715.45        44.72 o                         
   3  -1  12       1914.88       1836.50        61.58 o                         
  -4   0  12        128.13         71.61        20.94 o                         
  -3   0  12       2085.46       2097.36        73.64 o                         
  -2   0  12       1268.69       1290.80        57.61 o                         
  -1   0  12        771.97        786.86        36.89 o                         
   0   0  12        849.54        866.43        35.23 o                         
   1   0  12       2572.20       2743.12        85.23 o                         
   2   0  12        944.37       1002.73        44.34 o                         
   3   0  12        844.42        863.91        51.53 o                         
  -4   1  12       1037.81        980.79        64.52 o                         
  -3   1  12         77.31         59.88        17.24 o                         
  -2   1  12        665.24        680.46        37.16 o                         
  -1   1  12       6156.32       5969.13       114.60 o                         
   0   1  12          3.77          2.30         6.28 o                         
   1   1  12       1276.89       1235.88        39.21 o                         
   2   1  12       3426.12       3346.31        86.11 o                         
   3   1  12        264.66        171.24        22.27 o                         
  -4   2  12       1115.94       1136.01        60.64 o                         
  -3   2  12        903.05        875.64        48.77 o                         
  -2   2  12          6.36          1.54         8.18 o                         
  -1   2  12       3863.24       4088.78       119.06 o                         
   0   2  12        755.81        738.84        34.39 o                         
   1   2  12         92.88         63.23        10.44 o                         
   2   2  12       1537.44       1498.26        51.38 o                         
   3   2  12        547.39        493.50        58.83 o                         
  -4   3  12        285.50        245.84        29.67 o                         
  -3   3  12       1248.50       1189.57        55.60 o                         
  -2   3  12       1261.55       1226.03        54.99 o                         
  -1   3  12        671.40        789.64        49.87 o                         
   0   3  12        835.89        865.15        36.48 o                         
   1   3  12       1174.67       1212.58        41.99 o                         
   2   3  12        202.93        167.28        19.87 o                         
   3   3  12        211.74        139.53        18.06 o                         
  -4   4  12          5.64         12.74        20.52 o                         
  -3   4  12        486.29        461.80        40.47 o                         
  -2   4  12       2810.71       2865.07        80.03 o                         
  -1   4  12        129.06         83.04        14.49 o                         
   0   4  12        233.89        174.24        19.71 o                         
   1   4  12       2285.52       2369.13        75.17 o                         
   2   4  12        525.16        460.35        38.88 o                         
   3   4  12        172.02         55.95        23.00 o                         
  -4   5  12        261.72        155.40        30.37 o                         
  -3   5  12          7.14         -7.20        10.43 o                         
  -2   5  12        668.15        676.55        44.04 o                         
  -1   5  12       1052.51       1041.62        42.18 o                         
   0   5  12        282.87        323.57        32.33 o                         
   1   5  12       2264.35       2380.12        87.37 o                         
   2   5  12        747.21        724.68        44.76 o                         
  -4   6  12        237.16        173.94        31.77 o                         
  -3   6  12       1428.37       1510.26        75.33 o                         
  -2   6  12         79.46         61.99        13.72 o                         
  -1   6  12        998.60       1069.65        49.81 o                         
   0   6  12       2204.52       2246.90        89.25 o                         
   1   6  12         79.03         42.01        18.69 o                         
   2   6  12         89.78         24.67        22.04 o                         
  -4   7  12        157.75         68.06        24.97 o                         
  -3   7  12       1982.91       1950.30        66.52 o                         
  -2   7  12         33.44          7.67        12.35 o                         
  -1   7  12        131.89        107.49        20.69 o                         
   0   7  12       1088.47       1058.62        54.91 o                         
   1   7  12        245.03        146.17        23.60 o                         
   2   7  12          3.80        -26.74        26.74 o                         
  -4   8  12         27.69        -20.59        21.42 o                         
  -3   8  12        220.02         80.96        29.16 o                         
  -2   8  12        432.62        405.76        34.15 o                         
  -1   8  12        396.60        497.43        42.65 o                         
   0   8  12        439.36        450.19        38.98 o                         
   1   8  12         99.79         55.41        22.19 o                         
  -3   9  12          0.03        -16.03        16.03 o                         
  -2   9  12         26.13         26.74        15.73 o                         
  -1   9  12        873.86        877.88        57.37 o                         
   0   9  12         37.71         12.23        21.71 o                         
   1   9  12         74.95          5.54        32.57 o                         
  -3  10  12        107.60         62.80        28.22 o                         
  -2  10  12         14.90         19.84        20.78 o                         
  -1  10  12        716.35        689.12        61.17 o                         
   0  10  12        162.00        105.61        23.96 o                         
  -2  11  12        215.42        177.33        41.75 o                         
  -1  11  12        380.98        323.38        56.53 o                         
   0  11  12         39.82         29.04        21.39 o                         
  -1 -12  13         78.84         55.55        25.79 o                         
   0 -12  13          0.66        -17.07        17.07 o                         
   1 -12  13        170.47         48.03        25.25 o                         
  -2 -11  13        182.37        276.07        77.67 o                         
  -1 -11  13        383.23        255.52        54.85 o                         
   0 -11  13        111.92        110.29        26.84 o                         
   1 -11  13         11.05        -16.06        18.69 o                         
   2 -11  13         34.36          2.38        18.34 o                         
  -2 -10  13        108.48        116.15        31.83 o                         
  -1 -10  13        229.23        153.79        23.50 o                         
   0 -10  13         59.70         33.84        17.86 o                         
   1 -10  13         28.23         25.46        18.85 o                         
   2 -10  13          6.65         -6.13        14.62 o                         
  -3  -9  13        198.08        157.18        45.60 o                         
  -2  -9  13          9.25          5.92        22.49 o                         
  -1  -9  13         18.56          4.60        12.03 o                         
   0  -9  13          0.61          3.55        16.29 o                         
   1  -9  13        102.86         88.45        18.62 o                         
   2  -9  13         30.96          3.13        14.27 o                         
  -3  -8  13        156.19         79.07        28.68 o                         
  -2  -8  13        512.84        452.17        81.70 o                         
  -1  -8  13         17.61         -9.94        11.96 o                         
   0  -8  13         23.11         11.13        15.44 o                         
   1  -8  13          5.02          7.68         9.67 o                         
   2  -8  13         57.20         34.98        14.64 o                         
   3  -8  13          5.35        -15.78        18.45 o                         
  -3  -7  13          7.43        -14.36        25.83 o                         
  -2  -7  13        224.45        116.12        30.94 o                         
  -1  -7  13         41.96          5.78        12.85 o                         
   0  -7  13        143.74         98.68        24.90 o                         
   1  -7  13          9.40          6.76        12.48 o                         
   2  -7  13        171.54        143.64        21.63 o                         
   3  -7  13         13.76         -7.20        33.90 o                         
  -3  -6  13         30.71          3.56        27.34 o                         
  -2  -6  13        182.22        168.81        31.28 o                         
  -1  -6  13        169.53        156.61        26.39 o                         
   0  -6  13         39.36         13.01        11.15 o                         
   1  -6  13         81.32         79.71        16.95 o                         
   2  -6  13         22.06         -7.16        14.95 o                         
   3  -6  13          4.28        -17.25        17.25 o                         
  -4  -5  13        490.83        395.55        50.53 o                         
  -3  -5  13         90.62         43.10        28.55 o                         
  -2  -5  13          4.81        -11.62        11.62 o                         
  -1  -5  13        435.89        458.23        38.56 o                         
   0  -5  13        337.90        317.35        61.72 o                         
   1  -5  13         94.87         80.68        20.94 o                         
   2  -5  13          3.69         -9.93         9.93 o                         
   3  -5  13          6.22         10.93        15.34 o                         
  -4  -4  13         51.69        -16.75        41.24 o                         
  -3  -4  13          0.23         -4.29        12.78 o                         
  -2  -4  13         28.02          9.19        12.27 o                         
  -1  -4  13         32.37         19.75        10.75 o                         
   0  -4  13        225.23        243.24        49.42 o                         
   1  -4  13          0.11         -7.89         7.89 o                         
   2  -4  13        113.42         65.00        16.51 o                         
   3  -4  13          4.83        -15.75        15.75 o                         
  -4  -3  13        162.47         85.51        27.48 o                         
  -3  -3  13         27.05          2.27        13.43 o                         
  -2  -3  13        123.20         62.11        16.03 o                         
  -1  -3  13        170.99        119.89        22.02 o                         
   0  -3  13        419.12        527.53        47.39 o                         
   1  -3  13         76.51         47.21        17.55 o                         
   2  -3  13         84.69         76.00        17.15 o                         
   3  -3  13         14.60        -17.19        17.19 o                         
  -4  -2  13        104.57         16.69        23.59 o                         
  -3  -2  13        271.79        296.75        29.68 o                         
  -2  -2  13        416.63        382.89        46.50 o                         
  -1  -2  13        455.67        521.23        38.68 o                         
   0  -2  13        121.16         41.57        21.38 o                         
   1  -2  13         11.13         10.65         8.60 o                         
   2  -2  13         12.71          5.74         9.40 o                         
   3  -2  13         40.57         38.05        26.53 o                         
  -4  -1  13        124.09         74.33        23.81 o                         
  -3  -1  13        585.44        558.90        39.38 o                         
  -2  -1  13        250.28        182.25        26.27 o                         
  -1  -1  13        162.38        152.60        18.32 o                         
   0  -1  13        123.98        119.27        19.06 o                         
   1  -1  13         95.06         79.30        18.79 o                         
   2  -1  13         27.95         11.68        12.09 o                         
   3  -1  13          3.98        -16.26        16.26 o                         
  -4   0  13          2.72         25.03        17.34 o                         
  -3   0  13        624.64        678.20        45.56 o                         
  -2   0  13        203.98        139.89        23.98 o                         
  -1   0  13        424.42        414.60        31.05 o                         
   0   0  13         87.81         39.23        11.27 o                         
   1   0  13        317.77        257.43        33.53 o                         
   2   0  13        357.91        358.45        28.32 o                         
   3   0  13         48.84         17.98        18.68 o                         
  -4   1  13        288.36        245.85        47.74 o                         
  -3   1  13         29.98         -0.73        11.13 o                         
  -2   1  13         11.03         -2.91         8.55 o                         
  -1   1  13        443.35        442.50        30.14 o                         
   0   1  13        168.10        146.11        18.08 o                         
   1   1  13        144.26         87.32        14.03 o                         
   2   1  13        357.92        348.91        33.77 o                         
   3   1  13         85.59         27.12        17.09 o                         
  -4   2  13        524.50        518.40        48.52 o                         
  -3   2  13        171.39         93.98        17.53 o                         
  -2   2  13        647.38        597.67        43.77 o                         
  -1   2  13       1092.66       1095.99        47.48 o                         
   0   2  13        116.64         70.66        13.49 o                         
   1   2  13          3.10         -7.10         7.10 o                         
   2   2  13         20.78          3.13        12.09 o                         
   3   2  13         86.81         75.20        17.58 o                         
  -4   3  13        260.63        203.25        31.62 o                         
  -3   3  13        478.39        510.70        40.63 o                         
  -2   3  13         42.77         31.86        11.57 o                         
  -1   3  13        224.57        174.03        22.14 o                         
   0   3  13         12.61          2.34         7.59 o                         
   1   3  13        705.09        648.35        33.08 o                         
   2   3  13        150.24         44.58        25.55 o                         
  -4   4  13         25.51          4.27        20.50 o                         
  -3   4  13          6.61         50.08        22.60 o                         
  -2   4  13        298.36        293.39        48.54 o                         
  -1   4  13        189.27        187.16        19.74 o                         
   0   4  13         25.25         22.77        10.27 o                         
   1   4  13        858.89        850.04        43.39 o                         
   2   4  13        260.48        137.98        20.66 o                         
  -4   5  13         48.57         -5.49        29.13 o                         
  -3   5  13        322.90        265.99        30.72 o                         
  -2   5  13       1013.50       1046.29        59.37 o                         
  -1   5  13        887.25        788.22        42.62 o                         
   0   5  13        393.08        324.03        39.43 o                         
   1   5  13         86.13         19.88        13.95 o                         
   2   5  13        477.03        492.94        50.73 o                         
  -4   6  13        236.73        198.10        33.99 o                         
  -3   6  13        390.09        372.12        40.25 o                         
  -2   6  13         21.65         -8.57        12.93 o                         
  -1   6  13        397.30        393.85        41.58 o                         
   0   6  13       1439.15       1368.74        67.53 o                         
   1   6  13        105.58         60.86        28.44 o                         
   2   6  13         99.22         61.18        26.67 o                         
  -4   7  13          5.62        -17.44        22.27 o                         
  -3   7  13       1513.43       1467.17        65.48 o                         
  -2   7  13        533.91        473.01        38.91 o                         
  -1   7  13          4.05         -7.04        12.76 o                         
   0   7  13        198.16        148.76        21.50 o                         
   1   7  13        261.76        186.50        36.47 o                         
  -3   8  13        621.40        513.28        45.91 o                         
  -2   8  13        386.57        386.80        38.17 o                         
  -1   8  13        993.08        951.30        59.36 o                         
   0   8  13          9.91         14.42        15.66 o                         
   1   8  13        735.36        679.43        72.13 o                         
  -3   9  13         84.53         23.37        28.48 o                         
  -2   9  13         11.03         10.01        18.93 o                         
  -1   9  13       1136.77       1170.37        81.50 o                         
   0   9  13        111.18        188.11        29.59 o                         
  -2  10  13        125.85         82.94        28.76 o                         
  -1  10  13        370.67        240.87        36.48 o                         
   0  10  13        445.51        516.24        77.30 o                         
  -1 -11  14        706.29        723.40        76.17 o                         
   0 -11  14        257.02        187.35        42.33 o                         
   1 -11  14        386.86        290.42        37.97 o                         
  -2 -10  14          7.27         73.75        81.30 o                         
  -1 -10  14        499.97        391.36        58.06 o                         
   0 -10  14       1891.99       1804.53        80.43 o                         
   1 -10  14         24.04         23.37        24.73 o                         
  -2  -9  14        406.88        241.77        50.34 o                         
  -1  -9  14         10.62         -9.46        16.44 o                         
   0  -9  14       1381.43       1395.93        70.45 o                         
   1  -9  14        792.33        684.03        70.97 o                         
   2  -9  14        225.22        123.19        31.55 o                         
  -3  -8  14        617.48        591.20       134.19 o                         
  -2  -8  14       1639.06       1685.37       174.64 o                         
  -1  -8  14       1019.74       1105.13        70.13 o                         
   0  -8  14        421.06        501.08        43.71 o                         
   1  -8  14       1438.45       1512.22        82.61 o                         
   2  -8  14        988.67       1050.94        66.09 o                         
  -3  -7  14        103.05        101.52        45.47 o                         
  -2  -7  14        669.87        665.93        98.20 o                         
  -1  -7  14       3169.73       3091.23       134.03 o                         
   0  -7  14        252.18        281.83        37.12 o                         
   1  -7  14        124.28         57.94        20.68 o                         
   2  -7  14       2149.11       2238.82        88.02 o                         
  -3  -6  14        766.26        789.48        76.75 o                         
  -2  -6  14        115.59        100.25        24.74 o                         
  -1  -6  14        937.35        965.64        66.55 o                         
   0  -6  14       2193.66       2204.10       119.13 o                         
   1  -6  14       1412.08       1560.77        80.49 o                         
   2  -6  14       1206.02       1148.15        88.66 o                         
  -3  -5  14       1654.31       1827.93       109.52 o                         
  -2  -5  14       2852.34       2922.72        99.13 o                         
  -1  -5  14         30.34         -2.05        12.87 o                         
   0  -5  14       1854.37       1811.76        82.91 o                         
   1  -5  14       2700.94       2933.90        98.60 o                         
   2  -5  14         94.12        110.26        24.68 o                         
  -3  -4  14        702.80        737.89        54.08 o                         
  -2  -4  14       3563.25       3669.10       111.47 o                         
  -1  -4  14       1049.47       1091.93        63.48 o                         
   0  -4  14          1.46          4.84        11.03 o                         
   1  -4  14       3259.61       3269.06        95.39 o                         
   2  -4  14       1227.22       1288.07        76.75 o                         
   3  -4  14        107.16         91.29        49.27 o                         
  -4  -3  14       1691.39       1717.82       115.80 o                         
  -3  -3  14         88.05         47.00        18.04 o                         
  -2  -3  14        617.00        566.42        74.66 o                         
  -1  -3  14       2550.87       2567.99        97.57 o                         
   0  -3  14       2410.66       2541.91        83.93 o                         
   1  -3  14        588.55        593.00        67.40 o                         
   2  -3  14       1611.64       1572.55        69.78 o                         
   3  -3  14       1522.64       1472.80        83.31 o                         
  -4  -2  14       1361.02       1377.68        95.89 o                         
  -3  -2  14       3061.18       3066.87       129.71 o                         
  -2  -2  14        515.25        460.92        45.60 o                         
  -1  -2  14       1136.07       1193.01        55.24 o                         
   0  -2  14       4709.05       5016.35       116.24 o                         
   1  -2  14        895.35        832.17        48.57 o                         
   2  -2  14        275.52        196.95        22.80 o                         
  -4  -1  14          2.04        -23.59        23.59 o                         
  -3  -1  14       1638.55       1611.14        93.76 o                         
  -2  -1  14       3806.70       3831.60       115.27 o                         
  -1  -1  14        275.11        212.34        27.60 o                         
   0  -1  14       4537.06       4607.73       102.76 o                         
   1  -1  14       2733.43       2864.02        90.13 o                         
   2  -1  14        516.17        563.01        41.36 o                         
  -4   0  14        970.34       1071.92       109.52 o                         
  -3   0  14        187.98        173.94        29.49 o                         
  -2   0  14       2956.46       3068.75        81.10 o                         
  -1   0  14       1998.44       2149.52        69.93 o                         
   0   0  14         87.44         63.35        14.26 o                         
   1   0  14       1665.09       1774.98        63.02 o                         
   2   0  14       3336.39       3265.05       106.05 o                         
  -4   1  14       2213.22       2423.11        96.99 o                         
  -3   1  14        463.60        432.81        41.67 o                         
  -2   1  14        809.14        797.39        41.92 o                         
  -1   1  14       3944.45       4017.78        98.19 o                         
   0   1  14       2326.94       2344.85        62.79 o                         
   1   1  14          1.14         -6.45         9.27 o                         
   2   1  14       3396.69       3422.87        90.98 o                         
  -4   2  14        631.92        749.71        58.06 o                         
  -3   2  14       2850.59       2851.99        84.44 o                         
  -2   2  14       1182.99       1249.34        51.79 o                         
  -1   2  14       2654.11       2550.95        77.30 o                         
   0   2  14       5673.81       5640.52       149.45 o                         
   1   2  14       1906.51       1916.23        57.17 o                         
   2   2  14        584.72        492.65        39.41 o                         
  -4   3  14          8.17        -17.34        20.48 o                         
  -3   3  14       2575.97       2736.54        81.73 o                         
  -2   3  14       4186.42       4244.58       117.54 o                         
  -1   3  14        333.25        311.04        33.57 o                         
   0   3  14       1706.65       1714.98        56.58 o                         
   1   3  14       4391.66       4481.81       100.09 o                         
   2   3  14        231.82        186.39        23.98 o                         
  -4   4  14       1699.61       1553.86        92.30 o                         
  -3   4  14        158.09        113.42        29.93 o                         
  -2   4  14       4359.10       4377.43       121.21 o                         
  -1   4  14       2775.74       2684.36        86.43 o                         
   0   4  14        188.64        157.38        30.01 o                         
   1   4  14       1740.54       1705.99        73.14 o                         
   2   4  14       1720.27       1592.90        68.33 o                         
  -3   5  14       1784.56       1733.14        84.36 o                         
  -2   5  14        426.30        346.98        50.13 o                         
  -1   5  14       3202.37       3274.59        95.46 o                         
   0   5  14       2870.82       2986.25        99.21 o                         
   1   5  14         88.58         41.42        18.63 o                         
  -3   6  14       2250.33       2271.93       112.17 o                         
  -2   6  14       1141.92       1137.91        59.16 o                         
  -1   6  14        430.07        391.73        47.37 o                         
   0   6  14       5031.61       5077.81       124.20 o                         
   1   6  14        791.24        826.78        78.34 o                         
  -3   7  14       1521.18       1471.23        83.74 o                         
  -2   7  14       2718.07       2644.75       111.75 o                         
  -1   7  14        324.37        362.86        47.14 o                         
   0   7  14       1726.72       1604.82        74.23 o                         
   1   7  14       2415.09       2344.53       103.08 o                         
  -3   8  14          0.15        -19.98        19.98 o                         
  -2   8  14       2851.67       2782.11       216.76 o                         
  -1   8  14       3290.91       3241.57       123.97 o                         
   0   8  14          2.17         -8.80        30.36 o                         
  -2   9  14        247.70        171.25        42.00 o                         
  -1   9  14       3526.02       3439.00       121.33 o                         
  -1 -10  15        963.54        935.48        67.82 o                         
   0 -10  15       1925.22       1929.32       171.27 o                         
   1 -10  15       1470.02       1576.59       163.54 o                         
  -2  -9  15       2486.51       2257.98       150.76 o                         
  -1  -9  15         46.20         35.37        20.38 o                         
   0  -9  15        707.85        758.42        68.95 o                         
   1  -9  15       3571.14       3409.67       123.97 o                         
  -2  -8  15       2499.57       2494.58       181.68 o                         
  -1  -8  15       2317.87       2318.01       131.94 o                         
   0  -8  15        417.42        427.09        58.10 o                         
   1  -8  15       2413.91       2257.68        85.77 o                         
  -2  -7  15        319.72        239.53        47.91 o                         
  -1  -7  15       2190.60       2224.25       101.02 o                         
   0  -7  15       3922.90       3937.60       117.26 o                         
   1  -7  15         16.97          6.20        17.16 o                         
   2  -7  15       1526.53       1541.21        72.64 o                         
  -3  -6  15       3081.74       3230.38       333.34 o                         
  -2  -6  15        391.26        267.51        58.67 o                         
  -1  -6  15        233.22        286.70        36.53 o                         
   0  -6  15       3622.34       3643.96       111.85 o                         
   1  -6  15        996.97        973.78        63.99 o                         
   2  -6  15          6.37         -0.60        17.66 o                         
  -3  -5  15       1245.41       1317.89       116.97 o                         
  -2  -5  15       2299.60       2430.28       121.02 o                         
  -1  -5  15       1559.99       1585.09        74.33 o                         
   0  -5  15       1827.71       1954.45        73.22 o                         
   1  -5  15       2968.06       2794.85       109.46 o                         
   2  -5  15        993.42       1001.74        77.38 o                         
  -3  -4  15         75.28         19.77        21.89 o                         
  -2  -4  15       1301.26       1401.73       115.28 o                         
  -1  -4  15       5606.67       5667.43       131.87 o                         
   0  -4  15         65.20         39.70        14.66 o                         
   1  -4  15       1895.53       1798.64        89.18 o                         
   2  -4  15       4467.46       4731.33       149.16 o                         
  -3  -3  15       1162.45       1259.16       129.62 o                         
  -2  -3  15         61.41         69.63        21.50 o                         
  -1  -3  15       4385.73       4473.73       124.65 o                         
   0  -3  15       2062.23       2038.70        69.59 o                         
   1  -3  15        162.90        117.59        20.45 o                         
   2  -3  15       2439.66       2430.12       111.05 o                         
  -3  -2  15       1991.98       1938.32       131.72 o                         
  -2  -2  15       1798.85       1834.61        75.03 o                         
  -1  -2  15       1097.20       1174.45        53.92 o                         
   0  -2  15       3536.81       3674.21        94.46 o                         
   1  -2  15       2816.17       2914.46       125.21 o                         
   2  -2  15         25.24         10.88        22.53 o                         
  -3  -1  15        601.97        704.77        85.14 o                         
  -2  -1  15       5033.23       5046.17       119.48 o                         
  -1  -1  15       1130.94       1036.12        52.21 o                         
   0  -1  15        377.46        379.24        44.72 o                         
   1  -1  15       5910.57       5991.12       140.53 o                         
   2  -1  15        928.81       1043.40        64.92 o                         
  -3   0  15        240.41        163.66        29.92 o                         
  -2   0  15       3214.54       3064.26        90.53 o                         
  -1   0  15       3969.08       4035.72        98.77 o                         
   0   0  15        948.78       1018.34        65.85 o                         
   1   0  15       1670.21       1609.97        66.64 o                         
   2   0  15       2269.09       2325.72        89.90 o                         
  -3   1  15       3449.71       3210.74       265.89 o                         
  -2   1  15        186.42        215.12        27.15 o                         
  -1   1  15       2500.83       2662.42        71.65 o                         
   0   1  15       3120.07       3123.98        76.69 o                         
   1   1  15          0.57         -3.40        10.50 o                         
   2   1  15       1033.66       1051.50        81.94 o                         
  -3   2  15       3431.69       3469.98       104.97 o                         
  -2   2  15       1178.34       1139.85        75.85 o                         
  -1   2  15          9.80         18.36         9.82 o                         
   0   2  15       4399.14       4386.50        93.07 o                         
   1   2  15       1752.40       1838.28        61.64 o                         
   2   2  15         24.01        -14.90        14.90 o                         
  -3   3  15       1057.15       1081.44        61.51 o                         
  -2   3  15       2399.91       2463.54       121.38 o                         
  -1   3  15       1642.50       1652.49        63.48 o                         
   0   3  15        914.70        877.67        47.47 o                         
   1   3  15       2934.88       2985.04        96.22 o                         
  -3   4  15         18.74        -17.32        19.34 o                         
  -2   4  15       1087.97        957.81        97.83 o                         
  -1   4  15       4584.15       4720.38       126.99 o                         
   0   4  15         85.78         69.03        24.18 o                         
   1   4  15        823.41        658.42        58.50 o                         
  -3   5  15       1267.87       1270.12       129.88 o                         
  -2   5  15        136.14         72.39        26.65 o                         
  -1   5  15       3266.51       3153.84        92.41 o                         
   0   5  15       2087.24       1876.78        81.80 o                         
   1   5  15        230.73        165.74        24.51 o                         
  -3   6  15       2026.56       2115.79       118.07 o                         
  -2   6  15       1839.40       1781.34       113.85 o                         
  -1   6  15        184.21         99.30        23.08 o                         
   0   6  15       1453.57       1358.90        70.07 o                         
  -2   7  15       3430.90       3498.39       255.42 o                         
  -1   7  15        466.00        380.91        68.17 o                         
   0   7  15        168.05         78.80        28.62 o                         
  -1   8  15       1714.68       1682.57        88.29 o                         
   0  -9  16         10.69        -28.85        28.85 o                         
  -1  -8  16       1023.03       1031.77       135.29 o                         
   0  -8  16         96.58         40.11        29.04 o                         
   1  -8  16        181.21        143.28        42.63 o                         
  -2  -7  16        358.60        223.46        44.94 o                         
  -1  -7  16        384.75        471.83        58.57 o                         
   0  -7  16       1127.41       1152.63       129.20 o                         
   1  -7  16         76.13         49.04        19.33 o                         
  -2  -6  16        743.84        617.76        92.74 o                         
  -1  -6  16         34.95         -1.32        30.29 o                         
   0  -6  16        647.80        609.63        67.11 o                         
   1  -6  16       1066.40       1159.76        77.71 o                         
  -2  -5  16       1298.03       1152.81        82.72 o                         
  -1  -5  16        345.26        378.22        44.59 o                         
   0  -5  16         25.38         24.69        19.67 o                         
   1  -5  16        711.97        855.51        65.24 o                         
  -3  -4  16        343.43        328.59        65.74 o                         
  -2  -4  16         98.94         66.01        25.11 o                         
  -1  -4  16        962.65       1061.15        71.06 o                         
   0  -4  16        676.90        673.04        52.43 o                         
   1  -4  16         26.77          0.30        18.93 o                         
  -3  -3  16       1087.09       1006.89        84.79 o                         
  -2  -3  16         40.31         -1.31        22.23 o                         
  -1  -3  16         78.91         24.45        23.51 o                         
   0  -3  16        890.11        930.72        65.78 o                         
   1  -3  16        136.71         66.13        22.96 o                         
  -3  -2  16        789.77        799.77        76.60 o                         
  -2  -2  16        485.65        437.16        47.78 o                         
  -1  -2  16          9.57         19.47        16.01 o                         
   0  -2  16        419.79        383.86        41.34 o                         
   1  -2  16        261.28        264.42        39.50 o                         
  -3  -1  16         23.10         51.22        22.91 o                         
  -2  -1  16        153.17         85.86        23.56 o                         
  -1  -1  16        498.65        452.31        44.23 o                         
   0  -1  16         18.37          0.83        14.33 o                         
   1  -1  16        621.00        676.26        57.80 o                         
  -3   0  16          0.97         -3.64        18.59 o                         
  -2   0  16          1.36          6.97        15.65 o                         
  -1   0  16        664.52        558.89        42.90 o                         
   0   0  16        155.79        158.75        28.45 o                         
   1   0  16        116.76        101.35        24.76 o                         
  -3   1  16        253.85        204.86        50.83 o                         
  -2   1  16        183.59        120.92        29.01 o                         
  -1   1  16        457.97        412.54        34.27 o                         
   0   1  16        404.91        448.59        40.79 o                         
   1   1  16         20.44         21.56        21.66 o                         
  -3   2  16          6.99         41.53        22.53 o                         
  -2   2  16        663.57        594.63        61.13 o                         
  -1   2  16          0.42          0.50        12.63 o                         
   0   2  16        173.77        134.20        22.72 o                         
   1   2  16        296.88        243.46        26.55 o                         
  -3   3  16         31.21         11.01        31.78 o                         
  -2   3  16        290.13        202.45        46.73 o                         
  -1   3  16         32.14          6.58        20.56 o                         
   0   3  16          6.72         18.63        15.49 o                         
   1   3  16        265.60        186.99        53.02 o                         
  -2   4  16        174.05        120.86        29.66 o                         
  -1   4  16        108.48         81.66        19.45 o                         
   0   4  16         22.88        -11.60        23.82 o                         
  -2   5  16          0.72        -15.64        22.59 o                         
  -1   5  16         22.97         10.30        16.12 o                         
   0   5  16        394.82        307.95        36.63 o                         
  -2   6  16          2.60        -21.70        21.70 o                         
  -1   6  16         32.99         -6.08        33.21 o                         
  -1  -6  17          0.18        -11.83        23.55 o                         
   0  -6  17        320.68        263.09        58.15 o                         
  -1  -5  17        676.47        720.26        69.23 o                         
   0  -5  17         19.70         28.14        22.34 o                         
  -2  -4  17        287.05        221.59        39.40 o                         
  -1  -4  17        720.19        636.55        78.60 o                         
   0  -4  17        134.99         91.84        29.96 o                         
  -2  -3  17        160.81        120.15        29.19 o                         
  -1  -3  17        104.24         71.48        25.77 o                         
   0  -3  17        159.20        131.97        29.05 o                         
   1  -3  17        261.68        222.26        33.71 o                         
  -2  -2  17        626.01        575.80        61.22 o                         
  -1  -2  17          4.69        -14.55        14.55 o                         
   0  -2  17          8.37         19.99        19.18 o                         
   1  -2  17        521.21        493.76        63.46 o                         
  -2  -1  17        435.09        368.34        46.73 o                         
  -1  -1  17        428.64        287.58        41.68 o                         
   0  -1  17         18.26        -15.29        15.29 o                         
   1  -1  17       1117.41       1188.93        82.00 o                         
  -2   0  17         70.39         51.38        18.54 o                         
  -1   0  17        553.11        526.28        53.98 o                         
   0   0  17        531.74        464.81        75.03 o                         
  -2   1  17        207.83        136.96        27.74 o                         
  -1   1  17         21.46        -13.94        21.68 o                         
   0   1  17        929.09        837.88        65.12 o                         
  -2   2  17        667.93        501.11        55.90 o                         
  -1   2  17        216.06         88.32        23.48 o                         
   0   2  17        672.09        488.18        48.24 o                         
  -2   3  17        369.35        271.88        40.32 o                         
  -1   3  17        693.70        649.92        60.52 o                         
   0   3  17         78.36         64.08        21.52 o                         
  -1   4  17       1386.40       1444.15        73.98 o                         
                                                                                
