# Supplementary material for: Halogen, chalcogen, and hydrogen bonding in organoiodine cocrystals of heterocyclic thio­nes: imidazolidine-2-thione, 2-mercaptobenzimidazole, 2-mercapto-5-methyl­benzimidazole, 2-mercaptobenzoxazole, and 2-mercaptobenzo­thia­zole
Source: Acta Crystallogr C Struct Chem. 2022 Nov 9;78(Pt 12):702–15. doi: 10.1107/S2053229622009548 (PMC9720885; doi:10.1107/S2053229622009548)
Supplement: Supplementary file 8 [file c-78-00702-2MMBZIM_14F4DIB_2H2Osup8.hkl]

data_2MMBZIM_14F4DIB_2H2O                                                       
_shelx_title ' d8-5460_a.res in P-1'                                            
_shelx_refln_list_code          4                                               
_shelx_F_calc_maximum      133.81                                               
_exptl_crystal_F_000       370.00                                               
_reflns_d_resolution_high  0.7185                                               
                                                                                
loop_                                                                           
 _space_group_symop_operation_xyz                                               
 'x, y, z'                                                                      
 '-x, -y, -z'                                                                   
                                                                                
_cell_length_a     4.9088                                                       
_cell_length_b    11.4670                                                       
_cell_length_c    11.9686                                                       
_cell_angle_alpha 106.644                                                       
_cell_angle_beta   98.058                                                       
_cell_angle_gamma  92.811                                                       
                                                                                
_shelx_F_squared_multiplier     1.000                                           
                                                                                
loop_                                                                           
 _refln_index_h                                                                 
 _refln_index_k                                                                 
 _refln_index_l                                                                 
 _refln_F_squared_calc                                                          
 _refln_F_squared_meas                                                          
 _refln_F_squared_sigma                                                         
 _refln_observed_status                                                         
   1   0   0       4716.47       4439.10       175.31 o                         
   2   0   0       1815.41       1804.27        22.46 o                         
   3   0   0        910.59        984.31        12.99 o                         
   4   0   0        505.98        513.96         8.04 o                         
   5   0   0         21.35         24.60         1.97 o                         
   6   0   0        513.95        495.51        12.42 o                         
  -6   1   0        499.96        488.01        13.19 o                         
  -5   1   0        364.74        378.24         7.87 o                         
  -4   1   0       3246.16       3308.70        43.80 o                         
  -3   1   0       4725.64       4798.53        55.51 o                         
  -2   1   0       3494.81       3455.79        38.30 o                         
  -1   1   0       3190.32       3059.63        31.04 o                         
   1   1   0         33.68         34.08         0.91 o                         
   2   1   0        189.90        197.61         4.55 o                         
   3   1   0          4.17          5.02         0.60 o                         
   4   1   0       1882.64       1912.69        24.26 o                         
   5   1   0        570.40        577.42        11.76 o                         
   6   1   0       1232.97       1223.87        22.69 o                         
  -6   2   0        327.40        338.56         9.34 o                         
  -5   2   0       2396.71       2395.66        33.75 o                         
  -4   2   0       1134.78       1093.76        15.79 o                         
  -3   2   0       6943.47       6705.82        80.47 o                         
  -2   2   0        285.82        274.93         3.74 o                         
  -1   2   0        363.58        378.81         4.48 o                         
   0   2   0         87.74         96.84         1.69 o                         
   1   2   0         64.08         81.07         2.87 o                         
   2   2   0       2652.05       2697.60        31.51 o                         
   3   2   0       1711.09       1713.86        21.42 o                         
   4   2   0       1012.93       1003.56        14.11 o                         
   5   2   0       1951.08       1903.63        26.11 o                         
   6   2   0        980.33        984.51        19.35 o                         
  -6   3   0        705.87        711.04        15.21 o                         
  -5   3   0       1019.17        995.70        17.17 o                         
  -4   3   0        808.20        826.16        12.58 o                         
  -3   3   0       2722.19       2771.48        30.66 o                         
  -2   3   0          1.75          6.83         0.73 o                         
  -1   3   0       1279.97       1345.60        14.86 o                         
   0   3   0       1259.03       1196.44        13.70 o                         
   2   3   0       3404.19       3487.78        39.07 o                         
   3   3   0       7255.75       7014.58        74.70 o                         
   4   3   0        623.16        647.04         9.29 o                         
   5   3   0       2206.30       2245.32        30.41 o                         
   6   3   0        133.13        140.68         5.70 o                         
  -6   4   0        254.92        245.70         8.82 o                         
  -5   4   0         86.09         83.67         3.39 o                         
  -4   4   0         98.89        100.44         3.00 o                         
  -3   4   0       2370.91       2330.16        27.17 o                         
  -2   4   0       2324.91       2398.89        25.97 o                         
  -1   4   0       5100.71       5032.15        53.18 o                         
   0   4   0       3353.28       3383.44        40.26 o                         
   1   4   0       3072.90       2909.14        35.54 o                         
   2   4   0       4248.99       4217.66        49.37 o                         
   3   4   0       2447.84       2427.21        28.48 o                         
   4   4   0         40.46         44.14         1.89 o                         
   5   4   0         35.09         39.80         2.66 o                         
   6   4   0          0.93          0.23         1.80 o                         
  -6   5   0          0.26          0.03         1.38 o                         
  -5   5   0        105.04        112.91         3.92 o                         
  -4   5   0       1264.89       1285.98        18.70 o                         
  -3   5   0       3809.18       3807.51        43.22 o                         
  -2   5   0       7335.59       7357.27        77.60 o                         
  -1   5   0       2406.43       2383.88        24.47 o                         
   0   5   0       6600.06       6603.06        82.38 o                         
   1   5   0        519.90        559.76         8.54 o                         
   2   5   0       3424.20       3518.31        41.66 o                         
   3   5   0         61.44         63.45         2.27 o                         
   4   5   0        361.36        370.38         7.73 o                         
   5   5   0        679.48        682.01        13.48 o                         
   6   5   0        348.29        339.26        10.11 o                         
  -6   6   0       1142.86       1094.14        23.21 o                         
  -5   6   0       1236.04       1221.49        21.67 o                         
  -4   6   0       2894.47       2901.56        36.90 o                         
  -3   6   0       1021.76        998.67        13.32 o                         
  -2   6   0       4452.27       4438.21        49.64 o                         
  -1   6   0       2067.08       2117.07        22.88 o                         
   0   6   0        386.89        385.72         6.09 o                         
   1   6   0       1921.06       2079.65        25.27 o                         
   2   6   0       1306.74       1311.80        17.25 o                         
   3   6   0        666.27        664.53        10.44 o                         
   4   6   0       1870.93       1841.73        25.44 o                         
   5   6   0        738.30        735.72        13.46 o                         
  -6   7   0       1062.48       1036.66        25.45 o                         
  -5   7   0       1594.93       1587.00        27.00 o                         
  -4   7   0        322.46        322.06         6.16 o                         
  -3   7   0        161.78        165.30         3.90 o                         
  -2   7   0        252.29        234.02         4.08 o                         
  -1   7   0          8.68         15.32         0.91 o                         
   0   7   0       2889.76       2842.25        32.84 o                         
   1   7   0       1293.58       1296.96        15.87 o                         
   2   7   0       3783.35       3723.03        46.76 o                         
   3   7   0       1561.20       1551.71        21.79 o                         
   4   7   0       1042.05       1067.21        18.12 o                         
   5   7   0        230.33        230.85         7.17 o                         
  -6   8   0         47.25         61.19         8.10 o                         
  -5   8   0        338.32        342.62         7.40 o                         
  -4   8   0          3.29          6.35         0.91 o                         
  -3   8   0         43.46         48.03         1.64 o                         
  -2   8   0        500.66        522.73         8.75 o                         
  -1   8   0       1652.10       1724.25        19.62 o                         
   0   8   0       2857.40       2742.61        30.84 o                         
   1   8   0       2642.85       2629.18        29.84 o                         
   2   8   0       1038.98       1060.51        16.59 o                         
   3   8   0       1977.11       1987.79        32.06 o                         
   4   8   0        333.60        326.68         8.01 o                         
   5   8   0        593.77        597.33        14.00 o                         
  -5   9   0        217.64        213.12         6.41 o                         
  -4   9   0        120.03        126.35         4.19 o                         
  -3   9   0       3360.40       3316.40        37.26 o                         
  -2   9   0       1457.25       1493.14        17.68 o                         
  -1   9   0       4157.74       4142.25        41.63 o                         
   0   9   0       2026.01       1987.89        23.44 o                         
   1   9   0       1659.16       1647.90        21.47 o                         
   2   9   0         11.91         15.62         1.61 o                         
   3   9   0        134.99        143.53         5.23 o                         
   4   9   0        175.82        197.74         6.91 o                         
   5   9   0        309.00        302.70        11.03 o                         
  -5  10   0       1044.13       1045.72        21.13 o                         
  -4  10   0        873.56        870.38        16.18 o                         
  -3  10   0       2087.40       2098.21        27.39 o                         
  -2  10   0       1150.24       1163.58        15.25 o                         
  -1  10   0       1056.68       1034.98        12.77 o                         
   0  10   0        820.44        852.93        12.92 o                         
   1  10   0        244.44        257.11         6.64 o                         
   2  10   0         42.31         49.06         2.73 o                         
   3  10   0       1202.23       1205.96        24.21 o                         
   4  10   0        680.04        683.96        17.11 o                         
  -5  11   0        195.63        187.15         8.19 o                         
  -4  11   0       1516.19       1507.27        24.75 o                         
  -3  11   0        203.70        201.60         4.89 o                         
  -2  11   0        149.65        150.78         4.23 o                         
  -1  11   0        641.91        628.88        10.05 o                         
   0  11   0        247.42        253.47         5.89 o                         
   1  11   0        212.86        223.29         5.96 o                         
   2  11   0        708.43        735.80        18.42 o                         
   3  11   0       1555.64       1551.82        31.08 o                         
   4  11   0        769.92        769.67        23.03 o                         
  -4  12   0          0.80          0.08         1.67 o                         
  -3  12   0         89.13         95.17         4.80 o                         
  -2  12   0        570.89        545.16        10.70 o                         
  -1  12   0        679.36        688.27        11.55 o                         
   0  12   0       2118.45       2173.31        30.33 o                         
   1  12   0        801.57        818.80        15.75 o                         
   2  12   0       2171.67       2209.25        38.52 o                         
   3  12   0         54.38         67.22         4.51 o                         
  -4  13   0        302.76        309.34        12.71 o                         
  -3  13   0        358.75        354.44         9.18 o                         
  -2  13   0        812.31        805.70        14.60 o                         
  -1  13   0        493.67        499.46        11.06 o                         
   0  13   0       1575.66       1564.10        25.39 o                         
   1  13   0        640.17        652.47        15.11 o                         
   2  13   0        196.95        200.40         8.06 o                         
   3  13   0         58.20         30.07         9.00 o                         
  -3  14   0       1820.54       1762.78        40.77 o                         
  -2  14   0        212.07        194.88         6.31 o                         
  -1  14   0        828.95        819.74        17.05 o                         
   0  14   0         38.20         45.02         3.39 o                         
   1  14   0         31.02         33.52         3.72 o                         
   2  14   0         38.38         50.97         3.92 o                         
  -1  15   0         58.71         61.97         4.51 o                         
   0  15   0         99.02         94.95         5.19 o                         
  -1 -15   1        838.94        835.21        19.35 o                         
   0 -15   1        252.76        248.76         8.68 o                         
   1 -15   1        514.76        474.43        13.98 o                         
   2 -15   1        643.74        622.06        18.32 o                         
  -2 -14   1        986.69        944.71        20.53 o                         
  -1 -14   1        607.46        625.97        15.25 o                         
   0 -14   1       1612.93       1673.03        27.28 o                         
   1 -14   1        522.00        556.39        13.98 o                         
   2 -14   1        383.76        394.98         9.97 o                         
   3 -14   1         72.98         74.61         4.89 o                         
  -3 -13   1        371.99        367.94        11.17 o                         
  -2 -13   1       1023.72       1012.10        22.38 o                         
  -1 -13   1        317.79        335.38         8.08 o                         
   0 -13   1        323.88        325.29         8.22 o                         
   1 -13   1         30.62         32.30         2.78 o                         
   2 -13   1        470.91        472.94         9.53 o                         
   3 -13   1         18.68         19.58         2.04 o                         
   4 -13   1        490.84        485.75        16.82 o                         
  -3 -12   1        774.99        785.59        19.09 o                         
  -2 -12   1         30.93         29.27         2.71 o                         
  -1 -12   1        125.87        137.35         5.82 o                         
   0 -12   1          2.42          5.25         1.28 o                         
   1 -12   1         47.03         44.42         2.43 o                         
   2 -12   1       2922.83       2904.09        37.33 o                         
   3 -12   1        616.06        628.80        11.76 o                         
   4 -12   1       1301.29       1333.68        27.35 o                         
  -4 -11   1         54.58         60.71         5.51 o                         
  -3 -11   1         29.07         26.73         2.56 o                         
  -2 -11   1        417.08        431.31        10.97 o                         
  -1 -11   1       1033.58       1002.27        15.44 o                         
   0 -11   1        855.17        845.26        13.72 o                         
   1 -11   1       2957.25       2888.50        41.22 o                         
   2 -11   1       1315.57       1374.64        22.09 o                         
   3 -11   1       1255.06       1228.33        18.66 o                         
   4 -11   1        180.19        169.69         6.89 o                         
   5 -11   1        259.00        275.83        13.31 o                         
  -4 -10   1         72.37         73.07         5.27 o                         
  -3 -10   1        740.10        748.59        20.40 o                         
  -2 -10   1        408.64        431.64         9.01 o                         
  -1 -10   1       4637.29       4575.07        57.06 o                         
   0 -10   1       1620.75       1658.34        25.06 o                         
   1 -10   1       1470.22       1483.63        18.34 o                         
   2 -10   1         96.42        104.74         3.01 o                         
   3 -10   1        171.87        164.15         4.37 o                         
   4 -10   1          0.58          1.08         0.83 o                         
   5 -10   1         52.28         49.42         4.18 o                         
  -5  -9   1        445.98        452.30        15.97 o                         
  -4  -9   1        486.52        499.81        11.88 o                         
  -3  -9   1       1161.36       1172.30        20.86 o                         
  -2  -9   1       2700.30       2677.02        36.90 o                         
  -1  -9   1        739.47        720.09        10.09 o                         
   0  -9   1       1029.03       1059.73        14.21 o                         
   1  -9   1        869.03        877.58        11.27 o                         
   2  -9   1        778.42        774.55        10.38 o                         
   3  -9   1        468.69        471.32         7.74 o                         
   4  -9   1        317.29        317.71         6.93 o                         
   5  -9   1       1475.14       1460.11        25.95 o                         
  -5  -8   1       1067.17       1075.91        25.25 o                         
  -4  -8   1       1472.63       1441.12        24.76 o                         
  -3  -8   1        750.56        739.06        12.83 o                         
  -2  -8   1       2171.37       2244.11        29.71 o                         
  -1  -8   1         79.55         89.89         2.62 o                         
   0  -8   1          2.83          7.45         0.76 o                         
   1  -8   1       1155.51       1194.65        14.66 o                         
   2  -8   1       2647.53       2649.91        29.08 o                         
   3  -8   1        988.45       1004.50        12.66 o                         
   4  -8   1       2598.64       2569.59        34.27 o                         
   5  -8   1       1366.09       1333.35        23.49 o                         
   6  -8   1        531.76        508.01        18.47 o                         
  -5  -7   1        404.87        386.31         8.66 o                         
  -4  -7   1        194.96        195.54         5.93 o                         
  -3  -7   1        604.86        635.01        10.47 o                         
  -2  -7   1        280.78        299.39         6.01 o                         
  -1  -7   1       1041.92       1108.91        14.88 o                         
   0  -7   1       6921.04       7134.86        78.98 o                         
   1  -7   1       2190.51       2193.85        24.94 o                         
   2  -7   1       3643.43       3664.93        41.93 o                         
   3  -7   1       1457.71       1459.14        17.08 o                         
   4  -7   1       2883.65       2846.17        36.94 o                         
   5  -7   1         62.80         68.64         3.40 o                         
   6  -7   1         20.61         15.47         2.66 o                         
  -6  -6   1          2.71          5.59         3.54 o                         
  -5  -6   1        174.93        178.25         5.19 o                         
  -4  -6   1        916.47        911.15        14.29 o                         
  -3  -6   1       1167.10       1199.94        16.39 o                         
  -2  -6   1       2581.43       2538.53        32.68 o                         
  -1  -6   1       1432.08       1313.20        16.89 o                         
   0  -6   1       4814.30       4695.28        52.38 o                         
   1  -6   1       4146.44       4060.82        43.77 o                         
   2  -6   1       2704.01       2818.43        31.24 o                         
   3  -6   1        998.99       1031.81        12.15 o                         
   4  -6   1        183.40        188.53         4.22 o                         
   5  -6   1         10.14         12.17         1.63 o                         
   6  -6   1        140.32        148.54         7.30 o                         
  -6  -5   1          6.36          3.43         2.97 o                         
  -5  -5   1        637.23        658.10        11.79 o                         
  -4  -5   1       1627.09       1666.35        24.07 o                         
  -3  -5   1       4877.27       4862.44        57.06 o                         
  -2  -5   1       3161.57       3210.15        38.03 o                         
  -1  -5   1       4243.01       4078.76        47.42 o                         
   0  -5   1        849.29        861.04        10.91 o                         
   1  -5   1       3035.75       2979.54        30.28 o                         
   2  -5   1        271.44        287.89         4.35 o                         
   3  -5   1         58.89         68.79         1.91 o                         
   4  -5   1        888.28        901.61        13.17 o                         
   5  -5   1        910.89        924.61        18.40 o                         
   6  -5   1       1044.16       1021.14        36.23 o                         
  -6  -4   1        288.01        280.44         9.42 o                         
  -5  -4   1       2601.34       2602.21        36.81 o                         
  -4  -4   1        342.32        338.18         5.79 o                         
  -3  -4   1       2425.73       2374.28        31.93 o                         
  -2  -4   1       3067.55       3172.50        38.90 o                         
  -1  -4   1        503.19        450.73         7.14 o                         
   0  -4   1       2111.14       2189.98        23.77 o                         
   1  -4   1       3449.59       3381.50        35.01 o                         
   2  -4   1       1806.43       1799.40        18.96 o                         
   3  -4   1       1254.04       1209.91        13.99 o                         
   4  -4   1        713.78        693.36        11.41 o                         
   5  -4   1       3022.77       3059.08        50.15 o                         
   6  -4   1        443.28        433.77        13.11 o                         
  -6  -3   1       1482.31       1480.14        26.26 o                         
  -5  -3   1        914.38        925.21        13.68 o                         
  -4  -3   1        779.57        775.38        10.79 o                         
  -3  -3   1          0.47          5.49         0.91 o                         
  -2  -3   1         26.48         36.25         1.20 o                         
  -1  -3   1       3432.90       3321.35        35.59 o                         
   0  -3   1        192.72        181.84         3.67 o                         
   2  -3   1       6335.51       6239.23        68.11 o                         
   3  -3   1       5062.94       5051.79        54.11 o                         
   4  -3   1       1814.60       1824.49        25.81 o                         
   5  -3   1        489.24        489.46        10.72 o                         
   6  -3   1        155.38        158.33         6.61 o                         
  -6  -2   1        310.23        314.82         8.69 o                         
  -5  -2   1        186.84        186.38         5.53 o                         
  -4  -2   1        104.81        105.94         2.76 o                         
  -3  -2   1        628.29        612.07         8.37 o                         
  -2  -2   1       4459.62       4329.62        49.67 o                         
   2  -2   1       5304.00       5223.64        59.56 o                         
   3  -2   1        890.28        944.62        13.07 o                         
   4  -2   1       1192.09       1228.58        16.46 o                         
   5  -2   1         96.46         99.49         4.36 o                         
   6  -2   1        165.02        164.21         6.77 o                         
  -6  -1   1        381.42        361.93         9.50 o                         
  -5  -1   1        122.18        114.92         4.42 o                         
  -4  -1   1       3284.28       3368.96        44.51 o                         
  -3  -1   1       1203.25       1250.07        15.59 o                         
  -1  -1   1       3510.77       3268.15        35.65 o                         
   1  -1   1        149.75        150.28         2.35 o                         
   2  -1   1          6.86         14.07         1.07 o                         
   3  -1   1         59.66         63.71         1.99 o                         
   4  -1   1       1149.62       1196.02        16.81 o                         
   5  -1   1        551.04        551.89        11.16 o                         
   6  -1   1        875.01        863.98        19.67 o                         
  -6   0   1       1590.82       1562.46        32.21 o                         
  -5   0   1       2263.43       2274.63        31.87 o                         
  -4   0   1       1478.52       1486.27        23.90 o                         
  -3   0   1       3587.59       3509.81        45.16 o                         
  -2   0   1       4299.73       4292.47        54.02 o                         
  -1   0   1        681.98        705.78        13.21 o                         
   1   0   1          0.51          3.25         0.50 o                         
   2   0   1       5032.91       5086.57        63.78 o                         
   3   0   1       1564.95       1593.92        21.05 o                         
   4   0   1       4536.88       4528.73        56.02 o                         
   5   0   1        512.22        513.41         9.15 o                         
   6   0   1       1132.85       1114.25        22.25 o                         
  -6   1   1        105.28        113.43         4.69 o                         
  -5   1   1       1812.96       1802.27        26.97 o                         
  -4   1   1        488.45        477.68         8.33 o                         
  -3   1   1       2520.02       2631.75        32.86 o                         
  -2   1   1        132.44        143.21         2.67 o                         
  -1   1   1       6308.34       5949.27       166.06 o                         
   0   1   1         43.83         51.42         1.10 o                         
   1   1   1         36.50         32.89         1.08 o                         
   2   1   1       3853.59       3895.59        46.93 o                         
   3   1   1       6068.02       5980.33        75.84 o                         
   4   1   1       1963.14       2013.91        26.92 o                         
   5   1   1       1393.04       1376.72        19.33 o                         
   6   1   1         65.93         66.85         4.38 o                         
  -6   2   1        803.25        819.71        17.79 o                         
  -5   2   1        253.56        259.27         6.28 o                         
  -4   2   1         73.88         80.22         2.44 o                         
  -3   2   1        569.71        567.36         7.69 o                         
  -2   2   1        132.01        123.01         2.22 o                         
   0   2   1       5631.84       5559.12       217.66 o                         
   2   2   1       1208.38       1276.41        17.43 o                         
   3   2   1       1778.52       1752.33        23.88 o                         
   4   2   1        353.24        355.43         7.03 o                         
   5   2   1         42.56         42.46         2.64 o                         
   6   2   1         33.16         29.97         3.10 o                         
  -6   3   1          0.32          0.01         1.07 o                         
  -5   3   1        871.17        871.33        15.79 o                         
  -4   3   1       1650.47       1694.91        22.05 o                         
  -3   3   1       3740.04       3780.88        42.87 o                         
  -2   3   1       5129.10       5213.66        55.26 o                         
  -1   3   1       7654.16       7723.27       127.56 o                         
   1   3   1       2580.41       2493.66        36.01 o                         
   2   3   1        211.01        205.28         4.07 o                         
   3   3   1          0.04          4.59         0.57 o                         
   4   3   1        321.14        316.53         6.32 o                         
   5   3   1       1621.74       1625.05        26.20 o                         
   6   3   1        117.91        103.74         4.21 o                         
  -6   4   1        652.75        649.06        14.45 o                         
  -5   4   1        670.49        683.73        12.57 o                         
  -4   4   1       5865.16       5909.83        72.46 o                         
  -3   4   1       1298.88       1263.21        15.10 o                         
  -2   4   1       1355.07       1262.10        15.33 o                         
  -1   4   1          9.07         11.23         0.60 o                         
   0   4   1       2817.50       2784.18        32.37 o                         
   1   4   1        839.64        871.97        14.05 o                         
   2   4   1        610.93        592.97         9.44 o                         
   3   4   1        722.79        747.95        11.51 o                         
   4   4   1       1829.40       1798.07        23.34 o                         
   5   4   1        799.07        795.51        14.07 o                         
   6   4   1        785.94        739.12        13.93 o                         
  -6   5   1       1275.36       1228.42        24.09 o                         
  -5   5   1       1483.22       1478.80        22.80 o                         
  -4   5   1       1571.56       1612.11        24.34 o                         
  -3   5   1        584.38        596.39         8.18 o                         
  -2   5   1        685.02        728.29         8.71 o                         
  -1   5   1         39.40         33.46         1.08 o                         
   0   5   1       1891.08       1871.12        23.22 o                         
   1   5   1       3331.49       3322.37        43.05 o                         
   2   5   1       7476.05       7273.98        83.73 o                         
   3   5   1        278.23        289.27         6.05 o                         
   4   5   1       2900.89       2900.06        37.86 o                         
   5   5   1        936.35        935.95        17.39 o                         
   6   5   1        558.65        564.64        14.33 o                         
  -6   6   1        152.38        158.20         6.22 o                         
  -5   6   1        111.38        128.78         4.24 o                         
  -4   6   1        366.99        371.25         7.54 o                         
  -3   6   1        175.45        185.81         3.55 o                         
  -2   6   1       2219.31       2198.07        23.22 o                         
  -1   6   1       3075.94       3292.09        33.67 o                         
   0   6   1       2337.94       2283.47        25.56 o                         
   1   6   1       4380.67       4373.67        56.16 o                         
   2   6   1       3044.62       2909.92        35.37 o                         
   3   6   1        490.20        495.71         8.83 o                         
   4   6   1        588.60        588.85        10.95 o                         
   5   6   1         92.16         90.53         5.18 o                         
  -6   7   1         22.57         18.09         3.53 o                         
  -5   7   1         45.54         44.67         2.45 o                         
  -4   7   1        145.74        158.36         3.71 o                         
  -3   7   1       3341.13       3365.15        37.66 o                         
  -2   7   1       4222.43       4227.11        44.40 o                         
  -1   7   1       3175.13       3178.12        31.76 o                         
   0   7   1        166.29        157.96         3.31 o                         
   1   7   1       4638.44       4690.38        52.79 o                         
   2   7   1        742.41        785.26        12.38 o                         
   3   7   1        524.05        528.38         9.85 o                         
   4   7   1        609.86        613.27        12.75 o                         
   5   7   1        203.50        202.14         7.18 o                         
  -6   8   1        277.56        276.69        12.05 o                         
  -5   8   1       1377.95       1406.76        25.36 o                         
  -4   8   1        792.10        771.31        11.73 o                         
  -3   8   1       3612.73       3591.61        41.67 o                         
  -2   8   1       2468.95       2470.60        26.30 o                         
  -1   8   1       4046.10       4052.35        40.28 o                         
   0   8   1        309.45        323.44         5.73 o                         
   1   8   1         36.86         39.28         1.78 o                         
   2   8   1        149.62        149.75         5.11 o                         
   3   8   1        760.24        745.60        14.10 o                         
   4   8   1        745.05        732.04        13.95 o                         
   5   8   1       1169.70       1157.18        28.31 o                         
  -5   9   1        975.73        965.28        16.41 o                         
  -4   9   1        803.38        830.96        13.38 o                         
  -3   9   1        130.87        140.02         3.72 o                         
  -2   9   1        399.57        403.20         6.17 o                         
  -1   9   1       1090.14       1069.16        13.40 o                         
   0   9   1        409.99        410.59         6.69 o                         
   1   9   1       1920.02       1959.89        25.16 o                         
   2   9   1        827.72        806.16        13.81 o                         
   3   9   1       2009.80       2007.08        32.95 o                         
   4   9   1        867.37        877.61        18.64 o                         
  -5  10   1        190.25        190.94         7.41 o                         
  -4  10   1          7.18         12.92         1.59 o                         
  -3  10   1        117.90        135.70         4.37 o                         
  -2  10   1        249.89        254.31         5.26 o                         
  -1  10   1        563.12        559.47         8.92 o                         
   0  10   1        972.97        978.90        16.99 o                         
   1  10   1       1405.00       1408.06        20.98 o                         
   2  10   1       2164.55       2203.92        35.85 o                         
   3  10   1        332.85        344.19        10.64 o                         
   4  10   1        759.22        778.76        19.14 o                         
  -5  11   1         12.97         13.02         2.43 o                         
  -4  11   1        596.99        606.92        13.49 o                         
  -3  11   1        293.66        291.64         6.99 o                         
  -2  11   1       1874.99       1817.10        27.22 o                         
  -1  11   1        966.84        995.88        16.35 o                         
   0  11   1       3374.27       3341.25        47.60 o                         
   1  11   1        676.19        680.38        13.90 o                         
   2  11   1        410.16        401.64        11.46 o                         
   3  11   1         23.71         20.48         2.57 o                         
   4  11   1        108.70        102.35         9.08 o                         
  -4  12   1       1318.13       1315.74        25.49 o                         
  -3  12   1       1091.11       1088.87        20.08 o                         
  -2  12   1        748.96        746.96        13.72 o                         
  -1  12   1       1079.15       1086.63        16.96 o                         
   0  12   1        402.39        373.22         8.76 o                         
   1  12   1         22.74         25.82         2.82 o                         
   2  12   1        621.71        623.02        14.55 o                         
   3  12   1        103.88         93.97         5.74 o                         
  -3  13   1       1158.42       1154.75        21.39 o                         
  -2  13   1          1.97          9.53         1.64 o                         
  -1  13   1         24.73         30.58         2.51 o                         
   0  13   1          8.55         11.46         1.66 o                         
   1  13   1        127.86        128.99         5.77 o                         
   2  13   1        398.46        401.79        11.65 o                         
  -3  14   1         17.01         13.43         5.27 o                         
  -2  14   1        117.70        118.70         6.24 o                         
  -1  14   1       1107.20       1079.72        23.35 o                         
   0  14   1        482.87        489.61        11.62 o                         
   1  14   1       1405.70       1375.35        30.45 o                         
  -1 -15   2        345.14        346.10        12.14 o                         
   0 -15   2        393.01        412.67        13.41 o                         
   1 -15   2         32.09         45.79         4.18 o                         
   2 -15   2         19.07         19.48         4.92 o                         
  -2 -14   2         53.47         47.30         5.03 o                         
  -1 -14   2         54.97         61.75         3.48 o                         
   0 -14   2        186.76        179.12         6.06 o                         
   1 -14   2        119.55        120.93         5.12 o                         
   2 -14   2       1471.97       1405.48        22.99 o                         
   3 -14   2        278.02        259.88         8.86 o                         
  -3 -13   2          4.23          8.71         1.97 o                         
  -2 -13   2        250.26        262.67         8.37 o                         
  -1 -13   2         97.99         90.83         3.89 o                         
   0 -13   2       1247.42       1269.90        22.79 o                         
   1 -13   2        521.67        503.52        10.28 o                         
   2 -13   2       1299.49       1309.72        22.10 o                         
   3 -13   2        791.76        774.44        15.07 o                         
   4 -13   2         98.02         97.72         6.40 o                         
  -4 -12   2         86.02         85.50         5.36 o                         
  -3 -12   2        673.87        667.70        15.21 o                         
  -2 -12   2        209.75        225.89         7.96 o                         
  -1 -12   2       3526.77       3453.60        50.11 o                         
   0 -12   2       1398.83       1381.94        22.83 o                         
   1 -12   2        898.91        920.83        14.78 o                         
   2 -12   2        796.48        817.48        14.30 o                         
   3 -12   2        636.22        628.10        12.40 o                         
   4 -12   2          0.01          3.51         1.73 o                         
  -4 -11   2        255.16        269.62        10.50 o                         
  -3 -11   2       1082.13       1094.97        21.85 o                         
  -2 -11   2        964.99        993.48        17.88 o                         
  -1 -11   2       2368.16       2365.41        37.58 o                         
   0 -11   2        271.33        297.28         6.96 o                         
   1 -11   2         15.34         20.51         1.76 o                         
   2 -11   2        165.95        164.36         5.37 o                         
   3 -11   2        177.95        174.13         5.03 o                         
   4 -11   2        135.17        143.02         6.31 o                         
   5 -11   2       1092.82       1051.66        31.11 o                         
  -4 -10   2       1054.27       1039.77        22.68 o                         
  -3 -10   2        559.84        549.67        11.61 o                         
  -2 -10   2        736.73        754.93        12.57 o                         
  -1 -10   2        124.47        119.41         3.52 o                         
   0 -10   2        386.54        395.67         7.70 o                         
   1 -10   2       1135.11       1143.32        14.80 o                         
   2 -10   2        655.59        651.47        10.02 o                         
   3 -10   2       1932.65       1882.30        26.01 o                         
   4 -10   2        913.93        930.84        17.91 o                         
   5 -10   2       1248.70       1168.10        29.01 o                         
  -5  -9   2        570.91        573.98        14.99 o                         
  -4  -9   2       1506.52       1459.22        29.97 o                         
  -3  -9   2         21.26         18.86         2.08 o                         
  -2  -9   2        497.37        468.08         8.49 o                         
  -1  -9   2        409.14        414.79         7.07 o                         
   0  -9   2       1678.48       1656.20        20.69 o                         
   1  -9   2       1584.41       1540.19        18.00 o                         
   2  -9   2       5019.31       4952.81        58.81 o                         
   3  -9   2       1567.71       1588.16        20.60 o                         
   4  -9   2       1876.52       1863.28        24.66 o                         
   5  -9   2        349.59        338.23         8.99 o                         
  -5  -8   2         26.39         30.21         2.97 o                         
  -4  -8   2        779.55        819.46        16.93 o                         
  -3  -8   2        610.86        618.81        11.76 o                         
  -2  -8   2       3063.80       2990.43        36.78 o                         
  -1  -8   2       1872.40       1936.52        24.55 o                         
   0  -8   2       5500.52       5513.01        59.34 o                         
   1  -8   2       1521.69       1449.19        22.17 o                         
   2  -8   2       1623.56       1667.17        19.95 o                         
   3  -8   2         22.18         28.10         1.99 o                         
   4  -8   2          0.85          1.57         0.67 o                         
   5  -8   2         50.24         53.81         4.98 o                         
   6  -8   2        289.87        272.61        12.96 o                         
  -5  -7   2         58.55         65.51         3.40 o                         
  -4  -7   2        747.92        761.40        13.05 o                         
  -3  -7   2       2015.05       2050.36        27.41 o                         
  -2  -7   2       1659.65       1609.43        21.83 o                         
  -1  -7   2       3349.80       3236.29        37.82 o                         
   0  -7   2        901.20        911.32        13.11 o                         
   1  -7   2       2831.75       2837.74        32.63 o                         
   2  -7   2        308.25        346.84         5.67 o                         
   3  -7   2         12.29         15.17         1.05 o                         
   4  -7   2       1143.44       1142.31        15.91 o                         
   5  -7   2         34.15         42.99         4.05 o                         
   6  -7   2        949.56        915.11        24.62 o                         
  -6  -6   2        322.44        315.87        12.71 o                         
  -5  -6   2       2075.24       2079.55        29.94 o                         
  -4  -6   2       1568.78       1564.62        23.07 o                         
  -3  -6   2       3153.82       3154.48        38.25 o                         
  -2  -6   2        521.45        517.13         8.54 o                         
  -1  -6   2       1636.11       1648.97        19.59 o                         
   0  -6   2          2.18          2.60         0.41 o                         
   1  -6   2          1.92          5.21         0.64 o                         
   2  -6   2        861.91        895.41        11.75 o                         
   3  -6   2       3914.40       3951.20        42.04 o                         
   4  -6   2       1333.68       1356.30        17.44 o                         
   5  -6   2       1641.51       1642.46        35.60 o                         
   6  -6   2        852.03        839.56        22.29 o                         
  -6  -5   2       1221.94       1216.79        35.79 o                         
  -5  -5   2        632.17        615.50        11.33 o                         
  -4  -5   2        351.51        345.06         6.76 o                         
  -3  -5   2        215.50        218.75         4.65 o                         
  -2  -5   2       1423.46       1483.23        20.14 o                         
  -1  -5   2       5346.37       5520.98        63.35 o                         
   0  -5   2       6945.96       7211.82       114.86 o                         
   1  -5   2       7140.69       7060.83        92.29 o                         
   2  -5   2       1332.99       1352.09        15.87 o                         
   3  -5   2       3741.07       3656.17        38.93 o                         
   4  -5   2       1430.01       1436.20        18.98 o                         
   5  -5   2       1410.29       1394.65        24.02 o                         
   6  -5   2          5.41          1.58         1.94 o                         
  -6  -4   2        471.14        446.98        12.22 o                         
  -5  -4   2         18.83         22.34         1.73 o                         
  -4  -4   2          0.38         11.27         1.11 o                         
  -3  -4   2        662.66        641.06         9.75 o                         
  -2  -4   2        215.24        194.18         3.33 o                         
  -1  -4   2       6963.27       6818.04        84.72 o                         
   0  -4   2       5490.92       5232.93        81.36 o                         
   1  -4   2       4652.16       4552.49        48.34 o                         
   2  -4   2       4494.67       4370.75        59.22 o                         
   3  -4   2       1307.54       1337.76        17.14 o                         
   4  -4   2       1017.31       1024.86        15.00 o                         
   5  -4   2        141.73        153.78         5.68 o                         
   6  -4   2          4.48          5.30         2.01 o                         
  -6  -3   2        104.92        107.99         5.78 o                         
  -5  -3   2         30.18         34.85         2.26 o                         
  -4  -3   2       4306.25       4357.65        47.71 o                         
  -3  -3   2       5778.87       5843.27        64.64 o                         
  -2  -3   2       5720.14       5553.73        61.00 o                         
  -1  -3   2       4524.08       4339.97        55.16 o                         
   1  -3   2         61.89         61.74         1.90 o                         
   2  -3   2       1754.68       1729.35        20.92 o                         
   3  -3   2        306.18        306.66         5.36 o                         
   4  -3   2        864.64        904.47        13.05 o                         
   5  -3   2       1166.96       1194.28        25.01 o                         
   6  -3   2        930.75        940.17        21.13 o                         
  -6  -2   2       1527.72       1536.94        26.98 o                         
  -5  -2   2        292.96        305.22         7.28 o                         
  -4  -2   2       4403.60       4404.83        52.16 o                         
  -3  -2   2       1647.99       1615.72        18.62 o                         
  -2  -2   2       1845.47       1782.84        19.05 o                         
   0  -2   2        939.45        962.63        12.61 o                         
   1  -2   2        825.26        868.76        13.26 o                         
   2  -2   2       2451.86       2419.29        28.59 o                         
   3  -2   2        416.42        401.83         7.15 o                         
   4  -2   2       1909.73       1927.50        25.80 o                         
   5  -2   2        800.86        785.89        13.94 o                         
   6  -2   2       1960.71       1995.68        38.45 o                         
  -6  -1   2        329.81        348.56         8.43 o                         
  -5  -1   2       1055.89       1033.83        18.95 o                         
  -4  -1   2        891.37        895.22        13.34 o                         
  -3  -1   2       1561.71       1601.84        19.25 o                         
  -2  -1   2        316.01        358.80         5.44 o                         
  -1  -1   2         92.85         95.42         1.56 o                         
   0  -1   2         73.84         79.08         1.44 o                         
   1  -1   2         69.05        101.22         2.63 o                         
   2  -1   2      11768.71      11171.73       309.48 o                         
   3  -1   2       3152.23       3192.19        39.90 o                         
   4  -1   2       1544.39       1572.17        22.76 o                         
   5  -1   2       1033.86       1058.93        15.51 o                         
   6  -1   2        218.82        197.81         7.86 o                         
  -6   0   2        939.36        934.86        17.50 o                         
  -5   0   2        567.90        561.80        10.67 o                         
  -4   0   2         56.63         68.35         2.36 o                         
  -3   0   2       1554.82       1563.43        20.27 o                         
  -2   0   2       3888.85       3782.67        42.32 o                         
  -1   0   2       7402.70       6846.26       268.40 o                         
   0   0   2       3254.66       3335.30        75.74 o                         
   2   0   2       9921.64       9970.26       130.18 o                         
   3   0   2       1990.06       1964.66        26.77 o                         
   4   0   2         98.24        105.26         3.29 o                         
   5   0   2        276.71        272.83         6.29 o                         
   6   0   2        186.11        183.51         7.31 o                         
  -6   1   2         13.91         16.76         2.94 o                         
  -5   1   2        868.39        851.12        13.95 o                         
  -4   1   2        291.22        301.18         5.64 o                         
  -3   1   2       6786.68       6758.84        69.30 o                         
  -2   1   2       2387.81       2328.34        30.33 o                         
   0   1   2       1741.08       1670.97        21.23 o                         
   1   1   2        106.34         87.97         2.17 o                         
   2   1   2        492.64        490.59         8.32 o                         
   3   1   2         13.38         16.19         1.24 o                         
   4   1   2          9.10         10.07         1.16 o                         
   5   1   2        940.13        917.41        14.83 o                         
   6   1   2        491.37        480.37        12.56 o                         
  -6   2   2        962.76        980.35        17.76 o                         
  -5   2   2       1566.64       1579.37        22.57 o                         
  -4   2   2       3791.08       3833.96        42.20 o                         
  -3   2   2       1112.88       1092.41        13.03 o                         
  -2   2   2       2232.77       2120.96        26.53 o                         
  -1   2   2       6699.07       6591.02       116.19 o                         
   0   2   2        209.43        229.07         3.69 o                         
   1   2   2        852.61        918.92        15.60 o                         
   2   2   2         21.54         23.70         1.19 o                         
   3   2   2       3962.08       4037.56        52.33 o                         
   4   2   2        614.59        626.35        10.24 o                         
   5   2   2       1264.94       1269.04        21.20 o                         
   6   2   2        381.92        358.88         8.47 o                         
  -6   3   2       1618.22       1604.71        32.85 o                         
  -5   3   2        736.23        743.78        12.67 o                         
  -4   3   2       3114.23       3177.55        36.88 o                         
  -3   3   2        373.85        388.28         5.70 o                         
  -2   3   2        890.34        928.38        10.38 o                         
  -1   3   2         57.02         51.49         1.14 o                         
   0   3   2       2683.52       2611.48        28.06 o                         
   1   3   2        843.71        832.77        11.36 o                         
   2   3   2       4250.96       4200.15        53.80 o                         
   3   3   2       2937.71       3014.88        36.66 o                         
   4   3   2       3900.11       3863.21        51.06 o                         
   5   3   2        829.49        827.24        15.70 o                         
   6   3   2        463.73        428.52        10.30 o                         
  -6   4   2        510.97        522.06        14.77 o                         
  -5   4   2        152.19        151.54         6.28 o                         
  -4   4   2          7.25         10.95         1.09 o                         
  -3   4   2          5.34          9.31         0.63 o                         
  -2   4   2       2502.44       2601.44        27.86 o                         
  -1   4   2       2061.67       2043.83        20.38 o                         
   0   4   2      12174.94      11976.85       331.18 o                         
   1   4   2        852.79        868.12        13.27 o                         
   2   4   2       3822.84       3687.59        48.74 o                         
   3   4   2        425.13        418.24         7.35 o                         
   4   4   2       1241.64       1252.24        17.59 o                         
   5   4   2        117.82        125.21         4.28 o                         
   6   4   2         77.25         64.43         4.38 o                         
  -6   5   2         45.84         49.56         4.10 o                         
  -5   5   2         26.61         31.37         1.91 o                         
  -4   5   2        756.82        759.40        11.01 o                         
  -3   5   2       1552.02       1589.45        19.43 o                         
  -2   5   2       3595.20       3636.55        39.59 o                         
  -1   5   2       8040.28       8069.02        79.39 o                         
   0   5   2       4026.60       3890.78        43.33 o                         
   1   5   2       3684.96       3787.73        46.68 o                         
   2   5   2       1529.99       1507.18        20.62 o                         
   3   5   2         62.37         60.52         2.47 o                         
   4   5   2        198.71        194.46         5.55 o                         
   5   5   2         54.88         49.52         4.36 o                         
  -6   6   2        186.39        188.51         6.90 o                         
  -5   6   2       1383.16       1364.45        23.12 o                         
  -4   6   2       1759.58       1794.25        23.94 o                         
  -3   6   2       5446.24       5408.24        56.49 o                         
  -2   6   2        571.72        569.24         7.70 o                         
  -1   6   2       3466.99       3421.97        35.97 o                         
   0   6   2        112.53        113.32         2.40 o                         
   1   6   2        548.85        552.39         9.97 o                         
   2   6   2        183.55        192.99         4.38 o                         
   3   6   2       1277.96       1284.16        21.49 o                         
   4   6   2       1037.23       1036.77        18.80 o                         
   5   6   2       1096.21       1107.18        23.41 o                         
  -6   7   2        451.63        445.32        11.31 o                         
  -5   7   2       1588.51       1551.29        26.92 o                         
  -4   7   2       1892.41       1824.61        23.55 o                         
  -3   7   2        864.93        852.26        11.50 o                         
  -2   7   2          8.48         12.64         0.91 o                         
  -1   7   2         44.08         36.24         1.39 o                         
   0   7   2        561.79        563.79         7.82 o                         
   1   7   2       2995.84       3030.26        36.83 o                         
   2   7   2        579.82        579.01         9.74 o                         
   3   7   2       2970.75       2951.17        40.53 o                         
   4   7   2        528.79        511.75        10.54 o                         
   5   7   2        834.86        901.57        24.76 o                         
  -5   8   2         49.44         47.63         2.99 o                         
  -4   8   2        158.31        171.80         4.38 o                         
  -3   8   2        372.38        350.64         6.21 o                         
  -2   8   2          7.70          9.28         0.79 o                         
  -1   8   2        832.00        825.15        10.60 o                         
   0   8   2       2452.72       2544.52        28.95 o                         
   1   8   2       3382.21       3323.64        40.58 o                         
   2   8   2       1842.02       1891.46        28.84 o                         
   3   8   2        656.16        654.60        14.68 o                         
   4   8   2        388.77        394.58        10.67 o                         
   5   8   2        260.75        264.71         9.77 o                         
  -5   9   2          2.01          3.93         1.19 o                         
  -4   9   2        512.15        536.47        10.56 o                         
  -3   9   2        738.55        752.92        10.88 o                         
  -2   9   2       3075.40       3015.55        32.08 o                         
  -1   9   2       1185.81       1203.64        15.90 o                         
   0   9   2       1761.00       1758.25        23.74 o                         
   1   9   2        788.74        777.19        13.21 o                         
   2   9   2       2237.12       2248.11        32.29 o                         
   3   9   2         16.28         18.19         2.18 o                         
   4   9   2         65.95         75.66         3.83 o                         
  -5  10   2        331.05        340.60         8.64 o                         
  -4  10   2       1784.06       1771.64        25.80 o                         
  -3  10   2        903.94        886.87        15.84 o                         
  -2  10   2       2852.76       2883.23        37.42 o                         
  -1  10   2       1269.91       1295.48        18.74 o                         
   0  10   2        934.91        922.78        14.27 o                         
   1  10   2        132.03        134.46         4.58 o                         
   2  10   2        148.53        151.52         6.24 o                         
   3  10   2        170.12        166.50         7.16 o                         
   4  10   2        374.23        381.86        12.16 o                         
  -4  11   2        368.70        359.08         9.79 o                         
  -3  11   2       1230.25       1257.49        19.87 o                         
  -2  11   2        168.23        169.95         4.82 o                         
  -1  11   2        251.29        244.95         5.64 o                         
   0  11   2        990.80       1008.63        17.30 o                         
   1  11   2        329.70        340.44         9.44 o                         
   2  11   2        613.03        607.27        14.12 o                         
   3  11   2        619.88        637.60        15.19 o                         
  -4  12   2         50.57         58.30         4.75 o                         
  -3  12   2          8.71         12.34         1.68 o                         
  -2  12   2        261.86        258.31         6.98 o                         
  -1  12   2        765.16        739.03        12.71 o                         
   0  12   2        736.06        730.28        13.25 o                         
   1  12   2        791.39        794.74        18.14 o                         
   2  12   2        695.36        689.34        16.90 o                         
   3  12   2       1562.93       1524.78        29.89 o                         
  -3  13   2        438.56        430.55        10.99 o                         
  -2  13   2        224.06        219.34         6.13 o                         
  -1  13   2       1845.38       1876.09        31.97 o                         
   0  13   2        338.19        352.80         9.29 o                         
   1  13   2       1035.57       1020.79        21.12 o                         
   2  13   2        280.86        275.93        10.29 o                         
  -2  14   2        845.06        824.35        15.52 o                         
  -1  14   2        642.74        649.68        23.88 o                         
   0  14   2        462.84        460.84        11.18 o                         
   1  14   2          3.22          6.76         4.50 o                         
  -1 -15   3        121.19        116.69         6.40 o                         
   0 -15   3       1078.59       1059.90        25.34 o                         
   1 -15   3        490.46        469.21        12.25 o                         
   2 -15   3        539.00        476.14        13.67 o                         
  -2 -14   3        702.97        701.92        16.31 o                         
  -1 -14   3        642.54        615.82        14.27 o                         
   0 -14   3        754.84        730.67        15.43 o                         
   1 -14   3       1604.55       1639.11        29.42 o                         
   2 -14   3        481.78        475.26        11.72 o                         
   3 -14   3        438.91        407.95        14.07 o                         
  -3 -13   3       1100.08       1099.99        23.00 o                         
  -2 -13   3        582.03        607.38        14.26 o                         
  -1 -13   3        978.27       1025.49        20.00 o                         
   0 -13   3        208.53        210.76         7.04 o                         
   1 -13   3        107.88        105.48         3.95 o                         
   2 -13   3         32.51         31.43         2.59 o                         
   3 -13   3         38.86         44.96         3.21 o                         
   4 -13   3        402.64        389.12        14.17 o                         
  -4 -12   3        546.03        564.08        14.96 o                         
  -3 -12   3       1099.86       1097.37        21.78 o                         
  -2 -12   3       1274.14       1285.44        24.29 o                         
  -1 -12   3         25.39         30.07         2.76 o                         
   0 -12   3         46.18         50.29         2.98 o                         
   1 -12   3        681.75        691.63        12.55 o                         
   2 -12   3         33.77         45.65         2.68 o                         
   3 -12   3       1797.48       1767.79        34.40 o                         
   4 -12   3        792.93        784.24        16.32 o                         
  -4 -11   3        425.10        427.09        13.64 o                         
  -3 -11   3         10.59         12.85         1.85 o                         
  -2 -11   3         80.53         69.48         3.21 o                         
  -1 -11   3        780.30        765.48        12.90 o                         
   0 -11   3        147.15        158.05         4.90 o                         
   1 -11   3       2785.64       2753.22        33.15 o                         
   2 -11   3       2161.59       2170.03        28.43 o                         
   3 -11   3       1219.84       1238.96        18.11 o                         
   4 -11   3        797.47        835.24        16.77 o                         
   5 -11   3         38.08         35.80         4.65 o                         
  -5 -10   3         10.94         16.08         2.61 o                         
  -4 -10   3        386.25        367.09        11.04 o                         
  -3 -10   3        347.96        351.82         9.06 o                         
  -2 -10   3       2470.97       2421.99        32.42 o                         
  -1 -10   3        432.56        461.86         7.90 o                         
   0 -10   3       3623.01       3582.16        41.74 o                         
   1 -10   3       2200.82       2196.90        26.78 o                         
   2 -10   3        955.10        992.36        14.08 o                         
   3 -10   3        106.18        107.86         3.37 o                         
   4 -10   3        119.59        131.44         4.41 o                         
   5 -10   3         27.74         28.02         3.88 o                         
  -5  -9   3         26.41         27.23         2.69 o                         
  -4  -9   3        835.75        855.07        18.08 o                         
  -3  -9   3        641.51        679.13        12.35 o                         
  -2  -9   3       3171.31       3065.94        36.05 o                         
  -1  -9   3       2672.90       2621.56        31.24 o                         
   0  -9   3       1470.02       1558.06        19.66 o                         
   1  -9   3        145.72        162.56         3.72 o                         
   2  -9   3        127.99        136.71         3.39 o                         
   3  -9   3        421.81        425.60         7.53 o                         
   4  -9   3        686.24        683.97        11.87 o                         
   5  -9   3         91.38         86.64         4.39 o                         
  -5  -8   3       1488.29       1465.61        24.09 o                         
  -4  -8   3        933.42        946.50        17.45 o                         
  -3  -8   3       1134.70       1130.67        18.79 o                         
  -2  -8   3        469.42        427.65         7.04 o                         
  -1  -8   3       2454.41       2459.43        29.12 o                         
   0  -8   3          6.66         21.23         1.39 o                         
   1  -8   3         74.95         81.31         2.36 o                         
   2  -8   3       2029.83       2086.27        25.31 o                         
   3  -8   3       1321.95       1337.67        16.42 o                         
   4  -8   3       1640.84       1624.85        21.85 o                         
   5  -8   3        477.61        473.43        11.71 o                         
  -5  -7   3       1486.06       1496.48        23.93 o                         
  -4  -7   3        476.24        469.31         9.34 o                         
  -3  -7   3        819.84        860.87        13.86 o                         
  -2  -7   3          0.04          5.12         0.60 o                         
  -1  -7   3        652.09        694.76         9.24 o                         
   0  -7   3        576.94        620.30         9.94 o                         
   1  -7   3       6269.03       6396.69        73.66 o                         
   2  -7   3       1454.47       1457.72        18.27 o                         
   3  -7   3       3778.29       3771.86        43.75 o                         
   4  -7   3       2170.00       2182.18        28.01 o                         
   5  -7   3       1157.77       1188.65        26.20 o                         
   6  -7   3          7.61          2.18         2.45 o                         
  -6  -6   3        521.02        500.69        14.61 o                         
  -5  -6   3         73.57         87.51         3.89 o                         
  -4  -6   3        106.59        117.14         3.93 o                         
  -3  -6   3       1093.16       1079.21        17.17 o                         
  -2  -6   3       2377.33       2398.18        27.01 o                         
  -1  -6   3       5519.84       5514.65        66.39 o                         
   0  -6   3       2726.36       2665.48        31.77 o                         
   1  -6   3       7278.49       7162.57        82.05 o                         
   2  -6   3        420.75        388.42         5.95 o                         
   3  -6   3       1451.94       1491.05        18.74 o                         
   4  -6   3        562.70        564.72         9.79 o                         
   5  -6   3         77.34         81.63         5.23 o                         
   6  -6   3         21.65         15.14         2.68 o                         
  -6  -5   3        104.06        108.84         6.03 o                         
  -5  -5   3        416.74        428.92         9.92 o                         
  -4  -5   3        681.35        697.98        10.59 o                         
  -3  -5   3       2832.21       2880.65        38.00 o                         
  -2  -5   3       5171.12       5070.92        58.56 o                         
  -1  -5   3       2280.39       2250.54        24.84 o                         
   0  -5   3       5984.52       5637.85        64.42 o                         
   1  -5   3        979.26        987.05        12.84 o                         
   2  -5   3        833.48        829.28        11.42 o                         
   3  -5   3        495.25        505.08         7.53 o                         
   4  -5   3        148.67        150.36         4.63 o                         
   5  -5   3        782.73        770.73        13.97 o                         
   6  -5   3        283.74        268.28        14.82 o                         
  -6  -4   3        481.78        467.57        17.72 o                         
  -5  -4   3        462.91        461.65         9.81 o                         
  -4  -4   3       4333.66       4292.13        48.93 o                         
  -3  -4   3       2317.45       2323.30        27.54 o                         
  -2  -4   3       2249.88       2107.52        24.49 o                         
  -1  -4   3         64.65         67.80         1.91 o                         
   0  -4   3       2105.77       2163.61        39.84 o                         
   1  -4   3        804.63        906.23        11.76 o                         
   2  -4   3        536.91        528.59         7.86 o                         
   3  -4   3       2085.40       2112.13        27.47 o                         
   4  -4   3       2254.73       2232.30        29.66 o                         
   5  -4   3        466.36        467.14        10.27 o                         
   6  -4   3       1523.07       1472.58        33.51 o                         
  -6  -3   3       1317.67       1297.87        25.73 o                         
  -5  -3   3       1205.47       1217.02        19.90 o                         
  -4  -3   3        841.15        838.13        12.12 o                         
  -3  -3   3       2770.54       2826.54        32.27 o                         
  -2  -3   3        382.81        447.38         6.13 o                         
  -1  -3   3        333.42        372.87         5.53 o                         
   1  -3   3       2063.02       1953.13        27.40 o                         
   2  -3   3       4993.65       4975.10        62.81 o                         
   3  -3   3       2604.26       2624.45        31.78 o                         
   4  -3   3       3238.00       3260.81        39.85 o                         
   5  -3   3        367.38        388.11         8.59 o                         
   6  -3   3        620.83        624.21        15.97 o                         
  -6  -2   3        514.56        499.56        13.11 o                         
  -5  -2   3        103.41        106.51         3.43 o                         
  -4  -2   3        138.74        141.08         3.66 o                         
  -3  -2   3        250.19        289.92         4.79 o                         
  -2  -2   3       1552.12       1510.43        19.11 o                         
  -1  -2   3       1933.85       1885.49        20.37 o                         
   2  -2   3       3561.64       3683.61        42.88 o                         
   3  -2   3       2945.45       2979.91        35.76 o                         
   4  -2   3        161.71        163.73         4.34 o                         
   5  -2   3        319.46        333.17         8.46 o                         
   6  -2   3         34.09         37.20         3.87 o                         
  -6  -1   3        185.74        189.18         6.22 o                         
  -5  -1   3        752.72        746.21        12.68 o                         
  -4  -1   3       1071.55       1074.19        14.45 o                         
  -3  -1   3       5242.19       5325.02        64.42 o                         
  -2  -1   3       3659.03       3660.35        42.29 o                         
   0  -1   3       3726.73       3531.57        46.36 o                         
   1  -1   3       5588.50       5435.08        71.36 o                         
   2  -1   3        292.11        316.20         5.69 o                         
   3  -1   3        440.99        432.21         7.47 o                         
   4  -1   3        340.12        360.29         7.10 o                         
   5  -1   3        976.31        977.61        17.23 o                         
   6  -1   3        566.48        559.49        13.34 o                         
  -6   0   3        270.61        269.28         6.07 o                         
  -5   0   3       4410.77       4375.89        57.58 o                         
  -4   0   3       2471.16       2525.02        28.41 o                         
  -3   0   3       3897.94       3756.94        40.89 o                         
  -2   0   3       3357.31       3196.57        44.02 o                         
  -1   0   3       5637.21       5657.86        99.86 o                         
   0   0   3       2414.02       2395.51        31.81 o                         
   1   0   3       8606.10       8477.07       332.00 o                         
   2   0   3        441.59        491.78         8.00 o                         
   3   0   3       1112.84       1158.40        16.18 o                         
   4   0   3        877.71        887.50        13.87 o                         
   5   0   3       2693.07       2698.83        43.13 o                         
   6   0   3        466.77        455.43        14.18 o                         
  -6   1   3        780.31        807.34        16.51 o                         
  -5   1   3        145.19        154.98         4.55 o                         
  -4   1   3       1589.14       1581.24        21.26 o                         
  -3   1   3        657.87        674.32        10.38 o                         
  -2   1   3        755.33        772.87        14.06 o                         
  -1   1   3         36.07         39.76         1.15 o                         
   0   1   3        280.92        267.26         4.29 o                         
   1   1   3       5520.15       5432.27        71.73 o                         
   2   1   3         22.90         17.68         1.14 o                         
   3   1   3       3052.79       3004.97        39.75 o                         
   4   1   3       2138.36       2152.98        29.26 o                         
   5   1   3        739.29        758.12        14.33 o                         
   6   1   3        660.87        621.73        12.79 o                         
  -6   2   3        921.60        926.96        19.66 o                         
  -5   2   3        849.94        833.05        16.30 o                         
  -4   2   3        462.80        477.68         7.83 o                         
  -3   2   3        209.97        211.27         4.38 o                         
  -2   2   3       5794.82       5912.52        74.93 o                         
  -1   2   3         12.25         10.90         0.82 o                         
   0   2   3       4485.84       4522.33        56.14 o                         
   1   2   3       7406.36       7577.58       112.72 o                         
   2   2   3      11889.64      11890.59       155.69 o                         
   3   2   3       1818.18       1880.67        26.19 o                         
   4   2   3        721.20        737.62        12.75 o                         
   5   2   3         35.98         38.56         2.65 o                         
   6   2   3         38.00         35.13         3.54 o                         
  -6   3   3         11.42         11.45         1.56 o                         
  -5   3   3         37.86         42.65         2.40 o                         
  -4   3   3       1081.34       1053.98        15.96 o                         
  -3   3   3        768.83        792.65        10.99 o                         
  -2   3   3      17904.78      18907.35       767.86 o                         
  -1   3   3       4188.30       4353.51        43.22 o                         
   0   3   3       5305.92       5317.00        60.62 o                         
   1   3   3       3602.70       3726.54        45.41 o                         
   2   3   3        741.76        731.21        13.72 o                         
   3   3   3        158.26        152.34         4.20 o                         
   4   3   3         51.91         51.16         2.34 o                         
   5   3   3        129.23        121.55         5.60 o                         
   6   3   3       1137.04       1144.55        25.28 o                         
  -6   4   3        654.12        647.43        21.27 o                         
  -5   4   3       1551.21       1590.30        27.20 o                         
  -4   4   3        571.82        591.86         9.68 o                         
  -3   4   3       4090.14       4085.49        48.32 o                         
  -2   4   3       3703.10       3715.79        39.09 o                         
  -1   4   3        775.78        706.82         8.44 o                         
   0   4   3        235.24        230.15         3.92 o                         
   1   4   3        458.50        436.30         7.15 o                         
   2   4   3        666.95        665.26         9.84 o                         
   3   4   3        299.18        303.52         6.37 o                         
   4   4   3       1757.43       1697.43        24.05 o                         
   5   4   3        159.48        162.65         8.76 o                         
  -6   5   3        503.32        486.41        17.34 o                         
  -5   5   3       2959.53       2986.45        47.45 o                         
  -4   5   3       1526.19       1476.83        22.59 o                         
  -3   5   3       2154.53       2153.61        23.22 o                         
  -2   5   3         26.33         26.16         1.06 o                         
  -1   5   3        283.71        314.75         4.39 o                         
   0   5   3         67.58         60.21         1.66 o                         
   1   5   3       1993.15       1990.80        25.87 o                         
   2   5   3       1110.11       1126.48        16.32 o                         
   3   5   3       5871.98       5852.70        76.05 o                         
   4   5   3       1271.33       1289.64        23.00 o                         
   5   5   3        684.18        687.96        16.91 o                         
  -6   6   3        655.76        633.73        19.53 o                         
  -5   6   3        383.48        403.48         8.84 o                         
  -4   6   3         24.97         31.30         1.77 o                         
  -3   6   3        494.75        469.91         6.90 o                         
  -2   6   3          3.48          9.30         0.72 o                         
  -1   6   3       2915.70       2901.19        33.15 o                         
   0   6   3       3245.88       3359.85        36.87 o                         
   1   6   3       5046.03       4920.57        60.37 o                         
   2   6   3        145.43        149.00         4.11 o                         
   3   6   3       2097.71       2097.55        30.04 o                         
   4   6   3        473.84        494.19        10.70 o                         
   5   6   3        247.19        255.24         8.47 o                         
  -6   7   3        164.70        165.51         9.41 o                         
  -5   7   3        215.68        221.94         5.79 o                         
  -4   7   3        182.03        197.38         4.29 o                         
  -3   7   3        421.32        444.03         6.90 o                         
  -2   7   3       2381.47       2420.77        26.66 o                         
  -1   7   3       2863.04       2875.82        31.01 o                         
   0   7   3       4062.23       4115.77        48.94 o                         
   1   7   3       1264.36       1246.02        16.76 o                         
   2   7   3        587.67        584.79        10.37 o                         
   3   7   3        231.78        246.46         6.76 o                         
   4   7   3        196.70        194.44         6.23 o                         
   5   7   3        271.12        267.20         8.94 o                         
  -5   8   3        421.36        434.64         9.52 o                         
  -4   8   3       2189.23       2193.14        28.79 o                         
  -3   8   3       1252.31       1243.30        16.38 o                         
  -2   8   3       3876.42       3902.73        43.10 o                         
  -1   8   3        695.24        680.26         9.13 o                         
   0   8   3       4169.01       4230.99        49.85 o                         
   1   8   3        334.02        354.85         7.09 o                         
   2   8   3         20.74         21.70         1.82 o                         
   3   8   3        343.01        338.25         9.30 o                         
   4   8   3        631.00        631.21        13.67 o                         
  -5   9   3        563.52        558.27        11.61 o                         
  -4   9   3       1637.99       1649.73        24.02 o                         
  -3   9   3       1268.58       1303.80        19.76 o                         
  -2   9   3        160.69        167.69         3.68 o                         
  -1   9   3         14.43         17.09         1.43 o                         
   0   9   3        916.45        935.67        14.40 o                         
   1   9   3        419.84        416.23         8.56 o                         
   2   9   3       1340.37       1364.26        22.55 o                         
   3   9   3        450.58        433.64        12.41 o                         
   4   9   3       1516.43       1500.72        34.19 o                         
  -5  10   3        443.50        423.37        11.21 o                         
  -4  10   3         34.73         33.83         2.63 o                         
  -3  10   3        112.48        108.19         3.83 o                         
  -2  10   3        374.92        396.31         7.68 o                         
  -1  10   3        173.42        184.87         4.42 o                         
   0  10   3       1166.40       1167.97        18.36 o                         
   1  10   3       1241.56       1254.36        22.30 o                         
   2  10   3        998.80       1007.86        20.26 o                         
   3  10   3        981.86        984.79        20.70 o                         
  -4  11   3          1.47          3.53         2.05 o                         
  -3  11   3        659.95        637.69        13.32 o                         
  -2  11   3        743.41        717.06        13.51 o                         
  -1  11   3       1492.57       1518.63        23.16 o                         
   0  11   3        562.57        577.41        11.45 o                         
   1  11   3       2079.84       2147.22        35.44 o                         
   2  11   3        380.34        392.90        10.62 o                         
   3  11   3        736.77        721.00        18.71 o                         
  -4  12   3        573.17        566.14        19.03 o                         
  -3  12   3       1778.58       1737.48        30.23 o                         
  -2  12   3        801.05        808.44        13.85 o                         
  -1  12   3        926.95        967.67        17.51 o                         
   0  12   3        366.70        360.52         8.18 o                         
   1  12   3        149.34        136.59         6.10 o                         
   2  12   3          0.10          0.48         1.65 o                         
  -3  13   3        185.71        184.99         9.24 o                         
  -2  13   3        917.67        932.93        18.49 o                         
  -1  13   3         43.29         37.33         3.92 o                         
   0  13   3         48.45         49.76         3.21 o                         
   1  13   3        267.78        267.91        10.00 o                         
  -1  14   3         96.41         91.63         5.59 o                         
   0  14   3        628.78        620.41        15.45 o                         
  -1 -15   4       1983.04       2007.25        37.17 o                         
   0 -15   4        157.43        165.83         7.05 o                         
   1 -15   4        472.29        453.81        12.79 o                         
   2 -15   4          0.13          2.70         2.09 o                         
  -2 -14   4        234.41        227.19         7.89 o                         
  -1 -14   4        114.20        117.37         5.55 o                         
   0 -14   4          0.76          0.93         1.19 o                         
   1 -14   4         85.21         86.33         4.30 o                         
   2 -14   4        399.45        397.19        12.59 o                         
   3 -14   4        944.29        958.79        23.48 o                         
  -3 -13   4         12.84         24.22         2.79 o                         
  -2 -13   4         18.27         28.15         2.71 o                         
  -1 -13   4        638.82        629.47        14.46 o                         
   0 -13   4        155.44        158.25         5.91 o                         
   1 -13   4       1749.32       1740.88        30.26 o                         
   2 -13   4        446.08        449.52        11.79 o                         
   3 -13   4        446.78        405.06        10.13 o                         
   4 -13   4        621.34        595.68        13.99 o                         
  -4 -12   4         19.06         25.01         2.90 o                         
  -3 -12   4        447.97        451.15        12.22 o                         
  -2 -12   4        608.43        606.55        12.98 o                         
  -1 -12   4        756.02        727.14        14.26 o                         
   0 -12   4       2275.07       2221.58        34.34 o                         
   1 -12   4       2845.05       2812.52        39.75 o                         
   2 -12   4       1502.94       1534.78        29.25 o                         
   3 -12   4         17.13         29.79         2.59 o                         
   4 -12   4        424.20        415.75        10.08 o                         
  -4 -11   4       1454.12       1475.59        32.81 o                         
  -3 -11   4        582.62        599.15        14.32 o                         
  -2 -11   4       1612.18       1599.53        23.95 o                         
  -1 -11   4        630.69        641.95        11.24 o                         
   0 -11   4        734.97        802.98        12.91 o                         
   1 -11   4        678.86        721.39        12.04 o                         
   2 -11   4         48.26         51.37         2.69 o                         
   3 -11   4         97.64        103.45         4.12 o                         
   4 -11   4         71.70         65.86         3.82 o                         
   5 -11   4        258.84        260.35        14.68 o                         
  -5 -10   4        455.31        441.88        13.95 o                         
  -4 -10   4        762.42        765.51        17.75 o                         
  -3 -10   4        891.94        930.10        17.16 o                         
  -2 -10   4       1707.71       1689.02        23.66 o                         
  -1 -10   4       1061.86       1041.51        15.03 o                         
   0 -10   4        455.07        519.83         8.52 o                         
   1 -10   4        266.44        278.00         6.08 o                         
   2 -10   4        900.79        927.55        13.34 o                         
   3 -10   4        277.82        275.60         6.10 o                         
   4 -10   4       1451.84       1441.16        22.34 o                         
   5 -10   4        575.06        565.32        14.50 o                         
  -5  -9   4        792.44        773.07        14.87 o                         
  -4  -9   4        400.40        389.34         9.60 o                         
  -3  -9   4       1334.14       1334.23        23.61 o                         
  -2  -9   4        184.91        188.66         4.47 o                         
  -1  -9   4        181.88        170.07         3.95 o                         
   0  -9   4       2374.06       2379.87        29.77 o                         
   1  -9   4        912.78        925.90        15.83 o                         
   2  -9   4       2751.87       2752.58        34.19 o                         
   3  -9   4       3380.91       3338.56        41.32 o                         
   4  -9   4       1505.04       1497.48        22.83 o                         
   5  -9   4        713.89        746.34        18.96 o                         
  -5  -8   4         25.21         29.79         2.44 o                         
  -4  -8   4        101.99        100.81         4.42 o                         
  -3  -8   4       2075.81       2022.91        28.41 o                         
  -2  -8   4        675.39        682.06        10.04 o                         
  -1  -8   4       4213.76       4217.67        46.11 o                         
   0  -8   4       1427.87       1460.14        20.83 o                         
   1  -8   4       4615.26       4529.58        56.64 o                         
   2  -8   4       1579.25       1553.19        20.46 o                         
   3  -8   4        668.01        684.96        10.35 o                         
   4  -8   4          6.69          9.48         1.30 o                         
   5  -8   4         38.93         42.45         2.99 o                         
  -5  -7   4        409.55        421.85         8.79 o                         
  -4  -7   4        130.70        142.94         4.41 o                         
  -3  -7   4       1775.03       1743.68        26.09 o                         
  -2  -7   4       3033.05       3111.42        36.03 o                         
  -1  -7   4       5083.34       5028.83        56.34 o                         
   0  -7   4       1159.00       1088.59        14.12 o                         
   1  -7   4        612.58        601.50         9.07 o                         
   2  -7   4        540.68        523.92         8.08 o                         
   3  -7   4         44.76         52.47         2.38 o                         
   4  -7   4        246.25        254.05         5.86 o                         
   5  -7   4       1530.62       1542.45        26.58 o                         
   6  -7   4        174.71        164.49        10.24 o                         
  -6  -6   4        267.52        273.86        10.54 o                         
  -5  -6   4        530.55        547.33        12.61 o                         
  -4  -6   4       3125.83       3081.53        41.39 o                         
  -3  -6   4       1250.24       1227.61        16.38 o                         
  -2  -6   4       2906.13       2860.87        33.02 o                         
  -1  -6   4        832.21        852.17        12.11 o                         
   0  -6   4       2184.08       2294.31        31.94 o                         
   1  -6   4          4.95          7.82         0.94 o                         
   2  -6   4        546.49        549.79         8.13 o                         
   3  -6   4       2251.32       2295.67        27.62 o                         
   4  -6   4        802.57        813.61        13.76 o                         
   5  -6   4       1079.08       1096.75        20.27 o                         
   6  -6   4        708.34        711.40        22.69 o                         
  -6  -5   4       1147.97       1130.05        25.12 o                         
  -5  -5   4       1520.97       1524.78        23.05 o                         
  -4  -5   4       2210.16       2204.95        27.70 o                         
  -3  -5   4          1.97          3.73         0.57 o                         
  -2  -5   4         25.27         16.78         0.97 o                         
  -1  -5   4        256.94        302.66         4.86 o                         
   0  -5   4       2453.20       2508.69        31.07 o                         
   1  -5   4       2063.84       2142.54        30.25 o                         
   2  -5   4       8323.80       8144.62        93.03 o                         
   3  -5   4       1964.44       2001.00        25.28 o                         
   4  -5   4       1748.67       1732.27        27.37 o                         
   5  -5   4        571.37        577.37        12.88 o                         
   6  -5   4        675.96        670.95        19.38 o                         
  -6  -4   4        168.28        179.21         7.15 o                         
  -5  -4   4        831.08        851.08        14.81 o                         
  -4  -4   4         79.98         97.51         3.11 o                         
  -3  -4   4         53.96         85.74         2.15 o                         
  -2  -4   4       1682.46       1623.22        19.30 o                         
  -1  -4   4       2717.23       2655.92        40.64 o                         
   0  -4   4       7252.92       6846.22        97.19 o                         
   1  -4   4       2134.44       1995.96        24.19 o                         
   2  -4   4       4479.04       4563.30        63.86 o                         
   3  -4   4       1317.44       1311.35        18.40 o                         
   4  -4   4       1300.23       1350.33        21.43 o                         
   5  -4   4        417.44        407.28         9.96 o                         
   6  -4   4        119.40        107.64         9.52 o                         
  -6  -3   4         31.93         35.76         2.88 o                         
  -5  -3   4        387.52        389.24         7.24 o                         
  -4  -3   4        841.84        841.40        12.06 o                         
  -3  -3   4       2105.00       2150.66        26.34 o                         
  -2  -3   4       8229.02       8476.62        89.00 o                         
   0  -3   4       2835.11       2780.26        33.79 o                         
   1  -3   4       7368.12       7287.78       108.49 o                         
   2  -3   4          7.35         11.66         1.21 o                         
   3  -3   4        115.62        106.32         2.76 o                         
   4  -3   4        313.60        318.14         6.84 o                         
   5  -3   4        499.11        494.72        11.10 o                         
   6  -3   4        704.78        691.42        18.14 o                         
  -6  -2   4        259.56        264.04         7.06 o                         
  -5  -2   4       2892.13       2868.93        34.11 o                         
  -4  -2   4       1637.27       1657.60        20.68 o                         
  -3  -2   4       4098.88       4069.84        46.09 o                         
  -2  -2   4       1390.91       1356.16        19.34 o                         
  -1  -2   4       2220.30       2256.45        26.58 o                         
   0  -2   4       1478.79       1475.31        19.34 o                         
   1  -2   4        300.63        264.30         6.94 o                         
   2  -2   4        935.68       1017.94        14.77 o                         
   3  -2   4       1820.75       1803.25        21.74 o                         
   4  -2   4        753.48        771.42        12.97 o                         
   5  -2   4       1694.27       1656.15        27.79 o                         
   6  -2   4        320.54        309.35        10.31 o                         
  -6  -1   4        347.89        356.60         9.24 o                         
  -5  -1   4        808.83        822.69        11.72 o                         
  -4  -1   4       2494.55       2483.48        28.25 o                         
  -3  -1   4        502.87        500.78         7.00 o                         
  -2  -1   4       2942.93       2986.57        32.26 o                         
  -1  -1   4       2433.05       2531.64        29.31 o                         
   0  -1   4       1774.98       1762.61        21.76 o                         
   1  -1   4        680.65        658.35        15.61 o                         
   2  -1   4         46.14         34.76         1.67 o                         
   3  -1   4       4173.16       4179.03        56.51 o                         
   4  -1   4       1721.86       1766.17        28.90 o                         
   5  -1   4       1799.49       1794.26        29.95 o                         
   6  -1   4        213.00        204.82         7.01 o                         
  -6   0   4        748.89        754.27        15.41 o                         
  -5   0   4        490.65        479.32         9.21 o                         
  -4   0   4        465.56        458.00         7.44 o                         
  -3   0   4         62.57         64.27         1.96 o                         
  -2   0   4         43.20         37.58         2.00 o                         
  -1   0   4       9210.01       9262.09       256.97 o                         
   0   0   4       5384.81       5199.54        77.47 o                         
   1   0   4       7282.19       7329.39       109.28 o                         
   2   0   4      10277.27      10483.36       130.55 o                         
   3   0   4       1865.81       1917.91        26.60 o                         
   4   0   4        980.14       1021.48        18.29 o                         
   5   0   4         27.69         29.83         2.69 o                         
   6   0   4        169.48        159.47         7.05 o                         
  -6   1   4          0.06          6.56         1.67 o                         
  -5   1   4          1.56          4.58         0.99 o                         
  -4   1   4       1523.54       1505.71        21.19 o                         
  -3   1   4        820.12        869.54        15.87 o                         
  -2   1   4       8866.81       9023.61       107.49 o                         
  -1   1   4       2191.74       2072.39        21.10 o                         
   0   1   4       6568.74       6434.35        79.97 o                         
   1   1   4       4235.46       4278.28        54.24 o                         
   2   1   4       2360.45       2314.62        31.15 o                         
   3   1   4          6.89          7.47         0.90 o                         
   4   1   4          7.76          6.46         0.84 o                         
   5   1   4        308.52        328.42         8.91 o                         
   6   1   4        363.59        329.50        10.68 o                         
  -6   2   4        711.29        720.43        26.35 o                         
  -5   2   4       1108.31       1076.51        19.12 o                         
  -4   2   4       5103.65       5103.15        66.29 o                         
  -3   2   4       3079.19       3032.99        40.81 o                         
  -2   2   4       4196.70       4126.36        48.53 o                         
  -1   2   4       2258.45       2133.57        21.84 o                         
   0   2   4        281.60        276.76         4.26 o                         
   1   2   4        831.78        869.20        15.40 o                         
   2   2   4       1362.23       1458.15        20.65 o                         
   3   2   4        112.10        123.61         4.02 o                         
   4   2   4       1703.95       1708.07        26.35 o                         
   5   2   4        638.07        625.21        13.73 o                         
   6   2   4        915.27        966.27        24.06 o                         
  -6   3   4        570.17        562.83        17.15 o                         
  -5   3   4       2130.88       2147.56        42.16 o                         
  -4   3   4        791.00        801.06        14.49 o                         
  -3   3   4       1257.78       1242.37        21.21 o                         
  -2   3   4       1617.03       1682.04        17.85 o                         
  -1   3   4       1097.38       1120.87        13.94 o                         
   0   3   4       2054.36       2116.72        25.31 o                         
   1   3   4       1173.35       1216.08        16.71 o                         
   2   3   4       3531.15       3514.64        46.15 o                         
   3   3   4        879.67        895.62        16.73 o                         
   4   3   4       1614.69       1594.15        31.62 o                         
   5   3   4       1486.35       1500.46        26.99 o                         
  -6   4   4        260.48        260.77        13.15 o                         
  -5   4   4       1177.50       1205.51        27.77 o                         
  -4   4   4        142.22        152.19         4.33 o                         
  -3   4   4        730.87        735.68        10.19 o                         
  -2   4   4          3.12          3.98         0.61 o                         
  -1   4   4       1483.74       1469.71        20.48 o                         
   0   4   4        689.93        702.77        10.67 o                         
   1   4   4       7095.58       6969.17       101.56 o                         
   2   4   4       1899.11       1892.99        25.09 o                         
   3   4   4       2267.95       2303.88        34.06 o                         
   4   4   4        349.77        354.75         7.89 o                         
   5   4   4        257.79        260.76         9.85 o                         
  -6   5   4        226.94        230.36         9.77 o                         
  -5   5   4         26.89         33.91         3.27 o                         
  -4   5   4         30.18         31.09         2.19 o                         
  -3   5   4       3212.26       3190.02        37.26 o                         
  -2   5   4       1462.48       1451.60        16.56 o                         
  -1   5   4       6970.31       6975.25        73.80 o                         
   0   5   4       3099.08       3231.91        35.47 o                         
   1   5   4       3297.65       3234.26        39.89 o                         
   2   5   4       1119.49       1188.08        17.07 o                         
   3   5   4        447.19        446.11         9.11 o                         
   4   5   4        187.66        194.68         6.58 o                         
   5   5   4        278.13        297.71        11.97 o                         
  -6   6   4        526.64        501.33        14.35 o                         
  -5   6   4        459.03        467.77        12.94 o                         
  -4   6   4       1149.19       1158.30        17.65 o                         
  -3   6   4       1458.09       1553.13        18.11 o                         
  -2   6   4       5821.22       5722.24        61.54 o                         
  -1   6   4       1633.79       1631.52        19.11 o                         
   0   6   4        991.08        962.48        12.13 o                         
   1   6   4        188.95        199.79         4.64 o                         
   2   6   4          0.52          0.16         0.69 o                         
   3   6   4        650.77        640.77        13.51 o                         
   4   6   4         48.07         47.71         3.67 o                         
   5   6   4       1001.50       1011.35        21.55 o                         
  -6   7   4       1232.63       1234.97        33.45 o                         
  -5   7   4        554.46        558.56        16.97 o                         
  -4   7   4       2332.86       2321.42        36.03 o                         
  -3   7   4       1304.81       1259.13        15.88 o                         
  -2   7   4       1451.57       1421.95        17.31 o                         
  -1   7   4        233.18        236.81         4.40 o                         
   0   7   4         62.15         62.05         2.10 o                         
   1   7   4          5.01          5.83         1.16 o                         
   2   7   4       3091.33       3083.91        44.50 o                         
   3   7   4       1180.88       1167.43        20.30 o                         
   4   7   4       1620.86       1633.39        33.11 o                         
  -5   8   4        777.46        796.43        14.87 o                         
  -4   8   4         79.08         92.79         3.53 o                         
  -3   8   4         56.07         70.14         2.34 o                         
  -2   8   4        485.66        465.48         7.51 o                         
  -1   8   4        247.31        248.95         4.76 o                         
   0   8   4       2342.23       2401.27        28.75 o                         
   1   8   4        666.42        688.27        13.43 o                         
   2   8   4       2832.04       2831.18        39.85 o                         
   3   8   4        738.04        762.92        15.29 o                         
   4   8   4        697.08        705.54        16.21 o                         
  -5   9   4          1.49         -0.11         1.71 o                         
  -4   9   4        168.02        170.12         4.30 o                         
  -3   9   4        380.11        381.13         7.99 o                         
  -2   9   4        571.08        569.58        11.11 o                         
  -1   9   4       3124.01       3079.98        38.09 o                         
   0   9   4       1672.92       1668.71        21.84 o                         
   1   9   4        527.92        519.49        10.64 o                         
   2   9   4        252.38        251.11         7.92 o                         
   3   9   4        775.45        783.41        18.79 o                         
   4   9   4          0.18          5.21         2.15 o                         
  -5  10   4        458.10        437.03        11.65 o                         
  -4  10   4        812.78        823.33        14.39 o                         
  -3  10   4       1849.46       1866.55        26.99 o                         
  -2  10   4        373.74        372.92         9.05 o                         
  -1  10   4       2688.86       2734.63        36.00 o                         
   0  10   4        903.86        912.75        14.98 o                         
   1  10   4       1372.67       1421.96        25.01 o                         
   2  10   4          1.34          2.53         1.17 o                         
   3  10   4        142.14        149.64         9.07 o                         
  -4  11   4        793.91        781.74        17.53 o                         
  -3  11   4        619.58        606.21        13.61 o                         
  -2  11   4        685.41        722.53        16.26 o                         
  -1  11   4         46.93         48.59         2.81 o                         
   0  11   4         46.57         46.23         2.82 o                         
   1  11   4        621.59        619.28        14.36 o                         
   2  11   4        470.07        463.16        11.99 o                         
   3  11   4        469.89        461.62        15.51 o                         
  -3  12   4          0.21          3.14         1.80 o                         
  -2  12   4          1.79          5.32         1.71 o                         
  -1  12   4        500.02        524.41        11.32 o                         
   0  12   4        544.23        536.92        12.51 o                         
   1  12   4        924.73        904.26        20.41 o                         
   2  12   4        635.56        656.88        15.73 o                         
  -2  13   4        603.70        616.09        18.14 o                         
  -1  13   4        272.32        257.51         8.32 o                         
   0  13   4       1154.99       1095.83        23.46 o                         
   1  13   4        351.70        364.87        13.16 o                         
  -2 -15   5          2.54         18.56         5.27 o                         
  -1 -15   5         97.05         99.32         7.76 o                         
   0 -15   5        359.20        362.81        11.79 o                         
   1 -15   5       1078.82       1070.49        23.00 o                         
   2 -15   5        488.42        460.04        13.90 o                         
  -2 -14   5        342.78        347.17        10.71 o                         
  -1 -14   5        885.71        877.26        18.79 o                         
   0 -14   5        724.86        698.24        17.55 o                         
   1 -14   5        549.88        543.50        12.70 o                         
   2 -14   5        849.80        882.60        19.48 o                         
   3 -14   5        314.93        311.65        14.02 o                         
  -3 -13   5        441.33        432.68        12.16 o                         
  -2 -13   5       1354.03       1353.36        24.81 o                         
  -1 -13   5        581.55        589.04        13.71 o                         
   0 -13   5       1731.33       1828.98        32.92 o                         
   1 -13   5         44.60         53.70         3.61 o                         
   2 -13   5        148.35        161.53         6.53 o                         
   3 -13   5         45.06         45.72         3.54 o                         
   4 -13   5         11.54          9.64         3.23 o                         
  -4 -12   5        896.60        894.62        22.64 o                         
  -3 -12   5        698.93        719.92        17.35 o                         
  -2 -12   5        764.08        759.09        16.23 o                         
  -1 -12   5       1063.97       1000.55        17.78 o                         
   0 -12   5         41.47         40.78         2.46 o                         
   1 -12   5         29.64         29.05         2.55 o                         
   2 -12   5        199.28        210.98         6.84 o                         
   3 -12   5        547.56        552.65        15.07 o                         
   4 -12   5       1403.64       1361.32        23.54 o                         
  -4 -11   5        220.97        219.14         7.88 o                         
  -3 -11   5        570.54        592.72        12.67 o                         
  -2 -11   5         31.04         42.32         2.89 o                         
  -1 -11   5          5.98         10.55         1.29 o                         
   0 -11   5       2787.17       2759.64        38.78 o                         
   1 -11   5         81.13         93.71         3.94 o                         
   2 -11   5        997.58       1022.68        19.07 o                         
   3 -11   5       1815.54       1740.30        29.38 o                         
   4 -11   5        971.02        969.72        17.89 o                         
  -5 -10   5        234.24        239.25         7.92 o                         
  -4 -10   5          1.65          0.47         1.12 o                         
  -3 -10   5        267.30        250.81         5.81 o                         
  -2 -10   5        837.85        832.65        15.35 o                         
  -1 -10   5       1225.07       1234.60        17.13 o                         
   0 -10   5       2727.97       2666.81        33.50 o                         
   1 -10   5       3595.28       3458.68        42.29 o                         
   2 -10   5       1117.48       1095.69        16.94 o                         
   3 -10   5        823.81        836.95        16.55 o                         
   4 -10   5          1.47          8.20         1.42 o                         
   5 -10   5        147.28        150.82         6.74 o                         
  -5  -9   5        512.37        500.39        10.65 o                         
  -4  -9   5        104.72        114.43         4.35 o                         
  -3  -9   5       3286.31       3214.68        43.72 o                         
  -2  -9   5        891.96        918.79        13.30 o                         
  -1  -9   5       1212.85       1238.35        16.93 o                         
   0  -9   5       3024.92       3035.19        38.87 o                         
   1  -9   5       1803.92       1813.68        23.52 o                         
   2  -9   5         87.85        103.07         3.38 o                         
   3  -9   5         15.63         20.04         1.65 o                         
   4  -9   5          6.49          7.53         1.46 o                         
   5  -9   5        352.58        340.47         9.41 o                         
  -5  -8   5        595.84        611.33        14.23 o                         
  -4  -8   5       1298.29       1299.53        20.28 o                         
  -3  -8   5       2592.85       2551.72        37.81 o                         
  -2  -8   5        835.46        852.46        11.79 o                         
  -1  -8   5         26.91         26.66         1.40 o                         
   0  -8   5       1438.27       1420.89        18.59 o                         
   1  -8   5        208.59        211.10         4.58 o                         
   2  -8   5         19.31         33.72         1.72 o                         
   3  -8   5       1976.33       1971.92        26.51 o                         
   4  -8   5        308.09        318.95         7.95 o                         
   5  -8   5        951.33        963.77        17.24 o                         
  -5  -7   5        388.29        381.74         9.98 o                         
  -4  -7   5       1701.01       1750.25        24.47 o                         
  -3  -7   5        993.03        982.11        13.80 o                         
  -2  -7   5       1661.31       1615.73        19.99 o                         
  -1  -7   5         12.37          9.65         1.34 o                         
   0  -7   5       1108.61       1149.87        15.31 o                         
   1  -7   5       1830.25       1840.64        23.26 o                         
   2  -7   5       2704.57       2663.62        31.45 o                         
   3  -7   5       2948.63       2955.88        36.92 o                         
   4  -7   5       1284.48       1302.35        20.63 o                         
   5  -7   5       1030.56       1028.26        19.76 o                         
  -6  -6   5        697.45        658.92        17.49 o                         
  -5  -6   5        401.80        395.11         9.33 o                         
  -4  -6   5        176.69        178.55         4.24 o                         
  -3  -6   5         65.13         70.78         2.32 o                         
  -2  -6   5       2095.81       2026.12        25.16 o                         
  -1  -6   5       1161.36       1107.55        15.24 o                         
   0  -6   5       7227.02       7373.57        88.14 o                         
   1  -6   5       1818.86       1814.62        25.22 o                         
   2  -6   5       5740.06       5703.81        66.60 o                         
   3  -6   5       1446.89       1425.95        20.06 o                         
   4  -6   5        122.79        119.44         3.96 o                         
   5  -6   5         11.48          7.90         1.78 o                         
  -6  -5   5         81.17         72.89         6.92 o                         
  -5  -5   5        237.86        237.73         7.98 o                         
  -4  -5   5        975.64        964.93        15.22 o                         
  -3  -5   5        979.28        988.72        12.88 o                         
  -2  -5   5       5154.52       5178.85        57.81 o                         
  -1  -5   5       5478.97       5499.60        66.15 o                         
   0  -5   5       4310.13       4198.39        56.63 o                         
   1  -5   5        184.12        145.56         3.83 o                         
   2  -5   5        324.81        313.57         6.00 o                         
   3  -5   5       1393.52       1370.46        19.31 o                         
   4  -5   5        467.60        462.79         9.04 o                         
   5  -5   5        121.92        122.88         5.19 o                         
   6  -5   5        852.37        840.31        28.86 o                         
  -6  -4   5        302.29        313.36         8.60 o                         
  -5  -4   5        900.04        915.01        14.90 o                         
  -4  -4   5        592.62        624.11        10.72 o                         
  -3  -4   5       4717.96       4648.57        56.83 o                         
  -2  -4   5       2527.21       2575.64        27.41 o                         
  -1  -4   5       6373.05       6098.57        72.72 o                         
   0  -4   5        382.49        429.76         7.32 o                         
   1  -4   5         30.34         34.73         1.85 o                         
   2  -4   5         68.56         59.80         2.20 o                         
   3  -4   5         87.30         83.97         2.68 o                         
   4  -4   5       1480.10       1487.94        20.69 o                         
   5  -4   5       1123.87       1130.87        21.13 o                         
   6  -4   5        616.43        578.76        14.65 o                         
  -6  -3   5        591.12        598.50        12.36 o                         
  -5  -3   5       2543.88       2501.42        31.25 o                         
  -4  -3   5       1864.16       1835.40        26.28 o                         
  -3  -3   5        648.33        625.08         9.47 o                         
  -2  -3   5          9.07          7.33         0.64 o                         
  -1  -3   5          0.00         11.59         1.21 o                         
   0  -3   5          7.41          7.90         0.70 o                         
   1  -3   5       6016.92       6004.17        75.49 o                         
   2  -3   5       2282.31       2279.23        31.91 o                         
   3  -3   5       4587.32       4583.67        54.00 o                         
   4  -3   5        948.41        972.23        15.66 o                         
   5  -3   5       1356.84       1349.37        29.04 o                         
   6  -3   5        106.40        109.62         6.44 o                         
  -6  -2   5        735.77        745.39        15.60 o                         
  -5  -2   5        324.14        328.92         5.55 o                         
  -4  -2   5       1266.69       1261.00        15.55 o                         
  -3  -2   5       1029.00       1066.28        13.45 o                         
  -2  -2   5         95.81         89.96         2.13 o                         
  -1  -2   5       1340.99       1257.75        14.71 o                         
   0  -2   5       1919.03       1904.79        30.48 o                         
   1  -2   5       6060.29       6026.54        79.85 o                         
   2  -2   5       2944.18       2866.27        34.45 o                         
   3  -2   5       3335.26       3293.63        39.67 o                         
   4  -2   5        842.98        869.55        15.16 o                         
   5  -2   5        317.42        302.87         8.32 o                         
   6  -2   5        137.42        123.69         7.98 o                         
  -6  -1   5          0.66          1.60         0.98 o                         
  -5  -1   5          0.44          1.28         0.67 o                         
  -4  -1   5         16.28         16.48         1.58 o                         
  -3  -1   5       2845.96       2856.42        33.04 o                         
  -2  -1   5       6569.81       6666.22        82.26 o                         
  -1  -1   5       5255.66       5365.59        58.59 o                         
   0  -1   5      10565.49       9863.83       385.61 o                         
   1  -1   5       1441.16       1482.17        26.15 o                         
   2  -1   5       4070.27       4022.17        51.96 o                         
   3  -1   5          7.13         11.34         0.99 o                         
   4  -1   5         10.59         15.33         1.53 o                         
   5  -1   5         98.87        105.26         4.67 o                         
   6  -1   5        293.04        268.11         9.26 o                         
  -6   0   5       1013.06       1040.43        24.92 o                         
  -5   0   5       1231.09       1210.59        19.65 o                         
  -4   0   5       5733.79       5709.03        70.55 o                         
  -3   0   5       3810.29       3879.97        54.27 o                         
  -2   0   5       3551.44       3516.89        45.36 o                         
  -1   0   5       1035.66       1018.86        12.15 o                         
   0   0   5       4201.11       4269.25        59.26 o                         
   1   0   5       1052.37       1056.07        17.89 o                         
   2   0   5       1692.39       1841.61        25.33 o                         
   3   0   5       2364.22       2404.01        32.89 o                         
   4   0   5       1462.30       1385.15        20.80 o                         
   5   0   5        294.64        305.44         9.37 o                         
   6   0   5        977.25        958.23        28.37 o                         
  -6   1   5       1551.09       1560.53        34.27 o                         
  -5   1   5       1082.75       1081.48        19.17 o                         
  -4   1   5        212.56        228.44         6.45 o                         
  -3   1   5       2494.97       2445.96        35.54 o                         
  -2   1   5        229.56        248.20         4.76 o                         
  -1   1   5        414.78        450.77         6.02 o                         
   0   1   5       1789.57       1893.93        23.74 o                         
   1   1   5        102.52        103.38         3.06 o                         
   2   1   5       1005.38       1003.71        16.88 o                         
   3   1   5        199.52        204.75         5.05 o                         
   4   1   5       2631.25       2545.54        35.69 o                         
   5   1   5        976.29        991.26        21.35 o                         
  -6   2   5        518.68        548.74        17.88 o                         
  -5   2   5        895.99        924.50        19.07 o                         
  -4   2   5        411.60        390.43         9.81 o                         
  -3   2   5        456.15        468.38         9.56 o                         
  -2   2   5        256.74        236.07         4.16 o                         
  -1   2   5       1445.12       1401.14        14.94 o                         
   0   2   5       7181.58       7141.20        85.08 o                         
   1   2   5       2503.76       2547.17        35.96 o                         
   2   2   5       2212.45       2251.98        30.70 o                         
   3   2   5       5069.05       5147.57        70.52 o                         
   4   2   5        635.19        642.60        14.64 o                         
   5   2   5        507.08        491.57        13.20 o                         
  -6   3   5        166.42        178.60         8.07 o                         
  -5   3   5         48.25         47.54         3.89 o                         
  -4   3   5        106.35        111.64         4.52 o                         
  -3   3   5       3598.11       3675.55        49.11 o                         
  -2   3   5        221.60        234.96         3.51 o                         
  -1   3   5       9832.28       9753.92       102.18 o                         
   0   3   5       7202.36       7411.81        84.70 o                         
   1   3   5       3645.29       3613.78        47.04 o                         
   2   3   5       1533.56       1502.09        21.74 o                         
   3   3   5        501.45        506.69        10.30 o                         
   4   3   5         49.57         50.19         3.84 o                         
   5   3   5         26.21         34.58         5.07 o                         
  -6   4   5         40.00         41.87         2.95 o                         
  -5   4   5       1255.04       1262.51        26.41 o                         
  -4   4   5       1214.13       1205.48        20.13 o                         
  -3   4   5       3661.29       3770.90        41.74 o                         
  -2   4   5       2240.11       2228.57        23.61 o                         
  -1   4   5       1790.60       1771.46        19.54 o                         
   0   4   5       1140.98       1119.81        14.14 o                         
   1   4   5          1.28          2.93         0.93 o                         
   2   4   5        443.17        432.94         7.83 o                         
   3   4   5        476.22        474.69        10.62 o                         
   4   4   5        107.99        112.39         5.44 o                         
   5   4   5       1220.97       1209.42        24.25 o                         
  -6   5   5       1452.32       1459.71        35.77 o                         
  -5   5   5        610.05        616.29        14.04 o                         
  -4   5   5       2324.18       2258.75        33.89 o                         
  -3   5   5       2924.05       2875.06        32.70 o                         
  -2   5   5       2007.50       1971.61        23.79 o                         
  -1   5   5          1.05          2.90         0.53 o                         
   0   5   5         48.70         55.87         1.94 o                         
   1   5   5       1165.98       1143.42        15.62 o                         
   2   5   5        868.28        876.80        13.04 o                         
   3   5   5       1721.48       1661.09        26.71 o                         
   4   5   5       1443.18       1411.80        27.13 o                         
   5   5   5        897.76        901.07        22.43 o                         
  -6   6   5        944.66        902.09        24.98 o                         
  -5   6   5        391.46        389.71        10.42 o                         
  -4   6   5        330.93        362.14         8.76 o                         
  -3   6   5          1.41          4.00         0.72 o                         
  -2   6   5        969.03        984.07        13.99 o                         
  -1   6   5          3.53          4.32         0.60 o                         
   0   6   5       2457.49       2438.10        27.85 o                         
   1   6   5       1516.91       1512.86        19.27 o                         
   2   6   5       4286.07       4298.84        56.73 o                         
   3   6   5        553.55        558.10        12.57 o                         
   4   6   5        353.66        375.78        10.74 o                         
  -5   7   5        209.66        193.64         6.37 o                         
  -4   7   5        463.72        461.24         9.35 o                         
  -3   7   5        437.72        456.02         7.16 o                         
  -2   7   5       1712.02       1705.46        22.26 o                         
  -1   7   5       1034.00       1062.19        13.63 o                         
   0   7   5       3194.54       3171.32        37.61 o                         
   1   7   5        704.84        696.31        11.53 o                         
   2   7   5       1229.76       1218.28        20.93 o                         
   3   7   5        678.65        690.35        14.58 o                         
   4   7   5          7.76          8.64         1.81 o                         
  -5   8   5        376.75        358.49         9.48 o                         
  -4   8   5        569.71        565.55        11.63 o                         
  -3   8   5       2137.89       2132.41        28.26 o                         
  -2   8   5       1146.14       1169.54        17.41 o                         
  -1   8   5       3697.83       3737.34        43.70 o                         
   0   8   5       1403.83       1446.54        21.44 o                         
   1   8   5        722.23        721.03        11.84 o                         
   2   8   5         16.94         16.30         1.71 o                         
   3   8   5         12.04         16.47         2.14 o                         
   4   8   5        382.47        374.86        11.30 o                         
  -5   9   5       1399.80       1394.71        28.69 o                         
  -4   9   5        473.72        468.13        10.34 o                         
  -3   9   5       1972.25       1997.66        32.13 o                         
  -2   9   5        394.77        385.77         9.09 o                         
  -1   9   5        306.12        312.04         6.94 o                         
   0   9   5          0.55          0.40         0.77 o                         
   1   9   5        791.91        782.58        16.89 o                         
   2   9   5        344.94        351.16        10.38 o                         
   3   9   5       1229.10       1272.12        24.55 o                         
  -4  10   5        488.82        480.62        10.55 o                         
  -3  10   5          6.40          4.83         1.41 o                         
  -2  10   5          0.74          5.60         1.40 o                         
  -1  10   5        688.64        703.64        12.12 o                         
   0  10   5         88.13        100.18         4.02 o                         
   1  10   5       1282.30       1306.68        23.14 o                         
   2  10   5        731.09        708.57        15.94 o                         
   3  10   5       1054.22       1133.57        26.08 o                         
  -4  11   5          0.11          0.15         2.05 o                         
  -3  11   5         20.44         11.77         2.06 o                         
  -2  11   5        662.41        644.73        14.97 o                         
  -1  11   5       1211.37       1170.98        20.03 o                         
   0  11   5       1378.36       1404.19        24.97 o                         
   1  11   5        302.83        324.91         9.15 o                         
   2  11   5        697.96        700.95        17.18 o                         
  -3  12   5        577.70        585.53        17.86 o                         
  -2  12   5       1509.31       1486.85        34.48 o                         
  -1  12   5        409.00        388.86         9.39 o                         
   0  12   5       1038.07       1041.93        24.73 o                         
   1  12   5         69.50         60.62         5.47 o                         
  -1  13   5        535.55        539.02        12.02 o                         
   0  13   5         14.56          9.07         2.22 o                         
  -2 -15   6       1237.42       1200.60        65.06 o                         
  -1 -15   6        520.94        507.85        18.41 o                         
   0 -15   6       1172.02       1228.65        29.80 o                         
   1 -15   6        146.56        167.13         8.93 o                         
   2 -15   6        232.24        257.93        10.67 o                         
  -2 -14   6       1102.28       1077.37        26.15 o                         
  -1 -14   6         15.53          9.41         2.15 o                         
   0 -14   6        158.37        168.48         7.97 o                         
   1 -14   6         34.58         32.50         3.09 o                         
   2 -14   6        143.17        135.76         6.91 o                         
   3 -14   6        526.03        523.90        16.02 o                         
  -3 -13   6        123.82        120.60         5.69 o                         
  -2 -13   6          7.01         13.63         2.00 o                         
  -1 -13   6         30.47         35.02         3.38 o                         
   0 -13   6        379.65        410.36        11.42 o                         
   1 -13   6        236.80        256.03         8.94 o                         
   2 -13   6       1563.29       1594.30        42.77 o                         
   3 -13   6        461.93        429.89        12.16 o                         
  -4 -12   6         37.56         48.78         4.28 o                         
  -3 -12   6         22.17         27.33         2.72 o                         
  -2 -12   6       1036.71       1044.77        22.31 o                         
  -1 -12   6       1255.97       1264.40        21.64 o                         
   0 -12   6       1110.83       1070.34        23.49 o                         
   1 -12   6       1476.70       1427.16        25.81 o                         
   2 -12   6       1365.75       1370.31        32.59 o                         
   3 -12   6       1465.09       1414.65        24.40 o                         
   4 -12   6         71.57         79.48         5.45 o                         
  -4 -11   6        265.78        283.40         7.96 o                         
  -3 -11   6       1175.51       1206.23        20.83 o                         
  -2 -11   6       1058.77       1042.19        18.23 o                         
  -1 -11   6       1902.72       1846.27        27.20 o                         
   0 -11   6        616.95        673.81        13.80 o                         
   1 -11   6       1102.94       1138.66        19.57 o                         
   2 -11   6          7.11         15.80         1.94 o                         
   3 -11   6        100.15        101.20         4.82 o                         
   4 -11   6        133.93        144.31         7.58 o                         
  -5 -10   6       1133.47       1130.74        27.59 o                         
  -4 -10   6        820.75        808.27        16.13 o                         
  -3 -10   6        760.10        754.86        12.05 o                         
  -2 -10   6        690.25        695.87        12.91 o                         
  -1 -10   6        726.03        722.99        13.40 o                         
   0 -10   6       1707.67       1685.00        23.76 o                         
   1 -10   6         11.34         33.87         2.15 o                         
   2 -10   6        338.68        337.80         7.33 o                         
   3 -10   6        454.36        452.04        10.97 o                         
   4 -10   6        256.68        255.62         8.19 o                         
   5 -10   6        869.68        855.71        25.49 o                         
  -5  -9   6        601.84        559.19        18.34 o                         
  -4  -9   6       1079.36       1075.00        18.32 o                         
  -3  -9   6        564.40        553.64         9.09 o                         
  -2  -9   6       1654.57       1685.50        22.29 o                         
  -1  -9   6        492.76        498.32         8.91 o                         
   0  -9   6          1.98          8.47         0.97 o                         
   1  -9   6       2226.16       2301.68        30.47 o                         
   2  -9   6        673.36        698.44        12.45 o                         
   3  -9   6       1641.91       1691.70        32.25 o                         
   4  -9   6       2656.31       2639.12        41.99 o                         
   5  -9   6        982.46        949.69        18.49 o                         
  -5  -8   6        270.88        247.02         8.51 o                         
  -4  -8   6         16.92         23.47         2.15 o                         
  -3  -8   6        143.20        150.22         3.91 o                         
  -2  -8   6       1003.59       1011.78        14.36 o                         
  -1  -8   6       2766.98       2665.70        35.99 o                         
   0  -8   6       3300.05       3335.24        40.14 o                         
   1  -8   6       2391.90       2446.04        30.55 o                         
   2  -8   6       2713.78       2672.90        33.89 o                         
   3  -8   6        528.97        527.08         9.82 o                         
   4  -8   6        370.53        388.87         9.57 o                         
   5  -8   6         30.19         31.80         3.20 o                         
  -5  -7   6          9.17          9.57         1.53 o                         
  -4  -7   6       1780.57       1764.36        22.63 o                         
  -3  -7   6        133.70        159.28         3.74 o                         
  -2  -7   6       2384.02       2380.04        29.51 o                         
  -1  -7   6       2891.57       2865.64        38.08 o                         
   0  -7   6       4444.90       4414.65        51.90 o                         
   1  -7   6       1995.90       1908.45        24.25 o                         
   2  -7   6        338.77        327.92         6.33 o                         
   3  -7   6        104.07        109.91         3.83 o                         
   4  -7   6          4.29          7.48         2.03 o                         
   5  -7   6         21.29         24.39         2.76 o                         
  -6  -6   6        285.32        290.31        12.37 o                         
  -5  -6   6        488.63        509.69        10.42 o                         
  -4  -6   6       1487.86       1451.26        20.84 o                         
  -3  -6   6       3330.26       3344.40        36.05 o                         
  -2  -6   6       2407.74       2443.39        27.80 o                         
  -1  -6   6        644.84        648.62        12.75 o                         
   0  -6   6         51.31         73.89         2.23 o                         
   1  -6   6       1931.95       2001.94        30.86 o                         
   2  -6   6        463.44        457.05         8.14 o                         
   3  -6   6         15.17         19.44         2.08 o                         
   4  -6   6       2258.54       2252.09        38.30 o                         
   5  -6   6        845.11        826.23        17.24 o                         
  -6  -5   6        460.80        442.35        17.32 o                         
  -5  -5   6       1358.22       1346.55        24.01 o                         
  -4  -5   6        957.56        932.01        13.52 o                         
  -3  -5   6       3932.49       3831.46        40.64 o                         
  -2  -5   6        137.21        135.88         2.81 o                         
  -1  -5   6         69.70        104.66         2.64 o                         
   0  -5   6          8.64          4.58         0.67 o                         
   1  -5   6       2160.55       2265.97        27.91 o                         
   2  -5   6       3104.05       3128.64        41.50 o                         
   3  -5   6       1583.60       1625.81        24.88 o                         
   4  -5   6       1664.02       1665.62        26.11 o                         
   5  -5   6       1010.82       1046.69        20.43 o                         
  -6  -4   6        588.93        582.12        10.87 o                         
  -5  -4   6        494.05        483.56         8.90 o                         
  -4  -4   6        462.34        465.55         7.57 o                         
  -3  -4   6        282.78        316.57         5.56 o                         
  -2  -4   6          1.23         11.86         0.79 o                         
  -1  -4   6       2263.21       2171.52        27.35 o                         
   0  -4   6        517.95        470.78         7.73 o                         
   1  -4   6       8825.52       8399.65       105.42 o                         
   2  -4   6       3629.08       3585.01        47.19 o                         
   3  -4   6       2247.35       2312.03        30.76 o                         
   4  -4   6        395.30        381.55         7.35 o                         
   5  -4   6        395.03        380.79        11.64 o                         
  -6  -3   6        261.94        271.75         6.56 o                         
  -5  -3   6        157.84        162.42         3.94 o                         
  -4  -3   6        673.83        672.26         9.99 o                         
  -3  -3   6       2241.78       2205.91        30.71 o                         
  -2  -3   6       3496.44       3564.88        43.92 o                         
  -1  -3   6       8972.35       8901.96       116.25 o                         
   0  -3   6       2755.12       2643.04        39.78 o                         
   1  -3   6       2307.11       2374.02        36.31 o                         
   2  -3   6       2850.39       2886.85        38.50 o                         
   3  -3   6         30.00         30.51         1.66 o                         
   4  -3   6         37.38         38.04         1.75 o                         
   5  -3   6        581.95        590.89        17.09 o                         
  -6  -2   6        294.66        288.49         6.04 o                         
  -5  -2   6        893.85        904.99        13.82 o                         
  -4  -2   6       2331.34       2365.42        31.04 o                         
  -3  -2   6       1288.01       1334.50        17.90 o                         
  -2  -2   6       9057.59       8876.79        96.97 o                         
  -1  -2   6       2272.09       2335.99        26.46 o                         
   0  -2   6       2194.19       2223.80        27.78 o                         
   1  -2   6          0.88          6.80         0.66 o                         
   2  -2   6          1.55         10.69         1.27 o                         
   3  -2   6        371.95        398.53         7.01 o                         
   4  -2   6        680.62        685.66        11.05 o                         
   5  -2   6        795.06        818.26        18.87 o                         
  -6  -1   6       2006.86       2051.43        43.18 o                         
  -5  -1   6       1227.39       1226.34        21.57 o                         
  -4  -1   6        918.62        945.82        15.40 o                         
  -3  -1   6       1139.20       1127.08        14.91 o                         
  -2  -1   6        851.55        833.28         9.86 o                         
  -1  -1   6        986.95        995.18        11.99 o                         
   0  -1   6        320.24        366.23         6.19 o                         
   1  -1   6       1656.40       1695.69        26.58 o                         
   2  -1   6       2791.76       2772.27        40.47 o                         
   3  -1   6        143.83        148.48         3.96 o                         
   4  -1   6       2904.51       2918.75        42.48 o                         
   5  -1   6        544.02        564.62        16.15 o                         
  -6   0   6        619.21        614.65        16.51 o                         
  -5   0   6       2075.28       2134.20        34.18 o                         
  -4   0   6         12.94         12.53         1.61 o                         
  -3   0   6        155.12        165.40         5.20 o                         
  -2   0   6       1000.46        965.51        11.82 o                         
  -1   0   6        189.24        172.22         3.17 o                         
   0   0   6       4088.58       4174.82        52.85 o                         
   1   0   6       3450.10       3557.41        46.24 o                         
   2   0   6       3824.82       3784.65        52.06 o                         
   3   0   6       2485.57       2523.68        36.59 o                         
   4   0   6       1876.32       1871.32        30.38 o                         
   5   0   6        292.79        310.34        10.23 o                         
  -6   1   6         16.29         17.08         1.92 o                         
  -5   1   6         80.59         79.19         3.30 o                         
  -4   1   6         32.29         44.22         2.87 o                         
  -3   1   6        454.17        446.87         9.82 o                         
  -2   1   6       2479.15       2563.79        30.59 o                         
  -1   1   6       8214.35       8163.77        88.94 o                         
   0   1   6       2700.64       2772.31        34.29 o                         
   1   1   6       4905.69       4791.56        61.32 o                         
   2   1   6        408.95        402.44         8.00 o                         
   3   1   6       1599.79       1594.25        25.34 o                         
   4   1   6         78.26         69.01         3.77 o                         
   5   1   6          0.14          0.38         1.64 o                         
  -6   2   6          3.13         -0.40         1.62 o                         
  -5   2   6       1248.00       1300.39        37.68 o                         
  -4   2   6       1701.24       1690.39        30.28 o                         
  -3   2   6       7366.12       7188.17        97.13 o                         
  -2   2   6       3065.54       3035.73        31.09 o                         
  -1   2   6       1845.66       1799.13        25.71 o                         
   0   2   6       2550.03       2600.56        31.13 o                         
   1   2   6       1299.72       1295.46        19.96 o                         
   2   2   6         11.40         14.45         1.24 o                         
   3   2   6       1343.74       1286.65        21.02 o                         
   4   2   6        574.39        565.26        13.65 o                         
   5   2   6        597.35        577.92        16.13 o                         
  -6   3   6        999.11       1020.65        25.71 o                         
  -5   3   6       1272.50       1306.09        38.03 o                         
  -4   3   6       1901.95       1864.98        31.79 o                         
  -3   3   6       1330.12       1387.91        21.12 o                         
  -2   3   6       1451.46       1436.49        15.76 o                         
  -1   3   6        170.71        178.72         3.26 o                         
   0   3   6        639.96        676.32         9.50 o                         
   1   3   6        885.27        877.26        12.86 o                         
   2   3   6        610.57        634.88        11.06 o                         
   3   3   6       2354.74       2339.02        37.02 o                         
   4   3   6        608.93        597.05        18.22 o                         
   5   3   6        921.18        921.35        23.20 o                         
  -6   4   6        926.99        909.32        23.86 o                         
  -5   4   6        215.96        230.12        17.60 o                         
  -4   4   6        552.90        585.91        13.31 o                         
  -3   4   6        561.57        576.28        10.34 o                         
  -2   4   6         35.00         37.11         1.34 o                         
  -1   4   6       2432.73       2393.56        26.83 o                         
   0   4   6        558.14        546.64         8.34 o                         
   1   4   6       1209.05       1213.19        18.11 o                         
   2   4   6       2571.22       2522.27        34.64 o                         
   3   4   6        819.77        810.84        14.49 o                         
   4   4   6       1565.30       1589.04        31.56 o                         
   5   4   6        120.44        122.06         7.16 o                         
  -6   5   6        323.27        333.31        12.13 o                         
  -5   5   6        142.93        150.83         5.43 o                         
  -4   5   6        741.30        758.44        15.80 o                         
  -3   5   6          4.09          4.21         0.65 o                         
  -2   5   6       3127.07       3110.97        34.91 o                         
  -1   5   6       1588.30       1601.24        18.90 o                         
   0   5   6       5764.57       5707.03        63.93 o                         
   1   5   6       3056.29       3032.41        38.80 o                         
   2   5   6       1660.73       1674.86        24.45 o                         
   3   5   6        346.49        370.36         9.24 o                         
   4   5   6         72.95         63.80         5.14 o                         
  -5   6   6        359.29        362.78        10.78 o                         
  -4   6   6       2256.40       2290.57        40.80 o                         
  -3   6   6        703.26        721.79        10.24 o                         
  -2   6   6       1238.72       1327.52        17.80 o                         
  -1   6   6       3072.16       3096.66        33.59 o                         
   0   6   6       1431.62       1446.57        18.79 o                         
   1   6   6        443.09        429.68         8.00 o                         
   2   6   6          0.87          1.45         1.58 o                         
   3   6   6        169.90        173.90         7.62 o                         
   4   6   6        658.18        676.41        16.22 o                         
  -5   7   6       1291.62       1288.81        25.34 o                         
  -4   7   6        954.69        945.39        17.95 o                         
  -3   7   6       2260.53       2232.69        30.85 o                         
  -2   7   6       1324.68       1272.60        20.23 o                         
  -1   7   6       1063.16       1026.01        14.54 o                         
   0   7   6        210.42        208.39         4.91 o                         
   1   7   6        194.61        196.12         5.47 o                         
   2   7   6        251.15        250.46         7.39 o                         
   3   7   6        413.69        403.71        11.18 o                         
   4   7   6       1120.06       1110.66        22.12 o                         
  -5   8   6       1065.57       1073.11        21.98 o                         
  -4   8   6        497.66        493.82         9.86 o                         
  -3   8   6         91.26         92.84         3.25 o                         
  -2   8   6          0.03          1.49         1.11 o                         
  -1   8   6        789.12        793.99        12.10 o                         
   0   8   6          7.59          6.19         1.25 o                         
   1   8   6       3405.70       3482.97        50.30 o                         
   2   8   6       1317.67       1308.91        25.00 o                         
   3   8   6       1078.45       1089.11        20.63 o                         
  -4   9   6          2.28          3.69         1.29 o                         
  -3   9   6        418.15        418.13         9.92 o                         
  -2   9   6        682.26        689.50        12.42 o                         
  -1   9   6       1210.42       1221.29        18.14 o                         
   0   9   6        415.31        428.29         8.80 o                         
   1   9   6       1571.50       1596.76        24.12 o                         
   2   9   6        315.47        330.87         8.49 o                         
   3   9   6        139.20        147.69         6.30 o                         
  -4  10   6        380.03        341.81         9.59 o                         
  -3  10   6        723.48        721.77        14.74 o                         
  -2  10   6       2249.27       2254.32        37.24 o                         
  -1  10   6        658.61        644.20        12.46 o                         
   0  10   6       1105.35       1099.32        18.93 o                         
   1  10   6        433.33        423.23        12.74 o                         
   2  10   6        756.82        733.82        16.53 o                         
  -3  11   6        423.90        438.49        26.70 o                         
  -2  11   6        996.22       1019.26        21.20 o                         
  -1  11   6        417.63        416.71         9.50 o                         
   0  11   6         25.35         20.28         2.61 o                         
   1  11   6          2.07          1.30         1.27 o                         
   2  11   6        500.92        481.48        15.62 o                         
  -2  12   6         50.17         59.49         4.95 o                         
  -1  12   6          3.95          5.87         2.94 o                         
   0  12   6        439.68        433.19        17.06 o                         
  -1 -15   7         25.65         21.72         3.19 o                         
   0 -15   7        498.00        481.37        15.99 o                         
   1 -15   7        644.71        631.19        16.70 o                         
   2 -15   7        788.11        790.34        18.66 o                         
  -2 -14   7        110.04        107.35         6.63 o                         
  -1 -14   7        187.64        191.93         9.98 o                         
   0 -14   7       1294.82       1319.96        27.57 o                         
   1 -14   7        519.81        507.95        13.47 o                         
   2 -14   7        860.36        851.31        21.15 o                         
   3 -14   7        256.80        248.32        10.58 o                         
  -3 -13   7        593.63        614.02        17.75 o                         
  -2 -13   7        340.32        319.58        11.10 o                         
  -1 -13   7       1317.13       1289.91        26.06 o                         
   0 -13   7        408.39        435.82        13.77 o                         
   1 -13   7       1205.39       1292.76        30.38 o                         
   2 -13   7         81.03         92.75         5.35 o                         
   3 -13   7         65.54         71.16         5.54 o                         
  -4 -12   7        628.26        640.57        15.80 o                         
  -3 -12   7       2201.52       2228.92        38.45 o                         
  -2 -12   7        525.78        537.10        12.39 o                         
  -1 -12   7       1167.98       1190.17        22.55 o                         
   0 -12   7        266.35        260.59        10.00 o                         
   1 -12   7         52.90         56.15         3.66 o                         
   2 -12   7        382.32        392.07        12.79 o                         
   3 -12   7        261.05        250.43         8.70 o                         
   4 -12   7        296.33        290.46        13.06 o                         
  -4 -11   7        540.93        552.82        11.38 o                         
  -3 -11   7        162.77        161.39         5.52 o                         
  -2 -11   7        221.34        220.66         6.85 o                         
  -1 -11   7          1.12          4.68         1.58 o                         
   0 -11   7         24.11         35.40         3.03 o                         
   1 -11   7       1397.96       1369.42        22.21 o                         
   2 -11   7        507.70        499.08        11.42 o                         
   3 -11   7       1120.61       1099.57        22.95 o                         
   4 -11   7        474.28        467.24        14.93 o                         
  -5 -10   7         67.45         73.69         9.56 o                         
  -4 -10   7        438.67        472.08        10.52 o                         
  -3 -10   7        171.21        167.47         4.93 o                         
  -2 -10   7        101.78        106.07         4.11 o                         
  -1 -10   7       2409.31       2368.20        37.19 o                         
   0 -10   7       1300.05       1305.16        22.88 o                         
   1 -10   7        805.11        799.16        14.50 o                         
   2 -10   7       3563.60       3517.45        54.15 o                         
   3 -10   7       1146.17       1142.01        27.28 o                         
   4 -10   7        464.82        454.31        11.37 o                         
  -5  -9   7         20.65         25.74         2.90 o                         
  -4  -9   7        444.83        434.61         7.97 o                         
  -3  -9   7        326.47        343.46         6.33 o                         
  -2  -9   7       3099.76       3021.66        41.67 o                         
  -1  -9   7       4031.17       4006.62        55.92 o                         
   0  -9   7       1703.13       1747.35        24.37 o                         
   1  -9   7        170.64        193.31         4.71 o                         
   2  -9   7       1825.29       1828.50        26.79 o                         
   3  -9   7          1.06          5.82         1.72 o                         
   4  -9   7         16.89         15.24         2.31 o                         
   5  -9   7        167.27        165.32         7.94 o                         
  -5  -8   7        389.02        401.16         9.91 o                         
  -4  -8   7       1644.95       1656.13        21.17 o                         
  -3  -8   7        874.53        870.80        12.88 o                         
  -2  -8   7        657.95        660.15        10.27 o                         
  -1  -8   7       1807.30       1787.40        24.19 o                         
   0  -8   7        172.30        167.28         3.84 o                         
   1  -8   7        248.90        258.33         5.43 o                         
   2  -8   7        130.01        136.10         4.35 o                         
   3  -8   7        185.25        198.02         6.85 o                         
   4  -8   7        813.30        808.81        18.99 o                         
   5  -8   7        178.78        173.18         7.39 o                         
  -5  -7   7       1142.89       1152.88        22.99 o                         
  -4  -7   7       1131.03       1106.22        17.02 o                         
  -3  -7   7       1926.95       1955.04        23.04 o                         
  -2  -7   7         77.19         84.81         2.60 o                         
  -1  -7   7       2433.63       2400.30        29.81 o                         
   0  -7   7        460.41        465.32         7.21 o                         
   1  -7   7        227.42        208.18         4.30 o                         
   2  -7   7       1816.23       1843.84        26.53 o                         
   3  -7   7       1360.24       1319.58        21.49 o                         
   4  -7   7       1960.24       1955.00        34.71 o                         
   5  -7   7       1553.01       1530.87        33.70 o                         
  -6  -6   7        214.05        215.48         9.70 o                         
  -5  -6   7        862.86        867.00        17.05 o                         
  -4  -6   7        729.17        690.69        11.50 o                         
  -3  -6   7         79.43         78.69         2.17 o                         
  -2  -6   7        770.55        782.95        10.88 o                         
  -1  -6   7       1948.36       1910.28        24.01 o                         
   0  -6   7       2619.49       2564.86        30.07 o                         
   1  -6   7       3895.48       3864.09        46.19 o                         
   2  -6   7       2256.74       2297.51        30.32 o                         
   3  -6   7       1958.01       2028.74        30.67 o                         
   4  -6   7        393.68        365.64         9.88 o                         
   5  -6   7        439.47        448.64        19.58 o                         
  -6  -5   7        246.23        252.69         7.91 o                         
  -5  -5   7        314.25        300.92         7.80 o                         
  -4  -5   7        328.46        305.46         5.96 o                         
  -3  -5   7       2524.63       2439.89        31.26 o                         
  -2  -5   7        274.40        286.15         5.17 o                         
  -1  -5   7       4976.56       4965.54        60.21 o                         
   0  -5   7       4683.33       4653.11        56.73 o                         
   1  -5   7       3752.68       3678.58        46.82 o                         
   2  -5   7        742.62        712.96        11.41 o                         
   3  -5   7         76.44         86.70         3.61 o                         
   4  -5   7         68.70         71.27         3.84 o                         
   5  -5   7         13.07          7.06         2.27 o                         
  -6  -4   7        113.55        103.54         4.92 o                         
  -5  -4   7        638.81        639.37        10.69 o                         
  -4  -4   7       1517.14       1498.31        20.23 o                         
  -3  -4   7       1925.82       1945.34        24.42 o                         
  -2  -4   7       3119.21       3056.63        33.52 o                         
  -1  -4   7       2665.31       2833.71        38.22 o                         
   0  -4   7       2044.77       1969.35        26.56 o                         
   1  -4   7         69.36         81.71         2.82 o                         
   2  -4   7       1382.54       1409.76        21.62 o                         
   3  -4   7       1033.22       1033.65        17.79 o                         
   4  -4   7        125.31        131.02         4.58 o                         
   5  -4   7       1044.91        999.97        22.66 o                         
  -6  -3   7       1540.49       1581.83        27.54 o                         
  -5  -3   7        502.61        503.74        10.18 o                         
  -4  -3   7       3016.13       2994.36        36.83 o                         
  -3  -3   7       1795.94       1810.56        24.85 o                         
  -2  -3   7       1714.16       1694.46        28.32 o                         
  -1  -3   7         47.52         68.18         1.89 o                         
   0  -3   7       1519.98       1664.44        21.73 o                         
   1  -3   7        421.88        432.43         7.82 o                         
   2  -3   7       1286.61       1364.86        21.23 o                         
   3  -3   7       1919.70       1894.97        35.48 o                         
   4  -3   7       1706.42       1658.81        38.45 o                         
   5  -3   7        755.34        742.91        20.47 o                         
  -6  -2   7        675.89        649.32        16.37 o                         
  -5  -2   7        684.77        674.46        13.83 o                         
  -4  -2   7         95.85         99.33         3.14 o                         
  -3  -2   7        564.42        559.50         7.92 o                         
  -2  -2   7        414.90        430.50         6.13 o                         
   0  -2   7       3316.31       3276.22        42.31 o                         
   1  -2   7       1907.50       1909.62        24.82 o                         
   2  -2   7       4940.66       4924.59        76.95 o                         
   3  -2   7        940.48        950.26        13.86 o                         
   4  -2   7       1276.57       1303.74        20.70 o                         
   5  -2   7        335.72        339.79        11.32 o                         
  -6  -1   7         23.91         36.03         4.44 o                         
  -5  -1   7         77.87         84.89         4.69 o                         
  -4  -1   7        194.64        200.18         5.32 o                         
  -3  -1   7        364.16        358.23         6.27 o                         
  -2  -1   7       3099.26       3183.14        33.65 o                         
  -1  -1   7       4435.52       4399.43        46.98 o                         
   0  -1   7       4517.24       4573.13        58.44 o                         
   1  -1   7       3217.78       3169.93        41.53 o                         
   2  -1   7       1936.57       1922.59        27.13 o                         
   3  -1   7       2025.59       2014.66        30.85 o                         
   4  -1   7          4.58          5.94         1.13 o                         
   5  -1   7          0.15          0.22         1.75 o                         
  -6   0   7         36.38         47.17         5.49 o                         
  -5   0   7        506.55        523.79        12.06 o                         
  -4   0   7       2222.24       2221.46        38.11 o                         
  -3   0   7       7763.23       7726.88       110.33 o                         
  -2   0   7       3232.34       3281.82        35.73 o                         
  -1   0   7       6581.65       6423.21        73.59 o                         
   0   0   7         68.81         78.21         2.60 o                         
   1   0   7       1042.89       1041.42        18.69 o                         
   2   0   7        146.86        144.10         3.81 o                         
   3   0   7        814.22        794.13        14.47 o                         
   4   0   7       1145.77       1140.17        20.38 o                         
   5   0   7        503.43        475.40        14.88 o                         
  -6   1   7        389.89        393.47        12.39 o                         
  -5   1   7       1667.80       1707.12        45.79 o                         
  -4   1   7       1329.44       1357.51        27.17 o                         
  -3   1   7        328.11        353.76         8.22 o                         
  -2   1   7       1378.62       1354.38        16.33 o                         
  -1   1   7        841.09        801.41         9.76 o                         
   0   1   7         74.23         78.57         2.23 o                         
   1   1   7       1000.33       1043.80        16.61 o                         
   2   1   7        585.93        624.52        10.80 o                         
   3   1   7       1763.09       1733.09        28.40 o                         
   4   1   7          9.45          9.68         1.66 o                         
   5   1   7       1030.37       1053.17        26.27 o                         
  -6   2   7       1507.13       1453.93        49.84 o                         
  -5   2   7        541.68        577.02        24.33 o                         
  -4   2   7       1257.14       1261.36        27.90 o                         
  -3   2   7         15.68         22.37         1.78 o                         
  -2   2   7         71.17         75.24         1.76 o                         
  -1   2   7        844.63        843.44        13.31 o                         
   0   2   7        381.95        354.90         5.96 o                         
   1   2   7       3239.37       3239.09        45.60 o                         
   2   2   7       2236.51       2332.42        33.96 o                         
   3   2   7       2111.94       2022.34        32.71 o                         
   4   2   7       1554.75       1522.95        30.54 o                         
   5   2   7        251.32        240.69        12.49 o                         
  -6   3   7        356.47        342.79        17.18 o                         
  -5   3   7         18.67         12.99         3.33 o                         
  -4   3   7          6.56          4.36         1.69 o                         
  -3   3   7        334.68        339.34         7.04 o                         
  -2   3   7       2249.06       2251.92        23.89 o                         
  -1   3   7       2132.13       2166.37        28.83 o                         
   0   3   7       6519.24       6528.86        75.33 o                         
   1   3   7       1704.20       1732.44        24.60 o                         
   2   3   7       2202.10       2251.75        35.13 o                         
   3   3   7        367.64        346.48         9.65 o                         
   4   3   7        542.89        556.13        14.33 o                         
   5   3   7         48.72         43.31         4.62 o                         
  -6   4   7        339.75        317.89        16.95 o                         
  -5   4   7         14.89          9.18         2.88 o                         
  -4   4   7       2481.75       2567.17        57.44 o                         
  -3   4   7        999.66       1033.03        14.85 o                         
  -2   4   7       2358.02       2372.61        28.42 o                         
  -1   4   7       3134.85       3136.98        36.04 o                         
   0   4   7       1693.74       1662.68        22.22 o                         
   1   4   7        502.70        500.66         8.54 o                         
   2   4   7          6.40         10.29         1.30 o                         
   3   4   7          6.14          5.33         1.19 o                         
   4   4   7        188.80        183.05         6.26 o                         
  -5   5   7       1383.12       1485.10        50.46 o                         
  -4   5   7       2018.85       2043.76        36.56 o                         
  -3   5   7       1906.11       1855.10        23.50 o                         
  -2   5   7        847.31        829.36        11.27 o                         
  -1   5   7       1968.34       2003.01        24.12 o                         
   0   5   7        113.38        121.67         3.42 o                         
   1   5   7         76.54         74.85         2.72 o                         
   2   5   7       1118.80       1079.83        17.57 o                         
   3   5   7        669.20        640.40        13.23 o                         
   4   5   7       1343.11       1372.09        26.94 o                         
  -5   6   7        590.08        587.15        15.41 o                         
  -4   6   7        587.99        547.31        11.04 o                         
  -3   6   7        528.00        561.54        11.30 o                         
  -2   6   7         76.70         75.14         2.66 o                         
  -1   6   7        614.05        608.75         9.12 o                         
   0   6   7        660.80        640.87        11.80 o                         
   1   6   7        840.44        823.90        13.12 o                         
   2   6   7        985.87        980.78        16.97 o                         
   3   6   7       1705.13       1694.96        31.20 o                         
   4   6   7        316.85        341.78        12.52 o                         
  -5   7   7         21.75         17.83         3.86 o                         
  -4   7   7        258.03        251.82         6.65 o                         
  -3   7   7        616.24        615.50        10.65 o                         
  -2   7   7        377.63        376.15         7.70 o                         
  -1   7   7       2708.40       2687.81        34.88 o                         
   0   7   7        658.58        652.19         9.89 o                         
   1   7   7       2105.80       2116.06        32.24 o                         
   2   7   7        813.48        827.93        19.36 o                         
   3   7   7        282.85        281.08         9.00 o                         
  -5   8   7        246.93        237.96         9.76 o                         
  -4   8   7        469.89        454.28        10.29 o                         
  -3   8   7       1072.61       1072.40        17.63 o                         
  -2   8   7       1107.41       1120.89        20.15 o                         
  -1   8   7       1273.93       1312.45        20.40 o                         
   0   8   7       1411.66       1421.67        21.86 o                         
   1   8   7        949.09        933.07        18.02 o                         
   2   8   7        771.56        764.08        16.81 o                         
   3   8   7        102.14         90.24         5.70 o                         
  -4   9   7       1398.32       1361.71        28.12 o                         
  -3   9   7        409.97        404.87         9.45 o                         
  -2   9   7       1632.19       1600.81        25.78 o                         
  -1   9   7        533.20        517.36        10.00 o                         
   0   9   7         15.34         13.19         2.79 o                         
   1   9   7        150.30        142.69         5.49 o                         
   2   9   7         49.01         47.45         3.56 o                         
  -4  10   7        855.96        840.73        29.22 o                         
  -3  10   7        142.05        140.77         7.13 o                         
  -2  10   7          0.43          2.98         1.58 o                         
  -1  10   7         96.73         99.41         4.07 o                         
   0  10   7       1134.05       1154.18        20.03 o                         
   1  10   7        242.78        248.30         7.26 o                         
   2  10   7       1156.54       1201.80        26.85 o                         
  -3  11   7         73.64         74.61         5.99 o                         
  -2  11   7        194.47        187.27         8.25 o                         
  -1  11   7        179.29        171.97         5.45 o                         
   0  11   7       1268.60       1244.42        21.75 o                         
   1  11   7        778.60        796.29        17.97 o                         
  -1 -15   8        864.40        835.69        27.52 o                         
   0 -15   8       1064.52       1033.80        31.92 o                         
   1 -15   8        778.99        797.98        19.67 o                         
  -2 -14   8        458.33        493.34        17.90 o                         
  -1 -14   8        711.90        745.14        17.59 o                         
   0 -14   8         14.60         24.30         3.21 o                         
   1 -14   8        149.52        178.76         8.08 o                         
   2 -14   8         31.59         34.82         4.88 o                         
  -3 -13   8        528.32        553.57        14.08 o                         
  -2 -13   8         16.84         20.27         2.44 o                         
  -1 -13   8          0.14          0.70         1.56 o                         
   0 -13   8        126.74        125.09         6.70 o                         
   1 -13   8        638.05        685.95        17.69 o                         
   2 -13   8        199.73        209.55         8.28 o                         
   3 -13   8        884.07        924.87        29.08 o                         
  -4 -12   8        143.92        159.15         9.71 o                         
  -3 -12   8          5.05         10.54         1.53 o                         
  -2 -12   8          9.71         19.46         2.67 o                         
  -1 -12   8        882.97        901.30        23.04 o                         
   0 -12   8       1252.66       1250.67        28.80 o                         
   1 -12   8       2238.87       2192.57        46.21 o                         
   2 -12   8        678.27        653.11        18.40 o                         
   3 -12   8       1007.68       1049.20        27.04 o                         
  -4 -11   8        173.00        157.56         5.71 o                         
  -3 -11   8        509.42        508.68        10.80 o                         
  -2 -11   8       1515.74       1483.81        34.08 o                         
  -1 -11   8        648.64        614.07        15.15 o                         
   0 -11   8       1590.95       1633.95        28.50 o                         
   1 -11   8        249.08        293.29         8.57 o                         
   2 -11   8        941.78        977.82        22.13 o                         
   3 -11   8         28.32         39.38         5.13 o                         
   4 -11   8          1.39          3.68         3.31 o                         
  -4 -10   8       1613.20       1630.19        30.54 o                         
  -3 -10   8       1231.28       1207.83        19.05 o                         
  -2 -10   8       1566.36       1553.51        23.76 o                         
  -1 -10   8        263.04        287.99         8.02 o                         
   0 -10   8        921.44        893.34        19.79 o                         
   1 -10   8         87.11         90.80         3.72 o                         
   2 -10   8          4.63          3.88         1.23 o                         
   3 -10   8        319.58        303.64        11.19 o                         
   4 -10   8        341.08        342.12        13.59 o                         
  -5  -9   8        835.31        810.05        19.26 o                         
  -4  -9   8        475.11        464.64         9.04 o                         
  -3  -9   8       1137.86       1124.94        17.19 o                         
  -2  -9   8        225.08        231.08         5.49 o                         
  -1  -9   8       1237.10       1257.27        21.30 o                         
   0  -9   8         27.65         34.93         2.54 o                         
   1  -9   8        600.11        553.41         9.74 o                         
   2  -9   8       1998.89       2054.90        33.94 o                         
   3  -9   8        355.05        373.55        11.34 o                         
   4  -9   8       1014.42       1023.46        23.32 o                         
  -5  -8   8        677.30        671.61        15.40 o                         
  -4  -8   8         92.26         92.61         3.62 o                         
  -3  -8   8        192.64        207.29         5.21 o                         
  -2  -8   8       2058.66       2064.09        27.59 o                         
  -1  -8   8        277.05        274.66         5.69 o                         
   0  -8   8        992.37       1000.63        14.37 o                         
   1  -8   8       3332.80       3118.01        38.29 o                         
   2  -8   8       1497.23       1526.26        24.30 o                         
   3  -8   8       2302.98       2256.26        38.79 o                         
   4  -8   8        275.09        274.07        10.57 o                         
   5  -8   8        100.15        100.33         6.87 o                         
  -5  -7   8         90.75         90.96         5.61 o                         
  -4  -7   8          4.69          5.25         0.94 o                         
  -3  -7   8       1173.98       1181.34        16.30 o                         
  -2  -7   8       2248.32       2245.58        29.73 o                         
  -1  -7   8       3355.61       3307.60        40.06 o                         
   0  -7   8       2308.81       2413.17        31.79 o                         
   1  -7   8       2842.76       2799.06        34.72 o                         
   2  -7   8        328.58        319.83         7.63 o                         
   3  -7   8        734.12        717.84        15.66 o                         
   4  -7   8         24.05         29.47         2.83 o                         
   5  -7   8          3.11          9.65         4.21 o                         
  -5  -6   8       1246.95       1266.12        22.38 o                         
  -4  -6   8        514.75        509.62         9.43 o                         
  -3  -6   8       1051.85       1043.60        14.54 o                         
  -2  -6   8       3276.19       3300.64        36.91 o                         
  -1  -6   8       2223.74       2236.61        28.96 o                         
   0  -6   8        903.98        909.97        12.70 o                         
   1  -6   8         15.78         33.33         1.74 o                         
   2  -6   8        336.84        354.01         7.98 o                         
   3  -6   8        412.43        392.81         9.79 o                         
   4  -6   8        133.75        130.98         6.59 o                         
   5  -6   8        539.53        563.27        20.55 o                         
  -6  -5   8        896.45        885.77        21.90 o                         
  -5  -5   8       1429.08       1437.39        22.60 o                         
  -4  -5   8       1292.59       1271.25        17.45 o                         
  -3  -5   8        402.42        418.84         6.90 o                         
  -2  -5   8       3290.93       3211.72        37.03 o                         
  -1  -5   8          3.73         18.38         1.34 o                         
   0  -5   8        129.66        126.90         3.45 o                         
   1  -5   8        947.86        943.89        14.11 o                         
   2  -5   8        236.13        243.34         5.89 o                         
   3  -5   8       2222.92       2247.80        35.85 o                         
   4  -5   8       1665.84       1735.32        32.26 o                         
   5  -5   8        583.13        578.96        20.16 o                         
  -6  -4   8        816.07        784.72        21.46 o                         
  -5  -4   8        576.33        556.79        11.21 o                         
  -4  -4   8        988.28        974.11        13.70 o                         
  -3  -4   8        560.67        539.21         8.56 o                         
  -2  -4   8        583.40        600.26         9.52 o                         
  -1  -4   8        363.34        347.27         5.68 o                         
   0  -4   8       2198.46       2154.48        27.82 o                         
   1  -4   8       2033.60       2056.99        31.29 o                         
   2  -4   8       1760.71       1749.29        25.24 o                         
   3  -4   8       2075.89       2053.72        33.08 o                         
   4  -4   8       2414.38       2450.22        37.25 o                         
   5  -4   8         64.82         65.27         6.40 o                         
  -6  -3   8          2.93          4.13         2.57 o                         
  -5  -3   8        165.01        176.65         4.81 o                         
  -4  -3   8        520.05        509.48         9.57 o                         
  -3  -3   8        631.96        602.80         8.78 o                         
  -2  -3   8       3834.05       3836.77        45.48 o                         
  -1  -3   8        854.24        871.11        11.88 o                         
   0  -3   8       8180.69       8043.92       115.76 o                         
   1  -3   8       4009.47       3923.82        50.74 o                         
   2  -3   8        324.14        316.88         6.91 o                         
   3  -3   8        571.50        554.46        12.92 o                         
   4  -3   8          5.27          5.77         1.52 o                         
   5  -3   8          1.72         -0.54         2.28 o                         
  -6  -2   8         23.98         23.66         4.44 o                         
  -5  -2   8        299.13        319.58        10.04 o                         
  -4  -2   8       1846.72       1853.96        27.40 o                         
  -3  -2   8       3189.92       3190.07        36.71 o                         
  -2  -2   8       1601.27       1670.22        18.80 o                         
  -1  -2   8       2650.20       2644.44        41.48 o                         
   0  -2   8       2472.57       2576.57        32.55 o                         
   1  -2   8       3510.15       3495.78        43.48 o                         
   2  -2   8        107.76        111.32         4.23 o                         
   3  -2   8          0.19          0.16         0.93 o                         
   4  -2   8        859.29        843.50        22.49 o                         
   5  -2   8        177.56        171.36         9.91 o                         
  -6  -1   8        345.50        335.78         9.36 o                         
  -5  -1   8       2016.12       2080.12        38.88 o                         
  -4  -1   8       1166.08       1119.70        20.51 o                         
  -3  -1   8       3599.87       3647.23        45.58 o                         
  -2  -1   8        907.09        896.69        11.40 o                         
  -1  -1   8         35.77         29.81         1.20 o                         
   0  -1   8          0.05          1.97         0.85 o                         
   1  -1   8        306.06        334.74         6.96 o                         
   2  -1   8        616.27        635.14        11.30 o                         
   3  -1   8       1459.02       1412.56        25.22 o                         
   4  -1   8        563.76        564.07        12.07 o                         
   5  -1   8        874.63        860.28        23.99 o                         
  -6   0   8        947.56        909.78        21.24 o                         
  -5   0   8        411.55        417.42        14.69 o                         
  -4   0   8       1127.20       1133.74        22.01 o                         
  -3   0   8         22.11         33.80         1.63 o                         
  -2   0   8         25.01         28.32         1.22 o                         
  -1   0   8       1248.56       1219.20        14.42 o                         
   0   0   8        323.86        330.13         7.60 o                         
   1   0   8       4307.12       4216.14        66.83 o                         
   2   0   8       1353.44       1367.59        20.66 o                         
   3   0   8       2458.68       2389.87        40.14 o                         
   4   0   8        389.15        402.20        10.67 o                         
   5   0   8        352.48        350.59        13.47 o                         
  -6   1   8        792.93        778.83        30.92 o                         
  -5   1   8        113.16        115.17         9.04 o                         
  -4   1   8          9.12          9.81         1.69 o                         
  -3   1   8         55.19         73.02         2.50 o                         
  -2   1   8        267.76        266.73         4.37 o                         
  -1   1   8       2064.55       2051.85        23.78 o                         
   0   1   8       4376.50       4499.66        50.71 o                         
   1   1   8       2633.43       2669.87        36.12 o                         
   2   1   8       1960.43       1944.42        29.49 o                         
   3   1   8        735.82        722.13        13.92 o                         
   4   1   8        835.49        867.70        21.53 o                         
   5   1   8         30.48         38.24         4.37 o                         
  -6   2   8         88.81         94.50         8.58 o                         
  -5   2   8        206.42        213.65        12.87 o                         
  -4   2   8       1465.21       1516.44        36.20 o                         
  -3   2   8       2169.68       2160.34        30.13 o                         
  -2   2   8       9031.42       8873.93        93.97 o                         
  -1   2   8       2015.19       2048.29        25.09 o                         
   0   2   8       2090.75       2150.82        26.70 o                         
   1   2   8        185.44        184.40         4.51 o                         
   2   2   8        445.22        468.63         9.08 o                         
   3   2   8         25.60         20.20         2.48 o                         
   4   2   8        630.63        619.44        17.64 o                         
  -6   3   8        811.43        819.65        32.38 o                         
  -5   3   8       1118.03       1199.91        42.55 o                         
  -4   3   8       1708.66       1725.89        40.78 o                         
  -3   3   8       1445.45       1421.05        22.08 o                         
  -2   3   8        804.84        828.08        11.98 o                         
  -1   3   8       1573.55       1551.17        19.82 o                         
   0   3   8          0.23          2.77         0.56 o                         
   1   3   8        129.12        135.86         3.99 o                         
   2   3   8       1134.15       1068.42        16.82 o                         
   3   3   8        213.42        218.04         7.49 o                         
   4   3   8       1108.71       1098.03        24.90 o                         
  -5   4   8       1201.57       1257.99        43.97 o                         
  -4   4   8        257.61        241.65         8.09 o                         
  -3   4   8        447.76        470.96         7.85 o                         
  -2   4   8         38.26         42.94         2.00 o                         
  -1   4   8        113.64        116.77         2.79 o                         
   0   4   8       1261.17       1277.24        18.22 o                         
   1   4   8        524.57        516.51        10.16 o                         
   2   4   8       1256.74       1263.11        21.99 o                         
   3   4   8       1429.06       1414.63        25.99 o                         
   4   4   8        475.95        475.12        11.97 o                         
  -5   5   8        227.98        251.05        14.51 o                         
  -4   5   8        119.82        124.47         4.58 o                         
  -3   5   8        402.73        403.12         8.40 o                         
  -2   5   8       1203.70       1200.84        17.24 o                         
  -1   5   8       2414.14       2347.15        28.06 o                         
   0   5   8        926.45        943.20        15.16 o                         
   1   5   8       3414.01       3488.61        44.54 o                         
   2   5   8       1143.42       1102.94        18.59 o                         
   3   5   8       1222.63       1234.31        24.03 o                         
   4   5   8         55.69         57.52         5.87 o                         
  -5   6   8        635.61        595.77        19.21 o                         
  -4   6   8         66.43         70.67         3.67 o                         
  -3   6   8       2128.13       2191.08        36.69 o                         
  -2   6   8       1204.73       1216.53        18.07 o                         
  -1   6   8        816.93        831.85        12.27 o                         
   0   6   8       1788.48       1790.59        22.86 o                         
   1   6   8        941.90        958.95        15.45 o                         
   2   6   8         50.65         58.84         3.38 o                         
   3   6   8         16.97         13.05         2.34 o                         
  -5   7   8        832.08        837.50        24.51 o                         
  -4   7   8       1037.46       1092.71        25.50 o                         
  -3   7   8        861.66        841.97        15.37 o                         
  -2   7   8       1709.66       1652.78        25.81 o                         
  -1   7   8        589.78        558.47         9.32 o                         
   0   7   8       1012.41       1025.04        16.78 o                         
   1   7   8        296.48        286.42         7.16 o                         
   2   7   8          7.41          7.59         1.34 o                         
   3   7   8        524.98        538.87        14.47 o                         
  -4   8   8       1122.96       1160.82        31.33 o                         
  -3   8   8        233.99        227.57        12.23 o                         
  -2   8   8         89.40         86.71         4.07 o                         
  -1   8   8         53.98         49.76         2.52 o                         
   0   8   8        740.00        745.16        13.96 o                         
   1   8   8        283.89        286.31         7.34 o                         
   2   8   8        999.61       1010.89        20.92 o                         
  -4   9   8        179.11        195.17         6.74 o                         
  -3   9   8          6.16          5.12         1.70 o                         
  -2   9   8        716.96        721.80        16.10 o                         
  -1   9   8        298.00        309.63         7.67 o                         
   0   9   8       1806.39       1818.30        28.79 o                         
   1   9   8        396.66        393.85        10.58 o                         
   2   9   8        374.06        363.30        10.77 o                         
  -3  10   8        383.71        365.76        15.25 o                         
  -2  10   8       1013.75       1011.66        21.54 o                         
  -1  10   8        675.56        689.48        12.87 o                         
   0  10   8        779.11        752.79        18.14 o                         
   1  10   8        990.95        996.10        27.44 o                         
  -2  11   8        550.99        580.13        19.04 o                         
  -1  11   8        451.86        441.85        14.38 o                         
   0  11   8        115.49        111.04         5.82 o                         
  -1 -15   9          1.10          0.01         1.95 o                         
   0 -15   9        108.81         98.62         7.21 o                         
   1 -15   9        175.87        179.20        10.83 o                         
  -2 -14   9        223.75        221.48         8.29 o                         
  -1 -14   9        633.16        642.97        16.25 o                         
   0 -14   9        155.39        170.80         8.44 o                         
   1 -14   9        655.52        633.15        17.47 o                         
   2 -14   9        335.81        327.49        13.34 o                         
  -3 -13   9        293.26        310.73         9.38 o                         
  -2 -13   9        317.20        323.74         9.53 o                         
  -1 -13   9       1047.32       1000.17        22.11 o                         
   0 -13   9        951.29        958.60        24.31 o                         
   1 -13   9        490.57        494.25        14.43 o                         
   2 -13   9        550.48        561.05        11.98 o                         
   3 -13   9         16.04         16.47         3.96 o                         
  -3 -12   9        309.06        279.57         7.37 o                         
  -2 -12   9       2238.94       2233.47        36.70 o                         
  -1 -12   9        503.85        553.36        15.64 o                         
   0 -12   9        628.11        655.63        18.09 o                         
   1 -12   9        147.00        147.44         5.95 o                         
   2 -12   9         37.69         52.33         4.05 o                         
   3 -12   9        497.04        521.85        23.77 o                         
  -4 -11   9        727.04        701.22        15.10 o                         
  -3 -11   9        193.65        167.28         7.83 o                         
  -2 -11   9        369.04        364.94         9.26 o                         
  -1 -11   9          3.56          3.21         1.15 o                         
   0 -11   9         48.18         54.14         3.84 o                         
   1 -11   9         43.63         45.08         2.78 o                         
   2 -11   9        857.19        923.62        21.18 o                         
   3 -11   9        185.96        205.29         9.63 o                         
   4 -11   9        713.28        698.48        21.25 o                         
  -4 -10   9         74.36         83.26         4.51 o                         
  -3 -10   9        149.96        174.20         7.32 o                         
  -2 -10   9         69.74         75.00         3.41 o                         
  -1 -10   9         64.87         81.20         6.86 o                         
   0 -10   9       2281.29       2291.31        42.39 o                         
   1 -10   9       1922.35       1854.89        25.92 o                         
   2 -10   9       1389.00       1407.36        29.03 o                         
   3 -10   9        802.22        788.19        19.43 o                         
   4 -10   9        681.79        726.72        32.72 o                         
  -5  -9   9          0.43         -1.64         1.64 o                         
  -4  -9   9        282.49        286.33         9.85 o                         
  -3  -9   9        561.90        538.69        10.31 o                         
  -2  -9   9        643.11        643.58        11.67 o                         
  -1  -9   9       2986.27       2961.86        42.53 o                         
   0  -9   9       1832.11       1876.10        28.45 o                         
   1  -9   9       2693.11       2683.31        37.08 o                         
   2  -9   9        167.95        184.91         6.69 o                         
   3  -9   9        575.48        592.65        17.72 o                         
   4  -9   9          6.13          6.58         2.46 o                         
  -5  -8   9        401.16        402.37        12.89 o                         
  -4  -8   9        665.01        662.52        14.52 o                         
  -3  -8   9       2175.28       2195.96        27.31 o                         
  -2  -8   9       1464.76       1463.93        21.69 o                         
  -1  -8   9        776.98        752.10        13.52 o                         
   0  -8   9          3.28         17.89         1.97 o                         
   1  -8   9        606.35        565.27        11.21 o                         
   2  -8   9         12.10         11.93         1.74 o                         
   3  -8   9         45.68         50.11         3.64 o                         
   4  -8   9        214.89        210.11         8.42 o                         
  -5  -7   9        855.85        827.98        16.48 o                         
  -4  -7   9       1169.81       1180.35        17.46 o                         
  -3  -7   9        400.91        395.54         6.87 o                         
  -2  -7   9       3282.02       3273.00        38.74 o                         
  -1  -7   9        260.28        264.83         5.51 o                         
   0  -7   9        348.24        385.30         7.03 o                         
   1  -7   9        390.01        401.07         8.18 o                         
   2  -7   9        539.24        530.60        11.91 o                         
   3  -7   9       1154.22       1175.24        23.11 o                         
   4  -7   9        460.80        481.76        13.68 o                         
  -5  -6   9        304.34        293.11         6.34 o                         
  -4  -6   9       1184.84       1142.32        17.62 o                         
  -3  -6   9          0.87          2.35         0.83 o                         
  -2  -6   9         44.24         47.89         1.86 o                         
  -1  -6   9       1532.10       1525.72        23.14 o                         
   0  -6   9        968.57        952.01        14.88 o                         
   1  -6   9       1292.26       1263.92        22.50 o                         
   2  -6   9       3545.30       3490.35        66.43 o                         
   3  -6   9       1335.08       1331.24        23.87 o                         
   4  -6   9       1374.53       1398.53        29.59 o                         
   5  -6   9         54.86         68.43         6.85 o                         
  -5  -5   9        289.57        312.93         6.97 o                         
  -4  -5   9        207.80        193.01         4.74 o                         
  -3  -5   9        941.73        894.38        12.90 o                         
  -2  -5   9       3206.42       3137.53        36.72 o                         
  -1  -5   9       1310.10       1331.56        27.84 o                         
   0  -5   9       2332.00       2302.97        29.91 o                         
   1  -5   9       2267.40       2226.09        30.94 o                         
   2  -5   9       2281.70       2237.60        31.99 o                         
   3  -5   9         73.85         80.71         4.21 o                         
   4  -5   9        136.50        134.95         6.53 o                         
   5  -5   9         76.31         78.93         7.50 o                         
  -6  -4   9        216.49        201.76         8.94 o                         
  -5  -4   9         86.85         93.41         3.53 o                         
  -4  -4   9       1096.86       1132.65        16.24 o                         
  -3  -4   9       1345.54       1399.96        18.50 o                         
  -2  -4   9       2541.24       2506.42        32.90 o                         
  -1  -4   9       3506.95       3393.48        42.08 o                         
   0  -4   9       1589.04       1634.85        27.30 o                         
   1  -4   9       1752.94       1742.97        26.08 o                         
   2  -4   9        163.85        163.14         5.18 o                         
   3  -4   9        119.47        124.21         5.84 o                         
   4  -4   9        169.55        165.21         6.28 o                         
   5  -4   9        172.02        206.34        11.25 o                         
  -6  -3   9        785.42        758.02        19.39 o                         
  -5  -3   9       2098.62       2090.80        36.14 o                         
  -4  -3   9        913.60        902.95        15.56 o                         
  -3  -3   9       1669.05       1678.53        20.92 o                         
  -2  -3   9        855.85        894.31        13.30 o                         
  -1  -3   9       1698.45       1678.50        27.93 o                         
   0  -3   9        444.29        500.95         8.34 o                         
   1  -3   9          1.36          2.82         0.59 o                         
   2  -3   9       1629.03       1631.99        29.59 o                         
   3  -3   9        995.41        998.68        19.17 o                         
   4  -3   9        938.18        934.20        20.61 o                         
   5  -3   9        740.88        771.29        24.77 o                         
  -6  -2   9        378.54        361.13        11.69 o                         
  -5  -2   9       1319.57       1324.26        29.52 o                         
  -4  -2   9        643.95        621.30        13.17 o                         
  -3  -2   9         72.63         77.57         2.22 o                         
  -2  -2   9        386.97        401.02         6.26 o                         
  -1  -2   9       1211.30       1213.70        15.29 o                         
   0  -2   9        469.46        453.72         8.71 o                         
   1  -2   9        619.80        600.27         9.65 o                         
   2  -2   9       1657.86       1674.61        25.68 o                         
   3  -2   9       2538.20       2514.14        43.85 o                         
   4  -2   9        517.84        524.78        15.38 o                         
   5  -2   9        737.08        757.41        24.61 o                         
  -6  -1   9        684.24        674.50        15.75 o                         
  -5  -1   9          7.73         20.93         2.64 o                         
  -4  -1   9         20.05         27.58         2.07 o                         
  -3  -1   9        344.64        364.83         6.96 o                         
  -2  -1   9         37.24         38.27         1.52 o                         
  -1  -1   9       5039.12       4940.18        74.78 o                         
   0  -1   9       3318.08       3367.10        46.53 o                         
   1  -1   9       3076.16       3087.70        41.21 o                         
   2  -1   9       1092.04       1092.56        18.52 o                         
   3  -1   9        428.97        431.29        12.58 o                         
   4  -1   9       1075.87       1063.53        22.58 o                         
   5  -1   9          0.02         -2.13         2.36 o                         
  -6   0   9         12.19          0.82         3.03 o                         
  -5   0   9        328.69        330.16        12.80 o                         
  -4   0   9       1057.66       1086.72        20.94 o                         
  -3   0   9       2520.41       2588.40        33.11 o                         
  -2   0   9       4187.23       4109.47        54.90 o                         
  -1   0   9       2176.40       2163.96        28.85 o                         
   0   0   9       4490.60       4578.88        54.04 o                         
   1   0   9        366.57        377.25         7.63 o                         
   2   0   9        442.23        456.74        11.14 o                         
   3   0   9         71.71         76.07         5.31 o                         
   4   0   9        165.41        135.24         5.49 o                         
  -6   1   9        799.58        793.96        31.93 o                         
  -5   1   9        399.83        409.26        19.51 o                         
  -4   1   9       2947.65       2975.98        58.51 o                         
  -3   1   9       1301.20       1287.90        21.30 o                         
  -2   1   9       1073.98       1131.97        16.08 o                         
  -1   1   9        283.66        278.59         4.62 o                         
   0   1   9        114.34        115.69         3.07 o                         
   1   1   9         26.80         25.25         1.87 o                         
   2   1   9        580.78        574.51        12.29 o                         
   3   1   9        363.97        383.88        10.55 o                         
   4   1   9        751.22        733.53        17.52 o                         
  -6   2   9        163.81        163.93        11.74 o                         
  -5   2   9       1365.50       1420.46        49.01 o                         
  -4   2   9        731.85        720.33        18.49 o                         
  -3   2   9        899.51        936.21        15.63 o                         
  -2   2   9         59.69         60.85         2.07 o                         
  -1   2   9         84.41         88.40         2.51 o                         
   0   2   9       1308.91       1336.72        17.86 o                         
   1   2   9        189.53        195.38         5.13 o                         
   2   2   9       3202.96       3151.13        52.53 o                         
   3   2   9        607.56        600.18        14.53 o                         
   4   2   9        669.53        648.94        16.22 o                         
  -5   3   9        404.25        434.57        21.99 o                         
  -4   3   9         76.81         75.70         5.98 o                         
  -3   3   9          3.72          6.36         1.67 o                         
  -2   3   9        468.32        473.73        10.31 o                         
  -1   3   9       1191.23       1161.98        16.02 o                         
   0   3   9       1401.43       1418.74        19.56 o                         
   1   3   9       3599.11       3587.72        47.92 o                         
   2   3   9       1790.20       1682.12        28.28 o                         
   3   3   9        759.86        783.96        16.30 o                         
   4   3   9         20.83         13.93         2.82 o                         
  -5   4   9        376.80        375.30        18.13 o                         
  -4   4   9         70.07         67.57         3.43 o                         
  -3   4   9       2154.80       2151.71        34.05 o                         
  -2   4   9       1638.81       1665.46        26.78 o                         
  -1   4   9       2878.73       2812.73        33.32 o                         
   0   4   9        558.27        569.79        10.37 o                         
   1   4   9       1211.86       1225.49        18.23 o                         
   2   4   9        314.08        316.49         8.38 o                         
   3   4   9         64.70         69.76         3.75 o                         
   4   4   9         58.42         69.98         5.14 o                         
  -5   5   9       1285.27       1282.08        44.07 o                         
  -4   5   9       1242.37       1309.03        25.17 o                         
  -3   5   9       1358.13       1360.39        24.20 o                         
  -2   5   9       2325.15       2278.98        32.19 o                         
  -1   5   9        719.71        701.59        11.31 o                         
   0   5   9        464.62        471.38         9.73 o                         
   1   5   9        179.10        180.66         4.84 o                         
   2   5   9         37.22         35.90         2.82 o                         
   3   5   9        589.60        576.10        12.51 o                         
  -5   6   9        721.07        714.65        21.16 o                         
  -4   6   9        559.88        565.77        21.16 o                         
  -3   6   9          3.95          3.70         1.36 o                         
  -2   6   9        857.47        874.01        14.64 o                         
  -1   6   9         62.74         60.24         2.21 o                         
   0   6   9        149.50        153.93         4.81 o                         
   1   6   9       1064.44       1052.62        20.02 o                         
   2   6   9        616.25        600.88        12.19 o                         
   3   6   9        521.72        505.26        11.54 o                         
  -4   7   9          0.19         -0.69         1.92 o                         
  -3   7   9          4.71          6.11         1.24 o                         
  -2   7   9        454.35        450.44         9.10 o                         
  -1   7   9        655.33        658.07        10.76 o                         
   0   7   9       1986.11       1959.08        28.83 o                         
   1   7   9        388.22        389.42        10.00 o                         
   2   7   9       1122.21       1132.25        19.52 o                         
  -4   8   9        486.47        484.86        17.81 o                         
  -3   8   9        578.08        542.41        16.90 o                         
  -2   8   9       1368.48       1376.71        25.85 o                         
  -1   8   9        713.23        744.03        15.56 o                         
   0   8   9        732.62        731.29        13.16 o                         
   1   8   9        872.31        872.58        19.15 o                         
   2   8   9        274.64        263.94         9.01 o                         
  -3   9   9        953.78        892.62        20.83 o                         
  -2   9   9        478.71        452.97        17.67 o                         
  -1   9   9        787.60        809.85        16.71 o                         
   0   9   9        201.99        191.39         6.13 o                         
   1   9   9        281.84        271.22         9.56 o                         
  -2  10   9        121.37        119.24         9.86 o                         
  -1  10   9         91.12        101.92         5.69 o                         
   0  10   9          1.15         -1.24         1.72 o                         
  -2 -14  10        796.93        774.63        28.31 o                         
  -1 -14  10        634.86        639.79        16.64 o                         
   0 -14  10        911.43        965.31        23.08 o                         
   1 -14  10         22.73         27.46         3.45 o                         
   2 -14  10         28.03         50.38        11.66 o                         
  -3 -13  10        133.78        132.68         7.10 o                         
  -2 -13  10        282.99        291.83         9.23 o                         
  -1 -13  10         30.53         28.46         4.50 o                         
   0 -13  10         36.05         45.76         3.88 o                         
   1 -13  10        253.92        253.31         8.60 o                         
   2 -13  10        536.16        559.51        16.88 o                         
  -3 -12  10         29.42         39.58         3.46 o                         
  -2 -12  10        251.95        256.44         9.18 o                         
  -1 -12  10        111.26        125.58         6.14 o                         
   0 -12  10        926.56        937.81        21.17 o                         
   1 -12  10        627.38        600.49        12.77 o                         
   2 -12  10       1753.07       1748.09        35.25 o                         
   3 -12  10        458.16        433.40        17.17 o                         
  -4 -11  10         31.00         31.60         3.21 o                         
  -3 -11  10        113.88        114.04         5.05 o                         
  -2 -11  10        858.39        899.34        18.55 o                         
  -1 -11  10       1088.36       1087.27        20.03 o                         
   0 -11  10       1294.76       1235.89        24.03 o                         
   1 -11  10        748.88        756.78        14.89 o                         
   2 -11  10        144.61        161.56         7.23 o                         
   3 -11  10        409.22        408.83        13.28 o                         
  -4 -10  10        125.48        124.61         5.65 o                         
  -3 -10  10       2202.52       2183.62        35.28 o                         
  -2 -10  10        850.82        850.02        15.92 o                         
  -1 -10  10       1724.53       1769.91        31.38 o                         
   0 -10  10        199.29        239.37        10.39 o                         
   1 -10  10        494.67        484.90        11.09 o                         
   2 -10  10         54.41         49.03         3.90 o                         
   3 -10  10          7.99          7.87         2.44 o                         
   4 -10  10        781.83        749.81        24.41 o                         
  -4  -9  10        668.28        668.00        15.04 o                         
  -3  -9  10        920.56        903.07        21.85 o                         
  -2  -9  10        492.84        461.32         9.70 o                         
  -1  -9  10        253.96        257.06         6.87 o                         
   0  -9  10          9.58         18.59         1.92 o                         
   1  -9  10         34.43         42.68         2.66 o                         
   2  -9  10         47.51         52.25         3.82 o                         
   3  -9  10       1490.54       1451.07        33.84 o                         
   4  -9  10        364.15        341.82        13.59 o                         
  -5  -8  10        346.34        344.88        15.53 o                         
  -4  -8  10        714.41        731.28        16.08 o                         
  -3  -8  10          8.68         15.35         2.24 o                         
  -2  -8  10        258.11        270.70         5.78 o                         
  -1  -8  10        893.02        913.36        15.58 o                         
   0  -8  10       1012.63        996.32        17.15 o                         
   1  -8  10       1137.30       1148.91        19.63 o                         
   2  -8  10       1119.31       1138.00        23.05 o                         
   3  -8  10       1100.07       1062.08        26.42 o                         
   4  -8  10        790.02        768.62        22.11 o                         
  -5  -7  10          7.07          9.21         1.47 o                         
  -4  -7  10         50.52         53.79         2.99 o                         
  -3  -7  10        570.95        551.84        10.95 o                         
  -2  -7  10        719.45        714.41        11.14 o                         
  -1  -7  10        810.66        829.12        13.03 o                         
   0  -7  10       5762.16       5677.70        73.93 o                         
   1  -7  10       1981.31       2065.28        38.77 o                         
   2  -7  10       1901.69       1920.91        33.82 o                         
   3  -7  10         71.41         67.64         4.58 o                         
   4  -7  10        217.80        208.65         8.62 o                         
  -5  -6  10         43.55         58.88         2.95 o                         
  -4  -6  10       1177.00       1196.45        18.48 o                         
  -3  -6  10       2477.23       2482.66        36.16 o                         
  -2  -6  10       1364.99       1323.86        23.62 o                         
  -1  -6  10        538.24        557.80        12.31 o                         
   0  -6  10       2030.15       1986.30        27.93 o                         
   1  -6  10         55.92         56.95         4.46 o                         
   2  -6  10         85.06         85.22         4.35 o                         
   3  -6  10          2.96          2.65         1.25 o                         
   4  -6  10        222.80        224.02         8.92 o                         
  -5  -5  10        758.19        744.80        13.94 o                         
  -4  -5  10       1027.94       1038.91        15.30 o                         
  -3  -5  10       2206.69       2261.65        35.91 o                         
  -2  -5  10        204.97        222.03         4.49 o                         
  -1  -5  10       2253.51       2304.44        29.84 o                         
   0  -5  10          0.35          7.13         0.93 o                         
   1  -5  10          3.32         10.12         1.37 o                         
   2  -5  10        827.60        827.21        17.21 o                         
   3  -5  10        311.67        313.79        10.19 o                         
   4  -5  10        587.61        586.29        14.12 o                         
  -5  -4  10       1050.34       1042.21        17.30 o                         
  -4  -4  10        104.79        109.36         3.27 o                         
  -3  -4  10       1455.90       1438.11        21.19 o                         
  -2  -4  10         57.55         47.66         2.15 o                         
  -1  -4  10         36.19         37.65         1.91 o                         
   0  -4  10       1129.86       1130.16        17.18 o                         
   1  -4  10       1185.89       1190.98        21.53 o                         
   2  -4  10       1624.44       1552.16        28.59 o                         
   3  -4  10       2317.58       2427.81        50.05 o                         
   4  -4  10        446.02        432.20        12.34 o                         
  -5  -3  10          0.97          6.61         1.40 o                         
  -4  -3  10         54.91         61.55         3.83 o                         
  -3  -3  10        770.30        747.38        11.51 o                         
  -2  -3  10       1266.84       1222.39        16.01 o                         
  -1  -3  10       3377.30       3279.03        39.28 o                         
   0  -3  10       1112.29       1126.46        15.34 o                         
   1  -3  10       1769.06       1802.19        25.41 o                         
   2  -3  10       1633.40       1645.81        29.39 o                         
   3  -3  10       1249.17       1279.21        29.52 o                         
   4  -3  10          1.35          5.35         1.92 o                         
  -5  -2  10        179.95        167.15         6.17 o                         
  -4  -2  10        146.91        154.83         5.37 o                         
  -3  -2  10       2377.16       2424.89        30.86 o                         
  -2  -2  10       2423.73       2375.92        28.53 o                         
  -1  -2  10       2389.69       2367.16        26.89 o                         
   0  -2  10       3282.31       3350.98        44.59 o                         
   1  -2  10        213.38        212.75         5.50 o                         
   2  -2  10       1315.62       1334.70        21.87 o                         
   3  -2  10         11.95         15.23         2.48 o                         
   4  -2  10          5.30          6.10         2.14 o                         
  -5  -1  10        856.68        888.98        17.59 o                         
  -4  -1  10       2038.51       2082.47        33.16 o                         
  -3  -1  10       1044.16       1054.16        16.54 o                         
  -2  -1  10       2243.74       2264.99        28.09 o                         
  -1  -1  10        641.96        657.91         8.99 o                         
   0  -1  10        797.56        805.80        12.26 o                         
   1  -1  10        738.86        779.86        13.05 o                         
   2  -1  10        182.76        195.29         5.85 o                         
   3  -1  10        777.07        759.64        18.36 o                         
   4  -1  10        676.68        707.17        21.60 o                         
  -5   0  10        830.64        852.41        33.74 o                         
  -4   0  10       1045.24       1049.93        24.19 o                         
  -3   0  10        593.27        607.87        10.08 o                         
  -2   0  10        296.28        301.34         5.36 o                         
  -1   0  10         43.75         56.70         1.91 o                         
   0   0  10        648.95        680.12        10.03 o                         
   1   0  10        313.49        318.03         7.90 o                         
   2   0  10       1747.75       1762.41        30.18 o                         
   3   0  10       1180.39       1179.04        26.50 o                         
   4   0  10        982.01       1003.53        22.88 o                         
  -5   1  10        763.35        760.06        31.81 o                         
  -4   1  10         66.13         66.26         4.58 o                         
  -3   1  10         12.56         21.33         1.40 o                         
  -2   1  10        296.02        314.09         5.86 o                         
  -1   1  10        136.32        151.46         3.34 o                         
   0   1  10       2910.75       2960.88        36.61 o                         
   1   1  10       1673.73       1688.18        24.68 o                         
   2   1  10       1476.70       1503.24        27.86 o                         
   3   1  10        785.15        812.11        19.44 o                         
   4   1  10        123.27        126.20         8.19 o                         
  -5   2  10        131.93        151.30        10.47 o                         
  -4   2  10        507.02        505.72        12.94 o                         
  -3   2  10       1411.15       1438.40        21.70 o                         
  -2   2  10       1703.96       1679.77        22.71 o                         
  -1   2  10       5607.63       5453.54        67.05 o                         
   0   2  10       1732.11       1763.70        23.68 o                         
   1   2  10       1417.15       1444.20        25.44 o                         
   2   2  10         91.16         98.49         4.34 o                         
   3   2  10        125.32        125.91         6.43 o                         
   4   2  10        188.00        192.96        10.03 o                         
  -5   3  10       1453.58       1506.29        50.89 o                         
  -4   3  10        874.11        910.04        18.49 o                         
  -3   3  10       2434.51       2436.20        35.42 o                         
  -2   3  10        735.43        689.85        16.01 o                         
  -1   3  10        525.41        535.54         9.69 o                         
   0   3  10        461.54        460.35         8.35 o                         
   1   3  10          7.86          5.21         1.17 o                         
   2   3  10         40.45         37.89         3.25 o                         
   3   3  10        564.46        545.87        14.63 o                         
  -5   4  10        245.13        222.03        12.83 o                         
  -4   4  10       1138.28       1133.56        23.80 o                         
  -3   4  10        288.83        295.74         7.43 o                         
  -2   4  10        314.19        324.55         7.16 o                         
  -1   4  10         86.01         87.57         3.66 o                         
   0   4  10          9.00         14.94         1.84 o                         
   1   4  10       1449.95       1441.96        23.23 o                         
   2   4  10         68.96         82.35         4.35 o                         
   3   4  10        753.06        756.30        18.55 o                         
  -5   5  10        146.92        141.51         9.16 o                         
  -4   5  10        213.97        209.33         9.42 o                         
  -3   5  10         73.70         77.75         3.95 o                         
  -2   5  10         96.14         97.03         4.08 o                         
  -1   5  10        945.71        940.63        15.95 o                         
   0   5  10       2164.52       2196.03        35.07 o                         
   1   5  10        998.67        984.19        16.04 o                         
   2   5  10       1720.67       1685.48        28.67 o                         
   3   5  10        454.03        435.16        13.37 o                         
  -4   6  10        547.66        509.88        16.16 o                         
  -3   6  10        345.20        329.72         9.07 o                         
  -2   6  10       1741.33       1751.18        28.70 o                         
  -1   6  10        583.95        588.36        12.45 o                         
   0   6  10        709.08        703.10        12.90 o                         
   1   6  10        506.49        498.32        11.19 o                         
   2   6  10        876.15        864.62        16.08 o                         
  -4   7  10        694.15        670.83        20.90 o                         
  -3   7  10       1474.21       1461.49        32.68 o                         
  -2   7  10        850.50        852.25        17.82 o                         
  -1   7  10        948.66        943.92        18.85 o                         
   0   7  10        209.33        213.64         6.02 o                         
   1   7  10        294.15        296.12         9.24 o                         
   2   7  10        134.09        133.45         6.19 o                         
  -3   8  10       1118.82       1135.35        25.85 o                         
  -2   8  10         27.46         30.56         3.19 o                         
  -1   8  10        192.13        197.72         6.95 o                         
   0   8  10        155.39        153.62         5.64 o                         
   1   8  10        345.38        330.51        14.89 o                         
  -2   9  10          3.19         -0.03         2.43 o                         
  -1   9  10        568.81        543.95        19.62 o                         
   0   9  10        421.96        423.26        12.06 o                         
  -1 -14  11        381.90        392.05        12.45 o                         
   0 -14  11        349.73        369.65        12.77 o                         
   1 -14  11        323.69        321.26        11.35 o                         
  -2 -13  11        752.96        781.12        21.22 o                         
  -1 -13  11        226.47        235.50         9.02 o                         
   0 -13  11        566.34        527.27        14.71 o                         
   1 -13  11        605.04        591.97        14.55 o                         
   2 -13  11        556.59        579.71        16.27 o                         
  -3 -12  11        972.19        961.73        19.11 o                         
  -2 -12  11        815.53        836.75        19.59 o                         
  -1 -12  11       1811.88       1845.09        36.27 o                         
   0 -12  11        327.46        325.15        10.45 o                         
   1 -12  11        269.88        282.11         8.50 o                         
   2 -12  11          2.19          8.22         2.32 o                         
  -3 -11  11        669.93        634.37        17.25 o                         
  -2 -11  11        160.11        156.69         6.31 o                         
  -1 -11  11        297.42        314.21         9.22 o                         
   0 -11  11          5.15          8.64         1.70 o                         
   1 -11  11         21.33         18.22         2.03 o                         
   2 -11  11        242.13        255.84        10.23 o                         
   3 -11  11        357.74        375.87        14.04 o                         
  -4 -10  11        514.14        535.90        14.92 o                         
  -3 -10  11         70.09         66.47         3.39 o                         
  -2 -10  11          0.05          8.35         1.54 o                         
  -1 -10  11        361.75        366.13         9.89 o                         
   0 -10  11          2.35         27.25         2.73 o                         
   1 -10  11       1570.94       1591.25        29.34 o                         
   2 -10  11       1177.86       1148.64        25.31 o                         
   3 -10  11       1196.43       1162.45        29.33 o                         
  -4  -9  11          3.55          9.24         1.88 o                         
  -3  -9  11        279.74        277.30         7.61 o                         
  -2  -9  11        554.83        543.22        11.52 o                         
  -1  -9  11       1336.73       1332.31        22.91 o                         
   0  -9  11       2195.66       2194.54        40.67 o                         
   1  -9  11       1791.20       1775.04        30.07 o                         
   2  -9  11        859.40        857.60        20.23 o                         
   3  -9  11         33.41         32.71         3.79 o                         
  -4  -8  11        672.80        687.19        15.22 o                         
  -3  -8  11        481.67        472.41        14.48 o                         
  -2  -8  11       2631.64       2680.09        39.07 o                         
  -1  -8  11        530.31        550.37        10.50 o                         
   0  -8  11       1133.60       1137.58        19.80 o                         
   1  -8  11         30.79         52.22         2.92 o                         
   2  -8  11        100.49        105.27         6.04 o                         
   3  -8  11         38.83         50.37         4.42 o                         
   4  -8  11         37.59         32.00         4.37 o                         
  -5  -7  11        540.31        527.46        14.54 o                         
  -4  -7  11       1097.31       1129.34        20.30 o                         
  -3  -7  11       1141.10       1159.94        24.26 o                         
  -2  -7  11        727.60        716.67        19.73 o                         
  -1  -7  11        398.06        406.53         8.56 o                         
   0  -7  11        438.29        428.96         7.62 o                         
   1  -7  11        102.61        108.74         5.17 o                         
   2  -7  11        419.56        416.18        13.26 o                         
   3  -7  11        253.33        255.80        10.56 o                         
   4  -7  11       1128.70       1167.58        29.69 o                         
  -5  -6  11        841.19        803.68        18.25 o                         
  -4  -6  11         53.40         55.20         3.49 o                         
  -3  -6  11       1723.90       1697.42        31.77 o                         
  -2  -6  11         11.90         13.53         1.58 o                         
  -1  -6  11        115.29        126.88         3.91 o                         
   0  -6  11       1375.65       1485.67        22.04 o                         
   1  -6  11        747.38        757.52        15.89 o                         
   2  -6  11        614.17        624.06        17.43 o                         
   3  -6  11       1186.72       1194.09        28.75 o                         
   4  -6  11       1091.10       1072.56        30.85 o                         
  -5  -5  11        205.19        189.61         7.30 o                         
  -4  -5  11         82.92         82.72         3.37 o                         
  -3  -5  11         18.43         10.72         1.36 o                         
  -2  -5  11        436.30        403.49         7.39 o                         
  -1  -5  11       3234.34       3224.97        40.83 o                         
   0  -5  11       1196.89       1241.31        19.78 o                         
   1  -5  11       2832.53       2783.47        54.15 o                         
   2  -5  11        862.82        852.97        18.15 o                         
   3  -5  11       1204.03       1258.76        31.66 o                         
   4  -5  11          1.51          1.73         3.55 o                         
  -5  -4  11        233.17        237.48         7.94 o                         
  -4  -4  11        596.40        590.36        11.53 o                         
  -3  -4  11       1465.44       1471.66        22.79 o                         
  -2  -4  11       1465.07       1501.67        21.90 o                         
  -1  -4  11       1911.80       1890.27        25.16 o                         
   0  -4  11       1125.41       1165.42        16.91 o                         
   1  -4  11       1716.51       1757.92        30.23 o                         
   2  -4  11        289.70        284.50         9.04 o                         
   3  -4  11          9.33          9.46         2.17 o                         
   4  -4  11         14.94         19.02         2.99 o                         
  -5  -3  11        742.89        753.17        17.15 o                         
  -4  -3  11       2334.37       2340.71        34.15 o                         
  -3  -3  11       1185.52       1199.60        17.39 o                         
  -2  -3  11       1550.47       1574.84        20.78 o                         
  -1  -3  11         62.18         73.98         2.37 o                         
   0  -3  11       1374.26       1424.44        24.54 o                         
   1  -3  11        662.33        696.19        11.75 o                         
   2  -3  11        185.17        181.72         7.93 o                         
   3  -3  11        305.87        317.89        11.58 o                         
   4  -3  11        477.62        480.55        17.32 o                         
  -5  -2  11        303.39        313.10         8.51 o                         
  -4  -2  11       1603.57       1618.52        28.65 o                         
  -3  -2  11        264.41        259.00         5.31 o                         
  -2  -2  11        189.44        183.82         4.23 o                         
  -1  -2  11          0.09          1.08         0.52 o                         
   0  -2  11         41.17         43.56         2.09 o                         
   1  -2  11       1462.86       1450.05        25.25 o                         
   2  -2  11       1284.26       1326.76        24.64 o                         
   3  -2  11        496.30        481.43        15.01 o                         
   4  -2  11       1209.14       1217.03        42.63 o                         
  -5  -1  11        491.30        485.34        13.80 o                         
  -4  -1  11         55.72         67.90         3.62 o                         
  -3  -1  11          1.64          6.16         0.99 o                         
  -2  -1  11        938.59        937.25        13.36 o                         
  -1  -1  11        465.59        456.24         7.56 o                         
   0  -1  11       1297.11       1336.48        19.81 o                         
   1  -1  11       1771.76       1783.37        26.16 o                         
   2  -1  11       2442.15       2442.81        41.53 o                         
   3  -1  11        347.29        338.41        10.01 o                         
   4  -1  11        287.63        296.40        12.39 o                         
  -5   0  11          2.61          4.09         3.23 o                         
  -4   0  11        576.86        567.09        12.26 o                         
  -3   0  11        486.02        504.64         9.74 o                         
  -2   0  11       3611.64       3551.07        41.70 o                         
  -1   0  11       3492.42       3473.53        40.33 o                         
   0   0  11        566.44        594.34         9.83 o                         
   1   0  11       2100.34       2139.17        30.58 o                         
   2   0  11        133.38        123.67         4.94 o                         
   3   0  11        292.95        285.03        10.99 o                         
   4   0  11        102.42         89.44        11.60 o                         
  -5   1  11       1488.40       1622.38        61.17 o                         
  -4   1  11        385.65        402.17        10.73 o                         
  -3   1  11       1672.03       1677.55        25.17 o                         
  -2   1  11       1307.14       1262.31        17.66 o                         
  -1   1  11       2264.96       2264.82        28.85 o                         
   0   1  11        103.01        105.58         3.24 o                         
   1   1  11         44.18         44.70         2.70 o                         
   2   1  11        232.49        218.91         7.82 o                         
   3   1  11        112.76        105.12         7.15 o                         
  -5   2  11        583.02        610.64        25.28 o                         
  -4   2  11        898.24        918.11        19.03 o                         
  -3   2  11        484.43        476.31         8.98 o                         
  -2   2  11        270.38        271.68         6.45 o                         
  -1   2  11        243.23        251.35         6.27 o                         
   0   2  11        136.61        142.80         3.81 o                         
   1   2  11        988.41        995.81        17.34 o                         
   2   2  11        169.62        172.26         6.62 o                         
   3   2  11       1255.40       1249.64        27.02 o                         
  -5   3  11        243.39        253.57        13.96 o                         
  -4   3  11        356.66        360.42         9.26 o                         
  -3   3  11        226.16        234.13         6.10 o                         
  -2   3  11         16.77         18.82         1.92 o                         
  -1   3  11        728.41        737.43        14.50 o                         
   0   3  11        405.27        405.33         7.82 o                         
   1   3  11       1625.64       1596.29        25.47 o                         
   2   3  11       1027.57       1046.71        21.96 o                         
   3   3  11        502.39        472.59        14.21 o                         
  -4   4  11        294.79        280.14         9.30 o                         
  -3   4  11        214.81        205.69         6.13 o                         
  -2   4  11       1517.28       1551.49        27.41 o                         
  -1   4  11       1107.82       1170.82        21.23 o                         
   0   4  11       2396.54       2407.87        36.04 o                         
   1   4  11        617.58        619.97        11.68 o                         
   2   4  11        503.19        525.43        12.98 o                         
   3   4  11          2.70          0.40         2.00 o                         
  -4   5  11       1700.84       1665.05        40.07 o                         
  -3   5  11       1258.67       1334.46        32.14 o                         
  -2   5  11       1315.54       1319.48        21.53 o                         
  -1   5  11        603.09        594.59        14.25 o                         
   0   5  11        358.89        374.23         8.77 o                         
   1   5  11        305.19        290.19         8.44 o                         
   2   5  11         81.30         69.75         3.87 o                         
  -4   6  11        453.81        427.68        19.44 o                         
  -3   6  11        871.88        821.05        20.17 o                         
  -2   6  11          1.97          2.39         1.54 o                         
  -1   6  11        155.30        150.92         6.26 o                         
   0   6  11         93.65         90.16         4.13 o                         
   1   6  11         21.23         18.78         2.85 o                         
   2   6  11        792.85        780.41        16.65 o                         
  -3   7  11         99.44         98.08         6.02 o                         
  -2   7  11         59.96         68.34         5.37 o                         
  -1   7  11        379.92        362.40        10.67 o                         
   0   7  11        803.06        768.15        15.19 o                         
   1   7  11       1604.42       1625.41        49.64 o                         
  -2   8  11        449.93        445.50        20.58 o                         
  -1   8  11       1157.00       1132.02        28.93 o                         
   0   8  11        374.11        349.58         9.72 o                         
  -2 -13  12        131.24        135.87         6.90 o                         
  -1 -13  12        477.56        500.55        14.89 o                         
   0 -13  12         49.07         61.41         4.94 o                         
   1 -13  12          1.11          5.92         2.26 o                         
  -2 -12  12         31.23         37.07         3.54 o                         
  -1 -12  12         67.58         64.69         4.44 o                         
   0 -12  12        584.12        574.86        15.16 o                         
   1 -12  12        894.25        952.09        22.98 o                         
   2 -12  12        444.63        416.73        13.18 o                         
  -3 -11  12        331.24        309.06         8.53 o                         
  -2 -11  12         34.18         44.11         3.56 o                         
  -1 -11  12        736.15        731.61        16.52 o                         
   0 -11  12        534.23        541.74        14.26 o                         
   1 -11  12       1020.39       1018.89        23.68 o                         
   2 -11  12        613.10        598.67        16.25 o                         
  -4 -10  12        529.42        534.88        16.99 o                         
  -3 -10  12        557.12        542.95        12.83 o                         
  -2 -10  12       1786.34       1799.73        31.86 o                         
  -1 -10  12       1077.09       1051.88        21.11 o                         
   0 -10  12       1158.18       1170.87        23.53 o                         
   1 -10  12         50.67         61.09         4.03 o                         
   2 -10  12        201.11        208.22         8.55 o                         
   3 -10  12         16.76         20.28         4.00 o                         
  -4  -9  12        975.15        944.42        24.46 o                         
  -3  -9  12        371.71        360.75        10.49 o                         
  -2  -9  12        778.92        767.24        14.24 o                         
  -1  -9  12        418.89        410.49        10.53 o                         
   0  -9  12        174.89        177.74         5.79 o                         
   1  -9  12         63.12         57.34         4.61 o                         
   2  -9  12         97.44         89.85         5.92 o                         
   3  -9  12        231.09        247.66        12.22 o                         
  -4  -8  12        676.27        689.05        24.65 o                         
  -3  -8  12        361.15        371.33        10.17 o                         
  -2  -8  12         11.23         20.05         1.80 o                         
  -1  -8  12         26.07         47.28         2.91 o                         
   0  -8  12        549.50        599.12        15.11 o                         
   1  -8  12         71.74         86.34         4.47 o                         
   2  -8  12       1116.08       1098.15        26.81 o                         
   3  -8  12        939.62        952.10        25.72 o                         
  -4  -7  12          0.04          4.32         1.55 o                         
  -3  -7  12         35.03         40.31         2.71 o                         
  -2  -7  12        610.46        593.98        11.20 o                         
  -1  -7  12       1499.37       1479.12        22.32 o                         
   0  -7  12       1182.50       1195.25        20.85 o                         
   1  -7  12       2268.73       2290.63        46.49 o                         
   2  -7  12       1540.31       1518.84        34.13 o                         
   3  -7  12        888.68        886.50        23.63 o                         
  -5  -6  12        434.09        457.54        14.34 o                         
  -4  -6  12        191.95        193.99         5.48 o                         
  -3  -6  12       1064.39       1075.55        20.35 o                         
  -2  -6  12       1130.12       1112.78        16.34 o                         
  -1  -6  12       3154.22       3007.42        49.57 o                         
   0  -6  12        219.93        254.10         6.45 o                         
   1  -6  12        827.68        806.40        18.76 o                         
   2  -6  12          2.98          5.79         1.87 o                         
   3  -6  12          3.14          1.71         2.09 o                         
  -5  -5  12        525.42        505.51        11.26 o                         
  -4  -5  12       1457.91       1442.04        22.55 o                         
  -3  -5  12       1185.78       1185.11        19.04 o                         
  -2  -5  12        435.50        460.88        10.11 o                         
  -1  -5  12        480.26        494.76         9.18 o                         
   0  -5  12        604.86        636.07        11.28 o                         
   1  -5  12         45.05         49.09         3.84 o                         
   2  -5  12          8.50          8.26         2.41 o                         
   3  -5  12        877.35        885.21        23.18 o                         
  -5  -4  12        348.80        356.62        10.30 o                         
  -4  -4  12       1982.60       2026.36        38.39 o                         
  -3  -4  12         54.03         65.60         2.99 o                         
  -2  -4  12        776.09        733.90        15.19 o                         
  -1  -4  12          0.34          1.20         0.81 o                         
   0  -4  12        177.62        179.13         4.56 o                         
   1  -4  12        866.71        930.45        19.93 o                         
   2  -4  12        741.51        738.00        19.06 o                         
   3  -4  12        729.33        723.97        20.38 o                         
   4  -4  12        953.60        887.21        58.10 o                         
  -5  -3  12         23.85         17.56         2.48 o                         
  -4  -3  12         18.66         20.11         2.23 o                         
  -3  -3  12         13.70         15.72         1.33 o                         
  -2  -3  12        338.77        318.41         6.68 o                         
  -1  -3  12       1061.03       1042.70        14.90 o                         
   0  -3  12       3033.74       3081.46        45.06 o                         
   1  -3  12        685.97        715.63        15.09 o                         
   2  -3  12       1453.91       1465.88        37.97 o                         
   3  -3  12        175.43        159.58         8.43 o                         
  -5  -2  12          2.03         16.50         5.69 o                         
  -4  -2  12        395.28        384.41        15.65 o                         
  -3  -2  12        332.31        326.55         6.73 o                         
  -2  -2  12       1678.25       1686.06        24.06 o                         
  -1  -2  12       1786.37       1760.57        21.92 o                         
   0  -2  12       1411.24       1461.62        22.59 o                         
   1  -2  12       1254.68       1248.39        23.31 o                         
   2  -2  12       1026.76       1047.33        52.64 o                         
   3  -2  12        108.17        101.38         7.69 o                         
  -5  -1  12        956.58        967.34        24.83 o                         
  -4  -1  12       1286.96       1329.69        26.47 o                         
  -3  -1  12       1811.46       1837.83        27.77 o                         
  -2  -1  12        784.30        788.23        12.33 o                         
  -1  -1  12       2633.72       2631.82        36.06 o                         
   0  -1  12          5.73         11.81         1.08 o                         
   1  -1  12        285.85        293.02         7.95 o                         
   2  -1  12        235.73        252.29         8.55 o                         
   3  -1  12        200.20        209.12         9.47 o                         
  -5   0  12        839.19        859.33        29.12 o                         
  -4   0  12        529.74        518.20        14.36 o                         
  -3   0  12        962.33        963.34        17.18 o                         
  -2   0  12        126.08        120.65         3.46 o                         
  -1   0  12          0.14          5.90         0.95 o                         
   0   0  12        673.80        707.46        11.31 o                         
   1   0  12        538.50        557.63        12.38 o                         
   2   0  12        362.78        353.95        11.89 o                         
   3   0  12        796.32        835.33        19.82 o                         
  -5   1  12        134.49        136.04        10.37 o                         
  -4   1  12        643.37        662.99        16.89 o                         
  -3   1  12        279.56        284.21         6.46 o                         
  -2   1  12         26.13         28.17         1.85 o                         
  -1   1  12         96.29         98.73         4.02 o                         
   0   1  12        154.77        167.13         4.59 o                         
   1   1  12       1842.63       1839.01        27.37 o                         
   2   1  12       1023.55       1032.36        21.51 o                         
   3   1  12        834.33        837.14        23.39 o                         
  -4   2  12         22.17         26.46         4.14 o                         
  -3   2  12       1265.30       1252.86        19.85 o                         
  -2   2  12       1325.44       1334.77        22.96 o                         
  -1   2  12       1436.48       1470.79        25.41 o                         
   0   2  12       2348.48       2369.10        33.34 o                         
   1   2  12        606.24        611.96        12.43 o                         
   2   2  12       1053.95       1050.28        21.67 o                         
   3   2  12          0.65         -1.73         2.02 o                         
  -4   3  12       1468.32       1492.01        27.10 o                         
  -3   3  12        558.36        570.53        12.54 o                         
  -2   3  12       2194.95       2217.54        35.78 o                         
  -1   3  12        671.24        690.87        14.44 o                         
   0   3  12        417.91        425.58         9.95 o                         
   1   3  12         72.24         73.36         3.79 o                         
   2   3  12          0.10         -0.61         1.44 o                         
  -4   4  12        290.42        257.79        10.56 o                         
  -3   4  12        632.43        614.14        15.35 o                         
  -2   4  12        257.43        261.25         7.04 o                         
  -1   4  12        118.92        116.04         5.59 o                         
   0   4  12        198.70        187.77         5.75 o                         
   1   4  12          3.31          3.27         1.11 o                         
   2   4  12        750.94        728.82        15.37 o                         
  -3   5  12        122.46        118.69         7.03 o                         
  -2   5  12        264.84        263.24         8.22 o                         
  -1   5  12        100.28         98.03         5.08 o                         
   0   5  12       1223.96       1174.52        20.30 o                         
   1   5  12        708.49        713.78        18.62 o                         
  -3   6  12        341.33        327.06        13.05 o                         
  -2   6  12        165.67        153.30        10.93 o                         
  -1   6  12       1452.36       1427.12        30.63 o                         
   0   6  12        690.61        693.54        13.96 o                         
   1   6  12        494.66        507.51        13.76 o                         
  -2   7  12        679.68        659.81        22.11 o                         
  -1   7  12        786.99        816.95        26.69 o                         
   0   7  12        436.56        438.85        19.35 o                         
  -1 -13  13        567.45        567.94        21.75 o                         
   0 -13  13        264.46        271.28        10.49 o                         
  -2 -12  13        831.73        831.60        20.85 o                         
  -1 -12  13        383.30        366.88        12.32 o                         
   0 -12  13        947.28        920.88        41.73 o                         
   1 -12  13        537.86        557.39        18.70 o                         
  -3 -11  13        376.16        375.66        12.23 o                         
  -2 -11  13        904.71        904.59        19.31 o                         
  -1 -11  13          5.38         18.39         2.52 o                         
   0 -11  13        154.45        160.69         8.37 o                         
   1 -11  13          9.77          6.92         3.13 o                         
   2 -11  13          0.50         -0.10         2.34 o                         
  -3 -10  13        542.48        545.83        14.43 o                         
  -2 -10  13        112.97        112.17         4.67 o                         
  -1 -10  13         43.77         44.58         3.25 o                         
   0 -10  13        423.34        433.78        14.13 o                         
   1 -10  13        159.13        162.55         6.53 o                         
   2 -10  13        698.95        685.82        20.37 o                         
  -3  -9  13          7.93         11.47         2.69 o                         
  -2  -9  13        491.70        468.64        11.71 o                         
  -1  -9  13        143.25        145.25         5.84 o                         
   0  -9  13       1309.86       1300.97        27.55 o                         
   1  -9  13       1360.59       1287.04        28.98 o                         
   2  -9  13       1055.00       1061.54        24.27 o                         
  -4  -8  13        333.63        321.48        12.59 o                         
  -3  -8  13        825.59        802.22        17.28 o                         
  -2  -8  13        761.83        747.01        13.81 o                         
  -1  -8  13       1863.70       1905.04        31.07 o                         
   0  -8  13        451.02        490.04        12.28 o                         
   1  -8  13        438.37        444.07        13.90 o                         
   2  -8  13          1.31         13.05         3.43 o                         
   3  -8  13        197.54        207.21        11.42 o                         
  -4  -7  13        485.02        480.84        13.07 o                         
  -3  -7  13       1232.15       1241.87        25.93 o                         
  -2  -7  13        530.51        531.13        11.53 o                         
  -1  -7  13        928.02        933.17        18.49 o                         
   0  -7  13        279.92        280.21         7.98 o                         
   1  -7  13         28.37         22.64         3.01 o                         
   2  -7  13         96.25         93.50         6.07 o                         
   3  -7  13        189.78        187.01         9.52 o                         
  -4  -6  13        622.09        573.56        13.02 o                         
  -3  -6  13        129.84        128.53         4.78 o                         
  -2  -6  13        230.66        235.21         6.98 o                         
  -1  -6  13          8.81          8.23         1.62 o                         
   0  -6  13         18.30         39.45         2.60 o                         
   1  -6  13       1290.43       1244.84        46.47 o                         
   2  -6  13        371.06        395.87        17.28 o                         
   3  -6  13        576.97        597.04        23.13 o                         
  -4  -5  13        570.33        575.47        11.72 o                         
  -3  -5  13        103.19        101.90         3.78 o                         
  -2  -5  13        485.24        481.83        11.49 o                         
  -1  -5  13        335.16        335.61         7.46 o                         
   0  -5  13       1615.47       1607.07        24.95 o                         
   1  -5  13       1090.81       1089.39        24.33 o                         
   2  -5  13       1245.85       1253.24        29.19 o                         
   3  -5  13        723.98        742.29        28.12 o                         
  -4  -4  13        135.76        148.10         5.52 o                         
  -3  -4  13        211.16        228.47         6.42 o                         
  -2  -4  13       2585.58       2551.72        35.25 o                         
  -1  -4  13       1187.80       1196.84        20.37 o                         
   0  -4  13       2127.87       2165.85        35.95 o                         
   1  -4  13        223.49        231.46         7.56 o                         
   2  -4  13        740.24        749.55        23.23 o                         
   3  -4  13         46.48         34.46         4.85 o                         
  -4  -3  13        672.31        682.99        14.78 o                         
  -3  -3  13       1199.79       1203.27        20.54 o                         
  -2  -3  13       1410.09       1457.84        22.47 o                         
  -1  -3  13        488.87        487.82         8.11 o                         
   0  -3  13         81.08         90.84         3.65 o                         
   1  -3  13        361.47        366.26         9.82 o                         
   2  -3  13        127.11        145.00         7.64 o                         
   3  -3  13        197.05        177.86        10.34 o                         
  -4  -2  13        281.95        293.58        10.09 o                         
  -3  -2  13       1705.26       1730.62        28.26 o                         
  -2  -2  13         39.31         42.71         2.90 o                         
  -1  -2  13        128.32        126.04         3.59 o                         
   0  -2  13         84.94         83.72         3.37 o                         
   1  -2  13        146.01        138.09         7.90 o                         
   2  -2  13        435.40        421.65        14.15 o                         
   3  -2  13        814.68        823.54        23.61 o                         
  -4  -1  13        106.39        110.81         5.18 o                         
  -3  -1  13         20.48         25.29         3.09 o                         
  -2  -1  13         73.90         72.48         3.00 o                         
  -1  -1  13        367.08        361.76         7.08 o                         
   0  -1  13        926.99        928.07        14.76 o                         
   1  -1  13       1814.39       1733.31        29.41 o                         
   2  -1  13        176.42        166.51         8.91 o                         
   3  -1  13       1092.71       1070.28        31.90 o                         
  -4   0  13          4.21         15.29         2.11 o                         
  -3   0  13        863.73        847.81        19.81 o                         
  -2   0  13        586.70        591.37        11.06 o                         
  -1   0  13       1199.49       1224.83        20.65 o                         
   0   0  13       1844.22       1872.78        26.15 o                         
   1   0  13       1002.02       1015.40        16.25 o                         
   2   0  13        489.40        478.19        12.52 o                         
   3   0  13        146.99        152.53         9.17 o                         
  -4   1  13       1342.48       1354.49        26.89 o                         
  -3   1  13        765.07        761.39        13.80 o                         
  -2   1  13       1736.31       1738.22        27.38 o                         
  -1   1  13        251.39        251.15        10.30 o                         
   0   1  13       1937.90       1959.83        30.34 o                         
   1   1  13         54.63         49.12         2.86 o                         
   2   1  13         24.83         11.28         3.04 o                         
  -4   2  13        548.69        545.12        20.39 o                         
  -3   2  13        538.51        531.11        12.18 o                         
  -2   2  13        798.81        794.37        14.74 o                         
  -1   2  13          0.57          3.90         1.98 o                         
   0   2  13        252.47        258.60         6.89 o                         
   1   2  13        473.27        486.47        10.88 o                         
   2   2  13        412.71        424.40        13.20 o                         
  -4   3  13         44.61         49.08         5.75 o                         
  -3   3  13        180.71        164.02         7.45 o                         
  -2   3  13        196.58        212.94         6.66 o                         
  -1   3  13         26.36         24.24         2.81 o                         
   0   3  13        523.28        538.80        11.41 o                         
   1   3  13        265.83        274.94         7.96 o                         
   2   3  13        876.55        870.03        18.51 o                         
  -3   4  13        185.13        177.88         6.27 o                         
  -2   4  13        541.32        530.83        14.59 o                         
  -1   4  13        795.97        792.77        17.85 o                         
   0   4  13        841.52        833.69        15.73 o                         
   1   4  13       1259.84       1268.70        26.15 o                         
  -2   5  13        828.23        822.41        20.35 o                         
  -1   5  13       1070.37       1051.27        24.82 o                         
   0   5  13        339.58        313.44         8.46 o                         
  -1 -12  14         39.54         37.15         3.88 o                         
   0 -12  14        144.36        123.53        12.64 o                         
  -2 -11  14        156.03        149.85         6.62 o                         
  -1 -11  14        166.40        174.70        11.73 o                         
   0 -11  14        916.70        969.84        40.60 o                         
   1 -11  14        167.35        166.66         8.98 o                         
  -2 -10  14        570.80        550.67        11.82 o                         
  -1 -10  14       1183.50       1221.20        26.01 o                         
   0 -10  14        824.25        803.38        21.92 o                         
   1 -10  14        872.03        843.94        25.30 o                         
  -3  -9  14        869.92        787.55        19.30 o                         
  -2  -9  14        248.98        240.94         8.80 o                         
  -1  -9  14        498.78        505.96        19.07 o                         
   0  -9  14         46.57         48.52         4.03 o                         
   1  -9  14        188.93        187.26         7.49 o                         
   2  -9  14        212.45        227.74         9.68 o                         
  -3  -8  14        644.03        627.86        16.13 o                         
  -2  -8  14        372.52        378.73         8.78 o                         
  -1  -8  14         25.31         31.88         3.67 o                         
   0  -8  14         48.22         54.18         3.93 o                         
   1  -8  14        299.58        292.91        10.94 o                         
   2  -8  14        113.30        142.15         7.91 o                         
  -4  -7  14        460.42        503.56        15.37 o                         
  -3  -7  14         47.03         49.59         3.95 o                         
  -2  -7  14          7.53         17.46         2.54 o                         
  -1  -7  14        681.31        707.53        15.25 o                         
   0  -7  14        633.07        626.53        12.31 o                         
   1  -7  14       1324.72       1284.69        32.94 o                         
   2  -7  14       1747.77       1739.00        43.14 o                         
  -4  -6  14        439.48        456.78        12.81 o                         
  -3  -6  14        267.89        278.48         7.86 o                         
  -2  -6  14       1267.26       1249.80        25.95 o                         
  -1  -6  14       1059.93       1036.23        20.14 o                         
   0  -6  14       1354.35       1376.79        24.40 o                         
   1  -6  14        100.29        127.93         7.96 o                         
   2  -6  14        484.36        490.40        15.29 o                         
  -4  -5  14        824.20        800.64        18.39 o                         
  -3  -5  14        628.56        638.42        14.76 o                         
  -2  -5  14       1945.07       1965.23        37.26 o                         
  -1  -5  14        300.74        322.30         7.28 o                         
   0  -5  14        156.43        152.32         6.93 o                         
   1  -5  14         75.92         73.41         6.29 o                         
   2  -5  14          3.05          8.36         3.00 o                         
  -4  -4  14        447.48        452.41        12.46 o                         
  -3  -4  14        593.12        608.72        13.75 o                         
  -2  -4  14        169.03        159.80         8.03 o                         
  -1  -4  14        377.23        387.34         8.48 o                         
   0  -4  14         16.55         18.41         2.37 o                         
   1  -4  14         52.70         56.64         5.35 o                         
   2  -4  14       1161.24       1204.88        29.77 o                         
  -4  -3  14          5.57         13.52         2.41 o                         
  -3  -3  14         20.22         27.18         2.38 o                         
  -2  -3  14        111.74        114.93         4.25 o                         
  -1  -3  14        351.01        331.27         7.92 o                         
   0  -3  14        451.54        433.01         9.50 o                         
   1  -3  14       1545.51       1509.30        38.35 o                         
   2  -3  14        566.21        569.47        17.69 o                         
  -4  -2  14          2.29          5.68         2.01 o                         
  -3  -2  14        584.40        590.23        11.47 o                         
  -2  -2  14        384.63        367.86         8.31 o                         
  -1  -2  14       1799.67       1751.37        28.16 o                         
   0  -2  14        773.92        781.54        13.21 o                         
   1  -2  14       1438.43       1470.35        27.66 o                         
   2  -2  14        182.53        175.86        15.64 o                         
  -4  -1  14        723.93        735.34        19.93 o                         
  -3  -1  14       1150.52       1171.65        20.87 o                         
  -2  -1  14       1174.25       1170.16        18.91 o                         
  -1  -1  14        610.98        610.46        13.39 o                         
   0  -1  14       1059.18       1057.77        16.64 o                         
   1  -1  14         87.52         88.23         4.64 o                         
   2  -1  14          5.49          5.38         2.15 o                         
  -4   0  14       1023.98       1001.56        24.13 o                         
  -3   0  14        213.69        221.81         6.20 o                         
  -2   0  14       1281.34       1270.94        22.82 o                         
  -1   0  14         46.35         47.05         3.25 o                         
   0   0  14         31.57         36.61         3.63 o                         
   1   0  14        130.64        126.92         4.98 o                         
   2   0  14        390.60        380.36        11.28 o                         
  -3   1  14        191.84        195.48         5.94 o                         
  -2   1  14          0.87          2.69         1.41 o                         
  -1   1  14        363.81        349.78         9.95 o                         
   0   1  14        369.26        353.93         8.04 o                         
   1   1  14         63.37         74.44         4.39 o                         
  -3   2  14         37.04         34.44         3.09 o                         
  -2   2  14        644.15        630.79        16.30 o                         
  -1   2  14       1008.37        990.69        20.98 o                         
   0   2  14       1195.50       1142.45        20.49 o                         
   1   2  14        881.26        870.08        17.98 o                         
  -3   3  14       1639.67       1627.89        32.71 o                         
  -2   3  14        201.40        185.38         8.10 o                         
  -1   3  14       1308.64       1305.53        26.67 o                         
   0   3  14        339.67        326.35        12.89 o                         
  -2   4  14        268.90        266.48        12.53 o                         
  -1   4  14        187.76        188.91         9.53 o                         
   0   4  14          0.93         -1.89         2.46 o                         
  -1 -10  15         42.71         47.42         7.08 o                         
   0 -10  15         46.50         38.14         4.67 o                         
  -2  -9  15         67.35         71.18         3.93 o                         
  -1  -9  15        518.02        531.40        17.29 o                         
   0  -9  15        152.69        141.13         9.42 o                         
   1  -9  15        886.09        858.96        21.96 o                         
  -3  -8  15        517.57        521.58        16.48 o                         
  -2  -8  15        615.40        624.53        16.41 o                         
  -1  -8  15        706.78        701.42        17.45 o                         
   0  -8  15       1361.08       1301.72        27.84 o                         
   1  -8  15        288.75        279.15        12.00 o                         
  -3  -7  15        679.13        665.54        18.83 o                         
  -2  -7  15        888.44        861.85        20.29 o                         
  -1  -7  15        208.82        207.27         7.08 o                         
   0  -7  15        547.61        561.27        13.78 o                         
   1  -7  15         12.45         15.35         2.42 o                         
  -3  -6  15        320.31        306.11        11.94 o                         
  -2  -6  15        253.43        241.99         8.01 o                         
  -1  -6  15         71.92         70.57         3.86 o                         
   0  -6  15         74.25         72.90         3.80 o                         
   1  -6  15         16.95         27.42         3.34 o                         
   2  -6  15        346.42        330.78        17.80 o                         
  -3  -5  15        239.21        260.72        11.41 o                         
  -2  -5  15        115.80        124.47         5.43 o                         
  -1  -5  15         88.83         86.43         3.68 o                         
   0  -5  15        578.14        561.01        14.53 o                         
   1  -5  15       1007.27       1011.69        25.02 o                         
   2  -5  15        918.46        923.65        28.30 o                         
  -3  -4  15        620.28        622.02        15.42 o                         
  -2  -4  15        170.12        178.34         6.76 o                         
  -1  -4  15       1312.36       1285.96        21.84 o                         
   0  -4  15       1060.72       1050.22        22.83 o                         
   1  -4  15       1246.16       1270.21        29.95 o                         
   2  -4  15        122.55        121.91         8.03 o                         
  -3  -3  15       1317.85       1283.14        29.32 o                         
  -2  -3  15        531.46        539.50        12.42 o                         
  -1  -3  15       1219.71       1256.49        21.84 o                         
   0  -3  15        124.44        125.11         4.59 o                         
   1  -3  15          3.19          4.88         1.90 o                         
  -3  -2  15        506.35        508.13        12.80 o                         
  -2  -2  15        962.00        979.40        18.06 o                         
  -1  -2  15         49.04         38.56         3.66 o                         
   0  -2  15         41.33         50.32         3.22 o                         
   1  -2  15        148.54        148.75         6.29 o                         
  -3  -1  15          0.27          0.47         1.68 o                         
  -2  -1  15         42.90         44.13         3.55 o                         
  -1  -1  15        129.03        125.36         5.60 o                         
   0  -1  15        377.46        368.56         8.68 o                         
   1  -1  15        371.15        352.16        11.43 o                         
  -3   0  15         23.74         28.68         3.22 o                         
  -2   0  15        728.12        718.85        18.10 o                         
  -1   0  15        518.34        524.40        12.43 o                         
   0   0  15       1246.79       1222.49        19.91 o                         
   1   0  15        210.87        211.66         8.42 o                         
  -2   1  15        457.01        479.16        18.54 o                         
  -1   1  15       1038.21       1036.68        24.69 o                         
   0   1  15        590.56        566.95        12.43 o                         
  -2   2  15         21.60         12.59         3.90 o                         
  -1   2  15        511.39        498.19        16.78 o                         
   0   2  15          1.12         -1.57         2.59 o                         
  -1  -8  16        106.46        119.34         8.87 o                         
   0  -8  16          0.17         -1.93         1.93 o                         
  -2  -7  16        106.36        104.61        11.87 o                         
  -1  -7  16         55.47         52.32         4.17 o                         
   0  -7  16        458.89        480.96        15.56 o                         
  -2  -6  16        389.66        383.35        16.45 o                         
  -1  -6  16        761.83        709.12        14.11 o                         
   0  -6  16        772.71        729.01        19.92 o                         
  -2  -5  16        505.88        488.13        14.91 o                         
  -1  -5  16        878.39        871.43        18.14 o                         
   0  -5  16        110.15        107.14         5.85 o                         
  -2  -4  16        395.86        360.42        12.60 o                         
  -1  -4  16         18.54         16.13         2.70 o                         
   0  -4  16         34.82         39.61         5.39 o                         
  -2  -3  16          2.51          2.96         2.01 o                         
  -1  -3  16        326.99        319.15         9.63 o                         
   0  -3  16        212.35        196.73         7.60 o                         
  -2  -2  16        504.94        502.60        16.26 o                         
  -1  -2  16        330.71        289.71        10.74 o                         
   0  -2  16       1072.20       1020.50        17.73 o                         
  -2  -1  16       1097.92       1087.89        27.68 o                         
  -1  -1  16        408.59        422.55        21.25 o                         
   0  -1  16        588.61        588.35        18.43 o                         
                                                                                
