# Supplementary material for: Halogen, chalcogen, and hydrogen bonding in organoiodine cocrystals of heterocyclic thio­nes: imidazolidine-2-thione, 2-mercaptobenzimidazole, 2-mercapto-5-methyl­benzimidazole, 2-mercaptobenzoxazole, and 2-mercaptobenzo­thia­zole
Source: Acta Crystallogr C Struct Chem. 2022 Nov 9;78(Pt 12):702–15. doi: 10.1107/S2053229622009548 (PMC9720885; doi:10.1107/S2053229622009548)
Supplement: Supplementary file 9 [file c-78-00702-MMBZIM_135F3I3Bsup9.hkl]

data_MMBZIM_135F3I3B                                                            
_shelx_title ' mo_d8_5542_10_135f3i3b_21_meoh_a.res in P2(1)/c'                 
_shelx_refln_list_code          4                                               
_shelx_F_calc_maximum      473.01                                               
_exptl_crystal_F_000      1232.00                                               
_reflns_d_resolution_high  0.7671                                               
                                                                                
loop_                                                                           
 _space_group_symop_operation_xyz                                               
 'x, y, z'                                                                      
 '-x, y+1/2, -z+1/2'                                                            
 '-x, -y, -z'                                                                   
 'x, -y-1/2, z-1/2'                                                             
                                                                                
_cell_length_a    15.1913                                                       
_cell_length_b     5.0074                                                       
_cell_length_c    22.7152                                                       
_cell_angle_alpha  90.000                                                       
_cell_angle_beta   97.460                                                       
_cell_angle_gamma  90.000                                                       
                                                                                
_shelx_F_squared_multiplier     1.000                                           
                                                                                
loop_                                                                           
 _refln_index_h                                                                 
 _refln_index_k                                                                 
 _refln_index_l                                                                 
 _refln_F_squared_calc                                                          
 _refln_F_squared_meas                                                          
 _refln_F_squared_sigma                                                         
 _refln_observed_status                                                         
   2   0   0      21927.53      21476.80       324.54 o                         
   3   0   0     119146.28     116583.47      1915.94 o                         
   4   0   0      20356.11      20950.91       404.99 o                         
   5   0   0      30397.47      30569.49       557.35 o                         
   6   0   0      72767.40      71796.82      1055.18 o                         
   7   0   0       5461.52       6161.54       263.41 o                         
   8   0   0       7213.70       8236.11       389.05 o                         
   9   0   0      13531.12      14588.87       564.22 o                         
  10   0   0       3092.25       3530.72       296.52 o                         
  11   0   0      12374.77      12534.01       583.69 o                         
  12   0   0       5787.91       5973.56       520.48 o                         
  13   0   0         36.71          8.23        76.64 o                         
  14   0   0       7510.87       7462.94       531.34 o                         
  15   0   0       3234.55       3444.68       400.13 o                         
  16   0   0        830.06        561.77       165.54 o                         
  17   0   0         40.71         65.46       104.02 o                         
  18   0   0       1876.96       1460.09       292.37 o                         
  19   0   0        253.50         -5.72       129.61 o                         
   1   1   0      18636.43      17827.45       236.06 o                         
   2   1   0       4947.91       4744.51       136.53 o                         
   3   1   0       4507.80       4569.64       136.95 o                         
   4   1   0      49166.76      49703.97       543.09 o                         
   5   1   0       7265.10       7103.28       199.12 o                         
   6   1   0       2704.72       2567.17       138.91 o                         
   7   1   0      24015.81      25209.06       413.26 o                         
   8   1   0         55.48         30.30        25.23 o                         
   9   1   0       7946.50       8285.89       252.26 o                         
  10   1   0      16145.40      16351.34       381.07 o                         
  11   1   0       2851.46       2594.03       165.83 o                         
  12   1   0        353.78        225.35        57.32 o                         
  13   1   0       1099.31        846.83       103.05 o                         
  14   1   0       7571.55       7931.84       339.67 o                         
  15   1   0        875.32        542.92        93.54 o                         
  16   1   0       1544.51       1183.18       150.49 o                         
  17   1   0       9232.48       9944.03       549.27 o                         
  18   1   0       4607.31       4272.82       322.55 o                         
  19   1   0        923.42        635.39       151.49 o                         
   0   2   0       3557.99       3520.57       155.78 o                         
   1   2   0        100.83         88.48        23.26 o                         
   2   2   0       1967.03       1839.28        93.96 o                         
   3   2   0         84.01        122.38        29.49 o                         
   4   2   0       1535.72       1602.64        84.45 o                         
   5   2   0       2736.58       2495.40       124.29 o                         
   6   2   0      11000.23      10949.25       290.56 o                         
   7   2   0       6077.44       6013.50       206.77 o                         
   8   2   0       6455.33       6478.21       245.41 o                         
   9   2   0      63223.61      62863.86      1080.64 o                         
  10   2   0       7029.59       7192.82       259.09 o                         
  11   2   0      17379.05      18093.18       434.76 o                         
  12   2   0      40912.68      41884.25       907.88 o                         
  13   2   0       7665.63       7405.89       340.63 o                         
  14   2   0      12768.78      14206.81       470.69 o                         
  15   2   0      23884.38      26000.79       665.19 o                         
  16   2   0        845.34        435.42       100.66 o                         
  17   2   0        877.02        688.06       128.65 o                         
  18   2   0       1635.05       1017.06       213.65 o                         
   1   3   0        736.71        502.03        53.37 o                         
   2   3   0      17043.35      16164.27       295.71 o                         
   3   3   0      24365.48      24460.77       665.99 o                         
   4   3   0       1599.86       1564.19       134.95 o                         
   5   3   0      53166.00      54907.88       862.08 o                         
   6   3   0      35899.75      37666.24       779.02 o                         
   7   3   0          9.81          2.52        32.26 o                         
   8   3   0      35625.19      37138.52       577.32 o                         
   9   3   0      12157.36      12915.91       337.63 o                         
  10   3   0       6884.84       6503.04       352.33 o                         
  11   3   0      10469.20      11127.77       445.10 o                         
  12   3   0        100.31        189.88        81.12 o                         
  13   3   0       1936.08       1627.52       178.00 o                         
  14   3   0        867.13        567.85        98.45 o                         
  15   3   0       3998.91       4092.08       323.72 o                         
  16   3   0       2631.13       2510.87       274.60 o                         
  17   3   0       1011.42        423.62       149.94 o                         
   0   4   0      23797.64      24648.01       621.86 o                         
   1   4   0       1906.49       2123.41       120.25 o                         
   2   4   0       2132.58       2056.94       126.01 o                         
   3   4   0       6220.96       6104.35       281.87 o                         
   4   4   0       7470.61       7714.28       351.38 o                         
   5   4   0         78.56         27.31        59.89 o                         
   6   4   0       9510.59       9635.19       426.70 o                         
   7   4   0       1598.80       1250.83       128.00 o                         
   8   4   0         78.08        -11.14        54.89 o                         
   9   4   0        719.64        504.28        90.76 o                         
  10   4   0       6668.92       7174.92       405.19 o                         
  11   4   0        289.19        171.23        74.53 o                         
  12   4   0       1664.69       1653.73       173.08 o                         
  13   4   0        298.27        268.46        96.81 o                         
  14   4   0          0.43       -119.67       119.67 o                         
  15   4   0        189.02         62.94        86.78 o                         
   1   5   0       5817.80       5580.03       286.86 o                         
   2   5   0        221.52        109.49        68.76 o                         
   3   5   0       5892.29       6650.80       385.81 o                         
   4   5   0      12599.55      14182.47       534.23 o                         
   5   5   0        898.45        691.84       134.68 o                         
   6   5   0      12544.42      14126.21       566.16 o                         
   7   5   0       7606.47       8060.41       438.77 o                         
   8   5   0        328.92        285.85        96.79 o                         
   9   5   0       6021.54       6305.98       828.40 o                         
  10   5   0       2446.95       1773.37       297.44 o                         
  11   5   0        171.70        364.00       355.22 o                         
  12   5   0         16.03       -132.45       156.24 o                         
   0   6   0      10585.34      11783.75      1012.65 o                         
   1   6   0       1706.22        898.59       247.23 o                         
   2   6   0       2920.55       2210.15       239.54 o                         
   3   6   0       7654.47       9152.10       698.68 o                         
   4   6   0        238.38        156.25       369.02 o                         
   5   6   0       1773.55       1099.06       256.64 o                         
   6   6   0        506.62        -23.50       257.16 o                         
   7   6   0         11.62         -5.80       176.60 o                         
 -19   1   1      13376.16      13962.32       614.53 o                         
 -18   1   1        859.93        502.97       128.94 o                         
 -17   1   1       3155.75       2846.60       239.53 o                         
 -16   1   1       1551.81       1549.62       191.82 o                         
 -15   1   1        169.19        114.13        70.26 o                         
 -14   1   1        931.08        768.63       114.11 o                         
 -13   1   1        167.17        162.44        48.18 o                         
 -12   1   1       5417.59       5473.92       239.28 o                         
 -11   1   1      16547.30      17371.66       408.59 o                         
 -10   1   1      39078.20      39885.85      1330.49 o                         
  -9   1   1        293.62        268.34        44.58 o                         
  -8   1   1      39865.18      40244.93       570.68 o                         
  -7   1   1      59624.99      60998.26       792.18 o                         
  -6   1   1       1919.17       1891.63       110.80 o                         
  -5   1   1      32288.90      31856.09       455.31 o                         
  -4   1   1      40356.49      39565.73       477.17 o                         
  -3   1   1       3413.80       3826.27       120.20 o                         
  -2   1   1         37.03         50.47        23.03 o                         
  -1   1   1        131.67        106.58        25.77 o                         
   0   1   1       1051.02       1014.47        49.81 o                         
   1   1   1      24270.88      23285.83       292.79 o                         
   2   1   1      37383.55      36562.10       417.37 o                         
   3   1   1        235.67        142.51        27.46 o                         
   4   1   1     103149.76     103534.77       955.55 o                         
   5   1   1      47316.73      45412.07       598.95 o                         
   6   1   1       3960.02       4222.26       157.80 o                         
   7   1   1      21253.85      21785.01       385.50 o                         
   8   1   1      10251.47      10967.13       282.04 o                         
   9   1   1         68.38         45.63        24.68 o                         
  10   1   1       1454.61       1622.38       135.00 o                         
  11   1   1        484.96        315.22        64.25 o                         
  12   1   1        261.56        228.99        52.98 o                         
  13   1   1      21807.07      22443.90       526.09 o                         
  14   1   1       6951.38       7088.95       308.71 o                         
  15   1   1       7748.11       7787.73       368.98 o                         
  16   1   1      17165.08      18161.45       589.35 o                         
  17   1   1       7368.41       7596.03       410.70 o                         
  18   1   1        855.83        506.29       126.13 o                         
  19   1   1      11842.60      13690.96       601.22 o                         
 -18   2   1        407.03        152.56       114.46 o                         
 -17   2   1        493.40        264.76       103.40 o                         
 -16   2   1       4745.88       5366.77       325.13 o                         
 -15   2   1         50.48         19.00        56.25 o                         
 -14   2   1       8494.20       8531.98       375.28 o                         
 -13   2   1      13239.32      13614.99       441.61 o                         
 -12   2   1       1520.16       1445.57       137.52 o                         
 -11   2   1       2533.68       2560.43       166.49 o                         
 -10   2   1       2912.72       3195.86       192.57 o                         
  -9   2   1       1364.63       1369.09       130.42 o                         
  -8   2   1       2942.97       3115.89       168.47 o                         
  -7   2   1       5344.86       5829.72       196.59 o                         
  -6   2   1         11.70         21.91        21.43 o                         
  -5   2   1       7594.60       7627.26       189.40 o                         
  -4   2   1      38867.05      38737.35       636.85 o                         
  -3   2   1       2215.19       2261.82       124.94 o                         
  -2   2   1      27435.92      26075.92       454.00 o                         
  -1   2   1      35387.75      34080.58       445.50 o                         
   0   2   1        815.29        874.57        65.77 o                         
   1   2   1      26881.45      25912.56       383.78 o                         
   2   2   1       4437.74       4005.52       135.15 o                         
   3   2   1        259.28        197.74        34.78 o                         
   4   2   1        200.19        122.15        32.94 o                         
   5   2   1       1165.67       1013.55        84.38 o                         
   6   2   1       1802.26       1920.97       121.87 o                         
   7   2   1      11671.91      11435.21       311.46 o                         
   8   2   1       7572.84       7559.23       271.61 o                         
   9   2   1        351.29        143.03        55.44 o                         
  10   2   1      12689.51      12878.95       352.87 o                         
  11   2   1       6455.55       6367.26       261.52 o                         
  12   2   1       5090.82       5180.02       250.85 o                         
  13   2   1       4526.43       4860.73       281.96 o                         
  14   2   1       1165.63       1031.53       144.97 o                         
  15   2   1        319.85        272.81        78.78 o                         
  16   2   1         62.85        -61.62        73.24 o                         
  17   2   1        447.42        257.12       116.52 o                         
  18   2   1          5.25        -50.95       105.91 o                         
 -17   3   1        782.94        493.47       135.13 o                         
 -16   3   1        874.06        458.35       148.20 o                         
 -15   3   1       2155.27       2014.14       185.45 o                         
 -14   3   1         65.25         -2.87        60.16 o                         
 -13   3   1        730.92        594.82        99.97 o                         
 -12   3   1        371.82        289.01       104.86 o                         
 -11   3   1        221.00        120.52        77.51 o                         
 -10   3   1       2330.66       2161.43       186.08 o                         
  -9   3   1        686.10        567.62        71.95 o                         
  -8   3   1       1736.59       1687.52       116.82 o                         
  -7   3   1       3912.70       3978.13       171.43 o                         
  -6   3   1       2726.18       2662.71       175.89 o                         
  -5   3   1       1255.99        921.44       112.66 o                         
  -4   3   1       1863.21       1697.60       156.78 o                         
  -3   3   1       2046.53       2071.37       157.96 o                         
  -2   3   1       1819.31       1962.21       138.45 o                         
  -1   3   1        661.82        519.52        69.94 o                         
   0   3   1       4709.90       4733.25       154.52 o                         
   1   3   1      15431.76      15656.77       303.82 o                         
   2   3   1      12399.01      12601.93       275.78 o                         
   3   3   1          1.51        -19.41        25.08 o                         
   4   3   1      15757.77      15786.52       355.98 o                         
   5   3   1       8298.09       8380.79       261.96 o                         
   6   3   1       6138.19       6393.19       226.18 o                         
   7   3   1      11575.74      11893.89       297.19 o                         
   8   3   1       6600.83       6872.32       237.85 o                         
   9   3   1       2612.94       2761.91       184.10 o                         
  10   3   1       1339.56       1047.11       132.84 o                         
  11   3   1        440.06        372.80        92.39 o                         
  12   3   1          3.80        -53.07        53.07 o                         
  13   3   1        577.52        207.70        98.33 o                         
  14   3   1         17.01         66.37        72.41 o                         
  15   3   1       2007.10       1344.57       178.82 o                         
  16   3   1        723.33        566.88       133.82 o                         
  17   3   1        556.75        260.66       125.97 o                         
 -15   4   1       2706.82       1437.67       210.60 o                         
 -14   4   1       5512.36       4626.67       474.13 o                         
 -13   4   1      14541.72      15692.77       547.15 o                         
 -12   4   1       2567.82       2173.23       317.02 o                         
 -11   4   1       5070.97       5205.36       321.97 o                         
 -10   4   1       6013.52       6506.29       358.85 o                         
  -9   4   1       1410.78       1043.96       139.69 o                         
  -8   4   1         15.01        -66.79        66.79 o                         
  -7   4   1       1686.41       1710.88       199.01 o                         
  -6   4   1        902.46        558.40       100.66 o                         
  -5   4   1      10414.88      10956.89       433.31 o                         
  -4   4   1      13689.91      14506.82       576.09 o                         
  -3   4   1        744.56        528.85       171.75 o                         
  -2   4   1      29613.64      31171.62       788.47 o                         
  -1   4   1      23648.78      23685.52       420.03 o                         
   0   4   1        584.49        467.58        57.51 o                         
   1   4   1      14248.07      14133.53       320.80 o                         
   2   4   1       4270.33       4191.84       169.57 o                         
   3   4   1       3001.11       2888.75       204.56 o                         
   4   4   1        719.63        531.53        91.41 o                         
   5   4   1       1720.82       1881.48       187.16 o                         
   6   4   1        883.38        661.58        92.91 o                         
   7   4   1      11036.64      11747.36       416.89 o                         
   8   4   1      11333.97      12264.51       466.99 o                         
   9   4   1          0.33        -50.02        50.02 o                         
  10   4   1      22583.10      23203.76       569.01 o                         
  11   4   1      14753.61      15868.76       471.21 o                         
  12   4   1        717.36        540.04       108.36 o                         
  13   4   1       6854.67       6308.67       261.55 o                         
  14   4   1       1396.69       1207.26       138.80 o                         
  15   4   1        180.68        -53.54       108.30 o                         
 -12   5   1          1.50       -142.04       174.39 o                         
 -11   5   1        358.59        644.36       214.27 o                         
 -10   5   1         18.99        -55.47       135.88 o                         
  -9   5   1        374.31         70.77       121.68 o                         
  -8   5   1         37.32       -105.68       105.68 o                         
  -7   5   1        956.83        746.34       123.51 o                         
  -6   5   1        875.36        699.32       144.62 o                         
  -5   5   1         70.18         82.71        92.34 o                         
  -4   5   1       1222.26        955.76       142.47 o                         
  -3   5   1          8.96         -4.88        67.54 o                         
  -2   5   1          9.15        -65.00        65.00 o                         
  -1   5   1       1262.47       1238.33       186.32 o                         
   0   5   1       1983.78       1891.22       137.71 o                         
   1   5   1       3545.44       3802.88       197.27 o                         
   2   5   1       5094.57       5728.40       302.46 o                         
   3   5   1        563.72        404.76       139.86 o                         
   4   5   1       3061.25       2987.20       270.31 o                         
   5   5   1        374.71        228.17       103.67 o                         
   6   5   1         11.94        -72.93        72.93 o                         
   7   5   1       6152.07       6243.29       389.18 o                         
   8   5   1        123.20        -48.25        93.40 o                         
   9   5   1        879.26        779.19       219.01 o                         
  10   5   1        715.52        432.02       187.18 o                         
  11   5   1        110.56         87.14       150.60 o                         
  12   5   1         32.86       -126.13       182.42 o                         
  -7   6   1       1049.75        474.70       232.49 o                         
  -6   6   1        548.11         22.66       172.34 o                         
  -5   6   1       1286.07        940.64       231.97 o                         
  -4   6   1       7638.61       7976.01       540.06 o                         
  -3   6   1       2726.79       2726.78       530.48 o                         
  -2   6   1       4703.44       4756.88       347.42 o                         
  -1   6   1       5335.20       5634.90       441.24 o                         
   0   6   1        609.04        456.91       216.80 o                         
   1   6   1       2208.34       2056.87       288.49 o                         
   2   6   1       4068.26       3936.54       460.66 o                         
   3   6   1       2514.71       1998.22       276.41 o                         
   4   6   1        123.35         41.75       132.01 o                         
   5   6   1        591.47        230.03       166.99 o                         
   6   6   1       1761.86        937.82       225.42 o                         
   7   6   1       2140.23       1439.90       271.78 o                         
 -19   0   2       2463.32       1955.89       274.87 o                         
 -18   0   2      21412.37      23195.56       914.70 o                         
 -17   0   2      12787.49      13119.92       781.72 o                         
 -16   0   2       1646.09       1114.39       208.02 o                         
 -15   0   2      61115.91      62007.96      2061.81 o                         
 -14   0   2      13171.21      12952.44       680.70 o                         
 -13   0   2       8890.25       8351.75       521.46 o                         
 -12   0   2      48683.50      48365.73      1264.73 o                         
 -11   0   2       2450.97       2481.09       261.90 o                         
 -10   0   2       6062.46       6247.17       403.61 o                         
  -9   0   2      13948.24      14605.01       843.95 o                         
  -8   0   2       2477.13       2296.58       206.52 o                         
  -7   0   2       8113.88       7772.32       348.96 o                         
  -6   0   2      36373.98      35161.89       760.65 o                         
  -5   0   2      25463.30      25197.31       709.08 o                         
  -4   0   2       6197.58       5900.54       233.43 o                         
  -3   0   2      11139.23      11121.80       311.18 o                         
  -2   0   2         29.98         30.00        20.10 o                         
  -1   0   2       1070.88       1119.51       154.37 o                         
   2   0   2        543.85        455.35        85.05 o                         
   3   0   2     102674.70     100601.97      1484.54 o                         
   4   0   2       5067.83       4788.62       188.93 o                         
   5   0   2      94058.00      91255.11      1587.55 o                         
   6   0   2      97283.95      95122.09      2380.73 o                         
   7   0   2      21534.93      21603.15       532.98 o                         
   8   0   2      50857.89      49753.24      1950.51 o                         
   9   0   2     140694.52     140378.16      2664.69 o                         
  10   0   2       2006.55       2162.22       199.91 o                         
  11   0   2      31354.21      32441.25      1001.78 o                         
  12   0   2      44208.45      43777.72      1519.94 o                         
  13   0   2       2436.24       2724.93       341.06 o                         
  14   0   2       8666.38       7973.64       591.67 o                         
  15   0   2       6640.68       6299.00       526.25 o                         
  16   0   2        583.96        265.78       202.82 o                         
  17   0   2        878.03        778.00       243.31 o                         
  18   0   2       2952.71       2786.01       332.01 o                         
  19   0   2        998.76        767.53       235.93 o                         
 -19   1   2        804.90        224.11       180.43 o                         
 -18   1   2          9.82        -78.56        78.56 o                         
 -17   1   2       2234.61       2138.44       212.27 o                         
 -16   1   2       3244.41       3589.53       270.73 o                         
 -15   1   2       1830.47       1849.50       196.39 o                         
 -14   1   2      10653.43      11387.22       437.21 o                         
 -13   1   2         39.82          1.15        37.35 o                         
 -12   1   2       6225.37       5952.38       266.85 o                         
 -11   1   2      18498.47      18293.58       418.29 o                         
 -10   1   2          4.27         43.49        29.69 o                         
  -9   1   2      13375.05      13162.52       377.48 o                         
  -8   1   2      39458.43      38796.36       600.95 o                         
  -7   1   2       1372.73       1199.78       100.21 o                         
  -6   1   2       7334.13       6754.82       279.58 o                         
  -5   1   2      28862.52      27688.66       410.17 o                         
  -4   1   2       4308.49       4064.47       119.53 o                         
  -3   1   2       5049.31       4912.54       113.84 o                         
  -2   1   2      51199.31      49995.44       600.25 o                         
  -1   1   2       2943.37       2541.50       111.56 o                         
   0   1   2       1088.88       1164.58        54.97 o                         
   1   1   2      12110.90      11924.16       177.48 o                         
   2   1   2      39107.06      38663.86       436.58 o                         
   3   1   2       4441.59       4465.59       138.88 o                         
   4   1   2      11740.48      11397.83       249.95 o                         
   5   1   2      31494.76      31513.93       477.54 o                         
   6   1   2       1457.51       1515.09        96.93 o                         
   7   1   2      23618.59      23498.83       410.02 o                         
   8   1   2      12409.13      11776.90       296.28 o                         
   9   1   2       2895.99       3135.10       160.39 o                         
  10   1   2      18311.19      18903.74       426.53 o                         
  11   1   2        825.53        647.65        80.64 o                         
  12   1   2       4225.03       4247.91       218.95 o                         
  13   1   2      10480.52      10917.52       380.18 o                         
  14   1   2        215.31         23.51        52.82 o                         
  15   1   2       2492.45       2127.31       409.00 o                         
  16   1   2       2220.52       2460.33       226.03 o                         
  17   1   2         78.66        -74.34        74.34 o                         
  18   1   2        752.34        421.81       121.29 o                         
  19   1   2       2388.87       1489.91       219.63 o                         
 -18   2   2        493.68        -94.34       114.47 o                         
 -17   2   2       5181.37       5009.81       324.84 o                         
 -16   2   2       2076.36       1941.37       278.47 o                         
 -15   2   2       6177.05       6380.85       307.78 o                         
 -14   2   2       5433.51       5548.25       286.14 o                         
 -13   2   2       1376.53        929.54       109.36 o                         
 -12   2   2       4034.06       4417.51       220.64 o                         
 -11   2   2        643.41        428.66        73.99 o                         
 -10   2   2       9275.34       9377.29       357.38 o                         
  -9   2   2      12457.00      12520.34       355.76 o                         
  -8   2   2       3479.44       3388.94       171.38 o                         
  -7   2   2      17126.18      17886.41       384.10 o                         
  -6   2   2     103901.24     100921.70      1013.14 o                         
  -5   2   2      12946.95      12454.87       224.11 o                         
  -4   2   2      35809.78      33723.88       548.13 o                         
  -3   2   2      84359.63      82333.77      1208.17 o                         
  -2   2   2      43134.25      42407.26       671.41 o                         
  -1   2   2      31568.46      29826.05       498.10 o                         
   0   2   2     102415.17      98135.84       885.31 o                         
   1   2   2       6804.20       6238.34       160.89 o                         
   2   2   2      17004.41      16286.33       301.13 o                         
   3   2   2       5601.70       5170.30       176.06 o                         
   4   2   2        127.76        119.45        31.67 o                         
   5   2   2          5.88         11.01        21.61 o                         
   6   2   2        160.88         76.63        32.06 o                         
   7   2   2       2240.67       2306.26       193.02 o                         
   8   2   2       5037.52       5260.17       268.18 o                         
   9   2   2       8005.50       8227.00       268.67 o                         
  10   2   2        697.29        698.31        83.96 o                         
  11   2   2       1720.71       1403.42       134.68 o                         
  12   2   2        532.40        295.57        66.13 o                         
  13   2   2        219.97        108.34        54.68 o                         
  14   2   2        590.56        512.33        99.44 o                         
  15   2   2       3961.68       4205.90       267.95 o                         
  16   2   2        903.27        563.57       131.46 o                         
  17   2   2       8110.33       8208.59       446.24 o                         
  18   2   2      10059.29      11002.31       600.14 o                         
 -17   3   2       5753.41       6505.29       385.94 o                         
 -16   3   2        328.66        116.85        93.85 o                         
 -15   3   2        103.28        -63.84        63.84 o                         
 -14   3   2          1.84         -5.55        51.41 o                         
 -13   3   2       3324.60       3085.59       231.70 o                         
 -12   3   2       8634.12       9084.77       353.97 o                         
 -11   3   2        696.17        679.21        89.05 o                         
 -10   3   2       7090.11       7128.40       249.23 o                         
  -9   3   2      20790.25      20731.24       379.71 o                         
  -8   3   2        195.40        111.43        44.46 o                         
  -7   3   2      18043.84      19425.57       511.96 o                         
  -6   3   2       9753.16      10193.79       328.92 o                         
  -5   3   2       9770.37      10597.68       350.21 o                         
  -4   3   2       5714.75       5567.63       265.96 o                         
  -3   3   2       7222.49       6813.25       281.44 o                         
  -2   3   2      26771.38      26064.16       529.69 o                         
  -1   3   2        114.42         40.44        24.55 o                         
   0   3   2      55874.57      56010.07       637.45 o                         
   1   3   2      33249.47      32660.76       474.92 o                         
   2   3   2       1076.39        764.03       125.61 o                         
   3   3   2      72416.47      72364.31       843.16 o                         
   4   3   2      31284.57      31413.11       480.84 o                         
   5   3   2        356.46        252.83        59.89 o                         
   6   3   2       9367.95       9234.34       268.49 o                         
   7   3   2      10162.37       9982.13       284.39 o                         
   8   3   2       2466.95       2419.16       168.94 o                         
   9   3   2        974.60        771.05        86.59 o                         
  10   3   2       5481.91       5505.72       318.53 o                         
  11   3   2      16485.08      16522.80       477.02 o                         
  12   3   2      16982.05      17852.30       534.55 o                         
  13   3   2        743.14        538.98        98.56 o                         
  14   3   2      14722.96      15419.48       479.61 o                         
  15   3   2       8140.18       8966.79       432.97 o                         
  16   3   2       1269.21       1072.32       164.97 o                         
  17   3   2      10470.18      11803.64       553.30 o                         
 -15   4   2       1925.45       1525.25       217.05 o                         
 -14   4   2         52.25         93.51       119.22 o                         
 -13   4   2       1935.18       1358.76       212.23 o                         
 -12   4   2       3550.98       3208.76       321.67 o                         
 -11   4   2        798.35        379.41       134.22 o                         
 -10   4   2        350.12        200.92        95.26 o                         
  -9   4   2       1487.05       1161.68       148.50 o                         
  -8   4   2        102.17          6.78        59.23 o                         
  -7   4   2       6324.63       6509.11       361.48 o                         
  -6   4   2       2166.81       1841.64       302.21 o                         
  -5   4   2        251.08        243.92        72.31 o                         
  -4   4   2        941.75        749.48       108.15 o                         
  -3   4   2       3728.83       3746.82       215.56 o                         
  -2   4   2          4.01        -35.96        41.65 o                         
  -1   4   2       9395.36       9674.25       242.90 o                         
   0   4   2       2551.95       2335.51       125.91 o                         
   1   4   2        653.05        485.80        60.63 o                         
   2   4   2       4981.93       5530.80       203.44 o                         
   3   4   2      10498.33      10972.38       297.12 o                         
   4   4   2       1290.87       1396.98       121.17 o                         
   5   4   2       5451.78       5413.50       277.55 o                         
   6   4   2       4340.80       4756.61       280.39 o                         
   7   4   2        122.13         41.59        49.71 o                         
   8   4   2       2121.79       1390.46       199.14 o                         
   9   4   2      10588.02      11167.89       413.54 o                         
  10   4   2         43.44         -9.82        54.52 o                         
  11   4   2        641.85        413.59        89.05 o                         
  12   4   2       2316.53       2362.58       234.26 o                         
  13   4   2       1489.80        844.25       119.23 o                         
  14   4   2       1341.90       1005.77       139.89 o                         
  15   4   2       4223.77       4373.98       319.93 o                         
 -12   5   2       9778.25      10798.95       743.42 o                         
 -11   5   2      12589.85      14686.04       894.63 o                         
 -10   5   2         62.63       -132.78       132.78 o                         
  -9   5   2      14142.36      16268.29       671.38 o                         
  -8   5   2      15752.35      16964.54       631.53 o                         
  -7   5   2        269.31        193.77       106.54 o                         
  -6   5   2       8319.51       8568.15       465.59 o                         
  -5   5   2       7578.45       8219.07       420.99 o                         
  -4   5   2       2294.03       2117.36       295.27 o                         
  -3   5   2         15.64        -39.93        73.08 o                         
  -2   5   2       1310.09        870.69       126.27 o                         
  -1   5   2       7960.62       8153.23       360.66 o                         
   0   5   2      10019.84      10390.55       343.92 o                         
   1   5   2          1.07         -7.90        47.90 o                         
   2   5   2      19451.19      20570.46       428.56 o                         
   3   5   2      13492.16      15147.63       547.94 o                         
   4   5   2        100.35         76.77        72.12 o                         
   5   5   2      12545.38      13917.89       575.59 o                         
   6   5   2       6915.59       7692.02       406.07 o                         
   7   5   2       1031.38        772.11       144.73 o                         
   8   5   2       2789.40       2046.45       404.48 o                         
   9   5   2       1191.76        280.31       413.64 o                         
  10   5   2       2248.64       2608.00       523.74 o                         
  11   5   2         87.91       -147.02       147.02 o                         
  12   5   2       4088.12       3174.17       488.07 o                         
  -7   6   2        667.14        539.80       184.73 o                         
  -6   6   2         14.13        -44.32       143.07 o                         
  -5   6   2       2159.16       1176.76       225.86 o                         
  -4   6   2          0.26         70.86       123.32 o                         
  -3   6   2       1373.82        707.04       167.35 o                         
  -2   6   2         32.20        -99.14        99.14 o                         
  -1   6   2          0.40        -64.43        90.93 o                         
   0   6   2        318.15        282.38       124.62 o                         
   1   6   2        113.76        -80.99        80.99 o                         
   2   6   2          1.34        -90.18        90.18 o                         
   3   6   2       1110.14        527.65       149.69 o                         
   4   6   2       2218.62       2558.27       482.63 o                         
   5   6   2       2550.90       3519.92       483.83 o                         
   6   6   2       8567.19       9397.65       548.44 o                         
   7   6   2        987.81        415.63       240.67 o                         
 -19   1   3       4218.37       4369.88       353.36 o                         
 -18   1   3          7.54         96.68        89.20 o                         
 -17   1   3        346.09        203.43        70.91 o                         
 -16   1   3       4596.02       4519.94       386.72 o                         
 -15   1   3        315.39        238.95        66.72 o                         
 -14   1   3       9895.17       9444.68       379.05 o                         
 -13   1   3      18915.56      19321.07       506.86 o                         
 -12   1   3       2196.35       2148.64       167.96 o                         
 -11   1   3      21256.33      21898.06       457.53 o                         
 -10   1   3      51016.11      51771.52       770.62 o                         
  -9   1   3        400.28        356.05        51.07 o                         
  -8   1   3       7097.38       6906.89       229.05 o                         
  -7   1   3       1614.35       1708.37       119.62 o                         
  -6   1   3       3326.17       3465.35       152.91 o                         
  -5   1   3         84.84         74.98        20.35 o                         
  -4   1   3       8652.67       7965.75       150.71 o                         
  -3   1   3        590.86        606.11        53.12 o                         
  -2   1   3     122394.54     124503.43      1356.61 o                         
  -1   1   3      95170.63      92424.20       906.32 o                         
   0   1   3         55.87         72.57        18.13 o                         
   1   1   3      61350.72      58757.88       518.17 o                         
   2   1   3      65740.26      64929.38       616.86 o                         
   3   1   3         45.65         40.53        19.31 o                         
   4   1   3      61494.15      61185.57       647.16 o                         
   5   1   3      14038.90      13785.54       295.39 o                         
   6   1   3       3349.54       3270.62       140.19 o                         
   7   1   3       6490.98       6765.66       212.82 o                         
   8   1   3       1122.43       1130.36        98.51 o                         
   9   1   3       4000.06       3929.86       182.74 o                         
  10   1   3      15600.50      14938.24       383.99 o                         
  11   1   3      16863.74      16466.04       483.67 o                         
  12   1   3       2590.19       2588.84       180.95 o                         
  13   1   3      26061.78      26070.11       633.56 o                         
  14   1   3       6507.76       6228.10       290.20 o                         
  15   1   3       6890.92       6442.57       460.56 o                         
  16   1   3       4114.27       4195.74       293.74 o                         
  17   1   3       2056.89       1315.54       207.11 o                         
  18   1   3          8.83        -83.91        83.91 o                         
 -18   2   3       1869.02       2033.05       249.07 o                         
 -17   2   3       2044.74       1638.71       221.51 o                         
 -16   2   3       9249.14      10039.22       371.23 o                         
 -15   2   3        674.40        552.66        98.38 o                         
 -14   2   3       2919.36       2549.77       198.22 o                         
 -13   2   3       2962.19       2746.67       201.78 o                         
 -12   2   3        102.17         41.87        39.79 o                         
 -11   2   3         43.46         15.60        37.15 o                         
 -10   2   3        975.57        967.37       141.93 o                         
  -9   2   3        214.40        119.00        36.80 o                         
  -8   2   3       8616.25       8312.92       229.24 o                         
  -7   2   3      22878.18      22780.78       377.58 o                         
  -6   2   3         26.17         23.22        20.23 o                         
  -5   2   3      26169.20      26486.39       507.10 o                         
  -4   2   3       8168.25       7400.63       240.08 o                         
  -3   2   3       4317.85       4740.13       200.24 o                         
  -2   2   3      12945.79      12238.00       311.87 o                         
  -1   2   3       1622.98       1672.82        83.89 o                         
   0   2   3        621.33        647.87        66.86 o                         
   1   2   3       2116.07       2093.15        97.95 o                         
   2   2   3       5172.97       5055.33       149.27 o                         
   3   2   3        851.36        806.95        68.68 o                         
   4   2   3      16620.56      16522.06       393.17 o                         
   5   2   3      22738.06      22737.42       413.84 o                         
   6   2   3       1142.40        805.17       102.87 o                         
   7   2   3      30967.22      32339.34       605.36 o                         
   8   2   3      14546.31      15172.49       399.70 o                         
   9   2   3         73.05         16.12        44.12 o                         
  10   2   3      11030.64      11990.28       487.72 o                         
  11   2   3       3478.21       3477.57       210.58 o                         
  12   2   3         10.70        -46.42        46.42 o                         
  13   2   3        634.16        362.43        89.83 o                         
  14   2   3        516.12        314.01        75.85 o                         
  15   2   3       1356.34       1249.73       172.64 o                         
  16   2   3       3632.94       3626.61       282.17 o                         
  17   2   3        356.00        145.19       116.46 o                         
  18   2   3       1304.98        834.75       168.77 o                         
 -17   3   3        350.98        282.79       105.08 o                         
 -16   3   3       2186.43       1558.73       197.92 o                         
 -15   3   3         65.16        -69.03        79.16 o                         
 -14   3   3       3662.84       3663.81       223.97 o                         
 -13   3   3       3981.93       3938.70       258.49 o                         
 -12   3   3       2548.09       2872.36       205.50 o                         
 -11   3   3       6055.43       6565.69       259.20 o                         
 -10   3   3      14126.80      15085.91       345.30 o                         
  -9   3   3         82.18         -6.85        31.98 o                         
  -8   3   3       2749.99       2612.71       180.78 o                         
  -7   3   3       1217.79        763.03       101.30 o                         
  -6   3   3       2132.41       2241.85       176.58 o                         
  -5   3   3        137.68         41.02        46.35 o                         
  -4   3   3          0.63        -30.53        32.18 o                         
  -3   3   3        275.38        144.89        47.47 o                         
  -2   3   3       5371.92       5504.31       219.25 o                         
  -1   3   3       6763.38       6510.87       174.98 o                         
   0   3   3       2607.45       2934.83       131.43 o                         
   1   3   3        739.96        393.67        57.11 o                         
   2   3   3       3453.35       3620.18       167.86 o                         
   3   3   3       1235.90        938.63       133.71 o                         
   4   3   3       1001.44        596.99        72.21 o                         
   5   3   3       1097.57        759.74        88.50 o                         
   6   3   3        206.00        172.59        46.78 o                         
   7   3   3       4356.24       4575.02       217.95 o                         
   8   3   3        498.03        324.08        62.93 o                         
   9   3   3        923.36        749.59        92.04 o                         
  10   3   3       3304.08       3391.88       309.18 o                         
  11   3   3       1161.39        971.69       115.76 o                         
  12   3   3        685.15        596.30        91.90 o                         
  13   3   3      11348.54      12109.06       470.78 o                         
  14   3   3       2696.67       2781.03       213.18 o                         
  15   3   3        627.35        223.16       104.67 o                         
  16   3   3        527.15        206.26       125.99 o                         
  17   3   3        267.43        761.63       310.42 o                         
 -15   4   3          7.16       -102.67       102.67 o                         
 -14   4   3       3278.85       2465.80       403.78 o                         
 -13   4   3        737.87        237.05       165.66 o                         
 -12   4   3        634.68        501.95       135.76 o                         
 -11   4   3        328.72        130.61        84.32 o                         
 -10   4   3       5422.64       5694.73       348.04 o                         
  -9   4   3       2728.16       2475.77       324.03 o                         
  -8   4   3       6438.63       6286.51       350.07 o                         
  -7   4   3      20355.69      22153.95       685.96 o                         
  -6   4   3       1995.59       2146.57       266.10 o                         
  -5   4   3      22858.19      24534.57       658.86 o                         
  -4   4   3      31811.20      33559.54       832.72 o                         
  -3   4   3        409.11        319.44        69.01 o                         
  -2   4   3       9064.67       9316.76       339.78 o                         
  -1   4   3       9198.84       9880.85       333.03 o                         
   0   4   3         16.60         12.79        30.71 o                         
   1   4   3         47.37          0.11        31.62 o                         
   2   4   3        236.79        177.44        47.52 o                         
   3   4   3       1216.10       1081.33       167.32 o                         
   4   4   3      18229.23      19304.30       484.38 o                         
   5   4   3      10660.14      11122.01       366.99 o                         
   6   4   3       2261.93       2333.95       227.73 o                         
   7   4   3      22687.13      23621.26       478.38 o                         
   8   4   3       2091.04       2319.15       177.68 o                         
   9   4   3       5168.85       5561.08       249.59 o                         
  10   4   3       8268.01       8734.27       377.24 o                         
  11   4   3        298.34         11.96        71.92 o                         
  12   4   3        346.59        229.12        85.16 o                         
  13   4   3        221.07        -75.65        75.65 o                         
  14   4   3       2794.77       2249.07       233.76 o                         
  15   4   3        310.91        251.26       137.38 o                         
 -12   5   3         27.45         66.09       221.70 o                         
 -11   5   3       1827.54        818.90       256.34 o                         
 -10   5   3        241.99        166.58       136.38 o                         
  -9   5   3          7.59       -110.48       110.48 o                         
  -8   5   3       4851.05       5665.29       415.18 o                         
  -7   5   3         39.20        -71.91       100.25 o                         
  -6   5   3       2220.30       2119.24       278.50 o                         
  -5   5   3       3893.17       4041.19       310.51 o                         
  -4   5   3       1251.30       1119.55       143.45 o                         
  -3   5   3         69.11        -82.60        82.60 o                         
  -2   5   3        341.75        117.43        96.92 o                         
  -1   5   3        126.06         24.02        74.32 o                         
   0   5   3       1213.91       1037.16       123.29 o                         
   1   5   3         42.17         -7.12        48.59 o                         
   2   5   3         54.96          6.52        47.63 o                         
   3   5   3        683.44        524.48        77.31 o                         
   4   5   3        253.10         34.15        92.69 o                         
   5   5   3        358.37        265.81       109.15 o                         
   6   5   3         84.14        -53.03       120.93 o                         
   7   5   3        117.40        -86.53        87.25 o                         
   8   5   3       1148.31        852.39       166.09 o                         
   9   5   3        200.78       -144.41       144.41 o                         
  10   5   3       1717.40       1161.67       303.11 o                         
  11   5   3       1131.26        857.14       230.55 o                         
  12   5   3        359.64        241.92       174.54 o                         
  -7   6   3       2754.40       1984.23       489.82 o                         
  -6   6   3        775.68        654.83       205.10 o                         
  -5   6   3       5395.87       5743.19       498.27 o                         
  -4   6   3       2695.61       2120.03       395.87 o                         
  -3   6   3        260.11        -90.93       122.65 o                         
  -2   6   3       2644.66       2435.51       459.57 o                         
  -1   6   3         23.82        -95.82        96.45 o                         
   0   6   3        301.78         88.82       134.83 o                         
   1   6   3          1.69        -57.59        57.59 o                         
   2   6   3       1300.10        880.33       167.60 o                         
   3   6   3        389.59        224.69       136.10 o                         
   4   6   3       2337.97       2100.77       286.95 o                         
   5   6   3       5867.50       6384.75       452.08 o                         
   6   6   3         53.15       -171.35       171.35 o                         
   7   6   3       6243.22       7574.40       568.60 o                         
 -19   0   4        112.95        145.64       111.69 o                         
 -18   0   4       2724.49       2391.56       316.85 o                         
 -17   0   4      10456.71      11609.29       643.50 o                         
 -16   0   4       1706.10       1959.80       370.79 o                         
 -15   0   4       4693.85       5268.97       456.73 o                         
 -14   0   4         83.05         95.01        99.15 o                         
 -13   0   4       6621.92       7494.12       487.24 o                         
 -12   0   4      33046.17      33269.52      1020.57 o                         
 -11   0   4       9839.38      10109.05       511.74 o                         
 -10   0   4      27622.15      27659.75       827.23 o                         
  -9   0   4      90884.98      88629.73      1650.52 o                         
  -8   0   4      12541.62      12160.51       470.37 o                         
  -7   0   4      68465.69      67113.56      1520.16 o                         
  -6   0   4     223736.31     211276.33      2489.23 o                         
  -5   0   4      13749.45      13694.49       361.89 o                         
  -4   0   4      58855.75      59143.44      1709.82 o                         
  -3   0   4      63846.16      64408.57      1145.57 o                         
  -2   0   4       4129.22       4352.40       240.57 o                         
  -1   0   4       4984.58       5509.55       585.85 o                         
   0   0   4        555.77        557.50       256.56 o                         
   1   0   4        543.30        474.84        66.30 o                         
   2   0   4       5928.75       6176.95       256.86 o                         
   3   0   4      42555.32      48152.91      3007.54 o                         
   4   0   4        984.34        704.14       113.29 o                         
   5   0   4       3984.68       3858.19       205.37 o                         
   6   0   4      46718.72      49892.08       876.84 o                         
   7   0   4      10889.13      10050.64       367.33 o                         
   8   0   4        236.50        211.23        59.85 o                         
   9   0   4       2877.42       3000.54       233.96 o                         
  10   0   4        638.70        387.67       141.85 o                         
  11   0   4       5898.69       5733.57       337.13 o                         
  12   0   4      18433.63      19229.99       911.22 o                         
  13   0   4        521.54        869.31       255.58 o                         
  14   0   4      22677.16      24678.18      1004.41 o                         
  15   0   4      45589.93      48457.51      2039.17 o                         
  16   0   4       1136.29        705.40       273.39 o                         
  17   0   4      26941.33      28704.46      1231.73 o                         
  18   0   4      18710.54      20021.73       886.50 o                         
  19   0   4        711.93        521.77       155.85 o                         
 -19   1   4          8.43        -91.02        91.02 o                         
 -18   1   4        187.70         11.08        83.35 o                         
 -17   1   4       1920.19       1722.35       265.31 o                         
 -16   1   4        929.11        619.22       103.12 o                         
 -15   1   4         49.92         16.30        57.79 o                         
 -14   1   4        702.37        476.15        78.02 o                         
 -13   1   4        312.14        205.78        65.08 o                         
 -12   1   4         40.91         33.56        37.59 o                         
 -11   1   4       5285.97       5118.78       230.92 o                         
 -10   1   4       2289.36       2359.13       141.99 o                         
  -9   1   4       3231.69       3724.28       167.90 o                         
  -8   1   4      14980.89      15077.88       385.47 o                         
  -7   1   4       4639.07       4475.88       162.26 o                         
  -6   1   4       4326.78       4386.49       143.76 o                         
  -5   1   4      45444.41      44913.17       463.18 o                         
  -4   1   4          1.32         11.79        14.88 o                         
  -3   1   4      99315.79      99175.81       826.66 o                         
  -2   1   4     126642.30     119930.30      1096.42 o                         
  -1   1   4        951.60       1117.76        71.29 o                         
   0   1   4       7485.01       7391.87       140.82 o                         
   1   1   4      61736.91      59323.05       630.17 o                         
   2   1   4      12105.32      12170.75       245.55 o                         
   3   1   4      33075.44      32472.63       546.76 o                         
   4   1   4      30934.99      29971.12       490.37 o                         
   5   1   4      15238.78      15720.34       319.58 o                         
   6   1   4         42.23         45.85        27.28 o                         
   7   1   4       7655.58       7603.00       255.37 o                         
   8   1   4      10000.46      10089.97       283.27 o                         
   9   1   4          0.63         -5.63        27.87 o                         
  10   1   4      12542.83      12851.50       409.80 o                         
  11   1   4      13971.06      14649.72       398.58 o                         
  12   1   4         34.85        -34.47        34.47 o                         
  13   1   4       3802.51       3642.67       225.26 o                         
  14   1   4       3413.08       3619.25       254.66 o                         
  15   1   4        155.93        203.69        88.17 o                         
  16   1   4       3823.83       3676.31       272.38 o                         
  17   1   4        802.42        654.84       149.33 o                         
  18   1   4        792.71        424.95       124.11 o                         
 -18   2   4       8835.63       9101.56       480.81 o                         
 -17   2   4       2633.10       2040.03       239.34 o                         
 -16   2   4       1281.14       1332.55       218.77 o                         
 -15   2   4       8820.05       9193.85       372.71 o                         
 -14   2   4        205.07         97.73        55.25 o                         
 -13   2   4       9223.85       9606.43       318.95 o                         
 -12   2   4         14.14        -31.70        40.08 o                         
 -11   2   4        305.30        246.97        59.21 o                         
 -10   2   4        297.45        199.57        45.94 o                         
  -9   2   4       3276.55       3146.91       151.49 o                         
  -8   2   4      24495.73      24422.11       411.84 o                         
  -7   2   4       7100.68       7722.83       207.48 o                         
  -6   2   4      13195.17      12855.03       263.98 o                         
  -5   2   4       4527.25       4048.49       188.53 o                         
  -4   2   4        232.67        183.84        41.58 o                         
  -3   2   4         32.47         62.11        32.72 o                         
  -2   2   4      10480.22      10587.40       262.11 o                         
  -1   2   4      22843.32      21821.47       325.73 o                         
   0   2   4      27953.75      27052.49       377.22 o                         
   1   2   4       1563.07       1403.74        80.36 o                         
   2   2   4      50888.59      49740.86       562.14 o                         
   3   2   4     124852.71     124367.87      1201.92 o                         
   4   2   4       1001.00        985.27        86.93 o                         
   5   2   4      77924.57      77060.91      1047.87 o                         
   6   2   4      59953.27      61773.55       838.91 o                         
   7   2   4       1644.29       1558.64       159.62 o                         
   8   2   4      32546.53      32218.62       739.94 o                         
   9   2   4      30216.71      30478.22       745.69 o                         
  10   2   4        374.40        210.57        50.65 o                         
  11   2   4       4731.97       5277.79       261.59 o                         
  12   2   4         43.79         14.10        68.03 o                         
  13   2   4       2252.64       2102.02       200.36 o                         
  14   2   4        203.04        118.89        67.21 o                         
  15   2   4          3.01        156.80        90.93 o                         
  16   2   4        133.62          8.43        78.47 o                         
  17   2   4       2171.69       1578.81       229.20 o                         
  18   2   4       1959.16       1275.79       218.26 o                         
 -17   3   4       8091.80       8971.95       457.36 o                         
 -16   3   4         17.07        -85.91        85.91 o                         
 -15   3   4      19846.11      21066.39       672.61 o                         
 -14   3   4      21452.08      22628.48       491.26 o                         
 -13   3   4        337.40        283.95        80.95 o                         
 -12   3   4      38671.42      41238.87       781.61 o                         
 -11   3   4      14005.68      14131.23       451.58 o                         
 -10   3   4        370.41        207.54        55.24 o                         
  -9   3   4      15850.21      15982.83       468.54 o                         
  -8   3   4      10308.91      10509.68       412.37 o                         
  -7   3   4        833.99        560.97        80.70 o                         
  -6   3   4        480.23        343.61       117.97 o                         
  -5   3   4        612.40        397.45        72.91 o                         
  -4   3   4      12519.88      12014.83       392.38 o                         
  -3   3   4      11334.98      11609.27       375.32 o                         
  -2   3   4       1555.86       1575.98       122.35 o                         
  -1   3   4      30478.40      30999.79       429.32 o                         
   0   3   4      18527.31      17660.15       332.93 o                         
   1   3   4       4334.02       4388.46       173.10 o                         
   2   3   4      16190.39      16814.60       355.99 o                         
   3   3   4       2004.87       2224.25       132.90 o                         
   4   3   4       8983.09       9565.23       348.89 o                         
   5   3   4       2663.32       2724.63       151.47 o                         
   6   3   4       5068.70       5498.21       213.26 o                         
   7   3   4      27188.41      26630.55       565.75 o                         
   8   3   4       2509.34       2285.84       159.27 o                         
   9   3   4      23067.82      23757.92       585.51 o                         
  10   3   4       9332.36       9438.22       390.68 o                         
  11   3   4       4142.53       4123.68       245.98 o                         
  12   3   4      23264.58      25014.50       593.29 o                         
  13   3   4       4183.26       4365.36       264.28 o                         
  14   3   4       3471.01       3381.69       250.94 o                         
  15   3   4       4933.05       5234.31       352.25 o                         
  16   3   4       1079.08        738.88       204.66 o                         
 -15   4   4        406.32        122.78       168.18 o                         
 -14   4   4        153.36         30.60       130.56 o                         
 -13   4   4       3257.13       2588.82       308.31 o                         
 -12   4   4       3356.04       4121.15       414.06 o                         
 -11   4   4        847.05        515.35       136.54 o                         
 -10   4   4       6061.22       6515.08       361.06 o                         
  -9   4   4       3721.23       3891.29       292.67 o                         
  -8   4   4          7.73         25.59        82.02 o                         
  -7   4   4       5566.62       6396.26       359.98 o                         
  -6   4   4       9906.22      10272.01       429.08 o                         
  -5   4   4        229.13        243.99        73.60 o                         
  -4   4   4       3031.97       2858.74       216.79 o                         
  -3   4   4       4904.49       4930.63       278.60 o                         
  -2   4   4        784.29        621.90        83.92 o                         
  -1   4   4       1032.21        777.76       109.00 o                         
   0   4   4       7527.37       7346.69       225.21 o                         
   1   4   4        126.14         31.10        46.01 o                         
   2   4   4       5039.91       5102.49       209.42 o                         
   3   4   4       1144.72        793.61        94.34 o                         
   4   4   4       1625.39       1750.03       165.77 o                         
   5   4   4       3547.00       3594.74       183.54 o                         
   6   4   4       2580.87       2633.89       177.26 o                         
   7   4   4       2802.48       2985.78       234.23 o                         
   8   4   4       4372.13       4728.80       240.62 o                         
   9   4   4        931.98        542.98        94.80 o                         
  10   4   4          8.78         37.96        57.78 o                         
  11   4   4       4052.34       4151.24       230.65 o                         
  12   4   4       3059.10       3369.19       242.11 o                         
  13   4   4        947.49        429.93       177.36 o                         
  14   4   4       2634.97       2211.13       275.82 o                         
 -12   5   4       3840.46       3323.48       589.30 o                         
 -11   5   4        485.77       -227.84       227.84 o                         
 -10   5   4       2036.45       1804.73       251.65 o                         
  -9   5   4         16.25        -91.42        91.42 o                         
  -8   5   4        619.76        316.55       181.49 o                         
  -7   5   4        227.01         18.33        88.74 o                         
  -6   5   4       4227.84       4383.79       308.07 o                         
  -5   5   4      11880.39      12222.18       475.56 o                         
  -4   5   4        861.88        451.33       119.11 o                         
  -3   5   4      23806.57      27163.85       730.58 o                         
  -2   5   4      14039.25      14767.67       491.09 o                         
  -1   5   4       2181.82       1907.00       196.65 o                         
   0   5   4      22051.13      23251.53       510.51 o                         
   1   5   4      13584.40      14322.92       377.01 o                         
   2   5   4       1744.43       1482.82       123.41 o                         
   3   5   4       5613.15       5512.72       250.47 o                         
   4   5   4       2244.85       2703.69       294.23 o                         
   5   5   4       1417.86        849.71       165.62 o                         
   6   5   4         19.17        -39.09        83.26 o                         
   7   5   4       1398.88       1263.14       164.88 o                         
   8   5   4       8154.01       8806.74       494.75 o                         
   9   5   4       5876.34       5986.36       695.42 o                         
  10   5   4        341.73        144.68       227.52 o                         
  11   5   4      12046.52      13035.86       750.33 o                         
  -7   6   4       5433.65       5011.25       713.24 o                         
  -6   6   4       3943.23       3988.69       469.09 o                         
  -5   6   4        129.28       -147.04       250.41 o                         
  -4   6   4       4789.27       4644.36       406.82 o                         
  -3   6   4       6265.49       7103.36       454.94 o                         
  -2   6   4       1146.85        839.43       177.79 o                         
  -1   6   4       3299.30       5071.77       560.01 o                         
   0   6   4         23.52        -99.97        99.97 o                         
   1   6   4        531.62        252.88       117.92 o                         
   2   6   4        726.35        427.88       127.60 o                         
   3   6   4         17.73        -92.61       144.32 o                         
   4   6   4       1451.81       1012.70       183.31 o                         
   5   6   4         23.26        162.94       162.18 o                         
   6   6   4        775.38        160.40       253.54 o                         
 -19   1   5       2811.94       1715.85       188.26 o                         
 -18   1   5        914.29        574.23       132.75 o                         
 -17   1   5       7674.70       8112.36       366.83 o                         
 -16   1   5      23369.04      25060.73       585.97 o                         
 -15   1   5       1155.58        856.67       103.32 o                         
 -14   1   5       8997.94       8940.86       339.76 o                         
 -13   1   5      14130.15      14431.76       384.37 o                         
 -12   1   5        178.76        153.86        42.79 o                         
 -11   1   5      10390.07      10602.65       295.75 o                         
 -10   1   5       8422.72       8712.56       259.79 o                         
  -9   1   5        504.59        293.33        47.21 o                         
  -8   1   5       8576.10       8363.59       223.32 o                         
  -7   1   5      19299.35      19491.29       358.13 o                         
  -6   1   5        721.01        863.35        75.48 o                         
  -5   1   5      28169.73      27449.11       755.92 o                         
  -4   1   5      31126.91      29336.61       367.73 o                         
  -3   1   5         42.74         40.65        21.28 o                         
  -2   1   5     101233.32      97563.14       882.36 o                         
  -1   1   5      98654.16      96294.66       995.32 o                         
   0   1   5      27515.64      27240.59       314.75 o                         
   1   1   5        555.92        313.21        53.63 o                         
   2   1   5       6584.22       6680.68       187.09 o                         
   3   1   5       1031.27       1009.94        85.03 o                         
   4   1   5        438.31        254.89        51.17 o                         
   5   1   5       5106.51       4627.90       208.71 o                         
   6   1   5        622.59        409.49        56.69 o                         
   7   1   5      59422.20      57897.76       799.07 o                         
   8   1   5      16260.60      15948.91       391.97 o                         
   9   1   5      16369.17      16110.76       457.87 o                         
  10   1   5      29175.83      29861.98       590.73 o                         
  11   1   5      11088.77      11170.14       352.44 o                         
  12   1   5       1353.30       1032.00       131.28 o                         
  13   1   5      15723.46      15465.37       452.34 o                         
  14   1   5        480.54        356.67        86.49 o                         
  15   1   5         99.06         39.67        65.97 o                         
  16   1   5       1437.54        946.57       134.66 o                         
  17   1   5        137.53        120.20       101.79 o                         
  18   1   5       1503.60       1072.64       176.32 o                         
 -18   2   5         35.21        -33.37        92.33 o                         
 -17   2   5       1223.63        947.72       159.92 o                         
 -16   2   5          8.74         -7.89        72.75 o                         
 -15   2   5        201.87        133.18        67.39 o                         
 -14   2   5        184.98         87.17        55.94 o                         
 -13   2   5       8019.89       7983.91       291.17 o                         
 -12   2   5       1395.75       1499.49       201.42 o                         
 -11   2   5       8099.34       8608.22       279.19 o                         
 -10   2   5      25044.55      26213.34       474.08 o                         
  -9   2   5        181.93         57.99        36.07 o                         
  -8   2   5      18204.98      18656.60       487.49 o                         
  -7   2   5      14813.47      14727.79       342.34 o                         
  -6   2   5       2114.06       2256.30       117.55 o                         
  -5   2   5      10102.67       9834.21       283.85 o                         
  -4   2   5       2866.85       3155.15       170.43 o                         
  -3   2   5         49.79         -1.96        25.01 o                         
  -2   2   5        487.56        346.04        40.04 o                         
  -1   2   5       2185.19       1946.82        91.93 o                         
   0   2   5       2735.19       2395.52       108.39 o                         
   1   2   5      24717.41      23189.05       342.59 o                         
   2   2   5      13969.05      13358.66       257.40 o                         
   3   2   5        329.78        223.02        38.31 o                         
   4   2   5      13903.91      13391.38       324.28 o                         
   5   2   5       2996.75       2959.21       146.34 o                         
   6   2   5       5683.64       5775.53       205.79 o                         
   7   2   5      13796.88      13868.53       434.82 o                         
   8   2   5         41.46         -9.35        23.66 o                         
   9   2   5         16.59         18.87        33.77 o                         
  10   2   5       2653.59       2499.90       181.53 o                         
  11   2   5       8263.20       8577.33       320.63 o                         
  12   2   5         47.39         19.76        57.83 o                         
  13   2   5       5583.76       5808.81       409.26 o                         
  14   2   5       5554.31       5953.87       342.29 o                         
  15   2   5       1639.96       1118.62       138.29 o                         
  16   2   5       9018.62       9192.73       470.41 o                         
  17   2   5       2195.30       1493.09       219.82 o                         
 -17   3   5        278.54         87.48       108.49 o                         
 -16   3   5       3276.54       2697.86       274.45 o                         
 -15   3   5         37.67        -24.34        70.89 o                         
 -14   3   5       1356.46        911.75       136.67 o                         
 -13   3   5       1642.17        745.56       142.81 o                         
 -12   3   5       1820.58       1614.67       158.60 o                         
 -11   3   5        193.71        113.79        49.74 o                         
 -10   3   5        695.53        469.61        71.54 o                         
  -9   3   5        237.04        215.38        56.71 o                         
  -8   3   5       3285.75       3282.23       211.73 o                         
  -7   3   5       2431.79       2471.96       181.90 o                         
  -6   3   5       5582.87       5066.46       301.42 o                         
  -5   3   5      10068.63      10363.14       373.80 o                         
  -4   3   5       7198.17       7161.71       300.07 o                         
  -3   3   5        111.63         57.20        49.87 o                         
  -2   3   5      10393.19       9910.32       304.64 o                         
  -1   3   5       8687.13       8982.68       232.53 o                         
   0   3   5       2329.17       2307.45       125.30 o                         
   1   3   5       3793.83       3729.34       155.03 o                         
   2   3   5       2465.46       2405.80       122.42 o                         
   3   3   5       1193.74       1121.03       113.19 o                         
   4   3   5        978.24        831.17       110.19 o                         
   5   3   5        254.59        170.89        46.71 o                         
   6   3   5         80.24         10.50        40.19 o                         
   7   3   5       7247.40       7367.38       275.31 o                         
   8   3   5       4258.58       4680.06       240.13 o                         
   9   3   5       1067.85        869.08       124.85 o                         
  10   3   5        969.86        642.74       109.91 o                         
  11   3   5       2476.80       2648.70       201.66 o                         
  12   3   5        257.70        139.18        73.25 o                         
  13   3   5       2805.21       2576.63       201.80 o                         
  14   3   5        866.91        562.01       107.88 o                         
  15   3   5        540.00        408.57       108.05 o                         
  16   3   5       1491.63       1056.28       161.70 o                         
 -15   4   5        299.38          2.02       257.34 o                         
 -14   4   5       1498.62       1208.09       262.06 o                         
 -13   4   5       1542.11        877.45       192.19 o                         
 -12   4   5         81.87        -32.27        95.04 o                         
 -11   4   5       8328.25       8818.88       407.03 o                         
 -10   4   5      12549.52      14052.66       553.86 o                         
  -9   4   5          0.48       -105.90       105.90 o                         
  -8   4   5      19659.54      22084.07       705.16 o                         
  -7   4   5       7365.98       7662.87       384.36 o                         
  -6   4   5         10.29        -11.41        58.36 o                         
  -5   4   5       8089.90       8923.64       393.15 o                         
  -4   4   5          1.89        -38.97        53.20 o                         
  -3   4   5        911.93        763.56        96.97 o                         
  -2   4   5       3567.88       3859.46       215.76 o                         
  -1   4   5      21726.42      23066.50       525.95 o                         
   0   4   5         91.18         37.56        34.06 o                         
   1   4   5      24331.53      24785.16       466.37 o                         
   2   4   5      25953.12      26980.54       509.76 o                         
   3   4   5        508.77        306.55        69.08 o                         
   4   4   5      38381.50      40284.72       814.14 o                         
   5   4   5      21001.43      21406.01       489.73 o                         
   6   4   5          4.16        -50.14        50.14 o                         
   7   4   5       5101.85       5376.74       348.38 o                         
   8   4   5       2716.55       2868.70       231.31 o                         
   9   4   5          0.28        -65.12        65.12 o                         
  10   4   5        926.71        492.12       106.98 o                         
  11   4   5          4.76        -74.64        74.64 o                         
  12   4   5       2173.57       1642.20       272.98 o                         
  13   4   5       6661.53       6773.25       424.62 o                         
  14   4   5       1206.17        975.08       195.31 o                         
 -12   5   5        245.87       -147.70       176.53 o                         
 -11   5   5          1.20       -108.29       130.28 o                         
 -10   5   5        818.25        552.92       130.42 o                         
  -9   5   5        122.29         76.27       104.25 o                         
  -8   5   5        583.23        326.26       140.65 o                         
  -7   5   5        643.14        302.00       129.94 o                         
  -6   5   5         21.29        -98.41        98.41 o                         
  -5   5   5       3608.75       4150.51       294.63 o                         
  -4   5   5       3426.29       3310.83       308.35 o                         
  -3   5   5        457.19         74.46        88.61 o                         
  -2   5   5       1809.59       1609.85       234.64 o                         
  -1   5   5         61.14        -70.92        70.92 o                         
   0   5   5       1099.32        919.78       130.12 o                         
   1   5   5       4948.49       5179.07       227.38 o                         
   2   5   5        505.54        397.94        69.75 o                         
   3   5   5       1696.85       1672.23       187.49 o                         
   4   5   5         30.16         77.18        72.63 o                         
   5   5   5       1756.40       1655.25       159.40 o                         
   6   5   5        902.39        428.47        89.01 o                         
   7   5   5        488.97        447.32       135.26 o                         
   8   5   5       1244.51       1019.76       154.53 o                         
   9   5   5        494.21        224.33       153.82 o                         
  10   5   5        870.77        500.72       159.72 o                         
  11   5   5          6.99       -144.35       180.81 o                         
  -7   6   5       6656.27       6446.12       779.92 o                         
  -6   6   5        320.05        -32.86       260.91 o                         
  -5   6   5       1067.90        478.48       177.74 o                         
  -4   6   5       1517.45        825.18       195.41 o                         
  -3   6   5       1350.51        672.79       172.65 o                         
  -2   6   5        204.88        109.53       150.32 o                         
  -1   6   5         31.17          4.32       137.78 o                         
   0   6   5        776.97        534.79       134.95 o                         
   1   6   5       3884.19       3683.29       584.67 o                         
   2   6   5       1301.80        943.33       133.43 o                         
   3   6   5        290.80         55.65       122.24 o                         
   4   6   5       4112.55       3591.58       499.54 o                         
   5   6   5        234.90        278.33       132.42 o                         
   6   6   5        387.42        119.74       155.00 o                         
 -19   0   6       6261.05       5860.12       485.55 o                         
 -18   0   6       1151.79       1145.85       195.12 o                         
 -17   0   6       1162.10        860.80       149.66 o                         
 -16   0   6        110.84         83.58        95.45 o                         
 -15   0   6       2843.07       2847.59       347.20 o                         
 -14   0   6      11610.33      12766.75       878.10 o                         
 -13   0   6       3548.84       3063.72       289.90 o                         
 -12   0   6      57763.53      57821.19      1228.37 o                         
 -11   0   6      19435.38      20508.38       653.28 o                         
 -10   0   6        705.96        506.82       136.78 o                         
  -9   0   6      18237.26      18892.43       649.12 o                         
  -8   0   6      20256.79      19585.80       699.14 o                         
  -7   0   6       9827.26       9699.78       406.82 o                         
  -6   0   6       4613.83       4747.57       337.62 o                         
  -5   0   6       8607.65       7948.41       341.07 o                         
  -4   0   6      42059.08      43281.67      1196.81 o                         
  -3   0   6      71803.24      68224.82      3084.91 o                         
  -2   0   6        229.83        169.68        71.44 o                         
  -1   0   6     114126.38     108583.72      2217.50 o                         
   0   0   6     123617.58     123115.09      6837.87 o                         
   1   0   6       9535.21       9961.74       365.46 o                         
   2   0   6     156172.70     157252.70      4624.58 o                         
   3   0   6     209572.75     196671.80      3182.64 o                         
   4   0   6       1201.31       1298.38       134.60 o                         
   5   0   6      61186.50      60345.50      1557.94 o                         
   6   0   6      26294.36      26386.40      1733.45 o                         
   7   0   6       1477.27       1411.21       202.67 o                         
   8   0   6      13875.80      13573.85       465.26 o                         
   9   0   6        162.56        160.95        58.80 o                         
  10   0   6       5605.21       5630.87       399.15 o                         
  11   0   6       3781.22       3492.54       327.69 o                         
  12   0   6      14569.30      15088.62       591.23 o                         
  13   0   6       1137.94        676.76       179.51 o                         
  14   0   6       4424.91       4353.69       441.25 o                         
  15   0   6       5994.05       6392.04       549.44 o                         
  16   0   6       1288.70       1270.25       286.70 o                         
  17   0   6        470.31        221.83       190.11 o                         
  18   0   6         23.10          7.73       170.09 o                         
 -19   1   6         37.95         27.99       102.36 o                         
 -18   1   6       4641.40       5138.05       328.73 o                         
 -17   1   6       6428.37       6755.44       337.56 o                         
 -16   1   6        554.22        382.06        82.76 o                         
 -15   1   6      14738.29      15949.02       471.59 o                         
 -14   1   6      12861.42      13119.30       408.25 o                         
 -13   1   6         12.17         83.70        51.62 o                         
 -12   1   6       9160.81       9205.08       290.53 o                         
 -11   1   6      11181.46      11685.92       312.34 o                         
 -10   1   6        330.69        376.92        57.91 o                         
  -9   1   6       2509.73       2647.81       163.71 o                         
  -8   1   6       2252.72       2316.41       145.37 o                         
  -7   1   6       7508.61       8349.42       256.32 o                         
  -6   1   6        904.39       1003.04        83.75 o                         
  -5   1   6       7925.25       8242.84       201.43 o                         
  -4   1   6      16563.97      17099.49       248.07 o                         
  -3   1   6         27.25         22.01        18.61 o                         
  -2   1   6      11228.82      11000.92       257.26 o                         
  -1   1   6      27288.70      28201.83       369.59 o                         
   0   1   6      23386.94      23114.61       324.75 o                         
   1   1   6      22472.67      21459.05       357.55 o                         
   2   1   6        622.11        495.06        72.93 o                         
   3   1   6      31079.88      30891.95       470.77 o                         
   4   1   6      22246.18      21588.00       436.06 o                         
   5   1   6        576.52        360.48        59.63 o                         
   6   1   6      29832.39      29465.71       488.76 o                         
   7   1   6      14573.88      13676.63       350.89 o                         
   8   1   6        768.94        499.47        68.97 o                         
   9   1   6      20561.99      20268.72       478.77 o                         
  10   1   6      12811.15      13140.30       394.80 o                         
  11   1   6        538.53        283.11        64.42 o                         
  12   1   6       7333.52       7111.98       316.79 o                         
  13   1   6      10649.47      10805.58       409.02 o                         
  14   1   6        322.05        249.76        72.83 o                         
  15   1   6        712.65        593.04       118.87 o                         
  16   1   6       1684.90       1372.26       290.87 o                         
  17   1   6       2001.67       1727.32       299.63 o                         
  18   1   6          4.76        -29.48       113.47 o                         
 -18   2   6        178.98          5.22       109.71 o                         
 -17   2   6        486.19        305.83       105.04 o                         
 -16   2   6       5879.83       6204.59       329.72 o                         
 -15   2   6       5467.31       5164.95       308.84 o                         
 -14   2   6        363.90        219.77        64.20 o                         
 -13   2   6       3976.13       4133.51       230.69 o                         
 -12   2   6      35571.62      36797.55       728.86 o                         
 -11   2   6       2571.35       2648.00       173.14 o                         
 -10   2   6      29595.54      29615.68       578.23 o                         
  -9   2   6      27668.40      27812.55       532.67 o                         
  -8   2   6       3237.58       3506.12       247.33 o                         
  -7   2   6      22786.88      22208.69       431.24 o                         
  -6   2   6      12655.67      12739.62       267.80 o                         
  -5   2   6       4884.53       5245.65       160.29 o                         
  -4   2   6      20150.47      20553.39       323.15 o                         
  -3   2   6       9447.20       9880.14       277.76 o                         
  -2   2   6       6267.52       6121.56       159.73 o                         
  -1   2   6       1778.96       1681.98        90.17 o                         
   0   2   6      13290.29      13437.71       252.95 o                         
   1   2   6      18028.58      17825.09       300.51 o                         
   2   2   6          0.77         -7.31        19.11 o                         
   3   2   6       3133.87       2894.01       151.33 o                         
   4   2   6       2666.21       2552.45       155.24 o                         
   5   2   6       3084.00       2887.15       145.91 o                         
   6   2   6        584.75        425.50        57.20 o                         
   7   2   6       6529.22       6666.47       286.59 o                         
   8   2   6      21197.15      21869.67       541.80 o                         
   9   2   6      14027.48      15289.86       466.00 o                         
  10   2   6          9.51         26.17        45.74 o                         
  11   2   6      22644.16      23216.13       551.46 o                         
  12   2   6      19373.88      20169.30       546.63 o                         
  13   2   6        447.09        243.21        84.06 o                         
  14   2   6      25053.65      27673.03       710.63 o                         
  15   2   6      11249.17      11590.37       507.82 o                         
  16   2   6        147.86        -59.35        88.18 o                         
  17   2   6       9367.52       8373.53       506.13 o                         
 -17   3   6       1187.93        680.88       133.37 o                         
 -16   3   6       1333.01        858.79       140.98 o                         
 -15   3   6       1824.43       1447.88       247.42 o                         
 -14   3   6         16.53        -68.51        68.51 o                         
 -13   3   6       1300.20        997.24       124.35 o                         
 -12   3   6          3.89        -57.54        62.57 o                         
 -11   3   6       5931.94       6241.30       253.11 o                         
 -10   3   6        387.60        168.30        83.00 o                         
  -9   3   6      24880.56      26444.62       706.79 o                         
  -8   3   6      21926.93      23251.33       553.26 o                         
  -7   3   6       3814.41       4016.46       245.84 o                         
  -6   3   6      49566.47      51529.91       967.03 o                         
  -5   3   6      34055.74      34665.25       717.62 o                         
  -4   3   6      12032.35      12061.42       396.45 o                         
  -3   3   6      73748.93      76702.50      1048.34 o                         
  -2   3   6      26990.47      26439.45       483.98 o                         
  -1   3   6       1468.01       1356.74        95.68 o                         
   0   3   6      25171.49      24413.69       431.27 o                         
   1   3   6       5259.74       5226.65       190.19 o                         
   2   3   6        392.52        259.03        45.74 o                         
   3   3   6         37.49         13.15        31.59 o                         
   4   3   6       2851.68       2796.56       153.95 o                         
   5   3   6      14437.98      14751.29       359.56 o                         
   6   3   6      10833.89      11472.69       334.14 o                         
   7   3   6       2333.11       2113.01       155.21 o                         
   8   3   6      18805.44      20124.00       482.30 o                         
   9   3   6      10769.57      11498.16       460.11 o                         
  10   3   6       4447.07       5026.82       307.20 o                         
  11   3   6       5728.87       6098.09       348.40 o                         
  12   3   6       1048.03        761.18       122.67 o                         
  13   3   6       3889.96       3875.63       306.24 o                         
  14   3   6          7.20        -65.00       122.21 o                         
  15   3   6       4165.39       4438.08       418.73 o                         
  16   3   6       1586.13       1216.89       241.56 o                         
 -15   4   6        433.56        180.18       234.27 o                         
 -14   4   6       1088.85        688.18       228.13 o                         
 -13   4   6       2006.67       1250.87       241.49 o                         
 -12   4   6         26.31        -78.10       154.14 o                         
 -11   4   6        549.67        178.26       181.33 o                         
 -10   4   6       2863.70       3092.58       263.04 o                         
  -9   4   6       1828.08       1536.21       236.31 o                         
  -8   4   6       4307.41       4523.38       326.53 o                         
  -7   4   6      12565.74      13102.66       496.21 o                         
  -6   4   6        260.08        164.10        73.97 o                         
  -5   4   6        962.45        805.74       115.05 o                         
  -4   4   6       8159.73       9569.73       382.00 o                         
  -3   4   6       6026.69       6175.95       328.20 o                         
  -2   4   6       6456.78       7418.83       301.62 o                         
  -1   4   6      12325.26      13179.35       394.76 o                         
   0   4   6       2768.97       2722.39       164.27 o                         
   1   4   6          5.70        -15.02        38.33 o                         
   2   4   6       6021.60       6034.10       229.05 o                         
   3   4   6      12656.58      13043.58       378.12 o                         
   4   4   6        519.90        324.12        69.94 o                         
   5   4   6       7424.75       7751.56       298.17 o                         
   6   4   6        611.98        328.35        89.40 o                         
   7   4   6        558.44        388.57       102.56 o                         
   8   4   6       5056.98       4986.62       327.51 o                         
   9   4   6       5912.04       6079.99       292.06 o                         
  10   4   6         22.74        -42.81        68.24 o                         
  11   4   6        554.42        367.07       108.43 o                         
  12   4   6         45.99         -1.38       102.24 o                         
  13   4   6        540.21        446.63       155.54 o                         
  14   4   6       2259.05       1704.55       250.18 o                         
 -12   5   6       2796.38       2897.36       530.00 o                         
 -11   5   6       1311.11        763.11       306.57 o                         
 -10   5   6          1.70       -114.41       114.41 o                         
  -9   5   6          1.35         -6.43        95.12 o                         
  -8   5   6         94.56        -84.65       120.24 o                         
  -7   5   6       5568.08       5968.09       517.22 o                         
  -6   5   6       6182.61       6340.13       369.79 o                         
  -5   5   6        375.75         81.14       106.98 o                         
  -4   5   6       4014.86       4119.08       290.05 o                         
  -3   5   6       5779.19       6167.72       333.45 o                         
  -2   5   6        581.57        366.27        95.51 o                         
  -1   5   6       4609.73       4721.31       305.92 o                         
   0   5   6          3.80        -35.63        49.05 o                         
   1   5   6        588.42        447.47        95.24 o                         
   2   5   6        721.93        483.05        79.72 o                         
   3   5   6      10940.22      11566.13       439.07 o                         
   4   5   6       6633.94       6696.06       353.24 o                         
   5   5   6       4651.77       4791.97       278.76 o                         
   6   5   6      17805.09      19055.32       584.94 o                         
   7   5   6       3000.35       2729.25       282.06 o                         
   8   5   6       6802.03       6809.55       409.08 o                         
   9   5   6      15906.29      18996.88       925.66 o                         
  10   5   6       3448.96       3045.64       375.61 o                         
  11   5   6       1409.70        799.68       188.08 o                         
  -7   6   6         39.26        -54.36       358.75 o                         
  -6   6   6        315.31        167.89       188.16 o                         
  -5   6   6         13.04       -127.66       127.66 o                         
  -4   6   6       1387.83        711.59       177.29 o                         
  -3   6   6       1565.36       1142.52       194.80 o                         
  -2   6   6        841.39        397.34       160.28 o                         
  -1   6   6       3609.78       3432.28       339.13 o                         
   0   6   6       9616.83      10271.67       497.76 o                         
   1   6   6          6.07       -109.11       109.11 o                         
   2   6   6       7475.57       8226.91       332.77 o                         
   3   6   6       5644.04       5724.44       298.99 o                         
   4   6   6          1.32       -147.67       147.67 o                         
   5   6   6       3849.48       4684.73       612.52 o                         
   6   6   6       2699.93       1078.42       406.58 o                         
 -19   1   7      10389.71      10477.27       574.58 o                         
 -18   1   7       2120.13       2080.09       240.36 o                         
 -17   1   7       7371.88       7813.99       434.06 o                         
 -16   1   7      15105.08      16059.57       463.85 o                         
 -15   1   7          1.53        -38.17        45.67 o                         
 -14   1   7        200.17         81.78        50.69 o                         
 -13   1   7        118.17         81.24        47.23 o                         
 -12   1   7        939.71        757.57        87.13 o                         
 -11   1   7       5524.48       5623.84       232.66 o                         
 -10   1   7      15408.08      15873.41       470.14 o                         
  -9   1   7       1217.64       1005.95       106.63 o                         
  -8   1   7      50829.45      51369.42       813.02 o                         
  -7   1   7      51021.43      49952.79       734.46 o                         
  -6   1   7       4300.90       4691.67       233.83 o                         
  -5   1   7      49516.12      49715.38       604.97 o                         
  -4   1   7      32489.72      32078.70       597.28 o                         
  -3   1   7       1792.14       2002.68        99.13 o                         
  -2   1   7       9357.56       9056.93       226.51 o                         
  -1   1   7        471.35        339.36        39.66 o                         
   0   1   7       2926.42       2736.58       112.35 o                         
   1   1   7      18097.49      17452.66       330.32 o                         
   2   1   7      27982.74      27874.48       468.93 o                         
   3   1   7      13170.34      13583.26       344.69 o                         
   4   1   7      52401.44      52330.64       971.44 o                         
   5   1   7      30411.64      28298.88       543.08 o                         
   6   1   7         10.04          7.17        34.13 o                         
   7   1   7      51955.89      50493.77       723.21 o                         
   8   1   7      14888.63      15185.42       435.41 o                         
   9   1   7       3611.56       3664.47       192.29 o                         
  10   1   7       1632.63       1413.22       198.65 o                         
  11   1   7       1138.25        972.74       111.55 o                         
  12   1   7       1782.27       1620.60       217.45 o                         
  13   1   7       1562.06       1656.48       192.98 o                         
  14   1   7       2044.17       1445.88       171.17 o                         
  15   1   7       3174.63       3098.64       323.20 o                         
  16   1   7      15988.80      17565.10       624.26 o                         
  17   1   7       1601.06       1019.91       281.12 o                         
  18   1   7       6148.43       6454.47       676.57 o                         
 -18   2   7          0.26       -100.04       100.04 o                         
 -17   2   7        292.13         41.83        90.41 o                         
 -16   2   7       4093.19       3819.45       277.96 o                         
 -15   2   7          0.67        -45.49        79.89 o                         
 -14   2   7       5850.05       5615.51       320.96 o                         
 -13   2   7       5896.23       6011.79       328.02 o                         
 -12   2   7         15.62         21.62        44.39 o                         
 -11   2   7       8212.42       8006.61       365.30 o                         
 -10   2   7       4527.33       4148.97       212.46 o                         
  -9   2   7        539.64        302.06        59.88 o                         
  -8   2   7       2819.87       2777.32       168.40 o                         
  -7   2   7        574.70        477.84        67.63 o                         
  -6   2   7        551.81        597.86        73.20 o                         
  -5   2   7       6782.28       7038.87       196.51 o                         
  -4   2   7      15080.74      14965.26       254.35 o                         
  -3   2   7       1874.06       1930.86        97.43 o                         
  -2   2   7      11890.17      11198.30       251.02 o                         
  -1   2   7      38216.10      38994.73       505.49 o                         
   0   2   7       4449.24       4501.25       154.11 o                         
   1   2   7      33733.30      33211.73       479.94 o                         
   2   2   7      26897.17      26795.43       480.08 o                         
   3   2   7        396.27        210.78        47.96 o                         
   4   2   7       2227.63       2010.69       145.44 o                         
   5   2   7        118.04         52.25        33.91 o                         
   6   2   7          1.00        -30.23        30.23 o                         
   7   2   7       1187.94        732.99       106.62 o                         
   8   2   7       1574.72       1375.08       167.79 o                         
   9   2   7       1863.11       1836.97       258.67 o                         
  10   2   7      13916.00      15302.49       513.17 o                         
  11   2   7       1597.19       1095.59       117.78 o                         
  12   2   7       3964.92       3866.22       258.15 o                         
  13   2   7       9835.30       9959.91       501.36 o                         
  14   2   7        380.39        129.85        74.60 o                         
  15   2   7        331.14        135.24        77.11 o                         
  16   2   7        578.79        219.96       147.51 o                         
  17   2   7         21.84       -104.07       104.07 o                         
 -17   3   7       1082.78        829.75       149.46 o                         
 -16   3   7       3590.43       3367.43       302.84 o                         
 -15   3   7        347.57        127.78       103.26 o                         
 -14   3   7         69.30        113.08       108.22 o                         
 -13   3   7         26.37        -67.52        67.52 o                         
 -12   3   7        345.48        211.63        78.94 o                         
 -11   3   7        331.35        171.29        55.07 o                         
 -10   3   7        957.96        627.81       132.30 o                         
  -9   3   7        352.03        285.21        66.57 o                         
  -8   3   7       2710.70       2896.68       213.34 o                         
  -7   3   7      10832.87      11328.50       406.41 o                         
  -6   3   7          6.90        -48.83        48.83 o                         
  -5   3   7       1485.88        962.09       120.05 o                         
  -4   3   7       6563.88       6830.17       287.19 o                         
  -3   3   7       4748.52       5228.48       225.89 o                         
  -2   3   7       1368.92       1353.06       123.23 o                         
  -1   3   7       1518.99       1696.21       108.05 o                         
   0   3   7       1329.78       1123.80        90.83 o                         
   1   3   7       6910.05       7291.51       291.30 o                         
   2   3   7       1563.55       1319.57       102.09 o                         
   3   3   7       5981.35       6479.81       250.17 o                         
   4   3   7       5591.16       6237.93       266.82 o                         
   5   3   7       2840.53       2657.24       159.49 o                         
   6   3   7       3971.63       4261.21       197.24 o                         
   7   3   7      13437.45      14275.42       374.69 o                         
   8   3   7       1779.01       1651.57       153.71 o                         
   9   3   7       3463.58       3706.81       248.65 o                         
  10   3   7          7.64        -31.47        73.12 o                         
  11   3   7         79.52        -13.42        69.63 o                         
  12   3   7          6.84        -71.37        71.37 o                         
  13   3   7         20.21        -83.01        83.01 o                         
  14   3   7        616.71        149.30       139.21 o                         
  15   3   7         85.93       -126.92       126.92 o                         
  16   3   7       2160.04       1289.66       462.08 o                         
 -15   4   7       1760.12        884.41       268.98 o                         
 -14   4   7       7330.52       7132.82       640.60 o                         
 -13   4   7      15868.84      16635.46       965.85 o                         
 -12   4   7        666.73       1007.30       505.40 o                         
 -11   4   7      11133.69      11668.21       668.90 o                         
 -10   4   7      14304.35      14973.70       582.23 o                         
  -9   4   7          4.49        -74.71        74.71 o                         
  -8   4   7       5225.17       5384.31       355.10 o                         
  -7   4   7        817.69        777.04       125.71 o                         
  -6   4   7          4.58        -55.90        55.90 o                         
  -5   4   7       4894.79       5202.26       289.11 o                         
  -4   4   7       1889.24       1442.58       201.53 o                         
  -3   4   7        253.93        106.40        57.12 o                         
  -2   4   7      18121.20      18724.59       485.12 o                         
  -1   4   7       9077.57       9006.95       284.82 o                         
   0   4   7       4981.30       5358.69       194.69 o                         
   1   4   7      19880.85      20982.29       429.47 o                         
   2   4   7       2571.62       2569.97       167.49 o                         
   3   4   7       1447.06       1208.61       187.74 o                         
   4   4   7       1951.67       1731.55       195.09 o                         
   5   4   7        452.89        294.81        80.16 o                         
   6   4   7        336.52        198.31        69.82 o                         
   7   4   7       3207.05       3145.43       261.08 o                         
   8   4   7       3806.53       4082.85       254.52 o                         
   9   4   7       1342.06        627.38        97.96 o                         
  10   4   7      18041.08      19997.94       569.82 o                         
  11   4   7       9342.67       8978.69       445.92 o                         
  12   4   7       1808.49       1563.59       237.40 o                         
  13   4   7      12692.30      13584.39       589.50 o                         
  14   4   7       2113.28       1761.37       233.97 o                         
 -12   5   7       2590.63       2351.25      1260.79 o                         
 -11   5   7        481.31        212.46       140.16 o                         
 -10   5   7        192.06       -122.55       122.55 o                         
  -9   5   7        319.29         40.15       106.57 o                         
  -8   5   7          2.18        -90.17        90.17 o                         
  -7   5   7         65.82         68.12       111.73 o                         
  -6   5   7        987.83        995.81       174.18 o                         
  -5   5   7        464.60        210.07       105.38 o                         
  -4   5   7        209.32        -79.19        79.19 o                         
  -3   5   7          1.16        -66.06        66.06 o                         
  -2   5   7         11.62        -70.02        70.02 o                         
  -1   5   7        444.39        165.60        84.80 o                         
   0   5   7        205.70         75.11        60.06 o                         
   1   5   7          2.95        -33.14        47.86 o                         
   2   5   7       1343.86        864.14       114.81 o                         
   3   5   7         26.54        -47.16        72.79 o                         
   4   5   7       2670.24       3148.67       302.23 o                         
   5   5   7        191.12          4.61        67.13 o                         
   6   5   7       3542.85       3494.42       342.92 o                         
   7   5   7       1508.14       1495.64       201.77 o                         
   8   5   7          7.26        -94.92       112.64 o                         
   9   5   7        859.96        556.50       211.95 o                         
  10   5   7       1811.48       1791.46       208.85 o                         
  11   5   7       1450.27       1084.52       239.96 o                         
  -6   6   7          1.92       -217.35       217.35 o                         
  -5   6   7        812.27        561.90       205.24 o                         
  -4   6   7       4187.30       4408.80       490.13 o                         
  -3   6   7         19.69       -208.21       208.21 o                         
  -2   6   7       7044.41       7767.84       496.37 o                         
  -1   6   7       8164.17       9039.05       492.55 o                         
   0   6   7         14.14       -104.86       104.86 o                         
   1   6   7       7250.10       6435.13       400.78 o                         
   2   6   7       5070.85       5905.48       308.17 o                         
   3   6   7          2.50        -89.68        89.68 o                         
   4   6   7       2401.04       1860.73       327.55 o                         
   5   6   7       1366.14        976.08       257.62 o                         
 -19   0   8       2362.09       1491.35       712.76 o                         
 -18   0   8      11073.23      11200.74       695.33 o                         
 -17   0   8       2381.19       2044.25       295.42 o                         
 -16   0   8      11548.73      12598.44       889.02 o                         
 -15   0   8      17332.01      18664.16      1030.46 o                         
 -14   0   8         97.01          0.60        98.21 o                         
 -13   0   8      23068.30      24225.99       911.07 o                         
 -12   0   8      40179.09      40125.43      1161.03 o                         
 -11   0   8        547.98        368.90       105.72 o                         
 -10   0   8      22638.32      21737.87       750.91 o                         
  -9   0   8       1986.55       2466.70       243.28 o                         
  -8   0   8      12100.83      12974.73       516.73 o                         
  -7   0   8       3920.67       3910.07       345.09 o                         
  -6   0   8       5505.73       5140.15       307.93 o                         
  -5   0   8      66185.23      64620.93      3114.26 o                         
  -4   0   8        586.51        386.33       119.58 o                         
  -3   0   8      74145.94      74841.81      2543.53 o                         
  -2   0   8      33587.66      31470.62      1762.11 o                         
  -1   0   8       5784.21       5998.05       284.82 o                         
   0   0   8      75793.96      72537.48      1566.31 o                         
   1   0   8      35221.45      34922.63       696.64 o                         
   2   0   8       9174.60       9287.10       335.68 o                         
   3   0   8          2.84         47.34        39.53 o                         
   4   0   8        159.38        182.17        69.59 o                         
   5   0   8      35177.15      35556.61       770.31 o                         
   6   0   8      52253.46      52757.24      1214.69 o                         
   7   0   8      21874.45      23710.82       643.95 o                         
   8   0   8      89340.38      89570.68      1748.19 o                         
   9   0   8      56012.44      57732.38      1348.93 o                         
  10   0   8        136.10        186.49        81.07 o                         
  11   0   8      58790.83      63538.50      2154.06 o                         
  12   0   8      23625.66      26900.77       956.24 o                         
  13   0   8       5025.72       4962.41       453.19 o                         
  14   0   8      14766.32      15373.81      1653.29 o                         
  15   0   8       1790.69       1528.84       365.34 o                         
  16   0   8        106.73       -128.70       205.10 o                         
  17   0   8        728.42        338.85       245.55 o                         
  18   0   8        260.24         88.98       289.51 o                         
 -19   1   8        161.89       -122.45       122.45 o                         
 -18   1   8         16.05        -76.88       118.42 o                         
 -17   1   8        137.63         63.20       100.26 o                         
 -16   1   8          0.18        -50.52        50.52 o                         
 -15   1   8       4330.51       4491.35       274.63 o                         
 -14   1   8       4823.87       4826.96       294.75 o                         
 -13   1   8        954.64        759.38       110.40 o                         
 -12   1   8      17170.74      17101.43       452.33 o                         
 -11   1   8       4454.45       4634.29       247.52 o                         
 -10   1   8       5719.16       5632.95       267.36 o                         
  -9   1   8      42623.12      42006.95       715.49 o                         
  -8   1   8      25066.97      26632.58       523.82 o                         
  -7   1   8       3298.16       3166.00       162.26 o                         
  -6   1   8      25879.12      26406.11       473.97 o                         
  -5   1   8       2588.54       2460.36       147.13 o                         
  -4   1   8       2357.20       2206.70       159.24 o                         
  -3   1   8      15316.63      13990.30       319.34 o                         
  -2   1   8      18726.48      17758.52       341.85 o                         
  -1   1   8          0.38        -11.53        17.30 o                         
   0   1   8      10002.07      10202.83       217.61 o                         
   1   1   8       6903.73       6533.97       214.03 o                         
   2   1   8       1854.31       1800.71       114.88 o                         
   3   1   8       3158.45       3284.46       175.12 o                         
   4   1   8       5330.73       5275.96       247.69 o                         
   5   1   8       2363.69       2367.48       134.24 o                         
   6   1   8       3972.74       3841.66       204.22 o                         
   7   1   8       4990.20       4760.20       321.75 o                         
   8   1   8       1293.70        924.30       113.53 o                         
   9   1   8       5483.77       5784.32       249.91 o                         
  10   1   8       7994.25       8072.71       357.63 o                         
  11   1   8         96.07          2.06        44.27 o                         
  12   1   8      14248.29      14956.22       455.97 o                         
  13   1   8       6152.03       6570.62       334.88 o                         
  14   1   8       1627.49       1270.74       147.38 o                         
  15   1   8       5923.82       5855.10       375.80 o                         
  16   1   8       2083.32       2002.26       262.73 o                         
  17   1   8       1894.77       1618.18       229.02 o                         
 -18   2   8       3702.06       3407.84       331.18 o                         
 -17   2   8       6904.70       7251.80       410.03 o                         
 -16   2   8         66.68        129.30        79.08 o                         
 -15   2   8       8888.34       8621.48       394.61 o                         
 -14   2   8      16270.41      16880.63       949.40 o                         
 -13   2   8        880.14        717.64       117.63 o                         
 -12   2   8      13196.45      13934.67       459.78 o                         
 -11   2   8      14021.12      14745.49       444.71 o                         
 -10   2   8       1706.30       1524.26       141.82 o                         
  -9   2   8       3236.86       3482.74       183.35 o                         
  -8   2   8       4998.55       5430.00       220.21 o                         
  -7   2   8      25245.74      25275.75       469.07 o                         
  -6   2   8       7729.90       7739.15       252.13 o                         
  -5   2   8       1738.96       1979.73       109.45 o                         
  -4   2   8      80712.67      81330.58       867.63 o                         
  -3   2   8      94127.10      96032.24      1156.26 o                         
  -2   2   8       1688.13       1961.34       113.33 o                         
  -1   2   8      50008.74      48875.19       598.93 o                         
   0   2   8      16687.91      16554.39       328.90 o                         
   1   2   8        599.61        534.19        68.72 o                         
   2   2   8      52743.77      52814.14       740.62 o                         
   3   2   8      14432.79      14140.99       356.69 o                         
   4   2   8       2214.27       2029.90       147.18 o                         
   5   2   8       1385.07       1200.57       107.50 o                         
   6   2   8       4499.94       4393.48       236.21 o                         
   7   2   8        948.45        793.25       109.31 o                         
   8   2   8        567.64        477.86        87.92 o                         
   9   2   8       7982.34       7900.74       360.30 o                         
  10   2   8       5018.81       4377.78       280.47 o                         
  11   2   8       4191.51       4140.38       283.74 o                         
  12   2   8       6252.08       5584.27       368.90 o                         
  13   2   8       2344.79       2326.69       323.13 o                         
  14   2   8        705.98        279.23       108.32 o                         
  15   2   8        402.75        258.16        96.22 o                         
  16   2   8       2058.10       1859.39       523.01 o                         
  17   2   8       2959.79       2879.96       292.56 o                         
 -17   3   8       3475.95       3261.21       328.27 o                         
 -16   3   8        759.13        465.37       118.67 o                         
 -15   3   8       2666.03       1883.17       281.96 o                         
 -14   3   8        334.83        156.62        79.50 o                         
 -13   3   8        179.51         50.00        62.20 o                         
 -12   3   8        747.29        559.32        85.92 o                         
 -11   3   8        748.52        513.04        99.91 o                         
 -10   3   8        360.00        297.53        57.20 o                         
  -9   3   8       6502.99       7180.30       337.37 o                         
  -8   3   8        396.46        183.66        68.11 o                         
  -7   3   8       5981.70       5958.56       297.29 o                         
  -6   3   8       4878.85       5165.91       314.22 o                         
  -5   3   8        251.12        138.67        53.69 o                         
  -4   3   8        186.27         45.27        38.79 o                         
  -3   3   8       4398.50       4259.33       204.82 o                         
  -2   3   8      12819.41      13169.15       301.95 o                         
  -1   3   8       2362.41       2129.09       119.89 o                         
   0   3   8      48392.62      48473.44       646.11 o                         
   1   3   8      22433.53      22133.46       426.00 o                         
   2   3   8      18369.07      18831.99       395.25 o                         
   3   3   8      85085.98      87118.95      1109.11 o                         
   4   3   8       9487.75       9680.43       339.93 o                         
   5   3   8      19097.32      18518.05       464.40 o                         
   6   3   8      48514.96      51246.57       839.63 o                         
   7   3   8       3827.79       3872.33       231.57 o                         
   8   3   8       2125.29       2567.04       189.15 o                         
   9   3   8       9103.70       9716.95       403.22 o                         
  10   3   8       1789.53       1419.72       173.72 o                         
  11   3   8       1478.04       1101.75       188.98 o                         
  12   3   8         76.68        139.82        83.04 o                         
  13   3   8       1533.99       1006.99       149.76 o                         
  14   3   8       9824.15      10726.27       511.48 o                         
  15   3   8       1045.61        655.33       177.30 o                         
 -15   4   8          2.40        -49.99       158.86 o                         
 -14   4   8        363.64         72.84       228.49 o                         
 -13   4   8        734.46        431.11       178.10 o                         
 -12   4   8       1774.04       1625.02       330.57 o                         
 -11   4   8        971.09        882.95       138.55 o                         
 -10   4   8       2553.55       2207.51       268.34 o                         
  -9   4   8        170.23         70.66        79.48 o                         
  -8   4   8         28.64         -0.14        64.23 o                         
  -7   4   8       1465.39       1184.84       269.78 o                         
  -6   4   8        724.17        709.65       117.25 o                         
  -5   4   8       1529.90       1498.19       166.59 o                         
  -4   4   8       7908.01       8727.89       359.33 o                         
  -3   4   8        463.52        363.28        81.22 o                         
  -2   4   8       1371.63       1024.53       131.10 o                         
  -1   4   8       3275.52       3493.04       174.33 o                         
   0   4   8       1050.82       1024.61        95.53 o                         
   1   4   8       3668.60       4133.10       195.68 o                         
   2   4   8       7916.49       8376.99       278.52 o                         
   3   4   8        170.53          5.62        51.31 o                         
   4   4   8       3026.17       3562.40       236.88 o                         
   5   4   8       9462.65       9757.92       433.80 o                         
   6   4   8       4290.31       4794.33       332.25 o                         
   7   4   8       2511.97       2345.96       400.72 o                         
   8   4   8       6903.75       7651.36       398.71 o                         
   9   4   8        155.78         10.57        72.30 o                         
  10   4   8        800.90        515.77       119.11 o                         
  11   4   8       3771.25       3601.57       331.03 o                         
  12   4   8       3245.72       4116.39       527.69 o                         
  13   4   8        574.28        377.64       178.51 o                         
 -12   5   8      11992.00      13499.09       829.38 o                         
 -11   5   8       5581.08       5694.54       465.51 o                         
 -10   5   8       4252.74       4229.69       535.67 o                         
  -9   5   8      21338.20      23930.85       943.55 o                         
  -8   5   8       8314.18       8807.99       449.82 o                         
  -7   5   8       5121.81       5906.92       364.47 o                         
  -6   5   8      23087.85      25396.76       705.65 o                         
  -5   5   8       4520.54       4798.46       336.33 o                         
  -4   5   8       1545.25       1178.50       149.42 o                         
  -3   5   8       2655.27       2384.82       240.10 o                         
  -2   5   8       1371.70       1051.06       163.08 o                         
  -1   5   8          6.72        -79.19        79.19 o                         
   0   5   8        113.46         60.63        66.03 o                         
   1   5   8        354.31        207.56        61.93 o                         
   2   5   8       6614.99       6476.57       311.67 o                         
   3   5   8       3068.10       2502.09       269.32 o                         
   4   5   8          5.79        -67.63        98.41 o                         
   5   5   8       5552.53       5016.90       335.48 o                         
   6   5   8        711.73        642.65       127.95 o                         
   7   5   8       1401.79       1368.89       271.89 o                         
   8   5   8        795.05        450.27       118.95 o                         
   9   5   8        269.81        129.19       136.30 o                         
  10   5   8       1678.16        739.45       185.06 o                         
  -6   6   8       1045.67       1216.57       309.67 o                         
  -5   6   8       2447.32       2441.42       364.94 o                         
  -4   6   8         61.48         37.45       128.11 o                         
  -3   6   8        445.34        -46.68       139.98 o                         
  -2   6   8       2967.61       3156.75       388.54 o                         
  -1   6   8          4.04         17.49       107.18 o                         
   0   6   8       1722.94       1528.98       290.96 o                         
   1   6   8          1.45        -66.29       133.06 o                         
   2   6   8        179.83         98.09        88.67 o                         
   3   6   8        706.24         56.34       169.46 o                         
   4   6   8         10.24        -30.87       118.00 o                         
 -19   1   9       1999.08       1582.14       245.62 o                         
 -18   1   9       1045.35       1081.37       174.09 o                         
 -17   1   9        664.43        226.06       106.47 o                         
 -16   1   9        148.12          9.33        72.37 o                         
 -15   1   9       2795.68       2833.64       225.90 o                         
 -14   1   9       6292.86       6548.11       353.86 o                         
 -13   1   9      17415.61      17710.55       480.92 o                         
 -12   1   9         96.27        130.51        51.88 o                         
 -11   1   9      20576.30      21310.60       527.67 o                         
 -10   1   9      27467.63      27999.95       589.74 o                         
  -9   1   9       2015.26       1993.75       153.35 o                         
  -8   1   9      27591.28      27409.58       534.99 o                         
  -7   1   9      21099.64      21584.80       494.01 o                         
  -6   1   9       3217.35       3768.84       177.72 o                         
  -5   1   9          9.12          7.49        27.29 o                         
  -4   1   9          2.30        -10.48        21.85 o                         
  -3   1   9       5902.79       6146.87       220.40 o                         
  -2   1   9      14588.40      14565.61       340.73 o                         
  -1   1   9      21982.57      21986.06       405.33 o                         
   0   1   9       4200.17       4461.08       146.08 o                         
   1   1   9      51070.94      48730.50       692.06 o                         
   2   1   9      32984.77      30944.93       566.96 o                         
   3   1   9      27640.21      28204.09       615.03 o                         
   4   1   9      44511.65      43012.96       777.23 o                         
   5   1   9      14664.35      14670.09       430.91 o                         
   6   1   9       1185.05       1047.90       119.64 o                         
   7   1   9       3147.22       2627.19       184.95 o                         
   8   1   9        120.09         62.10        46.67 o                         
   9   1   9        868.72        605.43        87.86 o                         
  10   1   9       7313.41       7871.88       350.47 o                         
  11   1   9       1661.36       1262.43       156.94 o                         
  12   1   9       9000.34       9496.38       408.10 o                         
  13   1   9      17566.78      18462.51       583.70 o                         
  14   1   9       6625.42       7218.94       429.59 o                         
  15   1   9       2652.10       2418.17       263.46 o                         
  16   1   9      11263.14      11918.76       591.00 o                         
  17   1   9        280.53        155.34       131.35 o                         
 -18   2   9        418.23         -1.91       131.35 o                         
 -17   2   9       3920.13       4133.17       378.97 o                         
 -16   2   9       8420.96       8988.29       409.47 o                         
 -15   2   9         80.62        -24.09        69.14 o                         
 -14   2   9       7134.78       8045.28       380.61 o                         
 -13   2   9       6815.74       6803.07       335.55 o                         
 -12   2   9         79.38         64.01        55.01 o                         
 -11   2   9         25.73        -54.78        54.78 o                         
 -10   2   9          8.25        -42.35        42.35 o                         
  -9   2   9        561.62        287.80        69.32 o                         
  -8   2   9       1006.78        763.68       125.03 o                         
  -7   2   9       4530.84       4486.69       185.36 o                         
  -6   2   9       1378.01       1108.72       120.56 o                         
  -5   2   9      33841.09      34781.88       503.27 o                         
  -4   2   9      24131.84      24737.95       402.70 o                         
  -3   2   9        431.99        503.94        70.58 o                         
  -2   2   9      10169.61       9793.95       251.81 o                         
  -1   2   9       1088.92       1192.22       128.48 o                         
   0   2   9       1235.80       1362.71        88.88 o                         
   1   2   9       5977.55       6069.94       227.82 o                         
   2   2   9       1722.86       1752.97       129.16 o                         
   3   2   9        179.57        104.64        42.96 o                         
   4   2   9      11953.81      12180.36       346.68 o                         
   5   2   9       7315.25       7275.29       281.67 o                         
   6   2   9       2102.10       1917.76       207.26 o                         
   7   2   9      26308.43      26510.84       630.30 o                         
   8   2   9       6056.24       6390.13       314.80 o                         
   9   2   9       1373.74       1253.79       175.17 o                         
  10   2   9       9885.24      10486.83       758.59 o                         
  11   2   9       1528.55        685.52       124.80 o                         
  12   2   9       1177.54        776.40       182.93 o                         
  13   2   9       1779.23       1105.76       167.65 o                         
  14   2   9         11.86        -31.50        85.88 o                         
  15   2   9        123.80         85.16       104.72 o                         
  16   2   9       1114.98        413.64       177.80 o                         
 -17   3   9        464.83         54.40       110.71 o                         
 -16   3   9         30.52        -78.09        78.09 o                         
 -15   3   9          5.18        -97.55        97.55 o                         
 -14   3   9       1263.43        882.94       132.40 o                         
 -13   3   9       2163.07       1607.33       166.35 o                         
 -12   3   9       2390.00       2671.08       185.17 o                         
 -11   3   9       3390.43       3957.80       287.40 o                         
 -10   3   9       4689.96       4661.36       260.91 o                         
  -9   3   9         56.34          4.81        50.72 o                         
  -8   3   9       4457.26       4801.22       277.03 o                         
  -7   3   9       2499.32       2588.28       202.56 o                         
  -6   3   9       4239.15       4514.31       287.89 o                         
  -5   3   9        177.04         60.78        42.81 o                         
  -4   3   9         25.86        -38.62        38.62 o                         
  -3   3   9         30.10        110.64        38.59 o                         
  -2   3   9        267.24        264.75        45.86 o                         
  -1   3   9       3825.02       4074.83       168.43 o                         
   0   3   9        563.05        347.86        52.81 o                         
   1   3   9      12930.32      12756.19       324.83 o                         
   2   3   9       7619.17       7430.67       280.78 o                         
   3   3   9        183.79        148.85        51.54 o                         
   4   3   9        157.64         83.81        48.55 o                         
   5   3   9       2912.08       3168.91       204.73 o                         
   6   3   9        928.71        751.56        95.65 o                         
   7   3   9       1273.58       1238.04       185.78 o                         
   8   3   9        654.61        304.68        86.86 o                         
   9   3   9       3886.90       4171.60       336.02 o                         
  10   3   9       3246.27       3119.03       309.70 o                         
  11   3   9          0.93        109.23       121.58 o                         
  12   3   9       6341.51       6435.06       337.59 o                         
  13   3   9        928.58        605.56       135.36 o                         
  14   3   9        286.35        -37.66       123.52 o                         
  15   3   9       1883.04       1223.62       190.60 o                         
 -15   4   9         20.53        -14.56       191.27 o                         
 -14   4   9       4234.44       1948.53       369.09 o                         
 -13   4   9       2435.98       1105.48       457.31 o                         
 -12   4   9        449.13        276.81       135.78 o                         
 -11   4   9         39.53        -89.88        89.88 o                         
 -10   4   9       1257.93       1213.18       192.36 o                         
  -9   4   9          1.61          2.73        94.49 o                         
  -8   4   9       8795.51       9490.67       439.09 o                         
  -7   4   9      17872.49      18431.82       556.69 o                         
  -6   4   9        272.59        157.43        73.46 o                         
  -5   4   9      28719.71      30578.01       808.46 o                         
  -4   4   9      15157.26      16988.83       641.12 o                         
  -3   4   9        453.79        475.29        90.67 o                         
  -2   4   9      26688.73      27413.31       563.95 o                         
  -1   4   9      14536.24      14993.44       362.14 o                         
   0   4   9        265.42        146.35        52.01 o                         
   1   4   9       2504.39       2401.96       157.51 o                         
   2   4   9         51.77        -37.92        51.79 o                         
   3   4   9         33.40         22.98        58.14 o                         
   4   4   9       3188.06       3077.07       238.43 o                         
   5   4   9       1904.86       1836.49       287.82 o                         
   6   4   9        868.55        606.29       122.81 o                         
   7   4   9      18616.53      19223.55       626.57 o                         
   8   4   9       3968.55       3717.18       299.26 o                         
   9   4   9       1921.66       1614.96       246.35 o                         
  10   4   9       7902.49       8123.48       493.70 o                         
  11   4   9        788.89          6.24       129.77 o                         
  12   4   9        546.88        191.15       173.35 o                         
  13   4   9         70.33       -148.73       148.73 o                         
 -11   5   9       1508.44       1360.85       357.65 o                         
 -10   5   9       1026.69        810.74       577.61 o                         
  -9   5   9       1181.62        931.14       162.54 o                         
  -8   5   9        671.44        340.22       119.16 o                         
  -7   5   9         18.40        -59.06        88.57 o                         
  -6   5   9       1934.79       1670.01       322.58 o                         
  -5   5   9       1431.53       1130.20       162.06 o                         
  -4   5   9       1042.80        934.09       141.18 o                         
  -3   5   9       4707.66       5076.26       344.35 o                         
  -2   5   9          1.73        -59.46        75.62 o                         
  -1   5   9       2042.94       1760.79       249.69 o                         
   0   5   9        168.18        -34.51        49.10 o                         
   1   5   9        169.17         29.36        59.75 o                         
   2   5   9       3019.67       2723.50       193.50 o                         
   3   5   9       1865.86       1603.04       211.94 o                         
   4   5   9        254.78         -0.69        94.26 o                         
   5   5   9         23.93        -63.74        88.55 o                         
   6   5   9        109.24        -63.24       128.05 o                         
   7   5   9        419.91        117.54       144.07 o                         
   8   5   9          4.44         63.75       128.48 o                         
   9   5   9       1079.90        495.58       162.63 o                         
  10   5   9         95.57         25.92       148.05 o                         
  -5   6   9       3103.39       2221.20       465.15 o                         
  -4   6   9       2096.34       1791.10       239.59 o                         
  -3   6   9         73.08       -155.14       231.31 o                         
  -2   6   9       2042.41       1325.86       280.81 o                         
  -1   6   9        322.59        221.95       165.39 o                         
   0   6   9        147.56        141.17       135.29 o                         
   1   6   9          8.21       -118.45       118.45 o                         
   2   6   9        338.54        -76.44       182.02 o                         
   3   6   9        556.41        214.63       146.42 o                         
 -19   0  10         12.73       -125.19       155.50 o                         
 -18   0  10      22930.31      25285.50      1197.91 o                         
 -17   0  10      23380.04      24910.13       949.21 o                         
 -16   0  10        706.48        523.42       201.44 o                         
 -15   0  10       5985.47       6201.34       429.20 o                         
 -14   0  10      15932.22      16975.69       963.67 o                         
 -13   0  10       1466.10       1129.72       259.30 o                         
 -12   0  10         25.38        -28.10        63.07 o                         
 -11   0  10       2031.45       2236.19       270.51 o                         
 -10   0  10      20364.67      21289.52       856.57 o                         
  -9   0  10      45402.79      43415.92      1100.75 o                         
  -8   0  10        136.81         -4.10        75.01 o                         
  -7   0  10      50565.53      50925.93      1268.11 o                         
  -6   0  10      99781.91     101483.03      2261.12 o                         
  -5   0  10        189.73        164.81        88.81 o                         
  -4   0  10      79046.27      77892.67      1835.33 o                         
  -3   0  10      57555.88      57826.78      1504.58 o                         
  -2   0  10      19556.00      19624.57       796.19 o                         
  -1   0  10      25120.97      24183.95       521.19 o                         
   0   0  10       4274.90       4450.06       217.48 o                         
   1   0  10      14753.69      14525.36       553.71 o                         
   2   0  10        982.02       1128.06       148.50 o                         
   3   0  10      21679.67      22809.66       605.88 o                         
   4   0  10      30444.60      28518.52      1188.89 o                         
   5   0  10       6961.17       6515.52       322.96 o                         
   6   0  10      49597.55      50590.91      1031.96 o                         
   7   0  10       7030.08       7147.43       370.49 o                         
   8   0  10       1229.90       1230.19       171.29 o                         
   9   0  10       8657.16       8792.14       437.38 o                         
  10   0  10      17377.92      17381.68       649.24 o                         
  11   0  10       1761.64       1572.51       281.47 o                         
  12   0  10        485.04        373.57       107.64 o                         
  13   0  10        870.17        767.34       164.09 o                         
  14   0  10      18961.03      22728.50      1096.74 o                         
  15   0  10       5916.30       6393.49       929.12 o                         
  16   0  10       5543.84       5281.05       526.45 o                         
  17   0  10      17661.26      19690.55       906.95 o                         
 -19   1  10        719.43        518.85       141.01 o                         
 -18   1  10       1317.37        753.49       169.81 o                         
 -17   1  10         42.59        -76.85        77.02 o                         
 -16   1  10        431.70        197.69        80.76 o                         
 -15   1  10          1.92        -22.77        63.68 o                         
 -14   1  10         68.65        -45.40        50.80 o                         
 -13   1  10         54.66         28.55        50.03 o                         
 -12   1  10        397.49        235.31        63.78 o                         
 -11   1  10          3.90        -40.70        47.97 o                         
 -10   1  10        123.66        132.00        46.73 o                         
  -9   1  10       4718.30       4291.31       234.76 o                         
  -8   1  10        211.70        153.12        60.25 o                         
  -7   1  10       4316.54       4715.45       268.81 o                         
  -6   1  10      15127.39      14880.12       366.34 o                         
  -5   1  10       5257.11       5060.93       208.59 o                         
  -4   1  10       5858.80       5407.31       210.86 o                         
  -3   1  10      36909.09      38357.40       582.45 o                         
  -2   1  10       5794.58       5595.29       195.71 o                         
  -1   1  10      16076.19      16268.24       319.25 o                         
   0   1  10      71667.30      70062.91       955.68 o                         
   1   1  10      19747.92      19684.70       397.04 o                         
   2   1  10       7383.01       7198.25       267.57 o                         
   3   1  10      31898.74      29869.64       761.33 o                         
   4   1  10       5204.24       5645.89       268.57 o                         
   5   1  10      16411.96      16403.52       438.59 o                         
   6   1  10      16741.96      16422.44       449.77 o                         
   7   1  10       3699.00       3908.18       200.54 o                         
   8   1  10        350.72        169.59        49.54 o                         
   9   1  10        396.68        383.93        85.92 o                         
  10   1  10       1794.21       1739.01       168.12 o                         
  11   1  10        719.75        409.51        91.12 o                         
  12   1  10        245.59        206.44        85.92 o                         
  13   1  10       1018.27        753.75       157.44 o                         
  14   1  10       1648.64       1099.99       175.47 o                         
  15   1  10       2061.33       1520.08       305.04 o                         
  16   1  10       1439.82        854.25       220.04 o                         
  17   1  10         10.43       -119.74       119.74 o                         
 -18   2  10       9011.96       9065.18       579.59 o                         
 -17   2  10         55.89        -25.27        91.86 o                         
 -16   2  10       7679.40       8058.55       398.53 o                         
 -15   2  10       3375.13       3256.22       268.24 o                         
 -14   2  10        378.53        146.96        96.88 o                         
 -13   2  10       2449.26       2468.08       206.04 o                         
 -12   2  10        175.37        101.68        63.44 o                         
 -11   2  10       6429.94       6410.98       298.88 o                         
 -10   2  10       2937.39       2929.33       204.29 o                         
  -9   2  10      20920.73      21429.97       530.65 o                         
  -8   2  10      13284.66      12924.60       451.06 o                         
  -7   2  10        340.18        184.50        51.29 o                         
  -6   2  10      15815.93      15646.43       331.23 o                         
  -5   2  10      36302.56      37010.51       540.06 o                         
  -4   2  10       1984.79       1974.54       125.41 o                         
  -3   2  10      17966.46      17356.79       377.61 o                         
  -2   2  10      17159.71      18177.41       407.57 o                         
  -1   2  10        868.20        545.73        70.16 o                         
   0   2  10       4024.90       4448.07       218.20 o                         
   1   2  10      30621.00      30605.62       554.25 o                         
   2   2  10      21445.07      21249.32       459.36 o                         
   3   2  10       9541.25       9768.29       311.95 o                         
   4   2  10        635.00        532.58        74.49 o                         
   5   2  10      51416.67      51933.37       964.50 o                         
   6   2  10      36724.20      37792.39       824.94 o                         
   7   2  10       9049.69       9021.91       369.71 o                         
   8   2  10      30545.79      31037.94       720.37 o                         
   9   2  10       3911.82       4323.18       289.29 o                         
  10   2  10       2577.37       2282.69       254.26 o                         
  11   2  10      18675.47      19259.23       615.17 o                         
  12   2  10       1032.59        610.65       143.51 o                         
  13   2  10       2862.33       2896.01       329.89 o                         
  14   2  10        109.62         16.16        94.40 o                         
  15   2  10       2050.60       1259.48       204.08 o                         
  16   2  10         92.64       -158.84       158.84 o                         
 -16   3  10       1293.15        737.59       155.73 o                         
 -15   3  10      13239.11      13710.31       727.85 o                         
 -14   3  10       8339.31       8357.75       443.29 o                         
 -13   3  10       8559.14       8125.91       345.48 o                         
 -12   3  10      36684.36      37526.02       733.79 o                         
 -11   3  10       8465.92       8494.82       326.85 o                         
 -10   3  10      12968.22      13324.73       393.92 o                         
  -9   3  10      37122.17      37783.46       831.38 o                         
  -8   3  10       2803.74       2616.28       208.06 o                         
  -7   3  10       4122.88       4172.87       251.81 o                         
  -6   3  10      13261.20      13939.20       438.20 o                         
  -5   3  10       1054.28        722.18        80.53 o                         
  -4   3  10        109.91        -12.97        36.13 o                         
  -3   3  10        368.50        339.45        48.70 o                         
  -2   3  10         83.23         38.06        32.41 o                         
  -1   3  10      12240.74      11936.82       302.81 o                         
   0   3  10       3655.03       3898.33       167.00 o                         
   1   3  10        288.24        317.53        51.09 o                         
   2   3  10       5852.99       6413.25       276.65 o                         
   3   3  10        992.82        575.69        79.64 o                         
   4   3  10       4296.66       4312.05       230.52 o                         
   5   3  10          8.47         32.29        43.08 o                         
   6   3  10       9965.30      10402.42       373.65 o                         
   7   3  10       2669.05       2648.23       227.24 o                         
   8   3  10       4628.78       5285.74       368.32 o                         
   9   3  10      20506.82      21642.67       927.04 o                         
  10   3  10       1811.13       1334.65       192.15 o                         
  11   3  10      15563.54      16836.26       595.87 o                         
  12   3  10      23887.35      25590.46       819.97 o                         
  13   3  10       1422.54        992.38       186.27 o                         
  14   3  10       7404.66       7496.31       577.82 o                         
  15   3  10      11844.41      13817.79      1105.51 o                         
 -14   4  10       3354.24       2694.08       436.67 o                         
 -13   4  10       3845.19       4871.90       545.78 o                         
 -12   4  10        575.44        623.46       184.34 o                         
 -11   4  10       1925.55       1616.73       371.79 o                         
 -10   4  10       3169.88       2668.30       297.03 o                         
  -9   4  10       1356.73       1184.31       161.70 o                         
  -8   4  10       2905.15       3705.56       306.60 o                         
  -7   4  10       3179.64       3392.17       247.66 o                         
  -6   4  10          1.34        -54.92        54.92 o                         
  -5   4  10       1577.60       1150.30       133.83 o                         
  -4   4  10       5667.71       6315.70       316.70 o                         
  -3   4  10       1465.71       1309.06       152.32 o                         
  -2   4  10        864.08        563.92        78.15 o                         
  -1   4  10       1102.93       1118.62       100.70 o                         
   0   4  10        472.55        294.20        61.33 o                         
   1   4  10       2779.12       2677.19       166.74 o                         
   2   4  10       1862.00       1653.41       198.83 o                         
   3   4  10        791.35        836.08       129.57 o                         
   4   4  10       1487.19       1170.11       253.80 o                         
   5   4  10        802.12        421.88       117.17 o                         
   6   4  10        223.99         29.08        82.97 o                         
   7   4  10       1699.62       1131.29       264.65 o                         
   8   4  10       3103.26       2675.63       248.46 o                         
   9   4  10         30.45        -12.89        80.32 o                         
  10   4  10       4269.24       5311.98       526.20 o                         
  11   4  10       1682.73       1233.68       202.96 o                         
  12   4  10          0.01       -175.90       175.90 o                         
  13   4  10       1505.43       1274.86       232.26 o                         
 -11   5  10       1397.89       1593.46       588.77 o                         
 -10   5  10        831.88        502.29       210.26 o                         
  -9   5  10        308.33        -58.92       121.73 o                         
  -8   5  10         34.02        -82.03        96.23 o                         
  -7   5  10        143.52        175.07       104.51 o                         
  -6   5  10       1928.26       1480.04       180.64 o                         
  -5   5  10       1063.24       1054.89       191.98 o                         
  -4   5  10       4856.93       4402.74       298.74 o                         
  -3   5  10      20989.39      23118.49       647.15 o                         
  -2   5  10       4351.78       4498.02       295.42 o                         
  -1   5  10      12585.65      13435.40       455.69 o                         
   0   5  10      30329.03      33169.75       719.08 o                         
   1   5  10       4277.13       4672.29       247.20 o                         
   2   5  10      10130.81      10514.10       365.98 o                         
   3   5  10      19519.74      19884.42       884.28 o                         
   4   5  10       1727.70       1037.88       226.37 o                         
   5   5  10       2097.68       1969.59       304.38 o                         
   6   5  10       4760.30       4662.82       370.18 o                         
   7   5  10       1447.23        960.44       184.32 o                         
   8   5  10       1609.23        970.73       197.71 o                         
   9   5  10        582.37       -160.71       160.71 o                         
  -4   6  10       5351.19       6488.95       544.07 o                         
  -3   6  10        404.88        -88.43       139.13 o                         
  -2   6  10        743.66        343.16       171.66 o                         
  -1   6  10       2208.53       2038.94       421.43 o                         
   0   6  10         91.86        -53.32       144.48 o                         
   1   6  10       4476.29       3826.29       373.91 o                         
   2   6  10        715.28        477.55       171.97 o                         
 -18   1  11         96.69        -91.40        91.40 o                         
 -17   1  11       5847.07       6130.21       403.79 o                         
 -16   1  11       6492.95       6907.63       397.37 o                         
 -15   1  11        188.63         56.93        63.70 o                         
 -14   1  11      19152.48      20731.47       863.51 o                         
 -13   1  11      32491.95      33604.95       783.59 o                         
 -12   1  11       2462.93       2513.72       234.74 o                         
 -11   1  11       7731.93       7630.05       311.30 o                         
 -10   1  11       5103.94       4775.53       247.08 o                         
  -9   1  11         62.71        -24.33        41.52 o                         
  -8   1  11        893.05        764.37        96.65 o                         
  -7   1  11        504.79        229.02        68.56 o                         
  -6   1  11        313.78        265.46        50.53 o                         
  -5   1  11      27148.38      26974.44       525.34 o                         
  -4   1  11      32980.57      33274.80       583.90 o                         
  -3   1  11       5767.29       6193.31       213.65 o                         
  -2   1  11      50269.13      51032.04       651.02 o                         
  -1   1  11      40278.84      39531.93       848.97 o                         
   0   1  11         15.61          7.35        27.73 o                         
   1   1  11      39486.23      37549.60       661.84 o                         
   2   1  11       5666.93       5323.92       252.91 o                         
   3   1  11        640.33        416.41        65.94 o                         
   4   1  11         55.96         46.92        41.77 o                         
   5   1  11        121.20         73.91        41.17 o                         
   6   1  11       4814.98       4961.24       260.28 o                         
   7   1  11      19609.68      19480.40       482.42 o                         
   8   1  11       8700.58       8482.68       308.10 o                         
   9   1  11       7478.31       7940.89       316.82 o                         
  10   1  11      34317.95      37378.58       767.10 o                         
  11   1  11       3189.73       3416.18       241.79 o                         
  12   1  11       7320.49       7809.71       353.12 o                         
  13   1  11       7918.19       7814.16       403.04 o                         
  14   1  11       1610.62        981.68       184.05 o                         
  15   1  11        480.80       -120.90       120.90 o                         
  16   1  11        739.85        295.67       116.23 o                         
 -18   2  11        268.77        -42.59       154.40 o                         
 -17   2  11       1555.64       1189.18       204.98 o                         
 -16   2  11        699.57        501.46       109.02 o                         
 -15   2  11         88.93         59.57        69.65 o                         
 -14   2  11         62.01         20.57        66.41 o                         
 -13   2  11       1239.42        878.39       121.13 o                         
 -12   2  11        304.61        187.94        72.09 o                         
 -11   2  11       6829.85       7333.76       319.26 o                         
 -10   2  11      12272.72      13433.25       412.58 o                         
  -9   2  11         45.58        158.02        59.84 o                         
  -8   2  11      17859.41      17976.88       516.67 o                         
  -7   2  11      12340.29      12507.97       298.64 o                         
  -6   2  11        653.88        454.85        54.65 o                         
  -5   2  11      16585.48      16344.22       374.88 o                         
  -4   2  11       2111.69       2010.05       128.39 o                         
  -3   2  11       2136.69       2477.53       146.09 o                         
  -2   2  11       1526.82       1702.79       133.75 o                         
  -1   2  11       2414.26       2706.69       143.64 o                         
   0   2  11       1121.35       1177.44       108.35 o                         
   1   2  11       6474.06       6254.78       249.42 o                         
   2   2  11       7398.90       7776.30       298.22 o                         
   3   2  11        434.84        299.64        60.31 o                         
   4   2  11       9528.78       9760.15       326.60 o                         
   5   2  11       5655.55       5791.53       311.13 o                         
   6   2  11       3717.98       4315.32       261.54 o                         
   7   2  11       4951.24       4973.05       288.17 o                         
   8   2  11       2068.68       2809.41       307.00 o                         
   9   2  11        514.91        327.14        99.17 o                         
  10   2  11        218.10        -25.21        89.47 o                         
  11   2  11        194.28        -64.37        64.37 o                         
  12   2  11        687.54        369.67       131.58 o                         
  13   2  11       3502.98       3457.46       304.33 o                         
  14   2  11       1395.36       1092.06       186.68 o                         
  15   2  11       1912.95       1602.99       237.87 o                         
  16   2  11       7820.02       7216.61       597.11 o                         
 -16   3  11       1837.96       1230.67       264.44 o                         
 -15   3  11        698.70        502.34       178.22 o                         
 -14   3  11       1397.97        830.98       156.25 o                         
 -13   3  11       7310.68       7383.66       371.49 o                         
 -12   3  11         35.62        -23.35        58.23 o                         
 -11   3  11        610.44        269.81        90.30 o                         
 -10   3  11       2414.16       2609.58       256.81 o                         
  -9   3  11       4215.01       4106.20       266.24 o                         
  -8   3  11          9.15        -47.88        47.88 o                         
  -7   3  11        103.88         -1.57        48.40 o                         
  -6   3  11       1272.91       1116.77       123.79 o                         
  -5   3  11      11943.70      12789.46       301.37 o                         
  -4   3  11       3162.32       3104.63       152.07 o                         
  -3   3  11       9700.97      10440.25       278.48 o                         
  -2   3  11       4781.70       4788.73       218.75 o                         
  -1   3  11       2877.96       2868.86       151.45 o                         
   0   3  11       2471.30       2946.57       197.01 o                         
   1   3  11      10352.59      10343.03       376.79 o                         
   2   3  11       1571.68       1536.74       156.14 o                         
   3   3  11        910.56        752.44       121.60 o                         
   4   3  11        402.43        254.24        65.54 o                         
   5   3  11          9.65        -32.54        48.29 o                         
   6   3  11        948.60        565.18        92.11 o                         
   7   3  11         90.75        -21.00        83.73 o                         
   8   3  11       2491.57       2427.87       274.20 o                         
   9   3  11        115.57         55.28        92.37 o                         
  10   3  11       5000.92       4917.45       375.78 o                         
  11   3  11       1484.70       1142.22       164.78 o                         
  12   3  11        372.61        119.33       109.46 o                         
  13   3  11        809.47        523.48       187.88 o                         
  14   3  11       1901.22       1526.70       300.52 o                         
 -14   4  11        416.19       -156.91       192.42 o                         
 -13   4  11        523.33       -116.60       202.73 o                         
 -12   4  11          0.39       -127.84       127.84 o                         
 -11   4  11       3386.95       3320.22       378.00 o                         
 -10   4  11       6152.74       6752.35       383.50 o                         
  -9   4  11         53.64        -44.36        68.31 o                         
  -8   4  11      13057.57      13937.60       523.92 o                         
  -7   4  11       8621.94       8159.81       389.05 o                         
  -6   4  11         10.02        -46.64        58.67 o                         
  -5   4  11       6556.90       6280.48       324.78 o                         
  -4   4  11       1590.75       1093.63       133.28 o                         
  -3   4  11        697.56        454.56        88.32 o                         
  -2   4  11        131.37         16.71        51.19 o                         
  -1   4  11        965.97        765.73        90.63 o                         
   0   4  11        350.53        264.54        57.16 o                         
   1   4  11      16551.27      18092.33       464.96 o                         
   2   4  11      10266.96      10803.48       453.09 o                         
   3   4  11       3128.53       2939.48       255.56 o                         
   4   4  11      34456.27      36444.59       930.19 o                         
   5   4  11       8067.87       8815.41       421.15 o                         
   6   4  11       4428.17       5003.92       324.77 o                         
   7   4  11      18388.90      19750.86       570.25 o                         
   8   4  11       1629.41       1074.67       153.29 o                         
   9   4  11       1671.00       1127.32       193.71 o                         
  10   4  11        988.54        613.10       175.07 o                         
  11   4  11          7.33        -62.85       167.58 o                         
  12   4  11        452.57        -23.34       167.36 o                         
 -11   5  11        485.17        748.34       241.30 o                         
 -10   5  11        410.50       -108.41       155.09 o                         
  -9   5  11        314.08         36.77       178.27 o                         
  -8   5  11        293.17         68.26       126.02 o                         
  -7   5  11         65.33        -30.90       107.54 o                         
  -6   5  11        323.77        177.14        97.64 o                         
  -5   5  11        122.99         43.76       101.11 o                         
  -4   5  11        307.43        149.69        99.94 o                         
  -3   5  11        326.37        241.13        99.83 o                         
  -2   5  11       3722.84       3981.57       285.73 o                         
  -1   5  11         30.42         58.88        75.56 o                         
   0   5  11       2769.58       2842.06       236.94 o                         
   1   5  11        228.13         50.46        64.08 o                         
   2   5  11        722.47        374.34       107.97 o                         
   3   5  11       1222.90       1048.42       207.50 o                         
   4   5  11       1006.60        828.97       166.40 o                         
   5   5  11        540.52        575.41       148.37 o                         
   6   5  11       1965.82       2161.15       444.19 o                         
   7   5  11       1315.72        752.07       306.26 o                         
   8   5  11       1533.25       1407.80       483.16 o                         
   9   5  11        290.21       -119.21       138.45 o                         
  -3   6  11         69.63        297.74       404.41 o                         
  -2   6  11        524.82         44.93       310.39 o                         
  -1   6  11        130.64       -132.75       132.75 o                         
   0   6  11        205.81        -84.49       141.38 o                         
   1   6  11        546.61         94.73       740.33 o                         
 -18   0  12       4849.74       5606.78       509.00 o                         
 -17   0  12       2277.61       2278.87       436.69 o                         
 -16   0  12       5804.91       6179.47       404.59 o                         
 -15   0  12       2050.45       1830.03       434.42 o                         
 -14   0  12       5074.91       5353.63       371.76 o                         
 -13   0  12       1753.47       1886.94       372.50 o                         
 -12   0  12      26822.87      28494.33       775.65 o                         
 -11   0  12      57584.98      57771.20      1436.94 o                         
 -10   0  12       2689.37       2398.68       281.16 o                         
  -9   0  12      58509.99      59751.23      1382.01 o                         
  -8   0  12       8674.71       8103.39       468.80 o                         
  -7   0  12       4602.85       4446.51       340.18 o                         
  -6   0  12      28167.39      28565.03      1453.26 o                         
  -5   0  12      37709.82      37953.42      1262.79 o                         
  -4   0  12       8349.34       6376.37       663.14 o                         
  -3   0  12         96.86         12.96       140.24 o                         
  -2   0  12       4162.20       4580.17       418.94 o                         
  -1   0  12      59449.04      59667.31      1532.87 o                         
   0   0  12      30543.23      29363.16      1000.51 o                         
   1   0  12      27299.33      28256.96       656.13 o                         
   2   0  12     100872.70     103760.23      2300.95 o                         
   3   0  12      31330.78      33473.92       893.20 o                         
   4   0  12       2293.77       2255.32       260.67 o                         
   5   0  12      51117.38      49868.18      1048.75 o                         
   6   0  12      22121.13      22275.79       673.42 o                         
   7   0  12      17342.91      20230.28      2249.22 o                         
   8   0  12      15173.43      15052.25       571.26 o                         
   9   0  12        333.78        261.22        88.91 o                         
  10   0  12       1576.52       1187.93       251.26 o                         
  11   0  12        506.74        245.51       117.42 o                         
  12   0  12       6366.03       7063.46       459.62 o                         
  13   0  12       6023.30       6965.37       467.42 o                         
  14   0  12       8939.93       9512.97       569.59 o                         
  15   0  12      12507.11      13599.92       717.58 o                         
  16   0  12         16.59       -115.45       115.45 o                         
 -18   1  12       4212.50       4077.00       372.99 o                         
 -17   1  12        195.35         -7.57        90.19 o                         
 -16   1  12       6666.98       7193.92       372.26 o                         
 -15   1  12      11501.07      12185.19       460.91 o                         
 -14   1  12       1786.95       1634.21       252.54 o                         
 -13   1  12       5546.25       6041.94       320.97 o                         
 -12   1  12       8992.32       9027.56       361.40 o                         
 -11   1  12        554.02        450.78        96.56 o                         
 -10   1  12       7936.79       8685.47       388.93 o                         
  -9   1  12       5798.79       6267.62       320.51 o                         
  -8   1  12        266.89        192.49        54.83 o                         
  -7   1  12       6053.17       6694.60       263.44 o                         
  -6   1  12       1952.28       1825.52       141.03 o                         
  -5   1  12          4.43        -25.81        25.81 o                         
  -4   1  12       1954.72       2092.83       134.06 o                         
  -3   1  12         40.60         24.25        28.53 o                         
  -2   1  12          1.47        -21.78        21.78 o                         
  -1   1  12        740.54        579.27        73.33 o                         
   0   1  12       7219.94       6909.34       247.02 o                         
   1   1  12       1328.70        923.56        99.25 o                         
   2   1  12        462.01        379.57        75.54 o                         
   3   1  12      22195.84      22223.44       526.00 o                         
   4   1  12        588.78        361.04        68.33 o                         
   5   1  12      18875.95      18793.03       555.46 o                         
   6   1  12      29254.06      30052.94       658.10 o                         
   7   1  12       2662.70       2705.71       204.43 o                         
   8   1  12      12981.14      13874.17       403.29 o                         
   9   1  12      14494.36      15932.12       498.44 o                         
  10   1  12        296.87        162.31        71.30 o                         
  11   1  12      10703.84      11379.48       414.46 o                         
  12   1  12       8858.90       9228.13       387.35 o                         
  13   1  12       1404.57       1514.32       167.93 o                         
  14   1  12       1177.34        997.27       156.53 o                         
  15   1  12       2088.84       1531.97       238.77 o                         
  16   1  12         99.45       -117.29       117.29 o                         
 -17   2  12       3331.10       3029.55       313.79 o                         
 -16   2  12        388.92         87.78        83.66 o                         
 -15   2  12       1007.79        754.07       139.62 o                         
 -14   2  12       2614.98       2506.43       246.20 o                         
 -13   2  12       4350.40       5195.20       387.79 o                         
 -12   2  12       4245.45       4327.54       261.39 o                         
 -11   2  12        734.44        641.36       108.84 o                         
 -10   2  12      14260.27      14426.29       500.14 o                         
  -9   2  12      17434.46      18096.75       554.70 o                         
  -8   2  12        593.49        143.17        93.16 o                         
  -7   2  12      18056.04      18560.93       368.61 o                         
  -6   2  12       2132.50       2262.69       158.02 o                         
  -5   2  12       3505.40       3488.37       168.07 o                         
  -4   2  12       7462.80       7256.57       248.55 o                         
  -3   2  12        574.90        451.00        59.94 o                         
  -2   2  12      18791.53      18359.86       546.10 o                         
  -1   2  12        233.64        207.06        42.17 o                         
   0   2  12      37159.96      36676.73       639.01 o                         
   1   2  12      13677.00      13666.71       394.97 o                         
   2   2  12       4915.07       5154.93       231.48 o                         
   3   2  12      22298.58      22186.75       503.30 o                         
   4   2  12      20166.74      20447.85       589.34 o                         
   5   2  12       1786.30       1660.36       182.71 o                         
   6   2  12      11012.87      11667.87       427.84 o                         
   7   2  12       7193.30       7307.71       350.78 o                         
   8   2  12       3125.21       3271.25       269.03 o                         
   9   2  12        978.65        485.86       101.00 o                         
  10   2  12      16706.09      18036.35       600.16 o                         
  11   2  12      13449.21      13709.75       598.15 o                         
  12   2  12       3518.63       2596.04       347.60 o                         
  13   2  12       3601.70       3215.72       347.76 o                         
  14   2  12      16361.60      18837.87       694.18 o                         
  15   2  12       3050.06       2557.44       308.55 o                         
 -16   3  12        141.80          0.28       126.55 o                         
 -15   3  12       3291.23       2896.49       388.25 o                         
 -14   3  12       2549.50       1369.72       234.03 o                         
 -13   3  12         10.32        -52.36        88.83 o                         
 -12   3  12        197.35         -3.51        75.93 o                         
 -11   3  12        338.11        266.13       109.71 o                         
 -10   3  12        724.97        564.96       123.65 o                         
  -9   3  12       8494.16       9234.47       325.09 o                         
  -8   3  12       3115.04       3105.60       219.52 o                         
  -7   3  12      21664.04      23292.79       480.13 o                         
  -6   3  12      56984.53      60464.45       729.59 o                         
  -5   3  12       6671.09       7101.72       247.83 o                         
  -4   3  12      17806.49      19690.03       454.47 o                         
  -3   3  12      61582.40      65326.67      1258.20 o                         
  -2   3  12       3389.16       3389.26       212.71 o                         
  -1   3  12      34105.08      35679.98       638.07 o                         
   0   3  12      25504.53      25243.38       675.96 o                         
   1   3  12       1400.08        978.74       107.84 o                         
   2   3  12       2235.42       2525.89       188.61 o                         
   3   3  12       5651.64       5931.70       275.52 o                         
   4   3  12        146.50         14.32        47.36 o                         
   5   3  12         91.40        -43.82        57.39 o                         
   6   3  12       1570.72       1179.74       164.21 o                         
   7   3  12         87.68        -67.05       109.06 o                         
   8   3  12       4854.35       5180.36       384.25 o                         
   9   3  12       1547.49       1195.15       173.48 o                         
  10   3  12        363.06        323.20       114.02 o                         
  11   3  12       1451.35       1336.96       242.41 o                         
  12   3  12        125.41         89.24       120.02 o                         
  13   3  12       2412.67       1684.81       330.33 o                         
  14   3  12        461.61        283.33       179.54 o                         
 -14   4  12        318.67        442.68       589.11 o                         
 -13   4  12         14.61       -132.24       238.21 o                         
 -12   4  12        166.43         -8.40       162.80 o                         
 -11   4  12       3976.67       4039.46       418.83 o                         
 -10   4  12        643.59        537.56       120.45 o                         
  -9   4  12       2380.23       2906.24       490.93 o                         
  -8   4  12       2653.92       2407.18       240.50 o                         
  -7   4  12        333.23         98.93        85.49 o                         
  -6   4  12        118.72         23.86        74.48 o                         
  -5   4  12      11944.99      12761.20       452.96 o                         
  -4   4  12       2676.76       2491.80       194.06 o                         
  -3   4  12       1586.30       1131.31       153.28 o                         
  -2   4  12       6542.31       6940.49       240.40 o                         
  -1   4  12       6100.05       6162.22       242.99 o                         
   0   4  12         61.97         37.31        45.61 o                         
   1   4  12      10660.83      12311.47       438.76 o                         
   2   4  12       3118.78       3122.98       269.69 o                         
   3   4  12         35.24        -47.78        76.56 o                         
   4   4  12       2671.05       2367.00       324.42 o                         
   5   4  12       3071.47       3718.37       340.80 o                         
   6   4  12        445.24        370.79        93.72 o                         
   7   4  12       3167.15       3412.13       279.66 o                         
   8   4  12       1084.95        749.78       165.05 o                         
   9   4  12          4.64        -13.64       141.48 o                         
  10   4  12         73.26        -64.28       132.73 o                         
  11   4  12       1591.76       1119.20       265.03 o                         
  12   4  12         21.82         -9.00       163.54 o                         
 -10   5  12        905.96        781.39       238.83 o                         
  -9   5  12        223.72        100.92       133.99 o                         
  -8   5  12         82.06        -46.25       114.07 o                         
  -7   5  12         86.44        -92.81        92.81 o                         
  -6   5  12       1603.02       1531.04       307.64 o                         
  -5   5  12        497.91        -34.66       106.47 o                         
  -4   5  12       2127.26        987.74       171.01 o                         
  -3   5  12       4000.17       4782.94       332.04 o                         
  -2   5  12        123.34        142.70        90.67 o                         
  -1   5  12       1156.01        686.25       113.90 o                         
   0   5  12         86.55          0.06        65.03 o                         
   1   5  12         66.82        -34.81       100.94 o                         
   2   5  12        402.32        215.35       110.90 o                         
   3   5  12       5423.25       5147.17       495.79 o                         
   4   5  12       1208.09       1056.97       182.88 o                         
   5   5  12       6199.31       6672.93       443.66 o                         
   6   5  12      12812.05      14539.94       749.98 o                         
   7   5  12        259.81        137.89       146.77 o                         
   8   5  12      10572.13      10869.49       612.39 o                         
 -18   1  13        215.57        -93.15       107.61 o                         
 -17   1  13       6764.78       7174.92       429.04 o                         
 -16   1  13       7181.42       7950.39       422.47 o                         
 -15   1  13        440.55        270.63        79.20 o                         
 -14   1  13       4757.63       4758.40       269.02 o                         
 -13   1  13       3761.35       4044.48       395.94 o                         
 -12   1  13         86.35         68.72        71.79 o                         
 -11   1  13        654.53        421.24       108.16 o                         
 -10   1  13       5918.87       5792.30       326.32 o                         
  -9   1  13       2284.69       2383.45       220.09 o                         
  -8   1  13      21024.36      21942.60       519.13 o                         
  -7   1  13      20537.14      20482.46       576.70 o                         
  -6   1  13          9.31        -10.22        27.74 o                         
  -5   1  13      48749.48      50207.77      1000.75 o                         
  -4   1  13      17836.24      18417.53       427.34 o                         
  -3   1  13       9589.00      10007.92       283.33 o                         
  -2   1  13      18365.34      18205.84       422.19 o                         
  -1   1  13       4012.61       3952.35       223.81 o                         
   0   1  13          9.52        -15.61        38.78 o                         
   1   1  13         75.30         34.64        28.95 o                         
   2   1  13       5678.52       5552.67       258.73 o                         
   3   1  13       1347.48       1153.45       121.73 o                         
   4   1  13      31816.96      31600.03       669.80 o                         
   5   1  13       8996.37       9261.97       388.01 o                         
   6   1  13      12322.18      12478.21       422.92 o                         
   7   1  13      15916.56      16543.49       549.60 o                         
   8   1  13      11228.65      12102.21       439.50 o                         
   9   1  13       7043.88       7277.39       311.19 o                         
  10   1  13      16534.79      16869.37       494.30 o                         
  11   1  13        630.67        437.81        94.85 o                         
  12   1  13          0.48        -64.01        67.50 o                         
  13   1  13        415.52        246.38        90.18 o                         
  14   1  13         53.68         60.68        89.06 o                         
  15   1  13       2034.59       1550.25       205.02 o                         
  16   1  13       1894.54       1546.89       302.10 o                         
 -17   2  13         62.85        -55.42       118.26 o                         
 -16   2  13        975.58        537.17       118.81 o                         
 -15   2  13        163.88        156.41        79.47 o                         
 -14   2  13       1868.64       1734.97       383.40 o                         
 -13   2  13       7616.29       8085.58       413.32 o                         
 -12   2  13        215.29        126.53        76.45 o                         
 -11   2  13       6915.98       6927.81       374.50 o                         
 -10   2  13       9793.29      10101.91       425.35 o                         
  -9   2  13        209.60        201.09        67.85 o                         
  -8   2  13       2272.63       2042.84       192.11 o                         
  -7   2  13        321.63        144.27        47.15 o                         
  -6   2  13          8.54        -34.62        34.62 o                         
  -5   2  13       2390.24       2598.65       174.51 o                         
  -4   2  13       1373.88       1241.43       125.29 o                         
  -3   2  13       1146.83        886.46       102.52 o                         
  -2   2  13      17728.90      18735.46       470.34 o                         
  -1   2  13      10402.64      11153.66       315.67 o                         
   0   2  13       3083.59       3011.45       179.47 o                         
   1   2  13      37986.96      39373.66       762.80 o                         
   2   2  13       6602.76       6445.96       269.67 o                         
   3   2  13       2530.88       2528.83       183.78 o                         
   4   2  13       9470.90       9158.44       376.11 o                         
   5   2  13       1506.48        892.97       179.77 o                         
   6   2  13       1914.28       2117.96       193.51 o                         
   7   2  13        447.83        543.63       117.59 o                         
   8   2  13        175.87         37.34        74.47 o                         
   9   2  13        292.47         51.81        73.53 o                         
  10   2  13       5230.07       5414.59       349.30 o                         
  11   2  13       2769.89       2210.48       243.07 o                         
  12   2  13       1033.28        666.56       176.30 o                         
  13   2  13       4060.58       3604.29       338.14 o                         
  14   2  13        121.82          8.66       153.20 o                         
  15   2  13        873.00        262.67       155.87 o                         
 -16   3  13       1082.22        384.65       196.14 o                         
 -15   3  13          2.33        109.35       174.48 o                         
 -14   3  13       1987.39       1002.47       185.98 o                         
 -13   3  13        501.45        504.74       103.08 o                         
 -12   3  13        296.37         98.47        80.28 o                         
 -11   3  13        653.66        592.79       164.43 o                         
 -10   3  13       2617.06       2548.11       296.19 o                         
  -9   3  13          0.45         28.00        49.77 o                         
  -8   3  13        263.00        217.85        58.68 o                         
  -7   3  13       1187.45       1198.33       150.69 o                         
  -6   3  13        107.00         20.80        39.59 o                         
  -5   3  13       8346.91       8418.75       282.33 o                         
  -4   3  13      11955.88      12068.65       347.92 o                         
  -3   3  13         36.70        -32.25        47.97 o                         
  -2   3  13        633.08        576.69        85.11 o                         
  -1   3  13        956.25        910.51        97.52 o                         
   0   3  13        715.48        707.70       100.43 o                         
   1   3  13       1594.40       1693.52       215.17 o                         
   2   3  13        860.48        984.22       137.85 o                         
   3   3  13       1790.40       1887.79       166.50 o                         
   4   3  13       7124.97       7380.69       321.90 o                         
   5   3  13        216.26         55.87        65.67 o                         
   6   3  13       3588.76       4237.22       372.87 o                         
   7   3  13       1287.68        631.37       141.28 o                         
   8   3  13        371.56        348.51       121.16 o                         
   9   3  13       1723.18       1144.12       207.82 o                         
  10   3  13       4145.88       4625.19       372.08 o                         
  11   3  13         40.81        -17.62        96.46 o                         
  12   3  13        194.07         77.69       131.58 o                         
  13   3  13        165.93        -17.97       250.53 o                         
  14   3  13         25.51       -345.70       345.70 o                         
 -13   4  13      10380.45      10080.54       845.63 o                         
 -12   4  13          8.12       -145.44       145.44 o                         
 -11   4  13      13691.87      14142.96       791.38 o                         
 -10   4  13       8471.39       9998.70       511.44 o                         
  -9   4  13       1015.56        576.72       157.79 o                         
  -8   4  13      14821.55      15795.10       555.66 o                         
  -7   4  13       2940.74       2646.71       241.69 o                         
  -6   4  13        314.94        215.55        88.33 o                         
  -5   4  13        234.17         70.85        71.54 o                         
  -4   4  13       1158.39        786.20       114.72 o                         
  -3   4  13          4.72        -39.26        39.26 o                         
  -2   4  13       8335.24       7948.73       305.85 o                         
  -1   4  13       8653.07       8852.87       398.63 o                         
   0   4  13        470.65        184.56        89.57 o                         
   1   4  13      14141.58      15173.92       553.80 o                         
   2   4  13       2505.74       2569.84       404.18 o                         
   3   4  13       1590.07       1049.34       218.58 o                         
   4   4  13       4768.32       5113.70       356.45 o                         
   5   4  13        442.31        278.05        86.37 o                         
   6   4  13        288.50         53.06        85.68 o                         
   7   4  13       2552.40       2584.49       258.30 o                         
   8   4  13        717.77        602.30       182.17 o                         
   9   4  13       1399.42        635.28       203.95 o                         
  10   4  13      12299.80      11751.10       777.92 o                         
  11   4  13       1025.87        603.20       198.99 o                         
 -10   5  13       1141.63        601.32       220.10 o                         
  -9   5  13       1814.97       1265.92       364.63 o                         
  -8   5  13        664.54        571.17       168.72 o                         
  -7   5  13       1505.05       1198.51       167.98 o                         
  -6   5  13         10.34        -86.31        86.31 o                         
  -5   5  13         81.70        310.53        98.98 o                         
  -4   5  13       1068.72        787.31       224.24 o                         
  -3   5  13        554.12        274.03       113.77 o                         
  -2   5  13        815.92        802.40       230.61 o                         
  -1   5  13        165.12         -5.16        65.36 o                         
   0   5  13        310.17        101.56        76.45 o                         
   1   5  13        200.98         85.41       114.30 o                         
   2   5  13         22.56        152.81       123.21 o                         
   3   5  13        211.93        109.36       124.29 o                         
   4   5  13         11.82        128.26       118.97 o                         
   5   5  13         42.51       -117.99       117.99 o                         
   6   5  13         55.70        -38.02       165.32 o                         
   7   5  13        707.40        347.05       172.14 o                         
   8   5  13         10.24       -128.28       308.74 o                         
 -18   0  14         13.61         -2.51       261.79 o                         
 -17   0  14        633.42        257.52       141.73 o                         
 -16   0  14       3588.82       3651.43       363.03 o                         
 -15   0  14      16229.97      17144.29       872.13 o                         
 -14   0  14         76.13        -31.73        93.67 o                         
 -13   0  14      18310.80      20004.12      1047.79 o                         
 -12   0  14       7489.52       6557.95       592.10 o                         
 -11   0  14          7.32         50.89        80.95 o                         
 -10   0  14       7242.59       7170.40       468.27 o                         
  -9   0  14       3389.16       3651.02       366.07 o                         
  -8   0  14      12293.85      14142.84       657.49 o                         
  -7   0  14       1172.47        844.62       216.23 o                         
  -6   0  14      33557.25      32960.71      1260.86 o                         
  -5   0  14       6829.01       6497.74       533.65 o                         
  -4   0  14       5737.82       6106.66       520.85 o                         
  -3   0  14      60815.30      61147.23      1791.43 o                         
  -2   0  14      62691.87      63889.46      4204.55 o                         
  -1   0  14       7784.91       7376.93       337.67 o                         
   0   0  14      56613.82      53831.96      1350.88 o                         
   1   0  14      16150.04      16613.06       515.89 o                         
   2   0  14      15310.46      15782.16       512.96 o                         
   3   0  14      25722.27      24904.20       869.66 o                         
   4   0  14      26594.84      25754.94       905.14 o                         
   5   0  14       9634.50       9480.06       442.59 o                         
   6   0  14        991.77        742.48       207.24 o                         
   7   0  14       1125.32       2007.90       219.51 o                         
   8   0  14      18774.76      19310.64       750.67 o                         
   9   0  14      10695.59      11323.28       531.96 o                         
  10   0  14      11951.09      13174.78       644.50 o                         
  11   0  14      37137.79      41458.94      1214.78 o                         
  12   0  14       5278.77       5684.21       434.02 o                         
  13   0  14       4347.30       4362.12       440.36 o                         
  14   0  14      10935.01      12424.92       565.11 o                         
  15   0  14       1191.88        867.25       246.02 o                         
  16   0  14       3753.93       3460.82      1126.14 o                         
 -18   1  14         11.88        -94.08        94.08 o                         
 -17   1  14        135.12         91.36        92.74 o                         
 -16   1  14        656.05        347.79       155.05 o                         
 -15   1  14        263.43         99.41        79.60 o                         
 -14   1  14        128.97         38.45        78.27 o                         
 -13   1  14       5158.81       5513.84       397.90 o                         
 -12   1  14       5663.69       5971.84       469.20 o                         
 -11   1  14        443.22        317.14        90.83 o                         
 -10   1  14       5629.81       5899.94       352.98 o                         
  -9   1  14      20946.20      21598.07       543.16 o                         
  -8   1  14        321.24        321.61        72.02 o                         
  -7   1  14      26181.26      27061.20       698.99 o                         
  -6   1  14      26468.76      28618.41       708.03 o                         
  -5   1  14        366.87        277.76        71.15 o                         
  -4   1  14      22174.26      22568.00       460.52 o                         
  -3   1  14      12568.85      12462.78       328.42 o                         
  -2   1  14       1469.38       1516.83       148.89 o                         
  -1   1  14      17663.06      18738.79       544.81 o                         
   0   1  14       2466.86       2620.75       170.80 o                         
   1   1  14          3.75          1.43        33.47 o                         
   2   1  14       2971.04       3060.34       214.12 o                         
   3   1  14        949.01        670.18        93.09 o                         
   4   1  14         33.28        -47.28        47.28 o                         
   5   1  14        978.16        877.51       127.49 o                         
   6   1  14       1051.50        781.49       113.81 o                         
   7   1  14          2.07         73.28        58.08 o                         
   8   1  14       5905.65       5480.26       324.31 o                         
   9   1  14       3444.86       3432.66       352.21 o                         
  10   1  14        110.76         43.19        63.79 o                         
  11   1  14       2726.14       3022.88       234.30 o                         
  12   1  14       4349.26       4740.81       357.48 o                         
  13   1  14         20.96        -74.13        74.13 o                         
  14   1  14       5898.92       7047.69       430.01 o                         
  15   1  14       6269.50       7423.99       447.77 o                         
 -17   2  14       4946.04       5289.73       419.07 o                         
 -16   2  14        250.52        227.45       115.10 o                         
 -15   2  14      20058.62      22256.37       694.79 o                         
 -14   2  14       7522.27       8215.91       515.98 o                         
 -13   2  14       1245.30        934.34       169.12 o                         
 -12   2  14      19033.49      20025.54       754.02 o                         
 -11   2  14      21634.14      23406.38       709.10 o                         
 -10   2  14        437.39        243.28        78.94 o                         
  -9   2  14      13636.86      14950.15       468.52 o                         
  -8   2  14       7649.99       7864.26       277.52 o                         
  -7   2  14        761.73        809.73        81.90 o                         
  -6   2  14       1221.08        849.22       102.11 o                         
  -5   2  14      13414.12      14682.03       533.20 o                         
  -4   2  14      15616.33      16343.82       383.25 o                         
  -3   2  14       7651.72       8307.27       303.19 o                         
  -2   2  14       3116.10       3334.50       193.36 o                         
  -1   2  14      37374.30      39340.12       655.88 o                         
   0   2  14      12387.74      12307.39       368.40 o                         
   1   2  14      10239.79      10541.01       363.53 o                         
   2   2  14      14827.24      15616.72       453.16 o                         
   3   2  14        929.72        757.03        95.54 o                         
   4   2  14       2661.32       2514.42       228.42 o                         
   5   2  14       4025.72       4330.73       291.51 o                         
   6   2  14       3202.12       3485.52       311.34 o                         
   7   2  14       4873.97       4744.72       333.97 o                         
   8   2  14       2705.39       1922.03       253.82 o                         
   9   2  14      11210.27      12973.75       553.97 o                         
  10   2  14       1200.97        762.89       150.59 o                         
  11   2  14       1768.10       1562.73       260.52 o                         
  12   2  14       7909.88       8418.70       616.91 o                         
  13   2  14       4077.45       4059.15       358.63 o                         
  14   2  14       1444.39        891.10       197.21 o                         
 -15   3  14       5063.01       6091.69       786.52 o                         
 -14   3  14         40.42       -106.21       183.80 o                         
 -13   3  14       1958.94       1126.42       186.75 o                         
 -12   3  14          5.09        -74.49        74.49 o                         
 -11   3  14       1859.55       1519.66       174.54 o                         
 -10   3  14        140.61         -4.31        63.62 o                         
  -9   3  14       4307.34       4255.87       292.98 o                         
  -8   3  14       3506.99       3523.38       206.07 o                         
  -7   3  14        506.92        264.46        60.35 o                         
  -6   3  14       5745.98       5891.80       235.19 o                         
  -5   3  14         22.78        -35.12        58.22 o                         
  -4   3  14        113.94         35.98        49.38 o                         
  -3   3  14        507.19        262.19        64.16 o                         
  -2   3  14        930.21        651.89        82.51 o                         
  -1   3  14       8981.43       9492.29       341.88 o                         
   0   3  14      10127.27      11022.35       399.69 o                         
   1   3  14       5426.19       5566.84       272.43 o                         
   2   3  14      29128.74      30095.28       654.91 o                         
   3   3  14      28041.26      30800.22       669.06 o                         
   4   3  14          0.90         -4.36        49.12 o                         
   5   3  14      34498.20      36082.95      1440.04 o                         
   6   3  14      36612.93      39735.43      1075.41 o                         
   7   3  14          0.65        -45.46        70.96 o                         
   8   3  14      21279.43      23456.80       818.15 o                         
   9   3  14      12211.16      12300.17       519.69 o                         
  10   3  14         12.18       -108.00       108.00 o                         
  11   3  14       1290.76       1309.05       216.17 o                         
  12   3  14        465.27       -174.94       174.94 o                         
  13   3  14         69.76       -169.64       169.64 o                         
 -13   4  14        894.68        504.14       235.51 o                         
 -12   4  14       1271.24        502.03       205.61 o                         
 -11   4  14        769.04        644.05       203.51 o                         
 -10   4  14          6.96        -24.00        98.23 o                         
  -9   4  14        129.71       -123.26       123.26 o                         
  -8   4  14       2335.90       2173.97       296.10 o                         
  -7   4  14          2.28         29.23       105.64 o                         
  -6   4  14       2751.23       2257.77       273.63 o                         
  -5   4  14       2323.01       1486.98       223.93 o                         
  -4   4  14        132.61         68.38        69.67 o                         
  -3   4  14        518.20        461.46        89.06 o                         
  -2   4  14       7164.27       7652.36       319.14 o                         
  -1   4  14        339.35        248.84        94.01 o                         
   0   4  14       3748.86       4490.58       316.81 o                         
   1   4  14       4513.64       4376.62       320.67 o                         
   2   4  14       1831.62       1239.65       299.82 o                         
   3   4  14       1514.31       1187.37       178.66 o                         
   4   4  14       9908.76      10460.04       484.84 o                         
   5   4  14       1419.57       1230.26       136.08 o                         
   6   4  14       1117.49        924.28       133.06 o                         
   7   4  14       2532.07       1768.31       308.35 o                         
   8   4  14       2320.10       1661.36       252.75 o                         
   9   4  14        201.49        206.69       127.42 o                         
  10   4  14       4742.92       4851.04       568.36 o                         
  11   4  14       1936.88       1256.26       253.28 o                         
  -9   5  14      13457.46      15682.34       746.32 o                         
  -8   5  14       1318.95        818.10       201.12 o                         
  -7   5  14      11532.99      12458.59       679.89 o                         
  -6   5  14      14691.12      16843.64       608.14 o                         
  -5   5  14        380.98        165.10       114.74 o                         
  -4   5  14       7039.70       8280.57       430.27 o                         
  -3   5  14       8538.03       8888.42       503.47 o                         
  -2   5  14        130.25         30.79       111.17 o                         
  -1   5  14       1333.15        986.20       128.71 o                         
   0   5  14        120.20        -67.82        91.26 o                         
   1   5  14         75.62         32.77       100.65 o                         
   2   5  14       1107.91        537.07       166.35 o                         
   3   5  14       1848.89       1338.39       386.99 o                         
   4   5  14          0.62       -118.26       118.26 o                         
   5   5  14       2204.34       1441.68       252.30 o                         
   6   5  14       1914.07       1290.55       245.87 o                         
   7   5  14        293.72        -12.83       138.96 o                         
 -17   1  15       1846.99       1072.36       220.74 o                         
 -16   1  15        527.58        302.04       133.22 o                         
 -15   1  15        242.89         -1.67        88.02 o                         
 -14   1  15        721.39        425.96       158.01 o                         
 -13   1  15       5926.09       6022.52       346.17 o                         
 -12   1  15         22.59        -67.74        67.74 o                         
 -11   1  15      15766.52      15739.60       588.95 o                         
 -10   1  15      20789.74      22080.97       673.02 o                         
  -9   1  15       4243.04       4315.51       251.55 o                         
  -8   1  15      25962.34      26424.81       605.75 o                         
  -7   1  15      20270.36      20443.48       615.91 o                         
  -6   1  15        577.26        435.61        88.20 o                         
  -5   1  15      12207.51      12652.88       786.06 o                         
  -4   1  15       2231.33       2184.26       148.57 o                         
  -3   1  15         61.25        -40.56        42.27 o                         
  -2   1  15       6380.65       7001.55       329.66 o                         
  -1   1  15       2831.45       2844.97       210.15 o                         
   0   1  15       8282.63       8435.93       308.74 o                         
   1   1  15      19752.99      20273.18       483.17 o                         
   2   1  15      11906.84      11561.54       395.86 o                         
   3   1  15       7112.11       7492.78       342.98 o                         
   4   1  15      47181.19      47226.26       878.79 o                         
   5   1  15       4531.27       4793.45       306.60 o                         
   6   1  15       5196.43       5487.12       296.92 o                         
   7   1  15       2788.90       2706.54       220.89 o                         
   8   1  15       1189.23        662.39       112.11 o                         
   9   1  15        493.00        373.50        86.25 o                         
  10   1  15         10.61        100.85        73.39 o                         
  11   1  15       1669.35       1171.35       158.75 o                         
  12   1  15       2503.06       2923.12       316.87 o                         
  13   1  15      15326.13      16578.34       663.37 o                         
  14   1  15        203.86        -46.88       131.46 o                         
  15   1  15       4712.77       6136.29       413.82 o                         
 -17   2  15       5205.27       5780.90       530.79 o                         
 -16   2  15       6796.22       7030.42       677.65 o                         
 -15   2  15        110.90        318.43       133.57 o                         
 -14   2  15       7086.85       7271.55       444.84 o                         
 -13   2  15       2701.74       2501.51       319.69 o                         
 -12   2  15        688.01        183.77       118.61 o                         
 -11   2  15       6383.52       6482.14       373.39 o                         
 -10   2  15        411.18        253.28        84.46 o                         
  -9   2  15         25.39        -24.20        44.62 o                         
  -8   2  15        221.51        111.89        50.33 o                         
  -7   2  15       2029.09       1709.52       157.37 o                         
  -6   2  15        795.60        518.32        88.55 o                         
  -5   2  15       9166.55       9697.42       343.42 o                         
  -4   2  15       4109.37       4612.58       239.11 o                         
  -3   2  15        466.82        298.32        62.16 o                         
  -2   2  15       9341.24       9118.08       362.63 o                         
  -1   2  15       3528.29       3529.32       187.36 o                         
   0   2  15        471.52        425.21        79.59 o                         
   1   2  15       3640.02       3544.49       212.26 o                         
   2   2  15        104.08         44.02        49.74 o                         
   3   2  15         55.36        -32.53        54.86 o                         
   4   2  15       3557.42       3449.95       252.35 o                         
   5   2  15       3151.25       3451.95       310.23 o                         
   6   2  15       3188.07       3339.25       314.63 o                         
   7   2  15       8010.86       8846.77       473.53 o                         
   8   2  15       2787.32       2828.64       355.40 o                         
   9   2  15       6719.96       6589.17       419.33 o                         
  10   2  15      10870.16      11660.30       550.84 o                         
  11   2  15        959.86        395.83       136.21 o                         
  12   2  15       2719.99       2346.64       420.10 o                         
  13   2  15       2368.82       2035.13       322.14 o                         
  14   2  15         12.82        266.95       141.28 o                         
 -15   3  15        784.07         25.29       174.87 o                         
 -14   3  15        263.02         81.89       234.37 o                         
 -13   3  15          5.71       -136.54       167.48 o                         
 -12   3  15        115.61        -96.10        96.10 o                         
 -11   3  15       4680.58       4178.33       272.21 o                         
 -10   3  15       2128.86       1327.33       142.56 o                         
  -9   3  15       1428.77       1213.12       160.32 o                         
  -8   3  15       1298.01        914.36       119.35 o                         
  -7   3  15       1276.58       1004.38       100.77 o                         
  -6   3  15         14.95         37.95        46.11 o                         
  -5   3  15       2296.83       2544.70       221.70 o                         
  -4   3  15        358.23        181.53        64.70 o                         
  -3   3  15          6.14         62.61        52.12 o                         
  -2   3  15       1311.82       1223.77       138.43 o                         
  -1   3  15       2265.06       2709.76       196.40 o                         
   0   3  15       3460.26       3457.72       245.13 o                         
   1   3  15       2709.17       2702.59       231.72 o                         
   2   3  15       5487.55       5631.48       286.55 o                         
   3   3  15        258.39        300.24        79.74 o                         
   4   3  15      11476.34      11451.12       491.19 o                         
   5   3  15       3171.05       2858.68       335.46 o                         
   6   3  15        873.60        619.71       126.52 o                         
   7   3  15        416.12          6.89        92.75 o                         
   8   3  15       2314.70       2450.75       440.78 o                         
   9   3  15        380.28        105.69       101.02 o                         
  10   3  15        126.45        156.13       110.30 o                         
  11   3  15         71.24         76.65       134.42 o                         
  12   3  15       1844.21       1530.19       258.68 o                         
  13   3  15       2057.68        906.65       541.38 o                         
 -13   4  15       3086.42       2079.02       393.21 o                         
 -12   4  15        128.26       -149.63       149.63 o                         
 -11   4  15       1394.84       1608.93       439.89 o                         
 -10   4  15         15.75       -103.73       103.73 o                         
  -9   4  15         90.03       -103.31       103.31 o                         
  -8   4  15       3661.47       3895.93       337.95 o                         
  -7   4  15       5243.58       5403.85       396.06 o                         
  -6   4  15        308.03         50.95        93.91 o                         
  -5   4  15      21667.47      24745.84       607.34 o                         
  -4   4  15       8212.16       9623.57       395.63 o                         
  -3   4  15       4187.32       4447.29       253.71 o                         
  -2   4  15      26491.00      28420.64       660.54 o                         
  -1   4  15       5058.14       4924.14       301.69 o                         
   0   4  15       2290.61       2055.14       234.45 o                         
   1   4  15       8291.83       8879.55       545.37 o                         
   2   4  15        322.01         56.26        84.28 o                         
   3   4  15        716.28        492.76       124.20 o                         
   4   4  15        322.46         29.14        99.58 o                         
   5   4  15        769.44        690.99       125.63 o                         
   6   4  15        460.23         31.87        93.97 o                         
   7   4  15       4284.07       4530.24       418.12 o                         
   8   4  15       1542.95        900.05       196.44 o                         
   9   4  15       1354.47       1124.50       239.42 o                         
  10   4  15       6680.50       7330.58       579.14 o                         
  -9   5  15          5.84       -330.12       475.07 o                         
  -8   5  15        846.27        886.28       231.77 o                         
  -7   5  15         30.70        -43.24       141.02 o                         
  -6   5  15       2037.70       1284.48       285.51 o                         
  -5   5  15         77.86        -34.62       172.19 o                         
  -4   5  15        680.15        475.69       193.24 o                         
  -3   5  15        548.19         46.03       130.49 o                         
  -2   5  15          1.55        -18.45       136.83 o                         
  -1   5  15       2320.28       2539.64       382.89 o                         
   0   5  15       1444.19       1254.09       200.56 o                         
   1   5  15       1770.34       1450.82       226.14 o                         
   2   5  15       2975.75       2904.11       468.02 o                         
   3   5  15         11.05          1.64       127.06 o                         
   4   5  15        490.87        363.89       184.03 o                         
   5   5  15       1568.32       1270.93       244.68 o                         
   6   5  15         53.09       -203.87       224.66 o                         
 -17   0  16       8733.65       8841.09      1314.11 o                         
 -16   0  16       2537.62       1729.04      1203.33 o                         
 -15   0  16      30109.25      30824.06      1447.18 o                         
 -14   0  16       7068.66       7140.45       568.31 o                         
 -13   0  16       3642.13       4001.07       498.12 o                         
 -12   0  16       4099.40       4243.62       494.87 o                         
 -11   0  16       7598.84       7694.20       625.87 o                         
 -10   0  16       1867.08       1557.77       291.25 o                         
  -9   0  16        402.30        461.06       137.22 o                         
  -8   0  16        213.63        297.91       137.39 o                         
  -7   0  16      14847.69      14201.63      1963.22 o                         
  -6   0  16      16591.26      16191.02       918.37 o                         
  -5   0  16       2647.06       2610.56       377.93 o                         
  -4   0  16      37637.91      40290.36      1975.18 o                         
  -3   0  16       7258.28       7144.47       474.80 o                         
  -2   0  16       1052.29        686.73       150.93 o                         
  -1   0  16      18738.70      18806.07       562.77 o                         
   0   0  16        212.76        183.50       102.00 o                         
   1   0  16      17449.38      16832.22       551.16 o                         
   2   0  16       2048.51       2090.21       222.62 o                         
   3   0  16      24350.04      25290.19       793.28 o                         
   4   0  16       8246.88       8769.07       646.90 o                         
   5   0  16      12948.07      13733.29       557.88 o                         
   6   0  16      41813.90      46044.20      1106.05 o                         
   7   0  16        857.38        638.97       138.71 o                         
   8   0  16      30125.25      30267.44       898.43 o                         
   9   0  16      35023.73      37208.79      1045.65 o                         
  10   0  16       3765.07       3836.75       351.93 o                         
  11   0  16       1194.42        823.77       139.93 o                         
  12   0  16       4984.96       5386.64       453.16 o                         
  13   0  16       2621.16       2866.56       348.34 o                         
  14   0  16        360.80         42.05       144.46 o                         
  15   0  16        875.67       1106.45       414.09 o                         
 -17   1  16         85.69         60.07       133.05 o                         
 -16   1  16       1592.70        921.34       181.27 o                         
 -15   1  16         15.74        -96.49       101.99 o                         
 -14   1  16       4009.18       4516.17       310.35 o                         
 -13   1  16       2246.78       2275.04       258.85 o                         
 -12   1  16        549.70        388.13       122.80 o                         
 -11   1  16        488.76        209.13       124.46 o                         
 -10   1  16        932.87        659.32        99.65 o                         
  -9   1  16        576.63        321.07        77.90 o                         
  -8   1  16       3399.69       3503.97       227.05 o                         
  -7   1  16       3323.88       3119.94       252.20 o                         
  -6   1  16       4684.54       4909.93       304.35 o                         
  -5   1  16        326.80        224.94        75.53 o                         
  -4   1  16      16177.17      16677.66       544.07 o                         
  -3   1  16      11983.15      12275.63       506.24 o                         
  -2   1  16       2356.54       2386.81       197.52 o                         
  -1   1  16      28300.56      28614.84       739.83 o                         
   0   1  16      21273.71      21089.61       628.86 o                         
   1   1  16        194.68         60.55        37.34 o                         
   2   1  16      22221.02      22884.72       533.53 o                         
   3   1  16      13417.31      13490.59       452.61 o                         
   4   1  16        465.92        313.74        77.48 o                         
   5   1  16      19775.76      20845.63       647.17 o                         
   6   1  16       9033.20       9129.88       390.07 o                         
   7   1  16         13.69        -19.12        62.89 o                         
   8   1  16       6434.94       6823.50       402.16 o                         
   9   1  16        903.35        839.10       129.50 o                         
  10   1  16         72.05        -68.89        68.89 o                         
  11   1  16       1556.52        979.55       122.99 o                         
  12   1  16          2.23        -86.76        86.76 o                         
  13   1  16          0.25       -224.68       224.68 o                         
  14   1  16        190.63        -92.72       118.50 o                         
 -16   2  16       1818.19       1519.19       544.56 o                         
 -15   2  16       3590.36       3448.13       491.38 o                         
 -14   2  16        229.16         14.96       106.15 o                         
 -13   2  16       3289.60       3410.69       452.66 o                         
 -12   2  16       2932.20       2189.72       454.42 o                         
 -11   2  16       1347.33       1115.59       158.82 o                         
 -10   2  16         25.79        -60.08        60.08 o                         
  -9   2  16      11358.98      12067.12       382.35 o                         
  -8   2  16      11436.92      11688.63       350.01 o                         
  -7   2  16       3164.91       3267.60       219.73 o                         
  -6   2  16      45803.56      48309.11       850.69 o                         
  -5   2  16       4457.08       4276.73       234.92 o                         
  -4   2  16       9618.81      10006.32       352.36 o                         
  -3   2  16      22707.63      24758.65       561.73 o                         
  -2   2  16      14139.82      14460.85       416.10 o                         
  -1   2  16       1464.13        968.30       102.96 o                         
   0   2  16      18790.96      19094.86       508.52 o                         
   1   2  16       5542.54       5762.92       301.37 o                         
   2   2  16       2278.06       2414.87       206.01 o                         
   3   2  16         30.38        -27.27        54.60 o                         
   4   2  16      16802.82      18305.86       612.91 o                         
   5   2  16       8717.30       9287.99       534.13 o                         
   6   2  16        299.77        237.28        93.10 o                         
   7   2  16       2357.65       2375.85       257.20 o                         
   8   2  16      16021.61      16389.42       633.25 o                         
   9   2  16        902.97        468.13       133.67 o                         
  10   2  16       7689.66       8449.36       481.54 o                         
  11   2  16       4362.49       5641.02       461.37 o                         
  12   2  16         54.29       -112.41       112.41 o                         
  13   2  16        374.25        193.60       144.54 o                         
  14   2  16        515.04        -15.22       521.82 o                         
 -15   3  16       4253.13       5933.87       596.20 o                         
 -14   3  16        383.25        193.01       176.92 o                         
 -13   3  16      11406.86      13226.79       828.91 o                         
 -12   3  16      14628.77      17320.62       830.27 o                         
 -11   3  16        979.39        508.42       128.59 o                         
 -10   3  16      18712.76      20237.83       658.77 o                         
  -9   3  16      19726.92      22239.15       720.92 o                         
  -8   3  16          1.88        -34.92        41.41 o                         
  -7   3  16      12357.26      13213.63       379.22 o                         
  -6   3  16       6341.01       6683.48       273.87 o                         
  -5   3  16       1431.66       1107.00       120.00 o                         
  -4   3  16       5553.09       6260.62       278.51 o                         
  -3   3  16        824.58        459.02        83.13 o                         
  -2   3  16       3410.34       3664.93       232.11 o                         
  -1   3  16        680.99        458.90        99.41 o                         
   0   3  16       4093.74       4097.05       271.79 o                         
   1   3  16       2731.10       3099.23       235.97 o                         
   2   3  16       1738.44       1486.80       226.27 o                         
   3   3  16       4621.52       4816.78       316.64 o                         
   4   3  16         41.22        -78.04        78.04 o                         
   5   3  16         57.10         43.30        93.20 o                         
   6   3  16        901.42        754.13       139.17 o                         
   7   3  16          2.63        -79.63        91.41 o                         
   8   3  16       6946.27       7014.29       509.14 o                         
   9   3  16       7764.68       8238.48       497.06 o                         
  10   3  16        116.12         61.30       118.63 o                         
  11   3  16      12874.27      14426.80       907.80 o                         
  12   3  16       7587.73       8951.18       630.67 o                         
 -12   4  16        548.72        212.59       209.44 o                         
 -11   4  16       3205.24       3075.40       500.17 o                         
 -10   4  16        326.81        160.02        99.32 o                         
  -9   4  16       4901.01       4821.10       473.69 o                         
  -8   4  16       2788.65       2268.79       276.47 o                         
  -7   4  16       2137.95       1756.25       303.25 o                         
  -6   4  16        248.94         36.60        80.73 o                         
  -5   4  16       3225.06       3841.67       257.84 o                         
  -4   4  16         87.39        -29.22        60.88 o                         
  -3   4  16       2213.05       1967.51       363.79 o                         
  -2   4  16        982.47        376.72        98.36 o                         
  -1   4  16       2085.71       1736.82       355.22 o                         
   0   4  16        484.53        106.76       103.88 o                         
   1   4  16       2378.44       2080.08       343.85 o                         
   2   4  16          8.16        -98.14        98.14 o                         
   3   4  16       2017.65       1672.70       274.87 o                         
   4   4  16        570.02        284.07       131.32 o                         
   5   4  16         40.12        -93.39        93.39 o                         
   6   4  16       1041.35        387.67       181.37 o                         
   7   4  16       2803.90       2341.28       485.26 o                         
   8   4  16        198.40          1.14       147.53 o                         
   9   4  16       1497.07       1154.54       240.78 o                         
  -8   5  16       1406.22       1045.16       213.18 o                         
  -7   5  16         42.94        -87.15       177.57 o                         
  -6   5  16          6.70         59.18       155.94 o                         
  -5   5  16        226.29        716.73       204.21 o                         
  -4   5  16       4781.36       5768.28       516.00 o                         
  -3   5  16       5309.52       6024.06       457.14 o                         
  -2   5  16         74.83         91.39       170.67 o                         
  -1   5  16      10746.87      11954.20       694.58 o                         
   0   5  16      14831.88      15926.50       790.10 o                         
   1   5  16         77.54        -29.38       115.67 o                         
   2   5  16      15123.02      16560.78       663.58 o                         
   3   5  16       9781.02      10355.27       583.65 o                         
   4   5  16         13.89        245.48       231.98 o                         
   5   5  16       6115.21       5685.88       727.66 o                         
 -17   1  17       1553.03        893.35       207.13 o                         
 -16   1  17       4924.41       5659.67       526.98 o                         
 -15   1  17        732.47        605.81       138.61 o                         
 -14   1  17       9503.13      10960.85       527.55 o                         
 -13   1  17      12202.68      13043.37       592.85 o                         
 -12   1  17         66.63         11.39        78.96 o                         
 -11   1  17      18778.01      20165.88       776.02 o                         
 -10   1  17       3537.15       3470.11       322.20 o                         
  -9   1  17       1521.63       1116.07       178.38 o                         
  -8   1  17        729.41        579.27       121.40 o                         
  -7   1  17         70.00         34.18        66.69 o                         
  -6   1  17        643.87        447.64        91.68 o                         
  -5   1  17       5165.08       5245.60       298.36 o                         
  -4   1  17      11013.27      11002.01       454.96 o                         
  -3   1  17        906.00        684.63       155.85 o                         
  -2   1  17      39121.32      39335.21       850.04 o                         
  -1   1  17       9451.57       9791.01       349.39 o                         
   0   1  17       9959.29      10511.86       366.56 o                         
   1   1  17      22469.49      23068.07       570.79 o                         
   2   1  17       9726.44       9772.19       349.29 o                         
   3   1  17        614.34        387.44        84.74 o                         
   4   1  17       9087.61       9475.74       393.35 o                         
   5   1  17         13.91          2.10        51.07 o                         
   6   1  17          5.68         40.89        64.29 o                         
   7   1  17       2663.11       2445.33       222.87 o                         
   8   1  17        330.59        140.53        89.37 o                         
   9   1  17       8013.08       8599.32       420.57 o                         
  10   1  17       6226.77       6510.98       388.95 o                         
  11   1  17       1719.11       1294.33       342.22 o                         
  12   1  17       4622.55       4319.05       355.15 o                         
  13   1  17      11370.53      11678.66       563.11 o                         
  14   1  17         18.74       -134.43       138.39 o                         
 -16   2  17       1802.79       1158.46       232.79 o                         
 -15   2  17          8.08       -131.05       131.05 o                         
 -14   2  17        411.32         -1.69       151.26 o                         
 -13   2  17        238.02        192.91       111.26 o                         
 -12   2  17         16.29         -5.41        82.46 o                         
 -11   2  17       2569.27       2526.71       273.58 o                         
 -10   2  17       4849.86       4892.13       325.61 o                         
  -9   2  17        232.68        170.68        60.93 o                         
  -8   2  17       9594.76      10386.60       356.10 o                         
  -7   2  17       5980.90       6406.86       300.34 o                         
  -6   2  17       4010.57       4184.58       239.88 o                         
  -5   2  17      17045.03      17716.98       485.35 o                         
  -4   2  17      10632.79      10823.80       370.58 o                         
  -3   2  17       2787.59       3042.89       201.99 o                         
  -2   2  17        858.60        585.30       105.89 o                         
  -1   2  17        439.70        150.45        60.16 o                         
   0   2  17        493.37        388.91       108.08 o                         
   1   2  17        429.47        213.28        79.80 o                         
   2   2  17        860.86        693.55       116.06 o                         
   3   2  17       1116.18        770.72       123.64 o                         
   4   2  17      11557.55      11155.28       505.14 o                         
   5   2  17       3887.34       3786.07       336.23 o                         
   6   2  17       1691.94       1224.20       200.80 o                         
   7   2  17       5631.06       5217.62       377.94 o                         
   8   2  17        278.97         -2.83       103.58 o                         
   9   2  17        232.48        126.94        99.93 o                         
  10   2  17        416.01        299.00       133.01 o                         
  11   2  17         80.99       -106.18       106.18 o                         
  12   2  17        166.06        -57.62       130.39 o                         
  13   2  17       1504.01        671.41       187.77 o                         
 -14   3  17        919.90        434.16       238.04 o                         
 -13   3  17       2594.99       2602.30       679.08 o                         
 -12   3  17         21.88       -188.04       223.44 o                         
 -11   3  17       4474.69       5952.19       507.08 o                         
 -10   3  17       4648.81       4958.66       362.98 o                         
  -9   3  17         31.76        -91.08        91.08 o                         
  -8   3  17        244.32         26.70        59.30 o                         
  -7   3  17        781.01        532.55        91.16 o                         
  -6   3  17       1040.30        841.05       108.98 o                         
  -5   3  17         38.03        -57.93        57.93 o                         
  -4   3  17         83.41        -39.60        49.17 o                         
  -3   3  17        357.35        235.98        80.36 o                         
  -2   3  17       3266.37       3719.58       274.30 o                         
  -1   3  17        136.85        -65.73        72.26 o                         
   0   3  17       3779.14       3867.16       303.95 o                         
   1   3  17       1326.61       1223.72       153.11 o                         
   2   3  17        309.53        338.26       102.99 o                         
   3   3  17        109.93       -116.43       116.43 o                         
   4   3  17        125.79         73.16        81.59 o                         
   5   3  17        295.34        160.75        96.16 o                         
   6   3  17         24.76       -111.22       176.32 o                         
   7   3  17       2207.98       1825.84       237.47 o                         
   8   3  17          1.10       -103.22       103.22 o                         
   9   3  17       2921.73       2499.88       286.07 o                         
  10   3  17       1429.56       1190.89       233.34 o                         
  11   3  17       1621.66        696.29       220.53 o                         
 -12   4  17        429.03        112.10       193.53 o                         
 -11   4  17        719.49       -111.39       191.89 o                         
 -10   4  17       1870.71        799.58       284.93 o                         
  -9   4  17        311.02        129.39       176.67 o                         
  -8   4  17      10205.12      10920.91       843.23 o                         
  -7   4  17       6691.53       7949.97      1068.53 o                         
  -6   4  17        253.12        -30.87       114.25 o                         
  -5   4  17       8110.61       8716.44       323.08 o                         
  -4   4  17       2297.10       2021.07       184.84 o                         
  -3   4  17        298.54        140.67        88.80 o                         
  -2   4  17       1726.30       1219.72       217.93 o                         
  -1   4  17         21.08        -65.59        94.75 o                         
   0   4  17       2217.47       1671.36       253.69 o                         
   1   4  17       4097.47       3331.50       320.63 o                         
   2   4  17       1227.74        792.19       154.97 o                         
   3   4  17       3334.21       4145.23       332.84 o                         
   4   4  17      14741.74      16375.71       574.41 o                         
   5   4  17       2399.14       1896.06       258.29 o                         
   6   4  17       8177.07       9291.08       581.95 o                         
   7   4  17      14304.62      15248.12       770.48 o                         
   8   4  17       1093.84        270.46       192.55 o                         
   9   4  17       1970.10       1607.70       360.11 o                         
  -7   5  17        241.61       -445.61       445.61 o                         
  -6   5  17       1262.72        622.44       434.38 o                         
  -5   5  17         99.38       -161.52       247.92 o                         
  -4   5  17         39.71        -41.15       159.51 o                         
  -3   5  17        107.57        -52.79       140.65 o                         
  -2   5  17         16.26       -107.31       107.31 o                         
  -1   5  17          1.79        -56.54       102.40 o                         
   0   5  17        335.86        147.81       145.21 o                         
   1   5  17        682.36        260.04       157.52 o                         
   2   5  17        486.32        111.07       153.01 o                         
   3   5  17        752.14        187.73       332.72 o                         
   4   5  17        337.20       -402.23       402.23 o                         
 -17   0  18        254.90        185.01       294.61 o                         
 -16   0  18         11.11         75.42       148.71 o                         
 -15   0  18        487.88       -160.89       160.89 o                         
 -14   0  18       3081.86       3755.69      1097.88 o                         
 -13   0  18        768.65        308.46       153.90 o                         
 -12   0  18      26081.34      27646.60      1265.26 o                         
 -11   0  18       6438.07       7733.94       538.52 o                         
 -10   0  18      21829.75      22863.65       916.50 o                         
  -9   0  18      51491.38      51475.79      1793.08 o                         
  -8   0  18      21664.57      21522.73      1621.76 o                         
  -7   0  18      18975.06      19829.22      1495.65 o                         
  -6   0  18      61339.45      64005.57      2063.87 o                         
  -5   0  18       2399.37       2413.14       762.07 o                         
  -4   0  18       9946.85       9954.16       768.15 o                         
  -3   0  18      10430.20      10737.64       626.55 o                         
  -2   0  18       8919.17       8816.27       777.98 o                         
  -1   0  18       2517.09       2470.06       223.33 o                         
   0   0  18         62.25         78.29        60.99 o                         
   1   0  18       1496.11       1689.58       205.50 o                         
   2   0  18      33504.29      34722.67       892.84 o                         
   3   0  18       3482.31       3124.45       269.98 o                         
   4   0  18       8377.31       9071.30       544.40 o                         
   5   0  18      10234.53      11457.88       621.00 o                         
   6   0  18        168.76          4.85        68.00 o                         
   7   0  18       2842.74       3008.01       324.48 o                         
   8   0  18       9259.66       9735.12       442.47 o                         
   9   0  18       2805.14       2565.08       260.29 o                         
  10   0  18       1777.11       1420.80       181.60 o                         
  11   0  18       4713.96       4819.47       409.07 o                         
  12   0  18       7949.99       8666.42       724.65 o                         
  13   0  18        627.23        709.27       198.95 o                         
 -16   1  18       3393.83       3312.37       373.55 o                         
 -15   1  18       3292.08       3189.82       794.38 o                         
 -14   1  18        756.68        572.30       153.83 o                         
 -13   1  18       7778.03       8091.86       472.59 o                         
 -12   1  18       4777.17       5326.35       384.97 o                         
 -11   1  18       1533.04       1145.76       178.15 o                         
 -10   1  18       7173.60       7220.92       380.20 o                         
  -9   1  18         69.73        -25.71        59.88 o                         
  -8   1  18       2407.98       1901.61       224.66 o                         
  -7   1  18       5356.36       5287.00       341.26 o                         
  -6   1  18         89.58        -47.94        47.94 o                         
  -5   1  18       3435.78       3322.80       247.40 o                         
  -4   1  18       3603.14       3577.80       251.85 o                         
  -3   1  18         63.18         16.58        69.05 o                         
  -2   1  18       1578.65       1517.48       161.24 o                         
  -1   1  18       1160.06       1020.66       123.89 o                         
   0   1  18        980.21        706.14       113.56 o                         
   1   1  18       3384.60       3884.10       236.16 o                         
   2   1  18       8531.35       8356.48       395.25 o                         
   3   1  18       1940.16       1955.81       387.45 o                         
   4   1  18        313.19        124.01        95.28 o                         
   5   1  18       2470.96       2282.16       259.94 o                         
   6   1  18       4290.16       4532.32       300.45 o                         
   7   1  18       2467.26       1819.46       233.02 o                         
   8   1  18      14557.14      16438.88       578.72 o                         
   9   1  18       6877.76       7787.08       416.74 o                         
  10   1  18       1310.78        855.13       145.38 o                         
  11   1  18       8138.29       8946.50       499.34 o                         
  12   1  18       2804.62       2512.42       516.26 o                         
  13   1  18       1762.03       1127.57       296.80 o                         
 -15   2  18       3523.38       2983.49       451.06 o                         
 -14   2  18        530.75        173.16       166.74 o                         
 -13   2  18        557.66        240.35       120.01 o                         
 -12   2  18       1041.51        908.41       132.43 o                         
 -11   2  18        488.22        389.21       106.46 o                         
 -10   2  18       3863.81       3735.94       252.63 o                         
  -9   2  18        843.76        463.58        89.26 o                         
  -8   2  18        704.07        367.95        89.94 o                         
  -7   2  18       5548.07       6292.03       311.95 o                         
  -6   2  18       2079.13       2251.87       186.90 o                         
  -5   2  18        160.17          7.61        54.20 o                         
  -4   2  18         36.59         16.28        52.38 o                         
  -3   2  18      11220.64      12618.42       404.20 o                         
  -2   2  18       2156.26       1655.40       157.59 o                         
  -1   2  18       1074.37        888.85       104.06 o                         
   0   2  18      14378.11      15381.64       556.44 o                         
   1   2  18       3760.75       3893.94       289.12 o                         
   2   2  18      12350.68      12288.69       610.25 o                         
   3   2  18      45225.52      47934.34      1071.71 o                         
   4   2  18       3061.90       2684.79       314.08 o                         
   5   2  18       9124.10       8726.36       554.15 o                         
   6   2  18      17338.28      17391.99       715.06 o                         
   7   2  18       7025.01       8078.07       508.61 o                         
   8   2  18       3271.44       3127.74       444.15 o                         
   9   2  18       5547.45       5110.17       437.42 o                         
  10   2  18       1588.80       1083.54       189.23 o                         
  11   2  18       1925.33       1444.02       317.16 o                         
  12   2  18        127.38       -154.58       154.58 o                         
 -14   3  18       5596.09       4877.62       673.39 o                         
 -13   3  18        694.36        416.08       219.46 o                         
 -12   3  18       2839.62       2826.90       327.24 o                         
 -11   3  18       2831.48       2310.20       271.74 o                         
 -10   3  18        154.20        -45.48        84.11 o                         
  -9   3  18          0.28        -16.71        69.80 o                         
  -8   3  18        287.56        103.16        77.73 o                         
  -7   3  18       8449.55       8971.24       352.08 o                         
  -6   3  18      10475.16      11506.48       454.67 o                         
  -5   3  18        142.91         71.76        66.17 o                         
  -4   3  18      27386.40      29269.20       692.58 o                         
  -3   3  18      23378.17      26965.12       613.73 o                         
  -2   3  18        581.10        227.73        89.07 o                         
  -1   3  18      31735.47      33769.98      1412.79 o                         
   0   3  18      14893.17      16609.25       839.38 o                         
   1   3  18       4738.96       4782.62       347.82 o                         
   2   3  18      10726.89      10776.28       479.74 o                         
   3   3  18       3340.06       3108.53       402.02 o                         
   4   3  18       1552.05        933.58       145.65 o                         
   5   3  18        359.74        195.81       107.08 o                         
   6   3  18        417.32        261.47       113.72 o                         
   7   3  18        465.57        476.09       182.78 o                         
   8   3  18       1087.27        730.72       168.16 o                         
   9   3  18       2660.71       2373.01       472.55 o                         
  10   3  18         12.52       -129.15       129.15 o                         
  11   3  18        844.36        898.69       247.73 o                         
 -11   4  18        282.83       -170.61       170.61 o                         
 -10   4  18        119.87         65.79       215.99 o                         
  -9   4  18       1115.56        620.56       183.25 o                         
  -8   4  18       3073.51       3122.73       604.67 o                         
  -7   4  18        197.61        227.18       127.06 o                         
  -6   4  18       5777.47       6742.95       342.03 o                         
  -5   4  18        750.27        621.86       106.86 o                         
  -4   4  18          1.88        -83.59        83.59 o                         
  -3   4  18       1668.39       1405.67       189.10 o                         
  -2   4  18       8915.47      10462.51       610.36 o                         
  -1   4  18         49.97        -96.52        96.52 o                         
   0   4  18       3027.08       2029.45       223.82 o                         
   1   4  18        617.13        356.19       137.61 o                         
   2   4  18       1166.78       1022.71       162.33 o                         
   3   4  18       1928.72       1236.86       164.25 o                         
   4   4  18       4423.70       5164.07       525.08 o                         
   5   4  18          7.07       -146.77       146.77 o                         
   6   4  18       1721.09       1201.17       223.48 o                         
   7   4  18        419.60        -66.97       214.61 o                         
   8   4  18        157.98       -158.03       158.03 o                         
  -5   5  18        736.56        479.61       188.85 o                         
  -4   5  18        843.86        292.74       195.09 o                         
  -3   5  18       4892.66       4142.88       611.25 o                         
  -2   5  18       1236.14        934.35       181.86 o                         
  -1   5  18        543.08        -27.15       213.54 o                         
   0   5  18       2336.58       1793.82       256.51 o                         
   1   5  18        236.62       -177.00       177.00 o                         
   2   5  18         92.39        -60.21       215.28 o                         
 -16   1  19       8148.67       8294.46       604.60 o                         
 -15   1  19       1079.95        934.34       190.53 o                         
 -14   1  19       7872.80       8787.67      1059.34 o                         
 -13   1  19       4286.44       4417.11       404.97 o                         
 -12   1  19        199.00        -75.99        93.92 o                         
 -11   1  19       2418.33       2247.12       282.59 o                         
 -10   1  19         63.50         -6.23        58.10 o                         
  -9   1  19         13.82         35.36        76.63 o                         
  -8   1  19       7518.46       8109.34       483.51 o                         
  -7   1  19       4248.57       3955.05       312.93 o                         
  -6   1  19      10915.88      11619.82       466.77 o                         
  -5   1  19      13252.82      14430.33       516.02 o                         
  -4   1  19      15354.42      16141.66       540.80 o                         
  -3   1  19       3114.71       3545.12       307.62 o                         
  -2   1  19      25157.41      25927.70       649.61 o                         
  -1   1  19       1481.07       1467.11       154.39 o                         
   0   1  19       2301.61       2351.35       199.17 o                         
   1   1  19        341.94        371.79        99.73 o                         
   2   1  19          0.16          8.94        56.09 o                         
   3   1  19       3116.38       2725.23       377.40 o                         
   4   1  19       4124.94       4395.20       325.16 o                         
   5   1  19       3741.19       3811.68       311.68 o                         
   6   1  19       6355.89       6637.05       361.58 o                         
   7   1  19      26468.54      29671.51      1276.73 o                         
   8   1  19       1814.36       1310.55       161.61 o                         
   9   1  19       6527.79       7681.35       409.44 o                         
  10   1  19       9129.24       9405.41       716.07 o                         
  11   1  19       1125.93        878.62       178.03 o                         
  12   1  19        893.54        699.97       171.13 o                         
  13   1  19       1908.14       1304.23       379.98 o                         
 -15   2  19        120.91       -140.04       184.19 o                         
 -14   2  19       1034.91        756.92       247.97 o                         
 -13   2  19       1680.33       1527.13       345.80 o                         
 -12   2  19          0.05        -97.74       115.01 o                         
 -11   2  19       9785.54       9955.62       551.06 o                         
 -10   2  19       5716.52       6118.01       331.25 o                         
  -9   2  19        135.98         10.42        58.37 o                         
  -8   2  19       4913.53       4631.26       336.76 o                         
  -7   2  19        959.44        567.42       118.15 o                         
  -6   2  19        681.86        282.46       105.85 o                         
  -5   2  19        120.34         50.79        56.36 o                         
  -4   2  19          0.38        -57.60        57.60 o                         
  -3   2  19        161.97         87.97        62.43 o                         
  -2   2  19       5237.22       5114.53       329.27 o                         
  -1   2  19       2775.41       2787.51       281.54 o                         
   0   2  19       2910.99       3274.29       282.90 o                         
   1   2  19      13802.67      14732.12       615.84 o                         
   2   2  19        776.62        700.53       143.37 o                         
   3   2  19       3409.20       3155.45       312.24 o                         
   4   2  19       7160.64       7886.34       443.46 o                         
   5   2  19        548.96        181.36       113.12 o                         
   6   2  19       1298.57        860.12       169.36 o                         
   7   2  19        416.18         93.94       103.02 o                         
   8   2  19        146.36       -113.94       115.27 o                         
   9   2  19         35.64         11.42       104.45 o                         
  10   2  19       1065.66        389.41       156.91 o                         
  11   2  19        175.20        -75.89       120.88 o                         
  12   2  19       1160.24        909.33       204.94 o                         
 -13   3  19        166.14        156.76       219.36 o                         
 -12   3  19          3.49       -105.16       133.61 o                         
 -11   3  19        166.11         51.25       155.90 o                         
 -10   3  19         72.19         -6.17       109.11 o                         
  -9   3  19          0.37        -72.38        72.38 o                         
  -8   3  19       4311.03       4697.80       285.08 o                         
  -7   3  19       2056.02       2052.74       285.32 o                         
  -6   3  19       1237.90        853.33       146.57 o                         
  -5   3  19       4735.02       4614.24       335.38 o                         
  -4   3  19       3301.39       3797.73       288.61 o                         
  -3   3  19        287.58        297.54        86.94 o                         
  -2   3  19       8960.25       9668.23       414.80 o                         
  -1   3  19       1545.49       1215.37       186.83 o                         
   0   3  19         49.70        194.94       117.17 o                         
   1   3  19        258.72         70.15        85.74 o                         
   2   3  19       1397.55       1263.03       178.49 o                         
   3   3  19       1276.98        958.48       154.03 o                         
   4   3  19        108.49        -89.30        89.30 o                         
   5   3  19          0.48         42.27       113.40 o                         
   6   3  19       1415.26       1069.19       187.79 o                         
   7   3  19       1244.41        625.68       150.28 o                         
   8   3  19        105.54        -40.29       123.16 o                         
   9   3  19       1256.01       1127.20       239.71 o                         
  10   3  19        185.74         69.44       236.55 o                         
 -10   4  19       4356.02       4634.45       809.98 o                         
  -9   4  19       1166.58        715.54       275.71 o                         
  -8   4  19       7662.48       7622.51       764.01 o                         
  -7   4  19        916.88        513.39       116.82 o                         
  -6   4  19       1272.26       1010.13       114.10 o                         
  -5   4  19        946.50        491.02       146.30 o                         
  -4   4  19        150.26        -84.81        84.81 o                         
  -3   4  19        199.55        108.63        91.16 o                         
  -2   4  19       3285.99       2590.94       400.75 o                         
  -1   4  19       3629.25       3675.28       490.35 o                         
   0   4  19         75.06        -69.32       105.18 o                         
   1   4  19      11955.91      12532.59       574.30 o                         
   2   4  19       2733.07       3029.82       294.73 o                         
   3   4  19        762.78        619.51       177.86 o                         
   4   4  19       5929.84       6491.58       503.33 o                         
   5   4  19       1125.54        765.39       193.95 o                         
   6   4  19        386.39         99.85       190.90 o                         
   7   4  19        341.99        214.03       156.63 o                         
 -16   0  20         15.63       -240.03       328.31 o                         
 -15   0  20        829.61        674.33       331.57 o                         
 -14   0  20        637.69       1510.87       606.61 o                         
 -13   0  20       3832.14       3942.57       555.76 o                         
 -12   0  20       5967.56       6500.63       555.29 o                         
 -11   0  20        314.78        179.35        98.90 o                         
 -10   0  20       7110.79       7569.51       557.73 o                         
  -9   0  20        111.11        189.16       180.46 o                         
  -8   0  20        646.42        504.42       265.26 o                         
  -7   0  20          3.56          0.00       167.42 o                         
  -6   0  20       7161.53       7426.53       956.66 o                         
  -5   0  20       5718.40       6339.39       662.15 o                         
  -4   0  20      14579.57      15799.83      1197.89 o                         
  -3   0  20      50087.28      51398.90      1810.10 o                         
  -2   0  20       2036.04       2677.19       364.76 o                         
  -1   0  20      30743.70      32879.75       894.93 o                         
   0   0  20      42914.76      45680.94      1066.44 o                         
   1   0  20       4795.35       4860.44       352.04 o                         
   2   0  20      31291.00      32994.57       906.78 o                         
   3   0  20      39566.50      41705.11      1080.17 o                         
   4   0  20       1490.25       1236.81       407.90 o                         
   5   0  20       1792.12       2044.50       308.33 o                         
   6   0  20       7025.52       7206.81       448.21 o                         
   7   0  20       7169.72       7983.64       479.01 o                         
   8   0  20        404.96        -61.86       114.05 o                         
   9   0  20        417.45         82.88        93.94 o                         
  10   0  20       1415.40       1171.61       180.59 o                         
  11   0  20      12142.75      13294.26       603.47 o                         
  12   0  20        292.11        245.83       203.10 o                         
 -15   1  20        311.24        303.21       131.30 o                         
 -14   1  20       1337.43        991.98       184.67 o                         
 -13   1  20       1478.86        936.14       225.16 o                         
 -12   1  20          1.26        -68.92       107.68 o                         
 -11   1  20       2028.98       1665.83       264.52 o                         
 -10   1  20       4568.00       4567.39       305.32 o                         
  -9   1  20       1937.68       1707.93       224.27 o                         
  -8   1  20       1939.50       1555.60       398.21 o                         
  -7   1  20       8362.79       7972.51       442.94 o                         
  -6   1  20       6151.43       6391.93       391.28 o                         
  -5   1  20       2824.33       3068.05       277.35 o                         
  -4   1  20       7741.85       7620.92       473.32 o                         
  -3   1  20       2345.06       2546.05       236.18 o                         
  -2   1  20       5414.38       5822.34       295.42 o                         
  -1   1  20       8580.56       9171.52       319.53 o                         
   0   1  20        329.64        280.36        96.31 o                         
   1   1  20       7328.23       8111.87       379.33 o                         
   2   1  20       1953.87       1775.84       223.96 o                         
   3   1  20       2408.21       2055.42       332.95 o                         
   4   1  20       1775.44       1526.73       209.75 o                         
   5   1  20        121.09        130.01        82.93 o                         
   6   1  20       1458.02        763.32       168.00 o                         
   7   1  20       4652.76       4455.35       321.88 o                         
   8   1  20        223.27         45.60        92.18 o                         
   9   1  20         74.59       -102.61       102.61 o                         
  10   1  20        605.06        128.34       121.79 o                         
  11   1  20       1584.66        864.68       215.93 o                         
  12   1  20         39.94       -129.84       129.84 o                         
 -14   2  20       3441.62       2864.44       413.88 o                         
 -13   2  20       6291.12       6845.36       588.54 o                         
 -12   2  20      19090.67      20287.50      1390.43 o                         
 -11   2  20       1011.20        558.67       184.41 o                         
 -10   2  20       6996.68       7276.29       363.66 o                         
  -9   2  20      14284.19      14477.72       491.06 o                         
  -8   2  20       4784.77       5165.77       365.92 o                         
  -7   2  20       4787.35       4966.55       288.71 o                         
  -6   2  20       6149.62       6376.16       339.47 o                         
  -5   2  20       1092.24        779.23       121.56 o                         
  -4   2  20        155.58        -49.74        57.05 o                         
  -3   2  20        184.21        -33.51        72.10 o                         
  -2   2  20       3878.95       3798.91       316.74 o                         
  -1   2  20       4391.49       4442.50       281.92 o                         
   0   2  20        549.09        202.82       201.81 o                         
   1   2  20       1421.76       1064.45       164.89 o                         
   2   2  20       4688.27       4767.22       378.22 o                         
   3   2  20         94.51        -81.14        81.14 o                         
   4   2  20       6769.25       6481.93       414.71 o                         
   5   2  20         90.10        -33.19        93.86 o                         
   6   2  20       3801.16       3667.96       401.27 o                         
   7   2  20         75.94        -97.99       112.63 o                         
   8   2  20       2287.29       1686.42       223.86 o                         
   9   2  20       7252.73       7968.07       550.74 o                         
  10   2  20        271.50         72.38       135.97 o                         
  11   2  20      10272.57      11343.60       607.94 o                         
 -12   3  20         61.58        -80.44       154.55 o                         
 -11   3  20       5400.69       6052.99       408.41 o                         
 -10   3  20         18.20       -136.82       136.82 o                         
  -9   3  20       4169.32       4785.77       295.63 o                         
  -8   3  20       5002.24       5165.86       312.74 o                         
  -7   3  20       2456.29       1809.83       179.02 o                         
  -6   3  20      11736.75      12980.90       516.15 o                         
  -5   3  20       3373.10       3366.55       279.51 o                         
  -4   3  20        572.71        370.36       115.16 o                         
  -3   3  20       3719.47       3540.74       250.94 o                         
  -2   3  20       2087.11       1885.34       206.25 o                         
  -1   3  20        801.08        577.70       145.80 o                         
   0   3  20        122.37         18.67        92.06 o                         
   1   3  20       2554.66       2132.61       278.63 o                         
   2   3  20      12456.71      13747.38       591.03 o                         
   3   3  20       6329.41       6463.35       397.72 o                         
   4   3  20       2498.41       1862.22       209.41 o                         
   5   3  20      20084.54      23181.99       895.65 o                         
   6   3  20       6117.32       7330.97       637.94 o                         
   7   3  20       2363.26       1715.70       255.29 o                         
   8   3  20      16324.25      18665.99       898.89 o                         
   9   3  20       3665.18       4006.15       555.29 o                         
  -9   4  20       2227.63       1511.12       340.22 o                         
  -8   4  20         54.35       -187.67       187.67 o                         
  -7   4  20        888.41        467.21       157.05 o                         
  -6   4  20        708.54        319.41       105.49 o                         
  -5   4  20        947.85        522.28       152.52 o                         
  -4   4  20       1105.92       1137.46       194.07 o                         
  -3   4  20       3359.30       3943.47       338.04 o                         
  -2   4  20         10.61       -103.56       103.56 o                         
  -1   4  20       1696.47       1020.34       180.12 o                         
   0   4  20        610.15        402.83       189.32 o                         
   1   4  20       2898.39       2382.48       432.87 o                         
   2   4  20       1215.21        589.26       197.68 o                         
   3   4  20       4510.84       3687.91       433.12 o                         
   4   4  20        649.10        510.37       220.74 o                         
   5   4  20          6.90       -188.63       188.63 o                         
   6   4  20       2579.24       2807.84       594.29 o                         
 -15   1  21        428.35        135.11       187.33 o                         
 -14   1  21        208.75        126.48       141.64 o                         
 -13   1  21       1537.49       1598.35       858.36 o                         
 -12   1  21        992.55        612.41       157.02 o                         
 -11   1  21       4833.35       4932.49       338.55 o                         
 -10   1  21       6738.78       6664.77       365.70 o                         
  -9   1  21        468.25        243.64       103.35 o                         
  -8   1  21      27400.31      29200.50      1098.12 o                         
  -7   1  21      10734.70      11707.02       606.70 o                         
  -6   1  21       3370.42       3176.14       282.82 o                         
  -5   1  21       6656.73       7029.64       413.69 o                         
  -4   1  21       1193.04        845.43       169.58 o                         
  -3   1  21         39.31          7.30        74.10 o                         
  -2   1  21       3012.45       3073.35       255.71 o                         
  -1   1  21        105.38        -31.38        40.64 o                         
   0   1  21        831.60        687.96       105.67 o                         
   1   1  21      16564.15      17317.58       557.49 o                         
   2   1  21       1751.26       1722.58       387.85 o                         
   3   1  21       4852.05       5745.67       393.60 o                         
   4   1  21       8715.66       9333.96       500.03 o                         
   5   1  21       1267.02       1107.15       179.87 o                         
   6   1  21       5981.03       6299.41       382.11 o                         
   7   1  21      10003.02       9926.85       548.19 o                         
   8   1  21         40.01       -117.72       117.72 o                         
   9   1  21        172.99         11.48       109.27 o                         
  10   1  21         84.48       -134.05       134.05 o                         
  11   1  21          2.04       -159.95       159.95 o                         
 -14   2  21       4886.59       3910.06       655.18 o                         
 -13   2  21        992.51        233.58       194.52 o                         
 -12   2  21       1114.31        518.36       203.93 o                         
 -11   2  21       3947.58       4339.17       441.03 o                         
 -10   2  21        501.31        215.78       120.65 o                         
  -9   2  21        850.78        546.46       106.62 o                         
  -8   2  21         12.81        -82.23        82.23 o                         
  -7   2  21       1567.24       1307.86       152.94 o                         
  -6   2  21         58.27        -45.70        68.18 o                         
  -5   2  21       3303.43       3583.96       439.90 o                         
  -4   2  21       3741.55       3224.07       460.32 o                         
  -3   2  21       1644.51       1378.59       220.24 o                         
  -2   2  21       8132.27       8604.10       420.25 o                         
  -1   2  21       3901.71       4340.03       355.52 o                         
   0   2  21        792.12        407.22       110.22 o                         
   1   2  21       5110.94       4757.23       358.46 o                         
   2   2  21        646.23        188.70       129.74 o                         
   3   2  21        423.59        122.05        93.61 o                         
   4   2  21         61.87         28.79       105.85 o                         
   5   2  21        132.42         14.62       101.42 o                         
   6   2  21        914.17        521.07       149.42 o                         
   7   2  21       2744.43       2145.23       296.89 o                         
   8   2  21        150.99         23.40       168.03 o                         
   9   2  21       2073.44       1643.38       367.50 o                         
  10   2  21       4039.20       3561.89       556.23 o                         
 -12   3  21       1046.59        580.64       182.71 o                         
 -11   3  21        160.16         -0.59       130.96 o                         
 -10   3  21        424.14        -65.31       176.09 o                         
  -9   3  21        106.74        -51.86        86.08 o                         
  -8   3  21       2887.03       3129.02       314.70 o                         
  -7   3  21        132.07         32.78       103.64 o                         
  -6   3  21        912.88        581.93       163.48 o                         
  -5   3  21         50.38        -74.48        74.48 o                         
  -4   3  21        427.49        304.66        98.42 o                         
  -3   3  21        234.44         35.87        76.45 o                         
  -2   3  21         59.70        -90.45        90.45 o                         
  -1   3  21        356.73        100.85        96.78 o                         
   0   3  21        234.82         16.67       109.12 o                         
   1   3  21       4330.42       4216.09       335.89 o                         
   2   3  21        131.37        -62.44        93.91 o                         
   3   3  21       2298.14       1593.06       225.55 o                         
   4   3  21       2741.74       2154.09       339.44 o                         
   5   3  21       2377.36       2128.32       377.89 o                         
   6   3  21        479.65        178.79       140.57 o                         
   7   3  21       4441.46       3984.28       531.60 o                         
   8   3  21         35.52       -151.28       151.28 o                         
  -8   4  21         10.83       -122.43       170.09 o                         
  -7   4  21          4.72         67.22       107.93 o                         
  -6   4  21       1341.15        862.95       161.26 o                         
  -5   4  21       5177.35       5664.45       345.98 o                         
  -4   4  21       1953.47       1548.51       171.19 o                         
  -3   4  21       4347.23       5126.04       568.38 o                         
  -2   4  21      13610.37      14721.99       562.82 o                         
  -1   4  21       1187.27        673.14       196.83 o                         
   0   4  21       4216.35       4467.30       389.88 o                         
   1   4  21       7825.21       7760.21       575.59 o                         
   2   4  21         15.16        -26.59       198.17 o                         
   3   4  21       1354.38        375.84       285.52 o                         
   4   4  21         40.40         85.35       259.53 o                         
   5   4  21        481.93        560.95       454.41 o                         
 -14   0  22       3798.03       4785.73       638.65 o                         
 -13   0  22       9717.00      10336.34       951.23 o                         
 -12   0  22      12350.63      13478.00      1121.80 o                         
 -11   0  22          1.01        -91.03        91.03 o                         
 -10   0  22       1972.47       1765.48       300.64 o                         
  -9   0  22       2236.54        519.78       422.89 o                         
  -8   0  22       1776.61       2654.52       645.75 o                         
  -7   0  22       2373.89       2850.20       691.41 o                         
  -6   0  22       1820.15       2213.15       624.00 o                         
  -5   0  22         42.60         52.73       129.90 o                         
  -4   0  22       9024.35      10535.19       827.87 o                         
  -3   0  22       4445.50       4882.18      1226.16 o                         
  -2   0  22       1207.29        629.80       222.94 o                         
  -1   0  22       1536.53       1371.98       208.97 o                         
   0   0  22         81.35        241.53       133.48 o                         
   1   0  22        116.45        -71.41        71.41 o                         
   2   0  22         15.04        -78.22        78.22 o                         
   3   0  22       4267.89       4438.81       357.22 o                         
   4   0  22       1164.71        585.06       171.67 o                         
   5   0  22      22493.94      24447.66      1003.92 o                         
   6   0  22      19427.97      21057.13       788.62 o                         
   7   0  22        137.77        163.74       169.66 o                         
   8   0  22      22337.32      23240.61      1792.53 o                         
   9   0  22      13693.18      14608.67      2456.66 o                         
  10   0  22        194.31       -169.84       186.09 o                         
  11   0  22      16756.72      17874.84      1170.69 o                         
 -14   1  22       2100.19       1819.35       273.04 o                         
 -13   1  22          5.45       -130.95       130.95 o                         
 -12   1  22       3130.30       1972.10       345.85 o                         
 -11   1  22       5928.55       6271.29       466.53 o                         
 -10   1  22        259.28         40.12        94.44 o                         
  -9   1  22       3459.81       3639.14       381.76 o                         
  -8   1  22       2088.22       1835.17       198.76 o                         
  -7   1  22         90.11         26.93        99.25 o                         
  -6   1  22       4969.32       4800.57       372.29 o                         
  -5   1  22       7202.59       7411.52       408.55 o                         
  -4   1  22       1623.21        956.52       151.57 o                         
  -3   1  22        390.65        143.05        93.75 o                         
  -2   1  22       3538.07       3572.85       266.48 o                         
  -1   1  22       6324.49       6919.67       363.49 o                         
   0   1  22        191.28         38.53        57.22 o                         
   1   1  22       8429.39       9380.99       347.40 o                         
   2   1  22       8371.70       8639.91       490.53 o                         
   3   1  22       1297.17        747.73       156.15 o                         
   4   1  22       9447.46       9810.21       488.50 o                         
   5   1  22       8304.10       8272.71       569.76 o                         
   6   1  22          1.69       -106.15       106.15 o                         
   7   1  22       3006.81       2356.21       263.81 o                         
   8   1  22       1576.62       1088.27       274.83 o                         
   9   1  22          1.74       -114.54       114.54 o                         
  10   1  22       2513.71       3035.11       456.17 o                         
 -13   2  22         78.26       -311.25       365.27 o                         
 -12   2  22        916.67        442.95       179.00 o                         
 -11   2  22        513.65        185.64       117.26 o                         
 -10   2  22       1986.06       1282.42       171.62 o                         
  -9   2  22       6634.77       7016.85       373.06 o                         
  -8   2  22          7.70         12.77        94.72 o                         
  -7   2  22       7103.45       6802.04       499.41 o                         
  -6   2  22      18591.85      18672.86       738.83 o                         
  -5   2  22       3399.66       3173.37       359.16 o                         
  -4   2  22      19348.16      21660.07       951.12 o                         
  -3   2  22      24179.63      25033.57      1055.06 o                         
  -2   2  22         33.44         17.62        78.29 o                         
  -1   2  22      12970.89      15672.84       809.75 o                         
   0   2  22      14554.20      15546.28       659.78 o                         
   1   2  22       3524.44       3489.08       334.36 o                         
   2   2  22       1534.13        894.66       157.95 o                         
   3   2  22       1398.90       1341.50       219.77 o                         
   4   2  22        370.08         66.29       106.56 o                         
   5   2  22        556.62        512.87       136.53 o                         
   6   2  22         49.30        -30.58       107.74 o                         
   7   2  22       4756.18       5770.21       514.50 o                         
   8   2  22       1436.04        903.51       201.47 o                         
   9   2  22         17.40       -171.82       181.33 o                         
 -11   3  22        239.35       -153.21       153.21 o                         
 -10   3  22       9231.69       9461.62       507.84 o                         
  -9   3  22       4687.75       4623.07       321.33 o                         
  -8   3  22        876.58        571.30       114.11 o                         
  -7   3  22       9899.33      11299.40       534.44 o                         
  -6   3  22        718.62        426.49       112.36 o                         
  -5   3  22       4838.29       4428.33       330.88 o                         
  -4   3  22       3150.40       3648.03       282.99 o                         
  -3   3  22        678.45        646.45       125.92 o                         
  -2   3  22       2329.22       1357.26       232.44 o                         
  -1   3  22        119.47        -12.88       106.71 o                         
   0   3  22       6798.56       7527.61       518.25 o                         
   1   3  22       4419.28       3982.96       348.52 o                         
   2   3  22       1859.48       1658.27       384.77 o                         
   3   3  22       6339.61       6697.33       513.25 o                         
   4   3  22       1221.66        594.97       164.82 o                         
   5   3  22        923.80        593.31       187.97 o                         
   6   3  22       1995.14       1124.07       226.44 o                         
   7   3  22        947.95        806.65       232.13 o                         
  -7   4  22         24.93       -171.53       257.83 o                         
  -6   4  22       2419.41       2232.59       279.27 o                         
  -5   4  22          7.80       -118.67       118.67 o                         
  -4   4  22        162.39       -155.63       155.63 o                         
  -3   4  22        960.67        730.05       160.82 o                         
  -2   4  22        209.57        -12.62       121.08 o                         
  -1   4  22        556.63        494.95       170.86 o                         
   0   4  22       1411.05       1256.46       323.33 o                         
   1   4  22        132.33        136.55       222.42 o                         
   2   4  22        879.01         26.44       375.21 o                         
   3   4  22        848.08        319.41       540.71 o                         
 -13   1  23       4789.35       4119.56       730.21 o                         
 -12   1  23       1881.08       1376.09       281.64 o                         
 -11   1  23       8580.31       9124.91       531.92 o                         
 -10   1  23       3004.27       3415.16       336.56 o                         
  -9   1  23        949.42        720.10       142.55 o                         
  -8   1  23       9539.11      10372.77       503.17 o                         
  -7   1  23        609.50        245.39       115.89 o                         
  -6   1  23         98.47         19.80       100.47 o                         
  -5   1  23        740.75        329.81       136.04 o                         
  -4   1  23       1667.61        875.84       196.46 o                         
  -3   1  23       4382.56       4512.09       393.03 o                         
  -2   1  23       7034.43       8442.04       484.03 o                         
  -1   1  23       3142.44       2936.09       368.16 o                         
   0   1  23       5848.53       6054.65       286.79 o                         
   1   1  23      24398.38      25748.44       605.15 o                         
   2   1  23       1725.17       1734.06       245.50 o                         
   3   1  23       4595.51       4524.76       406.66 o                         
   4   1  23       4355.23       4661.12       327.51 o                         
   5   1  23        868.30        625.60       184.50 o                         
   6   1  23         25.73        -91.46        91.46 o                         
   7   1  23        639.59        356.70       151.20 o                         
   8   1  23        163.56        329.48       165.53 o                         
   9   1  23       3366.50       1654.42       588.93 o                         
  10   1  23       4847.12       4956.92       854.45 o                         
 -12   2  23          9.65        -72.14       425.26 o                         
 -11   2  23        269.87        131.69       109.31 o                         
 -10   2  23        137.36        -59.22       113.22 o                         
  -9   2  23        666.09        458.46       151.36 o                         
  -8   2  23       4501.29       4035.38       348.58 o                         
  -7   2  23       1770.29       1475.12       325.58 o                         
  -6   2  23        960.70        645.14       136.55 o                         
  -5   2  23       6878.27       6758.43       470.91 o                         
  -4   2  23        233.86        -65.24       119.76 o                         
  -3   2  23       2431.93       1751.58       255.07 o                         
  -2   2  23       3306.14       3056.69       284.32 o                         
  -1   2  23         37.55        -19.97       101.36 o                         
   0   2  23        409.28         17.41       129.15 o                         
   1   2  23        981.93        508.17       144.88 o                         
   2   2  23        710.44        321.94       139.87 o                         
   3   2  23         11.20       -105.18       190.80 o                         
   4   2  23       4675.49       4880.08       542.47 o                         
   5   2  23       2131.77       2153.14       304.68 o                         
   6   2  23       1559.70        991.09       186.91 o                         
   7   2  23       4949.83       5569.83       452.57 o                         
   8   2  23        594.75        280.83       160.59 o                         
 -10   3  23       1189.42        895.33       180.26 o                         
  -9   3  23         81.17       -105.93       105.93 o                         
  -8   3  23       2866.45       2119.66       209.66 o                         
  -7   3  23        734.57        208.02       165.73 o                         
  -6   3  23         65.86        -23.32       103.57 o                         
  -5   3  23         33.09        -92.23        92.23 o                         
  -4   3  23        289.05        127.65       106.84 o                         
  -3   3  23        760.09        344.36       161.61 o                         
  -2   3  23          6.22       -120.81       120.81 o                         
  -1   3  23        172.23        -43.88       116.26 o                         
   0   3  23        556.97        230.08       192.06 o                         
   1   3  23       2885.75       2901.29       438.07 o                         
   2   3  23          0.45       -135.22       135.22 o                         
   3   3  23        703.03        349.81       171.79 o                         
   4   3  23        252.50       -199.95       301.13 o                         
   5   3  23        269.53        -25.07       155.48 o                         
   6   3  23        231.69       -174.83       174.83 o                         
  -4   4  23       3670.06       3111.03       563.29 o                         
  -3   4  23        549.78         96.13       142.43 o                         
  -2   4  23       2895.50       2195.14       487.36 o                         
  -1   4  23        411.65         50.78       170.54 o                         
   0   4  23         56.18        -50.08       378.68 o                         
 -13   0  24       1733.89        903.24       304.03 o                         
 -12   0  24       4410.75       4259.73       757.13 o                         
 -11   0  24       1470.16        873.94       224.02 o                         
 -10   0  24      14191.63      16571.42       926.80 o                         
  -9   0  24      20854.60      21840.16      1867.45 o                         
  -8   0  24         54.05       2684.96       819.69 o                         
  -7   0  24      21378.77      23589.54      1406.40 o                         
  -6   0  24      13746.04      14269.45      1095.54 o                         
  -5   0  24       1401.86       1012.97       254.08 o                         
  -4   0  24      31819.14      32869.54      1336.89 o                         
  -3   0  24      12113.20      12694.18       819.38 o                         
  -2   0  24        228.23         68.49       145.65 o                         
  -1   0  24       1427.17       1405.88       290.23 o                         
   0   0  24         30.19        -90.97        93.52 o                         
   1   0  24        507.03        234.80       120.14 o                         
   2   0  24        225.81        -10.31       192.69 o                         
   3   0  24        343.78         91.68       115.74 o                         
   4   0  24          3.98        113.36       114.27 o                         
   5   0  24       8208.22       8194.40       542.81 o                         
   6   0  24        225.96       -100.25       117.20 o                         
   7   0  24       3682.93       3065.03       407.12 o                         
   8   0  24        186.42       -130.09       130.09 o                         
   9   0  24         18.98        -62.75       306.57 o                         
 -13   1  24       2233.20       1490.53       873.99 o                         
 -12   1  24        197.24        113.78       153.26 o                         
 -11   1  24       3696.26       3848.68       390.16 o                         
 -10   1  24       1395.01        762.83       159.08 o                         
  -9   1  24        111.08        -24.45       100.05 o                         
  -8   1  24       5837.23       6249.76       644.56 o                         
  -7   1  24       1016.81        700.32       140.06 o                         
  -6   1  24       4336.83       4694.25       392.39 o                         
  -5   1  24       4298.17       5316.35       396.49 o                         
  -4   1  24        133.51        103.76        88.18 o                         
  -3   1  24       4698.17       5533.96       400.35 o                         
  -2   1  24       3689.74       3741.04       340.11 o                         
  -1   1  24         62.96         36.16        79.94 o                         
   0   1  24       5347.39       5622.96       272.01 o                         
   1   1  24       3297.06       3658.61       294.90 o                         
   2   1  24       1222.56        645.23       103.51 o                         
   3   1  24       1951.78       1846.70       283.19 o                         
   4   1  24       3844.97       3583.70       375.80 o                         
   5   1  24       1135.45        546.88       159.04 o                         
   6   1  24        259.53         73.46       103.31 o                         
   7   1  24       2546.67       1747.31       252.26 o                         
   8   1  24       2723.45       2640.56       403.55 o                         
   9   1  24         18.45        -17.46       282.65 o                         
 -11   2  24        433.26       -114.39       145.89 o                         
 -10   2  24        188.69        -36.32       140.74 o                         
  -9   2  24       2335.17       1644.17       234.85 o                         
  -8   2  24        132.23          3.41       110.83 o                         
  -7   2  24        879.21        411.90       189.20 o                         
  -6   2  24        264.72        126.62       100.96 o                         
  -5   2  24        294.32         66.37       109.40 o                         
  -4   2  24        172.25         -3.57        86.67 o                         
  -3   2  24         88.76        -87.13        87.13 o                         
  -2   2  24        292.49        215.05       107.94 o                         
  -1   2  24       5680.30       6043.24       481.56 o                         
   0   2  24       4534.09       5132.79       572.50 o                         
   1   2  24        439.53        108.49       136.87 o                         
   2   2  24       9648.88      10405.81       619.37 o                         
   3   2  24       6820.23       8117.60       549.96 o                         
   4   2  24        203.15          9.52       127.10 o                         
   5   2  24      17797.17      19318.78       984.26 o                         
   6   2  24      10852.33      10586.67       637.65 o                         
   7   2  24        179.23        -31.64       205.11 o                         
  -9   3  24       2919.22       3082.65       753.69 o                         
  -8   3  24       2183.53       1773.03       374.34 o                         
  -7   3  24        924.27        329.64       184.84 o                         
  -6   3  24         10.25       -151.70       151.70 o                         
  -5   3  24       1301.73       1025.90       202.30 o                         
  -4   3  24       7643.76       9193.41       609.24 o                         
  -3   3  24       4526.53       5497.49       509.11 o                         
  -2   3  24       2860.03       1909.41       619.17 o                         
  -1   3  24      12611.58      14850.12       961.58 o                         
   0   3  24       2045.87       1217.39       273.05 o                         
   1   3  24       3778.90       1523.16       789.95 o                         
   2   3  24       9139.12       9625.77       965.29 o                         
   3   3  24        443.93        -54.54       218.73 o                         
   4   3  24       2593.77       1157.47       249.22 o                         
   5   3  24        352.59        888.94       288.73 o                         
 -12   1  25        928.14        485.28       191.52 o                         
 -11   1  25       2018.42       1293.79       212.85 o                         
 -10   1  25         76.27        -20.64       123.82 o                         
  -9   1  25        297.46        -43.04       207.45 o                         
  -8   1  25        419.63        142.03       138.19 o                         
  -7   1  25       2189.99       1236.85       216.93 o                         
  -6   1  25        900.12        397.39       180.92 o                         
  -5   1  25      11643.41      12316.14       530.91 o                         
  -4   1  25       1836.06       1361.35       195.48 o                         
  -3   1  25       4103.06       4714.97       353.71 o                         
  -2   1  25      10382.98      10698.24       591.60 o                         
  -1   1  25       2206.16       1770.60       201.81 o                         
   0   1  25       1307.85       1025.45       128.23 o                         
   1   1  25       3608.00       4007.79       250.98 o                         
   2   1  25         16.53       -100.31       100.31 o                         
   3   1  25         12.81        -67.35        82.33 o                         
   4   1  25       1520.49        666.14       182.29 o                         
   5   1  25          0.17        -37.94       103.07 o                         
   6   1  25       2897.47       2214.75       293.28 o                         
   7   1  25       3548.94       2937.44       369.10 o                         
 -10   2  25       1898.86       1210.52       211.65 o                         
  -9   2  25        407.82       -106.04       138.01 o                         
  -8   2  25       5701.84       6776.72       818.38 o                         
  -7   2  25       1460.11       1166.28       558.24 o                         
  -6   2  25        406.99         46.07       151.65 o                         
  -5   2  25       2012.77       1377.05       221.25 o                         
  -4   2  25        500.13        273.67       117.38 o                         
  -3   2  25          0.15        -48.40       105.99 o                         
  -2   2  25        528.59        386.76       143.20 o                         
  -1   2  25        133.00         55.27       142.48 o                         
   0   2  25        880.81        589.27       211.03 o                         
   1   2  25       3331.64       2975.08       408.81 o                         
   2   2  25          2.16       -121.01       121.01 o                         
   3   2  25       5371.72       5667.65       554.16 o                         
   4   2  25       4026.54       4286.01       783.22 o                         
   5   2  25        173.21         21.60       166.01 o                         
   6   2  25       1011.17        241.11       220.16 o                         
  -7   3  25        559.75       -159.65       159.65 o                         
  -6   3  25        404.39         28.02       184.27 o                         
  -5   3  25       3320.98       3447.75       587.15 o                         
  -4   3  25        166.40        240.00       130.34 o                         
  -3   3  25       1876.97       1552.97       408.57 o                         
  -2   3  25       2380.80       1441.86       348.52 o                         
  -1   3  25        886.83        429.26       237.70 o                         
   0   3  25        163.62        115.55       384.28 o                         
   1   3  25       1417.60        668.32       317.36 o                         
   2   3  25         91.98        128.71       257.49 o                         
   3   3  25        224.33       -184.98       184.98 o                         
 -11   0  26        958.69        726.23       260.64 o                         
 -10   0  26       4416.20       4741.51       539.35 o                         
  -9   0  26       9940.88       9657.07      1393.47 o                         
  -8   0  26       1316.77        654.65       251.54 o                         
  -7   0  26        160.69        312.33       232.64 o                         
  -6   0  26       1590.40        658.79       395.71 o                         
  -5   0  26        451.10       -162.84       180.64 o                         
  -4   0  26       4404.56       4937.52       669.97 o                         
  -3   0  26       2624.41       3026.76       563.47 o                         
  -2   0  26        259.72         85.33       178.13 o                         
  -1   0  26      33885.63      38508.38      2231.63 o                         
   0   0  26      24057.69      27213.48       977.97 o                         
   1   0  26       3634.73       3815.13       430.99 o                         
   2   0  26      24697.79      28335.17      1080.55 o                         
   3   0  26       9120.77      11378.84       897.96 o                         
   4   0  26        136.89         -1.47       122.81 o                         
   5   0  26      13682.94      16042.46      1032.45 o                         
   6   0  26       4752.93       4842.52       667.84 o                         
   7   0  26        309.62       -284.82       284.82 o                         
 -11   1  26       1180.02       1219.72       303.91 o                         
 -10   1  26       1126.80        542.14       182.17 o                         
  -9   1  26         31.24       -143.08       180.78 o                         
  -8   1  26       2186.76       2558.74       562.16 o                         
  -7   1  26       1675.18       1351.98       240.10 o                         
  -6   1  26         55.04        -95.79       130.47 o                         
  -5   1  26       2233.28       1290.11       201.83 o                         
  -4   1  26       2818.56       2424.61       377.59 o                         
  -3   1  26        444.32        400.01       146.58 o                         
  -2   1  26       3350.19       2992.49       380.33 o                         
  -1   1  26       1686.47       1539.17       284.91 o                         
   0   1  26        378.60        429.82       102.23 o                         
   1   1  26       2906.61       3815.64       318.71 o                         
   2   1  26         65.31        174.57       102.78 o                         
   3   1  26       3212.86       1513.43       318.62 o                         
   4   1  26       2602.41       1817.16       317.67 o                         
   5   1  26          0.95        -54.40       109.84 o                         
   6   1  26       4119.10       5470.13       412.10 o                         
  -9   2  26       8296.69       9959.96       699.41 o                         
  -8   2  26       1487.51        596.70       239.17 o                         
  -7   2  26       5366.97       5110.87       559.72 o                         
  -6   2  26       2895.01       2200.95       420.01 o                         
  -5   2  26         99.62         70.16       135.78 o                         
  -4   2  26       1283.95        654.26       181.93 o                         
  -3   2  26        219.27        -19.75       123.96 o                         
  -2   2  26        400.90        226.97       118.40 o                         
  -1   2  26        528.11        191.14       177.18 o                         
   0   2  26        380.58       -102.56       150.49 o                         
   1   2  26        201.55        104.36       160.99 o                         
   2   2  26          6.13        -52.18       115.49 o                         
   3   2  26        355.78         36.36       155.17 o                         
   4   2  26         48.19       -158.87       158.87 o                         
  -4   3  26       5072.07       5854.79       473.10 o                         
  -3   3  26       8820.48       8010.09       884.79 o                         
  -2   3  26       1198.50        131.75       269.60 o                         
  -1   3  26       1053.00        530.88       257.08 o                         
   0   3  26       1222.45        838.46       331.20 o                         
  -9   1  27       2047.07       1041.28       238.96 o                         
  -8   1  27       6848.91       7273.62       913.98 o                         
  -7   1  27       2280.69       1864.07       613.13 o                         
  -6   1  27       3495.73       2249.13       497.10 o                         
  -5   1  27      12361.82      13592.13       653.54 o                         
  -4   1  27        399.79        183.71       114.13 o                         
  -3   1  27       1607.74       1180.80       189.91 o                         
  -2   1  27        785.20        538.53       152.72 o                         
  -1   1  27         87.79        -60.65        90.93 o                         
   0   1  27          7.97        -88.57       118.00 o                         
   1   1  27        146.43       -129.76       129.76 o                         
   2   1  27        939.98        340.49       260.32 o                         
   3   1  27       3383.23       2290.71       340.83 o                         
   4   1  27       7546.63       8024.85       569.90 o                         
   5   1  27         22.66        -28.35       164.70 o                         
  -7   2  27        242.18         39.61       176.28 o                         
  -6   2  27         68.58       -148.35       148.35 o                         
  -5   2  27       1599.94        884.77       218.45 o                         
  -4   2  27        954.40        796.40       208.66 o                         
  -3   2  27        502.71         69.06       142.42 o                         
  -2   2  27       4657.23       3432.61       989.46 o                         
  -1   2  27       1514.62        623.61       314.00 o                         
   0   2  27       1082.90        773.45       229.98 o                         
   1   2  27       3140.75       2816.00       281.26 o                         
   2   2  27        410.34        179.46       176.39 o                         
   3   2  27        811.60          4.35       389.19 o                         
  -8   0  28       2269.83       1280.67       432.94 o                         
  -7   0  28        148.69        254.03       256.56 o                         
  -6   0  28        747.38        217.60       263.08 o                         
  -5   0  28        676.01        639.91       383.64 o                         
  -4   0  28       3334.14       1658.72       691.41 o                         
  -3   0  28       1417.67        327.15       289.99 o                         
  -2   0  28       1039.57        572.02       295.14 o                         
  -1   0  28       1343.28        768.24       372.07 o                         
   0   0  28        730.27        376.49       179.27 o                         
   1   0  28         23.66       -140.92       140.92 o                         
   2   0  28        105.41        -48.32       159.76 o                         
   3   0  28        516.00        -49.09       364.18 o                         
  -8   1  28        669.65        547.75       234.96 o                         
  -7   1  28       1086.59        645.78       242.54 o                         
  -6   1  28       5179.96       5478.46       544.71 o                         
  -5   1  28       1028.54        598.95       172.66 o                         
  -4   1  28         92.31        -61.92       127.19 o                         
  -3   1  28       2897.72       1928.65       260.97 o                         
  -2   1  28        967.68        557.69       173.06 o                         
  -1   1  28         22.59       -103.48       103.48 o                         
   0   1  28        666.70        302.83       128.07 o                         
   1   1  28       1806.32       1402.53       217.00 o                         
   2   1  28        767.92        574.02       234.39 o                         
   3   1  28        153.87       -233.10       238.18 o                         
  -4   2  28       8531.53       8847.04       705.03 o                         
  -3   2  28       3910.32       3621.78       416.41 o                         
  -2   2  28        412.46        266.37       315.01 o                         
  -1   2  28      15201.57      15793.08      2262.07 o                         
  -5   1  29       1399.28        528.70       289.79 o                         
  -4   1  29        194.97         -2.43       122.49 o                         
  -3   1  29       1080.25        882.14       182.97 o                         
  -2   1  29       4660.05       4908.13       431.32 o                         
  -1   1  29         57.79       -126.68       126.68 o                         
   0   1  29       3916.50       2902.89       516.64 o                         
                                                                                
