# Supplementary material for: Halogen, chalcogen, and hydrogen bonding in organoiodine cocrystals of heterocyclic thio­nes: imidazolidine-2-thione, 2-mercaptobenzimidazole, 2-mercapto-5-methyl­benzimidazole, 2-mercaptobenzoxazole, and 2-mercaptobenzo­thia­zole
Source: Acta Crystallogr C Struct Chem. 2022 Nov 9;78(Pt 12):702–15. doi: 10.1107/S2053229622009548 (PMC9720885; doi:10.1107/S2053229622009548)
Supplement: Supplementary file 10 [file c-78-00702-MBZOX_12F4DIBsup10.hkl]

data_MBZOX_12F4DIB                                                              
_shelx_title ' mo_d8_5511_11_of4dib_12_meoh_0_a.res in P2(1)/n'                 
_shelx_refln_list_code          4                                               
_shelx_F_calc_maximum      428.24                                               
_exptl_crystal_F_000      1024.00                                               
_reflns_d_resolution_high  0.7887                                               
                                                                                
loop_                                                                           
 _space_group_symop_operation_xyz                                               
 'x, y, z'                                                                      
 '-x+1/2, y+1/2, -z+1/2'                                                        
 '-x, -y, -z'                                                                   
 'x-1/2, -y-1/2, z-1/2'                                                         
                                                                                
_cell_length_a    13.7789                                                       
_cell_length_b     4.4129                                                       
_cell_length_c    25.2516                                                       
_cell_angle_alpha  90.000                                                       
_cell_angle_beta   96.337                                                       
_cell_angle_gamma  90.000                                                       
                                                                                
_shelx_F_squared_multiplier     1.000                                           
                                                                                
loop_                                                                           
 _refln_index_h                                                                 
 _refln_index_k                                                                 
 _refln_index_l                                                                 
 _refln_F_squared_calc                                                          
 _refln_F_squared_meas                                                          
 _refln_F_squared_sigma                                                         
 _refln_observed_status                                                         
   2   0   0        291.95        462.27        69.94 o                         
   4   0   0        543.50        675.04       117.88 o                         
   6   0   0       3723.17       4294.52       189.59 o                         
   8   0   0      84576.00      87397.98      2326.17 o                         
  10   0   0        430.11        591.87       130.19 o                         
  12   0   0       1546.47       1775.41       208.49 o                         
  14   0   0          3.81        336.01       246.49 o                         
   1   1   0      21604.86      20842.76       334.83 o                         
   2   1   0      15094.07      14791.55       271.06 o                         
   3   1   0       9114.75       9487.72       218.94 o                         
   4   1   0       3257.10       3595.24       138.03 o                         
   5   1   0      39939.66      42231.83       868.81 o                         
   6   1   0       1380.33       1564.92        98.68 o                         
   7   1   0      17159.22      17319.75       347.21 o                         
   8   1   0        275.36        356.38        75.70 o                         
   9   1   0      12075.35      11692.69       308.41 o                         
  10   1   0        221.49        170.51        82.18 o                         
  11   1   0        346.51        323.37        99.61 o                         
  12   1   0          0.86         12.47       177.63 o                         
  13   1   0       6174.11       5664.83       289.16 o                         
  14   1   0       3081.98       3845.82       399.34 o                         
  15   1   0       3148.27       2866.01       282.33 o                         
  16   1   0          1.67         65.84       294.58 o                         
  17   1   0       2668.28       2725.04       463.51 o                         
   0   2   0      31296.27      30137.69       652.31 o                         
   1   2   0      30857.24      29135.16       485.11 o                         
   2   2   0        691.88        751.15        75.99 o                         
   3   2   0        111.60        202.41        56.92 o                         
   4   2   0        654.88        771.50        88.85 o                         
   5   2   0       1619.93       1777.25       113.44 o                         
   6   2   0       2734.55       2864.72       132.39 o                         
   7   2   0      15978.92      15994.65       322.10 o                         
   8   2   0      19466.23      18714.94       395.69 o                         
   9   2   0      10108.72       9934.80       273.60 o                         
  10   2   0        727.31        696.80       102.33 o                         
  11   2   0        696.01        519.09       179.77 o                         
  12   2   0        620.96        727.21       171.97 o                         
  13   2   0        867.54       1457.54       213.51 o                         
  14   2   0         81.56        149.89       125.12 o                         
  15   2   0       3092.04       3071.69       342.90 o                         
  16   2   0       1779.70       1884.08       588.71 o                         
   1   3   0       2278.05       2181.79       103.88 o                         
   2   3   0      24360.49      24157.77       441.96 o                         
   3   3   0        538.99        656.12        80.17 o                         
   4   3   0          6.06         59.30        63.00 o                         
   5   3   0          3.71        -19.07        62.17 o                         
   6   3   0      27504.31      27010.14       510.60 o                         
   7   3   0        972.36       1145.41       126.72 o                         
   8   3   0        159.15        181.82        90.53 o                         
   9   3   0       2509.78       2514.40       187.90 o                         
  10   3   0       5017.95       5047.96       282.21 o                         
  11   3   0        971.29       1048.49       165.07 o                         
  12   3   0          0.34        -24.67       139.70 o                         
  13   3   0        179.45        398.79       275.18 o                         
  14   3   0       6673.00       5718.69       515.74 o                         
   0   4   0        709.17       1017.21       147.28 o                         
   1   4   0       5391.98       5528.43       195.38 o                         
   2   4   0       4147.02       4236.01       155.17 o                         
   3   4   0        276.72        375.68        89.12 o                         
   4   4   0        161.27        308.18        96.20 o                         
   5   4   0       2135.88       2090.66       200.76 o                         
   6   4   0        932.89        924.06       174.50 o                         
   7   4   0       9249.95       8931.83       486.28 o                         
   8   4   0         47.30        -40.95       112.92 o                         
   9   4   0       2221.66       2394.53       178.53 o                         
  10   4   0       1815.16       1756.68       201.48 o                         
  11   4   0          1.32       -182.26       182.26 o                         
  12   4   0          6.20        173.06       222.80 o                         
   1   5   0       1222.21       1689.78       186.06 o                         
   2   5   0       6251.54       6270.12       242.10 o                         
   3   5   0       1774.51       1679.82       171.97 o                         
   4   5   0       1861.50       1964.66       203.97 o                         
   5   5   0       1789.45       1868.90       218.78 o                         
   6   5   0       6565.52       5605.44       400.29 o                         
   7   5   0       2179.69       2549.34       358.86 o                         
 -17   0   1       2937.23       4136.81       871.48 o                         
 -15   0   1       2964.51       2962.58       338.19 o                         
 -13   0   1       1622.56       1557.26       223.82 o                         
 -11   0   1       6895.67       6621.44       311.15 o                         
  -9   0   1      11567.13      11900.06       480.01 o                         
  -7   0   1      34289.27      35945.95       755.39 o                         
  -5   0   1       4728.39       4793.14       159.27 o                         
  -3   0   1      15973.16      18263.72       536.37 o                         
   3   0   1        109.90        180.92        70.35 o                         
   5   0   1      71118.30      70836.28      1875.20 o                         
   7   0   1      46435.39      49256.94      1163.34 o                         
   9   0   1       7809.14       7659.28       299.68 o                         
  11   0   1       1525.95       1821.76       199.81 o                         
  13   0   1      11864.21      11236.73       598.68 o                         
  15   0   1       4671.41       4124.30       449.77 o                         
  17   0   1        553.04        333.16       575.97 o                         
 -17   1   1        155.74        -36.49       667.26 o                         
 -16   1   1        131.52         55.88       403.74 o                         
 -15   1   1        141.36        535.10       182.24 o                         
 -14   1   1      13615.00      12798.58       559.48 o                         
 -13   1   1        338.28        485.29       143.45 o                         
 -12   1   1        284.47        238.92       139.33 o                         
 -11   1   1       1942.31       1855.83       141.65 o                         
 -10   1   1      14601.64      14484.25       419.54 o                         
  -9   1   1       3617.78       3982.23       174.84 o                         
  -8   1   1        117.56         87.23        67.38 o                         
  -7   1   1       1002.53       1118.92        99.99 o                         
  -6   1   1      19515.77      20040.37       441.62 o                         
  -5   1   1        753.25        783.51        92.28 o                         
  -4   1   1       2923.27       3027.03       119.16 o                         
  -3   1   1      59132.56      59522.56      1255.21 o                         
  -2   1   1      94352.60      92535.71      1348.75 o                         
  -1   1   1       1913.09       1885.29        76.11 o                         
   0   1   1        745.37       1018.74        68.42 o                         
   1   1   1         46.41         -1.79        49.44 o                         
   2   1   1      33170.95      33483.11       654.71 o                         
   3   1   1       1118.20       1085.55        93.01 o                         
   4   1   1          9.78        -14.56        63.71 o                         
   5   1   1      16067.00      16177.48       685.19 o                         
   6   1   1      53878.18      55377.82      1125.21 o                         
   7   1   1      13793.44      13911.54       294.12 o                         
   8   1   1         89.09        163.17        62.63 o                         
   9   1   1        852.11        973.02       143.14 o                         
  10   1   1          0.03        -42.64        72.21 o                         
  11   1   1        435.47        394.99       111.21 o                         
  12   1   1        362.73        669.27       189.20 o                         
  13   1   1       5232.40       5247.21       286.48 o                         
  14   1   1      14109.89      13252.73       582.43 o                         
  15   1   1       1548.33       1370.81       201.61 o                         
  16   1   1         79.90        -55.89       362.28 o                         
  17   1   1          5.19        224.55       377.07 o                         
 -16   2   1       5064.78       5832.48       620.59 o                         
 -15   2   1       1962.54       1937.64       302.25 o                         
 -14   2   1         13.20        -34.71       126.96 o                         
 -13   2   1        266.64        226.77       126.92 o                         
 -12   2   1         42.33         83.19       147.14 o                         
 -11   2   1       1390.19       1498.40       169.09 o                         
 -10   2   1        417.38        473.13       100.75 o                         
  -9   2   1      12097.58      11213.13       317.56 o                         
  -8   2   1      18975.47      18510.55       442.49 o                         
  -7   2   1       1028.29       1216.78        94.08 o                         
  -6   2   1       1821.02       1676.52       113.59 o                         
  -5   2   1       2133.02       2069.37       114.50 o                         
  -4   2   1       5530.41       5488.19       169.01 o                         
  -3   2   1       8698.94       7899.53       185.74 o                         
  -2   2   1       1206.59       1311.91       103.36 o                         
  -1   2   1      29178.77      28725.23       452.32 o                         
   0   2   1      35041.88      34121.71       499.52 o                         
   1   2   1       1683.45       1636.84        88.80 o                         
   2   2   1       6612.40       6449.85       199.88 o                         
   3   2   1         36.45         55.28        51.83 o                         
   4   2   1       6491.96       6528.30       184.88 o                         
   5   2   1       9365.31       8841.95       226.29 o                         
   6   2   1         20.46         14.94        68.04 o                         
   7   2   1      20352.75      20050.64       384.18 o                         
   8   2   1      11198.89      11125.45       283.48 o                         
   9   2   1        456.69        474.26        86.45 o                         
  10   2   1       1639.91       1660.62       133.23 o                         
  11   2   1        147.84        114.25       177.59 o                         
  12   2   1       8454.18       8110.97       604.02 o                         
  13   2   1       6131.97       5583.31       278.25 o                         
  14   2   1         75.10        -35.21       133.38 o                         
  15   2   1       1856.33       2055.32       299.06 o                         
  16   2   1       1857.11       2678.71       823.48 o                         
 -14   3   1        888.48        723.43       258.87 o                         
 -13   3   1        450.65        468.80       193.86 o                         
 -12   3   1       1971.10       2348.01       211.16 o                         
 -11   3   1       2449.03       3018.83       247.82 o                         
 -10   3   1        744.52        933.82       202.16 o                         
  -9   3   1       6230.70       6303.40       292.62 o                         
  -8   3   1        126.61        149.05        94.70 o                         
  -7   3   1      10421.29       9989.74       352.50 o                         
  -6   3   1       2918.87       3059.03       149.46 o                         
  -5   3   1        224.56        210.83        76.75 o                         
  -4   3   1       5521.28       5102.41       173.06 o                         
  -3   3   1       9604.95       9926.34       257.90 o                         
  -2   3   1          8.96         65.32        63.63 o                         
  -1   3   1      26577.07      26443.15       444.04 o                         
   0   3   1         10.94        -51.21        51.21 o                         
   1   3   1       8460.71       8317.06       198.80 o                         
   2   3   1        188.59        362.04        68.48 o                         
   3   3   1        697.54        820.57        91.99 o                         
   4   3   1        950.02        995.11       103.02 o                         
   5   3   1      14263.46      14068.44       344.85 o                         
   6   3   1        831.62       1138.17       111.58 o                         
   7   3   1      18354.11      17780.85       386.94 o                         
   8   3   1       1024.15       1038.93       122.34 o                         
   9   3   1       4027.31       4060.10       190.20 o                         
  10   3   1       1011.25       1409.78       161.06 o                         
  11   3   1        278.83        356.73       128.92 o                         
  12   3   1        254.65        320.17       145.21 o                         
  13   3   1       4883.02       5110.63       394.42 o                         
  14   3   1        356.75        584.98       285.34 o                         
 -12   4   1         17.42       -203.57       203.57 o                         
 -11   4   1        235.00        324.08       185.70 o                         
 -10   4   1        208.26        137.98       143.59 o                         
  -9   4   1        180.60        179.12       115.31 o                         
  -8   4   1      13859.90      14429.23       476.91 o                         
  -7   4   1       1469.52       1931.55       195.06 o                         
  -6   4   1         70.41         27.08       114.96 o                         
  -5   4   1        896.01        919.67       147.36 o                         
  -4   4   1        428.45        383.29       100.13 o                         
  -3   4   1        825.80        913.45       117.91 o                         
  -2   4   1         82.08         54.84        69.85 o                         
  -1   4   1         50.63        110.48        69.98 o                         
   0   4   1      19686.80      20237.14       389.04 o                         
   1   4   1       1716.17       1707.20       122.64 o                         
   2   4   1         82.38          0.35        72.94 o                         
   3   4   1       3152.17       3050.23       151.82 o                         
   4   4   1       5181.55       5191.68       199.78 o                         
   5   4   1        474.88        528.90       149.81 o                         
   6   4   1        493.27        615.13       144.39 o                         
   7   4   1         45.93        148.34       145.28 o                         
   8   4   1       7468.29       7131.36       300.11 o                         
   9   4   1       1229.23       1686.94       216.77 o                         
  10   4   1         47.64        -57.52       122.81 o                         
  11   4   1       1073.40       1409.63       210.25 o                         
  12   4   1       4318.47       4010.00       384.37 o                         
  -7   5   1       2929.01       2805.85       361.66 o                         
  -6   5   1        176.52        236.70       203.30 o                         
  -5   5   1        957.70        883.38       177.65 o                         
  -4   5   1        921.05        658.67       162.61 o                         
  -3   5   1        358.42        194.35       148.46 o                         
  -2   5   1       1798.36       2129.36       189.61 o                         
  -1   5   1       5897.13       6219.92       271.17 o                         
   0   5   1        678.14        691.83       133.61 o                         
   1   5   1       6561.26       6917.99       307.15 o                         
   2   5   1        544.54        589.36       143.45 o                         
   3   5   1       1906.34       1867.93       173.56 o                         
   4   5   1       1919.94       1785.46       194.12 o                         
   5   5   1       1512.89       1492.35       264.45 o                         
   6   5   1       3625.54       3952.25       353.69 o                         
   7   5   1       2981.83       2956.92       344.55 o                         
 -16   0   2      11034.01      10675.39       815.86 o                         
 -14   0   2        377.77        656.46       184.63 o                         
 -12   0   2       4914.95       4839.72       283.87 o                         
 -10   0   2         69.98        329.89        86.21 o                         
  -8   0   2      22360.34      22756.30       733.84 o                         
  -6   0   2        168.58        171.28        80.03 o                         
  -4   0   2      54914.30      61769.41      1699.49 o                         
  -2   0   2       8389.54       9248.99       286.15 o                         
   2   0   2      21756.89      22771.48       458.30 o                         
   4   0   2      94942.86      96621.08      2065.93 o                         
   6   0   2        294.41        313.48        78.53 o                         
   8   0   2      24234.89      24916.93       657.90 o                         
  10   0   2         20.50         95.29       103.89 o                         
  12   0   2      36489.94      32982.59      2205.72 o                         
  14   0   2        668.97        741.43       225.44 o                         
  16   0   2       1437.73       1300.45       636.20 o                         
 -17   1   2       4174.79       4239.65       553.10 o                         
 -16   1   2          1.65         21.51       316.51 o                         
 -15   1   2       4543.53       4638.57       297.85 o                         
 -14   1   2         64.62       1080.30      1186.67 o                         
 -13   1   2       1058.96       1370.01       179.39 o                         
 -12   1   2          0.59        -45.60       112.16 o                         
 -11   1   2       4023.63       3651.71       184.36 o                         
 -10   1   2       9531.28       9968.51       287.98 o                         
  -9   1   2      42152.29      43237.39      1019.58 o                         
  -8   1   2        107.01        254.01        75.58 o                         
  -7   1   2       8287.03       7825.98       219.60 o                         
  -6   1   2        198.25        317.61        79.50 o                         
  -5   1   2       5266.50       5675.72       244.78 o                         
  -4   1   2       2918.16       3219.57       142.38 o                         
  -3   1   2        150.25        153.58        63.03 o                         
  -2   1   2      11329.43      11583.44       251.89 o                         
  -1   1   2      39065.60      38769.68       637.45 o                         
   0   1   2        888.66       1103.45        71.19 o                         
   1   1   2        555.35        698.58        71.93 o                         
   2   1   2       7045.23       7005.13       151.19 o                         
   3   1   2      17934.94      18896.34       571.44 o                         
   4   1   2        287.65        280.63        72.35 o                         
   5   1   2      19304.15      19354.65       402.00 o                         
   6   1   2       9699.02      10197.08       278.17 o                         
   7   1   2      17534.61      17471.55       349.33 o                         
   8   1   2         61.03        168.48        61.36 o                         
   9   1   2        223.80        349.18        71.40 o                         
  10   1   2       1996.45       2002.35       163.70 o                         
  11   1   2       4350.05       4378.65       198.44 o                         
  12   1   2        114.40         40.01       108.90 o                         
  13   1   2       7028.33       7099.50       695.99 o                         
  14   1   2       3619.24       3969.68       337.83 o                         
  15   1   2       2496.55       3044.20       277.35 o                         
  16   1   2        123.99        375.17       230.93 o                         
 -16   2   2       2682.66       3398.26       386.20 o                         
 -15   2   2       3213.05       3161.62       290.01 o                         
 -14   2   2          2.17         89.74       156.54 o                         
 -13   2   2        436.66        358.15       179.68 o                         
 -12   2   2        806.88       1207.99       204.51 o                         
 -11   2   2       5158.66       4977.46       255.08 o                         
 -10   2   2          7.77         89.25        79.34 o                         
  -9   2   2       7812.58       7409.86       247.93 o                         
  -8   2   2       5972.88       5510.92       238.69 o                         
  -7   2   2       8388.22       8194.97       215.56 o                         
  -6   2   2       4049.39       4179.27       169.08 o                         
  -5   2   2       2522.43       2482.47       134.79 o                         
  -4   2   2      35890.68      35536.71       633.09 o                         
  -3   2   2       2360.24       2173.37       104.17 o                         
  -2   2   2       1073.97       1048.69        85.51 o                         
  -1   2   2      13160.14      13023.47       260.73 o                         
   0   2   2      10872.14      10419.06       219.81 o                         
   1   2   2       1240.78       1211.78        83.84 o                         
   2   2   2      10305.41       9884.77       218.68 o                         
   3   2   2       7367.32       7208.32       197.41 o                         
   4   2   2      27280.07      26307.26       489.83 o                         
   5   2   2      15498.21      15010.41       322.89 o                         
   6   2   2        786.97        935.74        97.12 o                         
   7   2   2       8920.60       8529.38       241.04 o                         
   8   2   2       2942.64       3057.55       138.48 o                         
   9   2   2       2462.97       2208.30       138.15 o                         
  10   2   2       2040.53       2078.77       141.25 o                         
  11   2   2       4323.20       4520.19       235.29 o                         
  12   2   2      13439.32      12590.92       498.04 o                         
  13   2   2       3110.54       3026.90       306.82 o                         
  14   2   2        159.57         97.59       133.73 o                         
  15   2   2        765.14        705.26       228.66 o                         
  16   2   2        363.06        616.05       258.56 o                         
 -14   3   2       1074.17        864.15       227.42 o                         
 -13   3   2        261.01        309.89       161.19 o                         
 -12   3   2        477.67        821.92       166.50 o                         
 -11   3   2         40.12        283.79       147.78 o                         
 -10   3   2      14557.23      14519.52       475.12 o                         
  -9   3   2        491.77        571.05       158.39 o                         
  -8   3   2         88.57        184.31        83.73 o                         
  -7   3   2       5205.71       5038.52       202.78 o                         
  -6   3   2          1.07         42.04        73.47 o                         
  -5   3   2       1564.58       1679.90       124.51 o                         
  -4   3   2         46.61         90.75        75.70 o                         
  -3   3   2        478.71        532.71        84.90 o                         
  -2   3   2      39885.23      40146.89       682.91 o                         
  -1   3   2       2577.73       2592.03       111.57 o                         
   0   3   2         62.94         54.57        51.94 o                         
   1   3   2       4070.24       3808.89       144.72 o                         
   2   3   2         41.77         28.67        56.06 o                         
   3   3   2        106.32         62.73        65.87 o                         
   4   3   2        429.59        552.55        84.99 o                         
   5   3   2          5.44         63.32        73.15 o                         
   6   3   2      24782.97      24348.81       546.37 o                         
   7   3   2         36.70         32.33        78.74 o                         
   8   3   2        198.99        134.26        91.10 o                         
   9   3   2       1050.28       1228.05       132.73 o                         
  10   3   2       3082.10       3695.44       217.54 o                         
  11   3   2        616.29        839.60       140.47 o                         
  12   3   2          4.63        115.92       113.68 o                         
  13   3   2        583.17        869.52       169.58 o                         
  14   3   2       8975.80       7298.89       805.51 o                         
 -12   4   2        169.10        348.58       238.63 o                         
 -11   4   2       5996.92       6090.73       546.32 o                         
 -10   4   2        130.24        323.37       159.52 o                         
  -9   4   2       4594.02       4321.77       259.31 o                         
  -8   4   2        314.32        515.41       158.59 o                         
  -7   4   2       1637.71       2202.45       238.23 o                         
  -6   4   2       2876.39       3106.33       212.67 o                         
  -5   4   2         89.39         73.88       119.23 o                         
  -4   4   2        377.47        509.84       112.32 o                         
  -3   4   2      17467.98      17823.08       390.93 o                         
  -2   4   2        448.42        495.06       113.72 o                         
  -1   4   2       9423.21       9013.74       274.14 o                         
   0   4   2        792.84        752.94       113.90 o                         
   1   4   2       1874.45       2073.35       128.02 o                         
   2   4   2       4068.52       3775.05       177.98 o                         
   3   4   2        612.53        668.13       111.11 o                         
   4   4   2         57.80         23.96        90.72 o                         
   5   4   2      10206.23       9851.33       319.86 o                         
   6   4   2         21.87         54.79       121.99 o                         
   7   4   2       1947.18       2001.48       232.32 o                         
   8   4   2        377.38        425.61       159.59 o                         
   9   4   2          1.02        -45.91       137.95 o                         
  10   4   2       2074.36       2265.07       203.30 o                         
  11   4   2       1580.39       1583.59       234.74 o                         
  -7   5   2        239.90         91.14       436.68 o                         
  -6   5   2         17.64        171.16       358.94 o                         
  -5   5   2        180.42         44.74       290.25 o                         
  -4   5   2        129.61        334.34       188.51 o                         
  -3   5   2       2993.64       3370.33       266.74 o                         
  -2   5   2       8388.94       8014.96       314.70 o                         
  -1   5   2       2108.34       2156.09       176.16 o                         
   0   5   2       2054.39       2282.82       207.87 o                         
   1   5   2         44.88         -0.08       131.47 o                         
   2   5   2       1119.54       1255.60       162.56 o                         
   3   5   2        248.16        360.97       133.99 o                         
   4   5   2       1154.04        877.25       156.38 o                         
   5   5   2        974.13       1193.60       262.94 o                         
   6   5   2       9271.41       8461.42       513.76 o                         
   7   5   2       2269.76       2147.90       306.85 o                         
 -15   0   3       2442.24       2819.90       528.63 o                         
 -13   0   3       3898.11       3952.70       274.31 o                         
 -11   0   3      18603.08      18232.83       489.43 o                         
  -9   0   3       8162.73       8303.30       265.56 o                         
  -7   0   3       9224.94      10435.34       283.22 o                         
  -5   0   3      22060.88      24357.72       730.56 o                         
  -3   0   3      32072.22      34911.27       976.78 o                         
   1   0   3        356.13        649.13       140.23 o                         
   3   0   3      68357.20      70234.23      1354.65 o                         
   5   0   3      34996.00      36435.88       748.28 o                         
   7   0   3       2257.34       2343.28       177.92 o                         
   9   0   3      10006.48       9663.62       445.27 o                         
  11   0   3      18533.28      18781.84       854.08 o                         
  13   0   3       6027.73       6973.19       422.82 o                         
  15   0   3        759.23       1120.70       408.35 o                         
  17   0   3       2986.07       3415.91       856.42 o                         
 -17   1   3        626.50        942.32       304.01 o                         
 -16   1   3         18.08        247.61       231.95 o                         
 -15   1   3         13.55        147.77       173.43 o                         
 -14   1   3         80.70        142.65       167.66 o                         
 -13   1   3         13.11        -57.50       141.00 o                         
 -12   1   3         77.05        217.53       116.38 o                         
 -11   1   3       3152.28       3421.97       182.18 o                         
 -10   1   3      42377.97      42353.82      1055.62 o                         
  -9   1   3       4766.11       4944.93       197.37 o                         
  -8   1   3        751.75        867.54        97.67 o                         
  -7   1   3        657.31        941.52       101.85 o                         
  -6   1   3       4250.39       4385.80       168.04 o                         
  -5   1   3       1654.04       1867.11       126.38 o                         
  -4   1   3       2406.80       2406.02       128.89 o                         
  -3   1   3      10990.51      11160.82       282.49 o                         
  -2   1   3     183389.20     184061.67      3133.87 o                         
  -1   1   3         28.59         74.45        67.73 o                         
   0   1   3         52.63         75.63        56.02 o                         
   1   1   3        882.95        998.44        92.26 o                         
   2   1   3      12868.85      12622.92       228.30 o                         
   3   1   3       8654.43       8511.01       199.41 o                         
   4   1   3       3672.64       3930.06       132.28 o                         
   5   1   3      11411.33      11761.46       354.92 o                         
   6   1   3      39349.52      39412.93       678.10 o                         
   7   1   3       1213.16       1267.86        96.04 o                         
   8   1   3        354.08        553.36        71.28 o                         
   9   1   3        223.18        280.03        67.55 o                         
  10   1   3       8878.98       9008.48       249.64 o                         
  11   1   3       3518.20       3564.47       180.23 o                         
  12   1   3         92.47        150.97        95.96 o                         
  13   1   3        761.06        994.28       200.25 o                         
  14   1   3       4480.75       4075.68       278.73 o                         
  15   1   3          4.74        -45.76       189.92 o                         
  16   1   3        153.11       -260.70       303.07 o                         
 -16   2   3       2539.82       3120.36       378.22 o                         
 -15   2   3        516.81        741.33       244.73 o                         
 -14   2   3        220.69       -128.24       128.24 o                         
 -13   2   3          1.01         29.25       142.36 o                         
 -12   2   3      13544.93      12665.80       454.11 o                         
 -11   2   3       7690.71       7961.10       374.46 o                         
 -10   2   3         37.55        123.60        79.29 o                         
  -9   2   3       3432.06       3297.28       183.63 o                         
  -8   2   3       6452.31       6661.77       241.91 o                         
  -7   2   3        944.90       1219.79       117.02 o                         
  -6   2   3       2055.98       2031.68       128.54 o                         
  -5   2   3       6491.26       6568.04       209.42 o                         
  -4   2   3      41585.65      40606.44       782.43 o                         
  -3   2   3      18341.19      17587.56       320.54 o                         
  -2   2   3       6411.52       6118.22       150.06 o                         
  -1   2   3      12519.26      12286.27       229.19 o                         
   0   2   3       4495.67       4273.43       131.85 o                         
   1   2   3       3759.47       3474.28       120.73 o                         
   2   2   3       1812.74       1512.12       106.81 o                         
   3   2   3      10638.34      10570.07       245.42 o                         
   4   2   3      22734.19      22004.35       424.66 o                         
   5   2   3       8940.48       8779.98       226.36 o                         
   6   2   3       2866.24       2835.98       134.79 o                         
   7   2   3       6321.62       6160.65       213.31 o                         
   8   2   3        505.61        816.94       109.76 o                         
   9   2   3       3817.48       3651.47       166.43 o                         
  10   2   3        240.87        311.07        91.19 o                         
  11   2   3       4525.33       4437.39       213.51 o                         
  12   2   3      11177.76      10816.50       457.88 o                         
  13   2   3       2343.03       2474.19       202.59 o                         
  14   2   3        546.83        683.09       159.41 o                         
  15   2   3       1333.79       1802.44       278.37 o                         
 -14   3   3         68.85        199.76       190.89 o                         
 -13   3   3        530.04        776.98       193.76 o                         
 -12   3   3       1768.77       1865.99       193.15 o                         
 -11   3   3       5445.51       5032.71       294.81 o                         
 -10   3   3       3170.70       3436.06       236.74 o                         
  -9   3   3      10352.13       9569.13       446.03 o                         
  -8   3   3       1463.67       1548.67       150.99 o                         
  -7   3   3       2097.33       2080.48       153.05 o                         
  -6   3   3       2422.48       2722.76       153.83 o                         
  -5   3   3       3769.41       3834.10       166.47 o                         
  -4   3   3       1241.28       1306.88       113.48 o                         
  -3   3   3      18220.07      18111.18       388.60 o                         
  -2   3   3       4492.74       4279.19       163.89 o                         
  -1   3   3       4307.55       3985.81       141.66 o                         
   0   3   3       4700.73       4480.23       144.73 o                         
   1   3   3       2649.41       2717.88       125.29 o                         
   2   3   3       1973.24       2166.25       139.91 o                         
   3   3   3      14316.15      14109.96       304.55 o                         
   4   3   3       2824.04       2829.16       135.13 o                         
   5   3   3      14771.58      13935.23       314.97 o                         
   6   3   3       1407.73       1655.20       167.35 o                         
   7   3   3       2364.64       2418.15       155.04 o                         
   8   3   3        507.46        443.69       117.84 o                         
   9   3   3       3298.59       3103.14       174.90 o                         
  10   3   3        654.45        955.86       496.32 o                         
  11   3   3       9157.25       8294.37       307.65 o                         
  12   3   3        210.25        330.84       143.79 o                         
  13   3   3       4510.77       4651.76       454.84 o                         
  14   3   3         57.71        309.22       265.97 o                         
 -12   4   3       5808.38       6562.36       639.73 o                         
 -11   4   3        166.14        334.23       213.73 o                         
 -10   4   3         43.40        -75.36       188.27 o                         
  -9   4   3         21.00        233.47       129.20 o                         
  -8   4   3       6501.34       6062.57       328.41 o                         
  -7   4   3       1353.06       1550.37       180.17 o                         
  -6   4   3        122.77        145.86       113.80 o                         
  -5   4   3       1882.62       2330.87       241.25 o                         
  -4   4   3      19803.29      19807.59       559.05 o                         
  -3   4   3        939.53       1223.96       127.97 o                         
  -2   4   3          2.57        -61.42        79.91 o                         
  -1   4   3         11.77        -10.31        73.36 o                         
   0   4   3       5427.03       5586.78       186.08 o                         
   1   4   3       2448.08       2189.21       145.27 o                         
   2   4   3       2832.45       3192.95       171.32 o                         
   3   4   3         95.95         70.06        84.19 o                         
   4   4   3      20845.21      20792.03       474.60 o                         
   5   4   3       1680.18       1685.46       189.58 o                         
   6   4   3          1.54        156.75       148.33 o                         
   7   4   3       2039.49       2149.57       271.28 o                         
   8   4   3        399.74        636.42       150.43 o                         
   9   4   3       1279.43       1214.43       195.65 o                         
  10   4   3         44.09          6.49       129.38 o                         
  11   4   3        281.67         39.53       374.57 o                         
  -7   5   3        523.94        299.72       247.18 o                         
  -6   5   3        459.78        503.19       199.29 o                         
  -5   5   3       2614.80       2213.51       303.45 o                         
  -4   5   3       1113.33       1094.51       176.78 o                         
  -3   5   3       1428.37       2163.64       213.19 o                         
  -2   5   3       1088.54       1498.62       256.98 o                         
  -1   5   3        787.37        850.57       151.12 o                         
   0   5   3       3573.68       3638.46       220.51 o                         
   1   5   3        200.62        408.70       132.31 o                         
   2   5   3       1884.10       1898.74       190.71 o                         
   3   5   3       4405.08       4319.77       274.36 o                         
   4   5   3          1.46         70.37       199.68 o                         
   5   5   3       3294.17       3376.90       324.86 o                         
   6   5   3        697.77        829.54       254.11 o                         
   7   5   3         56.35       -203.05       239.96 o                         
 -16   0   4       5684.26       5614.55      1757.84 o                         
 -14   0   4          2.81        111.53       142.38 o                         
 -12   0   4      15848.93      15510.86       635.94 o                         
 -10   0   4        208.08        293.08        90.74 o                         
  -8   0   4       1057.36       1362.61       124.14 o                         
  -6   0   4       1182.98       1491.21       165.04 o                         
  -4   0   4      98618.44     109502.77      2961.10 o                         
  -2   0   4          6.60         15.45        56.97 o                         
   0   0   4        344.81        486.26        80.88 o                         
   2   0   4       8833.26       9100.77       251.74 o                         
   4   0   4      71502.83      70937.23      1485.14 o                         
   6   0   4       2982.95       2901.05       144.04 o                         
   8   0   4      18999.88      19744.70       478.40 o                         
  10   0   4        526.49        656.33       130.00 o                         
  12   0   4      13865.64      13944.29      1014.35 o                         
  14   0   4        630.03        965.41       495.03 o                         
  16   0   4       4612.65       5744.07       922.30 o                         
 -17   1   4       1242.60       1404.92       521.02 o                         
 -16   1   4        349.34        990.78       266.54 o                         
 -15   1   4         82.33        -34.34       132.28 o                         
 -14   1   4        459.89        795.74       181.43 o                         
 -13   1   4       8389.16       7208.27       372.17 o                         
 -12   1   4          0.16        129.63       113.60 o                         
 -11   1   4      13827.40      13247.50       360.66 o                         
 -10   1   4       6673.02       7226.17       374.83 o                         
  -9   1   4       4915.37       5406.28       203.18 o                         
  -8   1   4        235.31        363.77        90.56 o                         
  -7   1   4        608.87        905.67       101.82 o                         
  -6   1   4       9579.67       9618.17       267.40 o                         
  -5   1   4      35301.96      36728.78       776.50 o                         
  -4   1   4       7328.83       7612.85       225.44 o                         
  -3   1   4      48836.65      48921.33       985.91 o                         
  -2   1   4      50618.28      51268.27       917.18 o                         
  -1   1   4      18838.63      18683.86       333.17 o                         
   0   1   4      12710.90      11653.96       307.52 o                         
   1   1   4       3274.33       3288.87       123.82 o                         
   2   1   4       7380.50       7391.06       189.40 o                         
   3   1   4      80819.56      78253.84      1154.40 o                         
   4   1   4       1298.44       1235.58        79.82 o                         
   5   1   4      12066.98      11929.00       274.81 o                         
   6   1   4       1055.95       1219.00        89.16 o                         
   7   1   4        472.65        573.78        66.74 o                         
   8   1   4       1095.12       1228.51        90.85 o                         
   9   1   4       4537.26       4495.72       147.29 o                         
  10   1   4       5443.39       5994.82       289.05 o                         
  11   1   4      13920.94      13256.06       465.02 o                         
  12   1   4        214.23        347.25       135.03 o                         
  13   1   4       1166.69       1077.11       210.08 o                         
  14   1   4         61.21        -38.86       116.69 o                         
  15   1   4        192.92        334.55       235.93 o                         
  16   1   4        246.38         -9.52       274.48 o                         
 -16   2   4        897.61        795.95       241.12 o                         
 -15   2   4          2.91        174.34       276.56 o                         
 -14   2   4        649.37        715.07       172.37 o                         
 -13   2   4       2450.90       2546.66       237.45 o                         
 -12   2   4       7041.56       6901.29       321.28 o                         
 -11   2   4       7047.56       7481.90       295.44 o                         
 -10   2   4       1050.38       1221.21       191.18 o                         
  -9   2   4       2201.50       2054.24       133.58 o                         
  -8   2   4       1614.87       1504.60       162.78 o                         
  -7   2   4         28.14        106.44       100.36 o                         
  -6   2   4        812.29        887.81        98.06 o                         
  -5   2   4      41789.19      41766.65       908.69 o                         
  -4   2   4      23266.39      23251.33       491.65 o                         
  -3   2   4      19056.08      19312.67       441.60 o                         
  -2   2   4         40.45        105.00        53.72 o                         
  -1   2   4       1704.22       1818.07        91.84 o                         
   0   2   4       1135.03       1171.32        87.29 o                         
   1   2   4       9802.65       9565.13       226.04 o                         
   2   2   4        263.25        321.48        90.01 o                         
   3   2   4      25970.16      25804.37       526.72 o                         
   4   2   4      28948.99      28966.17       531.88 o                         
   5   2   4      17840.93      17724.75       365.76 o                         
   6   2   4         10.28        109.32        65.02 o                         
   7   2   4         24.72         72.85        72.89 o                         
   8   2   4       6233.12       5975.85       197.26 o                         
   9   2   4       3667.83       3566.52       164.74 o                         
  10   2   4         31.81        188.49        84.52 o                         
  11   2   4       6969.61       6451.20       483.26 o                         
  12   2   4       6185.73       5737.58       344.19 o                         
  13   2   4       3433.42       3774.30       232.33 o                         
  14   2   4       1063.43       1207.62       211.22 o                         
  15   2   4         12.37         33.14       319.16 o                         
 -14   3   4       1672.72       2159.41       312.98 o                         
 -13   3   4       1163.22       1232.25       256.71 o                         
 -12   3   4        123.84         30.23       117.41 o                         
 -11   3   4       2411.87       2595.08       198.17 o                         
 -10   3   4      13237.02      11962.90       526.75 o                         
  -9   3   4          3.78        118.75        98.95 o                         
  -8   3   4        555.31        615.26       125.67 o                         
  -7   3   4       3195.37       2885.58       192.89 o                         
  -6   3   4      15333.01      14844.85       394.07 o                         
  -5   3   4       3906.64       3679.98       203.35 o                         
  -4   3   4         84.83         39.83        57.90 o                         
  -3   3   4       4706.70       4487.69       181.82 o                         
  -2   3   4      16053.84      15798.85       329.21 o                         
  -1   3   4       2651.53       2474.69       126.17 o                         
   0   3   4       2083.89       2142.20       115.24 o                         
   1   3   4        209.86        214.83        70.39 o                         
   2   3   4      36034.95      35842.24       749.23 o                         
   3   3   4       1260.02       1460.84       154.56 o                         
   4   3   4        101.06         62.11        73.26 o                         
   5   3   4       7400.53       7231.95       213.90 o                         
   6   3   4       4136.88       3990.65       206.33 o                         
   7   3   4        731.38        945.02       113.18 o                         
   8   3   4        345.83        329.82       106.61 o                         
   9   3   4       1473.43       1656.54       191.01 o                         
  10   3   4      18251.58      17427.76       448.74 o                         
  11   3   4       2115.98       2299.41       232.62 o                         
  12   3   4          7.15        141.95       124.97 o                         
  13   3   4        600.02        722.50       196.04 o                         
  14   3   4        250.41        507.08       284.64 o                         
 -12   4   4        127.96        540.58       371.65 o                         
 -11   4   4       6249.50       5939.35       362.02 o                         
 -10   4   4        513.56        213.77       171.05 o                         
  -9   4   4       2126.71       2476.97       211.99 o                         
  -8   4   4         17.92        532.45       316.14 o                         
  -7   4   4       1417.27       1706.72       244.94 o                         
  -6   4   4       1451.92       1787.98       203.20 o                         
  -5   4   4       4397.27       4612.26       240.78 o                         
  -4   4   4        159.65        236.89       109.58 o                         
  -3   4   4      18976.05      19132.19       477.22 o                         
  -2   4   4       4660.76       4554.19       194.87 o                         
  -1   4   4       1231.11       1362.16       122.84 o                         
   0   4   4          5.80        -68.01        68.01 o                         
   1   4   4       6306.83       6328.14       199.07 o                         
   2   4   4       1151.04       1457.25       139.87 o                         
   3   4   4       6720.41       6339.53       237.67 o                         
   4   4   4        980.92        980.74       192.49 o                         
   5   4   4      12151.80      12873.26       595.77 o                         
   6   4   4       4281.33       4520.84       406.17 o                         
   7   4   4        303.87        275.57       142.03 o                         
   8   4   4          0.76        -69.53       134.48 o                         
   9   4   4       3971.75       4363.95       343.62 o                         
  10   4   4         13.41         71.01       179.05 o                         
  11   4   4       2585.38       3316.08       390.62 o                         
  -7   5   4       1695.91       2170.72       494.09 o                         
  -6   5   4       1322.68       1891.90       286.66 o                         
  -5   5   4        397.52        226.02       326.96 o                         
  -4   5   4          7.89         71.68       187.08 o                         
  -3   5   4        899.07        989.90       178.25 o                         
  -2   5   4       1364.75       1435.24       204.56 o                         
  -1   5   4       1384.71       1231.24       250.73 o                         
   0   5   4        640.46        613.24       152.24 o                         
   1   5   4       4574.90       4684.23       299.02 o                         
   2   5   4       4808.74       5111.29       245.17 o                         
   3   5   4       1362.63       1573.01       241.37 o                         
   4   5   4        477.02        377.25       169.23 o                         
   5   5   4          9.09        107.83       200.15 o                         
   6   5   4        795.53        449.69       225.29 o                         
   7   5   4       1362.41        953.32       247.77 o                         
 -17   0   5        898.33       1571.49       720.90 o                         
 -15   0   5       3235.54       3087.70       346.61 o                         
 -13   0   5       4356.66       4414.89       266.22 o                         
 -11   0   5      25821.46      26291.69       847.56 o                         
  -9   0   5        622.16        767.75       108.00 o                         
  -7   0   5      25464.85      28842.76      1055.85 o                         
  -5   0   5      43015.83      46926.22      3280.39 o                         
  -3   0   5      47579.07      51640.32      1422.65 o                         
  -1   0   5       1579.04       1494.99       131.68 o                         
   1   0   5      58117.28      58274.22      2136.17 o                         
   3   0   5      36145.46      37991.19       882.60 o                         
   5   0   5      35511.47      36590.85      1030.99 o                         
   7   0   5      16052.32      17101.67       587.70 o                         
   9   0   5      15463.58      15790.15       485.80 o                         
  11   0   5      16650.02      16409.19       660.01 o                         
  13   0   5       1604.68       1586.55       472.45 o                         
 -17   1   5        119.71         96.06       311.01 o                         
 -16   1   5         82.90        262.97       206.70 o                         
 -15   1   5          2.44        190.56       133.18 o                         
 -14   1   5       7292.45       6858.79       334.23 o                         
 -13   1   5       1472.07       2045.91       200.92 o                         
 -12   1   5          1.91         23.78        98.74 o                         
 -11   1   5         16.41        156.64        87.86 o                         
 -10   1   5       3131.72       3158.11       256.96 o                         
  -9   1   5       2214.34       2353.84       145.22 o                         
  -8   1   5        788.08        945.24       123.96 o                         
  -7   1   5       3885.66       4018.93       169.75 o                         
  -6   1   5      59926.29      62290.11      1122.82 o                         
  -5   1   5        999.46        962.79       106.47 o                         
  -4   1   5        160.05        240.66        73.89 o                         
  -3   1   5       3963.69       4075.66       142.18 o                         
  -2   1   5       1583.70       1588.88       114.18 o                         
  -1   1   5        156.88        205.98        60.74 o                         
   0   1   5       5006.84       4956.54       164.90 o                         
   1   1   5       3151.74       2994.91       167.30 o                         
   2   1   5     108067.12     104571.32      2021.01 o                         
   3   1   5       4065.89       3975.30       140.33 o                         
   4   1   5        562.87        682.29        69.11 o                         
   5   1   5        192.20        326.43        57.80 o                         
   6   1   5       2220.71       2328.35        88.52 o                         
   7   1   5         68.52        109.91        47.86 o                         
   8   1   5        618.78        861.64        74.56 o                         
   9   1   5       4540.16       4948.31       158.27 o                         
  10   1   5      40239.16      38723.63       923.64 o                         
  11   1   5       1474.27       1814.39       150.20 o                         
  12   1   5        383.24        214.66       115.50 o                         
  13   1   5        449.99        652.96       186.35 o                         
  14   1   5        619.39        684.05       215.59 o                         
  15   1   5        413.79        251.57       290.49 o                         
  16   1   5          0.95        715.26       666.32 o                         
 -16   2   5        246.63        407.58       224.30 o                         
 -15   2   5       1223.16       1256.34       218.81 o                         
 -14   2   5          0.71        126.57       131.00 o                         
 -13   2   5        493.88        378.44       139.03 o                         
 -12   2   5      11480.10      10900.31       363.74 o                         
 -11   2   5       4887.47       5074.76       241.13 o                         
 -10   2   5         16.52        -12.06        98.63 o                         
  -9   2   5       4071.38       3944.89       175.96 o                         
  -8   2   5       3455.26       3603.58       217.51 o                         
  -7   2   5       3930.05       3649.06       192.71 o                         
  -6   2   5       1454.76       1448.26       134.54 o                         
  -5   2   5        239.37        323.35       122.80 o                         
  -4   2   5      57337.77      57092.50      1187.36 o                         
  -3   2   5       4693.71       4778.69       201.31 o                         
  -2   2   5         94.22         56.22        66.53 o                         
  -1   2   5        281.95        488.15        71.58 o                         
   0   2   5      15775.04      15610.55       320.54 o                         
   1   2   5       5202.23       5375.66       211.24 o                         
   2   2   5        556.48        618.08       127.42 o                         
   3   2   5       6924.89       6345.47       217.34 o                         
   4   2   5      33300.83      32864.14       731.12 o                         
   5   2   5        253.58        290.44        77.32 o                         
   6   2   5       1198.57       1318.90       107.37 o                         
   7   2   5       1247.15       1257.37       109.90 o                         
   8   2   5       6327.26       6202.04       199.63 o                         
   9   2   5       7433.15       7264.45       227.47 o                         
  10   2   5        735.12        947.11       112.12 o                         
  11   2   5       2965.76       2492.30       252.71 o                         
  12   2   5       6573.15       6310.62       346.44 o                         
  13   2   5        149.78        204.31       118.17 o                         
  14   2   5        717.42        329.10       235.10 o                         
  15   2   5       1242.44       1346.60       350.21 o                         
 -14   3   5        393.72        413.17       258.46 o                         
 -13   3   5       8144.54       7210.71       350.32 o                         
 -12   3   5         72.08        280.03       190.15 o                         
 -11   3   5       2536.80       2756.16       195.10 o                         
 -10   3   5        170.34         92.52       161.48 o                         
  -9   3   5        420.73        227.86       134.75 o                         
  -8   3   5       6595.79       5973.90       292.53 o                         
  -7   3   5       1798.34       1697.03       179.14 o                         
  -6   3   5       7729.56       7292.86       289.47 o                         
  -5   3   5      17789.04      17063.34       557.59 o                         
  -4   3   5       2813.65       2909.59       151.61 o                         
  -3   3   5       3938.05       3756.50       190.24 o                         
  -2   3   5       1357.13       1445.59       104.84 o                         
  -1   3   5         10.40         46.47        52.95 o                         
   0   3   5      12176.59      12294.80       293.52 o                         
   1   3   5      14578.42      15024.08       380.81 o                         
   2   3   5      10517.64      11065.00       351.32 o                         
   3   3   5      23339.55      22721.11       513.94 o                         
   4   3   5        398.89        411.35       118.22 o                         
   5   3   5       1090.09       1401.00       119.23 o                         
   6   3   5         25.49        111.99        97.25 o                         
   7   3   5        583.52        682.98       106.13 o                         
   8   3   5       2406.69       2475.67       164.12 o                         
   9   3   5       9227.04       9290.06       319.22 o                         
  10   3   5       2739.20       3548.54       196.34 o                         
  11   3   5       5987.06       4840.76       416.13 o                         
  12   3   5        333.11        164.16       137.43 o                         
  13   3   5         62.27        271.79       223.62 o                         
  14   3   5         25.47       -252.89       293.41 o                         
 -12   4   5       5575.92       5095.37       375.03 o                         
 -11   4   5         16.71        -62.41       190.72 o                         
 -10   4   5        605.02        605.00       268.39 o                         
  -9   4   5       3451.56       3346.78       243.15 o                         
  -8   4   5       2354.30       2466.12       246.91 o                         
  -7   4   5        101.02         64.13       138.24 o                         
  -6   4   5         24.82        321.03       190.10 o                         
  -5   4   5       1188.48       1024.31       165.00 o                         
  -4   4   5      13395.11      13585.51       989.03 o                         
  -3   4   5        526.37        682.97       181.97 o                         
  -2   4   5        256.41        291.40        94.80 o                         
  -1   4   5       2070.64       1944.76       167.00 o                         
   0   4   5       6263.50       6259.13       206.86 o                         
   1   4   5        138.80        134.86        89.68 o                         
   2   4   5        205.45        110.93       116.90 o                         
   3   4   5         12.14         16.84       151.66 o                         
   4   4   5      17089.86      17307.20       638.99 o                         
   5   4   5       3785.65       3918.77       283.49 o                         
   6   4   5        874.07        727.23       192.87 o                         
   7   4   5       1316.59       1258.90       187.56 o                         
   8   4   5       9401.68       9210.73       363.60 o                         
   9   4   5         50.11        251.79       183.34 o                         
  10   4   5        108.85         95.70       406.41 o                         
  11   4   5          0.34        -97.88       341.61 o                         
  -7   5   5          4.47        -58.42       250.53 o                         
  -6   5   5       1855.64       1762.06       264.62 o                         
  -5   5   5       4503.84       4216.86       444.26 o                         
  -4   5   5       1518.87       1761.05       202.89 o                         
  -3   5   5       1934.49       2399.17       388.22 o                         
  -2   5   5         13.74       -113.99       141.44 o                         
  -1   5   5        213.14        173.05       184.51 o                         
   0   5   5       2476.66       2621.76       387.39 o                         
   1   5   5       1031.73       1224.72       203.67 o                         
   2   5   5       2630.80       3348.26       337.12 o                         
   3   5   5       2632.79       2645.39       430.54 o                         
   4   5   5        381.58        757.17       165.82 o                         
   5   5   5        617.59       1222.43       458.45 o                         
   6   5   5          6.51         16.40       228.17 o                         
 -16   0   6       2936.44       3400.68       495.65 o                         
 -14   0   6       2984.99       3294.42       245.78 o                         
 -12   0   6      28641.87      28366.76       794.55 o                         
 -10   0   6        243.29        372.29       102.47 o                         
  -8   0   6      12743.46      14078.85       506.40 o                         
  -6   0   6      14257.38      16811.09       574.46 o                         
  -4   0   6      24260.84      26984.65      1072.79 o                         
  -2   0   6          0.04         13.18       116.70 o                         
   0   0   6      58640.65      57812.41      1593.01 o                         
   2   0   6       3108.33       3372.18       200.50 o                         
   4   0   6      15078.05      15761.92       420.11 o                         
   6   0   6          5.65        164.01        82.78 o                         
   8   0   6      31956.68      33177.53      1174.35 o                         
  10   0   6          5.95        194.29       106.09 o                         
  12   0   6        157.17        366.57       226.81 o                         
  14   0   6       1154.37        269.00       676.58 o                         
  16   0   6      10221.83      12000.11      1257.16 o                         
 -17   1   6          0.87         17.18       235.61 o                         
 -16   1   6         44.47        -96.14       184.82 o                         
 -15   1   6       2875.34       2807.10       240.16 o                         
 -14   1   6       5789.86       6692.99       362.07 o                         
 -13   1   6       9341.25       8599.21       309.86 o                         
 -12   1   6       1360.34       1402.32       150.11 o                         
 -11   1   6        918.85       1209.47       134.09 o                         
 -10   1   6          3.75        154.36        77.29 o                         
  -9   1   6       3187.67       3266.21       151.30 o                         
  -8   1   6          1.43         46.55        57.85 o                         
  -7   1   6      28065.04      27943.01       562.11 o                         
  -6   1   6      11218.47      11504.61       314.90 o                         
  -5   1   6      19523.84      19447.66       455.19 o                         
  -4   1   6       3720.74       3831.76       186.90 o                         
  -3   1   6       1721.56       1511.86       113.97 o                         
  -2   1   6       3658.73       3470.09       119.16 o                         
  -1   1   6      34714.36      34132.83       633.71 o                         
   0   1   6        511.12        749.08        90.95 o                         
   1   1   6      39155.10      38322.48       783.49 o                         
   2   1   6      28125.37      28393.61       539.40 o                         
   3   1   6      27138.14      26646.27       584.38 o                         
   4   1   6       3016.32       3249.30       108.24 o                         
   5   1   6       3424.95       3352.23       117.86 o                         
   6   1   6        382.88        653.22        66.12 o                         
   7   1   6      20271.54      20235.29       366.74 o                         
   8   1   6         83.06        114.06        53.02 o                         
   9   1   6      22385.62      21382.05       354.71 o                         
  10   1   6       6274.18       6205.70       173.87 o                         
  11   1   6       8237.95       8186.64       235.22 o                         
  12   1   6       1713.84       1665.15       163.09 o                         
  13   1   6         43.10         74.26       189.30 o                         
  14   1   6       1153.03       1977.00       212.19 o                         
  15   1   6       4552.62       4250.90       514.51 o                         
  16   1   6        106.11        214.58       564.68 o                         
 -16   2   6        723.38        808.30       250.92 o                         
 -15   2   6       2053.43       1892.60       250.87 o                         
 -14   2   6        322.33        245.56       138.66 o                         
 -13   2   6       1263.91       1607.24       324.67 o                         
 -12   2   6       6514.63       6839.10       291.61 o                         
 -11   2   6       4720.71       4776.83       235.45 o                         
 -10   2   6       1126.92       1160.93       140.83 o                         
  -9   2   6       2234.73       2265.85       170.70 o                         
  -8   2   6       9963.97       9972.10       375.56 o                         
  -7   2   6      15396.83      14776.03       416.62 o                         
  -6   2   6       1135.06       1179.89       136.17 o                         
  -5   2   6       2429.78       2542.41       155.56 o                         
  -4   2   6      20695.68      19892.94       490.13 o                         
  -3   2   6         14.08         72.14        77.91 o                         
  -2   2   6       1605.02       1545.16       132.44 o                         
  -1   2   6       2692.20       2543.39       109.71 o                         
   0   2   6      17062.23      17201.64       320.81 o                         
   1   2   6      27906.81      27399.29       506.52 o                         
   2   2   6        779.52       1099.31       107.89 o                         
   3   2   6       8238.97       7994.50       269.82 o                         
   4   2   6       3587.61       3635.33       157.63 o                         
   5   2   6         33.74        -28.95        77.48 o                         
   6   2   6        250.68        363.29        84.91 o                         
   7   2   6       8909.39       8416.15       234.18 o                         
   8   2   6      10517.77      10241.67       315.42 o                         
   9   2   6      17851.51      17058.96       453.68 o                         
  10   2   6        314.33        429.39       100.71 o                         
  11   2   6       1446.58       1465.83       162.19 o                         
  12   2   6        141.57        491.79       146.71 o                         
  13   2   6         20.43       -116.05       269.23 o                         
  14   2   6         76.52        418.33       489.29 o                         
  15   2   6        775.36       1034.94       874.21 o                         
 -14   3   6       8579.20       7362.79       504.55 o                         
 -13   3   6        337.79        280.42       296.92 o                         
 -12   3   6        284.57        416.03       130.22 o                         
 -11   3   6        969.29       1467.16       226.84 o                         
 -10   3   6        484.60        285.27       149.81 o                         
  -9   3   6        491.94        555.26       165.95 o                         
  -8   3   6       3204.36       3475.09       316.33 o                         
  -7   3   6        698.29        693.06       135.74 o                         
  -6   3   6      24418.18      24164.97       631.92 o                         
  -5   3   6       2300.61       2619.36       169.55 o                         
  -4   3   6       1669.97       1822.99       147.47 o                         
  -3   3   6       2193.57       2473.30       133.84 o                         
  -2   3   6         13.61         37.43        59.57 o                         
  -1   3   6       3927.85       3854.89       146.75 o                         
   0   3   6       1835.73       1816.89       111.91 o                         
   1   3   6       1656.38       1805.30       135.73 o                         
   2   3   6      25955.80      26071.49       732.88 o                         
   3   3   6         68.60        130.63        78.71 o                         
   4   3   6        772.52        669.75       105.45 o                         
   5   3   6       2226.57       1992.70       204.52 o                         
   6   3   6       2544.22       2779.17       198.04 o                         
   7   3   6       4477.93       4420.22       232.34 o                         
   8   3   6        459.38        603.86       196.18 o                         
   9   3   6        174.29        435.90       131.95 o                         
  10   3   6       8026.96       7299.86       610.79 o                         
  11   3   6         17.30         92.90       131.74 o                         
  12   3   6       1205.42       1081.97       186.67 o                         
  13   3   6        930.78        620.63       257.72 o                         
 -12   4   6          1.22         30.75       215.00 o                         
 -11   4   6        271.15        228.60       458.98 o                         
 -10   4   6       1278.75       1693.24       245.33 o                         
  -9   4   6        812.69       1005.71       212.13 o                         
  -8   4   6         18.59        269.99       164.03 o                         
  -7   4   6       7978.32       7424.98       752.85 o                         
  -6   4   6          0.16        283.15       163.69 o                         
  -5   4   6       6343.73       6366.44       300.61 o                         
  -4   4   6       1195.33       1342.09       219.76 o                         
  -3   4   6          4.74         -1.46       145.42 o                         
  -2   4   6       5432.59       5418.18       244.58 o                         
  -1   4   6       1631.26       1801.09       133.22 o                         
   0   4   6        286.46        354.04        91.92 o                         
   1   4   6      11941.59      12417.71       320.79 o                         
   2   4   6        197.18        133.46       123.16 o                         
   3   4   6       6200.04       6382.51       262.40 o                         
   4   4   6         45.99        202.52       148.78 o                         
   5   4   6        186.55        267.25       153.50 o                         
   6   4   6        332.35        530.31       163.44 o                         
   7   4   6       2162.28       2304.10       224.87 o                         
   8   4   6        305.91        942.25       314.22 o                         
   9   4   6       8935.87       8105.70       492.14 o                         
  10   4   6        981.41       1117.03       200.38 o                         
  11   4   6       2683.94       2523.91       429.85 o                         
  -7   5   6        965.23        732.69       294.99 o                         
  -6   5   6       4916.27       4851.92       382.03 o                         
  -5   5   6       2778.76       2847.84       262.04 o                         
  -4   5   6        401.07        480.05       154.58 o                         
  -3   5   6         93.59        114.05       151.17 o                         
  -2   5   6          3.68       -103.29       142.02 o                         
  -1   5   6        200.97        373.31       229.07 o                         
   0   5   6       1637.34       2099.12       238.24 o                         
   1   5   6        200.60        359.75       188.92 o                         
   2   5   6       4184.73       4734.77       298.42 o                         
   3   5   6       1719.15       1664.84       258.95 o                         
   4   5   6        137.59         86.55       182.83 o                         
   5   5   6       1661.07       2091.84       489.95 o                         
   6   5   6       1179.92       1751.54       278.88 o                         
 -17   0   7       1539.18       2471.23       466.70 o                         
 -15   0   7      12050.62      11804.39       817.13 o                         
 -13   0   7       8686.69       8411.04       849.50 o                         
 -11   0   7        166.41        252.66       139.92 o                         
  -9   0   7       4512.05       4761.81       281.79 o                         
  -7   0   7      52674.39      63132.85      3925.91 o                         
  -5   0   7      22144.39      24666.34       747.86 o                         
  -1   0   7      15669.19      14957.97       589.14 o                         
   1   0   7     126316.23     128043.52      3462.74 o                         
   3   0   7       1502.26       1615.09       125.33 o                         
   5   0   7       6361.27       7379.41       255.91 o                         
   7   0   7      12565.81      12773.23       392.47 o                         
   9   0   7      24527.79      24735.78       693.67 o                         
  11   0   7         25.09         -0.55       107.41 o                         
  13   0   7       3059.07       3417.79       598.56 o                         
  15   0   7       3394.81       5079.63       888.42 o                         
 -17   1   7        419.33        913.95       258.45 o                         
 -16   1   7        126.27        285.16       162.25 o                         
 -15   1   7       1013.72       1049.46       176.34 o                         
 -14   1   7      12189.43      11342.41       424.47 o                         
 -13   1   7       1679.00       1849.92       178.22 o                         
 -12   1   7         58.11        161.65       118.45 o                         
 -11   1   7         89.01        116.63        80.41 o                         
 -10   1   7       2633.98       2966.59       160.30 o                         
  -9   1   7       3038.92       3600.87       146.18 o                         
  -8   1   7        611.71        733.32        83.34 o                         
  -7   1   7       1852.11       1979.28       134.78 o                         
  -6   1   7      29529.13      28499.67       743.58 o                         
  -5   1   7       6277.13       6532.46       244.86 o                         
  -4   1   7         81.60        117.29        74.47 o                         
  -3   1   7        413.64        565.77        90.31 o                         
  -2   1   7      40957.08      39634.68       720.50 o                         
  -1   1   7      12747.72      12295.82       367.53 o                         
   0   1   7        154.08        200.25        73.82 o                         
   1   1   7       2446.85       2288.27       128.95 o                         
   2   1   7      31679.32      30281.65       640.68 o                         
   3   1   7       1719.73       1886.16       115.46 o                         
   4   1   7       2351.50       2265.53       105.68 o                         
   5   1   7       3620.47       3607.98       119.43 o                         
   6   1   7      50761.19      51348.67       867.66 o                         
   7   1   7       8451.38       8845.86       191.83 o                         
   8   1   7       1611.40       1848.61       112.27 o                         
   9   1   7        912.98       1169.59        92.74 o                         
  10   1   7       5928.94       5960.06       177.36 o                         
  11   1   7       1085.89       1249.47       124.85 o                         
  12   1   7       2402.32       2462.06       247.00 o                         
  13   1   7         32.27         47.14       185.46 o                         
  14   1   7      14439.63      13288.27       615.92 o                         
  15   1   7       2467.51       2948.88       640.81 o                         
  16   1   7         51.57        457.39       613.61 o                         
 -16   2   7       2672.89       2821.61       335.32 o                         
 -15   2   7       4201.86       4453.93       333.07 o                         
 -14   2   7         37.79        -68.39       136.29 o                         
 -13   2   7       4431.27       4498.17       294.35 o                         
 -12   2   7       3640.73       3471.55       218.19 o                         
 -11   2   7          6.33         58.78       121.97 o                         
 -10   2   7       1501.96       1564.78       162.43 o                         
  -9   2   7         46.59        241.45        97.96 o                         
  -8   2   7      12781.11      12507.05       436.44 o                         
  -7   2   7      17422.94      16350.20       449.25 o                         
  -6   2   7       2831.98       2681.43       163.06 o                         
  -5   2   7      12637.96      12111.84       349.79 o                         
  -4   2   7       3353.35       3353.90       153.30 o                         
  -3   2   7        784.17       1017.35       117.72 o                         
  -2   2   7       1779.84       1649.12       138.83 o                         
  -1   2   7        363.72        513.42        71.50 o                         
   0   2   7      49207.15      49497.02       842.08 o                         
   1   2   7      16632.81      15586.46       322.82 o                         
   2   2   7        360.65        395.14        84.82 o                         
   3   2   7       3922.22       3910.51       162.31 o                         
   4   2   7         94.80        104.21        70.89 o                         
   5   2   7       4928.43       4744.49       181.36 o                         
   6   2   7          4.82         -3.82        61.92 o                         
   7   2   7        381.60        552.96       201.29 o                         
   8   2   7      17414.47      16641.89       643.53 o                         
   9   2   7       4979.69       5202.27       212.84 o                         
  10   2   7       1407.40       1601.84       176.62 o                         
  11   2   7        266.31        208.82       114.13 o                         
  12   2   7        589.50        319.68       161.81 o                         
  13   2   7       1361.24       1247.03       255.15 o                         
  14   2   7         23.88        312.18       411.60 o                         
  15   2   7        723.01       1317.84       398.77 o                         
 -14   3   7         95.74       -230.35       258.82 o                         
 -13   3   7       6791.00       6256.80       331.02 o                         
 -12   3   7         16.63        -35.54       119.04 o                         
 -11   3   7         56.16         86.92       124.16 o                         
 -10   3   7         11.30        159.60       152.44 o                         
  -9   3   7       4320.45       4369.23       450.71 o                         
  -8   3   7        359.38        294.30       145.75 o                         
  -7   3   7      10207.86       9842.97       352.89 o                         
  -6   3   7       4329.98       4850.28       275.61 o                         
  -5   3   7      20198.05      20084.41       627.34 o                         
  -4   3   7       6147.48       6259.28       247.08 o                         
  -3   3   7         19.54        121.02        66.19 o                         
  -2   3   7        253.74        355.47        79.63 o                         
  -1   3   7      14081.54      13697.07       298.06 o                         
   0   3   7        722.86       1001.52        98.69 o                         
   1   3   7       4232.17       3968.56       184.21 o                         
   2   3   7       3648.59       3966.09       240.65 o                         
   3   3   7       6555.50       6508.09       229.93 o                         
   4   3   7       5380.61       4973.23       289.28 o                         
   5   3   7       1984.57       1877.72       207.08 o                         
   6   3   7        752.58        675.06       154.35 o                         
   7   3   7      11399.12      10373.26       647.26 o                         
   8   3   7        608.35        549.55       135.42 o                         
   9   3   7       3193.98       2690.96       251.41 o                         
  10   3   7        740.11        804.22       250.98 o                         
  11   3   7        997.82       1266.96       167.20 o                         
  12   3   7       1689.16       1508.81       199.33 o                         
  13   3   7       1576.36       1680.30       319.92 o                         
 -11   4   7         23.33        -48.03       210.18 o                         
 -10   4   7         20.14        201.61       230.30 o                         
  -9   4   7       4581.30       4585.13       386.15 o                         
  -8   4   7      16002.21      14310.65       580.34 o                         
  -7   4   7          9.06        120.77       153.27 o                         
  -6   4   7         39.22        432.40       181.41 o                         
  -5   4   7          3.39          5.84       117.36 o                         
  -4   4   7         12.70        117.88       106.37 o                         
  -3   4   7        302.31        412.90       146.47 o                         
  -2   4   7        969.44       1150.24       142.91 o                         
  -1   4   7       2953.49       2690.53       385.28 o                         
   0   4   7      22403.56      22977.02       511.39 o                         
   1   4   7        702.60        927.85       148.33 o                         
   2   4   7          2.12        106.43       111.28 o                         
   3   4   7       1319.85       1235.84       151.58 o                         
   4   4   7        240.13        363.22       179.45 o                         
   5   4   7         84.34        255.54       160.12 o                         
   6   4   7       1614.86       1641.05       205.57 o                         
   7   4   7       1206.72       1358.84       183.89 o                         
   8   4   7      15914.89      15263.96       697.91 o                         
   9   4   7       1356.53       1487.83       318.90 o                         
  10   4   7         94.97        233.97       174.31 o                         
  11   4   7        175.25        109.74       329.05 o                         
  -6   5   7       1971.96       2477.80       354.66 o                         
  -5   5   7       1478.58       1750.38       230.24 o                         
  -4   5   7       2543.34       2276.72       267.39 o                         
  -3   5   7        197.67        135.23       153.36 o                         
  -2   5   7        337.37        208.95       157.89 o                         
  -1   5   7       8865.18       8759.93       434.06 o                         
   0   5   7          1.45        -27.05       116.82 o                         
   1   5   7       1520.74       2001.66       390.07 o                         
   2   5   7       1875.08       2901.88       304.69 o                         
   3   5   7       1126.43       1385.77       244.76 o                         
   4   5   7       2299.03       2369.54       304.01 o                         
   5   5   7        285.16        491.07       388.10 o                         
   6   5   7       1066.83       1040.11       255.19 o                         
 -16   0   8      10265.58      10336.45       542.63 o                         
 -14   0   8         81.85         94.16       139.54 o                         
 -12   0   8        159.46        225.04       116.11 o                         
 -10   0   8       3826.17       4069.89       271.67 o                         
  -8   0   8      65131.31      73309.48      2081.35 o                         
  -6   0   8       1551.82       1976.16       235.28 o                         
  -4   0   8       3784.76       4133.05       284.22 o                         
  -2   0   8       1777.38       1899.00       227.75 o                         
   0   0   8     114968.20     112498.95      3058.93 o                         
   2   0   8       4840.54       5020.53       249.34 o                         
   4   0   8      12390.00      13601.67       469.35 o                         
   6   0   8       3349.71       3222.13       173.29 o                         
   8   0   8      33680.16      34065.40       895.25 o                         
  10   0   8        253.98        331.72       132.07 o                         
  12   0   8      19815.64      18946.71       836.16 o                         
  14   0   8        310.62        532.49       473.29 o                         
  16   0   8       5874.37       4776.59       907.25 o                         
 -17   1   8       2283.00       2573.46       407.08 o                         
 -16   1   8          0.71       -171.81       171.81 o                         
 -15   1   8       1605.82       1835.55       193.79 o                         
 -14   1   8       1199.24       1799.54       260.72 o                         
 -13   1   8       4357.17       4120.11       210.55 o                         
 -12   1   8         14.41        272.84       102.05 o                         
 -11   1   8        200.68        375.14        84.37 o                         
 -10   1   8        946.89       1441.11       157.85 o                         
  -9   1   8      17186.96      17068.47       480.33 o                         
  -8   1   8        203.58        135.98        82.47 o                         
  -7   1   8      15501.00      15341.25       455.65 o                         
  -6   1   8      10796.98      11310.65       360.21 o                         
  -5   1   8       5054.51       5216.13       423.86 o                         
  -4   1   8        299.07        356.42        78.53 o                         
  -3   1   8       8618.42       8555.18       212.73 o                         
  -2   1   8      15772.74      15146.25       317.59 o                         
  -1   1   8      37628.92      35116.41       727.19 o                         
   0   1   8       1432.99       1531.60       119.32 o                         
   1   1   8      21046.73      20056.92       505.19 o                         
   2   1   8       7753.53       7359.67       255.68 o                         
   3   1   8         18.79        -47.86        65.99 o                         
   4   1   8          5.25         19.54        60.65 o                         
   5   1   8      17405.60      17862.81       325.93 o                         
   6   1   8       3024.41       3082.47       117.94 o                         
   7   1   8      37702.69      37248.11       574.49 o                         
   8   1   8       2001.52       2091.86       106.04 o                         
   9   1   8       7784.56       7587.49       242.49 o                         
  10   1   8          3.66         46.01        72.76 o                         
  11   1   8       1572.69       1609.96       135.26 o                         
  12   1   8        184.65        363.43       186.37 o                         
  13   1   8       3627.67       3434.79       266.72 o                         
  14   1   8       1994.65       3838.98       507.64 o                         
  15   1   8       7053.92       6592.77       684.65 o                         
 -16   2   8       4115.57       3703.04       345.30 o                         
 -15   2   8       2718.83       3357.19       307.86 o                         
 -14   2   8         21.38         46.09       161.04 o                         
 -13   2   8          2.16        187.96       123.16 o                         
 -12   2   8        124.77         85.47       144.79 o                         
 -11   2   8        377.31        521.23       219.08 o                         
 -10   2   8       1504.00       1827.91       236.12 o                         
  -9   2   8       4833.16       4487.37       229.13 o                         
  -8   2   8      27251.84      26855.41       854.03 o                         
  -7   2   8      15899.55      16023.84       443.21 o                         
  -6   2   8       1734.32       1921.31       172.59 o                         
  -5   2   8         17.83         30.57        74.16 o                         
  -4   2   8         87.06         65.17        77.07 o                         
  -3   2   8        295.62        282.71        85.91 o                         
  -2   2   8      10792.80      10697.48       274.23 o                         
  -1   2   8       7696.81       7515.18       180.91 o                         
   0   2   8      47592.78      47915.12      1017.01 o                         
   1   2   8      18078.24      17857.39       397.28 o                         
   2   2   8        284.98        442.90        86.82 o                         
   3   2   8       8312.13       8512.10       244.91 o                         
   4   2   8        238.25        484.15        89.56 o                         
   5   2   8      13041.90      12626.38       359.24 o                         
   6   2   8       1667.36       1571.30       112.46 o                         
   7   2   8       9677.71       9243.70       388.75 o                         
   8   2   8      11855.56      11165.99       427.02 o                         
   9   2   8       2328.52       2480.34       186.44 o                         
  10   2   8         72.63        429.82       133.55 o                         
  11   2   8        656.71        420.14       165.88 o                         
  12   2   8        889.62       1646.92       358.36 o                         
  13   2   8       4619.03       4237.90       380.03 o                         
  14   2   8        379.27        211.94       212.93 o                         
 -14   3   8       4842.70       5004.12       541.16 o                         
 -13   3   8        258.83         70.69       165.69 o                         
 -12   3   8         25.81        -42.97       156.69 o                         
 -11   3   8        969.27        524.30       249.92 o                         
 -10   3   8       6597.35       6149.15       665.28 o                         
  -9   3   8        370.09        825.27       176.46 o                         
  -8   3   8         23.15        408.53       286.57 o                         
  -7   3   8       1927.01       1877.36       178.34 o                         
  -6   3   8      15707.79      15384.23       533.59 o                         
  -5   3   8        121.76        344.98       116.87 o                         
  -4   3   8        218.20        294.88        87.27 o                         
  -3   3   8          1.76         70.76        82.33 o                         
  -2   3   8      29684.55      29007.61       583.05 o                         
  -1   3   8        928.93       1206.23       102.32 o                         
   0   3   8       1753.30       2026.31       116.84 o                         
   1   3   8       1171.39       1224.00       110.43 o                         
   2   3   8      11920.57      11769.67       331.39 o                         
   3   3   8       3624.79       3485.85       200.31 o                         
   4   3   8          2.06         10.52        82.98 o                         
   5   3   8        287.59        422.50       143.67 o                         
   6   3   8      20773.06      20183.56       667.85 o                         
   7   3   8       1062.34       1352.41       162.75 o                         
   8   3   8       1156.98       1418.70       181.19 o                         
   9   3   8        534.74        544.58       134.12 o                         
  10   3   8        822.83       1041.52       163.90 o                         
  11   3   8       1988.38       2026.30       195.93 o                         
  12   3   8          2.08         70.84       175.12 o                         
  13   3   8        391.51        720.08       280.82 o                         
 -11   4   8         20.92       -325.63       325.63 o                         
 -10   4   8       1334.44       1405.72       430.71 o                         
  -9   4   8       2572.21       2893.06       330.44 o                         
  -8   4   8        228.23        393.59       166.39 o                         
  -7   4   8       6378.21       5896.64       362.94 o                         
  -6   4   8       2962.29       2880.27       228.17 o                         
  -5   4   8       1196.20       1595.28       205.71 o                         
  -4   4   8         36.44         10.54       126.91 o                         
  -3   4   8       2111.90       1921.75       181.12 o                         
  -2   4   8       4017.37       4169.57       254.14 o                         
  -1   4   8      12840.01      12903.14       341.60 o                         
   0   4   8        127.71        373.35        92.19 o                         
   1   4   8       6502.46       7082.68       233.92 o                         
   2   4   8       3177.48       3261.63       244.84 o                         
   3   4   8        239.81        284.67       115.72 o                         
   4   4   8        206.11        287.76       117.27 o                         
   5   4   8       4941.50       5245.73       362.73 o                         
   6   4   8        998.80       1366.52       305.28 o                         
   7   4   8       5670.72       5849.71       294.67 o                         
   8   4   8        236.74        423.38       196.60 o                         
   9   4   8       1691.27       1653.89       270.47 o                         
  10   4   8        710.03        749.09       281.93 o                         
  -6   5   8       5126.22       4967.01       460.35 o                         
  -5   5   8        817.89        939.70       443.18 o                         
  -4   5   8       2410.13       2724.11       489.46 o                         
  -3   5   8       2119.33       2208.21       238.86 o                         
  -2   5   8       4700.49       4824.17       363.63 o                         
  -1   5   8       1703.46       1742.77       248.80 o                         
   0   5   8        115.71        307.80       135.23 o                         
   1   5   8        188.15         67.47       155.59 o                         
   2   5   8       3513.85       3992.91       263.21 o                         
   3   5   8       1401.07       1636.92       251.42 o                         
   4   5   8       2158.73       2437.62       393.53 o                         
   5   5   8       2147.82       1946.12       470.68 o                         
 -17   0   9       1451.87       2090.23       639.02 o                         
 -15   0   9       3464.93       3428.81       306.06 o                         
 -13   0   9        238.33        267.43       148.84 o                         
 -11   0   9      15615.21      15842.18       637.99 o                         
  -9   0   9      32818.50      35652.87      1103.89 o                         
  -7   0   9      10295.46      12139.73       453.76 o                         
  -5   0   9       1587.19       1727.72       218.34 o                         
  -3   0   9      70790.30      60839.68      2412.86 o                         
  -1   0   9      46849.07      43873.64      1256.28 o                         
   1   0   9       7192.19       7245.50       308.47 o                         
   3   0   9       4681.59       5755.74       679.49 o                         
   5   0   9      60883.41      62618.37      1938.22 o                         
   7   0   9      26006.70      26842.05       861.04 o                         
   9   0   9       9596.57      10132.83       464.77 o                         
  11   0   9         36.00        -28.73       123.77 o                         
  13   0   9      13734.88      13936.02       660.57 o                         
  15   0   9       1465.71       1748.42       653.14 o                         
 -16   1   9       2015.79       2103.25       265.52 o                         
 -15   1   9         53.65        210.92       160.31 o                         
 -14   1   9       4391.92       3673.24       222.18 o                         
 -13   1   9          1.11        297.39       126.02 o                         
 -12   1   9        479.02        748.74       198.44 o                         
 -11   1   9       2327.55       2562.94       147.45 o                         
 -10   1   9      17966.33      17100.93       470.52 o                         
  -9   1   9      10202.12      10149.68       319.39 o                         
  -8   1   9       4103.40       4008.94       215.88 o                         
  -7   1   9        497.49        700.26       113.32 o                         
  -6   1   9       3766.01       3642.72       187.61 o                         
  -5   1   9        881.48        949.02       127.06 o                         
  -4   1   9       1007.08       1087.01        89.49 o                         
  -3   1   9         19.31         -0.23        65.09 o                         
  -2   1   9      62624.63      61188.10      1088.90 o                         
  -1   1   9      16101.61      15181.26       362.80 o                         
   0   1   9       3505.35       3510.80       154.88 o                         
   1   1   9         69.88         25.11        83.08 o                         
   2   1   9        105.13        180.58        95.76 o                         
   3   1   9        117.68         90.84        77.68 o                         
   4   1   9        618.71        787.70        93.39 o                         
   5   1   9       6402.64       6385.07       203.10 o                         
   6   1   9      31727.35      31449.52       574.34 o                         
   7   1   9       6115.06       6267.03       186.55 o                         
   8   1   9        255.42        534.39        75.99 o                         
   9   1   9        736.10        772.82        86.82 o                         
  10   1   9       3898.65       3964.22       165.83 o                         
  11   1   9          2.13         65.39        89.86 o                         
  12   1   9          5.26         76.93       152.87 o                         
  13   1   9        826.68        959.55       140.31 o                         
  14   1   9      16417.98      14883.05       700.04 o                         
  15   1   9       1257.92       2298.04       788.66 o                         
 -16   2   9       3768.38       3311.99       741.51 o                         
 -15   2   9       1930.79       1754.53       402.98 o                         
 -14   2   9       1019.36       1017.88       201.12 o                         
 -13   2   9        337.58        447.31       135.55 o                         
 -12   2   9       1014.89       1672.34       232.29 o                         
 -11   2   9       5638.72       6032.54       599.00 o                         
 -10   2   9         13.82        282.19       111.95 o                         
  -9   2   9       1817.95       2208.36       291.95 o                         
  -8   2   9       6084.52       6268.06       295.88 o                         
  -7   2   9       6846.06       6811.22       259.33 o                         
  -6   2   9       1337.39       1311.23       134.19 o                         
  -5   2   9        106.64        186.83        77.40 o                         
  -4   2   9      11669.72      11761.74       348.13 o                         
  -3   2   9      21627.75      20605.50       512.07 o                         
  -2   2   9          8.09         81.76        57.05 o                         
  -1   2   9      13033.72      13087.09       286.05 o                         
   0   2   9      25034.94      24987.93       519.83 o                         
   1   2   9       6380.19       6408.95       183.53 o                         
   2   2   9        630.59        962.07       104.79 o                         
   3   2   9         14.16         83.38        70.15 o                         
   4   2   9      10547.31      10390.48       285.10 o                         
   5   2   9      15393.28      14756.69       409.88 o                         
   6   2   9         42.03        205.74        76.02 o                         
   7   2   9       7334.21       6594.94       203.72 o                         
   8   2   9       4618.21       4663.66       166.24 o                         
   9   2   9       1234.09       1549.39       130.01 o                         
  10   2   9        781.54        649.64       139.44 o                         
  11   2   9        181.72         85.13       132.04 o                         
  12   2   9      10598.40       9431.18       769.04 o                         
  13   2   9       3350.53       3218.45       323.27 o                         
  14   2   9          5.27         49.71       233.70 o                         
 -14   3   9        271.89        455.51       335.04 o                         
 -13   3   9         24.45        272.62       160.33 o                         
 -12   3   9        787.99        527.92       162.97 o                         
 -11   3   9       2858.64       2633.28       255.03 o                         
 -10   3   9        861.78        805.46       251.51 o                         
  -9   3   9      14940.78      13328.62       633.48 o                         
  -8   3   9        231.79        203.24       148.32 o                         
  -7   3   9       2704.56       3184.63       262.86 o                         
  -6   3   9        923.42       1249.71       175.24 o                         
  -5   3   9       1433.05       1449.65       170.32 o                         
  -4   3   9        679.73        607.58       122.26 o                         
  -3   3   9       6969.93       7036.91       257.89 o                         
  -2   3   9       1751.02       2081.44       124.75 o                         
  -1   3   9      26115.09      25362.84       471.56 o                         
   0   3   9       1951.07       1978.64       148.94 o                         
   1   3   9       3514.34       3564.53       179.10 o                         
   2   3   9         77.13        185.37        81.62 o                         
   3   3   9       1225.26       1362.16       144.27 o                         
   4   3   9        665.19        887.79       134.85 o                         
   5   3   9      10407.90      10487.25       349.39 o                         
   6   3   9       4134.08       4140.41       285.80 o                         
   7   3   9      18770.22      17027.21       761.69 o                         
   8   3   9       2196.84       2041.14       247.43 o                         
   9   3   9        542.43        797.07       146.42 o                         
  10   3   9         28.34         27.87       119.46 o                         
  11   3   9       2177.50       2023.54       249.73 o                         
  12   3   9        138.76        184.15       173.96 o                         
  13   3   9       2252.27       2012.33       304.49 o                         
 -11   4   9         66.38        447.94       307.39 o                         
 -10   4   9       4011.99       3095.59       379.48 o                         
  -9   4   9        130.51        167.92       174.45 o                         
  -8   4   9       7919.62       7322.79       416.52 o                         
  -7   4   9        439.57        569.61       176.26 o                         
  -6   4   9         19.26         70.73       116.46 o                         
  -5   4   9       2289.91       2240.16       216.83 o                         
  -4   4   9       2891.10       3262.83       251.39 o                         
  -3   4   9         38.27          4.72        99.55 o                         
  -2   4   9        677.17        806.64       128.96 o                         
  -1   4   9        160.21        383.16       111.61 o                         
   0   4   9       8632.22       8882.47       281.49 o                         
   1   4   9       1173.95       1646.92       139.10 o                         
   2   4   9        132.81        308.82       109.35 o                         
   3   4   9       2603.70       3043.43       239.18 o                         
   4   4   9      10968.26      11489.51       420.79 o                         
   5   4   9        147.12        -22.59       203.28 o                         
   6   4   9        331.97        415.70       189.33 o                         
   7   4   9          0.60        163.57       147.57 o                         
   8   4   9       3539.69       2715.94       296.35 o                         
   9   4   9        885.18       1000.65       252.59 o                         
  10   4   9         18.39         54.17       207.08 o                         
  -6   5   9          4.47       -228.19       228.19 o                         
  -5   5   9       1904.76       2343.19       356.18 o                         
  -4   5   9       1263.41       1600.48       210.53 o                         
  -3   5   9        326.64        278.93       292.03 o                         
  -2   5   9       3182.67       3607.76       278.98 o                         
  -1   5   9       3429.53       3786.44       277.68 o                         
   0   5   9       1034.19       1344.41       167.92 o                         
   1   5   9       4622.04       4728.34       313.44 o                         
   2   5   9         17.41       -138.86       138.86 o                         
   3   5   9       2890.18       2598.85       312.32 o                         
   4   5   9        175.64        176.67       196.60 o                         
   5   5   9        276.80        352.92       213.02 o                         
 -16   0  10       7592.27       8069.04       426.39 o                         
 -14   0  10        558.77        588.10       139.33 o                         
 -12   0  10      15804.56      15302.19       635.69 o                         
 -10   0  10       1465.75       1755.46       208.48 o                         
  -8   0  10      17918.09      20561.21       692.58 o                         
  -6   0  10       7313.11       7571.55       449.86 o                         
  -4   0  10     107082.56      92273.86      3600.37 o                         
  -2   0  10       4417.96       3619.20       295.51 o                         
   0   0  10      29504.91      29411.93       888.15 o                         
   2   0  10       1103.09       1158.18       170.44 o                         
   4   0  10      66456.93      68301.13      1577.62 o                         
   6   0  10       5055.85       5532.79       360.58 o                         
   8   0  10       4287.95       4512.81       237.62 o                         
  10   0  10       1972.08       2100.81       191.68 o                         
  12   0  10      28309.61      26764.45      1068.83 o                         
  14   0  10        533.33        515.42       316.11 o                         
 -16   1  10        135.71        408.99       179.60 o                         
 -15   1  10       1804.33       2300.95       244.23 o                         
 -14   1  10         18.77         12.81       116.35 o                         
 -13   1  10        902.51       1261.73       147.56 o                         
 -12   1  10       1438.88       1717.55       157.96 o                         
 -11   1  10        478.93        732.51       144.44 o                         
 -10   1  10        955.34       1314.02       120.92 o                         
  -9   1  10      27327.82      28351.58       659.80 o                         
  -8   1  10        155.32        178.61       118.37 o                         
  -7   1  10       2020.08       1849.44       255.05 o                         
  -6   1  10       3473.34       3814.41       193.77 o                         
  -5   1  10       6739.40       6545.20       187.43 o                         
  -4   1  10          9.58         74.78        55.13 o                         
  -3   1  10       5126.51       5008.06       158.15 o                         
  -2   1  10       6280.86       6032.79       196.60 o                         
  -1   1  10      22198.39      20929.43       476.24 o                         
   0   1  10       1501.35       1769.94       132.65 o                         
   1   1  10         41.68         82.05        77.84 o                         
   2   1  10       1609.65       1618.91       130.13 o                         
   3   1  10      25504.94      25324.83       570.12 o                         
   4   1  10         19.66         76.25        70.50 o                         
   5   1  10       8687.91       8417.56       240.42 o                         
   6   1  10       5851.49       6060.10       186.16 o                         
   7   1  10      10336.54      10694.86       244.16 o                         
   8   1  10         55.58         73.00        62.87 o                         
   9   1  10        276.91        455.01        77.62 o                         
  10   1  10       2690.51       2843.78       153.11 o                         
  11   1  10       6700.47       6686.53       261.94 o                         
  12   1  10         11.17        223.79       207.75 o                         
  13   1  10       3576.87       3423.06       236.86 o                         
  14   1  10        460.88        695.20       281.14 o                         
  15   1  10        272.98        583.50       543.97 o                         
 -15   2  10       1458.69       1773.57       514.26 o                         
 -14   2  10        465.54        553.46       193.32 o                         
 -13   2  10        705.41        706.48       162.73 o                         
 -12   2  10       3373.26       3783.76       241.71 o                         
 -11   2  10      11689.61      10982.23       655.48 o                         
 -10   2  10         15.46        -46.73       123.10 o                         
  -9   2  10       2335.28       2353.23       174.99 o                         
  -8   2  10       2867.81       2987.31       274.61 o                         
  -7   2  10       3531.58       3599.66       192.49 o                         
  -6   2  10       3247.08       3330.95       180.94 o                         
  -5   2  10       1864.03       1874.70       148.97 o                         
  -4   2  10      15675.53      15045.00       412.59 o                         
  -3   2  10      24167.68      24694.82       591.27 o                         
  -2   2  10        224.17        362.63        69.51 o                         
  -1   2  10        289.13        346.78        70.22 o                         
   0   2  10       4392.63       4365.98       181.07 o                         
   1   2  10        668.98        934.94       118.26 o                         
   2   2  10       8709.40       8516.00       252.02 o                         
   3   2  10       5454.85       5241.05       194.92 o                         
   4   2  10      21672.30      20751.69       525.59 o                         
   5   2  10      18079.13      17392.28       415.34 o                         
   6   2  10         17.07         98.23        84.55 o                         
   7   2  10        644.29        928.88       112.51 o                         
   8   2  10        141.51        291.79        79.61 o                         
   9   2  10        373.85        408.94       115.92 o                         
  10   2  10       2315.14       2303.29       167.08 o                         
  11   2  10       5437.48       5403.13       442.62 o                         
  12   2  10       7195.64       7239.96       411.73 o                         
  13   2  10       3257.32       3075.88       311.43 o                         
  14   2  10         18.94        491.72       331.73 o                         
 -14   3  10          0.22         95.53       239.44 o                         
 -13   3  10        682.01       1040.77       328.42 o                         
 -12   3  10        218.99        368.05       163.54 o                         
 -11   3  10        155.94        177.32       190.83 o                         
 -10   3  10      14732.99      13346.75       646.47 o                         
  -9   3  10       1377.39       1280.74       232.73 o                         
  -8   3  10        870.57        967.46       207.31 o                         
  -7   3  10       2112.20       2339.45       434.80 o                         
  -6   3  10       5748.01       5179.98       285.22 o                         
  -5   3  10        619.16        776.47       161.74 o                         
  -4   3  10       2131.54       2173.45       177.29 o                         
  -3   3  10        117.29        149.24       102.22 o                         
  -2   3  10      33497.16      32606.35       623.60 o                         
  -1   3  10       1045.50       1402.27       108.21 o                         
   0   3  10         31.00        138.22        72.35 o                         
   1   3  10        564.90        621.22       106.62 o                         
   2   3  10       5138.82       5239.66       238.67 o                         
   3   3  10       1612.47       1814.77       162.98 o                         
   4   3  10       1873.01       2023.13       169.46 o                         
   5   3  10        292.82        530.84       124.76 o                         
   6   3  10      22095.71      22376.15       612.06 o                         
   7   3  10        917.53       1180.43       293.54 o                         
   8   3  10        357.36        510.69       171.66 o                         
   9   3  10        184.34        189.68       197.77 o                         
  10   3  10       5175.51       4589.18       259.72 o                         
  11   3  10       1628.59       1379.65       231.08 o                         
  12   3  10        716.73        835.02       237.76 o                         
 -11   4  10       5750.59       6402.16       689.67 o                         
 -10   4  10       1177.59       1014.05       275.73 o                         
  -9   4  10       1019.72        930.43       217.84 o                         
  -8   4  10         35.37        -19.63       149.16 o                         
  -7   4  10       1445.92       2058.13       204.08 o                         
  -6   4  10       3659.09       3662.93       235.12 o                         
  -5   4  10        385.39        482.45       137.57 o                         
  -4   4  10        391.03        753.76       179.35 o                         
  -3   4  10      14491.93      13906.89       539.12 o                         
  -2   4  10       1093.79       1276.08       226.39 o                         
  -1   4  10        946.64       1502.04       163.96 o                         
   0   4  10          0.05        -92.75        93.64 o                         
   1   4  10         13.38        106.81       123.17 o                         
   2   4  10       5536.05       5864.14       260.48 o                         
   3   4  10       2304.26       2456.40       201.88 o                         
   4   4  10        117.04        287.97       114.84 o                         
   5   4  10       7503.01       7008.20       421.65 o                         
   6   4  10       1473.82       1488.31       183.78 o                         
   7   4  10       1422.88       1476.83       207.81 o                         
   8   4  10        164.93         81.26       269.66 o                         
   9   4  10        578.90        169.08       205.18 o                         
  10   4  10       1966.46       2191.46       307.66 o                         
  -6   5  10         30.96        -90.35       195.33 o                         
  -5   5  10        367.48        569.38       201.31 o                         
  -4   5  10       2076.53       2162.92       312.24 o                         
  -3   5  10       1398.36       2156.93       483.58 o                         
  -2   5  10       7954.26       7805.47       482.18 o                         
  -1   5  10       2715.47       2871.91       372.96 o                         
   0   5  10        257.86        565.49       176.52 o                         
   1   5  10       1961.72       2100.71       272.58 o                         
   2   5  10       1431.47       1904.34       217.13 o                         
   3   5  10        659.34        623.76       183.14 o                         
   4   5  10       1189.61       1065.66       321.85 o                         
 -15   0  11       1142.45       1656.65       189.94 o                         
 -13   0  11        112.86        361.60       311.51 o                         
 -11   0  11      22448.58      23867.19       833.04 o                         
  -9   0  11       2360.29       3218.37       684.10 o                         
  -7   0  11         48.10         88.34        89.11 o                         
  -5   0  11       9664.47       8617.89       498.80 o                         
  -3   0  11      32454.07      28648.83      1236.45 o                         
  -1   0  11       6531.71       6399.09       414.10 o                         
   1   0  11      28268.01      28433.15       876.17 o                         
   3   0  11      23065.98      23165.96       752.37 o                         
   5   0  11      59889.56      63627.58      1492.80 o                         
   7   0  11       1486.42       1788.56       154.74 o                         
   9   0  11       8844.56       9040.99       354.10 o                         
  11   0  11       1038.37       2139.04       430.09 o                         
  13   0  11       8336.65       7527.66       432.21 o                         
  15   0  11         16.62       -169.40       453.62 o                         
 -16   1  11          2.03         44.88       180.98 o                         
 -15   1  11        110.40        128.80       157.02 o                         
 -14   1  11        505.73        654.71       138.21 o                         
 -13   1  11       1780.10       2407.65       264.95 o                         
 -12   1  11       2077.87       2073.84       168.87 o                         
 -11   1  11       3034.38       2966.34       167.12 o                         
 -10   1  11      26282.23      25365.65       555.78 o                         
  -9   1  11       2568.80       2721.76       191.91 o                         
  -8   1  11         56.39         41.19       134.58 o                         
  -7   1  11       2498.91       2480.77       183.66 o                         
  -6   1  11       9730.05       9475.24       323.05 o                         
  -5   1  11       2311.23       2312.82       137.94 o                         
  -4   1  11      12100.31      12035.31       318.25 o                         
  -3   1  11       5072.60       4981.01       162.54 o                         
  -2   1  11      46569.11      43302.04       892.49 o                         
  -1   1  11       7364.63       7714.72       244.27 o                         
   0   1  11       1413.17       1336.62       121.74 o                         
   1   1  11       5741.51       5558.49       202.67 o                         
   2   1  11      22372.72      21842.55       506.81 o                         
   3   1  11      18058.56      18328.35       445.89 o                         
   4   1  11       5339.36       5219.28       183.75 o                         
   5   1  11       4565.90       4657.27       157.49 o                         
   6   1  11       7251.08       7138.30       252.95 o                         
   7   1  11        614.57        678.31        84.16 o                         
   8   1  11        181.48        241.92        73.60 o                         
   9   1  11       1629.49       1700.72       129.88 o                         
  10   1  11      19686.75      19253.50       403.28 o                         
  11   1  11       2521.18       2980.61       207.08 o                         
  12   1  11        625.52        651.86       133.86 o                         
  13   1  11        277.47        687.08       156.59 o                         
  14   1  11        716.48        704.99       289.10 o                         
  15   1  11          2.15       -364.88       364.88 o                         
 -15   2  11          5.85       -100.96       209.49 o                         
 -14   2  11         47.15        617.60       364.62 o                         
 -13   2  11        510.03       1071.11       283.44 o                         
 -12   2  11       5281.40       5563.65       343.03 o                         
 -11   2  11       5004.99       5063.75       311.08 o                         
 -10   2  11        611.51        726.64       176.80 o                         
  -9   2  11       1035.45       1257.74       151.74 o                         
  -8   2  11        664.71        787.43       129.37 o                         
  -7   2  11       1821.07       1952.57       159.70 o                         
  -6   2  11        131.11        294.83        91.45 o                         
  -5   2  11       4248.25       4223.35       203.89 o                         
  -4   2  11      28321.17      27786.94       657.73 o                         
  -3   2  11      12400.53      11854.52       348.58 o                         
  -2   2  11       3574.90       3374.90       151.84 o                         
  -1   2  11       3109.33       2967.13       128.79 o                         
   0   2  11        274.84        418.15        91.46 o                         
   1   2  11      15436.02      15309.46       405.59 o                         
   2   2  11        542.70        765.62       101.89 o                         
   3   2  11       7058.57       7030.32       255.75 o                         
   4   2  11      23650.29      23173.27       521.28 o                         
   5   2  11      14444.70      13894.90       359.08 o                         
   6   2  11       1587.32       1798.36       156.69 o                         
   7   2  11       2189.15       2118.63       148.23 o                         
   8   2  11       2614.70       2629.70       152.28 o                         
   9   2  11      10541.83       9863.81       281.10 o                         
  10   2  11        654.03        873.14       170.18 o                         
  11   2  11       3732.57       3981.63       304.16 o                         
  12   2  11       6140.26       6611.78       394.64 o                         
  13   2  11       2617.04       2482.23       301.35 o                         
  14   2  11        707.12        363.45       620.11 o                         
 -14   3  11         17.29        111.34       213.00 o                         
 -13   3  11       2391.43       2133.75       261.15 o                         
 -12   3  11       1211.04       1377.51       295.80 o                         
 -11   3  11       3979.56       3122.40       481.75 o                         
 -10   3  11       2189.58       2235.14       291.76 o                         
  -9   3  11       5201.80       4946.35       389.53 o                         
  -8   3  11       2261.97       1706.84       215.95 o                         
  -7   3  11         41.19         36.76       120.18 o                         
  -6   3  11        151.30        113.70       153.68 o                         
  -5   3  11      12027.26      11248.52       383.77 o                         
  -4   3  11       3929.24       3820.74       217.32 o                         
  -3   3  11       7886.04       7597.32       294.62 o                         
  -2   3  11       1082.53       1434.64       118.55 o                         
  -1   3  11       3122.29       3391.98       138.57 o                         
   0   3  11       2894.52       3004.10       140.33 o                         
   1   3  11       2510.54       2773.90       194.18 o                         
   2   3  11        316.34        675.18       141.76 o                         
   3   3  11      29081.21      29056.34       815.39 o                         
   4   3  11        771.85       1146.41       154.24 o                         
   5   3  11       2152.14       2128.38       182.52 o                         
   6   3  11         90.12        459.08       137.13 o                         
   7   3  11        441.52        787.88       159.17 o                         
   8   3  11        559.77        592.97       154.52 o                         
   9   3  11       1759.94       1972.78       228.98 o                         
  10   3  11        763.72       1240.64       175.20 o                         
  11   3  11       9609.62       9452.91       516.88 o                         
  12   3  11        142.73        282.46       198.61 o                         
 -11   4  11        197.66        204.74       188.22 o                         
 -10   4  11        322.36        213.94       382.10 o                         
  -9   4  11        120.73        214.17       184.61 o                         
  -8   4  11       3796.50       3543.38       262.69 o                         
  -7   4  11        969.48       1006.74       217.02 o                         
  -6   4  11       1131.81       1235.26       178.39 o                         
  -5   4  11        434.80        277.45       223.10 o                         
  -4   4  11      14917.93      14272.25       531.08 o                         
  -3   4  11          7.00        203.70       239.67 o                         
  -2   4  11       2167.70       2347.76       239.34 o                         
  -1   4  11       1061.19       1474.73       142.22 o                         
   0   4  11        173.69        238.85        99.56 o                         
   1   4  11        596.25        845.69       132.12 o                         
   2   4  11       1415.05       2071.18       178.68 o                         
   3   4  11        270.76        695.44       198.84 o                         
   4   4  11       8866.70       9226.75       338.75 o                         
   5   4  11       1090.56       1231.52       218.42 o                         
   6   4  11        561.24        676.06       155.92 o                         
   7   4  11       2385.31       1982.45       273.90 o                         
   8   4  11        564.64        781.38       229.07 o                         
   9   4  11        452.64        888.48       257.85 o                         
  -5   5  11       5247.68       5435.32       502.40 o                         
  -4   5  11         36.42        320.37       227.23 o                         
  -3   5  11       3443.94       3196.29       275.40 o                         
  -2   5  11        679.18        904.54       189.02 o                         
  -1   5  11          0.84        162.39       157.33 o                         
   0   5  11       1179.37       1375.38       210.42 o                         
   1   5  11         85.16        335.92       167.57 o                         
   2   5  11       1338.14       1877.28       484.17 o                         
   3   5  11       4654.51       4976.74       448.63 o                         
   4   5  11        550.55        740.12       211.59 o                         
 -16   0  12         12.00        135.95       219.60 o                         
 -14   0  12          4.29        189.73       142.62 o                         
 -12   0  12      13299.90      14245.66       594.24 o                         
 -10   0  12       2010.86       2047.37       284.22 o                         
  -8   0  12        339.68        423.51       180.70 o                         
  -4   0  12      89989.34      82613.20      3270.98 o                         
  -2   0  12       6543.42       6660.54       431.04 o                         
   0   0  12      14342.67      14914.25       528.84 o                         
   2   0  12       1364.86       1629.26       191.30 o                         
   4   0  12      31258.06      30294.72       769.62 o                         
   6   0  12         24.01        153.54        72.84 o                         
   8   0  12      25384.72      24602.87       700.67 o                         
  10   0  12       1046.86       1315.51       192.53 o                         
  12   0  12      16496.08      15928.63      1118.06 o                         
  14   0  12         67.82       -304.14       304.14 o                         
 -16   1  12         17.03       -181.30       181.30 o                         
 -15   1  12        157.03        555.29       425.16 o                         
 -14   1  12       1420.00       1648.89       192.36 o                         
 -13   1  12      14080.18      15060.93       905.88 o                         
 -12   1  12         49.68        172.24       100.66 o                         
 -11   1  12       5534.44       5821.60       229.94 o                         
 -10   1  12        491.84        654.64       164.97 o                         
  -9   1  12       5818.12       5742.98       335.97 o                         
  -8   1  12         25.23        318.10       203.28 o                         
  -7   1  12        135.51        100.77       103.71 o                         
  -6   1  12       8926.45       9509.01       416.73 o                         
  -5   1  12      41101.64      38038.37       729.93 o                         
  -4   1  12         15.95         65.65        63.80 o                         
  -3   1  12      10417.04       9998.22       282.10 o                         
  -2   1  12       1771.28       1832.95       124.14 o                         
  -1   1  12        263.69        315.89        83.61 o                         
   0   1  12        427.08        440.06       114.22 o                         
   1   1  12       2075.86       2214.35       161.69 o                         
   2   1  12      16394.96      16806.28       420.06 o                         
   3   1  12      51790.70      51870.62      1081.42 o                         
   4   1  12        129.57        182.52        87.46 o                         
   5   1  12       3818.12       3858.75       170.41 o                         
   6   1  12        170.16        221.52        65.44 o                         
   7   1  12          4.08         50.42        59.20 o                         
   8   1  12       2313.78       2451.09       137.47 o                         
   9   1  12       1968.83       1941.86       126.82 o                         
  10   1  12      10332.25       9808.80       281.07 o                         
  11   1  12      12126.84      11866.59       380.62 o                         
  12   1  12        461.17        421.61       117.26 o                         
  13   1  12          2.75       1995.04      1204.45 o                         
  14   1  12        143.21        191.27       232.35 o                         
  15   1  12       1060.80       4117.99       918.54 o                         
 -15   2  12       1054.82       1178.79       289.35 o                         
 -14   2  12        282.84        451.60       291.76 o                         
 -13   2  12       2710.24       2828.94       219.50 o                         
 -12   2  12       5500.13       5371.70       270.81 o                         
 -11   2  12      10699.70      10742.10       538.63 o                         
 -10   2  12        305.74        312.44       119.00 o                         
  -9   2  12       1551.79       1500.20       163.11 o                         
  -8   2  12        315.56        395.58       107.88 o                         
  -7   2  12       1062.49        922.29       152.19 o                         
  -6   2  12        457.71        557.40       116.62 o                         
  -5   2  12       7267.62       6939.77       261.38 o                         
  -4   2  12      14173.35      14629.22       408.45 o                         
  -3   2  12      23277.65      22568.32       549.18 o                         
  -2   2  12       1809.63       1837.51       118.51 o                         
  -1   2  12         25.13        138.64        74.76 o                         
   0   2  12       3272.34       3295.08       171.80 o                         
   1   2  12       6650.16       6501.61       242.74 o                         
   2   2  12       1840.18       1813.47       141.04 o                         
   3   2  12       6083.18       6072.78       236.95 o                         
   4   2  12      17314.34      16964.42       414.57 o                         
   5   2  12      14995.76      14693.87       392.82 o                         
   6   2  12       2499.40       2439.97       154.03 o                         
   7   2  12       1869.57       1852.28       171.52 o                         
   8   2  12       5677.15       5384.88       220.76 o                         
   9   2  12       4500.07       4383.02       197.04 o                         
  10   2  12        616.44        501.22       117.38 o                         
  11   2  12       1440.14       1962.08       376.00 o                         
  12   2  12       3695.37       3822.82       267.58 o                         
  13   2  12       1071.51       1314.65       206.33 o                         
  14   2  12       1406.70        655.02       510.09 o                         
 -13   3  12       1328.53       1674.35       403.22 o                         
 -12   3  12        430.36        185.02       222.89 o                         
 -11   3  12       1975.54       2344.21       222.93 o                         
 -10   3  12       3884.09       3903.51       364.66 o                         
  -9   3  12         52.77         84.76       158.37 o                         
  -8   3  12         27.74        171.64       139.21 o                         
  -7   3  12       1224.61       1206.89       188.63 o                         
  -6   3  12       9894.84      10468.19       711.40 o                         
  -5   3  12       4305.01       4412.79       237.95 o                         
  -4   3  12        204.10        320.03       105.43 o                         
  -3   3  12       5197.36       4991.41       241.59 o                         
  -2   3  12       3865.38       3884.36       215.46 o                         
  -1   3  12         77.51        317.40        70.47 o                         
   0   3  12        180.33        287.28        73.49 o                         
   1   3  12       1815.44       1902.28       149.88 o                         
   2   3  12      30448.32      31101.25       704.46 o                         
   3   3  12       1962.06       2369.37       198.32 o                         
   4   3  12        396.15        400.92       169.00 o                         
   5   3  12       3112.50       3438.69       367.98 o                         
   6   3  12         40.81        137.95       179.64 o                         
   7   3  12        151.06        334.20       151.70 o                         
   8   3  12        484.28        899.95       210.59 o                         
   9   3  12          4.31       -158.39       158.39 o                         
  10   3  12      14076.31      12950.71       476.66 o                         
  11   3  12         39.43         50.68       186.10 o                         
  12   3  12        379.50        480.31       208.83 o                         
  -9   4  12       1374.89       1961.90       415.04 o                         
  -8   4  12          1.66        459.77       203.04 o                         
  -7   4  12       5493.11       5278.22       297.09 o                         
  -6   4  12        157.89        100.58       125.23 o                         
  -5   4  12       2127.76       2121.83       204.82 o                         
  -4   4  12        419.65        602.96       155.56 o                         
  -3   4  12       7133.20       6822.02       320.37 o                         
  -2   4  12       3260.89       3677.39       213.32 o                         
  -1   4  12       1515.10       2187.20       163.96 o                         
   0   4  12        123.02        255.06       113.22 o                         
   1   4  12       9000.85       8659.81       297.32 o                         
   2   4  12          1.24        204.93       131.00 o                         
   3   4  12       1943.76       2217.91       195.23 o                         
   4   4  12          8.67        189.51       109.26 o                         
   5   4  12       6348.33       6379.41       320.99 o                         
   6   4  12       3068.75       3002.74       386.55 o                         
   7   4  12         33.69         -6.67       175.36 o                         
   8   4  12          3.30        318.09       212.81 o                         
   9   4  12       7361.45       5663.14      1119.75 o                         
  -4   5  12         43.07       -210.52       210.52 o                         
  -3   5  12          0.12        -84.70       276.69 o                         
  -2   5  12       1377.35       1555.36       273.41 o                         
  -1   5  12        337.44        454.97       188.14 o                         
   0   5  12       1279.12       1230.82       194.78 o                         
   1   5  12       1936.41       1860.28       330.76 o                         
   2   5  12       5185.92       5009.18       454.98 o                         
   3   5  12       1138.30       2200.22       305.08 o                         
 -15   0  13       4289.33       4071.25       390.92 o                         
 -13   0  13         41.39        267.44       207.05 o                         
 -11   0  13      14314.40      14399.55      1016.32 o                         
  -9   0  13        793.67        623.03       193.87 o                         
  -7   0  13      10573.72      10874.53       600.44 o                         
  -5   0  13       3220.15       2785.55       289.87 o                         
  -3   0  13       3852.04       3581.55       316.22 o                         
  -1   0  13       6854.44       6575.05       358.47 o                         
   1   0  13      44829.60      44402.36      1320.04 o                         
   3   0  13      11591.74      11719.14       469.55 o                         
   5   0  13         19.62         94.48        85.07 o                         
   7   0  13      13439.36      12702.65       445.87 o                         
   9   0  13      19031.19      18063.25       586.61 o                         
  11   0  13       6496.26       5879.59       624.91 o                         
  13   0  13        247.72         81.71       327.15 o                         
  15   0  13       2884.48       3417.79       822.54 o                         
 -16   1  13         23.27        -76.63       169.78 o                         
 -15   1  13         49.60        250.65       172.44 o                         
 -14   1  13      10447.01      10745.25       446.35 o                         
 -13   1  13       4910.53       5489.68       270.85 o                         
 -12   1  13          6.30         94.52       115.34 o                         
 -11   1  13        571.76        840.14       115.19 o                         
 -10   1  13       1490.44       1493.70       219.50 o                         
  -9   1  13         99.89        243.94       153.40 o                         
  -8   1  13       6645.61       6869.19       354.38 o                         
  -7   1  13       1739.46       1603.35       145.63 o                         
  -6   1  13      52007.15      52514.59      1269.51 o                         
  -5   1  13       9406.87       9453.87       245.21 o                         
  -4   1  13        969.30        908.08       106.66 o                         
  -3   1  13        273.85        265.78        69.78 o                         
  -2   1  13       4830.30       4634.23       164.33 o                         
  -1   1  13        101.60        148.21        74.23 o                         
   0   1  13       5464.59       5222.97       200.07 o                         
   1   1  13         23.45        176.92        93.52 o                         
   2   1  13      42191.78      41721.33       892.98 o                         
   3   1  13      10208.25      10509.10       310.60 o                         
   4   1  13        564.65        762.09       112.57 o                         
   5   1  13        163.38        181.98        75.73 o                         
   6   1  13         68.71        280.51        89.27 o                         
   7   1  13          7.03        133.27        73.47 o                         
   8   1  13       2299.66       2612.93       175.44 o                         
   9   1  13       3104.82       3252.12       150.65 o                         
  10   1  13      16879.71      16106.61       484.35 o                         
  11   1  13       2286.11       3037.07       221.99 o                         
  12   1  13        820.47        886.46       144.94 o                         
  13   1  13         32.19         78.98       195.54 o                         
  14   1  13        855.99       1102.22       318.80 o                         
 -15   2  13       1601.05       1866.80       689.85 o                         
 -14   2  13        390.28        756.04       431.22 o                         
 -13   2  13        281.33        214.14       137.04 o                         
 -12   2  13       6683.20       6781.52       350.20 o                         
 -11   2  13       3310.19       3551.30       237.86 o                         
 -10   2  13        107.07        230.06       108.30 o                         
  -9   2  13       1289.76       1567.60       191.62 o                         
  -8   2  13      10696.53      10208.47       348.43 o                         
  -7   2  13       5135.92       5180.17       285.93 o                         
  -6   2  13       5494.53       5489.82       242.09 o                         
  -5   2  13       3251.63       2948.25       174.61 o                         
  -4   2  13       8954.98       9048.53       355.42 o                         
  -3   2  13       1706.30       1533.83       118.59 o                         
  -2   2  13        253.74        244.62        76.90 o                         
  -1   2  13          1.75         72.73        70.66 o                         
   0   2  13      12767.80      13294.93       371.96 o                         
   1   2  13      10451.86      10319.53       321.05 o                         
   2   2  13       1008.86       1432.74       140.27 o                         
   3   2  13       6626.61       6858.77       242.08 o                         
   4   2  13       9458.97       9788.41       291.42 o                         
   5   2  13          0.13        -16.99       103.53 o                         
   6   2  13        222.07        511.04       107.47 o                         
   7   2  13         72.45        171.72       110.55 o                         
   8   2  13      16101.75      14895.44       398.94 o                         
   9   2  13       7436.42       7064.48       249.70 o                         
  10   2  13       2060.89       2234.04       190.66 o                         
  11   2  13       1711.42       2415.82       213.34 o                         
  12   2  13       1872.60       2034.24       221.35 o                         
  13   2  13        514.96        221.55       220.47 o                         
 -13   3  13       6354.02       6655.39       570.05 o                         
 -12   3  13         30.50        -14.56       151.71 o                         
 -11   3  13        153.79        257.74       202.19 o                         
 -10   3  13        196.25        340.54       171.75 o                         
  -9   3  13         73.12        -44.43       168.24 o                         
  -8   3  13       2987.68       3053.36       315.85 o                         
  -7   3  13       3259.53       3135.68       250.67 o                         
  -6   3  13        959.94       1158.38       214.95 o                         
  -5   3  13      15259.62      14953.53       553.21 o                         
  -4   3  13       1109.44       1371.58       164.55 o                         
  -3   3  13        487.75        623.96       119.01 o                         
  -2   3  13        135.75        316.38       116.88 o                         
  -1   3  13       2620.66       2781.29       140.67 o                         
   0   3  13       6538.04       6429.14       204.06 o                         
   1   3  13       8008.53       8530.11       327.71 o                         
   2   3  13       3179.40       3461.56       208.32 o                         
   3   3  13      11367.36      11092.95       381.62 o                         
   4   3  13        452.84        811.12       162.71 o                         
   5   3  13        605.96       1014.05       170.64 o                         
   6   3  13         24.69        278.87       107.50 o                         
   7   3  13       3276.55       3271.81       186.22 o                         
   8   3  13       2113.93       2243.08       204.27 o                         
   9   3  13       6106.27       5991.42       274.36 o                         
  10   3  13        285.44        567.24       194.45 o                         
  11   3  13       3730.31       3529.11       368.37 o                         
  12   3  13        675.39        628.21       299.07 o                         
 -10   4  13          8.43         78.26       232.87 o                         
  -9   4  13       1853.99       1632.60       223.53 o                         
  -8   4  13       2736.77       2689.53       275.25 o                         
  -7   4  13         27.11         62.59       146.03 o                         
  -6   4  13       1732.18       1645.51       217.59 o                         
  -5   4  13         20.76         38.98       105.91 o                         
  -4   4  13      13431.58      12863.95       409.48 o                         
  -3   4  13       1619.86       1535.35       185.52 o                         
  -2   4  13        669.32        773.53       234.11 o                         
  -1   4  13       2461.71       2390.24       176.08 o                         
   0   4  13       4931.05       5422.49       217.52 o                         
   1   4  13         39.80          0.18       117.83 o                         
   2   4  13       1105.95       1243.47       192.16 o                         
   3   4  13        152.00        250.65       121.29 o                         
   4   4  13       9308.68       9732.19       388.77 o                         
   5   4  13       1575.26       1539.51       178.70 o                         
   6   4  13          9.00       -113.26       113.26 o                         
   7   4  13       1155.25       1177.23       224.36 o                         
   8   4  13       2934.66       2551.93       416.00 o                         
   9   4  13        110.14        329.70       288.97 o                         
  -4   5  13       1164.34       1592.59       316.77 o                         
  -3   5  13        918.61        960.94       259.85 o                         
  -2   5  13        129.69         55.67       216.79 o                         
  -1   5  13       1941.36       2263.43       300.10 o                         
   0   5  13        639.63        432.30       167.12 o                         
   1   5  13       2014.16       2053.50       265.05 o                         
   2   5  13       2896.81       2874.98       329.68 o                         
 -16   0  14       3506.87       3597.55       431.89 o                         
 -14   0  14        419.36        883.66       245.49 o                         
 -12   0  14       4055.20       4153.03       320.09 o                         
 -10   0  14        818.28       1141.09       205.13 o                         
  -6   0  14       9108.17       8322.57       517.62 o                         
  -4   0  14       6595.27       5386.44       397.16 o                         
  -2   0  14       4247.01       4238.46       350.10 o                         
   0   0  14      52777.80      52387.77      1535.70 o                         
   2   0  14       2341.85       2130.63       307.75 o                         
   4   0  14       1078.99       1174.09       179.24 o                         
   6   0  14        677.01       1065.93       231.28 o                         
   8   0  14      32501.03      31418.90       853.67 o                         
  10   0  14        248.64        340.94       149.67 o                         
  12   0  14        981.18        989.21       219.39 o                         
  14   0  14        501.52        393.27      1162.20 o                         
 -16   1  14        104.66        401.65       229.12 o                         
 -15   1  14        876.29       1069.83       540.93 o                         
 -14   1  14       2232.28       3187.10       238.71 o                         
 -13   1  14       9601.87       9567.76       542.02 o                         
 -12   1  14        797.78        925.90       135.60 o                         
 -11   1  14         15.54        327.62       118.47 o                         
 -10   1  14         58.75         80.17       144.04 o                         
  -9   1  14      11804.03      11643.66       541.15 o                         
  -8   1  14       1547.54       1521.40       191.99 o                         
  -7   1  14       3860.19       3817.90       206.05 o                         
  -6   1  14       4288.74       4583.77       211.17 o                         
  -5   1  14      15903.53      14915.54       379.42 o                         
  -4   1  14       4077.38       3817.81       171.44 o                         
  -3   1  14        771.44        826.19        93.52 o                         
  -2   1  14       4490.53       4567.68       167.77 o                         
  -1   1  14      45273.17      43778.98       927.72 o                         
   0   1  14        441.01        443.65        98.59 o                         
   1   1  14      10370.06      10423.43       352.52 o                         
   2   1  14       3655.95       3898.04       184.66 o                         
   3   1  14      18777.62      19009.07       478.75 o                         
   4   1  14       2219.53       2270.47       161.66 o                         
   5   1  14         93.31        208.31        80.56 o                         
   6   1  14       2671.44       2984.31       169.92 o                         
   7   1  14      21344.40      21110.99       509.86 o                         
   8   1  14        500.97        759.51        93.91 o                         
   9   1  14       3437.00       3405.92       160.49 o                         
  10   1  14       1711.75       1805.90       157.69 o                         
  11   1  14       2623.80       2677.77       210.29 o                         
  12   1  14        369.58        362.79       197.47 o                         
  13   1  14        120.00        301.03       181.84 o                         
  14   1  14       1964.52       3893.18       642.79 o                         
 -15   2  14       3335.31       3504.38       713.37 o                         
 -14   2  14       2907.46       2481.17       291.73 o                         
 -13   2  14       1266.41       1338.45       183.69 o                         
 -12   2  14       3409.26       3872.52       231.16 o                         
 -11   2  14        411.35        731.36       166.31 o                         
 -10   2  14        350.65        409.66       130.91 o                         
  -9   2  14       3048.99       3394.45       254.85 o                         
  -8   2  14       6000.63       6137.26       267.89 o                         
  -7   2  14      16913.54      17103.31       639.93 o                         
  -6   2  14       5171.90       4874.22       264.66 o                         
  -5   2  14       4790.17       4660.60       277.19 o                         
  -4   2  14       2243.07       2432.91       155.98 o                         
  -3   2  14          0.72         76.50        71.04 o                         
  -2   2  14         11.99         58.04        66.38 o                         
  -1   2  14        852.85       1008.54       113.02 o                         
   0   2  14       9697.24       9585.24       356.97 o                         
   1   2  14      33988.16      33667.64       892.55 o                         
   2   2  14        725.75       1368.56       199.68 o                         
   3   2  14       1010.66       1501.99       174.22 o                         
   4   2  14         86.32        197.84       102.33 o                         
   5   2  14        114.15        331.94        93.92 o                         
   6   2  14        109.98        138.84        86.80 o                         
   7   2  14       2935.75       2542.43       380.22 o                         
   8   2  14      11005.79      11082.78       339.14 o                         
   9   2  14       9308.14       8583.73       356.77 o                         
  10   2  14         46.80        161.84       138.76 o                         
  11   2  14        512.66        708.56       161.00 o                         
  12   2  14         34.85        136.54       152.43 o                         
  13   2  14        623.79        738.85       441.11 o                         
 -13   3  14        305.92        947.99       221.50 o                         
 -12   3  14        972.25       1827.15       426.27 o                         
 -11   3  14       2236.82       1828.23       299.28 o                         
 -10   3  14        230.45        148.49       169.08 o                         
  -9   3  14       2350.20       2413.58       301.82 o                         
  -8   3  14       1113.61        744.55       171.01 o                         
  -7   3  14       1090.31        969.12       171.64 o                         
  -6   3  14      17322.26      16723.86       582.59 o                         
  -5   3  14        923.38       1251.82       162.01 o                         
  -4   3  14       3739.93       3615.78       241.86 o                         
  -3   3  14       3259.99       3235.56       207.89 o                         
  -2   3  14       3962.56       3982.07       181.40 o                         
  -1   3  14       5838.78       6095.11       214.87 o                         
   0   3  14       1439.38       1552.71       126.53 o                         
   1   3  14       1581.85       1824.74       162.53 o                         
   2   3  14      12218.68      13231.28       477.54 o                         
   3   3  14       1168.78       1727.84       233.37 o                         
   4   3  14         30.52        150.17       102.42 o                         
   5   3  14       8097.78       7657.95       357.12 o                         
   6   3  14       6786.33       6935.49       298.84 o                         
   7   3  14       4735.19       4622.43       272.13 o                         
   8   3  14        725.14        974.31       144.26 o                         
   9   3  14        409.49        439.50       148.53 o                         
  10   3  14       6615.08       5829.78       401.71 o                         
  11   3  14        340.29        638.87       340.59 o                         
 -10   4  14       1102.10        485.31       249.70 o                         
  -9   4  14        208.38        503.71       228.29 o                         
  -8   4  14       1020.11       1277.83       272.23 o                         
  -7   4  14      12899.67      11681.92       461.34 o                         
  -6   4  14         22.55        136.55       130.14 o                         
  -5   4  14       2399.00       2629.75       225.72 o                         
  -4   4  14          0.26        230.07       135.84 o                         
  -3   4  14        421.84        486.66       126.12 o                         
  -2   4  14        955.67        687.89       282.49 o                         
  -1   4  14       1519.86       1652.72       199.30 o                         
   0   4  14        542.17        882.49       140.26 o                         
   1   4  14      16069.16      15779.25       432.19 o                         
   2   4  14        202.45         52.32       148.17 o                         
   3   4  14       2414.10       2881.48       227.14 o                         
   4   4  14        101.48        314.24       125.68 o                         
   5   4  14       1816.04       2162.07       223.00 o                         
   6   4  14        789.42        987.92       179.57 o                         
   7   4  14        272.55        843.81       298.44 o                         
   8   4  14         64.70         50.82       376.45 o                         
  -2   5  14        514.73       1101.48       357.67 o                         
  -1   5  14          8.09         24.51       175.44 o                         
   0   5  14       1321.88       1050.09       205.20 o                         
 -15   0  15      13973.31      13398.34       575.10 o                         
 -13   0  15       2509.52       2651.11       312.74 o                         
 -11   0  15        112.09        252.22       191.99 o                         
  -7   0  15      43642.16      38616.11      1686.31 o                         
  -5   0  15        621.30        442.33       152.46 o                         
  -3   0  15       3434.17       3626.72       335.04 o                         
  -1   0  15       6054.81       5542.13       300.94 o                         
   1   0  15      59242.10      59410.87      1913.12 o                         
   3   0  15        296.89        377.29       141.41 o                         
   5   0  15      10411.18      10959.96       371.63 o                         
   7   0  15       7271.72       7126.14       309.82 o                         
   9   0  15       9179.47       8694.34       377.65 o                         
  11   0  15       1098.00       1462.40       336.26 o                         
  13   0  15       8671.77       7667.68       645.30 o                         
 -15   1  15          2.26        324.37       461.94 o                         
 -14   1  15       4692.14       4348.72       287.80 o                         
 -13   1  15       1102.65       1370.56       243.53 o                         
 -12   1  15         34.19        258.50       106.29 o                         
 -11   1  15         45.09        -15.84       114.46 o                         
 -10   1  15       7861.54       7521.14       410.24 o                         
  -9   1  15        497.43        667.91       175.67 o                         
  -8   1  15        763.12       1099.18       153.50 o                         
  -7   1  15       1389.09       1282.99       170.01 o                         
  -6   1  15      21514.22      21133.30       584.13 o                         
  -5   1  15        367.71        528.33       110.76 o                         
  -4   1  15       1110.42       1188.94       119.78 o                         
  -3   1  15        320.74        369.94       100.77 o                         
  -2   1  15      38928.77      38034.11       735.97 o                         
  -1   1  15       4809.67       4710.74       199.42 o                         
   0   1  15       3134.41       3052.05       168.13 o                         
   1   1  15        346.90        635.83       124.75 o                         
   2   1  15      20171.85      19162.45       484.39 o                         
   3   1  15        761.46        922.24       138.22 o                         
   4   1  15       3691.94       3863.88       234.25 o                         
   5   1  15       1129.46       1205.09       141.99 o                         
   6   1  15      27984.77      27589.77       615.07 o                         
   7   1  15       2400.65       2596.81       149.55 o                         
   8   1  15       3415.92       3494.60       163.44 o                         
   9   1  15         70.65         85.18        76.41 o                         
  10   1  15       2991.35       2747.51       185.29 o                         
  11   1  15        303.14        515.05       128.15 o                         
  12   1  15        629.17        809.10       142.49 o                         
  13   1  15        570.13        598.15       302.40 o                         
  14   1  15       7007.76       5168.76       576.74 o                         
 -14   2  15        549.52        874.95       203.31 o                         
 -13   2  15       1655.82       1929.14       233.00 o                         
 -12   2  15        567.99        458.76       129.89 o                         
 -11   2  15         11.47         58.64       114.52 o                         
 -10   2  15        793.29       1093.32       158.53 o                         
  -9   2  15          0.37        -96.61        96.61 o                         
  -8   2  15      10964.92      10571.65       415.28 o                         
  -7   2  15      14035.91      13656.34       482.27 o                         
  -6   2  15       1361.17       1715.32       180.85 o                         
  -5   2  15       2292.41       2191.67       194.80 o                         
  -4   2  15         74.59        179.13        91.63 o                         
  -3   2  15       2026.47       2036.07       150.06 o                         
  -2   2  15         19.11        137.66        69.70 o                         
  -1   2  15        361.63        463.07        90.91 o                         
   0   2  15      30484.51      30276.48       708.97 o                         
   1   2  15       8678.59       8770.77       349.22 o                         
   2   2  15       4535.96       4296.55       216.43 o                         
   3   2  15        425.06        580.66       104.47 o                         
   4   2  15       1199.57       1317.21       132.13 o                         
   5   2  15       3552.79       3645.30       187.83 o                         
   6   2  15       5718.92       5517.86       245.21 o                         
   7   2  15       2439.62       2536.88       301.59 o                         
   8   2  15      11229.42      11002.35       489.59 o                         
   9   2  15       1694.29       1684.41       248.88 o                         
  10   2  15       1356.26       1637.40       191.16 o                         
  11   2  15         28.20        -15.91       181.16 o                         
  12   2  15       1354.68       2120.57       228.29 o                         
  13   2  15       2081.06       2303.84       587.29 o                         
 -13   3  15       3312.32       3043.39       463.45 o                         
 -12   3  15        305.94        241.29       162.58 o                         
 -11   3  15          7.46        138.43       144.66 o                         
 -10   3  15        416.21        604.42       201.88 o                         
  -9   3  15       7729.74       7333.62       594.79 o                         
  -8   3  15        342.76        358.21       166.36 o                         
  -7   3  15       2269.73       2355.49       272.54 o                         
  -6   3  15       1674.48       1708.61       285.20 o                         
  -5   3  15       5571.11       5636.62       335.77 o                         
  -4   3  15       1487.10       1572.19       170.40 o                         
  -3   3  15        368.65        553.45       106.11 o                         
  -2   3  15        284.66        367.08       108.47 o                         
  -1   3  15      22270.36      22083.43       482.64 o                         
   0   3  15        205.01        292.58        94.00 o                         
   1   3  15        469.76        971.00       391.64 o                         
   2   3  15        618.88        992.91       194.80 o                         
   3   3  15       3491.31       3547.08       222.61 o                         
   4   3  15       2417.71       2519.77       239.22 o                         
   5   3  15       3767.49       3291.11       257.42 o                         
   6   3  15       1557.01       2384.93       183.98 o                         
   7   3  15      15022.56      14154.18       418.01 o                         
   8   3  15         41.68        115.91       112.53 o                         
   9   3  15        362.38        586.43       152.32 o                         
  10   3  15       1755.24       1662.03       279.14 o                         
  11   3  15         10.52       -255.09       373.63 o                         
  -9   4  15       1662.09       1803.01       549.62 o                         
  -8   4  15       7943.82       6637.17       473.31 o                         
  -7   4  15          7.94         58.21       193.98 o                         
  -6   4  15        188.26         32.84       167.93 o                         
  -5   4  15       1513.77       1740.62       210.01 o                         
  -4   4  15          0.15        -91.06       129.00 o                         
  -3   4  15         17.80        116.57       125.90 o                         
  -2   4  15       2166.31       2611.83       305.31 o                         
  -1   4  15       1091.74       1317.42       150.15 o                         
   0   4  15      17287.54      17446.90       472.00 o                         
   1   4  15        572.00        876.31       162.15 o                         
   2   4  15         41.27        275.11       144.63 o                         
   3   4  15       4089.63       4291.98       268.23 o                         
   4   4  15       2959.99       3058.07       250.01 o                         
   5   4  15         17.57        -86.77       172.74 o                         
   6   4  15       1373.80       1686.61       208.80 o                         
   7   4  15       1279.86       1718.44       257.53 o                         
   8   4  15       8970.29       8336.32       731.47 o                         
 -16   0  16       8286.94       8094.82       751.45 o                         
 -14   0  16        320.82        -82.92       781.13 o                         
 -12   0  16        115.56        -63.71       165.22 o                         
 -10   0  16       4637.71       4697.73       453.62 o                         
  -8   0  16      29980.83      27662.53      1309.86 o                         
  -6   0  16        155.55        210.81       175.05 o                         
  -4   0  16        293.28        323.75       137.40 o                         
  -2   0  16       7361.26       6739.59       459.27 o                         
   0   0  16      37817.02      37220.18      1413.38 o                         
   2   0  16         10.36        212.74       122.37 o                         
   4   0  16       5588.78       5984.57       347.04 o                         
   6   0  16      10956.07      10912.44       507.99 o                         
   8   0  16       6977.96       7259.77       330.67 o                         
  10   0  16        901.88        806.34       249.54 o                         
  12   0  16       6351.42       5786.16       590.74 o                         
  14   0  16        589.12       2051.47       694.55 o                         
 -15   1  16        702.35        657.19       223.27 o                         
 -14   1  16       1219.15       1871.07       415.76 o                         
 -13   1  16        727.82        785.79       154.75 o                         
 -12   1  16         27.91        -50.54       136.56 o                         
 -11   1  16        152.64        199.75       145.32 o                         
 -10   1  16       2737.05       2788.41       272.18 o                         
  -9   1  16       9447.11       8912.22       435.87 o                         
  -8   1  16       2302.06       1963.84       173.37 o                         
  -7   1  16       5869.64       5688.58       261.88 o                         
  -6   1  16       2007.31       1911.88       161.49 o                         
  -5   1  16          0.88         56.73        88.83 o                         
  -4   1  16       1036.72       1156.31       121.98 o                         
  -3   1  16       4340.75       4249.11       271.32 o                         
  -2   1  16       8940.40       8920.31       278.86 o                         
  -1   1  16      35133.04      33676.54       763.50 o                         
   0   1  16        362.56        385.81       117.35 o                         
   1   1  16       6875.13       7067.59       361.13 o                         
   2   1  16        562.84        717.31       122.80 o                         
   3   1  16       9044.44       8959.25       298.09 o                         
   4   1  16        159.50        171.55        95.39 o                         
   5   1  16       6734.58       6859.25       270.56 o                         
   6   1  16       6883.82       7234.68       257.09 o                         
   7   1  16      22771.51      22122.99       481.74 o                         
   8   1  16       2280.49       2499.58       142.68 o                         
   9   1  16       2599.23       2617.88       212.67 o                         
  10   1  16         20.40        -91.37       104.57 o                         
  11   1  16       4690.77       4516.31       223.73 o                         
  12   1  16         77.83        301.93       176.51 o                         
  13   1  16       1825.15       1637.99       325.78 o                         
 -14   2  16          7.73         62.33       193.67 o                         
 -13   2  16         41.53        -86.74       179.35 o                         
 -12   2  16         16.22        228.61       157.44 o                         
 -11   2  16        831.51        930.88       157.87 o                         
 -10   2  16       3573.54       3746.51       235.56 o                         
  -9   2  16       2781.77       2855.00       271.08 o                         
  -8   2  16       9607.81      10301.26       415.55 o                         
  -7   2  16       4674.49       4956.65       338.57 o                         
  -6   2  16        160.29        113.81       166.58 o                         
  -5   2  16        201.56         77.59       268.95 o                         
  -4   2  16        257.90        525.10       147.79 o                         
  -3   2  16       7450.16       7490.40       239.37 o                         
  -2   2  16       6317.07       6403.53       254.92 o                         
  -1   2  16       4007.71       3809.55       176.47 o                         
   0   2  16      10810.88      10575.74       394.26 o                         
   1   2  16       5651.08       5623.78       241.55 o                         
   2   2  16         97.37        206.36       101.37 o                         
   3   2  16       1374.37       1487.99       151.11 o                         
   4   2  16       4645.77       5000.74       217.60 o                         
   5   2  16      11252.90      11270.05       341.32 o                         
   6   2  16       1231.39       1522.18       234.92 o                         
   7   2  16       1787.03       1694.78       215.44 o                         
   8   2  16       3264.30       3384.75       272.79 o                         
   9   2  16       3272.06       3443.94       260.48 o                         
  10   2  16        218.58        364.60       151.84 o                         
  11   2  16        543.09        614.25       196.43 o                         
  12   2  16       4589.11       5398.05       419.72 o                         
 -12   3  16        274.60       -146.90       543.03 o                         
 -11   3  16        961.28        666.54       271.86 o                         
 -10   3  16       5378.97       4523.28       354.49 o                         
  -9   3  16        979.38       1510.01       248.96 o                         
  -8   3  16       3501.09       3454.36       323.35 o                         
  -7   3  16        881.80        946.20       266.24 o                         
  -6   3  16       3761.04       3522.04       265.10 o                         
  -5   3  16       2756.13       2235.69       424.92 o                         
  -4   3  16        441.50        551.60       156.64 o                         
  -3   3  16        344.98        392.72       124.05 o                         
  -2   3  16      12243.20      12208.81       526.23 o                         
  -1   3  16       1736.02       2064.51       159.40 o                         
   0   3  16       5016.53       4933.30       192.95 o                         
   1   3  16       2300.77       2253.29       199.83 o                         
   2   3  16       1572.27       2126.76       218.95 o                         
   3   3  16        837.09       1060.54       171.35 o                         
   4   3  16          2.95        219.37       178.10 o                         
   5   3  16        842.54        930.66       197.58 o                         
   6   3  16      11526.03      11881.22       350.12 o                         
   7   3  16       2050.11       2411.13       189.29 o                         
   8   3  16       3717.05       3740.34       301.23 o                         
   9   3  16        622.30        739.41       183.67 o                         
  10   3  16        380.83        496.27       267.77 o                         
  -9   4  16       1279.67       1690.08       349.54 o                         
  -8   4  16          2.22       -287.98       293.63 o                         
  -7   4  16       3159.29       2746.64       430.94 o                         
  -6   4  16        785.13        724.99       185.09 o                         
  -5   4  16        432.73        499.89       158.57 o                         
  -4   4  16       1742.09       1905.00       213.76 o                         
  -3   4  16       8115.51       7664.85       315.40 o                         
  -2   4  16        385.86        422.09       132.91 o                         
  -1   4  16       4734.34       4326.91       442.81 o                         
   0   4  16       1260.35       1595.11       188.98 o                         
   1   4  16       3386.40       3827.10       228.65 o                         
   2   4  16        617.67        619.12       167.84 o                         
   3   4  16         14.18        414.82       191.83 o                         
   4   4  16        399.44        642.12       224.08 o                         
   5   4  16      11176.11      10135.62       657.66 o                         
   6   4  16         88.30        120.74       151.53 o                         
   7   4  16       4264.94       4443.52       444.47 o                         
 -15   0  17       5079.94       4968.72       485.95 o                         
 -13   0  17         20.53        -14.52       216.17 o                         
 -11   0  17      25179.46      24186.29       906.75 o                         
  -9   0  17       4294.15       4584.79       468.68 o                         
  -5   0  17        475.01        431.04       197.64 o                         
  -3   0  17      39785.20      36581.77      1616.67 o                         
  -1   0  17       3909.58       3958.69       275.76 o                         
   1   0  17       4322.33       4392.80       442.33 o                         
   3   0  17       4486.75       4678.02       310.98 o                         
   5   0  17      33643.83      34179.43      1139.57 o                         
   7   0  17       5163.11       4871.44       223.57 o                         
   9   0  17        571.29        820.22       279.79 o                         
  11   0  17       1536.66       1580.12       392.00 o                         
  13   0  17       8277.63       7665.66       959.76 o                         
 -15   1  17         16.35        138.48       231.02 o                         
 -14   1  17        200.43        315.46       175.58 o                         
 -13   1  17          1.79       -156.35       156.35 o                         
 -12   1  17       1040.68       1310.33       257.38 o                         
 -11   1  17       1438.03       1514.89       343.51 o                         
 -10   1  17      11203.57      11535.93       541.47 o                         
  -9   1  17       4581.65       4611.48       317.08 o                         
  -8   1  17       2676.46       2706.26       222.62 o                         
  -7   1  17        342.57        533.26       149.52 o                         
  -6   1  17        445.70        761.41       127.83 o                         
  -5   1  17        821.42        935.43       135.92 o                         
  -4   1  17       2837.66       2920.93       161.99 o                         
  -3   1  17        278.56        280.50        90.16 o                         
  -2   1  17      29564.56      27600.23       572.17 o                         
  -1   1  17       3863.79       4064.50       195.24 o                         
   0   1  17          7.20        239.24        88.57 o                         
   1   1  17          9.91         23.22        84.74 o                         
   2   1  17       2419.06       2488.86       167.27 o                         
   3   1  17       1826.25       1945.83       159.16 o                         
   4   1  17       3864.27       4125.93       214.42 o                         
   5   1  17       1863.54       1967.47       174.17 o                         
   6   1  17      27869.30      27223.61       683.90 o                         
   7   1  17       4866.40       5039.85       222.52 o                         
   8   1  17         63.66        167.44        96.94 o                         
   9   1  17        405.59        392.75       121.82 o                         
  10   1  17       4535.56       4501.97       230.35 o                         
  11   1  17        496.31        850.18       178.00 o                         
  12   1  17       1662.13       1874.12       259.16 o                         
  13   1  17        106.95        325.31       281.87 o                         
 -14   2  17        582.07        582.05       232.33 o                         
 -13   2  17        946.24        781.96       181.31 o                         
 -12   2  17       1081.52       1588.40       171.75 o                         
 -11   2  17       7776.35       7697.88       300.13 o                         
 -10   2  17       1641.27       1800.98       199.79 o                         
  -9   2  17       1093.19       1265.92       196.48 o                         
  -8   2  17       7768.54       7626.00       438.55 o                         
  -7   2  17        530.86        525.64       144.44 o                         
  -6   2  17       1723.15       1572.60       262.46 o                         
  -5   2  17       2128.70       2278.56       168.82 o                         
  -4   2  17       8789.84       8492.00       262.99 o                         
  -3   2  17      23333.20      22582.96       506.34 o                         
  -2   2  17        751.29       1010.12       116.31 o                         
  -1   2  17       4759.07       4482.42       223.08 o                         
   0   2  17       2478.69       2867.70       208.44 o                         
   1   2  17       1921.80       2251.94       174.66 o                         
   2   2  17        422.37        599.43       125.55 o                         
   3   2  17       2408.85       2710.06       214.30 o                         
   4   2  17       7098.31       7332.14       301.93 o                         
   5   2  17      14318.33      14013.07       446.29 o                         
   6   2  17        298.57        490.67       130.81 o                         
   7   2  17        183.88        155.42       227.78 o                         
   8   2  17       1784.62       1890.71       239.79 o                         
   9   2  17          1.23         30.60       140.49 o                         
  10   2  17        208.41        193.15       190.52 o                         
  11   2  17        172.52        238.49       202.35 o                         
  12   2  17       6674.52       6415.05       702.30 o                         
 -12   3  17        339.92        -38.31       277.21 o                         
 -11   3  17        751.94        618.97       227.46 o                         
 -10   3  17        152.35        226.97       209.87 o                         
  -9   3  17      11368.03      10439.50       572.76 o                         
  -8   3  17         60.41        -65.98       247.52 o                         
  -7   3  17        564.06        697.52       201.48 o                         
  -6   3  17        163.57         56.54       120.26 o                         
  -5   3  17       2768.00       2802.49       404.52 o                         
  -4   3  17        128.62         68.84       121.47 o                         
  -3   3  17       1773.72       1939.93       154.89 o                         
  -2   3  17        768.34        905.62       119.57 o                         
  -1   3  17      13392.07      13585.63       350.88 o                         
   0   3  17        488.75        678.73       116.04 o                         
   1   3  17        430.33        528.65       140.13 o                         
   2   3  17        900.12       1106.09       174.03 o                         
   3   3  17       3978.27       3862.40       281.99 o                         
   4   3  17         15.59        170.98       162.00 o                         
   5   3  17       1438.19       1564.68       203.57 o                         
   6   3  17        947.84       1214.54       240.39 o                         
   7   3  17       5857.44       5679.23       290.00 o                         
   8   3  17       1425.78       1619.87       325.06 o                         
   9   3  17        132.85        528.59       204.43 o                         
  10   3  17        241.27        226.89       566.56 o                         
  -8   4  17       2150.87       1970.32       572.20 o                         
  -7   4  17        268.04        387.02       247.52 o                         
  -6   4  17         94.37       -190.06       214.58 o                         
  -5   4  17       1614.84       1360.57       198.11 o                         
  -4   4  17       4881.89       4674.51       293.64 o                         
  -3   4  17        194.75        396.22       143.02 o                         
  -2   4  17       1913.21       2088.06       187.34 o                         
  -1   4  17        401.00        455.76       233.30 o                         
   0   4  17       3461.89       3541.04       239.95 o                         
   1   4  17         90.16        220.77       159.54 o                         
   2   4  17       2247.75       2481.84       273.76 o                         
   3   4  17       2055.07       2367.57       264.60 o                         
   4   4  17       7959.63       8332.25       434.95 o                         
   5   4  17         34.85         22.07       176.95 o                         
   6   4  17        490.45        616.54       204.69 o                         
 -14   0  18        113.70        296.46       201.55 o                         
 -12   0  18      15417.42      16567.09      1419.03 o                         
 -10   0  18       3521.36       3470.50       444.21 o                         
  -8   0  18       3380.57       3615.43       408.45 o                         
  -6   0  18       4896.34       4977.99       463.03 o                         
   0   0  18       6986.49       7036.97       361.79 o                         
   2   0  18       5424.20       4963.82       312.08 o                         
   4   0  18      38983.48      41368.64      1328.46 o                         
   6   0  18       1968.16       2241.46       277.07 o                         
   8   0  18         24.64        295.52       132.21 o                         
  10   0  18       2225.61       2572.85       602.32 o                         
  12   0  18      10873.53      10187.67       953.27 o                         
 -15   1  18        440.94        621.72       256.18 o                         
 -14   1  18        173.22        -27.95       179.16 o                         
 -13   1  18       1971.13       1940.82       218.89 o                         
 -12   1  18        603.07        981.81       214.81 o                         
 -11   1  18       1284.14       1110.48       187.92 o                         
 -10   1  18       3321.97       3911.68       363.62 o                         
  -9   1  18      16337.62      16424.44       537.11 o                         
  -8   1  18        234.30        154.61       110.16 o                         
  -7   1  18          5.17        138.12       137.17 o                         
  -6   1  18        723.71        988.99       145.84 o                         
  -5   1  18      11292.79      10829.06       329.24 o                         
  -4   1  18       2654.38       2982.49       184.94 o                         
  -3   1  18       1761.12       1749.39       129.96 o                         
  -2   1  18       6522.79       6721.60       222.02 o                         
  -1   1  18      10858.87      11246.73       399.53 o                         
   0   1  18       4574.89       4666.95       214.15 o                         
   1   1  18        142.32        137.79        95.10 o                         
   2   1  18        414.95        560.80       113.89 o                         
   3   1  18      17028.37      16991.10       471.87 o                         
   4   1  18        778.02       1112.78       137.92 o                         
   5   1  18       8115.87       8402.33       371.85 o                         
   6   1  18       1133.37       1755.44       362.34 o                         
   7   1  18       1402.12       1732.46       161.34 o                         
   8   1  18        428.47        198.98       145.08 o                         
   9   1  18        380.21        563.82       111.91 o                         
  10   1  18       1492.91       2088.24       184.95 o                         
  11   1  18      10685.08      10050.06       531.47 o                         
  12   1  18        553.25        436.68       207.03 o                         
 -14   2  18        482.03        365.92       380.92 o                         
 -13   2  18        655.72        531.96       221.68 o                         
 -12   2  18       4517.74       4823.86       331.63 o                         
 -11   2  18       5858.92       6233.57       536.84 o                         
 -10   2  18        681.22        684.75       180.91 o                         
  -9   2  18          1.69        -37.98       131.83 o                         
  -8   2  18       4480.66       3958.55       328.96 o                         
  -7   2  18         55.84        192.87       142.18 o                         
  -6   2  18       2290.34       2422.01       211.17 o                         
  -5   2  18       2615.32       2699.51       209.05 o                         
  -4   2  18       9399.19       9163.58       350.17 o                         
  -3   2  18      12644.47      12489.69       340.39 o                         
  -2   2  18        701.16        941.05       142.38 o                         
  -1   2  18         38.41        -33.60        88.15 o                         
   0   2  18       2320.30       2308.23       178.96 o                         
   1   2  18       2793.29       2896.46       193.45 o                         
   2   2  18       5604.41       5620.71       261.68 o                         
   3   2  18       7911.78       7769.26       308.88 o                         
   4   2  18       6670.31       6634.98       280.80 o                         
   5   2  18       9689.71       8899.86       409.23 o                         
   6   2  18        763.94        462.14       228.18 o                         
   7   2  18          0.02       -137.47       170.39 o                         
   8   2  18        674.62       1042.32       202.65 o                         
   9   2  18       2396.16       2237.94       221.78 o                         
  10   2  18       1705.85       2396.51       297.64 o                         
  11   2  18       1087.17       1379.82       329.34 o                         
 -12   3  18       1574.24       1092.42       311.85 o                         
 -11   3  18        478.03        756.97       282.66 o                         
 -10   3  18       8281.07       7888.86       597.37 o                         
  -9   3  18        361.15        700.50       192.58 o                         
  -8   3  18        185.81        204.45       172.35 o                         
  -7   3  18        598.92        432.90       217.40 o                         
  -6   3  18       2583.24       2554.95       246.34 o                         
  -5   3  18       1920.27       2001.00       214.92 o                         
  -4   3  18       3299.77       3030.61       223.35 o                         
  -3   3  18        924.11       1206.68       147.07 o                         
  -2   3  18      16285.33      15523.61       419.49 o                         
  -1   3  18        342.30        485.63       105.71 o                         
   0   3  18         30.15         67.50        93.16 o                         
   1   3  18       1440.71       1696.27       203.86 o                         
   2   3  18       6439.73       6743.37       436.55 o                         
   3   3  18       2208.02       2691.03       250.83 o                         
   4   3  18       5549.89       5528.20       278.90 o                         
   5   3  18         74.29        400.96       135.18 o                         
   6   3  18       4981.12       5141.51       285.27 o                         
   7   3  18        633.09        934.83       344.82 o                         
   8   3  18         28.37         -0.72       255.71 o                         
   9   3  18        222.03        521.38       291.75 o                         
  -8   4  18        298.83       -105.41       259.75 o                         
  -7   4  18        262.23        670.08       382.10 o                         
  -6   4  18       1686.29       1356.03       283.00 o                         
  -5   4  18        525.90        856.17       189.30 o                         
  -4   4  18        194.31        -56.36       139.23 o                         
  -3   4  18       9499.59       9385.10       540.21 o                         
  -2   4  18        509.74        207.18       124.08 o                         
  -1   4  18        338.46        152.14       130.97 o                         
   0   4  18         37.68         26.05       113.36 o                         
   1   4  18        480.70        418.98       154.60 o                         
   2   4  18        829.07        666.11       192.62 o                         
   3   4  18        351.18        790.39       199.14 o                         
   4   4  18        141.90        701.29       321.77 o                         
   5   4  18       6912.07       7799.30       826.31 o                         
   6   4  18       1421.07       1169.53       313.53 o                         
 -15   0  19        821.05       1106.58       380.22 o                         
 -13   0  19        359.70        509.52       307.44 o                         
 -11   0  19       8020.40       8891.83       483.92 o                         
  -9   0  19       4630.80       5218.92       493.15 o                         
  -7   0  19       8470.37       9446.08       636.20 o                         
  -5   0  19       4972.22       5518.20       476.21 o                         
  -3   0  19      44822.08      40315.78      1780.42 o                         
  -1   0  19       4712.72       4535.07       301.49 o                         
   1   0  19      31920.02      31715.97      1050.26 o                         
   3   0  19       2066.99       3059.78       283.31 o                         
   5   0  19      26206.39      27415.10       983.27 o                         
   7   0  19        476.56        703.73       154.84 o                         
   9   0  19      16510.24      16473.66      1119.75 o                         
  11   0  19       1200.36       1553.47       403.02 o                         
 -14   1  19        107.86        278.38       195.48 o                         
 -13   1  19       1004.82       1375.33       241.49 o                         
 -12   1  19       4084.05       4027.68       294.58 o                         
 -11   1  19         17.02        370.70       160.75 o                         
 -10   1  19       6708.56       7179.28       432.24 o                         
  -9   1  19        140.54        387.18       119.84 o                         
  -8   1  19          3.41         84.52       117.10 o                         
  -7   1  19       1514.94       1550.36       179.35 o                         
  -6   1  19       5697.01       6078.15       282.56 o                         
  -5   1  19       5763.48       5534.31       278.17 o                         
  -4   1  19       8863.22       8182.07       534.47 o                         
  -3   1  19        982.03       1103.01       135.39 o                         
  -2   1  19       6063.09       6027.66       216.75 o                         
  -1   1  19        120.41        284.49       103.47 o                         
   0   1  19        143.61        353.23       100.25 o                         
   1   1  19       4183.04       4167.86       213.26 o                         
   2   1  19      15906.54      16160.23       461.19 o                         
   3   1  19       8186.09       8328.33       309.26 o                         
   4   1  19       5812.32       6253.44       269.87 o                         
   5   1  19         82.90        263.04       166.35 o                         
   6   1  19         90.23        372.28       135.22 o                         
   7   1  19         52.93        355.22       111.93 o                         
   8   1  19        608.70       1329.81       212.70 o                         
   9   1  19        991.87       1191.44       177.17 o                         
  10   1  19      13362.20      13755.10       516.49 o                         
  11   1  19       3803.58       3379.30       361.55 o                         
  12   1  19        684.64        607.52       224.65 o                         
 -13   2  19         53.33        -95.99       335.04 o                         
 -12   2  19       3879.20       4255.73       320.46 o                         
 -11   2  19       3954.19       3940.48       337.78 o                         
 -10   2  19       1517.18       1634.11       339.23 o                         
  -9   2  19       2083.48       1907.97       223.20 o                         
  -8   2  19         56.81       -104.20       156.71 o                         
  -7   2  19       3435.45       3020.64       431.04 o                         
  -6   2  19       1389.78       1143.59       240.83 o                         
  -5   2  19       1138.15       1291.67       181.60 o                         
  -4   2  19      17815.33      16792.30       470.78 o                         
  -3   2  19       7953.32       8145.15       307.17 o                         
  -2   2  19       3975.71       3875.64       190.76 o                         
  -1   2  19       1695.21       1578.73       148.39 o                         
   0   2  19        204.36        353.50       121.91 o                         
   1   2  19      10893.25      10547.50       370.39 o                         
   2   2  19        227.36        597.66       249.92 o                         
   3   2  19        902.79       1273.97       195.97 o                         
   5   2  19       6816.06       6904.58       364.68 o                         
   6   2  19       3064.01       2858.97       263.09 o                         
   7   2  19       1026.63        847.22       209.95 o                         
   8   2  19       5736.49       5317.63       590.31 o                         
   9   2  19       3961.71       3758.83       296.84 o                         
  10   2  19        340.31        384.34       390.01 o                         
  11   2  19        104.23        -30.38       199.44 o                         
 -11   3  19       1660.01       1639.32       377.08 o                         
 -10   3  19       1989.15       2389.80       316.83 o                         
  -9   3  19       1355.25       1433.36       292.87 o                         
  -8   3  19        558.29        373.68       180.29 o                         
  -7   3  19        173.42         55.41       163.17 o                         
  -6   3  19        108.46        158.70       136.89 o                         
  -5   3  19      13782.84      12871.33       511.50 o                         
  -4   3  19        462.52        587.91       130.73 o                         
  -3   3  19       3252.08       3317.35       190.61 o                         
  -2   3  19        224.10        262.76       104.10 o                         
  -1   3  19        446.45        614.59       121.95 o                         
   0   3  19       1748.30       2000.80       163.94 o                         
   1   3  19       1644.53       1681.53       317.89 o                         
   2   3  19       1168.47       1703.13       247.34 o                         
   3   3  19      25479.20      24981.01       794.22 o                         
   4   3  19        558.07        528.81       170.34 o                         
   5   3  19       2238.99       2912.18       234.06 o                         
   6   3  19        294.89        690.01       181.92 o                         
   7   3  19          9.13        535.37       210.81 o                         
   8   3  19       1009.70        958.92       287.64 o                         
   9   3  19        376.52        845.11       333.76 o                         
  -7   4  19        942.38        715.62       246.28 o                         
  -6   4  19        993.02       1208.22       372.69 o                         
  -5   4  19        139.69        390.17       179.86 o                         
  -4   4  19       4241.96       3880.26       472.58 o                         
  -3   4  19        242.82        593.25       198.68 o                         
  -2   4  19       1037.46       1050.38       168.96 o                         
  -1   4  19       3926.06       3501.40       247.03 o                         
   0   4  19        567.68        973.36       153.45 o                         
   1   4  19        485.17        396.20       158.03 o                         
   2   4  19       1163.83       1611.58       204.64 o                         
   3   4  19        243.65         98.25       161.05 o                         
   4   4  19       7488.99       6719.29       445.03 o                         
   5   4  19        262.97        885.55       230.25 o                         
 -12   0  20       5686.17       6126.59       477.35 o                         
 -10   0  20        665.43        803.72       308.69 o                         
  -8   0  20       4389.40       3788.60       457.39 o                         
  -6   0  20       3326.25       3466.73       395.27 o                         
  -4   0  20      21485.43      21863.87      1100.93 o                         
  -2   0  20        329.45        237.16       143.05 o                         
   0   0  20      13324.87      13667.47       573.46 o                         
   2   0  20      14750.99      14665.54       605.67 o                         
   4   0  20      20488.11      20154.90       848.65 o                         
   6   0  20         24.49        223.11       237.16 o                         
   8   0  20      17406.69      15594.31       700.36 o                         
  10   0  20       5283.06       4510.62       352.12 o                         
  12   0  20       4899.27       5943.59      1087.75 o                         
 -14   1  20        184.35        433.24       244.83 o                         
 -13   1  20      11214.17      10985.45       521.67 o                         
 -12   1  20         30.83        102.93       174.80 o                         
 -11   1  20       1282.66       1499.13       268.50 o                         
 -10   1  20        478.91        697.55       247.33 o                         
  -9   1  20         26.86        348.73       284.01 o                         
  -8   1  20         68.06        457.16       135.41 o                         
  -7   1  20         47.09         72.58       169.72 o                         
  -6   1  20       4438.06       4530.50       249.12 o                         
  -5   1  20      24102.11      22942.31       975.85 o                         
  -4   1  20         14.86         67.22        92.30 o                         
  -3   1  20       2088.94       2008.26       158.26 o                         
  -2   1  20         25.11         99.83        81.47 o                         
  -1   1  20        345.04        471.09        94.54 o                         
   0   1  20        874.01       1017.97       135.17 o                         
   1   1  20        721.01        835.40       133.87 o                         
   2   1  20       2517.37       2819.08       198.51 o                         
   3   1  20      28405.96      27764.99       691.03 o                         
   4   1  20        256.13        631.61       160.76 o                         
   5   1  20          9.57        -83.12       171.87 o                         
   6   1  20        600.32        977.04       166.38 o                         
   7   1  20       1598.47       2205.13       217.28 o                         
   8   1  20          9.62        264.51       143.54 o                         
   9   1  20       2059.83       3026.93       405.26 o                         
  10   1  20       2317.88       2799.86       294.17 o                         
  11   1  20       4651.60       4357.69       523.31 o                         
 -13   2  20        374.78       -195.91       389.96 o                         
 -12   2  20       2302.48       2396.88       339.13 o                         
 -11   2  20       4181.18       4342.66       322.73 o                         
 -10   2  20        272.47        353.72       162.21 o                         
  -9   2  20          0.12        -78.29       172.17 o                         
  -8   2  20        756.02        581.62       303.04 o                         
  -7   2  20       3372.02       3725.21       328.06 o                         
  -6   2  20       1991.08       2311.05       243.53 o                         
  -5   2  20       1065.10       1255.48       233.69 o                         
  -4   2  20       7794.61       7766.79       371.36 o                         
  -3   2  20       3503.77       3387.88       208.31 o                         
  -2   2  20        939.38       1066.95       150.85 o                         
  -1   2  20        118.41        129.95       121.02 o                         
   0   2  20       6582.78       6642.26       289.51 o                         
   1   2  20      14987.77      14592.65       453.91 o                         
   2   2  20        388.93        501.81       137.30 o                         
   3   2  20       1136.75       1873.49       225.12 o                         
   4   2  20       7585.12       7909.69       383.37 o                         
   5   2  20       2828.82       3070.77       303.17 o                         
   6   2  20       1779.49       1799.98       215.10 o                         
   7   2  20        771.63       1192.42       193.89 o                         
   8   2  20       4027.00       4360.66       386.79 o                         
   9   2  20       5630.97       6337.20       726.46 o                         
  10   2  20       1614.00       2018.52       317.43 o                         
 -11   3  20        172.18        -26.67       303.53 o                         
 -10   3  20       1145.84       1237.31       465.76 o                         
  -9   3  20         14.89         16.62       244.97 o                         
  -8   3  20        606.54        604.72       219.40 o                         
  -7   3  20       1831.55       1747.63       222.41 o                         
  -6   3  20      11373.83      10676.00       468.48 o                         
  -5   3  20       3554.80       3510.94       254.12 o                         
  -4   3  20       2403.18       2578.98       213.36 o                         
  -3   3  20       1202.31       1203.71       137.76 o                         
  -2   3  20        837.56        741.19       156.08 o                         
  -1   3  20         14.27        111.70       106.29 o                         
   0   3  20       1597.24       1888.50       208.20 o                         
   1   3  20        141.21        512.79       151.37 o                         
   2   3  20      14330.42      14400.99       570.76 o                         
   3   3  20        763.95       1005.81       180.21 o                         
   4   3  20       1042.17       1073.51       248.69 o                         
   5   3  20        729.45        527.48       329.40 o                         
   6   3  20         36.16         40.44       493.15 o                         
   7   3  20        809.42        882.67       377.30 o                         
   8   3  20       1452.38       1158.07       278.02 o                         
  -6   4  20         95.24        152.57       217.36 o                         
  -5   4  20        117.19        -14.59       198.89 o                         
  -4   4  20         11.93        208.67       173.11 o                         
  -3   4  20       3488.63       3662.91       270.30 o                         
  -2   4  20       2795.11       2064.26       259.29 o                         
  -1   4  20          0.56       -145.34       145.34 o                         
   0   4  20        132.93        197.46       176.42 o                         
   1   4  20       3670.85       3916.63       262.91 o                         
   2   4  20          3.28        496.18       208.06 o                         
   3   4  20        602.84        446.80       203.15 o                         
   4   4  20         95.10       -184.10       184.10 o                         
 -13   0  21       1621.69       2346.98       579.73 o                         
 -11   0  21       3270.98       3281.93       691.63 o                         
  -9   0  21        362.79        425.39       257.87 o                         
  -7   0  21      12022.13      11757.30       783.02 o                         
  -5   0  21       2322.60       2356.39       350.10 o                         
  -3   0  21        413.41        940.94       231.52 o                         
  -1   0  21         22.58        162.37       141.27 o                         
   1   0  21      25215.87      24395.94       875.12 o                         
   3   0  21       5864.33       6242.87       591.03 o                         
   5   0  21         43.69        374.57       287.98 o                         
   7   0  21        135.99        343.38       153.99 o                         
   9   0  21      13889.34      13303.28       721.21 o                         
  11   0  21        832.57        850.78       513.85 o                         
 -14   1  21       7527.56       7305.72       744.26 o                         
 -13   1  21       2165.62       3552.52       494.00 o                         
 -12   1  21       1671.67       1966.27       435.99 o                         
 -11   1  21         14.55        417.41       168.86 o                         
 -10   1  21        890.40       1537.61       389.63 o                         
  -9   1  21         78.32        413.72       177.62 o                         
  -7   1  21        549.64        439.22       143.35 o                         
  -6   1  21      13713.26      14561.66       607.26 o                         
  -5   1  21       2008.64       2375.08       221.35 o                         
  -4   1  21       2136.90       2327.04       268.59 o                         
  -3   1  21          6.94        198.73       103.82 o                         
  -2   1  21         45.79        226.33       112.68 o                         
  -1   1  21       8701.29       9062.69       373.53 o                         
   0   1  21       4161.66       4637.32       279.68 o                         
   1   1  21       3245.11       3356.38       216.31 o                         
   2   1  21      12003.87      12091.21       455.39 o                         
   3   1  21       2856.52       2920.14       483.64 o                         
   4   1  21        201.87        519.18       162.54 o                         
   5   1  21         49.14        210.89       142.01 o                         
   6   1  21       1137.14       1260.90       187.97 o                         
   7   1  21       2114.77       2210.61       238.32 o                         
   8   1  21       2443.64       3205.68       336.73 o                         
   9   1  21        308.23        478.26       183.11 o                         
  10   1  21       4862.65       4784.53       431.76 o                         
  11   1  21        983.01        704.12       296.96 o                         
 -12   2  21       2609.45       2198.73       373.56 o                         
 -11   2  21        507.30        759.21       195.21 o                         
 -10   2  21          9.69        248.44       224.93 o                         
  -9   2  21         21.67        255.99       252.22 o                         
  -8   2  21       3041.22       2915.90       320.55 o                         
  -7   2  21       9215.21       9152.09       492.19 o                         
  -6   2  21       5570.36       5828.62       313.38 o                         
  -5   2  21       3177.51       3394.54       900.56 o                         
  -4   2  21       4185.61       4102.16       231.75 o                         
  -3   2  21         48.36         -6.13       124.12 o                         
  -2   2  21         57.63        199.74       140.19 o                         
  -1   2  21          1.22        -77.72       103.74 o                         
   0   2  21       5176.22       5374.20       271.74 o                         
   1   2  21      11587.95      11538.43       410.35 o                         
   2   2  21       4178.70       3760.28       281.13 o                         
   3   2  21       4622.36       4902.40       501.17 o                         
   4   2  21        797.67       1189.48       185.01 o                         
   5   2  21       1595.80       1880.27       190.92 o                         
   6   2  21        117.28         -1.45       141.82 o                         
   7   2  21        338.26       1038.99       257.01 o                         
   8   2  21       4517.61       5412.62       449.78 o                         
   9   2  21       7178.28       7687.11       482.45 o                         
  10   2  21       2042.54       2257.91       620.48 o                         
 -10   3  21        527.45        545.98       233.96 o                         
  -9   3  21       1475.63       1292.27       253.11 o                         
  -8   3  21       2747.61       2551.17       278.11 o                         
  -7   3  21       1214.65       1457.37       300.96 o                         
  -6   3  21       1478.94       1615.65       230.76 o                         
  -5   3  21       7222.28       7354.17       450.40 o                         
  -4   3  21         37.54          9.64       101.13 o                         
  -3   3  21         11.11        101.43       108.28 o                         
  -2   3  21       1284.64       1540.67       154.60 o                         
  -1   3  21       6166.77       6078.80       362.49 o                         
   0   3  21       3088.65       3054.12       214.46 o                         
   1   3  21       1488.99       1695.77       230.37 o                         
   2   3  21        641.40       1313.20       249.51 o                         
   3   3  21       4897.68       5017.31       294.93 o                         
   4   3  21         40.88        152.45       168.30 o                         
   5   3  21          1.22        -38.79       181.18 o                         
   6   3  21          3.15        113.65       181.81 o                         
   7   3  21       7369.41       6722.40      1539.49 o                         
  -5   4  21        295.27        333.75       197.01 o                         
  -4   4  21       4584.85       3989.54       350.61 o                         
  -3   4  21        216.77        -60.21       185.45 o                         
  -2   4  21        607.70        835.30       223.17 o                         
  -1   4  21        633.94        402.33       220.48 o                         
   0   4  21       4324.51       3825.63       363.83 o                         
   1   4  21          0.74         99.95       215.66 o                         
   2   4  21       3194.63       3497.63       299.11 o                         
 -12   0  22       2389.81       2589.79       579.73 o                         
 -10   0  22        228.73        175.05       301.16 o                         
  -8   0  22       9129.10       8563.31       660.67 o                         
  -6   0  22       6982.14       7178.16       585.38 o                         
  -4   0  22        617.83        677.61       229.63 o                         
  -2   0  22        595.63        447.98       222.11 o                         
   0   0  22      17897.09      18303.89       721.01 o                         
   4   0  22       2621.46       2463.68       446.09 o                         
   6   0  22       4126.76       4226.91       283.20 o                         
   8   0  22      17759.04      17467.91      1294.90 o                         
  10   0  22        210.71        647.17       251.87 o                         
 -13   1  22       3510.82       3616.64       353.29 o                         
 -12   1  22        165.43        364.78       208.49 o                         
 -11   1  22        953.49       1327.90       372.00 o                         
 -10   1  22        164.83        222.37       217.96 o                         
  -9   1  22      13319.60      12551.56       561.66 o                         
  -8   1  22       1874.50       2180.48       314.34 o                         
  -7   1  22       2289.18       2478.74       400.92 o                         
  -5   1  22       7906.26       7407.23       800.12 o                         
  -4   1  22        578.23        709.48       168.07 o                         
  -3   1  22       1587.20       1672.12       171.07 o                         
  -2   1  22        503.29        591.47       136.18 o                         
  -1   1  22      31693.52      30941.56       867.62 o                         
   0   1  22        382.86        606.97       167.53 o                         
   1   1  22        390.54        575.04       157.73 o                         
   2   1  22       3870.14       3902.58       338.31 o                         
   3   1  22       4944.54       5055.05       305.98 o                         
   4   1  22        115.56        106.38       146.83 o                         
   5   1  22        326.81        568.03       181.93 o                         
   6   1  22       2191.90       2694.50       290.22 o                         
   7   1  22      13491.41      13943.05       513.43 o                         
   8   1  22        967.79       1198.51       208.03 o                         
   9   1  22        104.93        327.31       182.25 o                         
  10   1  22        249.57        144.62       319.06 o                         
 -12   2  22        800.79        860.41       250.68 o                         
 -11   2  22         77.75        539.49       285.16 o                         
 -10   2  22        395.24        261.53       204.88 o                         
  -9   2  22        367.88        650.19       246.80 o                         
  -8   2  22       2209.36       2471.77       324.20 o                         
  -7   2  22      10826.90      10946.37       388.53 o                         
  -6   2  22       1458.23       1383.73       228.59 o                         
  -5   2  22        428.66        351.34       148.00 o                         
  -4   2  22        412.59        452.63       157.14 o                         
  -3   2  22         35.17        232.06       138.09 o                         
  -2   2  22       4795.04       4376.12       248.98 o                         
  -1   2  22       1787.84       1944.87       215.31 o                         
   0   2  22       6546.31       7013.48       333.37 o                         
   1   2  22      14652.46      14323.72       538.07 o                         
   2   2  22        213.62        302.26       148.78 o                         
   3   2  22        111.55        356.05       147.56 o                         
   4   2  22        291.80        393.33       190.13 o                         
   5   2  22        766.33       1153.31       201.10 o                         
   6   2  22       2678.84       2640.01       227.29 o                         
   7   2  22        659.12        768.35       199.90 o                         
   8   2  22       5823.61       5861.80       348.43 o                         
   9   2  22       5308.83       4852.13       519.65 o                         
  -9   3  22        918.20       1772.89       449.86 o                         
  -8   3  22       1573.54       1411.76       666.22 o                         
  -7   3  22        149.03        165.04       165.59 o                         
  -6   3  22       5280.75       4638.68       332.12 o                         
  -5   3  22        522.86        476.11       151.58 o                         
  -4   3  22        263.76        524.67       129.41 o                         
  -3   3  22       2517.64       2623.59       191.71 o                         
  -2   3  22       4545.61       4841.21       347.69 o                         
  -1   3  22       2782.54       3006.01       248.65 o                         
   0   3  22       1879.87       2120.94       191.33 o                         
   1   3  22         69.47        232.61       204.30 o                         
   2   3  22       4130.40       4018.34       288.73 o                         
   3   3  22         32.80        135.74       160.01 o                         
   4   3  22         60.93        138.21       197.17 o                         
   5   3  22       1037.23       1259.19       248.55 o                         
   6   3  22       7821.55       8172.06       545.82 o                         
   7   3  22        675.63        409.91       249.19 o                         
  -3   4  22        966.45        438.52       212.84 o                         
  -2   4  22        723.22        422.17       208.73 o                         
  -1   4  22         11.02       -149.95       149.95 o                         
   0   4  22        102.56         36.40       145.29 o                         
 -13   0  23         59.06        178.81       380.22 o                         
  -9   0  23       1448.16        208.93       254.10 o                         
  -7   0  23      16382.73      18201.38      1055.76 o                         
  -5   0  23        629.46        408.45       235.28 o                         
  -3   0  23      10278.63      10620.42       715.26 o                         
  -1   0  23       5835.70       6297.45       540.21 o                         
   3   0  23       2109.65       2452.39       461.15 o                         
   5   0  23      14556.25      13835.12       978.58 o                         
   7   0  23       3416.65       3979.03       423.82 o                         
   9   0  23       2281.36       1940.02       524.21 o                         
 -13   1  23        285.79        159.98       280.84 o                         
 -12   1  23        613.54        907.17       380.53 o                         
 -11   1  23         65.09         96.26       240.60 o                         
 -10   1  23       4634.41       5017.03       604.98 o                         
  -9   1  23       1891.00       2055.23       455.51 o                         
  -8   1  23       4041.51       4910.56       309.07 o                         
  -7   1  23          1.11        453.62       248.46 o                         
  -6   1  23       9507.73      10428.43       713.37 o                         
  -5   1  23       3016.56       4236.57       464.92 o                         
  -4   1  23        130.02        197.64       207.05 o                         
  -3   1  23         20.42         63.67       133.12 o                         
  -2   1  23      16673.64      15701.90       536.44 o                         
  -1   1  23       4256.97       4547.11       245.56 o                         
   0   1  23       6117.03       5754.44       390.97 o                         
   1   1  23         67.76        199.99       145.56 o                         
   2   1  23       4691.97       3895.89       542.09 o                         
   3   1  23        163.81        275.77       173.60 o                         
   4   1  23       1672.84       2186.17       274.81 o                         
   5   1  23        952.13       1342.36       294.42 o                         
   6   1  23      14093.52      13625.02       495.70 o                         
   7   1  23       2770.78       3123.93       260.44 o                         
   8   1  23       3697.48       4179.91       432.73 o                         
   9   1  23          3.25       -191.55       256.03 o                         
  10   1  23        723.40        174.16       372.04 o                         
 -11   2  23        115.37       -245.72       245.72 o                         
 -10   2  23       1109.16       1027.52       368.92 o                         
  -9   2  23        180.08        393.39       272.93 o                         
  -8   2  23       7124.14       6690.39       487.89 o                         
  -7   2  23       4033.53       4275.04       259.53 o                         
  -6   2  23       1401.39       1401.25       184.55 o                         
  -5   2  23        168.96        126.63       153.50 o                         
  -4   2  23        446.13        576.78       214.91 o                         
  -3   2  23       2705.30       2792.64       217.46 o                         
  -2   2  23       3071.85       3106.78       264.50 o                         
  -1   2  23        252.04        678.04       247.05 o                         
   0   2  23       9708.34       9873.05       392.17 o                         
   1   2  23       5183.23       5403.83       372.11 o                         
   2   2  23        831.95       1024.44       281.02 o                         
   3   2  23         80.98        -60.42       191.61 o                         
   4   2  23       2615.32       2875.75       257.31 o                         
   5   2  23       4906.73       5130.51       352.14 o                         
   6   2  23       3313.11       3206.92       281.18 o                         
   7   2  23        811.16       1441.90       248.86 o                         
  -9   3  23       5231.82       4449.27       579.73 o                         
  -8   3  23        453.31        871.60       261.53 o                         
  -7   3  23        201.86         33.11       169.95 o                         
  -6   3  23        667.39        596.17       186.53 o                         
  -5   3  23        134.29         82.80       133.01 o                         
  -4   3  23       4337.70       4598.40       318.38 o                         
  -3   3  23        542.00        490.04       166.25 o                         
  -2   3  23        785.94       1055.50       160.97 o                         
  -1   3  23      12268.15      11994.28       396.43 o                         
   0   3  23        558.10        720.84       146.27 o                         
   1   3  23        133.53        248.46       128.39 o                         
   2   3  23       1708.53       1958.70       254.00 o                         
   3   3  23         34.18         92.80       178.74 o                         
   4   3  23       2637.08       2639.33       313.52 o                         
   5   3  23       1627.45       3536.38       641.85 o                         
   6   3  23        122.22        -50.82       338.81 o                         
  -6   0  24         33.45        -95.99       208.93 o                         
  -4   0  24       2129.44        796.19       259.75 o                         
   0   0  24       6755.88       7174.39       636.20 o                         
   2   0  24          0.45        342.57       331.28 o                         
   4   0  24      10201.45      10388.91       845.13 o                         
   6   0  24       2637.71       2941.73       716.10 o                         
   8   0  24       2415.97       2203.07       320.06 o                         
 -12   1  24         24.31       -352.92       352.92 o                         
 -11   1  24        384.59        826.68       345.10 o                         
 -10   1  24       1044.70       2411.57       388.92 o                         
  -9   1  24       9678.13      11327.25      1034.20 o                         
  -8   1  24        943.44        927.17       247.82 o                         
  -7   1  24       3623.28       3481.79       478.09 o                         
  -6   1  24         27.12        309.99       296.45 o                         
  -5   1  24       5682.54       6331.33       566.56 o                         
  -4   1  24          0.75        167.52       218.34 o                         
  -3   1  24        158.77        320.90       368.92 o                         
  -2   1  24       2164.36       2243.58       280.97 o                         
  -1   1  24      21011.64      19727.38       631.94 o                         
   0   1  24       3298.60       3217.77       357.50 o                         
   1   1  24       3043.46       3300.33       755.63 o                         
   2   1  24        240.05        384.59       200.80 o                         
   3   1  24       4565.43       4241.80       417.61 o                         
   4   1  24         81.54        127.62       136.76 o                         
   5   1  24        527.06        695.97       172.82 o                         
   6   1  24       2448.38       3082.93       335.40 o                         
   7   1  24      12259.83      12480.76       422.74 o                         
   8   1  24        750.95       1226.24       307.15 o                         
   9   1  24        431.56        271.21       344.83 o                         
 -11   2  24       2062.07       1741.49       477.15 o                         
 -10   2  24       3025.54       2747.90       500.68 o                         
  -9   2  24        821.19        536.44       329.39 o                         
  -8   2  24       1620.66       1990.56       335.33 o                         
  -7   2  24       3356.42       3572.26       269.40 o                         
  -6   2  24        170.65        408.77       148.66 o                         
  -5   2  24          0.64        -41.96       169.79 o                         
  -4   2  24          5.34        312.87       152.58 o                         
  -3   2  24      11483.29      10014.03       602.26 o                         
  -2   2  24       1691.94       1693.97       231.85 o                         
  -1   2  24        147.41        502.40       150.68 o                         
   0   2  24       2209.76       2452.56       216.49 o                         
   1   2  24       2998.03       2708.37       252.19 o                         
   2   2  24         67.24        556.92       285.17 o                         
   3   2  24        527.82        700.75       179.06 o                         
   4   2  24       1676.17       2326.15       346.87 o                         
   5   2  24       7896.54       7932.26       578.70 o                         
   6   2  24       1015.18        960.64       224.90 o                         
   7   2  24        529.69        824.43       483.74 o                         
   8   2  24        391.05        -56.92       244.20 o                         
  -8   3  24       2569.41       2784.66       558.93 o                         
  -7   3  24       1076.30        641.30       439.49 o                         
  -6   3  24        492.58        449.27       185.58 o                         
  -5   3  24        171.15         31.13       134.70 o                         
  -4   3  24        846.79        575.31       185.11 o                         
  -3   3  24         13.82        173.27       133.52 o                         
  -2   3  24       8077.30       7664.56       352.23 o                         
  -1   3  24       1100.50       1291.17       187.14 o                         
   0   3  24       2300.02       2182.21       217.96 o                         
   1   3  24       4389.60       4180.36       521.84 o                         
   2   3  24         45.57         45.89       495.68 o                         
   3   3  24       1531.35       1286.11       329.04 o                         
   4   3  24       1740.57       1360.68       551.50 o                         
   5   3  24          9.13       -114.82       331.28 o                         
 -11   0  25      12914.76      16667.54      1336.21 o                         
  -9   0  25        396.42        261.63       447.98 o                         
   1   0  25          1.20        359.54       202.71 o                         
   3   0  25          3.72        -45.17       321.87 o                         
   5   0  25      16400.38      16063.44      1860.42 o                         
   7   0  25         12.65       -299.28       361.39 o                         
   9   0  25        327.97       -146.84       250.34 o                         
 -11   1  25         88.68        498.80       525.15 o                         
 -10   1  25       5100.78       5228.33       777.37 o                         
  -9   1  25        601.62        243.62       409.39 o                         
  -8   1  25        520.61        689.56       673.75 o                         
  -7   1  25          1.88       -196.29       196.29 o                         
  -6   1  25       1769.55       1448.77       842.21 o                         
  -5   1  25        801.92        451.74       263.52 o                         
  -3   1  25         27.88        226.97       200.46 o                         
  -2   1  25       9822.09       9579.17       520.91 o                         
  -1   1  25       1433.82       2460.12       383.89 o                         
   0   1  25        524.23        680.63       256.72 o                         
   1   1  25        185.47        217.95       165.11 o                         
   2   1  25       3262.21       3486.91       282.62 o                         
   3   1  25        630.66       1283.20       225.34 o                         
   4   1  25       6733.72       6637.66       374.59 o                         
   5   1  25         91.80        321.60       172.86 o                         
   6   1  25       9809.73      10279.49       683.16 o                         
   7   1  25        451.17       1470.71       318.30 o                         
   8   1  25         27.61          3.76       359.51 o                         
 -10   2  25       1055.99        606.09       410.33 o                         
  -9   2  25        678.47        769.84       344.45 o                         
  -8   2  25         98.03        367.03       351.04 o                         
  -7   2  25        254.34        431.18       244.64 o                         
  -6   2  25         53.41          7.73       171.88 o                         
  -5   2  25        724.85        857.72       164.84 o                         
  -4   2  25       5286.99       5501.47       368.91 o                         
  -3   2  25       5884.85       5951.64       479.37 o                         
  -2   2  25       1412.70       1352.65       188.93 o                         
  -1   2  25        236.63        638.17       163.40 o                         
   0   2  25       1565.34       1763.56       216.05 o                         
   1   2  25        202.21        161.72       157.38 o                         
   2   2  25       1486.26       1664.45       215.55 o                         
   3   2  25        196.50         68.86       153.63 o                         
   4   2  25       6247.83       6777.19       455.45 o                         
   5   2  25       3607.67       3736.32       447.65 o                         
   6   2  25       2101.23       2419.21       439.47 o                         
   7   2  25        245.79       -102.22       643.73 o                         
  -7   3  25        393.85        365.02       530.80 o                         
  -6   3  25        253.74         -2.01       175.26 o                         
  -5   3  25       1826.56       1532.74       232.13 o                         
  -4   3  25       1122.80       1335.87       315.39 o                         
  -3   3  25          2.17       -139.44       139.44 o                         
  -2   3  25        591.15        837.14       354.92 o                         
  -1   3  25       6123.53       5641.52       468.18 o                         
   0   3  25        522.16        386.00       152.07 o                         
   1   3  25          5.76        -66.72       169.76 o                         
   2   3  25         69.20         71.45       225.45 o                         
   3   3  25       3906.93       3750.95       662.55 o                         
   4   3  25       1274.86       1411.50       483.74 o                         
 -10   0  26       4685.27       5663.13       835.72 o                         
  -6   0  26       2872.43       2388.39       574.09 o                         
  -2   0  26       4943.15       5826.89       602.32 o                         
   0   0  26        965.51       1403.97       432.92 o                         
   4   0  26       7556.03       7244.47       523.67 o                         
   6   0  26       2606.42       2301.81       585.38 o                         
  -8   1  26         77.36       -319.98       376.45 o                         
  -7   1  26         10.21        376.45       361.39 o                         
  -6   1  26       2566.28       3506.26       566.56 o                         
  -5   1  26      11679.29      12557.07       901.60 o                         
  -4   1  26        419.33        684.68       365.06 o                         
  -3   1  26       2775.05       3262.42       328.15 o                         
  -2   1  26       1608.77       2202.44       429.15 o                         
  -1   1  26       1025.43       1432.38       227.24 o                         
   0   1  26         72.69        -20.62       148.54 o                         
   1   1  26        212.03        209.51       192.60 o                         
   2   1  26       1816.92       1955.01       244.24 o                         
   3   1  26      18426.03      18556.49       667.68 o                         
   4   1  26       2175.82       1862.91       295.08 o                         
   5   1  26       1652.94       2363.43       383.69 o                         
   6   1  26        260.86        413.62       209.29 o                         
   7   1  26          5.03        479.80       223.89 o                         
   8   1  26          2.64         33.88       519.50 o                         
  -9   2  26         34.92          5.91       470.56 o                         
  -8   2  26       1739.85       1723.70       261.16 o                         
  -7   2  26        136.31        263.00       201.74 o                         
  -6   2  26       2613.79       2352.90       324.96 o                         
  -5   2  26        107.49        667.41       891.15 o                         
  -4   2  26       5256.68       5418.45       410.40 o                         
  -3   2  26       4677.03       5023.85       414.16 o                         
  -2   2  26       2033.30       2412.39       286.02 o                         
  -1   2  26        137.29        474.77       165.55 o                         
   0   2  26        288.04        334.74       160.14 o                         
   1   2  26       1658.76       2402.62       293.27 o                         
   2   2  26       2868.94       3313.65       380.75 o                         
   3   2  26        704.87        629.99       521.29 o                         
   4   2  26       3731.71       3536.71       549.52 o                         
   5   2  26       4885.08       4102.14       663.40 o                         
   6   2  26        389.19        446.98       281.86 o                         
  -5   3  26       1032.45       1194.70       349.63 o                         
  -4   3  26       4243.44       3607.30       317.87 o                         
  -3   3  26         23.72        184.61       190.74 o                         
  -2   3  26       3058.50       2752.31       257.37 o                         
  -1   3  26          1.18         23.59       264.17 o                         
   0   3  26          0.03        523.54       575.88 o                         
   1   3  26        613.34        267.54       240.97 o                         
   2   3  26       2549.99       2031.51       590.09 o                         
  -9   0  27       1378.34       3560.85       687.02 o                         
  -7   0  27       4619.59       4468.09       611.73 o                         
  -3   0  27      12130.26      12805.53       926.07 o                         
  -1   0  27        590.78        589.33       221.10 o                         
   1   0  27      13115.47      12869.37       649.47 o                         
   3   0  27        361.02        369.20       236.00 o                         
   5   0  27       6797.33       6210.87       771.72 o                         
 -10   1  27       2179.76       2529.56       741.61 o                         
  -9   1  27        472.79        696.43       521.38 o                         
  -8   1  27        182.72       -412.21       412.21 o                         
  -7   1  27          1.71         18.82       415.98 o                         
  -6   1  27       2660.44       3206.27       474.23 o                         
  -5   1  27       2584.31       3190.42       665.28 o                         
  -4   1  27       2618.87       3722.72       566.56 o                         
  -3   1  27         14.26        162.92       217.64 o                         
  -2   1  27       1788.33       1858.09       343.27 o                         
  -1   1  27         45.38         89.19       126.44 o                         
   0   1  27        928.99        908.01       176.58 o                         
   1   1  27         92.00        -88.49       171.84 o                         
   2   1  27      10149.59      10400.13       484.92 o                         
   3   1  27       3076.97       2413.73       364.54 o                         
   4   1  27       1650.02       1424.68       479.97 o                         
   5   1  27          0.04        262.26       260.23 o                         
   6   1  27          6.14       -206.56       206.56 o                         
   7   1  27         43.32        108.90       323.72 o                         
  -8   2  27        522.22        494.17       248.79 o                         
  -7   2  27       4858.71       4692.61       480.82 o                         
  -6   2  27         12.51        348.86       210.11 o                         
  -5   2  27         57.35       -148.51       215.50 o                         
  -4   2  27       4800.55       3690.31       320.67 o                         
  -3   2  27       5920.07       5277.08       446.22 o                         
  -2   2  27       1339.39       1313.02       233.05 o                         
  -1   2  27       2725.86       2246.73       249.89 o                         
   0   2  27       2727.78       2768.06       437.08 o                         
   1   2  27       4284.95       4470.90       321.06 o                         
   2   2  27       1379.91       2339.45       570.32 o                         
   3   2  27         47.97         49.13       277.63 o                         
   4   2  27       3857.50       3432.18       463.00 o                         
   5   2  27       2251.23       2488.88       449.48 o                         
  -2   3  27         64.90       -172.66       172.66 o                         
  -1   3  27         45.78         22.59       229.63 o                         
  -8   0  28       3518.46       3698.25       760.43 o                         
  -6   0  28       9281.87      11533.31       897.83 o                         
  -4   0  28       8357.99       9909.12       801.84 o                         
  -2   0  28       1506.27       1462.32       423.51 o                         
   0   0  28       5606.04       6427.33       645.61 o                         
   2   0  28       7787.35       8330.10       786.78 o                         
   4   0  28       6357.35       5943.59       737.84 o                         
   6   0  28        425.36       -111.05       519.50 o                         
  -9   1  28         51.88         37.65       493.15 o                         
  -8   1  28        258.50       -365.16       436.68 o                         
  -7   1  28        337.64        472.45       421.62 o                         
  -6   1  28       1595.89       2373.33       583.50 o                         
  -5   1  28      10327.18      11138.04       850.78 o                         
  -4   1  28        550.37        596.45       229.09 o                         
  -3   1  28         13.92        121.90       261.93 o                         
  -2   1  28          8.67        273.58       218.61 o                         
  -1   1  28       2528.37       3251.99       304.07 o                         
   0   1  28        537.80        924.68       186.97 o                         
   1   1  28        310.39        372.37       287.45 o                         
   2   1  28       1800.10       2414.74       604.20 o                         
   3   1  28       5501.24       4775.02       481.93 o                         
   4   1  28        244.17         64.00       446.09 o                         
   6   1  28        120.71         47.21       223.83 o                         
  -7   2  28       3707.92       3674.85       450.49 o                         
  -6   2  28       3108.30       2873.72       355.00 o                         
  -5   2  28          0.97         99.55       275.11 o                         
  -4   2  28       2640.30       2463.74       290.60 o                         
  -3   2  28        675.23        332.71       174.55 o                         
  -2   2  28       1419.32       1980.73       300.99 o                         
  -1   2  28        563.05        815.02       204.10 o                         
   0   2  28       1438.51       1465.95       299.43 o                         
   1   2  28       4909.15       5297.78       384.18 o                         
   2   2  28       3846.70       3564.07       903.39 o                         
   3   2  28          3.93        -64.68       269.79 o                         
  -5   0  29       1085.79       1018.11       461.15 o                         
  -3   0  29        840.31       1524.44       532.68 o                         
   1   0  29      17942.53      15237.21      1078.34 o                         
   3   0  29       1339.94       1193.16       423.51 o                         
   5   0  29        897.56       1208.22       464.92 o                         
  -8   1  29       4581.20       4016.35       719.02 o                         
  -7   1  29          9.77        562.79       402.80 o                         
  -5   1  29        676.41        877.13       466.80 o                         
  -4   1  29       1282.65       1904.65       515.74 o                         
  -3   1  29         92.56       -183.80       222.89 o                         
  -2   1  29        164.15        437.03       320.92 o                         
  -1   1  29       1484.99       1609.93       605.14 o                         
   0   1  29       6000.32       5424.74       510.89 o                         
   1   1  29         81.61        259.43       282.09 o                         
   2   1  29       2593.17       2200.50       386.97 o                         
   3   1  29       1281.60       2085.35       589.15 o                         
   4   1  29         48.21       -268.30       268.30 o                         
  -5   2  29        928.11        483.49       223.45 o                         
  -4   2  29        354.31         11.09       203.60 o                         
  -3   2  29        480.85        225.43       368.37 o                         
  -2   2  29        612.36        967.34       269.51 o                         
  -1   2  29        142.54       -180.77       180.77 o                         
   0   2  29       2354.62       1953.20       283.78 o                         
   1   2  29       6870.54       6508.73       425.90 o                         
   2   2  29       2027.61        957.88       410.33 o                         
   0   0  30      12721.41      11096.63       848.90 o                         
   4   0  30       1368.04        914.77       498.80 o                         
  -4   1  30          1.63        333.16       306.81 o                         
  -3   1  30        585.36        463.03       359.51 o                         
  -2   1  30       1225.94       1142.34       395.27 o                         
  -1   1  30       9373.25       8376.68       557.34 o                         
   0   1  30        598.68        722.09       238.92 o                         
   1   1  30          0.74        111.15       202.01 o                         
   2   1  30        492.44        434.80       402.80 o                         
   3   1  30        276.99         40.37       843.16 o                         
  -4   1  31       2288.32       1789.83       461.15 o                         
  -3   1  31        365.55        399.04       342.57 o                         
  -2   1  31       4366.85       3717.07       549.62 o                         
  -1   1  31       2886.56       6227.81       592.91 o                         
   0   1  31       4120.10       3449.07       821.51 o                         
   1   1  31        103.28        421.56       222.95 o                         
                                                                                
