# Supplementary material for: Halogen, chalcogen, and hydrogen bonding in organoiodine cocrystals of heterocyclic thio­nes: imidazolidine-2-thione, 2-mercaptobenzimidazole, 2-mercapto-5-methyl­benzimidazole, 2-mercaptobenzoxazole, and 2-mercaptobenzo­thia­zole
Source: Acta Crystallogr C Struct Chem. 2022 Nov 9;78(Pt 12):702–15. doi: 10.1107/S2053229622009548 (PMC9720885; doi:10.1107/S2053229622009548)
Supplement: Supplementary file 11 [file c-78-00702-MBZOX_13F4DIBsup11.hkl]

data_MBZOX_13F4DIB                                                              
_shelx_title ' mo_d8_5462_11_mf4dib_12_aceton_a.res in P2(1)/c'                 
_shelx_refln_list_code          4                                               
_shelx_F_calc_maximum      379.75                                               
_exptl_crystal_F_000      1024.00                                               
_reflns_d_resolution_high  0.6978                                               
                                                                                
loop_                                                                           
 _space_group_symop_operation_xyz                                               
 'x, y, z'                                                                      
 '-x, y+1/2, -z+1/2'                                                            
 '-x, -y, -z'                                                                   
 'x, -y-1/2, z-1/2'                                                             
                                                                                
_cell_length_a    15.1655                                                       
_cell_length_b     4.3803                                                       
_cell_length_c    23.0358                                                       
_cell_angle_alpha  90.000                                                       
_cell_angle_beta   99.923                                                       
_cell_angle_gamma  90.000                                                       
                                                                                
_shelx_F_squared_multiplier     1.000                                           
                                                                                
loop_                                                                           
 _refln_index_h                                                                 
 _refln_index_k                                                                 
 _refln_index_l                                                                 
 _refln_F_squared_calc                                                          
 _refln_F_squared_meas                                                          
 _refln_F_squared_sigma                                                         
 _refln_observed_status                                                         
   2   0   0       8966.22       8955.58       128.38 o                         
   3   0   0      26749.76      27414.90       380.19 o                         
   4   0   0        976.86       1136.25        27.69 o                         
   5   0   0       9166.48       9030.90       175.53 o                         
   6   0   0      15082.89      15812.00       237.03 o                         
   7   0   0        393.84        365.44        16.22 o                         
   8   0   0      36393.76      36618.09       590.42 o                         
   9   0   0      30145.77      29547.59       400.27 o                         
  10   0   0        473.38        584.78        25.88 o                         
  11   0   0      21978.18      20860.13       299.06 o                         
  12   0   0      22412.07      22653.67       345.39 o                         
  13   0   0        702.33        657.80        31.61 o                         
  14   0   0      16231.75      15603.50       262.05 o                         
  15   0   0       7544.68       7072.02       155.51 o                         
  16   0   0        521.35        534.70        62.28 o                         
  17   0   0        636.50        674.26        64.18 o                         
  18   0   0        352.09        407.70        51.36 o                         
  19   0   0        349.02        322.44        55.08 o                         
  20   0   0       4499.45       4325.97       164.13 o                         
  21   0   0        699.17        606.19        65.05 o                         
   1   1   0       2426.70       2460.09        32.32 o                         
   2   1   0       6418.29       6512.58        62.74 o                         
   3   1   0        459.36        506.98        10.21 o                         
   4   1   0       2292.99       2418.09        31.28 o                         
   5   1   0        716.36        782.84        16.07 o                         
   6   1   0       4090.20       4143.44        50.25 o                         
   7   1   0       2047.78       2231.20        32.74 o                         
   8   1   0       2891.55       2826.43        40.05 o                         
   9   1   0       1867.88       1938.55        34.95 o                         
  10   1   0       2476.11       2477.48        45.18 o                         
  11   1   0         57.23         49.75         8.94 o                         
  12   1   0         33.90         46.40         7.47 o                         
  13   1   0        824.22        860.57        29.44 o                         
  14   1   0        795.30        771.13        27.99 o                         
  15   1   0         19.08         24.38         9.42 o                         
  16   1   0        532.92        519.70        29.54 o                         
  17   1   0        679.88        710.90        32.54 o                         
  18   1   0        431.63        424.29        37.41 o                         
  19   1   0        154.43        136.77        19.88 o                         
  20   1   0        159.07         69.50        18.86 o                         
  21   1   0         67.60         49.22        26.70 o                         
   0   2   0      52141.26      48717.62       693.84 o                         
   1   2   0       1871.57       1750.45        30.85 o                         
   2   2   0      26531.28      25633.59       280.16 o                         
   3   2   0      16071.67      15518.58       156.94 o                         
   4   2   0       1319.03       1179.25        20.98 o                         
   5   2   0       1702.18       1783.26        30.41 o                         
   6   2   0        914.90        954.68        23.01 o                         
   7   2   0       4930.15       4982.36        63.35 o                         
   8   2   0       6400.56       6156.77        74.91 o                         
   9   2   0      24362.79      23882.24       231.19 o                         
  10   2   0        124.02        146.62         9.64 o                         
  11   2   0      19301.07      19117.50       203.36 o                         
  12   2   0      11263.27      11159.61       139.50 o                         
  13   2   0        578.25        617.98        24.23 o                         
  14   2   0      11245.76      11356.83       168.07 o                         
  15   2   0        457.30        505.86        29.77 o                         
  16   2   0       1055.64       1056.10        41.59 o                         
  17   2   0         41.01         40.95        12.28 o                         
  18   2   0        202.63        148.30        21.39 o                         
  19   2   0        120.61        101.98        24.22 o                         
  20   2   0       1841.59       1862.12        79.47 o                         
   1   3   0       1017.51       1045.78        26.17 o                         
   2   3   0       7622.35       7533.63        93.41 o                         
   3   3   0       3802.75       3835.41        55.44 o                         
   4   3   0       2014.47       2167.19        39.89 o                         
   5   3   0       2035.45       2002.39        41.26 o                         
   6   3   0      10226.69      10140.82       121.77 o                         
   7   3   0       3447.58       3578.35        57.38 o                         
   8   3   0       2499.63       2591.21        47.86 o                         
   9   3   0       1785.13       1804.95        42.31 o                         
  10   3   0        516.37        548.43        23.64 o                         
  11   3   0       2260.51       2229.80        52.74 o                         
  12   3   0        564.46        559.20        28.82 o                         
  13   3   0        405.55        456.47        29.43 o                         
  14   3   0       1344.27       1340.69        46.99 o                         
  15   3   0       1876.36       1808.21        67.87 o                         
  16   3   0        420.67        409.79        50.77 o                         
  17   3   0       1982.73       1873.09        80.50 o                         
  18   3   0       1288.51       1208.96        84.97 o                         
   0   4   0       6954.63       7154.22       125.77 o                         
   1   4   0        616.82        610.56        19.01 o                         
   2   4   0       6511.16       6583.70        98.96 o                         
   3   4   0       1664.55       1626.45        47.30 o                         
   4   4   0       1478.64       1437.63        35.98 o                         
   5   4   0       5577.99       5566.32        86.98 o                         
   6   4   0        281.20        251.26        17.30 o                         
   7   4   0       2442.53       2437.10        52.06 o                         
   8   4   0         65.74         58.48        10.98 o                         
   9   4   0       5207.34       5420.04       105.39 o                         
  10   4   0         42.45         43.48        11.21 o                         
  11   4   0       3283.94       3398.13        93.43 o                         
  12   4   0        575.51        595.98        31.26 o                         
  13   4   0       2851.27       2738.66        66.82 o                         
  14   4   0       3372.90       3272.46        82.39 o                         
  15   4   0          0.48         -6.66        22.39 o                         
  16   4   0       2425.32       2413.03        97.25 o                         
   1   5   0         13.90          0.33         8.13 o                         
   2   5   0       2925.25       2908.94        64.19 o                         
   3   5   0       1921.33       1972.45        51.26 o                         
   4   5   0        296.45        247.67        24.57 o                         
   5   5   0        141.82        153.14        16.83 o                         
   6   5   0       5248.50       5316.97       106.79 o                         
   7   5   0        209.10        176.23        20.10 o                         
   8   5   0       1272.88       1326.99        53.90 o                         
   9   5   0       1140.17       1178.03        64.97 o                         
  10   5   0        314.58        265.21        32.64 o                         
  11   5   0        129.32         22.58        21.51 o                         
  12   5   0       1028.81       1100.37        87.16 o                         
   0   6   0        292.25        226.01        39.48 o                         
   1   6   0          8.22          3.06        20.54 o                         
   2   6   0        585.39        462.96        48.43 o                         
   3   6   0         27.78        -10.01        21.13 o                         
   4   6   0       4628.65       4407.81       191.18 o                         
   5   6   0       1839.17       1806.91        96.52 o                         
   6   6   0        293.65        432.06       119.83 o                         
 -21   1   1       1719.78       1609.75        73.43 o                         
 -20   1   1       1398.32       1497.50        63.05 o                         
 -19   1   1       7352.90       7644.47       184.98 o                         
 -18   1   1      10420.42      10692.37       173.54 o                         
 -17   1   1        711.35        730.73        33.09 o                         
 -16   1   1       8418.28       8321.54       134.44 o                         
 -15   1   1        776.33        887.61        34.00 o                         
 -14   1   1        382.01        377.41        21.78 o                         
 -13   1   1       1584.18       1530.55        37.39 o                         
 -12   1   1       3115.62       3059.89        51.79 o                         
 -11   1   1        239.15        251.74        11.77 o                         
 -10   1   1      39168.95      38493.07       356.26 o                         
  -9   1   1      14780.34      14637.15       144.30 o                         
  -8   1   1      20325.33      20225.24       209.79 o                         
  -7   1   1      71211.00      72140.06       744.00 o                         
  -6   1   1       9311.26       9144.56       102.43 o                         
  -5   1   1      19124.87      18812.76       175.27 o                         
  -4   1   1      42384.87      42416.07       361.69 o                         
  -3   1   1        109.04        152.17         5.48 o                         
  -2   1   1        795.86        869.38        14.25 o                         
  -1   1   1         17.77         21.32         2.99 o                         
   0   1   1          0.92         13.88         4.27 o                         
   1   1   1      28583.52      27808.14       254.81 o                         
   2   1   1      40986.35      40177.53       363.08 o                         
   3   1   1        360.05        424.02         8.92 o                         
   4   1   1     110186.52     105404.26      1499.45 o                         
   5   1   1      38614.90      38175.21       339.13 o                         
   6   1   1       6458.20       6389.21        72.19 o                         
   7   1   1      12791.53      12301.23       157.01 o                         
   8   1   1       5255.71       5254.99        72.05 o                         
   9   1   1       1675.17       1793.73        35.30 o                         
  10   1   1        341.04        413.88        17.54 o                         
  11   1   1       4354.76       4468.52        67.78 o                         
  12   1   1       3043.89       3170.56        55.77 o                         
  13   1   1      25607.00      25950.53       287.31 o                         
  14   1   1        365.47        442.18        22.11 o                         
  15   1   1       8956.58       8785.03       134.55 o                         
  16   1   1      12355.40      12494.81       198.95 o                         
  17   1   1       1310.31       1378.10        49.51 o                         
  18   1   1       3778.84       3638.04        89.93 o                         
  19   1   1       2383.92       2302.78        67.08 o                         
  20   1   1        638.44        677.55        56.07 o                         
 -20   2   1        481.33        471.69        54.67 o                         
 -19   2   1         78.92         71.88        21.52 o                         
 -18   2   1         25.24          7.02        13.14 o                         
 -17   2   1        308.66        223.90        24.80 o                         
 -16   2   1       2186.91       2110.54        59.36 o                         
 -15   2   1          1.27         -8.06         8.06 o                         
 -14   2   1       2531.30       2612.75        62.20 o                         
 -13   2   1       2491.82       2363.93        48.88 o                         
 -12   2   1       3918.85       3851.61        65.58 o                         
 -11   2   1        668.11        692.70        27.19 o                         
 -10   2   1       1365.81       1408.61        30.63 o                         
  -9   2   1       1395.18       1434.29        30.07 o                         
  -8   2   1       1209.53       1228.08        26.00 o                         
  -7   2   1          0.43          3.69         3.01 o                         
  -6   2   1       4090.01       4439.90        63.16 o                         
  -5   2   1       5448.83       5633.79        67.82 o                         
  -4   2   1      12155.46      12170.20       118.72 o                         
  -3   2   1        986.42        918.22        19.05 o                         
  -2   2   1      10605.56      10390.74       106.46 o                         
  -1   2   1      11126.58      10944.06       106.97 o                         
   0   2   1       2914.57       3008.70        44.46 o                         
   1   2   1       2193.54       2143.79        36.02 o                         
   2   2   1       6037.88       6121.55        80.29 o                         
   3   2   1       5668.60       5858.15        63.44 o                         
   4   2   1       1712.47       1739.85        28.42 o                         
   5   2   1        416.49        455.52        14.34 o                         
   6   2   1      12152.86      12469.80       126.04 o                         
   7   2   1       2732.70       2741.15        39.39 o                         
   8   2   1        855.20        843.84        20.48 o                         
   9   2   1          1.80          0.63         3.97 o                         
  10   2   1       4380.28       4420.76        65.19 o                         
  11   2   1       9134.69       9087.43       112.87 o                         
  12   2   1        837.57        753.67        26.31 o                         
  13   2   1        136.15        135.40        12.44 o                         
  14   2   1       2988.71       2935.45        92.55 o                         
  15   2   1       1493.72       1503.70        46.96 o                         
  16   2   1         36.73         11.01        10.41 o                         
  17   2   1        110.30         87.35        16.17 o                         
  18   2   1        332.31        286.39        26.09 o                         
  19   2   1       2100.46       2087.40        78.57 o                         
  20   2   1         80.74         41.37        24.47 o                         
 -18   3   1       3805.84       3955.02       170.55 o                         
 -17   3   1        485.08        343.89        48.94 o                         
 -16   3   1       2446.56       2396.80        92.46 o                         
 -15   3   1        487.25        414.44        44.82 o                         
 -14   3   1        524.68        449.83        29.78 o                         
 -13   3   1        375.23        371.60        26.67 o                         
 -12   3   1       2980.81       3063.52        64.16 o                         
 -11   3   1       1712.51       1659.22        45.19 o                         
 -10   3   1       3986.62       4174.48        68.54 o                         
  -9   3   1       3564.51       3647.51        62.15 o                         
  -8   3   1       3640.49       3559.59        56.75 o                         
  -7   3   1      20136.24      20481.50       219.34 o                         
  -6   3   1       2038.64       1926.95        46.76 o                         
  -5   3   1       5771.68       5707.38        79.97 o                         
  -4   3   1       3763.27       3594.29        56.36 o                         
  -3   3   1       4901.41       4961.50        65.55 o                         
  -2   3   1       4565.41       4655.34        63.34 o                         
  -1   3   1       6304.96       6306.19        76.43 o                         
   0   3   1       1176.09       1229.35        30.35 o                         
   1   3   1       5940.58       5842.26        79.54 o                         
   2   3   1      27639.31      28023.11       303.88 o                         
   3   3   1        208.30        226.28        13.36 o                         
   4   3   1      20063.42      19714.17       212.40 o                         
   5   3   1       3195.08       3055.66        55.07 o                         
   6   3   1      10001.62      10200.15       116.79 o                         
   7   3   1       8008.35       8146.19       100.58 o                         
   8   3   1       2131.53       2103.04        41.88 o                         
   9   3   1       2950.54       3070.48        68.62 o                         
  10   3   1        105.39        115.36        11.61 o                         
  11   3   1       4794.04       4971.34        91.45 o                         
  12   3   1         22.12         28.42         9.78 o                         
  13   3   1       4956.34       5115.02       101.89 o                         
  14   3   1        701.60        770.92        42.60 o                         
  15   3   1       2148.81       2146.53        81.69 o                         
  16   3   1       2819.27       2704.06        96.53 o                         
  17   3   1          3.35        -17.58        17.58 o                         
  18   3   1       4393.74       4479.67       148.78 o                         
 -16   4   1       3247.99       3157.98       113.23 o                         
 -15   4   1        432.50        464.07        54.46 o                         
 -14   4   1        105.63         54.50        17.58 o                         
 -13   4   1       1377.81       1403.93        50.11 o                         
 -12   4   1       1942.79       1988.25        52.46 o                         
 -11   4   1         25.33         -1.01        13.02 o                         
 -10   4   1       4641.23       4594.33        90.43 o                         
  -9   4   1        167.41        148.74        16.18 o                         
  -8   4   1       4111.33       4072.96        84.62 o                         
  -7   4   1        320.34        371.21        25.35 o                         
  -6   4   1       1610.09       1574.21        40.35 o                         
  -5   4   1       3414.54       3424.62        65.55 o                         
  -4   4   1       3137.56       3157.04        57.68 o                         
  -3   4   1        249.86        217.18        16.83 o                         
  -2   4   1      10503.12      10636.22       129.56 o                         
  -1   4   1       4918.13       4860.89        68.83 o                         
   0   4   1       1860.35       1838.69        35.81 o                         
   1   4   1         30.77         13.27         6.23 o                         
   2   4   1       5796.80       5883.67        85.68 o                         
   3   4   1        393.51        414.01        23.21 o                         
   4   4   1        136.32        115.34        11.12 o                         
   5   4   1         17.61         18.16         6.40 o                         
   6   4   1       2322.69       2439.44        53.87 o                         
   7   4   1       5433.01       5453.35        97.60 o                         
   8   4   1        266.37        223.59        20.72 o                         
   9   4   1          2.64          2.45        10.69 o                         
  10   4   1       6826.03       7113.76       128.73 o                         
  11   4   1       4495.25       4620.30        98.32 o                         
  12   4   1        105.07         96.60        21.08 o                         
  13   4   1        405.33        428.61        35.09 o                         
  14   4   1        935.19        966.20        46.22 o                         
  15   4   1        851.18        834.28        46.50 o                         
  16   4   1        156.96        112.39        30.12 o                         
 -12   5   1       2341.80       2562.38       192.19 o                         
 -11   5   1       1236.58       1177.42        83.03 o                         
 -10   5   1       1014.85       1099.09        57.03 o                         
  -9   5   1       2373.98       2283.64        71.33 o                         
  -8   5   1          4.28         20.85        14.08 o                         
  -7   5   1       1075.69       1125.67        48.32 o                         
  -6   5   1         74.96         43.50        19.34 o                         
  -5   5   1       2249.01       2292.22        58.27 o                         
  -4   5   1        274.24        232.67        24.85 o                         
  -3   5   1       4033.63       3979.43        88.38 o                         
  -2   5   1       2109.90       2105.82        51.07 o                         
  -1   5   1       1321.43       1334.53        40.83 o                         
   0   5   1       5128.62       5199.65        92.12 o                         
   1   5   1         80.90         87.63        15.25 o                         
   2   5   1       1520.39       1529.75        42.75 o                         
   3   5   1        308.88        307.05        20.52 o                         
   4   5   1       1662.64       1668.89        50.97 o                         
   5   5   1        449.46        498.90        28.72 o                         
   6   5   1       2163.99       2135.56        60.46 o                         
   7   5   1       1886.71       1926.84        63.73 o                         
   8   5   1       1735.48       1645.01        53.12 o                         
   9   5   1       2523.89       2562.13        76.19 o                         
  10   5   1         49.92        -10.15        22.07 o                         
  11   5   1       1465.00       1454.98        65.55 o                         
  12   5   1        621.46        711.16        72.64 o                         
  -6   6   1          1.11         24.94        27.34 o                         
  -5   6   1         58.02         43.01        27.81 o                         
  -4   6   1       1788.28       1833.72        72.11 o                         
  -3   6   1          3.03        -13.66        16.45 o                         
  -2   6   1        181.13        196.87        64.39 o                         
  -1   6   1        643.98        623.01        43.77 o                         
   0   6   1         50.20         28.08        18.13 o                         
   1   6   1        471.47        442.90        36.20 o                         
   2   6   1       1705.75       1687.48        90.04 o                         
   3   6   1         37.54         32.33        25.88 o                         
   4   6   1        406.76        264.33        41.86 o                         
   5   6   1          0.99         62.72        26.55 o                         
 -21   0   2         63.72         26.69        55.08 o                         
 -20   0   2        414.42        209.36        43.58 o                         
 -19   0   2       1130.14       1073.25        72.73 o                         
 -18   0   2       2029.77       2060.73        99.84 o                         
 -17   0   2       7356.55       7075.56       296.90 o                         
 -16   0   2       7034.44       6924.70       141.36 o                         
 -15   0   2       7739.80       7576.21       168.00 o                         
 -14   0   2      30371.33      29643.72       456.77 o                         
 -13   0   2       2284.05       2324.93        62.81 o                         
 -12   0   2       9693.83       9903.41       165.09 o                         
 -11   0   2       7941.34       8257.01       154.31 o                         
 -10   0   2       2049.72       1939.39        55.62 o                         
  -9   0   2       1504.05       1590.98        52.76 o                         
  -8   0   2         14.05         25.72         6.58 o                         
  -7   0   2       3035.63       2820.81        61.81 o                         
  -6   0   2      52904.36      51325.93       884.47 o                         
  -5   0   2      93143.43      90438.18      2495.63 o                         
  -4   0   2       7297.12       7419.51       126.99 o                         
  -2   0   2       4992.06       5078.27        77.77 o                         
  -1   0   2        615.44        596.14        32.24 o                         
   1   0   2         53.41         40.85         6.58 o                         
   2   0   2      18599.08      18449.68       275.49 o                         
   3   0   2      40916.60      40136.45       584.28 o                         
   4   0   2       1272.54       1288.64        24.85 o                         
   5   0   2      37849.26      37162.92       480.17 o                         
   6   0   2      67450.70      67842.34       864.60 o                         
   7   0   2      23884.64      24580.77       331.05 o                         
   8   0   2      18418.78      16839.42       239.35 o                         
   9   0   2      62737.46      62688.18      1135.75 o                         
  10   0   2         52.28         51.73         8.64 o                         
  11   0   2       8003.15       7918.92       133.59 o                         
  12   0   2       8115.73       8079.47       138.39 o                         
  13   0   2        471.53        370.50        29.18 o                         
  14   0   2         44.48         96.30        21.16 o                         
  15   0   2       6277.47       6533.62       185.21 o                         
  16   0   2         18.13         15.44        15.29 o                         
  17   0   2       9996.30      10492.58       257.64 o                         
  18   0   2       3253.10       3404.45       145.77 o                         
  19   0   2        610.13        464.43        61.83 o                         
  20   0   2       6425.17       6608.37       207.75 o                         
  21   0   2       3142.76       3059.19       152.64 o                         
 -21   1   2        128.43        163.99        27.28 o                         
 -20   1   2        284.25        245.74        28.41 o                         
 -19   1   2        106.57        101.58        21.81 o                         
 -18   1   2          1.40         15.21        12.95 o                         
 -17   1   2        965.00        915.68        36.86 o                         
 -16   1   2        451.23        519.52        46.51 o                         
 -15   1   2         41.64         28.44         9.61 o                         
 -14   1   2        295.72        294.07        18.54 o                         
 -13   1   2        231.18        271.50        14.10 o                         
 -12   1   2       1192.82       1263.74        31.09 o                         
 -11   1   2        769.39        774.31        22.73 o                         
 -10   1   2        788.59        953.85        27.06 o                         
  -9   1   2       2708.99       2716.18        43.70 o                         
  -8   1   2       8187.56       8556.64       116.00 o                         
  -7   1   2       1110.17       1024.90        22.70 o                         
  -6   1   2         34.03         33.19         3.85 o                         
  -5   1   2       1270.94       1362.65        22.83 o                         
  -4   1   2       4114.23       4205.80        45.31 o                         
  -3   1   2        257.28        272.35         7.78 o                         
  -2   1   2      18558.55      19021.01       156.31 o                         
  -1   1   2         74.91         94.70         3.79 o                         
   0   1   2       2048.83       2170.72        27.31 o                         
   1   1   2        356.01        330.77        10.07 o                         
   2   1   2       7839.06       7718.82        84.68 o                         
   3   1   2       5203.67       5163.63        55.75 o                         
   4   1   2       1365.33       1465.54        22.06 o                         
   5   1   2        471.24        535.08        13.78 o                         
   6   1   2        538.03        579.86        14.65 o                         
   7   1   2        134.33        166.90        11.76 o                         
   8   1   2        183.23        207.01        12.64 o                         
   9   1   2        929.35        959.40        25.85 o                         
  10   1   2        897.11        895.64        25.26 o                         
  11   1   2       1770.97       1861.76        40.57 o                         
  12   1   2        741.16        706.75        24.19 o                         
  13   1   2        273.37        408.87        19.98 o                         
  14   1   2         90.49        105.90        11.99 o                         
  15   1   2        697.69        683.30        30.97 o                         
  16   1   2        154.94        143.97        15.25 o                         
  17   1   2         55.80         23.40        11.25 o                         
  18   1   2        339.80        317.73        24.68 o                         
  19   1   2        337.99        341.66        34.69 o                         
  20   1   2        169.23        186.25        36.04 o                         
 -20   2   2        105.03         56.11        22.79 o                         
 -19   2   2       1740.05       1711.59        74.79 o                         
 -18   2   2        128.48         91.14        18.87 o                         
 -17   2   2       4733.14       4542.79       101.22 o                         
 -16   2   2       4911.64       4972.28       100.99 o                         
 -15   2   2       2352.08       2361.87        64.13 o                         
 -14   2   2      20181.37      20606.99       272.13 o                         
 -13   2   2        164.32        166.32        16.94 o                         
 -12   2   2       2962.33       3039.28        52.52 o                         
 -11   2   2       1038.79       1068.55        33.32 o                         
 -10   2   2          1.90          0.71         4.37 o                         
  -9   2   2        245.83        269.20        13.24 o                         
  -8   2   2       6609.14       6378.54        77.01 o                         
  -7   2   2       6157.74       6300.11        76.75 o                         
  -6   2   2      35204.39      35068.04       320.56 o                         
  -5   2   2      29714.76      28550.86       266.09 o                         
  -4   2   2       1419.45       1323.29        23.09 o                         
  -3   2   2      43406.25      42705.48       397.64 o                         
  -2   2   2      33015.32      32103.53       302.63 o                         
  -1   2   2       2850.92       2793.29        41.45 o                         
   0   2   2      29090.62      28242.21       281.44 o                         
   1   2   2        858.43        885.85        19.97 o                         
   2   2   2       5649.66       5781.42        72.13 o                         
   3   2   2       9278.62       9514.56        97.99 o                         
   4   2   2       5867.43       6020.57        69.09 o                         
   5   2   2       3599.50       3601.58        49.71 o                         
   6   2   2      24075.10      24314.34       237.88 o                         
   7   2   2       4445.04       4383.31        55.99 o                         
   8   2   2      17242.39      16793.67       174.71 o                         
   9   2   2      31542.23      31944.38       312.26 o                         
  10   2   2        529.38        547.79        19.51 o                         
  11   2   2       4411.21       4404.24        67.00 o                         
  12   2   2       1418.99       1413.17        36.49 o                         
  13   2   2         38.20         16.81         7.51 o                         
  14   2   2         21.85         19.72         8.75 o                         
  15   2   2       2316.34       2386.14        62.53 o                         
  16   2   2         18.64         20.46        11.32 o                         
  17   2   2       7009.70       7008.00       146.66 o                         
  18   2   2       2153.92       2039.17        67.09 o                         
  19   2   2        979.82       1051.57        59.87 o                         
  20   2   2       3158.47       3244.75       236.86 o                         
 -18   3   2         72.39         82.74        22.41 o                         
 -17   3   2        259.66        165.82        19.56 o                         
 -16   3   2       2467.54       2366.98        78.60 o                         
 -15   3   2        135.40         84.39        19.80 o                         
 -14   3   2        510.44        497.40        38.30 o                         
 -13   3   2        343.22        348.35        23.90 o                         
 -12   3   2      10107.35      10121.38       137.19 o                         
 -11   3   2       3198.20       3352.04        64.60 o                         
 -10   3   2         34.04         36.67         8.12 o                         
  -9   3   2       1352.65       1319.68        32.48 o                         
  -8   3   2      13441.20      13571.86       150.52 o                         
  -7   3   2        533.25        590.31        18.38 o                         
  -6   3   2       3585.10       3583.54        62.31 o                         
  -5   3   2       1664.41       1652.73        35.69 o                         
  -4   3   2       6821.18       6832.21        89.79 o                         
  -3   3   2       3597.37       3572.68        56.93 o                         
  -2   3   2       3194.60       3334.68        48.62 o                         
  -1   3   2       1725.42       1726.41        31.31 o                         
   0   3   2      13139.74      13486.83       166.09 o                         
   1   3   2       6163.16       6219.30        84.19 o                         
   2   3   2       1947.63       1915.08        39.19 o                         
   3   3   2      13512.70      13443.39       164.47 o                         
   4   3   2       7887.81       8059.34       100.23 o                         
   5   3   2        460.45        447.50        17.67 o                         
   6   3   2       3101.79       3018.89        50.04 o                         
   7   3   2       5947.11       6174.13        79.12 o                         
   8   3   2       2171.79       2232.96        46.00 o                         
   9   3   2          1.24         -5.24         5.24 o                         
  10   3   2       2081.56       2155.96        50.34 o                         
  11   3   2       5849.03       5929.04       110.92 o                         
  12   3   2       2601.41       2521.34        64.49 o                         
  13   3   2         13.74         12.78        11.78 o                         
  14   3   2       1781.03       1792.85        59.63 o                         
  15   3   2       4137.99       4069.81        99.97 o                         
  16   3   2        115.54         46.22        18.76 o                         
  17   3   2        181.67        142.71        27.50 o                         
  18   3   2        498.03        313.50        40.38 o                         
 -16   4   2       1535.05       1561.28        88.76 o                         
 -15   4   2        470.28        508.92        39.67 o                         
 -14   4   2       3397.02       3431.73        89.57 o                         
 -13   4   2        117.28         99.79        16.50 o                         
 -12   4   2       3057.66       3004.18        60.45 o                         
 -11   4   2        126.48        117.53        16.67 o                         
 -10   4   2       2329.19       2420.39        61.58 o                         
  -9   4   2        940.07        941.89        38.39 o                         
  -8   4   2       2873.66       3076.72        70.98 o                         
  -7   4   2       5283.44       5307.42        91.72 o                         
  -6   4   2        767.99        777.05        30.09 o                         
  -5   4   2       4788.97       4820.43        81.64 o                         
  -4   4   2         37.16         19.72         6.98 o                         
  -3   4   2       5148.02       5222.10        79.80 o                         
  -2   4   2       1330.78       1336.69        31.78 o                         
  -1   4   2       3579.18       3604.31        56.23 o                         
   0   4   2       5228.59       5258.28        72.56 o                         
   1   4   2       1890.68       1906.66        47.22 o                         
   2   4   2       5359.23       5454.41        94.67 o                         
   3   4   2        277.86        256.52        19.23 o                         
   4   4   2       5030.94       5041.63        77.17 o                         
   5   4   2         61.86         64.17         9.20 o                         
   6   4   2       3728.92       3836.05        71.96 o                         
   7   4   2        942.10        981.71        36.01 o                         
   8   4   2       4689.30       4596.97        95.96 o                         
   9   4   2       1229.54       1360.19        46.42 o                         
  10   4   2       1119.13       1106.71        43.00 o                         
  11   4   2       4365.80       4556.74        85.33 o                         
  12   4   2          2.93         -1.35        10.81 o                         
  13   4   2       1873.95       1872.42        55.18 o                         
  14   4   2        269.18        218.07        25.11 o                         
  15   4   2       1378.99       1411.00        67.20 o                         
  16   4   2        167.25         82.03        36.49 o                         
 -13   5   2         12.65        -32.30        32.30 o                         
 -12   5   2       2738.37       2760.28       141.29 o                         
 -11   5   2        609.92        603.70        50.54 o                         
 -10   5   2         25.80          5.62        16.03 o                         
  -9   5   2        882.18        830.53        45.09 o                         
  -8   5   2       2413.58       2557.13        68.71 o                         
  -7   5   2        398.62        407.56        30.75 o                         
  -6   5   2       2494.18       2370.58        64.63 o                         
  -5   5   2        185.92        167.08        31.48 o                         
  -4   5   2        843.01        915.12        34.87 o                         
  -3   5   2       1704.65       1732.66        48.16 o                         
  -2   5   2        594.92        620.32        29.13 o                         
  -1   5   2        179.65        202.27        16.16 o                         
   0   5   2       2243.88       2307.97        85.47 o                         
   1   5   2       1405.75       1421.20        52.02 o                         
   2   5   2       1679.56       1762.06        62.08 o                         
   3   5   2       3129.09       3298.18       117.18 o                         
   4   5   2        230.57        194.23        25.94 o                         
   5   5   2         40.62         13.55        12.74 o                         
   6   5   2       2145.52       2249.69        65.83 o                         
   7   5   2        968.37        921.98        37.90 o                         
   8   5   2         20.02         22.93        21.32 o                         
   9   5   2        105.87         19.41        24.52 o                         
  10   5   2         45.67          4.59        17.33 o                         
  11   5   2        705.56        713.15        51.82 o                         
  12   5   2        675.05        706.80        78.63 o                         
  -6   6   2          0.15         19.61        25.89 o                         
  -5   6   2       1131.03       1167.02       168.63 o                         
  -4   6   2        276.59        263.58        33.73 o                         
  -3   6   2        917.15        890.01        57.53 o                         
  -2   6   2          0.28         25.37        25.97 o                         
  -1   6   2       2059.97       2017.50       160.41 o                         
   0   6   2        326.94        299.00        46.72 o                         
   1   6   2       1292.24       1291.86        84.69 o                         
   2   6   2       1426.06       1425.18        82.74 o                         
   3   6   2         89.26         75.48        29.70 o                         
   4   6   2       2008.23       2142.18       105.26 o                         
   5   6   2        152.60        149.29        38.75 o                         
 -21   1   3       3807.35       3701.98       106.78 o                         
 -20   1   3        730.29        749.47        57.50 o                         
 -19   1   3       1385.58       1425.26        54.78 o                         
 -18   1   3       3201.73       3317.11        83.86 o                         
 -17   1   3        209.75        154.79        16.59 o                         
 -16   1   3        420.24        428.34        26.83 o                         
 -15   1   3       8060.01       7596.34       108.76 o                         
 -14   1   3         35.46         25.04         7.98 o                         
 -13   1   3      20532.23      20694.01       239.76 o                         
 -12   1   3      14371.12      14632.11       164.40 o                         
 -11   1   3         11.49         21.63         4.80 o                         
 -10   1   3      57211.15      56874.01       531.52 o                         
  -9   1   3      11505.21      11224.97       130.15 o                         
  -8   1   3       2362.51       2332.97        41.19 o                         
  -7   1   3       6555.00       6757.08        87.21 o                         
  -6   1   3        966.27        844.24        19.97 o                         
  -5   1   3         63.18         58.25         5.71 o                         
  -4   1   3       4855.58       4693.26        52.99 o                         
  -3   1   3      28319.77      27975.24       241.51 o                         
  -2   1   3      57106.15      55664.77       498.36 o                         
   0   1   3      15813.63      15439.98       169.63 o                         
   1   1   3      28863.46      27475.80       260.44 o                         
   2   1   3      97462.56      92554.38      1868.93 o                         
   3   1   3        825.92        795.65        15.10 o                         
   4   1   3      37430.09      36807.80       326.01 o                         
   5   1   3       3741.38       3864.79        48.58 o                         
   6   1   3       1162.84       1108.84        21.33 o                         
   7   1   3      15633.77      16488.31       179.22 o                         
   8   1   3       6210.40       6181.54        85.54 o                         
   9   1   3       3332.13       3255.27        51.96 o                         
  10   1   3      20541.25      20878.46       221.11 o                         
  11   1   3      20208.45      20138.69       216.95 o                         
  12   1   3       2973.31       2932.31        54.09 o                         
  13   1   3      25181.83      25100.67       280.75 o                         
  14   1   3       1701.13       1584.00        42.63 o                         
  15   1   3       1637.71       1568.20        45.77 o                         
  16   1   3        556.85        539.97        33.47 o                         
  17   1   3        221.32        185.86        19.45 o                         
  18   1   3         35.38         28.94        13.21 o                         
  19   1   3       2205.18       2401.16        80.50 o                         
  20   1   3        288.47        214.01        35.43 o                         
 -20   2   3        694.09        686.53        80.25 o                         
 -19   2   3       1209.04       1108.17        63.09 o                         
 -18   2   3       1680.25       1620.88        68.62 o                         
 -17   2   3         19.60         24.56        12.30 o                         
 -16   2   3       1720.58       1740.85        53.82 o                         
 -15   2   3        990.42       1052.94        44.61 o                         
 -14   2   3        890.33        904.53        30.07 o                         
 -13   2   3        422.18        397.86        18.73 o                         
 -12   2   3       4045.42       4181.77        67.49 o                         
 -11   2   3       1386.29       1431.47        32.40 o                         
 -10   2   3        217.74        233.77        12.77 o                         
  -9   2   3        547.84        582.35        18.49 o                         
  -8   2   3       6630.79       6656.21        82.15 o                         
  -7   2   3       9047.33       8966.95        99.47 o                         
  -6   2   3       2181.81       2169.93        31.88 o                         
  -5   2   3       1147.13       1175.43        24.33 o                         
  -4   2   3       6395.48       6247.61        69.37 o                         
  -3   2   3        617.87        553.86        15.29 o                         
  -2   2   3        878.66        820.02        17.53 o                         
  -1   2   3        179.10        161.28         9.60 o                         
   0   2   3       6550.64       6604.10        84.81 o                         
   1   2   3      14215.63      14664.04       163.51 o                         
   2   2   3          1.82          7.68         2.78 o                         
   3   2   3        435.95        484.25        12.93 o                         
   4   2   3       2104.58       2160.83        35.15 o                         
   5   2   3       8054.53       8192.71        96.90 o                         
   6   2   3         95.72         76.39         7.40 o                         
   7   2   3       9158.05       9290.74       100.20 o                         
   8   2   3       6153.73       6165.54        75.54 o                         
   9   2   3       4568.71       4733.72        66.16 o                         
  10   2   3        145.28        126.39        10.25 o                         
  11   2   3       1619.00       1584.95        35.85 o                         
  12   2   3         29.06         28.98         6.79 o                         
  13   2   3         85.24         83.26        11.04 o                         
  14   2   3        408.57        400.75        23.64 o                         
  15   2   3       3321.01       3146.07        73.63 o                         
  16   2   3       1036.94       1018.58        44.72 o                         
  17   2   3        423.46        494.75        40.44 o                         
  18   2   3         11.89         -1.60        15.14 o                         
  19   2   3        937.74        887.12        64.60 o                         
 -19   3   3       1382.63       1467.48       118.81 o                         
 -18   3   3          8.13         39.01        21.26 o                         
 -17   3   3       1088.17        995.76        50.83 o                         
 -16   3   3          1.10         -4.59        14.34 o                         
 -15   3   3       2745.25       2702.96        89.95 o                         
 -14   3   3        685.35        675.99        26.54 o                         
 -13   3   3       2729.89       2711.20        61.44 o                         
 -12   3   3       9892.84      10028.60       138.66 o                         
 -11   3   3          4.62         15.68         7.24 o                         
 -10   3   3      13480.37      13650.23       163.17 o                         
  -9   3   3       4069.30       4045.75        63.51 o                         
  -8   3   3       4267.42       4240.86        62.40 o                         
  -7   3   3       2164.00       2169.73        37.48 o                         
  -6   3   3       1033.61       1081.04        30.20 o                         
  -5   3   3       3716.40       3826.36        60.65 o                         
  -4   3   3       2601.66       2570.85        46.88 o                         
  -3   3   3       8497.17       8275.43        99.94 o                         
  -2   3   3       3343.61       3194.49        47.52 o                         
  -1   3   3      22034.33      21603.90       229.34 o                         
   0   3   3        115.84        126.29        10.87 o                         
   1   3   3      10006.10       9970.20       128.86 o                         
   2   3   3       8121.91       8205.02       111.92 o                         
   3   3   3         50.74         59.15         7.81 o                         
   4   3   3       9620.03       9539.49       125.32 o                         
   5   3   3        300.71        302.52        13.93 o                         
   6   3   3       4788.99       4831.64        67.63 o                         
   7   3   3       1320.62       1286.35        29.36 o                         
   8   3   3       7042.31       6983.55        99.03 o                         
   9   3   3         42.85         55.58         9.04 o                         
  10   3   3       3432.53       3584.39        69.10 o                         
  11   3   3       4379.19       4357.57        84.32 o                         
  12   3   3       3579.19       3706.66        89.21 o                         
  13   3   3      14413.85      14738.85       217.96 o                         
  14   3   3         86.08         67.82        16.20 o                         
  15   3   3       2224.23       2217.16        75.55 o                         
  16   3   3        176.41        118.37        22.11 o                         
  17   3   3        501.67        326.40        38.83 o                         
  18   3   3        250.78        183.39        32.64 o                         
 -16   4   3       3045.28       2819.86       115.24 o                         
 -15   4   3       1058.96       1112.02        73.06 o                         
 -14   4   3        213.63        203.29        28.71 o                         
 -13   4   3        256.38        142.53        15.96 o                         
 -12   4   3       1217.47       1299.71        51.73 o                         
 -11   4   3       1661.86       1753.27        53.52 o                         
 -10   4   3       1187.54       1239.82        42.93 o                         
  -9   4   3         33.76          7.51        10.53 o                         
  -8   4   3       1119.96       1245.40        42.97 o                         
  -7   4   3       4594.54       4720.51        93.10 o                         
  -6   4   3        210.18        187.90        15.62 o                         
  -5   4   3        675.52        685.82        27.71 o                         
  -4   4   3       8310.80       8185.15       111.28 o                         
  -3   4   3       4605.05       4599.37        72.26 o                         
  -2   4   3          0.51         -4.60         4.90 o                         
  -1   4   3       1192.82       1213.47        28.84 o                         
   0   4   3       1294.29       1337.33        39.12 o                         
   1   4   3       3333.26       3446.22        69.08 o                         
   2   4   3        653.75        691.34        30.43 o                         
   3   4   3        567.27        650.26        36.65 o                         
   4   4   3       5357.27       5333.34        82.40 o                         
   5   4   3      10287.09      10287.62       137.87 o                         
   6   4   3        256.41        232.67        21.78 o                         
   7   4   3       1207.95       1217.67        41.67 o                         
   8   4   3        861.49        889.64        35.46 o                         
   9   4   3        359.76        386.03        27.42 o                         
  10   4   3       1090.05       1125.65        35.66 o                         
  11   4   3       3355.85       3440.52        74.37 o                         
  12   4   3        161.29        136.38        18.28 o                         
  13   4   3       1301.08       1204.36        45.38 o                         
  14   4   3         10.66         18.08        28.69 o                         
  15   4   3        618.04        581.25        49.42 o                         
 -13   5   3          3.18        -18.71        38.56 o                         
 -12   5   3       1125.05       1085.90        74.12 o                         
 -11   5   3         63.41         87.97        52.25 o                         
 -10   5   3        753.12        792.03        45.27 o                         
  -9   5   3         50.67         28.17        15.26 o                         
  -8   5   3       2026.48       2047.78        61.91 o                         
  -7   5   3        383.53        399.04        28.58 o                         
  -6   5   3       2258.99       2228.97        63.50 o                         
  -5   5   3       3313.17       3338.38        83.03 o                         
  -4   5   3       1355.50       1387.71        45.13 o                         
  -3   5   3       2336.14       2349.99        56.27 o                         
  -2   5   3        368.38        365.80        23.78 o                         
  -1   5   3       1741.43       1759.70        46.52 o                         
   0   5   3        214.22        211.73        17.21 o                         
   1   5   3       2292.58       2454.39        78.25 o                         
   2   5   3        796.81        919.56        48.79 o                         
   3   5   3       5192.19       5291.19       146.86 o                         
   4   5   3       2259.78       2306.57        82.56 o                         
   5   5   3         56.56          6.93        10.47 o                         
   6   5   3       3829.26       3797.28        89.16 o                         
   7   5   3        487.64        430.98        35.33 o                         
   8   5   3       2134.55       2194.84        64.42 o                         
   9   5   3        929.69        950.26        49.31 o                         
  10   5   3        651.95        678.43        42.61 o                         
  11   5   3        170.67        237.53        31.51 o                         
  12   5   3        488.88        436.98        57.17 o                         
  -6   6   3         63.25         -0.43        31.41 o                         
  -5   6   3          8.19        -25.51        25.51 o                         
  -4   6   3       2204.86       2173.69        83.20 o                         
  -3   6   3        295.77        282.83        38.19 o                         
  -2   6   3        370.37        315.62        42.36 o                         
  -1   6   3         19.59         24.48        18.42 o                         
   0   6   3         48.00         70.15        29.10 o                         
   1   6   3        353.66        299.54        46.03 o                         
   2   6   3         73.38         24.88        31.18 o                         
   3   6   3        259.02        170.29        36.28 o                         
   4   6   3        171.78        237.48       114.13 o                         
   5   6   3       1012.39       1264.41        99.55 o                         
 -21   0   4         22.91         16.26        33.05 o                         
 -20   0   4      10318.47      10373.65       283.67 o                         
 -19   0   4       5173.45       5011.38       138.15 o                         
 -18   0   4        967.12        891.63        50.74 o                         
 -17   0   4       9735.42      10044.00       268.74 o                         
 -16   0   4       7315.83       7239.67       152.64 o                         
 -15   0   4        830.81        795.04        44.48 o                         
 -14   0   4       8936.38       9248.39       182.46 o                         
 -13   0   4        388.50        333.84        26.84 o                         
 -12   0   4       1594.37       1543.25        50.19 o                         
 -11   0   4      17735.44      17564.28       263.36 o                         
 -10   0   4      10025.00      10151.59       194.05 o                         
  -9   0   4      24917.33      25905.36       474.04 o                         
  -8   0   4      52077.09      51712.70       731.94 o                         
  -7   0   4       9004.92       8793.50       146.07 o                         
  -6   0   4      84379.98      81628.28      1608.95 o                         
  -5   0   4      88786.77      89300.80      1221.34 o                         
  -4   0   4         57.22        101.85         7.99 o                         
  -3   0   4       6098.11       5863.80        88.01 o                         
  -2   0   4       6911.95       6670.21        90.10 o                         
  -1   0   4       3644.82       3666.20        72.52 o                         
   0   0   4      28811.42      29209.83       440.34 o                         
   1   0   4      10071.66      10417.40       219.54 o                         
   2   0   4        989.69        947.41        26.22 o                         
   4   0   4      24785.31      24714.65       437.59 o                         
   5   0   4       3800.07       3433.64        81.11 o                         
   6   0   4      74571.78      75461.09      1365.06 o                         
   7   0   4       8292.83       8089.26       138.72 o                         
   8   0   4       6277.23       6286.53       118.89 o                         
   9   0   4       3594.98       3532.35        79.67 o                         
  10   0   4       2045.94       2032.40        75.11 o                         
  11   0   4       6337.59       6408.77       185.85 o                         
  12   0   4      13188.10      13601.16       234.65 o                         
  13   0   4        129.58         64.47        14.69 o                         
  14   0   4       9715.37       9765.28       228.59 o                         
  15   0   4      26289.53      25890.55       624.05 o                         
  16   0   4         62.76         36.28        16.07 o                         
  17   0   4       9971.01       9875.67       278.60 o                         
  18   0   4       2200.80       2213.22       114.94 o                         
  19   0   4        781.14        828.82        80.66 o                         
  20   0   4        153.65        118.53        47.96 o                         
 -21   1   4          6.71          1.89        21.37 o                         
 -20   1   4         58.01         10.77        18.74 o                         
 -19   1   4         60.66         17.77        14.13 o                         
 -18   1   4        602.63        631.84        36.03 o                         
 -17   1   4        331.00        300.89        23.69 o                         
 -16   1   4        117.30        102.47        12.64 o                         
 -15   1   4        279.32        356.90        23.07 o                         
 -14   1   4       1244.40       1251.56        36.46 o                         
 -13   1   4        238.43        291.58        28.97 o                         
 -12   1   4       1268.25       1280.94        31.75 o                         
 -11   1   4         94.31        108.17         9.43 o                         
 -10   1   4        347.08        408.84        17.91 o                         
  -9   1   4        975.54       1042.03        25.81 o                         
  -8   1   4        188.96        241.95        13.46 o                         
  -7   1   4       1737.50       1948.25        34.96 o                         
  -6   1   4       2166.92       2218.38        35.10 o                         
  -5   1   4       1921.23       2177.86        33.14 o                         
  -4   1   4        955.43        981.37        19.65 o                         
  -3   1   4      16174.50      16619.64       164.15 o                         
  -2   1   4      38995.99      38269.62       364.37 o                         
  -1   1   4       5792.94       5853.13        60.14 o                         
   0   1   4       6695.80       6829.62        72.66 o                         
   1   1   4      14647.21      14921.89       226.42 o                         
   2   1   4       2540.20       2453.78        32.55 o                         
   3   1   4       1543.65       1526.14        23.98 o                         
   4   1   4       4673.15       4858.59        58.29 o                         
   5   1   4      13847.93      14681.50       146.63 o                         
   6   1   4       3454.18       3535.60        45.70 o                         
   7   1   4        193.34        214.28        10.54 o                         
   8   1   4        200.46        195.32        10.89 o                         
   9   1   4       1201.14       1289.77        29.22 o                         
  10   1   4         11.65         20.32         5.16 o                         
  11   1   4        235.91        266.49        14.92 o                         
  12   1   4        803.21        738.48        24.80 o                         
  13   1   4       3746.17       3715.48        71.84 o                         
  14   1   4          9.64         12.74         7.41 o                         
  15   1   4         14.93         13.27         7.75 o                         
  16   1   4        113.42         75.27        12.45 o                         
  17   1   4        161.57        108.96        17.95 o                         
  18   1   4         49.32        -10.40        20.05 o                         
  19   1   4        129.51         99.96        21.15 o                         
  20   1   4        370.42        316.88        35.88 o                         
 -20   2   4       5273.83       5308.24       141.20 o                         
 -19   2   4       4294.18       4569.29       154.80 o                         
 -18   2   4       1295.11       1216.19        61.54 o                         
 -17   2   4       6850.05       6992.23       144.72 o                         
 -16   2   4       4188.70       4094.22        92.57 o                         
 -15   2   4        647.62        630.39        30.02 o                         
 -14   2   4       3686.96       3764.06        66.05 o                         
 -13   2   4       1436.18       1437.23        35.99 o                         
 -12   2   4        566.20        530.40        20.97 o                         
 -11   2   4       8457.26       8534.54       106.37 o                         
 -10   2   4         84.12         73.75         8.00 o                         
  -9   2   4      12586.19      12264.28       137.30 o                         
  -8   2   4      27387.49      26867.05       265.22 o                         
  -7   2   4      12347.79      12412.88       119.15 o                         
  -6   2   4      20672.99      20271.77       183.22 o                         
  -5   2   4      22408.98      21526.46       197.66 o                         
  -4   2   4       9617.54      10179.38       108.46 o                         
  -3   2   4       9345.77       9642.44       101.74 o                         
  -2   2   4       1230.19       1256.62        22.91 o                         
  -1   2   4         53.86         49.87         4.15 o                         
   0   2   4       6438.92       6360.59        86.76 o                         
   1   2   4      24318.13      24084.60       241.41 o                         
   2   2   4       1059.58       1007.31        19.00 o                         
   3   2   4      44011.82      42347.38       395.23 o                         
   4   2   4      13042.70      13221.03       147.89 o                         
   5   2   4      18623.51      19430.74       194.48 o                         
   6   2   4      34547.12      34695.20       342.87 o                         
   7   2   4       1921.87       1809.27        29.53 o                         
   8   2   4       5784.93       5775.72        79.51 o                         
   9   2   4       1221.11       1193.48        27.75 o                         
  10   2   4       1710.21       1801.35        37.00 o                         
  11   2   4        130.33        138.59        11.82 o                         
  12   2   4       5250.53       5342.00        79.62 o                         
  13   2   4         50.72         43.01         9.45 o                         
  14   2   4       3575.50       3685.53        76.84 o                         
  15   2   4       8379.49       8781.88       145.36 o                         
  16   2   4         38.77         46.17        12.33 o                         
  17   2   4       7693.44       7617.07       136.81 o                         
  18   2   4       1018.93        874.74        73.64 o                         
  19   2   4        495.93        463.10        50.30 o                         
 -19   3   4        142.96         42.01        33.01 o                         
 -18   3   4       1546.82       1572.58        74.04 o                         
 -17   3   4       1074.31       1054.93        49.84 o                         
 -16   3   4        362.88        334.85        25.53 o                         
 -15   3   4       1362.76       1282.26        52.79 o                         
 -14   3   4       2954.51       2899.48        63.57 o                         
 -13   3   4       2332.62       2329.03        45.38 o                         
 -12   3   4       3608.16       3619.22        68.00 o                         
 -11   3   4       2824.86       2808.00        57.80 o                         
 -10   3   4       1002.32       1012.06        32.37 o                         
  -9   3   4       1285.05       1287.48        31.89 o                         
  -8   3   4       3875.82       3822.63        56.98 o                         
  -7   3   4       5139.06       5228.90        79.32 o                         
  -6   3   4       2200.66       2217.36        44.51 o                         
  -5   3   4       3250.78       3210.19        54.49 o                         
  -4   3   4       1122.94       1074.22        26.62 o                         
  -3   3   4      11225.23      10958.86       120.88 o                         
  -2   3   4       2993.48       2949.64        45.46 o                         
  -1   3   4          4.01         -2.37         2.96 o                         
   0   3   4       5882.13       5844.73        89.56 o                         
   1   3   4      12762.76      13009.77       166.62 o                         
   2   3   4         64.43         52.54         7.39 o                         
   3   3   4          1.93         -3.05         3.05 o                         
   4   3   4       1696.87       1753.88        38.63 o                         
   5   3   4       3098.93       3075.53        48.30 o                         
   6   3   4       1124.98       1078.18        26.80 o                         
   7   3   4          0.17          1.24         4.88 o                         
   8   3   4        575.34        614.75        22.25 o                         
   9   3   4      10636.53      10731.37       145.03 o                         
  10   3   4        747.59        726.80        28.48 o                         
  11   3   4          3.25          8.09         7.53 o                         
  12   3   4       1507.22       1594.47        51.16 o                         
  13   3   4       2545.06       2599.08        70.02 o                         
  14   3   4         40.71         31.78        15.96 o                         
  15   3   4       1196.54       1224.89        55.83 o                         
  16   3   4        228.65        157.33        25.93 o                         
  17   3   4       1156.24       1174.94        71.38 o                         
  18   3   4        686.97        674.67        60.00 o                         
 -16   4   4         34.83          8.13        35.90 o                         
 -15   4   4        693.43        640.63        45.01 o                         
 -14   4   4          1.50          0.20        14.09 o                         
 -13   4   4       2993.19       2974.82        64.25 o                         
 -12   4   4       1434.14       1387.15        51.39 o                         
 -11   4   4       2044.92       2120.85        63.27 o                         
 -10   4   4       3649.46       3881.91        92.35 o                         
  -9   4   4        445.89        442.04        32.58 o                         
  -8   4   4       5225.43       5248.45       108.30 o                         
  -7   4   4        632.01        605.36        34.20 o                         
  -6   4   4       3846.20       3861.07        70.67 o                         
  -5   4   4       3427.33       3426.32        67.20 o                         
  -4   4   4       3675.75       3616.89        62.87 o                         
  -3   4   4       3473.10       3444.57        60.58 o                         
  -2   4   4       1200.63       1143.61        30.37 o                         
  -1   4   4       4833.51       4752.46        70.12 o                         
   0   4   4          5.54         -3.57         8.00 o                         
   1   4   4       8712.80       8979.13       140.59 o                         
   2   4   4       1162.74       1184.82        44.06 o                         
   3   4   4       5822.65       5968.12       111.92 o                         
   4   4   4       1159.66       1209.89        31.60 o                         
   5   4   4       3478.69       3612.50        64.99 o                         
   6   4   4       4528.45       4795.22        80.47 o                         
   7   4   4         22.21          9.85         9.46 o                         
   8   4   4       4042.94       4119.48        92.77 o                         
   9   4   4         69.70         47.65        11.80 o                         
  10   4   4       2224.27       2225.13        56.22 o                         
  11   4   4        262.31        302.99        27.74 o                         
  12   4   4        660.64        693.25        37.01 o                         
  13   4   4        322.36        300.80        38.19 o                         
  14   4   4        622.27        700.95        65.76 o                         
  15   4   4       1709.72       2060.27       130.93 o                         
 -13   5   4        988.37       1092.82        85.81 o                         
 -12   5   4        886.28        888.19        61.23 o                         
 -11   5   4        827.25        771.65        49.49 o                         
 -10   5   4        368.34        380.18        36.03 o                         
  -9   5   4        470.72        463.02        47.13 o                         
  -8   5   4        609.66        622.69        36.91 o                         
  -7   5   4        137.79        158.13        27.23 o                         
  -6   5   4       1080.56       1133.16        44.64 o                         
  -5   5   4        880.52        903.66        42.42 o                         
  -4   5   4         50.18         13.58        11.82 o                         
  -3   5   4       4364.89       4491.13        94.51 o                         
  -2   5   4        476.00        481.88        37.34 o                         
  -1   5   4         89.99         92.03        13.49 o                         
   0   5   4       1762.84       1790.79        45.05 o                         
   1   5   4       4051.54       4341.49       113.38 o                         
   2   5   4        506.20        442.37        50.82 o                         
   3   5   4        124.93         94.04        19.14 o                         
   4   5   4         66.75         95.78        21.41 o                         
   5   5   4       1414.32       1433.93        59.47 o                         
   6   5   4        261.68        182.22        21.95 o                         
   7   5   4          7.27         -6.43        12.08 o                         
   8   5   4        195.42        193.86        20.67 o                         
   9   5   4       4703.04       4734.91       136.13 o                         
  10   5   4         93.52         30.47        17.68 o                         
  11   5   4        490.06        537.07        54.26 o                         
  12   5   4       1299.12       1319.52        83.00 o                         
  -6   6   4        817.11        738.69        59.00 o                         
  -5   6   4         30.02         17.44        21.83 o                         
  -4   6   4       1302.49       1148.85        82.05 o                         
  -3   6   4       1472.19       1404.26        68.84 o                         
  -2   6   4        680.45        649.73        59.60 o                         
  -1   6   4       3821.16       3632.17       147.24 o                         
   0   6   4         36.21         15.35        26.57 o                         
   1   6   4       1367.31       1482.08        85.50 o                         
   2   6   4        809.86        841.00        73.31 o                         
   3   6   4         88.70         74.27        31.27 o                         
   4   6   4         12.21        -17.99        24.70 o                         
   5   6   4        373.78        223.65        64.37 o                         
 -21   1   5         44.95         10.56        21.08 o                         
 -20   1   5        107.67         76.38        20.31 o                         
 -19   1   5        172.81        126.00        18.87 o                         
 -18   1   5       2701.79       2652.73        74.59 o                         
 -17   1   5       1666.90       1692.49        48.69 o                         
 -16   1   5      10858.51      11190.37       179.37 o                         
 -15   1   5      20052.56      20059.09       253.13 o                         
 -14   1   5       1026.07        964.27        31.71 o                         
 -13   1   5      12411.34      12611.55       149.38 o                         
 -12   1   5       9765.92       9760.33       116.36 o                         
 -11   1   5         21.52         20.79         5.49 o                         
 -10   1   5       8784.16       9152.19       113.72 o                         
  -9   1   5         87.39         90.20         9.10 o                         
  -8   1   5         45.64         43.39         6.33 o                         
  -7   1   5      28465.52      27970.04       304.62 o                         
  -6   1   5      22469.45      22514.60       219.39 o                         
  -5   1   5       1765.98       1716.40        28.91 o                         
  -4   1   5      51606.34      49267.57       450.07 o                         
  -3   1   5      37868.96      36511.03       335.48 o                         
  -2   1   5      28461.25      27297.26       247.55 o                         
  -1   1   5     144207.52     131577.16      4342.09 o                         
   0   1   5       5581.83       6087.04        62.93 o                         
   1   1   5         18.70         55.18         4.73 o                         
   2   1   5         14.48         40.85         3.59 o                         
   3   1   5         29.29         47.60         4.35 o                         
   4   1   5       2325.61       2367.83        36.78 o                         
   5   1   5      21528.69      21490.33       214.88 o                         
   6   1   5       8186.37       8390.70        92.46 o                         
   7   1   5      51188.87      51127.93       510.81 o                         
   8   1   5      29325.24      28936.52       301.93 o                         
   9   1   5        210.37        220.77        12.79 o                         
  10   1   5      14074.30      13972.06       157.72 o                         
  11   1   5       9719.39       9670.19       119.90 o                         
  12   1   5        132.14         99.62        10.73 o                         
  13   1   5       2997.90       2772.09        57.36 o                         
  14   1   5        754.21        826.05        31.28 o                         
  15   1   5          2.82          8.77        10.51 o                         
  16   1   5       6744.45       7010.85       170.29 o                         
  17   1   5       1342.59       1395.29        54.54 o                         
  18   1   5       1215.64       1252.55        57.36 o                         
  19   1   5       6310.79       5936.74       145.90 o                         
  20   1   5       1245.72       1205.53        65.99 o                         
 -20   2   5         69.29         50.05        23.79 o                         
 -19   2   5         15.68        -23.04        23.04 o                         
 -18   2   5       2147.66       2116.41        77.93 o                         
 -17   2   5        781.95        744.62        49.07 o                         
 -16   2   5         23.14         16.71         9.68 o                         
 -15   2   5        664.15        644.61        31.46 o                         
 -14   2   5        834.05        883.12        31.37 o                         
 -13   2   5       5321.56       5280.72        82.83 o                         
 -12   2   5        253.67        270.88        17.88 o                         
 -11   2   5         58.01         51.50         7.71 o                         
 -10   2   5       6119.17       5966.89        78.65 o                         
  -9   2   5       7526.76       7362.55        89.30 o                         
  -8   2   5        778.48        753.31        20.10 o                         
  -7   2   5       2897.34       2828.13        41.08 o                         
  -6   2   5       6102.40       6337.13        69.74 o                         
  -5   2   5       7627.40       7849.65        85.04 o                         
  -4   2   5        427.38        470.02        11.12 o                         
  -3   2   5      10794.86      10954.95       111.36 o                         
  -2   2   5       5018.92       5278.60        56.77 o                         
  -1   2   5       6307.01       6509.69        67.31 o                         
   0   2   5       2642.24       2754.17        37.10 o                         
   1   2   5       4672.37       4494.11        53.00 o                         
   2   2   5      11595.65      11866.77       119.45 o                         
   3   2   5       3908.05       3888.64        49.97 o                         
   4   2   5         43.91         76.09         6.79 o                         
   5   2   5       6711.65       6671.06        95.42 o                         
   6   2   5       1126.93       1164.77        28.50 o                         
   7   2   5        180.03        172.02        12.10 o                         
   8   2   5         24.55         21.22         4.45 o                         
   9   2   5       3052.04       3134.61        50.10 o                         
  10   2   5       5422.59       5373.03        77.22 o                         
  11   2   5       1203.70       1270.20        32.79 o                         
  12   2   5        712.66        705.80        24.92 o                         
  13   2   5       2261.52       2242.59        50.91 o                         
  14   2   5       3629.21       3543.89        79.48 o                         
  15   2   5          2.43         -9.84         9.84 o                         
  16   2   5        280.28        288.23        24.14 o                         
  17   2   5       1537.81       1451.41        51.65 o                         
  18   2   5        143.80         86.09        18.14 o                         
  19   2   5         38.68          1.43        18.77 o                         
 -19   3   5          6.01         -8.80        22.85 o                         
 -18   3   5       1545.91       1485.08        78.84 o                         
 -17   3   5       3500.00       3512.15       101.61 o                         
 -16   3   5       1160.02       1108.35        44.79 o                         
 -15   3   5       6954.57       6640.94       131.88 o                         
 -14   3   5          2.84         -6.35         7.65 o                         
 -13   3   5       4620.84       4592.04        73.15 o                         
 -12   3   5       4613.00       4527.36        71.69 o                         
 -11   3   5       1317.14       1279.54        38.62 o                         
 -10   3   5       1453.01       1474.18        37.60 o                         
  -9   3   5       1991.09       2084.57        41.77 o                         
  -8   3   5       4796.10       4825.89        67.74 o                         
  -7   3   5       4621.93       4508.75        76.20 o                         
  -6   3   5       6183.08       6247.11        88.12 o                         
  -5   3   5        975.25        888.99        25.87 o                         
  -4   3   5      19881.67      19686.87       213.43 o                         
  -3   3   5       8565.58       8322.97        97.57 o                         
  -2   3   5       3900.36       3781.79        54.34 o                         
  -1   3   5      14341.46      14106.22       158.91 o                         
   0   3   5        374.43        360.74        20.22 o                         
   1   3   5       9924.42       9934.97       140.75 o                         
   2   3   5         18.25         11.28         4.09 o                         
   3   3   5       1108.35       1109.24        24.89 o                         
   4   3   5        959.72       1045.56        22.82 o                         
   5   3   5      10029.84      10150.60       113.63 o                         
   6   3   5       1158.91       1138.73        26.54 o                         
   7   3   5       7724.87       7922.20       100.51 o                         
   8   3   5      13979.99      14057.60       175.04 o                         
   9   3   5       2103.73       2113.38        46.40 o                         
  10   3   5       5127.62       5204.23        87.76 o                         
  11   3   5        835.33        797.51        32.32 o                         
  12   3   5       3387.02       3460.79        78.82 o                         
  13   3   5        615.00        629.09        41.45 o                         
  14   3   5        346.16        261.84        25.53 o                         
  15   3   5        291.65        295.75        44.09 o                         
  16   3   5       1321.87       1324.82        72.49 o                         
  17   3   5        825.05        639.04       110.59 o                         
 -16   4   5          0.24        -22.10        22.10 o                         
 -15   4   5         15.87        -15.93        17.18 o                         
 -14   4   5       1223.67       1162.67        46.73 o                         
 -13   4   5       2105.18       2124.22        78.28 o                         
 -12   4   5         41.70         33.80        13.72 o                         
 -11   4   5         67.86         35.48        12.05 o                         
 -10   4   5       6064.22       6034.70       107.73 o                         
  -9   4   5       4204.19       4232.09        84.88 o                         
  -8   4   5        108.41         86.02        12.21 o                         
  -7   4   5       2746.06       2600.10        61.07 o                         
  -6   4   5       2382.70       2408.32        55.84 o                         
  -5   4   5       4233.26       4342.50        79.43 o                         
  -4   4   5       1613.43       1571.96        38.37 o                         
  -3   4   5        448.14        431.34        20.22 o                         
  -2   4   5       1754.65       1754.72        39.01 o                         
  -1   4   5       4991.20       4776.44        77.58 o                         
   0   4   5        567.12        565.84        27.44 o                         
   1   4   5       7011.15       7066.58       122.03 o                         
   2   4   5       2977.79       3151.02        74.09 o                         
   3   4   5       1364.12       1376.40        46.72 o                         
   4   4   5        204.92        191.33        13.73 o                         
   5   4   5      12440.25      12696.88       162.14 o                         
   6   4   5       2061.31       2099.97        48.96 o                         
   7   4   5          2.21         -6.93         6.93 o                         
   8   4   5          2.93          7.71         8.93 o                         
   9   4   5       2847.00       2886.67        55.63 o                         
  10   4   5       1965.55       1944.11        62.02 o                         
  11   4   5         19.50         21.91        14.61 o                         
  12   4   5        156.35        105.82        18.82 o                         
  13   4   5       3074.76       3180.80        94.02 o                         
  14   4   5       1567.16       1410.73        65.72 o                         
  15   4   5        136.96        136.13        40.31 o                         
 -13   5   5        744.24        520.80        64.39 o                         
 -12   5   5          0.24          4.51        21.89 o                         
 -11   5   5       1579.11       1589.88        71.50 o                         
 -10   5   5       1930.48       1769.89        66.33 o                         
  -9   5   5       2000.59       1854.62        60.62 o                         
  -8   5   5       2100.59       1983.09        62.81 o                         
  -7   5   5          0.10          3.99        15.82 o                         
  -6   5   5       3293.53       3324.61        79.33 o                         
  -5   5   5        929.73        948.01        57.87 o                         
  -4   5   5        693.85        761.39        35.62 o                         
  -3   5   5        305.95        345.61        33.23 o                         
  -2   5   5       3777.20       3755.83        81.20 o                         
  -1   5   5       1143.03       1133.04        39.73 o                         
   0   5   5        291.08        308.34        30.38 o                         
   1   5   5       1517.49       1554.73        63.24 o                         
   2   5   5        144.23        101.86        20.11 o                         
   3   5   5       5939.52       6222.01       148.57 o                         
   4   5   5        769.71        758.93        48.44 o                         
   5   5   5       1125.00       1201.56        41.39 o                         
   6   5   5        187.66        224.28        34.44 o                         
   7   5   5        679.85        738.71        34.64 o                         
   8   5   5        794.03        839.75        48.00 o                         
   9   5   5        903.71        854.67        48.00 o                         
  10   5   5       2793.81       2758.14        88.54 o                         
  11   5   5         72.66         73.81        24.66 o                         
  -5   6   5        304.74        190.63        28.69 o                         
  -4   6   5         87.78         64.40        26.59 o                         
  -3   6   5         95.05        139.95        28.60 o                         
  -2   6   5         16.66          7.45        24.12 o                         
  -1   6   5        864.45        910.60        65.05 o                         
   0   6   5         21.36         19.33        24.65 o                         
   1   6   5        942.85        971.72        73.96 o                         
   2   6   5       1114.60       1166.07        78.57 o                         
   3   6   5         94.15        102.29        31.30 o                         
   4   6   5         26.29         -2.92        29.01 o                         
 -21   0   6       1244.85       1410.16       124.60 o                         
 -20   0   6       9029.97       9094.48       216.98 o                         
 -19   0   6       4219.70       4011.10       127.01 o                         
 -18   0   6        311.04        317.86        34.43 o                         
 -17   0   6         14.14         -3.51        11.81 o                         
 -16   0   6        269.79        228.42        30.72 o                         
 -15   0   6       1016.31        982.24        53.66 o                         
 -14   0   6       2712.17       2963.29        87.34 o                         
 -13   0   6      24205.25      22942.71       342.54 o                         
 -12   0   6       9737.75       9793.04       169.47 o                         
 -11   0   6      65576.86      65273.55       860.25 o                         
 -10   0   6      13813.00      13850.42       229.56 o                         
  -9   0   6      11107.94      11571.76       180.99 o                         
  -8   0   6      18143.84      17684.02       254.70 o                         
  -7   0   6       5988.93       6069.40       103.76 o                         
  -6   0   6       2127.30       2236.97        49.78 o                         
  -5   0   6         18.80         34.29         5.72 o                         
  -4   0   6          6.12         10.48         3.70 o                         
  -3   0   6      26562.29      26731.92       352.56 o                         
  -2   0   6      65095.96      64508.01       956.55 o                         
  -1   0   6          2.28          8.12         2.80 o                         
   0   0   6      66570.36      62695.65      1687.96 o                         
   2   0   6        711.42        725.20        28.56 o                         
   3   0   6      97739.84      93003.95      1794.58 o                         
   4   0   6       6338.42       6208.78       152.50 o                         
   5   0   6       3228.89       3059.78        62.68 o                         
   6   0   6          7.43         53.06         7.15 o                         
   7   0   6         13.69         10.08         4.65 o                         
   8   0   6        387.11        323.20        20.48 o                         
   9   0   6      27690.05      28396.39       424.86 o                         
  10   0   6      16181.73      16402.68       266.05 o                         
  11   0   6      12181.73      12630.32       221.67 o                         
  12   0   6      20193.99      20709.71       364.52 o                         
  13   0   6        191.71        249.00        32.29 o                         
  14   0   6       3220.08       2968.99       115.56 o                         
  15   0   6       6862.16       6957.52       184.58 o                         
  16   0   6        782.32        696.25        62.39 o                         
  17   0   6        407.13        336.94        52.61 o                         
  18   0   6        562.80        699.67        69.60 o                         
  19   0   6        652.10        697.58        71.96 o                         
  20   0   6       2320.80       2391.94       131.34 o                         
 -21   1   6         90.45         51.26        22.12 o                         
 -20   1   6        516.24        455.56        39.06 o                         
 -19   1   6        230.42        171.09        20.33 o                         
 -18   1   6         41.90         11.55        15.08 o                         
 -17   1   6       1144.42       1123.54        50.04 o                         
 -16   1   6          2.86         17.12         9.10 o                         
 -15   1   6         26.28         13.91        13.19 o                         
 -14   1   6       1475.30       1403.87        37.19 o                         
 -13   1   6       2448.49       2481.16        49.64 o                         
 -12   1   6       2256.97       2363.63        45.07 o                         
 -11   1   6        525.75        538.53        20.30 o                         
 -10   1   6       2015.66       2135.58        42.48 o                         
  -9   1   6       2593.66       2534.83        47.77 o                         
  -8   1   6       1772.32       1864.91        41.76 o                         
  -7   1   6        547.70        624.51        17.10 o                         
  -6   1   6       2491.57       2640.66        40.64 o                         
  -5   1   6       1536.10       1425.22        25.46 o                         
  -4   1   6        356.76        414.11        12.46 o                         
  -3   1   6       4349.74       4345.91        54.26 o                         
  -2   1   6       5289.58       5407.50        60.51 o                         
  -1   1   6       3480.33       3594.30        54.60 o                         
   0   1   6       1016.31       1025.42        16.81 o                         
   1   1   6        592.69        588.33        13.22 o                         
   2   1   6       2882.64       3086.79        58.07 o                         
   3   1   6       5771.21       6094.06        75.77 o                         
   4   1   6       1730.94       1882.74        32.38 o                         
   5   1   6          2.55          5.11         2.88 o                         
   6   1   6        498.86        481.92        16.78 o                         
   7   1   6       2194.96       2164.26        39.95 o                         
   8   1   6        557.41        617.07        19.54 o                         
   9   1   6       2849.93       2824.08        48.09 o                         
  10   1   6       2056.34       2066.56        40.66 o                         
  11   1   6        169.40        122.46        10.54 o                         
  12   1   6         84.09         73.58         9.85 o                         
  13   1   6       1461.52       1333.93        39.00 o                         
  14   1   6         22.27         38.79         9.99 o                         
  15   1   6        130.01         88.13        14.59 o                         
  16   1   6        105.30        112.13        17.28 o                         
  17   1   6        252.17        167.38        20.94 o                         
  18   1   6        588.90        583.49        41.47 o                         
  19   1   6         14.32          7.20        17.07 o                         
  20   1   6        371.28        318.90        58.35 o                         
 -20   2   6       3795.78       3920.40       106.42 o                         
 -19   2   6       1374.85       1387.07        67.06 o                         
 -18   2   6       1115.97       1101.14        52.16 o                         
 -17   2   6         62.30         28.28        11.73 o                         
 -16   2   6       1093.03       1066.18        40.26 o                         
 -15   2   6        137.69        117.29        13.77 o                         
 -14   2   6       3801.90       3861.96        68.99 o                         
 -13   2   6      11620.02      11667.01       146.84 o                         
 -12   2   6         31.86         28.54         6.80 o                         
 -11   2   6      29918.58      29559.69       299.03 o                         
 -10   2   6       3640.27       3545.04        55.96 o                         
  -9   2   6       8978.42       8889.33        99.39 o                         
  -8   2   6      17786.04      17528.56       165.83 o                         
  -7   2   6        360.28        322.33        11.81 o                         
  -6   2   6       2237.23       2138.69        34.65 o                         
  -5   2   6          9.03         17.42         3.05 o                         
  -4   2   6       9354.47       9395.74       102.65 o                         
  -3   2   6       6991.82       6879.14        83.16 o                         
  -2   2   6      32844.72      32857.55       291.48 o                         
  -1   2   6       3635.61       3897.30        48.04 o                         
   0   2   6      22438.67      21787.89       211.18 o                         
   1   2   6      36084.09      36422.11       339.91 o                         
   2   2   6       1095.32       1118.33        21.55 o                         
   3   2   6      21220.95      20175.78       200.88 o                         
   4   2   6       3007.63       3018.04        47.14 o                         
   5   2   6        171.69        165.78        10.76 o                         
   6   2   6        265.82        272.55        13.91 o                         
   7   2   6        441.63        512.39        15.65 o                         
   8   2   6        232.41        233.87        12.97 o                         
   9   2   6      16743.88      16943.61       194.55 o                         
  10   2   6       5595.65       5554.88        76.84 o                         
  11   2   6       7649.98       7876.22       105.61 o                         
  12   2   6      20066.01      20376.60       228.32 o                         
  13   2   6        813.56        809.50        36.13 o                         
  14   2   6       2876.36       2908.53        68.83 o                         
  15   2   6       3279.16       3267.22        73.07 o                         
  16   2   6         44.22         49.92        15.30 o                         
  17   2   6       1678.20       1507.48        52.49 o                         
  18   2   6        126.04         75.83        18.60 o                         
  19   2   6        110.87         52.35        38.74 o                         
 -19   3   6        517.04        347.58        55.42 o                         
 -18   3   6        600.45        562.21        47.97 o                         
 -17   3   6       2608.54       2727.96        89.07 o                         
 -16   3   6        646.95        640.16        31.77 o                         
 -15   3   6         42.04         28.87        13.34 o                         
 -14   3   6       1031.34        995.87        32.40 o                         
 -13   3   6       3783.07       3821.03        66.35 o                         
 -12   3   6        319.23        356.26        22.62 o                         
 -11   3   6        120.27         90.99        13.85 o                         
 -10   3   6        176.62        182.92        18.38 o                         
  -9   3   6       8413.60       8362.80       109.54 o                         
  -8   3   6       2247.38       2236.52        41.21 o                         
  -7   3   6          0.54         -0.95         6.26 o                         
  -6   3   6       1894.34       1872.99        40.25 o                         
  -5   3   6      13113.37      12863.45       151.32 o                         
  -4   3   6       1686.44       1638.82        34.74 o                         
  -3   3   6       3085.33       2884.07        48.70 o                         
  -2   3   6       3936.74       3937.07        58.50 o                         
  -1   3   6       7296.78       7210.52        92.98 o                         
   0   3   6        554.52        553.15        17.45 o                         
   1   3   6       1072.71       1063.48        33.04 o                         
   2   3   6       2478.86       2561.15        44.70 o                         
   3   3   6       6939.40       6894.67        82.22 o                         
   4   3   6       2246.09       2233.14        37.81 o                         
   5   3   6       2407.50       2473.35        41.51 o                         
   6   3   6       4445.75       4532.91        63.76 o                         
   7   3   6       5042.77       5084.12        72.53 o                         
   8   3   6        289.27        266.52        17.52 o                         
   9   3   6       4351.77       4477.09        82.02 o                         
  10   3   6       4661.22       4704.51        97.36 o                         
  11   3   6          5.44         -8.18         8.18 o                         
  12   3   6        537.31        503.22        36.99 o                         
  13   3   6       1350.97       1349.16        55.53 o                         
  14   3   6       1474.73       1519.97        65.72 o                         
  15   3   6        333.77        312.34        36.71 o                         
  16   3   6        224.44        180.59        32.71 o                         
  17   3   6        325.24        270.82        48.94 o                         
 -16   4   6        497.92        324.21        54.00 o                         
 -15   4   6       1536.45       1432.83        66.61 o                         
 -14   4   6        887.28        901.95        40.46 o                         
 -13   4   6       2433.84       2333.82        79.19 o                         
 -12   4   6          6.47         10.27        11.61 o                         
 -11   4   6       4128.20       4272.11        92.43 o                         
 -10   4   6        611.09        642.10        31.58 o                         
  -9   4   6       1732.16       1777.39        50.49 o                         
  -8   4   6       3198.33       3339.12        76.33 o                         
  -7   4   6       2111.94       2204.06        55.06 o                         
  -6   4   6       2286.05       2331.96        54.84 o                         
  -5   4   6        174.43        173.79        14.62 o                         
  -4   4   6       6673.46       6540.11       101.47 o                         
  -3   4   6         23.75          7.79         7.04 o                         
  -2   4   6       6068.73       6059.04        92.72 o                         
  -1   4   6        128.25        108.53        11.86 o                         
   0   4   6       6767.60       6988.37       116.28 o                         
   1   4   6       2874.90       3026.13        72.33 o                         
   2   4   6       1752.06       1758.31        53.10 o                         
   3   4   6       8803.64       8754.42       123.34 o                         
   4   4   6          1.97         -5.69         5.69 o                         
   5   4   6       6774.35       6771.61       110.19 o                         
   6   4   6        243.07        289.75        20.39 o                         
   7   4   6       1574.56       1515.60        40.06 o                         
   8   4   6       2367.61       2409.00        51.06 o                         
   9   4   6        149.41        135.13        17.66 o                         
  10   4   6       1442.16       1511.64        53.05 o                         
  11   4   6       1043.76       1126.55        57.51 o                         
  12   4   6       2831.14       2969.85        80.92 o                         
  13   4   6         83.83        110.97        29.20 o                         
  14   4   6       2084.56       2078.94        87.33 o                         
  15   4   6        410.57        438.40        65.41 o                         
 -12   5   6         12.63         26.49        20.62 o                         
 -11   5   6          0.54         -5.70        20.50 o                         
 -10   5   6         22.19         12.80        19.09 o                         
  -9   5   6       2380.78       2530.82        92.31 o                         
  -8   5   6        280.23        313.62        42.54 o                         
  -7   5   6         18.76        -12.43        12.43 o                         
  -6   5   6       1342.93       1335.57        51.02 o                         
  -5   5   6       4611.34       4729.95       103.95 o                         
  -4   5   6        482.90        571.00        30.72 o                         
  -3   5   6       1098.10       1106.64        40.67 o                         
  -2   5   6       1124.26       1246.98        41.05 o                         
  -1   5   6       1161.92       1177.09        37.11 o                         
   0   5   6         46.89         55.88        16.46 o                         
   1   5   6        818.46        782.50        49.27 o                         
   2   5   6         62.89         42.17        17.84 o                         
   3   5   6       1212.12       1312.68        59.94 o                         
   4   5   6        353.02        388.94        36.70 o                         
   5   5   6        592.06        615.55        28.28 o                         
   6   5   6       1901.50       2054.98        61.80 o                         
   7   5   6        565.73        484.85        35.33 o                         
   8   5   6         30.44          9.82        18.30 o                         
   9   5   6       2771.99       2842.39        93.40 o                         
  10   5   6        510.09        467.24        50.59 o                         
  11   5   6         17.34        -20.62        20.62 o                         
  -5   6   6        343.56        239.37        31.19 o                         
  -4   6   6       2437.10       2249.38        85.08 o                         
  -3   6   6        494.02        428.99        47.24 o                         
  -2   6   6        634.13        696.87        56.47 o                         
  -1   6   6        525.97        491.28        59.62 o                         
   0   6   6        444.68        385.63        55.53 o                         
   1   6   6        106.68        116.86        32.61 o                         
   2   6   6        469.42        324.53        39.96 o                         
   3   6   6        990.50       1138.80        82.63 o                         
   4   6   6        377.91        243.58        57.04 o                         
 -21   1   7       4907.78       4891.46       125.73 o                         
 -20   1   7       3041.87       3125.43       119.77 o                         
 -19   1   7       1536.65       1509.08        48.46 o                         
 -18   1   7      10827.75      10953.10       194.08 o                         
 -17   1   7       5660.01       5859.48       117.27 o                         
 -16   1   7       5002.65       5069.00        98.82 o                         
 -15   1   7      10289.14      10153.08       186.55 o                         
 -14   1   7          2.14          0.39         6.67 o                         
 -13   1   7         33.17         21.88         6.81 o                         
 -12   1   7        323.87        344.31        18.49 o                         
 -11   1   7         36.04         25.56         5.46 o                         
 -10   1   7       6478.36       6508.10        84.91 o                         
  -9   1   7      42945.06      43003.11       407.90 o                         
  -8   1   7       2373.61       2410.27        39.61 o                         
  -7   1   7      74485.61      74576.66       706.12 o                         
  -6   1   7      27184.77      25815.06       250.64 o                         
  -5   1   7       5375.94       5495.48        67.04 o                         
  -4   1   7      32276.84      32492.98       304.89 o                         
  -3   1   7      17465.79      17292.23       169.39 o                         
  -2   1   7        277.94        336.78        10.70 o                         
  -1   1   7        323.28        390.61        10.43 o                         
   0   1   7      12195.52      12449.93       126.07 o                         
   1   1   7       1534.63       1365.17        23.38 o                         
   2   1   7      73558.36      74145.61      1030.99 o                         
   3   1   7       1916.42       1848.33        33.78 o                         
   4   1   7      25328.53      25502.75       277.81 o                         
   5   1   7      58394.12      58832.91       668.30 o                         
   6   1   7      14201.89      14799.68       167.27 o                         
   7   1   7      14407.64      14192.60       178.57 o                         
   8   1   7      14604.63      14945.19       170.60 o                         
   9   1   7       2219.73       2193.91        43.02 o                         
  10   1   7          7.33          3.49         4.37 o                         
  11   1   7        355.44        378.96        18.88 o                         
  12   1   7          1.99          0.83         6.17 o                         
  13   1   7       8219.95       8326.13       128.70 o                         
  14   1   7      12485.89      12335.74       186.50 o                         
  15   1   7        253.70        308.87        24.91 o                         
  16   1   7      10075.07      10040.17       178.62 o                         
  17   1   7       1845.96       1645.21        59.75 o                         
  18   1   7        694.66        665.08        41.62 o                         
  19   1   7       2388.78       2307.89        86.90 o                         
 -20   2   7        599.54        589.44        51.78 o                         
 -19   2   7        651.98        734.55        54.73 o                         
 -18   2   7         14.60         -5.77        12.97 o                         
 -17   2   7        325.12        321.44        33.58 o                         
 -16   2   7       1098.07       1055.53        44.28 o                         
 -15   2   7       1805.08       1767.20        48.02 o                         
 -14   2   7         39.46         34.62         9.08 o                         
 -13   2   7       4478.24       4527.26        73.73 o                         
 -12   2   7       2276.03       2351.71        47.36 o                         
 -11   2   7        170.64        170.25        13.63 o                         
 -10   2   7        158.84        132.17        10.72 o                         
  -9   2   7       6884.48       6925.06        84.68 o                         
  -8   2   7        450.88        457.54        16.92 o                         
  -7   2   7       1189.46       1219.09        27.86 o                         
  -6   2   7          7.79          6.17         3.86 o                         
  -5   2   7       5878.37       5736.63        70.55 o                         
  -4   2   7       5394.09       5329.70        64.78 o                         
  -3   2   7       1269.24       1165.65        24.62 o                         
  -2   2   7       6887.71       7485.10        88.19 o                         
  -1   2   7      15795.00      15976.08       160.94 o                         
   0   2   7       3827.00       3613.82        48.52 o                         
   1   2   7        560.49        532.00        14.32 o                         
   2   2   7       5286.03       5314.12        65.14 o                         
   3   2   7       9447.70       9868.33       113.04 o                         
   4   2   7       4693.56       4863.24        75.02 o                         
   5   2   7          0.38         -1.30         3.23 o                         
   6   2   7        206.69        243.87        15.70 o                         
   7   2   7       5016.15       5096.34        68.90 o                         
   8   2   7       2645.16       2765.02        49.39 o                         
   9   2   7         33.00         35.17         6.79 o                         
  10   2   7        416.43        415.68        19.35 o                         
  11   2   7       1402.25       1392.39        41.76 o                         
  12   2   7        839.59        868.11        35.77 o                         
  13   2   7        126.37        132.11        13.25 o                         
  14   2   7       1172.67       1210.69        44.66 o                         
  15   2   7        622.22        616.71        30.42 o                         
  16   2   7        352.23        334.96        34.09 o                         
  17   2   7          0.05        -14.28        14.28 o                         
  18   2   7        319.42        227.88        30.48 o                         
 -19   3   7        525.14        679.09       117.05 o                         
 -18   3   7       4178.51       3957.50       158.49 o                         
 -17   3   7       1584.47       1621.86        61.03 o                         
 -16   3   7       1857.93       1706.15        66.30 o                         
 -15   3   7       2116.23       2095.67        69.25 o                         
 -14   3   7       1523.25       1551.06        48.71 o                         
 -13   3   7        473.61        489.01        24.51 o                         
 -12   3   7        968.52       1014.93        30.10 o                         
 -11   3   7       2723.87       2760.58        51.61 o                         
 -10   3   7        805.50        797.81        21.95 o                         
  -9   3   7      10633.06      10559.22       130.21 o                         
  -8   3   7        740.99        751.75        20.88 o                         
  -7   3   7      15478.80      15328.34       178.08 o                         
  -6   3   7       6889.09       6508.66        94.68 o                         
  -5   3   7        488.86        457.15        20.18 o                         
  -4   3   7       8082.20       8059.67       105.72 o                         
  -3   3   7        579.90        547.38        19.30 o                         
  -2   3   7       4996.25       4962.19        71.55 o                         
  -1   3   7        510.60        516.59        17.73 o                         
   0   3   7       5729.10       5689.63        80.79 o                         
   1   3   7          0.52          1.68         3.43 o                         
   2   3   7      19214.16      18590.40       192.29 o                         
   3   3   7       3941.97       3851.15        54.19 o                         
   4   3   7       4085.76       4100.05        56.42 o                         
   5   3   7      12607.87      12734.21       143.87 o                         
   6   3   7         33.79         33.27         7.32 o                         
   7   3   7      14657.53      14636.07       179.78 o                         
   8   3   7       2253.14       2342.18        49.91 o                         
   9   3   7       1487.77       1451.51        38.73 o                         
  10   3   7         95.13         87.10        13.14 o                         
  11   3   7        552.04        562.63        33.02 o                         
  12   3   7        702.60        695.89        43.16 o                         
  13   3   7        544.24        524.71        36.59 o                         
  14   3   7       3486.81       3537.02       112.24 o                         
  15   3   7        566.70        632.94        48.65 o                         
  16   3   7       3371.95       3532.66       119.81 o                         
  17   3   7        662.77        628.46        55.18 o                         
 -16   4   7        698.26        803.78        73.31 o                         
 -15   4   7       2872.93       2708.49        86.23 o                         
 -14   4   7          0.10        -13.93        13.93 o                         
 -13   4   7       2328.07       2373.31        90.42 o                         
 -12   4   7       1367.18       1375.50        61.04 o                         
 -11   4   7       1393.32       1517.83        57.24 o                         
 -10   4   7        208.08        145.76        16.20 o                         
  -9   4   7       5065.11       5041.53        93.88 o                         
  -8   4   7        243.11        281.91        22.48 o                         
  -7   4   7        118.64        130.89        15.48 o                         
  -6   4   7        245.22        267.13        22.31 o                         
  -5   4   7       3981.33       4026.47        86.43 o                         
  -4   4   7       3779.86       3830.84        72.70 o                         
  -3   4   7          5.01          0.70         5.99 o                         
  -2   4   7         19.44          5.87         6.68 o                         
  -1   4   7       9536.39       9477.37       132.50 o                         
   0   4   7       5229.89       5259.63        82.02 o                         
   1   4   7        214.41        214.03        18.13 o                         
   2   4   7        465.32        437.91        20.98 o                         
   3   4   7       1151.05       1155.39        34.98 o                         
   4   4   7       1950.13       1949.57        56.45 o                         
   5   4   7        287.60        327.86        19.03 o                         
   6   4   7        337.52        400.87        22.53 o                         
   7   4   7        624.73        666.92        31.50 o                         
   8   4   7       3374.73       3443.84        64.72 o                         
   9   4   7         37.72         32.27        11.25 o                         
  10   4   7       1989.17       2079.98        68.41 o                         
  11   4   7       2871.03       3073.36        84.09 o                         
  12   4   7        788.86        700.63        42.95 o                         
  13   4   7        185.28        188.34        28.70 o                         
  14   4   7       1543.65       1616.59        88.88 o                         
  15   4   7         88.29         63.98        27.77 o                         
 -12   5   7        700.49        599.89        53.24 o                         
 -11   5   7       1923.57       1973.69        89.94 o                         
 -10   5   7          9.67        -18.67        26.34 o                         
  -9   5   7       2151.94       1994.10        77.70 o                         
  -8   5   7       1052.74       1044.26        50.54 o                         
  -7   5   7       1385.17       1403.45        54.17 o                         
  -6   5   7        572.42        641.87        39.71 o                         
  -5   5   7       2032.22       2025.49        62.24 o                         
  -4   5   7       1492.93       1555.64        54.49 o                         
  -3   5   7        418.85        351.92        26.01 o                         
  -2   5   7       4937.23       4962.84       100.35 o                         
  -1   5   7        162.85        140.24        17.86 o                         
   0   5   7       4440.67       4562.39       118.42 o                         
   1   5   7       2249.90       2288.19        79.73 o                         
   2   5   7         95.48        113.52        19.83 o                         
   3   5   7        361.71        483.46        39.60 o                         
   4   5   7        896.21        779.44        47.24 o                         
   5   5   7       2282.80       2388.34        85.21 o                         
   6   5   7        107.52         56.99        16.11 o                         
   7   5   7        997.55       1037.52        40.30 o                         
   8   5   7        105.29         20.07        26.30 o                         
   9   5   7       2695.66       2610.99        86.97 o                         
  10   5   7       2251.46       2042.95       105.15 o                         
  11   5   7        500.07        485.19        53.71 o                         
  -4   6   7        332.64        342.21        58.17 o                         
  -3   6   7        135.30        142.88        26.84 o                         
  -2   6   7         25.53          7.06        32.29 o                         
  -1   6   7       1692.10       1805.79        96.50 o                         
   0   6   7        490.99        513.50        56.57 o                         
   1   6   7        365.90        453.56        48.78 o                         
   2   6   7        257.12        375.11        46.29 o                         
   3   6   7        381.06        347.79        68.12 o                         
 -21   0   8        550.70        526.65        61.52 o                         
 -20   0   8        228.26        103.45        28.70 o                         
 -19   0   8        132.13        110.80        25.47 o                         
 -18   0   8        984.34        956.80        56.85 o                         
 -17   0   8      11552.06      11920.12       288.59 o                         
 -16   0   8      16509.51      16872.49       397.48 o                         
 -15   0   8        726.12        685.40        45.43 o                         
 -14   0   8      17871.12      17618.59       369.03 o                         
 -13   0   8       9302.43       9330.69       169.00 o                         
 -12   0   8        444.50        505.49        28.90 o                         
 -11   0   8      32681.30      31223.16       517.30 o                         
 -10   0   8        447.33        476.08        27.87 o                         
  -9   0   8          5.77         -2.40         4.93 o                         
  -8   0   8       1710.75       1772.28        48.25 o                         
  -7   0   8       4572.50       4896.48       148.51 o                         
  -6   0   8       5283.77       5221.64       123.41 o                         
  -5   0   8      40626.82      39325.55       506.24 o                         
  -4   0   8      53422.08      54335.54       656.68 o                         
  -3   0   8      34821.66      34303.28       702.21 o                         
  -2   0   8      62416.14      60551.21      1031.43 o                         
  -1   0   8       4029.90       3914.44        67.96 o                         
   0   0   8      32296.54      30755.68       519.12 o                         
   1   0   8      19944.40      18593.16       335.15 o                         
   2   0   8        164.19        137.22        13.79 o                         
   3   0   8       1013.86       1168.31        42.71 o                         
   4   0   8      23999.23      24141.11       404.53 o                         
   5   0   8          9.43         19.61         5.09 o                         
   6   0   8      52624.13      54080.09       989.80 o                         
   7   0   8      10409.44      10416.23       173.75 o                         
   8   0   8       2600.62       2806.23        66.17 o                         
   9   0   8      24232.00      24187.50       339.11 o                         
  10   0   8      21073.21      20672.70       327.31 o                         
  11   0   8       2769.62       2667.14        82.65 o                         
  12   0   8       5884.67       5876.75       138.26 o                         
  13   0   8        223.67        244.10        29.70 o                         
  14   0   8        212.02        234.69        30.63 o                         
  15   0   8        602.51        712.44        49.82 o                         
  16   0   8        369.84        369.45        63.63 o                         
  17   0   8        734.54        813.84        64.96 o                         
  18   0   8      10380.54      10470.84       268.06 o                         
  19   0   8        183.11        124.85        38.35 o                         
 -21   1   8         32.63         13.93        20.77 o                         
 -20   1   8        181.14        107.17        20.36 o                         
 -19   1   8        611.44        595.81        40.20 o                         
 -18   1   8          1.25         12.02        12.86 o                         
 -17   1   8        174.50        116.27        17.54 o                         
 -16   1   8        389.30        447.28        29.85 o                         
 -15   1   8       1388.02       1358.61        55.33 o                         
 -14   1   8         46.46         34.00         9.01 o                         
 -13   1   8        192.13        153.71        14.71 o                         
 -12   1   8        376.22        383.54        18.00 o                         
 -11   1   8        554.47        577.65        21.08 o                         
 -10   1   8         45.08         52.11         6.95 o                         
  -9   1   8        813.37        788.66        23.11 o                         
  -8   1   8       6236.72       6150.15        75.29 o                         
  -7   1   8       8983.61       9327.77       115.84 o                         
  -6   1   8        954.14        943.05        22.67 o                         
  -5   1   8        170.61        238.46        10.37 o                         
  -4   1   8        164.19        151.11         8.40 o                         
  -3   1   8       3387.11       3669.37        48.01 o                         
  -2   1   8          2.19          2.07         2.13 o                         
  -1   1   8       9328.12       9503.11       113.10 o                         
   0   1   8       3824.42       3778.17        48.44 o                         
   1   1   8       1884.93       1974.75        32.92 o                         
   2   1   8        991.65       1091.40        24.05 o                         
   3   1   8        305.29        416.00        14.81 o                         
   4   1   8       1708.00       1746.91        33.99 o                         
   5   1   8        474.84        559.01        19.53 o                         
   6   1   8        352.97        329.45        15.38 o                         
   7   1   8       1462.90       1538.10        37.18 o                         
   8   1   8       2648.28       2714.97        58.71 o                         
   9   1   8       1242.17       1193.82        31.96 o                         
  10   1   8        866.52        888.25        28.44 o                         
  11   1   8         82.88         83.06        10.48 o                         
  12   1   8       3159.42       3000.55        67.90 o                         
  13   1   8        941.71        920.50        35.86 o                         
  14   1   8        486.39        492.43        28.90 o                         
  15   1   8          9.62         13.86        10.32 o                         
  16   1   8        994.00        875.61        43.29 o                         
  17   1   8         10.20         26.90        13.44 o                         
  18   1   8        445.79        390.79        37.71 o                         
  19   1   8        640.64        563.29        52.80 o                         
 -20   2   8         92.54        111.82        29.63 o                         
 -19   2   8        707.06        698.04        47.75 o                         
 -18   2   8        684.25        677.99        35.27 o                         
 -17   2   8       3552.83       3726.63        87.16 o                         
 -16   2   8       9899.75       9980.93       154.18 o                         
 -15   2   8         11.21         12.78         8.23 o                         
 -14   2   8      11531.39      11738.07       158.00 o                         
 -13   2   8       8964.87       9162.32       146.84 o                         
 -12   2   8        292.22        332.03        18.28 o                         
 -11   2   8      13811.42      13592.14       151.45 o                         
 -10   2   8        248.88        234.43        16.74 o                         
  -9   2   8        457.00        470.40        18.13 o                         
  -8   2   8       4897.78       4921.16        69.29 o                         
  -7   2   8       3990.54       4062.31        55.45 o                         
  -6   2   8        457.70        444.10        18.43 o                         
  -5   2   8      29188.17      28281.82       264.82 o                         
  -4   2   8       5722.04       5379.99        64.19 o                         
  -3   2   8      46227.16      46029.08       429.71 o                         
  -2   2   8      46556.55      45419.09       423.48 o                         
  -1   2   8        313.44        302.59        12.09 o                         
   0   2   8       7577.37       7575.04        94.81 o                         
   1   2   8      12127.02      12206.62       143.10 o                         
   2   2   8       3840.68       4074.89        56.24 o                         
   3   2   8       4854.95       5054.63        70.38 o                         
   4   2   8       5722.60       5685.18        81.73 o                         
   5   2   8         30.85         26.00         5.45 o                         
   6   2   8      18387.21      18013.78       200.90 o                         
   7   2   8      10034.56      10123.64       118.28 o                         
   8   2   8        246.43        255.45        14.03 o                         
   9   2   8      10289.93      10381.18       131.94 o                         
  10   2   8       6078.40       6097.56        92.16 o                         
  11   2   8       8624.57       8555.02       130.69 o                         
  12   2   8       5704.80       5704.77       112.51 o                         
  13   2   8         88.22         88.89        14.10 o                         
  14   2   8          5.62        -10.18        10.18 o                         
  15   2   8       1638.61       1660.75        58.35 o                         
  16   2   8        249.55        178.55        22.40 o                         
  17   2   8        105.78         87.84        21.96 o                         
  18   2   8       2751.68       2850.94       132.61 o                         
 -18   3   8        414.46        396.16        41.75 o                         
 -17   3   8        799.50        700.97        61.49 o                         
 -16   3   8        468.88        366.08        39.85 o                         
 -15   3   8       2976.72       3139.42        90.53 o                         
 -14   3   8        545.47        641.51        31.75 o                         
 -13   3   8        343.51        343.37        20.92 o                         
 -12   3   8       1736.97       1830.02        41.13 o                         
 -11   3   8       5348.30       5352.23        84.20 o                         
 -10   3   8       2682.14       2627.69        47.55 o                         
  -9   3   8        885.47        906.24        22.44 o                         
  -8   3   8       5923.77       5871.27        81.03 o                         
  -7   3   8       2279.58       2332.85        51.37 o                         
  -6   3   8        187.10        194.82        17.03 o                         
  -5   3   8       5974.05       5931.05        90.13 o                         
  -4   3   8       5374.88       5432.13        85.57 o                         
  -3   3   8       4830.94       4905.05        70.31 o                         
  -2   3   8       1874.78       1817.43        38.67 o                         
  -1   3   8       1784.53       1762.25        40.57 o                         
   0   3   8       6868.18       6671.38        88.36 o                         
   1   3   8       2699.34       2644.13        45.91 o                         
   2   3   8       1217.48       1178.37        25.23 o                         
   3   3   8       8046.73       8081.26        92.37 o                         
   4   3   8      11859.81      12079.13       133.84 o                         
   5   3   8        422.69        434.08        17.34 o                         
   6   3   8         33.94         33.97         6.98 o                         
   7   3   8       3857.39       3880.82        67.46 o                         
   8   3   8       2410.86       2348.26        50.49 o                         
   9   3   8         79.86         66.38         9.34 o                         
  10   3   8         89.71         84.91        11.89 o                         
  11   3   8        453.45        474.08        30.44 o                         
  12   3   8       3793.69       3932.84       106.16 o                         
  13   3   8        842.87        842.44        45.82 o                         
  14   3   8        444.29        509.83        45.35 o                         
  15   3   8       1095.50       1125.36        65.14 o                         
  16   3   8       1169.81       1092.96        66.45 o                         
  17   3   8        128.39         26.03        26.55 o                         
 -16   4   8       2327.12       2396.31       143.13 o                         
 -15   4   8        463.09        380.24        41.55 o                         
 -14   4   8       1141.56       1187.98        65.15 o                         
 -13   4   8       1302.73       1277.59        65.49 o                         
 -12   4   8       1618.89       1490.27        65.67 o                         
 -11   4   8       2054.70       2047.83        67.64 o                         
 -10   4   8        767.68        794.76        48.04 o                         
  -9   4   8       3264.25       3190.13        77.63 o                         
  -8   4   8         86.07         76.59        13.34 o                         
  -7   4   8       4737.51       4824.02        97.36 o                         
  -6   4   8        989.55        982.61        38.17 o                         
  -5   4   8       5253.99       5247.75       101.07 o                         
  -4   4   8        644.52        691.52        29.15 o                         
  -3   4   8       1667.74       1706.61        42.88 o                         
  -2   4   8       5399.59       5639.92       101.55 o                         
  -1   4   8        370.05        361.68        19.21 o                         
   0   4   8       2620.47       2587.33        52.27 o                         
   1   4   8         34.23         13.40         6.64 o                         
   2   4   8       6615.26       6489.68       120.04 o                         
   3   4   8        649.02        650.16        24.94 o                         
   4   4   8        910.82        938.65        30.61 o                         
   5   4   8       2460.39       2442.24        52.39 o                         
   6   4   8       3277.14       3347.29        73.19 o                         
   7   4   8       3772.16       3842.48        71.84 o                         
   8   4   8        388.21        432.02        30.70 o                         
   9   4   8       3987.84       4134.94        84.82 o                         
  10   4   8        273.75        292.22        26.17 o                         
  11   4   8       2917.62       3021.13        93.06 o                         
  12   4   8       1772.88       1949.30        68.84 o                         
  13   4   8       1024.71        930.04        56.93 o                         
  14   4   8        979.28       1070.83        68.66 o                         
 -12   5   8        262.62        250.31        33.47 o                         
 -11   5   8       1703.36       1810.50        82.78 o                         
 -10   5   8       1190.06       1294.67        68.96 o                         
  -9   5   8        258.03        222.40        26.45 o                         
  -8   5   8       1420.93       1491.25        63.70 o                         
  -7   5   8        938.38        847.93        44.75 o                         
  -6   5   8         92.46         51.38        16.01 o                         
  -5   5   8       1388.10       1487.55        61.82 o                         
  -4   5   8        540.12        508.33        40.20 o                         
  -3   5   8        140.60        104.64        19.62 o                         
  -2   5   8        381.74        449.96        26.94 o                         
  -1   5   8         43.04         50.19        13.73 o                         
   0   5   8       1863.47       1822.54        50.02 o                         
   1   5   8        629.82        661.01        58.33 o                         
   2   5   8        953.41        935.41        51.99 o                         
   3   5   8       2416.30       2620.88        90.53 o                         
   4   5   8       3961.12       4047.41        93.19 o                         
   5   5   8         11.94        -10.66        10.66 o                         
   6   5   8          7.63         26.57        13.01 o                         
   7   5   8        582.43        530.27        50.89 o                         
   8   5   8       1192.47       1035.20        62.48 o                         
   9   5   8         28.26         -4.39        18.88 o                         
  10   5   8         22.81        -23.18        23.18 o                         
  -4   6   8        329.14        349.14        62.33 o                         
  -3   6   8        125.83         78.79        33.05 o                         
  -2   6   8        434.95        383.47        54.73 o                         
  -1   6   8        423.11        269.67        39.32 o                         
   0   6   8       2263.40       2365.69       100.86 o                         
   1   6   8        197.15         62.17        28.36 o                         
   2   6   8       2668.24       2646.04       138.50 o                         
 -21   1   9       7570.88       7650.32       168.35 o                         
 -20   1   9       2520.08       2359.93        76.10 o                         
 -19   1   9        566.13        481.10        40.68 o                         
 -18   1   9       1892.24       1953.11        70.41 o                         
 -17   1   9       1277.84       1251.34        48.79 o                         
 -16   1   9        207.20        165.17        19.54 o                         
 -15   1   9       1493.16       1483.80        54.58 o                         
 -14   1   9       8615.52       8663.86       130.15 o                         
 -13   1   9       4251.22       4397.60        82.89 o                         
 -12   1   9      29234.97      29245.97       336.64 o                         
 -11   1   9       2291.89       2297.77        46.09 o                         
 -10   1   9      13548.69      13707.08       152.22 o                         
  -9   1   9      34441.80      34118.30       321.51 o                         
  -8   1   9       5652.03       5756.01        83.33 o                         
  -7   1   9      21123.87      20837.63       212.62 o                         
  -6   1   9       1488.28       1412.28        30.79 o                         
  -5   1   9       1295.40       1416.78        27.25 o                         
  -4   1   9      12182.78      12695.92       132.77 o                         
  -3   1   9       7794.98       7816.26        90.33 o                         
  -2   1   9        573.61        537.17        17.02 o                         
  -1   1   9      36497.50      36410.49       431.53 o                         
   0   1   9      46447.68      46512.09       545.43 o                         
   1   1   9       2717.27       2435.33        36.45 o                         
   2   1   9      53669.80      50634.25       547.90 o                         
   3   1   9       8500.62       8354.53       108.38 o                         
   4   1   9       5934.42       6147.79        83.41 o                         
   5   1   9      11480.55      11286.50       175.46 o                         
   6   1   9        107.10        152.01        11.52 o                         
   7   1   9         99.25        118.97        11.65 o                         
   8   1   9      10473.20      10641.69       147.60 o                         
   9   1   9       5371.69       5544.17       100.27 o                         
  10   1   9       9331.34       9793.68       140.78 o                         
  11   1   9      18019.71      18330.06       233.72 o                         
  12   1   9        416.72        438.44        24.16 o                         
  13   1   9       7767.36       7895.47       140.47 o                         
  14   1   9       9948.58       9766.94       194.77 o                         
  15   1   9         65.12         70.82        13.94 o                         
  16   1   9       2378.49       2244.99        83.51 o                         
  17   1   9         17.63         -7.67        12.21 o                         
  18   1   9          8.55        -19.58        19.58 o                         
  19   1   9        498.78        484.01        47.29 o                         
 -20   2   9         34.57         -1.77        17.63 o                         
 -19   2   9       1416.73       1481.99        74.43 o                         
 -18   2   9       1434.89       1567.96        55.74 o                         
 -17   2   9        242.22        158.58        27.59 o                         
 -16   2   9         92.78         63.31        12.81 o                         
 -15   2   9       3340.92       3393.24        75.22 o                         
 -14   2   9        852.83        856.02        30.43 o                         
 -13   2   9         13.92         14.08         7.45 o                         
 -12   2   9        606.25        611.94        24.89 o                         
 -11   2   9       4577.90       4706.31        72.84 o                         
 -10   2   9       7412.28       7581.68        99.45 o                         
  -9   2   9         31.06         12.82         5.46 o                         
  -8   2   9         42.47         47.49         6.64 o                         
  -7   2   9       1598.49       1605.03        31.42 o                         
  -6   2   9       5681.16       5586.08        71.29 o                         
  -5   2   9       1650.62       1627.33        31.33 o                         
  -4   2   9      13446.28      13765.15       139.52 o                         
  -3   2   9       9160.48       9327.53       105.22 o                         
  -2   2   9       3289.84       3368.38        48.23 o                         
  -1   2   9          1.19          5.29         3.15 o                         
   0   2   9       7230.37       7741.14        91.40 o                         
   1   2   9        311.15        366.28        13.78 o                         
   2   2   9       8306.31       8557.27       111.06 o                         
   3   2   9        117.46         93.81         9.06 o                         
   4   2   9       3171.73       3146.62        54.84 o                         
   5   2   9       4022.01       4000.80        65.86 o                         
   6   2   9        566.23        538.10        16.90 o                         
   7   2   9         53.09         44.99         6.30 o                         
   8   2   9      10164.35      10200.46       128.58 o                         
   9   2   9       1397.06       1502.01        36.64 o                         
  10   2   9        972.37        944.91        29.69 o                         
  11   2   9       1434.82       1370.57        40.22 o                         
  12   2   9       2489.17       2602.64        74.52 o                         
  13   2   9        165.05        171.78        23.37 o                         
  14   2   9         63.62         39.87        13.40 o                         
  15   2   9          3.99         -0.36        11.87 o                         
  16   2   9       1091.31       1048.34        49.84 o                         
  17   2   9        842.78        833.97        53.56 o                         
  18   2   9         31.45         35.29        25.16 o                         
 -18   3   9       1202.74       1292.45        66.78 o                         
 -17   3   9        131.37        130.81        21.61 o                         
 -16   3   9        536.42        559.90        38.16 o                         
 -15   3   9        678.84        664.15        33.88 o                         
 -14   3   9       5122.31       5047.65       103.91 o                         
 -13   3   9        777.43        832.00        31.96 o                         
 -12   3   9       7836.27       7942.86       109.80 o                         
 -11   3   9        614.08        667.71        23.82 o                         
 -10   3   9       3890.52       4015.60        64.98 o                         
  -9   3   9      11373.81      11163.59       130.51 o                         
  -8   3   9         60.89         56.09         5.83 o                         
  -7   3   9       7234.60       7367.79        99.74 o                         
  -6   3   9         90.23         94.58         9.09 o                         
  -5   3   9      11118.08      11060.38       143.72 o                         
  -4   3   9         88.68         72.12         8.16 o                         
  -3   3   9       3048.28       3004.65        51.02 o                         
  -2   3   9       1809.05       1828.49        34.25 o                         
  -1   3   9       9895.87       9811.44       115.36 o                         
   0   3   9      13097.51      13024.09       151.76 o                         
   1   3   9       1366.34       1284.46        27.58 o                         
   2   3   9      20841.79      20545.10       219.13 o                         
   3   3   9        447.27        494.97        17.64 o                         
   4   3   9       4049.84       4164.94        61.54 o                         
   5   3   9        652.37        626.21        22.69 o                         
   6   3   9        190.54        211.74        14.63 o                         
   7   3   9       1609.20       1634.37        39.68 o                         
   8   3   9       1338.45       1316.26        38.12 o                         
   9   3   9       1496.42       1422.11        40.58 o                         
  10   3   9       1299.17       1362.55        47.77 o                         
  11   3   9       6027.64       6457.93       136.17 o                         
  12   3   9        195.84        193.07        27.07 o                         
  13   3   9       2183.78       2293.44        87.37 o                         
  14   3   9       4232.56       4472.64       130.62 o                         
  15   3   9       1115.13       1156.39        68.37 o                         
  16   3   9       1860.98       1931.62        95.74 o                         
 -16   4   9        156.30         90.78        28.44 o                         
 -15   4   9       3452.58       3307.90       112.51 o                         
 -14   4   9       2182.21       2246.35        89.49 o                         
 -13   4   9        276.91        210.53        36.68 o                         
 -12   4   9          3.30         -3.23        13.89 o                         
 -11   4   9       1752.12       1808.89        67.62 o                         
 -10   4   9       1455.85       1473.19        67.39 o                         
  -9   4   9         11.84         31.03        12.50 o                         
  -8   4   9        266.72        296.12        34.22 o                         
  -7   4   9       5089.63       5109.03       101.94 o                         
  -6   4   9       7302.35       7384.79       127.92 o                         
  -5   4   9        156.25        128.11        17.94 o                         
  -4   4   9       3307.66       3260.09        69.10 o                         
  -3   4   9       1809.07       1804.43        46.54 o                         
  -2   4   9       1016.51       1019.88        33.14 o                         
  -1   4   9       1870.49       1823.18        45.28 o                         
   0   4   9       6247.75       6238.52       101.82 o                         
   1   4   9       2074.52       1978.99        45.26 o                         
   2   4   9        708.96        652.19        25.50 o                         
   3   4   9         95.00         75.54         9.29 o                         
   4   4   9       2500.03       2482.87        53.98 o                         
   5   4   9       1745.36       1724.37        49.57 o                         
   6   4   9       1536.26       1436.79        36.70 o                         
   7   4   9        379.55        387.87        22.52 o                         
   8   4   9       5129.93       5245.10       102.58 o                         
   9   4   9        463.45        423.54        30.13 o                         
  10   4   9         19.74        -10.80        10.80 o                         
  11   4   9        602.18        580.59        39.37 o                         
  12   4   9       1498.36       1561.65        67.07 o                         
  13   4   9         48.41         12.10        20.42 o                         
  14   4   9         22.67          6.40        23.07 o                         
 -12   5   9       1019.58       1100.10        72.70 o                         
 -11   5   9        962.93        885.54        65.63 o                         
 -10   5   9       1473.28       1518.50        82.19 o                         
  -9   5   9         53.00         43.06        18.68 o                         
  -8   5   9        779.99        796.93        45.05 o                         
  -7   5   9       2308.61       2355.57        89.84 o                         
  -6   5   9        124.28         93.71        17.48 o                         
  -5   5   9       3601.60       3787.49        92.46 o                         
  -4   5   9        746.33        788.98        39.89 o                         
  -3   5   9       2884.99       2934.81        77.87 o                         
  -2   5   9        580.96        518.69        36.22 o                         
  -1   5   9        787.33        790.03        33.66 o                         
   0   5   9       1965.14       2037.27        66.86 o                         
   1   5   9        417.77        334.44        21.76 o                         
   2   5   9       1777.82       1716.67        48.26 o                         
   3   5   9        266.58        174.55        27.34 o                         
   4   5   9       3941.28       3735.61        81.78 o                         
   5   5   9       1194.21       1164.73        46.44 o                         
   6   5   9       1971.94       1888.50        66.96 o                         
   7   5   9       2065.61       2030.26       125.76 o                         
   8   5   9         52.85         20.57        24.57 o                         
   9   5   9        813.59        739.57        63.53 o                         
  10   5   9         39.89         -3.72        30.42 o                         
  -2   6   9        538.42        438.88        87.57 o                         
  -1   6   9        212.17        123.11        39.72 o                         
   0   6   9        245.29        289.04        67.99 o                         
 -21   0  10        715.18        696.03        60.70 o                         
 -20   0  10       1061.17       1024.08        68.97 o                         
 -19   0  10       9337.69       9707.21       281.63 o                         
 -18   0  10       1617.23       1591.02        87.11 o                         
 -17   0  10      10454.23      10918.62       271.36 o                         
 -16   0  10      16112.06      16073.53       356.09 o                         
 -15   0  10       1417.39       1248.19        67.13 o                         
 -14   0  10        611.02        535.87        40.20 o                         
 -13   0  10        759.19        769.03        38.87 o                         
 -12   0  10        114.79         73.78        13.92 o                         
 -11   0  10       5346.24       5237.47       118.61 o                         
 -10   0  10      15488.49      15591.84       316.31 o                         
  -9   0  10       2257.29       2431.26        62.69 o                         
  -8   0  10      49790.98      47931.09       913.80 o                         
  -7   0  10      36633.64      36715.61       537.56 o                         
  -6   0  10      11494.98      11968.14       236.16 o                         
  -5   0  10      88806.38      89619.09      1072.50 o                         
  -4   0  10      25911.30      25160.64       384.72 o                         
  -3   0  10      21911.84      21471.24       303.69 o                         
  -2   0  10       4381.47       4088.36        78.49 o                         
  -1   0  10       2305.94       2414.69        55.47 o                         
   0   0  10      12612.97      13121.51       315.97 o                         
   1   0  10      22829.46      22769.39       411.15 o                         
   2   0  10       2147.00       2357.23        68.74 o                         
   3   0  10      13004.89      12950.23       377.53 o                         
   4   0  10      62738.30      62196.62       981.43 o                         
   5   0  10       4810.08       5225.72       101.36 o                         
   6   0  10      40149.17      40347.85       580.35 o                         
   7   0  10      13153.69      12859.56       231.65 o                         
   8   0  10        269.22        294.71        20.19 o                         
   9   0  10       2820.50       2643.59        67.40 o                         
  10   0  10       3846.56       3780.59        86.25 o                         
  11   0  10        253.33        246.28        27.31 o                         
  12   0  10       1385.24       1575.89        77.05 o                         
  13   0  10      12127.67      13057.65       330.27 o                         
  14   0  10       3370.15       3477.29       133.03 o                         
  15   0  10      10111.76      10388.59       286.27 o                         
  16   0  10       1093.52       1038.64        74.02 o                         
  17   0  10       1458.65       1647.54        94.84 o                         
  18   0  10       4193.78       4021.01       163.09 o                         
  19   0  10        414.22        333.42        51.89 o                         
 -21   1  10         98.07        127.93        41.20 o                         
 -20   1  10        373.13        370.45        42.40 o                         
 -19   1  10        456.36        389.80        31.80 o                         
 -18   1  10         56.78         52.31        14.82 o                         
 -17   1  10        146.93        121.67        16.62 o                         
 -16   1  10         89.50         51.01        11.99 o                         
 -15   1  10        259.98        314.24        24.39 o                         
 -14   1  10       3593.31       3555.32        75.35 o                         
 -13   1  10        183.53        237.72        16.99 o                         
 -12   1  10       1489.88       1551.47        38.63 o                         
 -11   1  10       3599.99       3596.70        59.20 o                         
 -10   1  10        328.74        331.18        15.75 o                         
  -9   1  10         45.21         51.05         7.68 o                         
  -8   1  10         43.42         28.30         5.72 o                         
  -7   1  10        489.98        495.33        18.08 o                         
  -6   1  10       4587.49       4677.56        70.89 o                         
  -5   1  10          7.47         13.36         3.74 o                         
  -4   1  10        123.87        147.91         7.89 o                         
  -3   1  10       1211.91       1357.69        27.15 o                         
  -2   1  10       5112.37       5339.42        67.19 o                         
  -1   1  10       1431.34       1438.09        27.85 o                         
   0   1  10         15.68         14.10         3.77 o                         
   1   1  10       8619.35       9078.84       116.82 o                         
   2   1  10       2418.29       2453.88        43.91 o                         
   3   1  10        345.53        464.19        16.83 o                         
   4   1  10       4924.09       5106.80        74.61 o                         
   5   1  10        430.70        417.13        17.15 o                         
   6   1  10       1130.18       1143.75        30.07 o                         
   7   1  10        501.92        554.73        22.54 o                         
   8   1  10        355.12        389.07        20.16 o                         
   9   1  10       1021.29        997.46        32.77 o                         
  10   1  10        237.56        233.91        16.90 o                         
  11   1  10        104.02         93.61        13.12 o                         
  12   1  10        718.98        719.19        35.41 o                         
  13   1  10       1069.59        992.38        60.73 o                         
  14   1  10        159.86        157.42        22.81 o                         
  15   1  10        203.28        170.15        26.47 o                         
  16   1  10         44.03         32.80        14.40 o                         
  17   1  10         22.84         33.57        18.97 o                         
  18   1  10         28.02          6.49        17.77 o                         
 -20   2  10        904.87        973.85        62.07 o                         
 -19   2  10       6055.35       6128.22       143.41 o                         
 -18   2  10       2493.94       2546.67        78.80 o                         
 -17   2  10       6249.93       6252.84       133.63 o                         
 -16   2  10       4916.86       5054.58       113.59 o                         
 -15   2  10         49.18         56.22        13.07 o                         
 -14   2  10       3509.40       3532.84        74.92 o                         
 -13   2  10        170.74        125.18        12.83 o                         
 -12   2  10        758.95        814.57        29.39 o                         
 -11   2  10        743.67        710.24        25.54 o                         
 -10   2  10       9224.09       9523.24       115.00 o                         
  -9   2  10        212.77        210.10        14.15 o                         
  -8   2  10      28742.65      28433.52       285.53 o                         
  -7   2  10       9328.87       9095.72       105.77 o                         
  -6   2  10       1335.54       1291.87        29.06 o                         
  -5   2  10      22758.79      22726.71       221.84 o                         
  -4   2  10       6910.59       6802.55        82.48 o                         
  -3   2  10       3940.81       3879.35        53.25 o                         
  -2   2  10       3959.00       3862.32        54.65 o                         
  -1   2  10       9878.09      10147.58       124.45 o                         
   0   2  10       4114.20       4263.20        60.62 o                         
   1   2  10       7111.37       7146.21        94.69 o                         
   2   2  10       1856.54       1990.40        39.69 o                         
   3   2  10       7326.53       7286.47       109.56 o                         
   4   2  10      40509.78      40322.36       453.84 o                         
   5   2  10        304.00        350.40        17.87 o                         
   6   2  10      27019.51      27559.33       291.27 o                         
   7   2  10       7365.41       7382.51        97.59 o                         
   8   2  10       1225.27       1239.92        33.11 o                         
   9   2  10       1092.28       1146.94        34.34 o                         
  10   2  10         36.54         28.67         8.65 o                         
  11   2  10        877.50        825.13        37.82 o                         
  12   2  10       1447.65       1532.23        47.44 o                         
  13   2  10       2936.82       2927.33        88.39 o                         
  14   2  10        163.10        234.42        27.31 o                         
  15   2  10       7409.94       7684.52       155.54 o                         
  16   2  10        793.35        761.41        44.54 o                         
  17   2  10       1275.66       1336.75        73.45 o                         
  18   2  10       3041.76       3103.86       134.58 o                         
 -18   3  10        619.15        607.99        46.89 o                         
 -17   3  10        403.79        386.26        33.17 o                         
 -16   3  10        356.06        242.85        23.31 o                         
 -15   3  10        241.06        164.14        18.85 o                         
 -14   3  10       3755.51       3643.04        79.61 o                         
 -13   3  10        795.40        836.04        34.02 o                         
 -12   3  10        180.10        184.66        15.25 o                         
 -11   3  10       4952.70       4775.95       110.68 o                         
 -10   3  10       4568.43       4676.92        72.50 o                         
  -9   3  10        263.06        314.38        16.04 o                         
  -8   3  10         68.89         45.01         5.98 o                         
  -7   3  10       2395.10       2376.24        49.26 o                         
  -6   3  10       5514.80       5582.97        80.28 o                         
  -5   3  10         21.23         27.78         5.61 o                         
  -4   3  10        626.27        635.74        18.22 o                         
  -3   3  10       1121.29       1119.50        25.47 o                         
  -2   3  10       6981.78       6918.98        89.36 o                         
  -1   3  10         39.79         18.42         6.02 o                         
   0   3  10        707.29        695.04        20.91 o                         
   1   3  10       2585.44       2628.59        45.37 o                         
   2   3  10       7254.78       7234.13        93.34 o                         
   3   3  10         64.56         73.34         7.92 o                         
   4   3  10       1485.09       1525.93        33.80 o                         
   5   3  10         65.28         55.85         8.74 o                         
   6   3  10       3684.39       3681.23        64.39 o                         
   7   3  10       1824.08       1765.72        45.10 o                         
   8   3  10        960.79        991.86        34.26 o                         
   9   3  10       1165.99       1252.26        38.83 o                         
  10   3  10       3122.07       3228.18        77.93 o                         
  11   3  10        426.70        355.63        28.74 o                         
  12   3  10       1660.95       1797.42        62.06 o                         
  13   3  10       1666.48       1673.93        74.62 o                         
  14   3  10        115.77         73.92        21.91 o                         
  15   3  10          1.83         -5.97        21.26 o                         
  16   3  10        644.92        707.86        71.08 o                         
 -16   4  10        797.22        692.70        71.38 o                         
 -15   4  10        589.56        426.71        77.92 o                         
 -14   4  10       1046.38        988.25        74.37 o                         
 -13   4  10        193.64        150.37        23.94 o                         
 -12   4  10       2727.77       2710.54        95.05 o                         
 -11   4  10         16.30         35.50        24.02 o                         
 -10   4  10       4744.82       4723.66       109.10 o                         
  -9   4  10        358.56        367.36        41.12 o                         
  -8   4  10       4179.32       4348.96        97.28 o                         
  -7   4  10       2739.33       2869.17        72.59 o                         
  -6   4  10        331.54        416.55        25.71 o                         
  -5   4  10       5126.66       5084.04        97.77 o                         
  -4   4  10         15.29          7.04         8.12 o                         
  -3   4  10       5804.75       5893.30       106.61 o                         
  -2   4  10        891.99        917.24        32.16 o                         
  -1   4  10       2119.13       2075.27        48.32 o                         
   0   4  10       1329.57       1337.74        37.62 o                         
   1   4  10        971.89        953.91        30.41 o                         
   2   4  10       1828.50       1854.30        43.90 o                         
   3   4  10        905.70        878.41        30.18 o                         
   4   4  10       4926.29       4891.51        91.33 o                         
   5   4  10        330.70        269.31        18.85 o                         
   6   4  10       4068.73       4103.41        81.18 o                         
   7   4  10        657.10        769.09        35.65 o                         
   8   4  10       4520.95       4374.41        91.67 o                         
   9   4  10       1408.97       1373.32        45.00 o                         
  10   4  10        156.40        123.22        18.40 o                         
  11   4  10       1713.40       1703.40        58.58 o                         
  12   4  10         64.01         37.42        26.74 o                         
  13   4  10        517.56        462.84        49.43 o                         
 -12   5  10        130.16         35.22        40.31 o                         
 -11   5  10       1203.27       1150.67        74.76 o                         
 -10   5  10       1768.68       1825.09        82.11 o                         
  -9   5  10          0.60         25.92        21.71 o                         
  -8   5  10          0.73        -15.97        15.97 o                         
  -7   5  10        740.32        799.15        60.03 o                         
  -6   5  10        802.66        777.41        59.32 o                         
  -5   5  10         77.82         39.53        16.91 o                         
  -4   5  10        300.21        295.15        49.52 o                         
  -3   5  10        775.63        814.34        46.88 o                         
  -2   5  10       4129.06       4225.48        98.04 o                         
  -1   5  10        261.16        232.91        29.78 o                         
   0   5  10        865.85        938.00        43.14 o                         
   1   5  10       1347.68       1398.98        43.76 o                         
   2   5  10       1524.35       1517.03        60.12 o                         
   3   5  10         10.10          0.73        11.37 o                         
   4   5  10       1662.70       1712.54        61.27 o                         
   5   5  10         20.26         12.88        14.85 o                         
   6   5  10         71.82         -4.50        21.06 o                         
   7   5  10        241.47        196.56        30.88 o                         
   8   5  10        956.00        958.61        59.00 o                         
   9   5  10        428.41        399.62        47.67 o                         
 -21   1  11       1736.19       1777.25       107.79 o                         
 -20   1  11         80.60         28.08        22.28 o                         
 -19   1  11         85.57         76.78        19.55 o                         
 -18   1  11       4365.35       4311.19       103.56 o                         
 -17   1  11       3118.97       3190.58        85.55 o                         
 -16   1  11        580.96        587.41        39.90 o                         
 -15   1  11      13043.33      13261.20       269.98 o                         
 -14   1  11      17328.41      17086.03       249.27 o                         
 -13   1  11       8082.78       8193.88       123.20 o                         
 -12   1  11      28598.23      28324.21       311.93 o                         
 -11   1  11       1071.98       1067.84        29.07 o                         
 -10   1  11        999.71       1049.24        30.26 o                         
  -9   1  11        233.59        218.87        13.67 o                         
  -8   1  11         13.03          7.82         4.64 o                         
  -7   1  11        306.47        285.95        14.42 o                         
  -6   1  11      18298.22      17701.81       186.30 o                         
  -5   1  11       5711.36       5815.04        79.10 o                         
  -4   1  11      30884.07      30436.43       291.14 o                         
  -3   1  11      49572.55      49201.23       484.87 o                         
  -2   1  11         12.57         32.89         5.14 o                         
  -1   1  11      28391.23      27636.16       284.80 o                         
   0   1  11      45214.72      45951.80       510.20 o                         
   1   1  11       1093.13       1093.73        26.35 o                         
   2   1  11       3614.77       3299.42        53.82 o                         
   3   1  11       1741.15       1678.19        35.58 o                         
   4   1  11        511.75        563.10        20.23 o                         
   5   1  11      13349.68      13653.38       185.27 o                         
   6   1  11       4344.97       4718.46        74.14 o                         
   7   1  11       1164.13       1223.44        35.22 o                         
   8   1  11      36608.32      36103.93       468.24 o                         
   9   1  11       2701.37       2670.40        58.84 o                         
  10   1  11      11460.30      11501.80       173.67 o                         
  11   1  11       6894.70       6824.67       126.25 o                         
  12   1  11        352.55        335.32        26.54 o                         
  13   1  11        245.94        244.12        24.52 o                         
  14   1  11        187.71        198.64        21.89 o                         
  15   1  11        395.63        421.96        30.12 o                         
  16   1  11        119.65        124.38        21.67 o                         
  17   1  11       4345.71       4193.31       165.16 o                         
  18   1  11          9.38         -2.11        18.98 o                         
 -20   2  11        873.38        716.63        59.25 o                         
 -19   2  11        147.27        125.52        25.05 o                         
 -18   2  11        585.66        558.52        42.07 o                         
 -17   2  11        939.43       1036.35        46.44 o                         
 -16   2  11       1885.99       2061.47        67.70 o                         
 -15   2  11        267.97        247.76        22.17 o                         
 -14   2  11        798.01        887.15        37.66 o                         
 -13   2  11       1318.26       1353.85        39.85 o                         
 -12   2  11        761.95        805.84        29.17 o                         
 -11   2  11        286.19        263.88        18.90 o                         
 -10   2  11       4079.92       4021.14        63.96 o                         
  -9   2  11       2632.39       2847.58        50.32 o                         
  -8   2  11       2059.23       1999.92        40.12 o                         
  -7   2  11        493.42        529.52        19.72 o                         
  -6   2  11       8069.29       8017.43        99.00 o                         
  -5   2  11       3477.04       3597.85        53.20 o                         
  -4   2  11        466.06        512.74        16.18 o                         
  -3   2  11        121.44        107.81         6.92 o                         
  -2   2  11       1499.42       1301.77        23.00 o                         
  -1   2  11       5525.94       5640.27        73.55 o                         
   0   2  11          7.20         21.22         4.39 o                         
   1   2  11       1201.15       1254.92        32.74 o                         
   2   2  11       7233.27       7206.13       104.48 o                         
   3   2  11       4759.15       4874.42        86.25 o                         
   4   2  11       1303.21       1357.17        45.36 o                         
   5   2  11        958.37        921.84        23.67 o                         
   6   2  11       3390.82       3319.46        54.49 o                         
   7   2  11       1047.76       1056.94        27.78 o                         
   8   2  11        604.16        603.77        21.15 o                         
   9   2  11        376.02        347.14        20.48 o                         
  10   2  11        572.85        539.07        29.52 o                         
  11   2  11       3080.26       3171.51        70.89 o                         
  12   2  11         23.11         18.48         9.04 o                         
  13   2  11         38.75         38.51        12.62 o                         
  14   2  11       1376.32       1328.45        53.88 o                         
  15   2  11        649.37        639.24        57.93 o                         
  16   2  11        220.04        178.60        26.63 o                         
  17   2  11       1113.94       1064.82        93.37 o                         
 -18   3  11        992.84        900.66        56.31 o                         
 -17   3  11       2621.04       2397.88        72.62 o                         
 -16   3  11         61.07         33.71        16.16 o                         
 -15   3  11       2609.19       2729.73        73.54 o                         
 -14   3  11       4979.16       5027.35        97.77 o                         
 -13   3  11       1312.12       1333.02        45.04 o                         
 -12   3  11       7421.26       7516.22       111.90 o                         
 -11   3  11         52.37         57.78        10.28 o                         
 -10   3  11       1440.19       1411.11        34.16 o                         
  -9   3  11        271.10        239.34        18.96 o                         
  -8   3  11       3549.47       3610.36        55.56 o                         
  -7   3  11          3.47          7.69         5.63 o                         
  -6   3  11       4039.31       4123.66        66.42 o                         
  -5   3  11       3219.63       3365.98        56.05 o                         
  -4   3  11      16992.30      16875.21       170.16 o                         
  -3   3  11      17161.33      17314.80       178.74 o                         
  -2   3  11          5.54          7.21         4.75 o                         
  -1   3  11      10039.85      10064.14       121.17 o                         
   0   3  11         75.30         83.06         8.46 o                         
   1   3  11       5476.81       5529.68        76.86 o                         
   2   3  11       7298.92       7320.13       101.26 o                         
   3   3  11        277.50        222.45        18.38 o                         
   4   3  11        779.10        760.53        26.51 o                         
   5   3  11       2990.44       2969.46        63.48 o                         
   6   3  11       4517.18       4603.00        82.47 o                         
   7   3  11          5.64         21.43         9.57 o                         
   8   3  11       7717.04       7932.83       121.23 o                         
   9   3  11       1214.37       1197.03        39.40 o                         
  10   3  11       4361.10       4583.59       105.42 o                         
  11   3  11       4794.19       4926.23       112.24 o                         
  12   3  11        251.44        262.21        32.44 o                         
  13   3  11        985.84       1041.51        60.01 o                         
  14   3  11          6.35          8.66        18.34 o                         
  15   3  11        822.12        810.76        58.48 o                         
  16   3  11         11.41         32.98        25.45 o                         
 -16   4  11        896.81        995.33        75.78 o                         
 -15   4  11        109.86         29.64        22.74 o                         
 -14   4  11        472.02        396.78        70.03 o                         
 -13   4  11        206.88        181.69        27.40 o                         
 -12   4  11       2419.51       2489.75        91.80 o                         
 -11   4  11          1.87         -0.77        22.22 o                         
 -10   4  11       2471.71       2656.84        80.72 o                         
  -9   4  11       1476.17       1612.64        67.40 o                         
  -8   4  11       1374.17       1295.00        51.94 o                         
  -7   4  11        240.10        273.91        25.48 o                         
  -6   4  11       5881.86       6057.97       115.13 o                         
  -5   4  11        670.44        663.53        31.72 o                         
  -4   4  11        585.66        563.72        32.37 o                         
  -3   4  11        221.02        255.40        30.21 o                         
  -2   4  11       2105.43       2143.85        54.36 o                         
  -1   4  11       1571.65       1525.84        42.29 o                         
   0   4  11       2012.12       1921.18        47.29 o                         
   1   4  11         48.03         29.36         8.64 o                         
   2   4  11       4206.38       4227.01        76.82 o                         
   3   4  11       2920.38       2901.25        67.24 o                         
   4   4  11        130.37        133.80        13.14 o                         
   5   4  11       2208.52       2315.69        55.11 o                         
   6   4  11       4930.24       5023.89        90.84 o                         
   7   4  11        986.83        895.21        42.33 o                         
   8   4  11        270.91        267.49        23.57 o                         
   9   4  11        177.08        193.34        18.21 o                         
  10   4  11        146.65        111.68        17.63 o                         
  11   4  11       1901.23       1849.66        68.67 o                         
  12   4  11        358.39        321.58        36.56 o                         
  13   4  11        129.11        169.36        29.38 o                         
 -11   5  11        246.07        350.69        83.17 o                         
 -10   5  11       2008.64       2034.78        86.04 o                         
  -9   5  11          7.06         10.28        21.14 o                         
  -8   5  11       3954.96       3834.46       107.35 o                         
  -7   5  11        484.72        576.86        51.78 o                         
  -6   5  11       1007.96       1023.80        52.46 o                         
  -5   5  11       1743.39       1730.44        64.98 o                         
  -4   5  11        125.73         94.48        19.81 o                         
  -3   5  11        982.41       1047.48        54.29 o                         
  -2   5  11        360.41        363.89        35.30 o                         
  -1   5  11       2203.85       2197.45        64.62 o                         
   0   5  11          0.00          1.33        11.84 o                         
   1   5  11       2821.27       2734.98        73.28 o                         
   2   5  11       1164.15       1097.57        41.48 o                         
   3   5  11       1736.23       1644.37        53.03 o                         
   4   5  11       2082.98       2156.20       100.02 o                         
   5   5  11        169.04         76.79        18.64 o                         
   6   5  11       1198.44       1198.67        61.40 o                         
   7   5  11          0.65         16.47        17.40 o                         
   8   5  11        713.99        697.13        84.60 o                         
   9   5  11         30.31          0.07        30.64 o                         
 -21   0  12       2032.82       2049.82       107.89 o                         
 -20   0  12       1430.31       1630.05       117.04 o                         
 -19   0  12       7716.16       7748.38       248.43 o                         
 -18   0  12       2216.50       2358.45        98.89 o                         
 -17   0  12       1172.19       1343.85        75.42 o                         
 -16   0  12          0.39         -2.50        13.19 o                         
 -15   0  12       2688.30       2750.69       120.62 o                         
 -14   0  12       2763.04       2738.75        94.45 o                         
 -13   0  12       2179.33       2233.63        74.88 o                         
 -12   0  12        422.39        441.64        30.96 o                         
 -11   0  12      20019.39      19635.76       313.03 o                         
 -10   0  12      67029.26      66523.85       881.01 o                         
  -9   0  12        267.51        325.50        23.53 o                         
  -8   0  12      21735.51      21611.74       292.26 o                         
  -7   0  12         49.52         54.58         8.95 o                         
  -6   0  12         37.30         29.48         6.97 o                         
  -5   0  12       1360.98       1415.32        41.85 o                         
  -4   0  12        270.42        210.90        15.29 o                         
  -3   0  12       1390.57       1314.73        41.12 o                         
  -2   0  12      47699.37      47506.05       670.43 o                         
  -1   0  12      27748.08      27433.10       398.26 o                         
   0   0  12      10631.71      10224.81       220.13 o                         
   1   0  12      43476.06      41945.35      1072.65 o                         
   2   0  12         48.02        126.01        28.78 o                         
   3   0  12      16466.26      16259.83       324.01 o                         
   4   0  12      36162.47      36392.60       579.47 o                         
   5   0  12       5467.91       5909.32       158.66 o                         
   6   0  12       2704.65       2653.83        66.71 o                         
   7   0  12       3712.59       3769.96        85.67 o                         
   8   0  12      12551.34      12619.04       214.09 o                         
   9   0  12       4805.35       5126.62       108.58 o                         
  10   0  12       8545.96       8674.34       175.07 o                         
  11   0  12         54.12        116.34        23.57 o                         
  12   0  12       9755.38      10072.10       366.25 o                         
  13   0  12      12413.18      12848.98       299.59 o                         
  14   0  12        224.64        244.16        53.49 o                         
  15   0  12       4680.41       4739.11       166.21 o                         
  16   0  12        227.30        203.45        39.05 o                         
  17   0  12         54.98         16.87        55.27 o                         
  18   0  12         63.39        156.12        44.95 o                         
 -21   1  12         86.11         -5.26        88.17 o                         
 -20   1  12        574.09        569.88        47.24 o                         
 -19   1  12        305.13        267.43        47.50 o                         
 -18   1  12         18.49          5.79        13.52 o                         
 -17   1  12        119.53         82.50        17.27 o                         
 -16   1  12        827.32        867.59        43.33 o                         
 -15   1  12          0.67         -7.17         7.71 o                         
 -14   1  12       1179.92       1111.99        46.01 o                         
 -13   1  12        709.41        752.66        29.55 o                         
 -12   1  12       1284.15       1326.74        38.15 o                         
 -11   1  12        397.46        439.19        21.56 o                         
 -10   1  12        693.51        707.15        24.48 o                         
  -9   1  12        195.00        204.81        14.11 o                         
  -8   1  12       1126.07       1127.30        29.48 o                         
  -7   1  12         42.12         31.00         6.01 o                         
  -6   1  12        413.66        392.09        16.42 o                         
  -5   1  12        692.35        755.15        22.61 o                         
  -4   1  12       1318.81       1265.09        28.91 o                         
  -3   1  12        601.20        685.54        20.48 o                         
  -2   1  12       3410.11       3368.61        55.63 o                         
  -1   1  12         56.59         31.72         6.24 o                         
   0   1  12        521.98        563.15        19.92 o                         
   1   1  12        101.80        107.85         9.91 o                         
   2   1  12         56.87         80.55         9.87 o                         
   3   1  12        940.02        843.61        25.84 o                         
   4   1  12       1611.22       1701.98        38.18 o                         
   5   1  12         57.64         43.95         7.60 o                         
   6   1  12       1532.80       1493.56        36.59 o                         
   7   1  12       1852.36       2000.75        44.82 o                         
   8   1  12       1156.80       1179.80        31.10 o                         
   9   1  12        219.46        214.25        17.76 o                         
  10   1  12        309.60        295.40        23.33 o                         
  11   1  12        573.37        577.86        30.56 o                         
  12   1  12          2.45        -14.12        14.12 o                         
  13   1  12        148.67        144.33        25.70 o                         
  14   1  12        166.39        119.47        19.68 o                         
  15   1  12        467.97        564.69        43.23 o                         
  16   1  12        116.59         75.45        19.94 o                         
  17   1  12          7.31         18.85        17.73 o                         
  18   1  12         81.89         27.65        23.05 o                         
 -20   2  12        993.36       1006.33        86.80 o                         
 -19   2  12       3357.92       3285.04        95.96 o                         
 -18   2  12        479.21        425.50        36.61 o                         
 -17   2  12       1009.30       1056.89        50.85 o                         
 -16   2  12         86.29         92.79        16.74 o                         
 -15   2  12       1531.70       1602.81        61.54 o                         
 -14   2  12       2104.72       2191.40        62.79 o                         
 -13   2  12       9079.26       9492.07       135.17 o                         
 -12   2  12       1917.34       1797.70        44.61 o                         
 -11   2  12       8613.63       8754.48       120.75 o                         
 -10   2  12      19262.36      19246.25       210.10 o                         
  -9   2  12        166.91        174.37        12.66 o                         
  -8   2  12      22231.12      22392.78       226.15 o                         
  -7   2  12       3630.97       3667.12        56.75 o                         
  -6   2  12        546.68        551.37        18.83 o                         
  -5   2  12        410.12        375.12        15.08 o                         
  -4   2  12       1098.63       1129.93        27.24 o                         
  -3   2  12       1216.69       1258.73        24.68 o                         
  -2   2  12       8814.09       8573.33        94.22 o                         
  -1   2  12      16151.63      15743.66       160.68 o                         
   0   2  12       7074.58       7028.70        94.58 o                         
   1   2  12      39610.00      40241.08       478.36 o                         
   2   2  12       2312.50       2187.09        54.77 o                         
   3   2  12       2988.64       2791.82        64.12 o                         
   4   2  12      10750.62      10733.42       167.37 o                         
   5   2  12         34.43         33.01         6.24 o                         
   6   2  12       4380.47       4430.41        67.71 o                         
   7   2  12        593.94        590.47        20.79 o                         
   8   2  12        215.88        233.05        14.28 o                         
   9   2  12       4277.61       4403.39        79.67 o                         
  10   2  12       4330.32       4396.05        92.34 o                         
  11   2  12         26.68         44.01        11.16 o                         
  12   2  12       7945.41       8275.20       155.26 o                         
  13   2  12       5526.66       5629.77       121.82 o                         
  14   2  12       1370.47       1382.34        86.23 o                         
  15   2  12       2387.37       2433.16        78.20 o                         
  16   2  12        240.96        159.22        24.45 o                         
  17   2  12        835.44        745.59        52.70 o                         
 -18   3  12         50.72         -8.26        26.70 o                         
 -17   3  12       1853.01       1913.09        65.84 o                         
 -16   3  12       3394.14       3377.12        85.86 o                         
 -15   3  12        596.41        655.35        35.47 o                         
 -14   3  12        242.03        190.89        21.10 o                         
 -13   3  12       1520.13       1552.06        48.95 o                         
 -12   3  12       2733.70       2872.21        64.55 o                         
 -11   3  12        498.53        443.37        22.91 o                         
 -10   3  12        610.88        597.24        28.59 o                         
  -9   3  12        308.42        337.34        18.24 o                         
  -8   3  12       6310.33       6289.06        83.49 o                         
  -7   3  12       2245.00       2168.78        48.05 o                         
  -6   3  12       2284.02       2282.06        47.09 o                         
  -5   3  12       5711.68       5794.10        79.46 o                         
  -4   3  12       5895.01       5973.38        85.51 o                         
  -3   3  12       3444.62       3458.17        55.18 o                         
  -2   3  12      17189.00      17235.37       184.81 o                         
  -1   3  12       4511.13       4479.84        70.70 o                         
   0   3  12       1642.13       1632.17        35.18 o                         
   1   3  12        566.04        545.42        20.70 o                         
   2   3  12       3437.16       3529.22        61.78 o                         
   3   3  12       3749.79       3664.45        65.98 o                         
   4   3  12         63.91         62.90         9.74 o                         
   5   3  12        679.61        654.43        25.44 o                         
   6   3  12       3665.86       3759.70        70.34 o                         
   7   3  12       5021.14       5132.96        89.02 o                         
   8   3  12        202.66        220.36        19.55 o                         
   9   3  12        170.51        160.11        19.42 o                         
  10   3  12       2643.28       2745.13        78.38 o                         
  11   3  12       2231.21       2174.19        67.61 o                         
  12   3  12         40.36          2.15        13.70 o                         
  13   3  12         69.73         31.78        19.28 o                         
  14   3  12        246.79        219.54        44.85 o                         
  15   3  12        854.08        875.47        67.66 o                         
 -15   4  12       2578.43       2640.53       102.24 o                         
 -14   4  12         16.41        -19.72        19.72 o                         
 -13   4  12       2108.08       2198.04        88.81 o                         
 -12   4  12        750.23        688.74        51.86 o                         
 -11   4  12       1229.57       1363.98        67.45 o                         
 -10   4  12       2932.14       3067.49        87.25 o                         
  -9   4  12        176.24        156.88        21.14 o                         
  -8   4  12       4554.02       4727.69       104.33 o                         
  -7   4  12        117.81        101.88        16.25 o                         
  -6   4  12       4045.98       4024.70        87.64 o                         
  -5   4  12       1571.89       1475.49        51.75 o                         
  -4   4  12       1307.50       1413.11        54.01 o                         
  -3   4  12       2440.34       2419.29        65.27 o                         
  -2   4  12       1585.14       1597.09        46.39 o                         
  -1   4  12       5180.52       5216.87        94.84 o                         
   0   4  12        175.03        200.48        20.13 o                         
   1   4  12       4289.30       4296.28        81.98 o                         
   2   4  12         27.86         15.13         8.70 o                         
   3   4  12       3792.11       3850.95        79.59 o                         
   4   4  12       1978.42       1948.59        53.23 o                         
   5   4  12       1678.00       1675.06        45.18 o                         
   6   4  12       2315.64       2347.18        57.48 o                         
   7   4  12        233.12        205.06        24.11 o                         
   8   4  12       2002.19       1913.53        53.26 o                         
   9   4  12         46.24          8.44        15.22 o                         
  10   4  12        751.42        764.95        42.66 o                         
  11   4  12          6.10          7.04        17.90 o                         
  12   4  12       1327.62       1385.55        90.27 o                         
  13   4  12        707.35        744.97        58.74 o                         
 -11   5  12         29.13         -5.20        22.62 o                         
 -10   5  12        172.81         95.43        26.63 o                         
  -9   5  12          7.48         17.33        21.96 o                         
  -8   5  12       1548.35       1622.82        75.26 o                         
  -7   5  12        632.05        760.23        89.99 o                         
  -6   5  12        857.57        803.40        48.28 o                         
  -5   5  12        700.95        742.42        48.03 o                         
  -4   5  12       1588.10       1625.14        62.48 o                         
  -3   5  12        153.61        109.97        19.15 o                         
  -2   5  12       2775.89       3013.66        81.40 o                         
  -1   5  12        362.30        389.18        28.26 o                         
   0   5  12          0.45         29.64        11.97 o                         
   1   5  12         41.93         11.85        12.54 o                         
   2   5  12        865.02        901.18        38.67 o                         
   3   5  12        384.89        347.79        40.35 o                         
   4   5  12        358.30        344.08        57.04 o                         
   5   5  12        382.92        335.31        32.30 o                         
   6   5  12        255.80        296.90        40.78 o                         
   7   5  12       2772.86       2775.17       100.30 o                         
   8   5  12         73.00         35.52        25.98 o                         
 -20   1  13       5809.16       6042.20       136.25 o                         
 -19   1  13        456.13        385.29        39.52 o                         
 -18   1  13      11322.05      11494.13       227.35 o                         
 -17   1  13       8858.52       9234.46       170.01 o                         
 -16   1  13         53.95         50.86        13.27 o                         
 -15   1  13       4295.98       4429.45        94.34 o                         
 -14   1  13       2909.71       2923.56        71.27 o                         
 -13   1  13         17.55         -1.33         6.93 o                         
 -12   1  13        316.45        268.81        20.42 o                         
 -11   1  13       5622.53       5575.98        86.62 o                         
 -10   1  13       1344.31       1287.89        33.69 o                         
  -9   1  13      23601.66      23188.20       241.25 o                         
  -8   1  13       7383.21       7493.17        98.88 o                         
  -7   1  13       8133.10       8351.46       111.95 o                         
  -6   1  13      54126.02      52036.91       511.91 o                         
  -5   1  13      14383.65      14433.62       169.64 o                         
  -4   1  13      20563.68      19906.11       202.44 o                         
  -3   1  13      11126.79      10906.84       135.79 o                         
  -2   1  13         57.86        104.73        10.91 o                         
  -1   1  13        290.79        248.80        13.05 o                         
   0   1  13       2220.76       2426.66        46.52 o                         
   1   1  13       2176.03       2233.43        43.97 o                         
   2   1  13       9582.47       9579.72       129.86 o                         
   3   1  13      35983.12      35996.46       446.83 o                         
   4   1  13       1153.72       1164.72        32.37 o                         
   5   1  13      29773.44      29377.23       324.97 o                         
   6   1  13      11530.49      11744.40       150.31 o                         
   7   1  13         22.29         38.89         7.58 o                         
   8   1  13       6710.67       6797.51        96.22 o                         
   9   1  13       4728.20       4633.33        85.06 o                         
  10   1  13       2268.16       2275.02        57.97 o                         
  11   1  13       1166.05       1188.79        42.34 o                         
  12   1  13       1225.24       1231.63        48.15 o                         
  13   1  13       2204.16       2353.49        79.72 o                         
  14   1  13       4188.87       4260.64       112.29 o                         
  15   1  13        997.75        834.37        50.89 o                         
  16   1  13       1584.30       1618.92        71.39 o                         
  17   1  13       6734.73       6738.76       164.61 o                         
 -19   2  13        225.73        231.71        32.08 o                         
 -18   2  13          8.54          7.53        17.92 o                         
 -17   2  13          4.75        -12.78        12.78 o                         
 -16   2  13       2172.85       2250.21        71.96 o                         
 -15   2  13        551.06        604.17        39.06 o                         
 -14   2  13        737.66        696.10        35.95 o                         
 -13   2  13         58.89         56.21        14.67 o                         
 -12   2  13       3995.34       3989.51        75.38 o                         
 -11   2  13       1634.59       1625.42        44.03 o                         
 -10   2  13         21.36         18.73         6.97 o                         
  -9   2  13       2598.90       2467.25        48.83 o                         
  -8   2  13       3185.95       3148.09        55.54 o                         
  -7   2  13       2965.91       2970.63        49.73 o                         
  -6   2  13        131.38        153.49        15.26 o                         
  -5   2  13        259.26        279.33        14.13 o                         
  -4   2  13       5002.99       5154.50        72.40 o                         
  -3   2  13        958.04       1015.62        23.53 o                         
  -2   2  13        314.30        319.36        12.89 o                         
  -1   2  13       1607.52       1526.96        31.99 o                         
   0   2  13       6488.95       6545.16        77.89 o                         
   1   2  13       3191.74       3136.98        52.46 o                         
   2   2  13       1731.16       1732.55        41.10 o                         
   3   2  13       3282.41       3350.74        55.07 o                         
   4   2  13        651.70        626.30        20.08 o                         
   5   2  13       1372.54       1363.12        33.17 o                         
   6   2  13        810.81        891.82        27.14 o                         
   7   2  13         37.64         32.70         6.87 o                         
   8   2  13       1419.80       1469.00        36.84 o                         
   9   2  13       1123.87       1138.28        42.34 o                         
  10   2  13        158.05        123.03        14.36 o                         
  11   2  13       3584.81       3655.17        80.56 o                         
  12   2  13        275.88        276.01        24.52 o                         
  13   2  13        176.76        122.14        18.08 o                         
  14   2  13        102.48         76.62        18.21 o                         
  15   2  13        867.08        829.62        48.33 o                         
  16   2  13         95.89         37.23        21.05 o                         
 -18   3  13       3332.12       3719.69       104.93 o                         
 -17   3  13       2994.07       3043.86        90.26 o                         
 -16   3  13         69.41         40.54        17.81 o                         
 -15   3  13       2595.82       2592.35        68.96 o                         
 -14   3  13        191.62        141.65        17.44 o                         
 -13   3  13       1889.70       1863.80        53.87 o                         
 -12   3  13        781.05        843.35        36.95 o                         
 -11   3  13       3461.37       3691.44        69.19 o                         
 -10   3  13          1.31         17.54         7.91 o                         
  -9   3  13       7733.16       7591.22       103.31 o                         
  -8   3  13       6760.53       6603.26        88.17 o                         
  -7   3  13        160.54        175.29        15.45 o                         
  -6   3  13      10141.39      10235.82       137.67 o                         
  -5   3  13        153.34        108.63        10.55 o                         
  -4   3  13       8166.51       8287.42       103.78 o                         
  -3   3  13       4549.31       4518.00        72.83 o                         
  -2   3  13        174.70        157.52        12.33 o                         
  -1   3  13        106.80         99.16        10.74 o                         
   0   3  13        405.52        398.90        17.80 o                         
   1   3  13       4911.85       4900.46        79.89 o                         
   2   3  13       3655.23       3525.57        63.72 o                         
   3   3  13       6020.72       6158.09       103.17 o                         
   4   3  13          0.81          5.96         6.24 o                         
   5   3  13      11439.49      11524.61       151.80 o                         
   6   3  13       2036.74       1958.19        48.17 o                         
   7   3  13       2101.79       2033.50        52.89 o                         
   8   3  13       5836.11       5902.94       104.78 o                         
   9   3  13         19.24         11.87         8.94 o                         
  10   3  13       3699.08       3733.50        97.60 o                         
  11   3  13         31.80         20.04        15.52 o                         
  12   3  13       1154.72       1072.83        56.62 o                         
  13   3  13        214.95        242.29        30.51 o                         
  14   3  13       1845.94       1913.25        90.01 o                         
  15   3  13        109.51         96.85        28.98 o                         
 -15   4  13        431.64        317.62        41.91 o                         
 -14   4  13        263.14        256.67        40.84 o                         
 -13   4  13         82.76         63.95        19.05 o                         
 -12   4  13       4846.02       4684.06       135.96 o                         
 -11   4  13       3032.32       3146.55       105.39 o                         
 -10   4  13         13.22         -0.78        15.30 o                         
  -9   4  13        288.93        240.14        29.03 o                         
  -8   4  13       2150.24       2246.71        66.70 o                         
  -7   4  13        422.81        459.75        30.21 o                         
  -6   4  13        786.03        836.98        42.94 o                         
  -5   4  13        341.53        403.00        32.69 o                         
  -4   4  13       1745.79       1751.09        56.44 o                         
  -3   4  13       2741.73       2783.43        67.54 o                         
  -2   4  13         91.06         84.60        14.00 o                         
  -1   4  13       1538.22       1554.33        47.83 o                         
   0   4  13       3156.71       3265.94        70.30 o                         
   1   4  13       1860.74       1695.05        47.21 o                         
   2   4  13       1520.14       1549.18        38.47 o                         
   3   4  13       1186.24       1214.18        37.50 o                         
   4   4  13        360.44        383.74        21.88 o                         
   5   4  13        569.66        477.99        30.12 o                         
   6   4  13        184.28        243.44        21.23 o                         
   7   4  13        740.14        771.66        34.69 o                         
   8   4  13        338.64        347.30        26.65 o                         
   9   4  13        895.10        861.94        38.81 o                         
  10   4  13         72.04         54.75        16.03 o                         
  11   4  13       2363.56       2446.58        94.04 o                         
  12   4  13        935.89        939.04        58.99 o                         
 -11   5  13       1294.75       1251.71       111.22 o                         
 -10   5  13        977.73        822.86        80.51 o                         
  -9   5  13        396.22        473.47        51.34 o                         
  -8   5  13       1162.57       1169.61        67.86 o                         
  -7   5  13        168.60        106.56        33.56 o                         
  -6   5  13       1067.90        803.01       135.92 o                         
  -5   5  13         50.68         30.79        21.40 o                         
  -4   5  13       2131.88       2112.55        78.87 o                         
  -3   5  13        162.83        165.16        23.28 o                         
  -2   5  13       3573.64       3467.37        96.33 o                         
  -1   5  13       2124.59       2101.21        77.25 o                         
   0   5  13        566.25        484.25        38.49 o                         
   1   5  13       1546.62       1484.08        63.99 o                         
   2   5  13          1.75        -14.62        14.62 o                         
   3   5  13        770.55        756.09        56.19 o                         
   4   5  13         51.29         46.56        17.43 o                         
   5   5  13       1708.24       1671.94        72.74 o                         
   6   5  13         41.00          0.38        22.98 o                         
   7   5  13       1917.31       1807.79        90.01 o                         
   8   5  13       1135.05       1067.99        84.40 o                         
 -20   0  14         53.73         -1.87        25.81 o                         
 -19   0  14        621.20        581.46        50.53 o                         
 -18   0  14         46.70         10.84        16.94 o                         
 -17   0  14         69.55         26.66        23.06 o                         
 -16   0  14      16875.22      16895.84       334.00 o                         
 -15   0  14      10513.73      10439.52       228.76 o                         
 -14   0  14       9827.35      10151.58       203.42 o                         
 -13   0  14      29196.73      29055.83       503.80 o                         
 -12   0  14        458.83        460.41        33.84 o                         
 -11   0  14       1653.75       1547.43        49.72 o                         
 -10   0  14      14878.11      14847.42       220.52 o                         
  -9   0  14          0.20         -5.39         5.39 o                         
  -8   0  14       1481.32       1489.38        47.80 o                         
  -7   0  14      10371.55      10556.49       184.84 o                         
  -6   0  14         24.65         27.14         7.83 o                         
  -5   0  14      39397.88      40644.52       545.96 o                         
  -4   0  14      15076.93      14694.39       219.98 o                         
  -3   0  14        599.15        716.54        30.50 o                         
  -2   0  14      35708.88      36617.96       584.98 o                         
  -1   0  14      47817.51      47885.93       749.16 o                         
   0   0  14       1443.63       1186.25        38.65 o                         
   1   0  14      10483.75      10105.17       185.45 o                         
   2   0  14       3409.98       3492.96        83.91 o                         
   3   0  14         11.56          7.63         8.53 o                         
   4   0  14       4228.60       4633.99       109.00 o                         
   5   0  14       2212.03       2195.69        68.18 o                         
   6   0  14       7475.70       7855.62       147.82 o                         
   7   0  14      24578.97      24559.21       410.29 o                         
   8   0  14        354.42        399.15        26.89 o                         
   9   0  14      19561.76      19178.66       362.49 o                         
  10   0  14      20075.16      20230.82       405.47 o                         
  11   0  14        116.49        128.73        18.73 o                         
  12   0  14       2410.50       2523.74       102.18 o                         
  13   0  14        493.40        408.32        43.90 o                         
  14   0  14        361.86        391.87        44.11 o                         
  15   0  14         80.26         93.49        34.72 o                         
  16   0  14        974.86        926.26        81.26 o                         
  17   0  14        445.52        377.53        55.19 o                         
 -20   1  14        233.33        222.70        31.79 o                         
 -19   1  14        446.74        543.30        58.15 o                         
 -18   1  14        622.28        673.53        45.03 o                         
 -17   1  14        159.45        116.46        17.62 o                         
 -16   1  14          2.66          7.41         9.81 o                         
 -15   1  14         30.28         41.96        10.52 o                         
 -14   1  14        509.59        553.70        35.84 o                         
 -13   1  14         70.74         35.34         9.92 o                         
 -12   1  14        315.45        322.05        23.11 o                         
 -11   1  14       1072.21       1107.67        35.56 o                         
 -10   1  14        340.01        360.84        18.72 o                         
  -9   1  14       1657.13       1632.49        38.39 o                         
  -8   1  14       3079.57       3202.67        56.16 o                         
  -7   1  14       2485.82       2525.96        50.81 o                         
  -6   1  14       1177.40       1310.09        31.02 o                         
  -5   1  14        396.30        416.65        16.77 o                         
  -4   1  14       1074.36       1051.50        26.28 o                         
  -3   1  14       1971.33       2051.33        40.88 o                         
  -2   1  14          1.13         -3.64         3.80 o                         
  -1   1  14        112.75        127.35        10.26 o                         
   0   1  14        533.52        501.57        20.24 o                         
   1   1  14       3428.72       3548.19        65.81 o                         
   2   1  14          1.79          2.39         4.97 o                         
   3   1  14         24.61         27.88         7.11 o                         
   4   1  14        249.99        223.12        14.51 o                         
   5   1  14        398.77        375.32        18.21 o                         
   6   1  14        712.25        708.63        25.16 o                         
   7   1  14       2066.73       2101.79        47.46 o                         
   8   1  14        387.16        359.72        18.80 o                         
   9   1  14       1985.38       1976.28        48.49 o                         
  10   1  14         13.31         12.21         7.49 o                         
  11   1  14         31.22         12.52         9.96 o                         
  12   1  14        215.92        202.64        21.14 o                         
  13   1  14        100.75        106.60        19.88 o                         
  14   1  14        283.99        269.04        46.77 o                         
  15   1  14        980.68        976.12        55.13 o                         
  16   1  14        174.83        162.84        30.63 o                         
  17   1  14          2.45        -18.21        18.21 o                         
 -19   2  14          0.83         -8.44        17.22 o                         
 -18   2  14       1190.57       1188.17        63.07 o                         
 -17   2  14         22.23         55.49        15.28 o                         
 -16   2  14       7071.58       7198.91       148.18 o                         
 -15   2  14       4042.72       3929.49        94.49 o                         
 -14   2  14       6681.80       6872.63       148.21 o                         
 -13   2  14      10416.69      10288.22       168.96 o                         
 -12   2  14       1115.00       1119.87        36.79 o                         
 -11   2  14       4209.89       4289.64        75.30 o                         
 -10   2  14       5889.12       5555.14        85.85 o                         
  -9   2  14        135.43        135.41        12.12 o                         
  -8   2  14        807.27        852.26        28.73 o                         
  -7   2  14       5888.41       5966.17        83.75 o                         
  -6   2  14       1164.09       1238.49        31.08 o                         
  -5   2  14      16647.90      16500.19       177.10 o                         
  -4   2  14       7283.83       7448.50        89.21 o                         
  -3   2  14         74.85         65.54         7.19 o                         
  -2   2  14      28866.91      28850.43       281.81 o                         
  -1   2  14      11166.54      11154.17       123.94 o                         
   0   2  14       7473.81       7411.78        93.19 o                         
   1   2  14      13019.94      13047.76       161.11 o                         
   2   2  14        951.71        917.64        26.58 o                         
   3   2  14        162.05        167.90        11.28 o                         
   4   2  14        265.65        260.61        13.69 o                         
   5   2  14       2454.86       2356.56        47.41 o                         
   6   2  14        215.89        291.19        16.73 o                         
   7   2  14      12614.56      12814.92       165.98 o                         
   8   2  14       1837.13       1826.95        44.11 o                         
   9   2  14       6080.16       6214.94       112.20 o                         
  10   2  14       5159.26       5202.84        96.05 o                         
  11   2  14         20.46         20.11        11.05 o                         
  12   2  14       2288.00       2364.90        66.26 o                         
  13   2  14       1745.42       1822.78        58.77 o                         
  14   2  14       1091.20        980.77        55.45 o                         
  15   2  14         89.73         78.83        20.58 o                         
  16   2  14       1002.13        997.53        60.94 o                         
 -18   3  14       1492.40       1580.20       113.91 o                         
 -17   3  14          4.73         23.30        19.93 o                         
 -16   3  14       1603.50       1568.90        61.74 o                         
 -15   3  14        628.02        652.74        39.82 o                         
 -14   3  14        805.26        846.95        39.56 o                         
 -13   3  14        205.23        235.09        22.06 o                         
 -12   3  14       1658.27       1765.04        51.19 o                         
 -11   3  14       1856.01       2030.58        51.36 o                         
 -10   3  14        963.93       1062.02        32.47 o                         
  -9   3  14        202.88        240.23        15.72 o                         
  -8   3  14       3318.65       3326.32        56.27 o                         
  -7   3  14       6246.66       6240.60       101.51 o                         
  -6   3  14        240.46        247.13        18.50 o                         
  -5   3  14        163.49        163.46        14.59 o                         
  -4   3  14        339.41        364.78        17.42 o                         
  -3   3  14       2066.52       2051.90        42.94 o                         
  -2   3  14        126.43        145.57        17.51 o                         
  -1   3  14        282.06        308.68        19.20 o                         
   0   3  14         11.31         11.38         6.98 o                         
   1   3  14       8021.43       8067.85       117.01 o                         
   2   3  14       1467.74       1468.15        42.03 o                         
   3   3  14        501.43        517.64        24.13 o                         
   4   3  14       2082.63       2204.10        52.35 o                         
   5   3  14       5190.41       5090.20        85.65 o                         
   6   3  14        439.35        332.64        21.80 o                         
   7   3  14       2203.68       2450.31        62.70 o                         
   8   3  14        147.18         99.71        15.23 o                         
   9   3  14       1073.13       1027.19        40.61 o                         
  10   3  14         13.80         14.94        11.82 o                         
  11   3  14        129.83        104.57        20.72 o                         
  12   3  14         61.64         66.27        19.18 o                         
  13   3  14       1406.62       1350.49        77.48 o                         
  14   3  14        106.04         32.64        24.27 o                         
 -15   4  14       1913.38       1859.13        90.46 o                         
 -14   4  14        551.24        613.37        54.68 o                         
 -13   4  14       1344.83       1384.21        74.51 o                         
 -12   4  14          2.65         -4.52        18.43 o                         
 -11   4  14       2479.22       2593.28        94.80 o                         
 -10   4  14         35.72         35.80        16.15 o                         
  -9   4  14       1504.37       1574.86        64.52 o                         
  -8   4  14       1391.10       1473.94        58.26 o                         
  -7   4  14       2660.90       2647.76        74.94 o                         
  -6   4  14       2431.64       2498.79        71.19 o                         
  -5   4  14       1425.18       1359.72        51.72 o                         
  -4   4  14       4817.60       4855.94       121.73 o                         
  -3   4  14          3.30          8.01         9.76 o                         
  -2   4  14       4208.36       4279.64        90.11 o                         
  -1   4  14        570.78        621.08        36.84 o                         
   0   4  14       3691.71       3612.55        84.74 o                         
   1   4  14       3247.22       3262.86        59.24 o                         
   2   4  14        767.27        675.51        28.99 o                         
   3   4  14       1864.45       1797.82        46.90 o                         
   4   4  14        109.72         82.91        14.27 o                         
   5   4  14       1274.03       1307.13        48.20 o                         
   6   4  14          1.77         -5.10        10.68 o                         
   7   4  14       1699.56       1737.65        52.64 o                         
   8   4  14        360.13        393.39        30.19 o                         
   9   4  14       1916.31       1897.11        57.61 o                         
  10   4  14       1400.08       1387.87        58.80 o                         
  11   4  14        765.93        535.92        55.57 o                         
  12   4  14       1559.16       1650.46        75.22 o                         
 -10   5  14        476.49        463.90        56.69 o                         
  -9   5  14        817.64        766.40        62.16 o                         
  -8   5  14       1362.20       1404.98        92.99 o                         
  -7   5  14       2139.58       2191.58        88.13 o                         
  -6   5  14         13.64         11.41        20.81 o                         
  -5   5  14          1.83         -9.00        23.27 o                         
  -4   5  14        923.73        895.83        53.97 o                         
  -3   5  14       1112.09       1115.65        94.89 o                         
  -2   5  14          0.04        -11.81        14.90 o                         
  -1   5  14         13.29         -8.28        14.51 o                         
   0   5  14         13.10         -9.73        19.71 o                         
   1   5  14       2236.91       2160.85        64.26 o                         
   2   5  14        457.71        442.50        35.15 o                         
   3   5  14        224.29        224.26        26.14 o                         
   4   5  14       1067.59       1108.16        62.18 o                         
   5   5  14       1483.82       1365.62        76.52 o                         
   6   5  14         96.39        123.76        29.66 o                         
   7   5  14        849.24        888.81        72.30 o                         
 -20   1  15       7657.54       7756.64       181.58 o                         
 -19   1  15        899.68        831.79        59.43 o                         
 -18   1  15       3498.63       3427.26        90.79 o                         
 -17   1  15        593.34        449.22        36.65 o                         
 -16   1  15         57.50          3.03        13.14 o                         
 -15   1  15        222.78        205.70        28.70 o                         
 -14   1  15       1372.95       1360.27        58.17 o                         
 -13   1  15         77.51         52.53        14.73 o                         
 -12   1  15      14517.07      14591.40       228.49 o                         
 -11   1  15      17261.80      17584.77       237.77 o                         
 -10   1  15        344.92        378.54        20.95 o                         
  -9   1  15      26638.19      25884.06       267.69 o                         
  -8   1  15       7130.38       7018.48        98.45 o                         
  -7   1  15       2510.88       2501.04        49.29 o                         
  -6   1  15       9949.26       9963.76       121.76 o                         
  -5   1  15          1.03          7.77         4.16 o                         
  -4   1  15        511.01        466.77        16.20 o                         
  -3   1  15       9246.36       9140.22       121.89 o                         
  -2   1  15       4820.60       4814.02        79.33 o                         
  -1   1  15      15682.04      15380.62       204.13 o                         
   0   1  15      22966.38      23098.18       289.09 o                         
   1   1  15       2214.48       2206.08        50.08 o                         
   2   1  15      12791.35      12815.90       172.04 o                         
   3   1  15      33692.71      33406.55       386.33 o                         
   4   1  15        410.58        443.59        19.92 o                         
   5   1  15       6880.07       6812.01        99.40 o                         
   6   1  15         17.46         17.18         6.02 o                         
   7   1  15        280.32        236.24        16.51 o                         
   8   1  15        340.13        329.48        18.92 o                         
   9   1  15       1132.81       1188.67        35.78 o                         
  10   1  15        293.58        296.88        21.96 o                         
  11   1  15       8373.82       8781.99       153.01 o                         
  12   1  15       7540.42       8039.47       165.68 o                         
  13   1  15       2527.61       2658.53       100.83 o                         
  14   1  15       4287.90       4409.95       126.28 o                         
  15   1  15        378.01        246.60        30.99 o                         
  16   1  15        263.18        265.13        32.52 o                         
  17   1  15        380.61        375.05        50.06 o                         
 -19   2  15         77.21         55.65        23.25 o                         
 -18   2  15       1102.21       1078.26        61.82 o                         
 -17   2  15       1942.51       1898.68        70.80 o                         
 -16   2  15          6.88          0.24        13.43 o                         
 -15   2  15       1899.14       1864.21        62.76 o                         
 -14   2  15       1370.39       1466.90        60.49 o                         
 -13   2  15       2420.73       2397.39        71.76 o                         
 -12   2  15       1330.86       1367.83        50.91 o                         
 -11   2  15        225.22        251.84        17.88 o                         
 -10   2  15       1858.17       1936.51        50.50 o                         
  -9   2  15        919.21        934.56        30.98 o                         
  -8   2  15         31.76         31.15         7.52 o                         
  -7   2  15       2589.47       2685.98        52.10 o                         
  -6   2  15        113.16        140.63        11.47 o                         
  -5   2  15       4477.72       4570.24        70.42 o                         
  -4   2  15       1832.78       1933.22        34.84 o                         
  -3   2  15       5949.44       5955.02        75.65 o                         
  -2   2  15       5988.87       5939.72        76.98 o                         
  -1   2  15       2289.74       2245.64        40.97 o                         
   0   2  15         14.83         14.44         4.95 o                         
   1   2  15       2938.65       2868.37        56.67 o                         
   2   2  15         36.76         40.72         6.85 o                         
   3   2  15         81.96         68.40         8.72 o                         
   4   2  15          6.07          6.67         5.36 o                         
   5   2  15       8865.38       8630.94       115.65 o                         
   6   2  15       2549.79       2522.40        54.14 o                         
   7   2  15         18.03         19.72         6.79 o                         
   8   2  15        162.33        164.63        16.30 o                         
   9   2  15       2009.65       1961.52        52.84 o                         
  10   2  15        764.59        746.76        37.36 o                         
  11   2  15        460.34        487.57        29.80 o                         
  12   2  15        186.10        155.91        18.75 o                         
  13   2  15        705.02        598.99        36.44 o                         
  14   2  15        331.02        268.69        31.94 o                         
  15   2  15          1.07         16.39        19.48 o                         
  16   2  15          3.68        -24.36        24.36 o                         
 -17   3  15          9.30          9.82        21.06 o                         
 -16   3  15        744.76        753.30        53.01 o                         
 -15   3  15         73.33         28.66        15.56 o                         
 -14   3  15       2616.77       2664.08        71.01 o                         
 -13   3  15        624.51        677.13        35.46 o                         
 -12   3  15       2105.90       2142.98        59.15 o                         
 -11   3  15       8004.64       8360.17       134.38 o                         
 -10   3  15       1054.71       1036.15        34.13 o                         
  -9   3  15       8816.47       8945.26       129.00 o                         
  -8   3  15        667.35        669.94        22.24 o                         
  -7   3  15       1614.91       1718.82        50.52 o                         
  -6   3  15       4265.14       4156.56        76.42 o                         
  -5   3  15        231.16        259.08        18.95 o                         
  -4   3  15       2615.70       2712.61        54.26 o                         
  -3   3  15       2024.87       2085.83        44.85 o                         
  -2   3  15       7077.16       7091.56       101.12 o                         
  -1   3  15       1427.81       1457.53        37.72 o                         
   0   3  15       2801.29       2822.84        55.14 o                         
   1   3  15       1470.44       1401.17        38.76 o                         
   2   3  15       8163.30       8235.11       134.47 o                         
   3   3  15       9149.58       9114.06       134.60 o                         
   4   3  15        845.75        766.30        31.44 o                         
   5   3  15       4187.48       4457.24        82.58 o                         
   6   3  15        297.49        212.96        18.58 o                         
   7   3  15        967.30        906.61        37.95 o                         
   8   3  15         68.04         57.28        13.44 o                         
   9   3  15        698.61        680.59        32.04 o                         
  10   3  15          5.19         14.24        14.41 o                         
  11   3  15       2831.36       2830.02        90.97 o                         
  12   3  15       1416.87       1410.01        65.59 o                         
  13   3  15        671.18        678.90        49.46 o                         
  14   3  15       2460.66       2423.66       104.68 o                         
 -14   4  15        710.86        699.22        59.15 o                         
 -13   4  15       1331.17       1368.62        76.45 o                         
 -12   4  15        420.11        342.67        39.05 o                         
 -11   4  15        940.13       1065.92        62.58 o                         
 -10   4  15        199.71        234.94        35.41 o                         
  -9   4  15       1333.29       1403.76        58.69 o                         
  -8   4  15        157.34        157.55        28.20 o                         
  -7   4  15       1084.62       1043.30        49.04 o                         
  -6   4  15       3769.62       3732.46        95.37 o                         
  -5   4  15       4175.89       4140.28       108.08 o                         
  -4   4  15        110.51        111.00        20.13 o                         
  -3   4  15       4033.88       4154.46        88.31 o                         
  -2   4  15        279.38        298.75        27.36 o                         
  -1   4  15        155.50        107.99        12.73 o                         
   0   4  15       2769.98       2788.27        54.33 o                         
   1   4  15       3359.40       3277.81        66.03 o                         
   2   4  15        481.27        363.58        26.59 o                         
   3   4  15        186.33        136.72        16.51 o                         
   4   4  15         10.39         -4.03        16.72 o                         
   5   4  15       1922.93       2011.38        59.25 o                         
   6   4  15       1071.58       1095.30        47.17 o                         
   7   4  15         19.82         18.65        14.93 o                         
   8   4  15        252.08        283.17        23.82 o                         
   9   4  15       4186.05       4288.22       104.30 o                         
  10   4  15        382.54        232.14        33.47 o                         
  11   4  15        165.78        373.36        43.06 o                         
 -10   5  15         33.71        116.15        45.01 o                         
  -9   5  15       1005.48       1034.88       104.65 o                         
  -8   5  15         10.73         33.40        31.44 o                         
  -7   5  15       2789.39       2662.38       135.22 o                         
  -6   5  15        681.50        731.73        62.13 o                         
  -5   5  15        855.62        723.27        59.85 o                         
  -4   5  15       1226.91       1159.45        57.75 o                         
  -3   5  15        171.93        134.40        22.65 o                         
  -2   5  15       1685.17       1581.36        59.56 o                         
  -1   5  15        117.97        153.26        29.20 o                         
   0   5  15       1538.76       1642.11        56.03 o                         
   1   5  15          2.42        -14.57        14.57 o                         
   2   5  15       1123.92       1005.94        50.09 o                         
   3   5  15        278.81        274.13        31.38 o                         
   4   5  15       1822.49       1582.15        90.72 o                         
   5   5  15       1179.68       1182.71       108.15 o                         
   6   5  15         42.37          8.22        28.80 o                         
 -20   0  16         16.58         25.36        35.47 o                         
 -19   0  16       8666.04       9135.50       342.41 o                         
 -18   0  16       4771.23       4880.38       161.80 o                         
 -17   0  16        518.37        579.47        49.55 o                         
 -16   0  16      12530.97      12482.30       266.02 o                         
 -15   0  16       7076.10       7328.64       186.21 o                         
 -14   0  16       2744.59       2657.54        92.30 o                         
 -13   0  16       2076.72       1991.66        79.30 o                         
 -12   0  16       1141.85       1201.13        65.87 o                         
 -11   0  16       2480.04       2427.81        98.89 o                         
 -10   0  16       4581.92       4975.83       106.05 o                         
  -9   0  16        815.84        926.81        38.74 o                         
  -8   0  16       7314.45       7451.98       138.52 o                         
  -7   0  16      45077.16      45307.95       612.48 o                         
  -6   0  16       4647.22       4815.02        97.67 o                         
  -5   0  16      26042.69      25334.72       359.45 o                         
  -4   0  16      17054.53      16531.86       271.37 o                         
  -3   0  16        354.23        407.18        26.01 o                         
  -2   0  16       7176.94       6973.46       170.81 o                         
  -1   0  16       4545.90       4569.89       108.79 o                         
   0   0  16       6477.74       6855.85       145.34 o                         
   1   0  16       8052.12       8342.14       247.77 o                         
   2   0  16      11875.07      11518.45       212.91 o                         
   3   0  16       1080.96       1116.49        55.41 o                         
   4   0  16      23630.19      23319.90       449.78 o                         
   5   0  16      10809.74      10979.04       347.66 o                         
   6   0  16        115.38        141.02        16.96 o                         
   7   0  16      18183.02      18614.01       333.67 o                         
   8   0  16         23.43        110.81        22.66 o                         
   9   0  16        616.61        625.27        40.20 o                         
  10   0  16         42.39         39.12        16.18 o                         
  11   0  16        238.86        213.16        25.30 o                         
  12   0  16        571.89        615.07        48.83 o                         
  13   0  16       1877.90       1863.23        93.41 o                         
  14   0  16       1509.35       1590.86        85.36 o                         
  15   0  16       2326.09       2446.41       167.58 o                         
  16   0  16       6298.99       6367.33       212.36 o                         
 -20   1  16          0.97         21.12        22.34 o                         
 -19   1  16         19.42         12.15        17.06 o                         
 -18   1  16        629.22        588.57        45.41 o                         
 -17   1  16        364.42        469.71        39.48 o                         
 -16   1  16         50.72         52.89        14.16 o                         
 -15   1  16        260.02        228.96        24.72 o                         
 -14   1  16        606.28        600.69        45.76 o                         
 -13   1  16       2402.53       2531.63        77.65 o                         
 -12   1  16        360.64        330.32        29.22 o                         
 -11   1  16         79.51         57.08        10.20 o                         
 -10   1  16          6.19         11.36         7.02 o                         
  -9   1  16        969.81        965.94        32.48 o                         
  -8   1  16        355.24        324.34        19.95 o                         
  -7   1  16        752.64        774.39        23.94 o                         
  -6   1  16        241.65        225.19        13.75 o                         
  -5   1  16       2714.33       2732.00        47.39 o                         
  -4   1  16       1416.27       1373.83        34.58 o                         
  -3   1  16        873.78        839.95        25.62 o                         
  -2   1  16        506.49        501.92        21.53 o                         
  -1   1  16        375.54        358.74        18.09 o                         
   0   1  16        475.13        450.75        20.29 o                         
   1   1  16       2758.22       2890.64        85.67 o                         
   2   1  16       4318.03       4457.84        77.22 o                         
   3   1  16       1595.12       1620.51        41.82 o                         
   4   1  16         65.74         58.56         7.77 o                         
   5   1  16          1.80          2.27         4.30 o                         
   6   1  16        181.79        158.19        13.78 o                         
   7   1  16        331.77        333.71        19.96 o                         
   8   1  16         74.61         48.41         9.84 o                         
   9   1  16         28.32         27.04         8.31 o                         
  10   1  16        827.03        863.57        38.21 o                         
  11   1  16        271.97        327.57        35.83 o                         
  12   1  16         19.18         -8.35        10.73 o                         
  13   1  16         22.16          0.26        12.43 o                         
  14   1  16        171.04        114.60        22.85 o                         
  15   1  16         75.05         25.83        25.01 o                         
  16   1  16          5.88        -13.55        22.41 o                         
 -19   2  16       4678.34       4737.42       124.51 o                         
 -18   2  16       3384.17       3399.24       103.37 o                         
 -17   2  16         47.78         51.39        16.80 o                         
 -16   2  16       4898.79       5088.47       129.35 o                         
 -15   2  16       2336.94       2294.29        79.70 o                         
 -14   2  16       5046.88       5224.30       138.60 o                         
 -13   2  16        852.66        862.10        43.73 o                         
 -12   2  16        733.27        700.55        36.19 o                         
 -11   2  16        218.30        192.17        16.37 o                         
 -10   2  16       4374.88       4307.18        78.93 o                         
  -9   2  16       5422.12       5388.08        86.58 o                         
  -8   2  16       1282.76       1390.02        38.90 o                         
  -7   2  16      18946.83      19180.61       266.99 o                         
  -6   2  16       1681.14       1656.40        38.02 o                         
  -5   2  16      19790.27      20092.15       221.05 o                         
  -4   2  16      11806.34      11599.46       123.89 o                         
  -3   2  16          2.33         16.79         4.90 o                         
  -2   2  16        218.98        214.40        12.84 o                         
  -1   2  16          0.48          2.05         5.01 o                         
   0   2  16       1499.93       1517.66        34.69 o                         
   1   2  16        626.38        641.64        23.52 o                         
   2   2  16       7263.49       7348.21       109.97 o                         
   3   2  16       1699.76       1716.15        42.20 o                         
   4   2  16      16924.11      17053.99       206.09 o                         
   5   2  16       4648.82       4696.93        78.04 o                         
   6   2  16       1085.18       1167.37        35.38 o                         
   7   2  16      13234.71      13130.20       200.92 o                         
   8   2  16        216.83        230.17        18.11 o                         
   9   2  16       2979.74       3096.13        73.24 o                         
  10   2  16         46.63         31.08        13.10 o                         
  11   2  16        183.35        139.03        17.87 o                         
  12   2  16         34.53          5.68        13.14 o                         
  13   2  16       1388.40       1217.26        50.72 o                         
  14   2  16        665.02        669.09        46.17 o                         
  15   2  16       1775.08       1898.41        82.24 o                         
 -17   3  16       1124.07       1154.26        62.79 o                         
 -16   3  16         18.75         31.95        21.15 o                         
 -15   3  16        235.26        177.44        29.31 o                         
 -14   3  16        868.75        884.07        41.71 o                         
 -13   3  16       3605.67       3598.70        81.06 o                         
 -12   3  16        520.76        543.57        32.01 o                         
 -11   3  16        275.64        275.03        22.02 o                         
 -10   3  16       1970.06       1984.40        54.25 o                         
  -9   3  16       4264.34       4420.48        77.13 o                         
  -8   3  16         43.01         34.13         7.87 o                         
  -7   3  16       1273.19       1325.33        47.16 o                         
  -6   3  16        838.91        810.32        30.98 o                         
  -5   3  16       2934.50       3085.78        66.12 o                         
  -4   3  16        135.19        110.38        12.84 o                         
  -3   3  16        882.93        865.69        28.03 o                         
  -2   3  16       4505.15       4674.13        76.20 o                         
  -1   3  16       3536.78       3636.56        66.09 o                         
   0   3  16        510.51        494.49        25.56 o                         
   1   3  16       2352.28       2405.43        60.46 o                         
   2   3  16       2373.11       2363.22        58.04 o                         
   3   3  16        535.92        461.50        26.85 o                         
   4   3  16        265.03        265.99        23.26 o                         
   5   3  16       1541.02       1523.78        52.67 o                         
   6   3  16       1017.65        958.73        38.76 o                         
   7   3  16        372.42        352.03        28.33 o                         
   8   3  16        434.78        495.55        31.85 o                         
   9   3  16        854.56        837.98        41.53 o                         
  10   3  16       2984.94       3202.21        96.59 o                         
  11   3  16        111.45         78.37        25.52 o                         
  12   3  16         33.96        -19.74        19.74 o                         
  13   3  16       2147.76       2265.05        86.48 o                         
 -14   4  16       1670.15       1699.44        85.47 o                         
 -13   4  16        530.89        500.66        51.79 o                         
 -12   4  16       1049.15       1040.90        65.00 o                         
 -11   4  16        407.49        222.63        42.44 o                         
 -10   4  16        607.25        637.56        57.19 o                         
  -9   4  16       2974.22       3053.32       111.11 o                         
  -8   4  16        294.45        305.29        31.08 o                         
  -7   4  16       1996.33       2170.75        70.73 o                         
  -6   4  16          7.48          0.21        13.70 o                         
  -5   4  16       6009.89       6220.69       142.63 o                         
  -4   4  16        578.24        692.35        33.60 o                         
  -3   4  16       1659.15       1649.19        66.29 o                         
  -2   4  16       3743.20       3656.37        67.88 o                         
  -1   4  16        695.86        606.45        27.10 o                         
   0   4  16       2110.73       2110.58        51.94 o                         
   1   4  16         44.33         33.39        12.28 o                         
   2   4  16       2542.73       2539.61        64.05 o                         
   3   4  16        104.73         60.74        13.74 o                         
   4   4  16       1459.83       1420.74        50.56 o                         
   5   4  16        784.12        778.17        39.11 o                         
   6   4  16       1812.20       1721.99        57.55 o                         
   7   4  16       1935.98       2031.36        63.73 o                         
   8   4  16        148.10         34.20        21.66 o                         
   9   4  16       2950.46       2886.28       100.35 o                         
  10   4  16        312.89        254.20        36.07 o                         
  -9   5  16       1599.67       1635.11       102.99 o                         
  -8   5  16          7.72         16.35        35.71 o                         
  -7   5  16       1449.78       1450.57        86.63 o                         
  -6   5  16         18.24        -19.14        31.80 o                         
  -5   5  16        638.70        506.01        61.09 o                         
  -4   5  16          4.31         -6.16        20.56 o                         
  -3   5  16        153.94        148.11        27.58 o                         
  -2   5  16        424.84        389.65        36.02 o                         
  -1   5  16       1341.76       1347.76        54.21 o                         
   0   5  16         69.37         36.03        15.97 o                         
   1   5  16       1772.81       1829.16        67.84 o                         
   2   5  16        632.91        763.34        50.78 o                         
   3   5  16          7.90        -20.51        20.51 o                         
   4   5  16        291.22        272.35        37.11 o                         
   5   5  16        897.78        816.17        68.90 o                         
 -19   1  17          0.55         -6.81        26.31 o                         
 -18   1  17         80.61         30.20        21.82 o                         
 -17   1  17       5603.79       5962.50       142.77 o                         
 -16   1  17       2611.09       2566.35        84.86 o                         
 -15   1  17       7246.96       7407.40       158.73 o                         
 -14   1  17       8845.21       9224.64       185.99 o                         
 -13   1  17       1953.65       1957.43        65.29 o                         
 -12   1  17      13489.44      13624.50       222.36 o                         
 -11   1  17      15730.58      15727.41       228.33 o                         
 -10   1  17        508.63        517.61        26.66 o                         
  -9   1  17        959.93        960.94        32.99 o                         
  -8   1  17       1384.43       1484.47        42.37 o                         
  -7   1  17        599.95        629.02        21.11 o                         
  -6   1  17       3465.25       3438.14        53.85 o                         
  -5   1  17       7649.21       7822.02        98.21 o                         
  -4   1  17        908.25        839.97        26.30 o                         
  -3   1  17      44159.03      43184.65       482.65 o                         
  -2   1  17      12807.12      12796.08       162.03 o                         
  -1   1  17       7406.17       7200.54       109.77 o                         
   0   1  17      13346.08      13188.57       183.00 o                         
   1   1  17        683.34        622.19        23.84 o                         
   2   1  17        365.67        315.38        18.77 o                         
   3   1  17       2601.58       2614.04        56.72 o                         
   4   1  17        595.68        548.66        24.77 o                         
   5   1  17        390.88        430.83        19.98 o                         
   6   1  17      15236.06      15309.29       192.97 o                         
   7   1  17        181.15        213.76        21.28 o                         
   8   1  17      12089.14      12250.62       175.79 o                         
   9   1  17       8033.42       8151.13       138.49 o                         
  10   1  17          9.21         29.15        10.70 o                         
  11   1  17       5789.88       6158.13       130.58 o                         
  12   1  17       2639.24       2598.33        81.04 o                         
  13   1  17       1078.07       1125.36        50.57 o                         
  14   1  17        126.38         61.03        22.34 o                         
  15   1  17         37.30         21.80        18.93 o                         
  16   1  17         29.70         19.19        28.72 o                         
 -18   2  17        156.61        151.31        24.98 o                         
 -17   2  17        805.17        795.18        51.44 o                         
 -16   2  17        245.91        172.67        30.10 o                         
 -15   2  17         47.49         33.26        13.82 o                         
 -14   2  17         93.43         31.97        17.47 o                         
 -13   2  17       1176.38       1186.10        55.08 o                         
 -12   2  17       1024.58       1048.00        46.58 o                         
 -11   2  17         76.79         81.89        12.31 o                         
 -10   2  17        111.11         88.93        13.03 o                         
  -9   2  17       5220.87       5046.50        87.26 o                         
  -8   2  17       3429.97       3388.42        69.15 o                         
  -7   2  17        373.03        411.47        21.29 o                         
  -6   2  17        584.88        633.89        23.76 o                         
  -5   2  17       2481.63       2577.26        49.60 o                         
  -4   2  17        655.87        653.95        20.94 o                         
  -3   2  17       4014.98       3950.48        64.21 o                         
  -2   2  17          4.39         -0.87         4.84 o                         
  -1   2  17       1460.85       1447.61        35.46 o                         
   0   2  17       1533.62       1492.33        38.42 o                         
   1   2  17         14.59         13.22         6.34 o                         
   2   2  17        712.52        701.68        27.33 o                         
   3   2  17        917.82       1006.14        32.87 o                         
   4   2  17       3049.29       2954.33        62.16 o                         
   5   2  17        159.67        166.79        16.47 o                         
   6   2  17        605.77        644.75        28.24 o                         
   7   2  17        885.73        922.65        34.78 o                         
   8   2  17        825.94        770.35        30.14 o                         
   9   2  17        156.36        162.64        18.10 o                         
  10   2  17        610.50        529.02        32.82 o                         
  11   2  17         44.70         34.39        11.70 o                         
  12   2  17        266.36        264.97        30.15 o                         
  13   2  17         17.48         28.48        17.78 o                         
  14   2  17        783.85        851.85        51.68 o                         
  15   2  17        364.47        475.16        68.65 o                         
 -17   3  17       1770.38       1823.30        81.08 o                         
 -16   3  17       1497.94       1466.06        87.27 o                         
 -15   3  17       2123.61       2177.94        75.71 o                         
 -14   3  17       4880.89       4890.09       110.38 o                         
 -13   3  17        122.30         85.76        23.25 o                         
 -12   3  17       2570.19       2574.84        66.61 o                         
 -11   3  17       2065.68       1964.33        66.61 o                         
 -10   3  17       1359.32       1352.84        48.33 o                         
  -9   3  17       2847.01       3003.17        65.02 o                         
  -8   3  17        841.40        862.09        27.96 o                         
  -7   3  17        538.22        503.46        30.74 o                         
  -6   3  17       1279.55       1345.97        43.39 o                         
  -5   3  17       3918.05       3916.48        73.34 o                         
  -4   3  17         50.32         51.40         9.30 o                         
  -3   3  17       9985.74      10142.51       149.91 o                         
  -2   3  17       3040.88       3108.71        59.31 o                         
  -1   3  17       6386.92       6325.07        97.51 o                         
   0   3  17       6692.82       6547.44       116.94 o                         
   1   3  17        532.96        480.48        30.78 o                         
   2   3  17       1630.42       1678.96        56.47 o                         
   3   3  17        262.59        271.07        22.55 o                         
   4   3  17       2194.24       2038.04        59.21 o                         
   5   3  17          2.72         -4.91         8.95 o                         
   6   3  17       2823.55       2896.98        78.90 o                         
   7   3  17        295.47        313.35        27.53 o                         
   8   3  17       2680.62       2711.46        91.39 o                         
   9   3  17       1556.19       1645.28        58.29 o                         
  10   3  17        138.70         97.99        21.32 o                         
  11   3  17       3514.20       3605.76       107.58 o                         
  12   3  17        638.17        678.23        51.40 o                         
  13   3  17        623.09        541.61        49.84 o                         
 -14   4  17        145.78         51.32        33.06 o                         
 -13   4  17        619.56        576.66        55.68 o                         
 -12   4  17        346.73        231.63        40.40 o                         
 -11   4  17        365.85        390.67        47.62 o                         
 -10   4  17          9.11        -14.71        17.95 o                         
  -9   4  17       3088.02       3192.56       115.71 o                         
  -8   4  17        695.71        740.67        45.07 o                         
  -7   4  17         65.78         55.37        18.30 o                         
  -6   4  17        469.05        507.77        25.37 o                         
  -5   4  17       3992.72       4139.81        79.86 o                         
  -4   4  17        602.29        604.31        28.46 o                         
  -3   4  17       1106.35       1183.90        37.29 o                         
  -2   4  17        199.15        156.73        15.36 o                         
  -1   4  17       1718.41       1636.76        63.28 o                         
   0   4  17       1317.11       1236.69        43.81 o                         
   1   4  17        192.61        180.59        22.88 o                         
   2   4  17          3.06         -0.89        13.56 o                         
   3   4  17       2116.50       2094.53        60.51 o                         
   4   4  17       2111.55       1968.48        60.08 o                         
   5   4  17       1146.77       1286.97        50.08 o                         
   6   4  17       1638.58       1818.64        60.79 o                         
   7   4  17        171.33         76.79        21.07 o                         
   8   4  17         26.30         10.70        21.55 o                         
   9   4  17        427.29        377.78        40.25 o                         
  10   4  17        422.07        447.91        43.15 o                         
  -8   5  17       1167.27       1080.84       104.27 o                         
  -7   5  17       3574.63       3530.01       166.02 o                         
  -6   5  17          8.41         -2.24        38.75 o                         
  -5   5  17       1468.02       1462.35        67.80 o                         
  -4   5  17         52.28         54.62        20.33 o                         
  -3   5  17        674.68        621.92        52.79 o                         
  -2   5  17        234.00        257.86        36.53 o                         
  -1   5  17       1198.98       1019.43        53.81 o                         
   0   5  17        809.10        739.94        65.33 o                         
   1   5  17        835.08        583.85        79.02 o                         
   2   5  17       2007.95       1863.92        89.99 o                         
   3   5  17         35.49         47.57        29.36 o                         
   4   5  17        931.42        846.13        68.42 o                         
 -19   0  18       4392.23       4496.96       210.62 o                         
 -18   0  18       1289.11       1257.55        92.87 o                         
 -17   0  18         37.79         43.52        27.32 o                         
 -16   0  18        266.66        201.11        71.28 o                         
 -15   0  18          2.59         20.12        18.49 o                         
 -14   0  18          1.84        -14.73        14.73 o                         
 -13   0  18       5768.34       5855.14       194.75 o                         
 -11   0  18       3451.15       3493.28       137.38 o                         
 -10   0  18      23926.03      24107.49       468.81 o                         
  -9   0  18       4790.76       5155.18       116.36 o                         
  -8   0  18       1774.51       1786.80        60.78 o                         
  -7   0  18      25425.52      25174.45       364.63 o                         
  -6   0  18        659.37        632.47        31.11 o                         
  -5   0  18       3526.04       3387.67        78.81 o                         
  -4   0  18        951.56        992.44        37.18 o                         
  -3   0  18        520.00        534.72        34.83 o                         
  -2   0  18       8386.49       8184.98       173.18 o                         
  -1   0  18      14731.92      14396.75       276.49 o                         
   0   0  18       1115.76       1206.93        64.44 o                         
   1   0  18      20324.85      20041.78       350.50 o                         
   2   0  18      21742.60      21719.69       370.84 o                         
   3   0  18       4258.46       4384.88       107.32 o                         
   4   0  18       8288.61       8072.22       198.00 o                         
   5   0  18       3941.82       3885.42       117.08 o                         
   6   0  18         16.78          7.90        10.05 o                         
   7   0  18        135.91        133.07        29.11 o                         
   8   0  18         33.98         18.11        14.62 o                         
   9   0  18       1554.68       1627.41        90.22 o                         
  10   0  18       9773.46       9930.39       317.62 o                         
  11   0  18       1060.45       1090.40        55.19 o                         
  12   0  18       1958.65       2191.29        98.62 o                         
  13   0  18       5319.24       5522.29       234.46 o                         
  14   0  18        853.80        820.39        73.88 o                         
  15   0  18        839.06        855.64       172.38 o                         
 -19   1  18         80.06         38.55        20.92 o                         
 -18   1  18        462.48        487.02        43.49 o                         
 -17   1  18        158.78        203.24        39.17 o                         
 -16   1  18         62.79         51.08        16.57 o                         
 -15   1  18        690.14        635.76        41.34 o                         
 -14   1  18        103.75         85.27        16.71 o                         
 -13   1  18        334.99        300.11        26.63 o                         
 -12   1  18        454.38        552.84        35.32 o                         
 -11   1  18         23.85         24.70        10.37 o                         
 -10   1  18          1.97         -7.69         7.69 o                         
  -9   1  18        583.64        588.87        25.02 o                         
  -8   1  18       1565.58       1642.55        40.23 o                         
  -7   1  18        204.21        208.57        14.26 o                         
  -6   1  18        322.95        331.78        16.01 o                         
  -5   1  18        203.28        152.63        11.10 o                         
  -4   1  18        150.61        183.00        12.60 o                         
  -3   1  18       1046.12       1078.34        32.67 o                         
  -2   1  18        645.06        661.22        24.97 o                         
  -1   1  18        222.33        241.49        16.80 o                         
   0   1  18        709.14        663.43        25.44 o                         
   1   1  18         18.47          7.62         6.13 o                         
   2   1  18        323.45        292.37        16.96 o                         
   3   1  18        976.74        958.98        32.63 o                         
   4   1  18       1454.00       1373.56        41.22 o                         
   5   1  18        509.27        470.38        21.95 o                         
   6   1  18         91.60         63.36        11.05 o                         
   7   1  18       3612.79       3559.64        70.77 o                         
   8   1  18       1136.97       1119.98        38.71 o                         
   9   1  18         12.93         13.45         8.71 o                         
  10   1  18         22.58          5.42        12.61 o                         
  11   1  18         63.62         40.18        13.14 o                         
  12   1  18        224.46        205.90        22.80 o                         
  13   1  18        208.89        218.25        26.21 o                         
  14   1  18         21.23        -20.94        20.94 o                         
  15   1  18        185.74        193.97        28.54 o                         
 -18   2  18        841.90        778.00        56.28 o                         
 -17   2  18          3.68        -16.95        16.95 o                         
 -16   2  18        269.52        222.80        28.24 o                         
 -15   2  18         86.99         44.21        18.09 o                         
 -14   2  18        135.99         94.28        18.96 o                         
 -13   2  18       2718.16       2800.08        78.76 o                         
 -12   2  18       7664.35       8168.05       156.68 o                         
 -11   2  18       3425.75       3585.43        97.78 o                         
 -10   2  18      13157.78      12878.68       199.87 o                         
  -9   2  18       2941.98       2913.27        66.29 o                         
  -8   2  18       4998.21       4957.08        89.42 o                         
  -7   2  18       9961.44       9959.17       140.07 o                         
  -6   2  18         54.82         59.13         9.41 o                         
  -5   2  18       3432.00       3465.44        56.99 o                         
  -4   2  18          0.75          6.10         6.42 o                         
  -3   2  18       1397.05       1318.27        35.75 o                         
  -2   2  18       1010.32        960.97        29.67 o                         
  -1   2  18       7135.34       7264.99       102.76 o                         
   0   2  18        755.55        788.37        26.29 o                         
   1   2  18      12971.32      12934.06       202.62 o                         
   2   2  18      10892.30      11277.62       157.98 o                         
   3   2  18        231.51        249.65        18.32 o                         
   4   2  18       7915.68       8129.10       132.11 o                         
   5   2  18        203.53        248.44        19.18 o                         
   6   2  18        851.57        833.80        34.30 o                         
   7   2  18       1629.81       1690.56        48.15 o                         
   8   2  18        234.88        179.51        22.36 o                         
   9   2  18        149.31        144.20        15.99 o                         
  10   2  18       5076.06       5210.98       107.63 o                         
  11   2  18        587.52        531.71        34.11 o                         
  12   2  18       1591.29       1715.50        59.72 o                         
  13   2  18       1324.12       1204.97        54.96 o                         
  14   2  18        209.52        183.91        27.54 o                         
 -16   3  18        364.06        297.41        47.96 o                         
 -15   3  18       3150.24       3194.26        98.87 o                         
 -14   3  18         74.16         58.70        21.92 o                         
 -13   3  18       2360.25       2212.76        87.63 o                         
 -12   3  18       1082.97        996.54        47.46 o                         
 -11   3  18        652.88        665.71        43.13 o                         
 -10   3  18         64.35         45.63        14.84 o                         
  -9   3  18       1555.10       1498.76        43.31 o                         
  -8   3  18       1053.44       1077.78        34.15 o                         
  -7   3  18       1183.86       1143.18        40.96 o                         
  -6   3  18        278.27        247.36        23.79 o                         
  -5   3  18       1985.51       2082.46        53.41 o                         
  -4   3  18       4392.03       4503.72        77.93 o                         
  -3   3  18        786.77        816.08        30.27 o                         
  -2   3  18          2.76          3.98         7.02 o                         
  -1   3  18       3974.52       4088.05        82.74 o                         
   0   3  18       2012.90       1959.45        58.77 o                         
   1   3  18         14.42         22.56        10.35 o                         
   2   3  18         49.35         29.50        13.87 o                         
   3   3  18        573.02        581.57        33.40 o                         
   4   3  18       2439.78       2319.59        93.51 o                         
   5   3  18         22.27         33.62        12.07 o                         
   6   3  18         16.32         17.46        12.82 o                         
   7   3  18       1281.99       1374.00        50.40 o                         
   8   3  18       2366.13       2309.27        79.35 o                         
   9   3  18          3.62         24.96        13.50 o                         
  10   3  18        634.83        736.31        48.79 o                         
  11   3  18        188.86         99.80        21.90 o                         
  12   3  18        319.07        160.79        28.30 o                         
 -13   4  18        129.96        103.93        31.30 o                         
 -12   4  18       2683.95       2736.07       114.69 o                         
 -11   4  18         52.54         34.92        24.89 o                         
 -10   4  18       1951.02       1832.07        64.06 o                         
  -9   4  18        266.15        267.84        26.43 o                         
  -8   4  18       1091.19       1084.03        56.34 o                         
  -7   4  18       1708.58       1755.41        63.89 o                         
  -6   4  18        626.50        595.09        31.03 o                         
  -5   4  18       1543.16       1522.46        55.06 o                         
  -4   4  18        622.57        614.08        32.20 o                         
  -3   4  18       2063.85       1979.96        55.72 o                         
  -2   4  18         18.63         27.07        10.04 o                         
  -1   4  18       1316.96       1319.62        49.16 o                         
   0   4  18        583.52        600.37        37.53 o                         
   1   4  18       3092.16       2890.21        87.40 o                         
   2   4  18       1232.16       1289.38        49.97 o                         
   3   4  18        860.40        773.49        40.08 o                         
   4   4  18       3079.62       3051.86        84.78 o                         
   5   4  18         18.04        -15.53        15.53 o                         
   6   4  18       1854.13       1772.27        66.14 o                         
   7   4  18        343.50        250.43        30.99 o                         
   8   4  18       1433.19       1434.94        75.92 o                         
   9   4  18        117.88        110.85        31.89 o                         
  -7   5  18        152.46        106.29        40.46 o                         
  -6   5  18        772.07        616.83       106.09 o                         
  -5   5  18        354.15        347.33        62.68 o                         
  -4   5  18       1900.51       2027.47        99.49 o                         
  -3   5  18         69.04         19.67        23.24 o                         
  -2   5  18         39.71         30.97        20.00 o                         
  -1   5  18       1648.63       1926.24        97.16 o                         
   0   5  18        745.06        707.52        58.68 o                         
   1   5  18         28.46         15.17        24.45 o                         
   2   5  18          8.83         20.52        28.45 o                         
   3   5  18         18.98         -6.56        26.88 o                         
 -19   1  19       2797.75       2898.83        92.00 o                         
 -18   1  19        386.72        288.77        46.85 o                         
 -17   1  19      11837.04      11960.72       213.02 o                         
 -16   1  19       2026.35       2030.40        69.50 o                         
 -15   1  19       5017.01       5029.22       154.03 o                         
 -14   1  19       3742.85       3742.99       100.68 o                         
 -13   1  19          8.33         14.75        10.91 o                         
 -12   1  19          7.51          1.40         9.79 o                         
 -11   1  19         59.89         25.79        11.04 o                         
 -10   1  19       3161.17       3138.55        70.27 o                         
  -9   1  19       3515.91       3603.67        71.65 o                         
  -8   1  19      17552.44      17579.48       200.06 o                         
  -7   1  19         97.37        103.10        10.43 o                         
  -6   1  19      21777.53      21757.46       249.72 o                         
  -5   1  19       6956.47       6847.26       105.97 o                         
  -4   1  19       1753.63       1786.50        45.29 o                         
  -3   1  19      13670.51      13587.37       177.46 o                         
  -2   1  19       1283.71       1237.36        35.50 o                         
  -1   1  19       4424.33       4423.92        78.46 o                         
   0   1  19         70.44         68.11        10.50 o                         
   1   1  19       2020.23       1943.57        46.60 o                         
   2   1  19       2145.28       2050.83        46.35 o                         
   3   1  19      12221.29      12191.14       189.42 o                         
   4   1  19       5924.34       5658.79       110.66 o                         
   5   1  19       2195.98       2296.06        59.46 o                         
   6   1  19      13806.46      13703.33       181.76 o                         
   7   1  19          9.22         17.39        10.48 o                         
   8   1  19       4361.93       4315.55        85.75 o                         
   9   1  19       1753.55       1767.78        53.78 o                         
  10   1  19         38.02         24.62        11.42 o                         
  11   1  19         28.42         -2.51        12.65 o                         
  12   1  19        435.97        409.03        38.82 o                         
  13   1  19        704.79        634.09        51.00 o                         
  14   1  19       1501.58       1536.14        73.16 o                         
 -18   2  19        126.83         72.77        23.82 o                         
 -17   2  19          0.54        -16.16        16.16 o                         
 -16   2  19        327.94        302.88        33.47 o                         
 -15   2  19       1944.62       1888.49        72.91 o                         
 -14   2  19        932.88        977.38        49.98 o                         
 -13   2  19          0.13          7.49        12.17 o                         
 -12   2  19         49.14         46.54        14.26 o                         
 -11   2  19       2153.36       2188.95        71.94 o                         
 -10   2  19        583.41        643.79        57.01 o                         
  -9   2  19       1362.75       1341.07        50.54 o                         
  -8   2  19       1061.11        998.40        36.42 o                         
  -7   2  19       1775.47       1732.44        47.07 o                         
  -6   2  19        365.85        357.21        23.44 o                         
  -5   2  19          0.74         -4.78         5.64 o                         
  -4   2  19       1785.37       1662.91        40.36 o                         
  -3   2  19       2209.35       2266.92        49.86 o                         
  -2   2  19       2320.22       2311.30        53.45 o                         
  -1   2  19        327.00        324.58        22.15 o                         
   0   2  19       3878.10       3956.47        75.59 o                         
   1   2  19       1718.25       1731.18        48.09 o                         
   2   2  19         34.24         13.94         8.67 o                         
   3   2  19        416.58        403.37        26.85 o                         
   4   2  19       2908.89       2790.63        76.97 o                         
   5   2  19         44.40         26.92         9.55 o                         
   6   2  19        646.64        657.62        31.73 o                         
   7   2  19         33.34         -1.58         9.62 o                         
   8   2  19       1053.44       1009.80        40.82 o                         
   9   2  19        276.36        286.54        23.04 o                         
  10   2  19        324.88        292.05        26.33 o                         
  11   2  19         71.11         64.14        17.00 o                         
  12   2  19       1113.47       1152.09        52.27 o                         
  13   2  19        457.20        342.05        33.33 o                         
 -16   3  19        380.28        267.39        32.34 o                         
 -15   3  19       2391.99       2351.66       120.83 o                         
 -14   3  19        916.15        959.00        53.22 o                         
 -13   3  19         42.45         28.88        16.61 o                         
 -12   3  19       1336.66       1240.07        52.75 o                         
 -11   3  19        829.87        821.30        42.42 o                         
 -10   3  19       1385.46       1267.09        50.41 o                         
  -9   3  19         74.81         63.74        13.85 o                         
  -8   3  19       8841.14       8637.28       125.89 o                         
  -7   3  19         33.39         25.27        12.15 o                         
  -6   3  19       4796.61       4930.34       103.13 o                         
  -5   3  19       3069.14       3293.02        78.37 o                         
  -4   3  19       1323.59       1325.90        40.21 o                         
  -3   3  19       6651.69       7084.70       125.00 o                         
  -2   3  19        197.39        224.80        21.88 o                         
  -1   3  19       2537.48       2669.79        81.60 o                         
   0   3  19        103.99         81.02        16.96 o                         
   1   3  19       2123.44       1966.77        67.79 o                         
   2   3  19          3.45         -3.15        10.50 o                         
   3   3  19       1258.54       1153.22        55.69 o                         
   4   3  19       1311.99       1285.35        50.39 o                         
   5   3  19       1912.53       1983.40        76.71 o                         
   6   3  19       4437.00       4623.06       114.27 o                         
   7   3  19         32.11         12.89        21.21 o                         
   8   3  19       2823.38       2954.51        85.47 o                         
   9   3  19        216.74        205.38        23.96 o                         
  10   3  19        510.82        501.46        40.73 o                         
  11   3  19        771.02        803.14        54.44 o                         
 -13   4  19          8.61        -26.32        26.32 o                         
 -12   4  19        543.34        582.67        74.74 o                         
 -11   4  19       2319.26       2298.57       106.78 o                         
 -10   4  19       1911.30       1939.10        76.93 o                         
  -9   4  19        997.52       1075.01        52.32 o                         
  -8   4  19        939.17        907.27        47.72 o                         
  -7   4  19        204.33        246.08        42.86 o                         
  -6   4  19        702.89        710.79        44.21 o                         
  -5   4  19        616.77        628.76        34.36 o                         
  -4   4  19        771.27        759.39        37.42 o                         
  -3   4  19        350.22        282.64        30.07 o                         
  -2   4  19        698.15        673.14        32.98 o                         
  -1   4  19         66.88         -1.92        12.05 o                         
   0   4  19       6068.15       6276.51       143.90 o                         
   1   4  19        309.74        271.90        27.10 o                         
   2   4  19        148.43         48.18        18.50 o                         
   3   4  19        934.39        955.11        50.62 o                         
   4   4  19       1978.05       1819.91        62.18 o                         
   5   4  19        146.89         74.96        20.21 o                         
   6   4  19         38.18         30.83        19.91 o                         
   7   4  19         12.66        -19.62        19.62 o                         
   8   4  19        729.82        703.74        63.83 o                         
  -5   5  19        801.99        955.00        89.27 o                         
  -4   5  19       1204.17       1050.12        92.50 o                         
  -3   5  19        492.83        499.12        55.91 o                         
  -2   5  19        428.26        289.80        43.32 o                         
  -1   5  19       2631.80       2653.17       138.10 o                         
   0   5  19        367.48        293.06        42.59 o                         
   1   5  19       1324.51       1210.37       100.00 o                         
 -19   0  20        134.27        103.45        39.96 o                         
 -18   0  20       2407.83       2356.84       131.42 o                         
 -17   0  20          6.96        -23.23        23.23 o                         
 -16   0  20       4395.02       4562.11       180.68 o                         
 -15   0  20       7152.53       7404.86       241.05 o                         
 -14   0  20        286.59        358.92        57.62 o                         
 -13   0  20      13835.57      14167.57       372.78 o                         
 -12   0  20      10273.79      10629.78       296.32 o                         
 -11   0  20        305.83        320.87        31.68 o                         
 -10   0  20       9678.03       9584.98       232.16 o                         
  -9   0  20         21.20         15.72         8.39 o                         
  -8   0  20         26.24         21.43        15.17 o                         
  -7   0  20        390.36        430.62        33.14 o                         
  -6   0  20       4243.95       4193.49       100.74 o                         
  -5   0  20       2888.98       2979.16        79.56 o                         
  -4   0  20      26865.49      26294.77       454.28 o                         
  -3   0  20       5390.31       5455.94       140.20 o                         
  -2   0  20      14203.39      14293.85       431.64 o                         
  -1   0  20      16703.41      16540.56       419.99 o                         
   0   0  20       4508.59       4653.85       132.76 o                         
   1   0  20       4069.07       4088.61       121.61 o                         
   2   0  20       6312.95       5895.71       165.20 o                         
   3   0  20       1439.75       1375.46        77.97 o                         
   4   0  20        294.14        285.35        27.99 o                         
   5   0  20        533.47        450.88        35.30 o                         
   6   0  20         23.76         30.56        13.54 o                         
   7   0  20       6052.62       6084.87       174.87 o                         
   8   0  20       5924.18       5921.89       170.29 o                         
   9   0  20          3.77         41.97        19.56 o                         
  10   0  20      10536.29      10771.77       252.39 o                         
  11   0  20       1524.63       1516.19        67.63 o                         
  12   0  20       1289.53       1264.52       143.62 o                         
  13   0  20        793.24        719.67       103.46 o                         
  14   0  20         17.30        -36.94        37.61 o                         
 -18   1  20        844.36        799.26        66.10 o                         
 -17   1  20         85.88         45.76        19.76 o                         
 -16   1  20         13.06         19.28        16.73 o                         
 -15   1  20        169.92        166.33        24.32 o                         
 -14   1  20        202.33        190.74        23.84 o                         
 -13   1  20         68.87         92.49        17.73 o                         
 -12   1  20         57.51         46.30        12.59 o                         
 -11   1  20        743.46        700.48        36.63 o                         
 -10   1  20       1780.10       1721.76        59.74 o                         
  -9   1  20        682.46        667.97        32.64 o                         
  -8   1  20          8.70         13.03         6.93 o                         
  -7   1  20         32.04         25.90         7.11 o                         
  -6   1  20       1198.00       1207.41        33.17 o                         
  -5   1  20       1414.70       1468.56        39.67 o                         
  -4   1  20       2410.92       2436.00        58.42 o                         
  -3   1  20       2698.06       2684.87        55.31 o                         
  -2   1  20        778.15        788.19        29.31 o                         
  -1   1  20         22.24         16.76         7.50 o                         
   0   1  20        293.25        280.12        18.85 o                         
   1   1  20        679.30        636.35        28.04 o                         
   2   1  20       1069.34       1096.62        37.33 o                         
   3   1  20        129.54        111.19        15.29 o                         
   4   1  20        510.90        521.70        30.99 o                         
   5   1  20         23.96         -3.29         8.69 o                         
   6   1  20         45.30         32.86        10.22 o                         
   7   1  20        230.79        179.61        17.50 o                         
   8   1  20        659.68        659.69        31.79 o                         
   9   1  20          6.28          3.74        12.21 o                         
  10   1  20         77.59         44.55        14.17 o                         
  11   1  20         11.94         -6.10        12.82 o                         
  12   1  20        236.82        206.17        25.54 o                         
  13   1  20         67.96         27.42        22.91 o                         
  14   1  20        101.98         72.62        26.89 o                         
 -17   2  20        479.14        428.99        43.90 o                         
 -16   2  20       1124.61       1137.17        77.02 o                         
 -15   2  20       3856.49       4131.71       130.93 o                         
 -14   2  20        106.89         86.46        22.55 o                         
 -13   2  20       7947.19       8326.06       195.28 o                         
 -12   2  20       5668.73       5794.06       145.46 o                         
 -11   2  20       1061.27       1112.56        47.25 o                         
 -10   2  20       2234.32       2265.47        74.77 o                         
  -9   2  20         59.44         34.33        15.50 o                         
  -8   2  20        522.57        449.94        28.82 o                         
  -7   2  20         70.86         48.52        11.20 o                         
  -6   2  20       2829.21       2794.74        54.99 o                         
  -5   2  20        449.64        443.54        20.46 o                         
  -4   2  20      15994.68      15964.04       243.34 o                         
  -3   2  20       2547.54       2532.09        56.44 o                         
  -2   2  20       3933.79       3916.09        72.80 o                         
  -1   2  20       6475.92       6547.49       102.37 o                         
   0   2  20        117.66         94.02        17.76 o                         
   1   2  20       7835.71       8019.21       140.74 o                         
   2   2  20       2996.66       3086.14        75.01 o                         
   3   2  20       1537.18       1439.83        50.98 o                         
   4   2  20        274.62        217.76        19.11 o                         
   5   2  20       4523.89       4447.94        92.38 o                         
   6   2  20        110.62         69.78        15.48 o                         
   7   2  20       2119.06       2147.03        58.82 o                         
   8   2  20       2998.24       2958.80        74.63 o                         
   9   2  20          1.35          8.94        11.28 o                         
  10   2  20       6246.04       6447.69       133.33 o                         
  11   2  20       2073.82       2096.17        68.37 o                         
  12   2  20       1356.16       1346.57        59.36 o                         
  13   2  20        178.60        146.58        28.45 o                         
 -15   3  20        455.16        419.29        44.35 o                         
 -14   3  20       1795.98       1735.27        67.68 o                         
 -13   3  20        118.05         95.42        21.38 o                         
 -12   3  20        136.24         78.26        18.45 o                         
 -11   3  20        457.92        448.56        35.08 o                         
 -10   3  20       1728.38       1724.81        59.51 o                         
  -9   3  20        256.58        198.96        19.74 o                         
  -8   3  20         42.38         38.90        11.39 o                         
  -7   3  20       1471.73       1525.08        73.40 o                         
  -6   3  20       3973.43       4038.85        83.23 o                         
  -5   3  20         20.41         38.42        10.90 o                         
  -4   3  20        357.51        427.62        26.87 o                         
  -3   3  20        574.41        624.91        31.35 o                         
  -2   3  20        689.92        684.99        35.08 o                         
  -1   3  20         56.28         61.47        12.97 o                         
   0   3  20        386.65        376.98        31.62 o                         
   1   3  20        593.96        586.71        42.16 o                         
   2   3  20       2730.73       2798.23       100.48 o                         
   3   3  20        544.08        465.56        37.00 o                         
   4   3  20       1292.90       1339.51        57.37 o                         
   5   3  20        751.86        770.86        45.49 o                         
   6   3  20        294.50        219.41        34.21 o                         
   7   3  20         28.13         14.85        15.85 o                         
   8   3  20       2075.67       2110.18        81.49 o                         
   9   3  20         99.06         31.52        19.76 o                         
  10   3  20         23.17        -19.13        19.13 o                         
  11   3  20        147.67         68.25        31.02 o                         
 -12   4  20       1409.88       1285.44        91.07 o                         
 -11   4  20        720.95        655.43        66.55 o                         
 -10   4  20       1366.78       1369.90        65.40 o                         
  -9   4  20        782.17        730.38        45.75 o                         
  -8   4  20       1996.97       1913.44        68.77 o                         
  -7   4  20         69.37         31.51        22.07 o                         
  -6   4  20        816.00        807.93        47.94 o                         
  -5   4  20        309.72        278.51        27.53 o                         
  -4   4  20       2239.38       2301.68        70.18 o                         
  -3   4  20        836.76        832.97        34.66 o                         
  -2   4  20       1925.72       1754.72        50.22 o                         
  -1   4  20       1148.30       1178.00        53.00 o                         
   0   4  20        111.55         59.18        20.25 o                         
   1   4  20       3204.45       3313.35        90.94 o                         
   2   4  20        288.52        306.85        28.71 o                         
   3   4  20       1802.80       1748.66        77.27 o                         
   4   4  20        166.58        138.64        27.79 o                         
   5   4  20        746.44        632.97        71.09 o                         
   6   4  20        168.70        166.72        29.32 o                         
   7   4  20        113.01         80.69        37.66 o                         
 -18   1  21         73.79         38.09        20.41 o                         
 -17   1  21       2919.22       2840.36        94.00 o                         
 -16   1  21         96.09         72.24        19.55 o                         
 -15   1  21        526.70        489.26        54.98 o                         
 -14   1  21       2567.81       2785.43        85.22 o                         
 -13   1  21       1763.60       1903.73        67.87 o                         
 -12   1  21       4218.29       4328.31       100.13 o                         
 -11   1  21       9262.88       9313.12       177.74 o                         
 -10   1  21       4422.19       4470.97       100.02 o                         
  -9   1  21       5283.72       5292.53       124.24 o                         
  -8   1  21      17914.10      17678.07       223.58 o                         
  -7   1  21         25.17         27.34         7.48 o                         
  -6   1  21       9130.57       8885.95       136.83 o                         
  -5   1  21        950.25        980.28        33.72 o                         
  -4   1  21          0.83         -2.38         8.27 o                         
  -3   1  21        794.57        802.50        32.19 o                         
  -2   1  21       1632.38       1716.25        47.09 o                         
  -1   1  21        994.26       1004.18        40.77 o                         
   0   1  21      14170.98      14224.01       225.87 o                         
   1   1  21       8468.11       8488.97       164.89 o                         
   2   1  21       2457.98       2560.94        67.12 o                         
   3   1  21      10778.21      10914.37       178.04 o                         
   4   1  21       1595.39       1611.41        55.16 o                         
   5   1  21        461.64        500.83        32.46 o                         
   6   1  21       3700.08       3753.05        93.89 o                         
   7   1  21        695.22        642.91        34.34 o                         
   8   1  21         59.24         20.16        11.68 o                         
   9   1  21       1172.06       1034.17        45.57 o                         
  10   1  21         81.83         38.16        12.63 o                         
  11   1  21        903.67        977.15        48.32 o                         
  12   1  21       3524.37       3524.00       100.88 o                         
  13   1  21        477.52        522.08        39.61 o                         
 -17   2  21        216.43        190.41        36.29 o                         
 -16   2  21        602.38        573.40        52.25 o                         
 -15   2  21        258.78        213.97        32.89 o                         
 -14   2  21       2471.39       2448.87        90.71 o                         
 -13   2  21        306.07        369.74        33.85 o                         
 -12   2  21        828.10        845.70        63.81 o                         
 -11   2  21        434.00        431.50        50.58 o                         
 -10   2  21       1489.04       1470.18        58.67 o                         
  -9   2  21         25.37          5.96        11.75 o                         
  -8   2  21        272.27        274.43        27.77 o                         
  -7   2  21          5.88         -6.08        12.14 o                         
  -6   2  21       3704.90       3852.50        82.97 o                         
  -5   2  21        388.74        418.27        23.91 o                         
  -4   2  21        248.41        284.91        22.81 o                         
  -3   2  21         45.66         31.52        10.06 o                         
  -2   2  21       1648.05       1701.69        55.77 o                         
  -1   2  21        308.17        292.10        25.43 o                         
   0   2  21         82.70         84.59        13.70 o                         
   1   2  21        806.94        824.75        36.47 o                         
   2   2  21       1086.48       1006.41        48.18 o                         
   3   2  21        553.98        553.68        30.88 o                         
   4   2  21        220.68        159.45        19.48 o                         
   5   2  21         44.45         31.03        15.13 o                         
   6   2  21       1312.88       1359.13        51.32 o                         
   7   2  21       1353.92       1279.99        53.82 o                         
   8   2  21         16.06          7.93        12.01 o                         
   9   2  21        919.23       1121.08        41.02 o                         
  10   2  21        113.80         56.92        19.24 o                         
  11   2  21         10.36        -12.14        15.56 o                         
  12   2  21        327.64        318.01        46.48 o                         
 -15   3  21       1411.92       1288.35        69.32 o                         
 -14   3  21        479.47        345.11        39.51 o                         
 -13   3  21       1029.48        955.17        52.97 o                         
 -12   3  21        316.69        260.58        27.07 o                         
 -11   3  21       3048.69       2844.04        90.59 o                         
 -10   3  21       1233.69       1251.62        49.83 o                         
  -9   3  21       3065.22       2979.75        71.56 o                         
  -8   3  21       5147.83       5220.25       101.14 o                         
  -7   3  21        538.11        648.60        40.39 o                         
  -6   3  21       3419.78       3490.13        86.45 o                         
  -5   3  21         66.10         61.11        13.36 o                         
  -4   3  21        885.46        916.85        38.41 o                         
  -3   3  21          0.89          0.88        12.74 o                         
  -2   3  21       1469.89       1335.18        54.35 o                         
  -1   3  21       1054.68       1208.73        58.55 o                         
   0   3  21       2891.57       2982.50        94.34 o                         
   1   3  21       3439.75       3355.60       101.81 o                         
   2   3  21       1638.07       1727.86        85.50 o                         
   3   3  21       4258.64       4374.03       111.26 o                         
   4   3  21        672.49        756.28        50.45 o                         
   5   3  21       1772.80       1814.80        77.05 o                         
   6   3  21       1920.50       2018.18        81.02 o                         
   7   3  21        418.77        365.90        42.58 o                         
   8   3  21        590.54        478.50        50.58 o                         
   9   3  21        659.54        593.70        74.44 o                         
  10   3  21        359.40        298.30        40.67 o                         
 -11   4  21        304.91        250.25        40.00 o                         
 -10   4  21       2003.86       2128.13       140.85 o                         
  -9   4  21        166.31        109.75        23.24 o                         
  -8   4  21         85.10         67.26        21.94 o                         
  -7   4  21        201.58        168.12        25.26 o                         
  -6   4  21       1834.90       1809.24        63.89 o                         
  -5   4  21        661.54        637.40        43.11 o                         
  -4   4  21         97.11         63.61        16.15 o                         
  -3   4  21        706.32        767.63        59.05 o                         
  -2   4  21       2560.83       2602.18        86.06 o                         
  -1   4  21        541.64        488.88        38.45 o                         
   0   4  21        391.45        480.43        45.49 o                         
   1   4  21         90.93         54.14        19.59 o                         
   2   4  21        242.33        171.76        27.02 o                         
   3   4  21          7.55        -20.18        20.18 o                         
   4   4  21          6.00         25.41        29.53 o                         
   5   4  21         52.40          9.47        22.75 o                         
   6   4  21       1107.89       1104.99        69.39 o                         
 -18   0  22       7054.04       6713.02       279.78 o                         
 -17   0  22       1259.70       1200.81       135.12 o                         
 -16   0  22       6000.58       5803.89       212.28 o                         
 -15   0  22       4133.21       4173.54       172.42 o                         
 -14   0  22        362.34        366.34        69.29 o                         
 -13   0  22       5453.63       5402.52       190.87 o                         
 -12   0  22        608.58        500.81        87.93 o                         
 -11   0  22        225.74        259.84        32.31 o                         
 -10   0  22       2731.09       2717.97        99.93 o                         
  -9   0  22       5536.78       5613.85       137.33 o                         
  -8   0  22        529.88        543.09        46.94 o                         
  -7   0  22       6738.44       6872.18       178.33 o                         
  -6   0  22       8443.09       8428.15       182.03 o                         
  -5   0  22       1235.33       1312.33        68.54 o                         
  -4   0  22      16026.59      15545.12       392.83 o                         
  -3   0  22         59.24         49.13        26.59 o                         
  -2   0  22       3245.04       3187.96       108.90 o                         
  -1   0  22        334.97        358.96        36.75 o                         
   0   0  22          2.89         31.40        15.23 o                         
   1   0  22        149.40        170.25        29.86 o                         
   2   0  22       2814.88       2788.63       114.94 o                         
   3   0  22       8946.35       9112.97       298.64 o                         
   4   0  22       4248.94       4478.42       131.74 o                         
   5   0  22      16116.19      16266.79       361.58 o                         
   6   0  22        116.67        118.48        21.59 o                         
   7   0  22       2861.56       3035.39       106.79 o                         
   8   0  22       3477.69       3588.82       121.68 o                         
   9   0  22         32.07         40.74        22.81 o                         
  10   0  22       1237.06       1145.91        80.10 o                         
  11   0  22         32.35         23.89        27.25 o                         
  12   0  22        353.31        230.66        53.40 o                         
  13   0  22       1393.13       1586.85       207.91 o                         
 -18   1  22          7.08         17.05        26.84 o                         
 -17   1  22        214.38        195.54        30.19 o                         
 -16   1  22        181.47        147.26        28.55 o                         
 -15   1  22          4.26        -20.39        21.91 o                         
 -14   1  22         33.13         11.01        19.03 o                         
 -13   1  22        176.97        119.75        24.17 o                         
 -12   1  22        107.05         68.85        17.55 o                         
 -11   1  22         13.64         -1.98        11.34 o                         
 -10   1  22        357.85        334.28        28.27 o                         
  -9   1  22        598.57        601.85        45.06 o                         
  -8   1  22        154.88        135.91        15.06 o                         
  -7   1  22         43.66         23.78         8.09 o                         
  -6   1  22        151.08        121.71        16.54 o                         
  -5   1  22        284.45        288.98        23.19 o                         
  -4   1  22         27.80         33.81        10.66 o                         
  -3   1  22       1526.45       1560.14        49.98 o                         
  -2   1  22        352.49        329.93        21.62 o                         
  -1   1  22        893.91        901.87        35.27 o                         
   0   1  22          1.09         10.92         9.26 o                         
   1   1  22         57.29         56.93        11.99 o                         
   2   1  22        658.06        610.65        29.70 o                         
   3   1  22       2010.70       1912.20        58.56 o                         
   4   1  22          6.01        -13.34        13.34 o                         
   5   1  22         25.96         -3.73        10.49 o                         
   6   1  22        156.17        123.79        19.51 o                         
   7   1  22         76.77         57.27        13.65 o                         
   8   1  22         10.21         -6.25         9.28 o                         
   9   1  22          0.01         -6.65        10.77 o                         
  10   1  22          0.64          7.94        13.27 o                         
  11   1  22        458.16        396.72        36.66 o                         
  12   1  22         93.03         43.60        20.69 o                         
  13   1  22          7.70         -7.67        20.80 o                         
 -16   2  22       4302.36       4323.75       131.83 o                         
 -15   2  22       2128.26       2141.90        97.02 o                         
 -14   2  22        271.26        204.08        28.11 o                         
 -13   2  22       2062.18       1993.75        81.23 o                         
 -12   2  22         84.87         99.93        22.73 o                         
 -11   2  22       1854.41       1871.36        77.22 o                         
 -10   2  22        624.63        653.75        41.94 o                         
  -9   2  22       3757.80       3919.34        86.70 o                         
  -8   2  22        313.60        369.10        23.72 o                         
  -7   2  22       4718.81       4826.18       111.92 o                         
  -6   2  22       7756.35       8095.83       159.28 o                         
  -5   2  22        848.59        863.26        36.40 o                         
  -4   2  22      14068.27      14377.05       204.27 o                         
  -3   2  22        589.18        625.92        30.60 o                         
  -2   2  22       2301.81       2393.09        69.17 o                         
  -1   2  22        400.25        423.25        29.81 o                         
   0   2  22        263.87        226.46        22.10 o                         
   1   2  22         48.26         35.16        11.68 o                         
   2   2  22        744.00        766.58        37.34 o                         
   3   2  22       1353.39       1271.44        50.15 o                         
   4   2  22       2411.31       2528.46        71.08 o                         
   5   2  22       5858.45       6181.04       130.41 o                         
   6   2  22        260.04        295.84        26.53 o                         
   7   2  22       4840.78       4840.31       113.69 o                         
   8   2  22        798.00        927.63        45.80 o                         
   9   2  22        116.25         93.50        25.31 o                         
  10   2  22       1212.02       1220.36        58.25 o                         
  11   2  22          4.32        -19.94        19.94 o                         
 -14   3  22         32.69         -7.09        23.85 o                         
 -13   3  22        979.40       1007.26        70.18 o                         
 -12   3  22       1672.98       1584.26        85.48 o                         
 -11   3  22         83.05         62.76        19.42 o                         
 -10   3  22       2038.35       1887.58        60.90 o                         
  -9   3  22       1510.03       1448.00        56.88 o                         
  -8   3  22        973.94        906.72        35.03 o                         
  -7   3  22        171.97        204.51        22.88 o                         
  -6   3  22       2068.24       2221.39        82.60 o                         
  -5   3  22        499.76        503.18        38.92 o                         
  -4   3  22        406.95        309.06        27.26 o                         
  -3   3  22        660.43        714.16        38.83 o                         
  -2   3  22       1824.85       2143.06        70.00 o                         
  -1   3  22       1488.80       1574.19        67.63 o                         
   0   3  22        637.16        689.89        46.93 o                         
   1   3  22         87.75         24.10        15.38 o                         
   2   3  22       2549.97       2649.10       117.82 o                         
   3   3  22       1600.40       1663.32        94.65 o                         
   4   3  22        114.73        109.85        27.72 o                         
   5   3  22        316.51        349.95        37.07 o                         
   6   3  22        720.84        708.24        51.85 o                         
   7   3  22       1013.00        892.63        63.76 o                         
   8   3  22          1.20        -31.11        31.11 o                         
   9   3  22         61.72        113.38        34.70 o                         
 -10   4  22         43.87        -19.39        25.41 o                         
  -9   4  22       1318.40       1332.79       128.59 o                         
  -8   4  22        443.09        474.03        60.06 o                         
  -7   4  22       1881.24       1842.83        69.70 o                         
  -6   4  22        778.25        848.24        47.98 o                         
  -5   4  22        454.61        442.02        41.00 o                         
  -4   4  22       2358.47       2380.43        84.41 o                         
  -3   4  22         12.24        -16.37        16.37 o                         
  -2   4  22       2949.49       3028.14       114.46 o                         
  -1   4  22        121.55        100.15        31.07 o                         
   0   4  22       1780.92       1862.89       104.18 o                         
   1   4  22        441.05        352.22        49.04 o                         
   2   4  22        127.82         85.99        26.51 o                         
   3   4  22        905.75        921.09        64.61 o                         
   4   4  22        169.20         72.95        26.81 o                         
   5   4  22       1436.03       1493.46       101.50 o                         
 -17   1  23        517.05        489.00        48.62 o                         
 -16   1  23       2578.81       2567.41        94.92 o                         
 -15   1  23          6.16         -0.41        17.05 o                         
 -14   1  23       8564.68       8732.43       191.18 o                         
 -13   1  23       5050.96       5488.26       139.45 o                         
 -12   1  23       3271.10       3451.03        94.48 o                         
 -11   1  23       5579.16       5618.48       126.01 o                         
 -10   1  23       1037.04       1106.51        59.68 o                         
  -9   1  23        546.63        525.74        31.65 o                         
  -8   1  23       1096.78       1065.11        40.05 o                         
  -7   1  23       2087.69       2047.14        82.07 o                         
  -6   1  23        700.98        712.61        37.59 o                         
  -5   1  23       9012.59       8942.23       150.29 o                         
  -4   1  23       2030.63       1996.14        58.44 o                         
  -3   1  23       6553.04       6587.90       131.44 o                         
  -2   1  23      10681.24      10550.88       248.26 o                         
  -1   1  23        349.16        314.94        32.22 o                         
   0   1  23      10053.00      10254.08       168.04 o                         
   1   1  23       3658.02       3935.59       108.41 o                         
   2   1  23        303.92        277.82        26.56 o                         
   3   1  23        330.36        376.37        37.53 o                         
   4   1  23         43.40         23.28        14.25 o                         
   5   1  23          0.62        -10.09        11.44 o                         
   6   1  23       1100.64       1020.64        48.40 o                         
   7   1  23       2521.88       2376.87        80.18 o                         
   8   1  23          3.11         22.31        13.20 o                         
   9   1  23       8647.28       8931.60       158.07 o                         
  10   1  23        185.93        152.62        19.75 o                         
  11   1  23        459.18        438.97        41.59 o                         
  12   1  23       1023.04       1037.20        61.38 o                         
 -16   2  23       2188.87       2260.93        84.92 o                         
 -15   2  23         77.58         21.76        17.03 o                         
 -14   2  23        162.44        135.81        27.72 o                         
 -13   2  23         78.72         39.13        16.69 o                         
 -12   2  23        387.51        359.24        40.35 o                         
 -11   2  23       1119.31       1137.34        67.04 o                         
 -10   2  23        422.95        412.53        32.10 o                         
  -9   2  23        106.95         99.45        15.69 o                         
  -8   2  23       1548.06       1603.96        67.50 o                         
  -7   2  23        988.50        998.86        51.90 o                         
  -6   2  23        165.70        144.83        27.56 o                         
  -5   2  23       1342.94       1396.41        48.96 o                         
  -4   2  23        576.20        601.11        32.91 o                         
  -3   2  23        245.53        172.08        17.75 o                         
  -2   2  23       1414.89       1516.03        46.67 o                         
  -1   2  23        491.30        513.33        29.53 o                         
   0   2  23        344.43        353.97        28.42 o                         
   1   2  23        906.57        863.90        43.83 o                         
   2   2  23         46.51         47.06        15.04 o                         
   3   2  23        321.29        385.99        31.77 o                         
   4   2  23        271.80        257.30        24.80 o                         
   5   2  23         15.89         -9.42        13.13 o                         
   6   2  23       1325.14       1358.51        58.82 o                         
   7   2  23        684.10        638.74        41.93 o                         
   8   2  23         83.59         23.50        16.89 o                         
   9   2  23        213.18        138.39        19.45 o                         
  10   2  23         65.83         19.07        21.87 o                         
  11   2  23         91.79          1.01        23.96 o                         
 -14   3  23       3836.07       3849.26       147.64 o                         
 -13   3  23       3062.29       2954.74       112.95 o                         
 -12   3  23       1078.07       1055.26        63.26 o                         
 -11   3  23       1225.87       1109.04        57.36 o                         
 -10   3  23         44.22         32.97        16.29 o                         
  -9   3  23       1600.08       1535.36        56.72 o                         
  -8   3  23        460.23        451.45        32.98 o                         
  -7   3  23        533.64        521.46        42.51 o                         
  -6   3  23        120.70        100.59        25.59 o                         
  -5   3  23       3138.64       3338.80       134.84 o                         
  -4   3  23        469.07        482.65        41.55 o                         
  -3   3  23       1323.08       1385.58        59.45 o                         
  -2   3  23       2674.92       2811.13        83.64 o                         
  -1   3  23        127.49         99.79        23.28 o                         
   0   3  23       4404.33       4419.83       139.21 o                         
   1   3  23       1249.31       1260.84        65.96 o                         
   2   3  23       1193.53       1200.24        78.00 o                         
   3   3  23        233.46        193.32        31.96 o                         
   4   3  23       1330.41       1215.99        72.63 o                         
   5   3  23        918.56        868.60        60.28 o                         
   6   3  23        110.67         42.71        27.72 o                         
   7   3  23       1118.26       1055.85        66.58 o                         
   8   3  23        626.72        616.77        61.58 o                         
  -9   4  23        139.15         78.68        40.56 o                         
  -8   4  23        691.48        745.01        67.95 o                         
  -7   4  23        914.38        856.60        65.39 o                         
  -6   4  23        711.23        713.82        51.81 o                         
  -5   4  23       1489.15       1546.72        77.18 o                         
  -4   4  23        418.99        395.71        67.47 o                         
  -3   4  23        262.07        151.19        32.55 o                         
  -2   4  23        903.03        901.59       101.54 o                         
  -1   4  23        152.14        128.36        27.70 o                         
   0   4  23        169.49        184.78        30.38 o                         
   1   4  23        361.14        212.72        53.46 o                         
   2   4  23         95.27         77.53        27.28 o                         
   3   4  23       1456.27       1694.39        82.45 o                         
   4   4  23         43.75        -17.35        24.09 o                         
 -17   0  24         97.38        -15.02        56.27 o                         
 -16   0  24        608.74        504.83        65.95 o                         
 -15   0  24        120.41         93.81        33.65 o                         
 -14   0  24         31.10         11.78        24.97 o                         
 -13   0  24       1556.61       1558.80        96.76 o                         
 -12   0  24       5995.30       6367.16       220.25 o                         
 -11   0  24       4697.90       4843.68       155.35 o                         
 -10   0  24       7906.59       7982.92       205.32 o                         
  -9   0  24       9377.09       9342.38       557.97 o                         
  -8   0  24        518.64        522.59        44.61 o                         
  -7   0  24      11537.85      11886.84       270.34 o                         
  -6   0  24       5297.72       5409.99       175.67 o                         
  -5   0  24       6031.32       5861.79       166.82 o                         
  -4   0  24       2175.29       2241.98       126.27 o                         
  -3   0  24       2832.18       2956.13       110.49 o                         
  -2   0  24        296.57        270.45        40.66 o                         
  -1   0  24       6297.80       6421.77       206.08 o                         
   0   0  24       1905.59       1928.90        98.64 o                         
   1   0  24       7338.12       7415.08       271.85 o                         
   2   0  24       6861.90       7131.74       222.96 o                         
   3   0  24       3595.07       3790.61       142.27 o                         
   4   0  24       3477.21       3585.06       118.32 o                         
   5   0  24       5082.41       5277.68       135.08 o                         
   6   0  24        748.29        666.02        44.93 o                         
   7   0  24        110.39        108.79        18.82 o                         
   8   0  24        242.44        138.20        25.75 o                         
   9   0  24         22.16          7.88        40.32 o                         
  10   0  24       1174.38       1104.39        83.97 o                         
  11   0  24       1997.36       1825.82       103.70 o                         
 -17   1  24          4.29         29.15        84.88 o                         
 -16   1  24        145.13         99.76        24.03 o                         
 -15   1  24        270.41        208.68        36.14 o                         
 -14   1  24        223.26        175.18        26.14 o                         
 -13   1  24         34.60         27.21        22.52 o                         
 -12   1  24        670.80        666.76        44.59 o                         
 -11   1  24         15.09         -0.81        11.47 o                         
 -10   1  24         79.34         64.67        14.63 o                         
  -9   1  24        134.41         89.44        13.78 o                         
  -8   1  24        109.40        106.82        17.48 o                         
  -7   1  24        486.33        502.43        34.24 o                         
  -6   1  24        257.60        253.83        25.40 o                         
  -5   1  24         15.12          4.82        12.56 o                         
  -4   1  24        442.01        527.27        35.13 o                         
  -3   1  24        387.98        377.12        38.94 o                         
  -2   1  24        123.64        104.17        18.56 o                         
  -1   1  24         55.82         80.21        14.23 o                         
   0   1  24        265.50        258.71        23.59 o                         
   1   1  24        168.29        133.79        18.52 o                         
   2   1  24         38.11         34.13        14.50 o                         
   3   1  24        600.42        565.50        41.28 o                         
   4   1  24          4.16         -4.88        11.40 o                         
   5   1  24        446.00        442.84        35.78 o                         
   6   1  24         14.88         38.90        16.49 o                         
   7   1  24         31.35         44.87        15.49 o                         
   8   1  24        340.84        307.23        28.58 o                         
   9   1  24         67.81         32.38        16.04 o                         
  10   1  24         79.76         98.50        21.16 o                         
  11   1  24        432.03        433.35        44.55 o                         
 -15   2  24          6.64          2.55        31.33 o                         
 -14   2  24        323.94        209.21        35.61 o                         
 -13   2  24        326.89        324.04        37.82 o                         
 -12   2  24       2086.36       2100.29        72.97 o                         
 -11   2  24       1269.03       1198.62        54.81 o                         
 -10   2  24       5065.17       5157.08       134.91 o                         
  -9   2  24       8137.77       7993.91       155.69 o                         
  -8   2  24        644.27        760.49        46.12 o                         
  -7   2  24       3107.90       3153.96        97.45 o                         
  -6   2  24        571.61        701.49        55.79 o                         
  -5   2  24        629.06        627.11        37.29 o                         
  -4   2  24       2076.81       2146.91        69.59 o                         
  -3   2  24       1138.35       1083.52        46.40 o                         
  -2   2  24        340.43        268.11        26.41 o                         
  -1   2  24       5310.31       5436.15       109.99 o                         
   0   2  24       1734.41       1729.90        61.40 o                         
   1   2  24        449.11        466.95        33.91 o                         
   2   2  24       5734.37       5969.58       128.58 o                         
   3   2  24       1206.27       1222.81        53.22 o                         
   4   2  24       1866.73       1915.01        62.50 o                         
   5   2  24       2607.52       2657.96        76.28 o                         
   6   2  24         81.52         26.13        17.24 o                         
   7   2  24        500.75        669.60        52.33 o                         
   8   2  24         92.24         59.84        23.03 o                         
   9   2  24        223.81        160.90        25.58 o                         
  10   2  24        213.67        116.36        29.31 o                         
 -13   3  24         17.96        -10.19        29.64 o                         
 -12   3  24       2006.60       1756.95       120.62 o                         
 -11   3  24        701.82        588.04        69.26 o                         
 -10   3  24         23.09        -14.61        14.61 o                         
  -9   3  24        355.45        296.20        26.26 o                         
  -8   3  24        557.90        471.10        49.88 o                         
  -7   3  24        571.26        545.73        78.31 o                         
  -6   3  24         13.61         43.62        23.25 o                         
  -5   3  24         38.50         37.05        21.36 o                         
  -4   3  24        972.36       1021.89        67.99 o                         
  -3   3  24       1812.53       2057.23        88.49 o                         
  -2   3  24         27.45         20.43        19.28 o                         
  -1   3  24       1153.46       1352.10       103.09 o                         
   0   3  24        267.27        258.56        42.17 o                         
   1   3  24        566.92        498.42        66.61 o                         
   2   3  24         60.59        104.63        29.44 o                         
   3   3  24        103.79        125.60        35.21 o                         
   4   3  24          4.40        -13.24        20.90 o                         
   5   3  24        247.31        157.21        33.84 o                         
   6   3  24        718.43        691.08        77.16 o                         
   7   3  24         83.16        115.12        41.12 o                         
  -8   4  24        308.70        179.86        37.05 o                         
  -7   4  24       1578.32       1634.02        88.01 o                         
  -6   4  24         54.52         69.47        27.30 o                         
  -5   4  24       1785.87       1727.82       105.51 o                         
  -4   4  24        122.71        106.96        73.29 o                         
  -3   4  24        526.54        433.47        63.64 o                         
  -2   4  24        938.39        933.13        82.87 o                         
  -1   4  24        611.70        462.83        68.81 o                         
   0   4  24        501.67        537.60        54.38 o                         
   1   4  24        380.54        278.38        63.10 o                         
   2   4  24       2117.19       2411.53        99.04 o                         
 -16   1  25       4402.29       4246.94       180.25 o                         
 -15   1  25         28.13          3.58        21.09 o                         
 -14   1  25       4926.29       5034.74       152.89 o                         
 -13   1  25       1212.87       1109.30        60.52 o                         
 -12   1  25        590.82        556.45        42.30 o                         
 -11   1  25         41.86         43.48        14.08 o                         
 -10   1  25       1038.30       1036.50        52.10 o                         
  -9   1  25        198.54        158.19        25.05 o                         
  -8   1  25       3196.33       3228.54        89.01 o                         
  -7   1  25       3839.75       3860.65       118.42 o                         
  -6   1  25       3328.39       3419.79       111.99 o                         
  -5   1  25      12113.30      12338.34       237.16 o                         
  -4   1  25        162.56        206.74        34.31 o                         
  -3   1  25       3425.81       3660.80       123.85 o                         
  -2   1  25       2171.62       2225.59        80.13 o                         
  -1   1  25         86.76         73.43        20.76 o                         
   0   1  25       1084.55       1157.08        51.12 o                         
   1   1  25        815.36        734.16        53.53 o                         
   2   1  25       1698.01       1710.10        65.49 o                         
   3   1  25       3166.09       3104.66        93.62 o                         
   4   1  25       2789.12       2994.24        88.88 o                         
   5   1  25         11.45         -2.38        17.43 o                         
   6   1  25       3733.68       3843.57       102.83 o                         
   7   1  25       2688.99       2743.16        86.00 o                         
   8   1  25        383.04        426.98        34.57 o                         
   9   1  25       3490.55       3564.60        97.87 o                         
  10   1  25          9.33         -6.77        19.48 o                         
 -15   2  25        231.91        233.47        48.87 o                         
 -14   2  25        167.65         67.10        24.52 o                         
 -13   2  25        335.69        274.69        38.46 o                         
 -12   2  25         19.40          1.86        17.65 o                         
 -11   2  25       1425.44       1386.53        59.81 o                         
 -10   2  25        635.95        571.88        45.55 o                         
  -9   2  25        371.29        439.86        42.91 o                         
  -8   2  25        566.33        591.63        45.66 o                         
  -7   2  25       1385.93       1404.99        70.90 o                         
  -6   2  25        131.36        103.60        21.57 o                         
  -5   2  25         30.47        -10.72        10.72 o                         
  -4   2  25         92.14         46.31        16.12 o                         
  -3   2  25        618.17        574.35        37.16 o                         
  -2   2  25        415.30        423.78        32.26 o                         
  -1   2  25        230.90        274.33        36.62 o                         
   0   2  25         61.18         60.46        16.31 o                         
   1   2  25       2597.81       2592.79        78.43 o                         
   2   2  25         18.27        -16.28        16.28 o                         
   3   2  25          0.37        -12.33        14.43 o                         
   4   2  25        140.51        122.53        20.83 o                         
   5   2  25        619.40        543.71        50.59 o                         
   6   2  25        332.32        221.85        29.41 o                         
   7   2  25        487.76        462.16        39.10 o                         
   8   2  25        102.42         98.75        35.21 o                         
   9   2  25        800.43        598.96        47.55 o                         
 -12   3  25        560.51        441.89        98.39 o                         
 -11   3  25         79.98         16.55        19.45 o                         
 -10   3  25       1348.50       1237.75        55.35 o                         
  -9   3  25        194.33        230.89        56.10 o                         
  -8   3  25       1416.21       1457.30        94.74 o                         
  -7   3  25       1417.88       1236.69        92.13 o                         
  -6   3  25        498.37        550.31        84.88 o                         
  -5   3  25       5310.01       5509.80       185.59 o                         
  -4   3  25        134.18        152.44        28.70 o                         
  -3   3  25       1587.12       1687.20        70.67 o                         
  -2   3  25        780.81        913.09        65.00 o                         
  -1   3  25        770.48        814.54        65.37 o                         
   0   3  25       1408.31       1488.04        80.99 o                         
   1   3  25          5.58        -19.99        21.70 o                         
   2   3  25        747.65        870.20       100.10 o                         
   3   3  25       1588.46       1510.05        96.11 o                         
   4   3  25       1014.49        962.94        82.23 o                         
   5   3  25         86.46         86.50        31.01 o                         
   6   3  25        958.77        891.10       113.78 o                         
  -5   4  25         47.03        -34.72        44.78 o                         
  -4   4  25          2.08        -28.19        28.19 o                         
  -3   4  25        316.91        307.88        60.96 o                         
  -2   4  25        116.04         31.43        26.04 o                         
  -1   4  25        145.21         36.31        28.63 o                         
 -16   0  26        141.95         48.12        35.46 o                         
 -15   0  26       6573.16       6877.17       247.38 o                         
 -14   0  26        543.38        628.63        67.56 o                         
 -13   0  26       2665.01       2859.19       136.52 o                         
 -12   0  26       6481.52       6307.12       179.18 o                         
 -11   0  26       1720.69       1645.43        85.85 o                         
 -10   0  26       3181.35       3334.59       117.46 o                         
  -9   0  26       2221.66       2198.49       114.81 o                         
  -8   0  26        795.56        838.87        52.37 o                         
  -7   0  26        266.94        272.97        42.68 o                         
  -6   0  26       3346.75       3185.95       120.34 o                         
  -5   0  26        596.29        640.79        63.74 o                         
  -4   0  26       2767.65       2742.72       133.60 o                         
  -3   0  26       3765.33       3704.29       158.92 o                         
  -2   0  26        276.91        372.78        52.70 o                         
  -1   0  26      13016.92      13382.82       356.07 o                         
   0   0  26       5188.93       5534.24       190.31 o                         
   1   0  26        758.96        759.56        66.08 o                         
   2   0  26        563.73        723.48        64.79 o                         
   3   0  26          3.13        -25.07        25.07 o                         
   4   0  26         10.95        -11.93        22.98 o                         
   5   0  26         20.59          7.43        22.09 o                         
   6   0  26       1575.71       1615.49        69.95 o                         
   7   0  26        631.91        660.05        68.88 o                         
   8   0  26       2084.29       1980.21       114.03 o                         
   9   0  26        240.63        193.14        42.18 o                         
  10   0  26        374.16        300.64        97.56 o                         
 -15   1  26        185.08        128.18        42.37 o                         
 -14   1  26        231.67        220.76        37.76 o                         
 -13   1  26        585.83        591.98        73.28 o                         
 -12   1  26         66.04         42.90        25.52 o                         
 -11   1  26         11.71         -3.80        13.17 o                         
 -10   1  26        136.67         91.67        19.21 o                         
  -9   1  26        212.16        247.91        27.26 o                         
  -8   1  26         31.16         18.81        13.47 o                         
  -7   1  26        533.96        657.97        46.96 o                         
  -6   1  26          2.23         -2.26        13.98 o                         
  -5   1  26        190.52        167.90        26.62 o                         
  -4   1  26        263.21        275.71        29.47 o                         
  -3   1  26        473.03        478.77        42.63 o                         
  -2   1  26        127.68         93.73        21.06 o                         
  -1   1  26          5.93          5.17        16.25 o                         
   0   1  26         59.37         55.95        20.67 o                         
   1   1  26          0.31          5.06        12.42 o                         
   2   1  26          0.96         -2.11        16.01 o                         
   3   1  26         66.99         76.53        16.78 o                         
   4   1  26         47.79         11.29        14.68 o                         
   5   1  26        331.55        273.02        34.28 o                         
   6   1  26        255.76        233.37        28.18 o                         
   7   1  26          8.09        -11.21        15.83 o                         
   8   1  26         18.10        -14.22        16.83 o                         
   9   1  26         12.36        -17.62        17.62 o                         
 -14   2  26       1200.69       1241.58        72.29 o                         
 -13   2  26       1261.63       1295.37        73.37 o                         
 -12   2  26       3048.92       3011.86       105.10 o                         
 -11   2  26        953.24       1020.06        59.54 o                         
 -10   2  26       2917.91       2974.16       102.57 o                         
  -9   2  26       1361.64       1367.74        75.29 o                         
  -8   2  26        812.29        770.49        82.18 o                         
  -7   2  26          1.64        -19.17        19.17 o                         
  -6   2  26       1686.93       1546.01        82.39 o                         
  -5   2  26         35.14         14.40        14.11 o                         
  -4   2  26       1346.67       1161.03        64.89 o                         
  -3   2  26       3909.78       3799.53        92.21 o                         
  -2   2  26        151.29        206.29        29.66 o                         
  -1   2  26       7563.32       8002.36       160.83 o                         
   0   2  26        787.53        832.73        51.79 o                         
   1   2  26       1158.72       1223.88        56.34 o                         
   2   2  26       1132.54       1080.94        53.25 o                         
   3   2  26         15.21         -0.24        16.66 o                         
   4   2  26        388.97        312.94        31.04 o                         
   5   2  26         42.04         -2.14        20.67 o                         
   6   2  26       1629.98       1537.04        69.70 o                         
   7   2  26        460.74        397.88        41.44 o                         
   8   2  26       2332.27       2275.98       154.58 o                         
 -11   3  26        266.66        125.30        38.36 o                         
 -10   3  26         47.60         15.72        25.24 o                         
  -9   3  26       1392.48       1259.70       102.36 o                         
  -8   3  26        191.63        129.95        49.77 o                         
  -7   3  26       1913.76       2133.64       132.93 o                         
  -6   3  26        258.29        207.25        43.41 o                         
  -5   3  26       1573.18       1638.93       104.67 o                         
  -4   3  26         19.42         23.18        26.41 o                         
  -3   3  26       1477.08       1612.78        73.34 o                         
  -2   3  26        255.07        150.23        30.10 o                         
  -1   3  26        261.41        179.47        40.69 o                         
   0   3  26         18.00         -1.53        21.30 o                         
   1   3  26        412.86        377.48        48.20 o                         
   2   3  26        496.40        499.95        68.38 o                         
   3   3  26        402.22        293.36        50.00 o                         
   4   3  26        124.37        109.27        40.27 o                         
   5   3  26       1753.74       1909.71       116.83 o                         
 -14   1  27         60.49         21.90        33.54 o                         
 -13   1  27       1911.85       1823.04        73.68 o                         
 -12   1  27        391.82        277.28        37.99 o                         
 -11   1  27       4584.85       4570.57       132.37 o                         
 -10   1  27       4438.93       4722.53       145.27 o                         
  -9   1  27        554.56        619.45        39.18 o                         
  -8   1  27       4606.08       4718.18       194.47 o                         
  -7   1  27       5190.22       5389.44       139.51 o                         
  -6   1  27        517.41        549.14        46.21 o                         
  -5   1  27       1968.82       2165.16        89.61 o                         
  -4   1  27        482.45        414.92        38.51 o                         
  -3   1  27          0.66         -1.28        17.31 o                         
  -2   1  27       1202.13       1116.35        58.75 o                         
  -1   1  27        273.42        218.26        29.90 o                         
   0   1  27        719.66        780.36        46.44 o                         
   1   1  27       5233.19       5064.83       120.69 o                         
   2   1  27       1848.93       1762.57        68.44 o                         
   3   1  27       5852.71       6179.65       146.27 o                         
   4   1  27       3326.37       3285.80       129.15 o                         
   5   1  27        316.97        296.20        29.84 o                         
   6   1  27        211.85        304.26        37.96 o                         
   7   1  27        159.58        163.23        25.52 o                         
   8   1  27        124.26        145.16        26.33 o                         
 -13   2  27       1004.47       1012.95       112.79 o                         
 -12   2  27        248.37        205.14        48.94 o                         
 -11   2  27         17.62        -11.98        27.73 o                         
 -10   2  27         89.78         55.36        29.35 o                         
  -9   2  27        180.32        106.31        54.51 o                         
  -8   2  27          7.31          7.16        21.38 o                         
  -7   2  27          6.53        -22.26        22.26 o                         
  -6   2  27          4.54          1.09        22.66 o                         
  -5   2  27       1007.17       1003.88        55.79 o                         
  -4   2  27        742.33        772.58        45.54 o                         
  -3   2  27        231.36        185.20        25.49 o                         
  -2   2  27        217.64        184.69        31.30 o                         
  -1   2  27        439.65        416.99        41.13 o                         
   0   2  27        198.52         92.92        27.04 o                         
   1   2  27        904.98        947.42        52.31 o                         
   2   2  27        409.82        363.48        43.61 o                         
   3   2  27         78.20         33.75        19.78 o                         
   4   2  27        222.64        208.56        27.73 o                         
   5   2  27         10.35        -13.15        22.84 o                         
   6   2  27         16.28        -19.15        24.15 o                         
   7   2  27          4.79          0.52        24.58 o                         
  -9   3  27         96.59         13.50        59.16 o                         
  -8   3  27       2873.39       2700.79       223.55 o                         
  -7   3  27        604.93        707.00        91.13 o                         
  -6   3  27       1373.28       1180.15        90.55 o                         
  -5   3  27       1251.52       1152.01        95.46 o                         
  -4   3  27        692.48        627.39        62.32 o                         
  -3   3  27        564.58        743.61        78.07 o                         
  -2   3  27        507.98        460.71        75.56 o                         
  -1   3  27        662.62        572.92        77.04 o                         
   0   3  27        350.68        263.00        41.03 o                         
   1   3  27       1654.80       1818.70       108.92 o                         
   2   3  27        630.63        754.77        77.50 o                         
   3   3  27       1108.18       1020.62        84.18 o                         
 -14   0  28        745.96        648.20        76.03 o                         
 -13   0  28        871.38        899.06        78.99 o                         
 -12   0  28        150.02         57.18        30.77 o                         
 -11   0  28        113.24         96.02        27.31 o                         
 -10   0  28         58.94         42.41        22.50 o                         
  -9   0  28       1658.58       1802.77       106.35 o                         
  -8   0  28       2285.88       2489.46       124.87 o                         
  -7   0  28       4344.93       4043.66       169.18 o                         
  -6   0  28       6697.37       6459.31       298.70 o                         
  -5   0  28        534.06        617.68        88.26 o                         
  -4   0  28       5190.60       5206.33       193.70 o                         
  -3   0  28       3381.20       3825.71       207.34 o                         
  -2   0  28         29.78         32.75        24.60 o                         
  -1   0  28       1710.81       1845.95       140.49 o                         
   0   0  28        104.63         68.11        29.50 o                         
   1   0  28         31.84         53.96        29.83 o                         
   2   0  28        225.34        211.48        41.03 o                         
   3   0  28       1875.76       1838.17        89.06 o                         
   4   0  28         85.97         59.88        22.53 o                         
   5   0  28       2479.02       2155.00        95.35 o                         
   6   0  28       3109.76       3151.72       152.30 o                         
   7   0  28        627.89        692.61       103.43 o                         
   8   0  28       4546.72       4629.43       384.84 o                         
 -13   1  28         37.31         15.38        21.09 o                         
 -12   1  28         71.74         45.04        18.41 o                         
 -11   1  28          3.53         -0.45        20.33 o                         
 -10   1  28         88.81         85.88        21.99 o                         
  -9   1  28        860.58        938.11        55.93 o                         
  -8   1  28        638.00        615.90        50.58 o                         
  -7   1  28        706.44        727.80        55.34 o                         
  -6   1  28         10.48        -15.33        15.33 o                         
  -5   1  28         53.69         -2.04        18.32 o                         
  -4   1  28        341.48        316.37        37.89 o                         
  -3   1  28        124.53         57.41        20.88 o                         
  -2   1  28          0.35         11.57        20.59 o                         
  -1   1  28        423.05        462.41        65.85 o                         
   0   1  28        537.46        563.79        50.89 o                         
   1   1  28         66.12         20.87        18.14 o                         
   2   1  28        294.32        315.90        39.37 o                         
   3   1  28         19.65         30.18        21.16 o                         
   4   1  28         49.72         -8.90        24.32 o                         
   5   1  28          2.86        -13.34        20.68 o                         
   6   1  28         66.41         41.50        25.19 o                         
   7   1  28         13.79        -19.43        19.43 o                         
 -12   2  28         20.45        -17.52        25.93 o                         
 -11   2  28        199.15        100.38        48.05 o                         
 -10   2  28        148.69        174.48        30.45 o                         
  -9   2  28         40.59          0.30        27.11 o                         
  -8   2  28       1557.29       1481.75       102.23 o                         
  -7   2  28       2069.16       1880.70       101.00 o                         
  -6   2  28       5741.21       5477.50       153.82 o                         
  -5   2  28         14.86        -19.37        19.37 o                         
  -4   2  28       2261.15       2314.34        94.68 o                         
  -3   2  28       2088.22       2046.14        84.78 o                         
  -2   2  28        188.58        101.13        22.69 o                         
  -1   2  28       2540.32       2658.74        86.01 o                         
   0   2  28         39.32         56.28        22.94 o                         
   1   2  28        519.08        525.17        51.88 o                         
   2   2  28        452.66        447.70        55.50 o                         
   3   2  28        703.90        717.33        52.81 o                         
   4   2  28         28.03         -9.56        23.19 o                         
   5   2  28       1447.03       1371.41        75.15 o                         
  -8   3  28       1041.43       1051.28       238.18 o                         
  -7   3  28         94.45         75.89        58.31 o                         
  -6   3  28         97.83         20.04        38.56 o                         
  -5   3  28        157.84         97.81        35.66 o                         
  -4   3  28        467.30        490.34        64.00 o                         
  -3   3  28        160.34         62.06        28.63 o                         
  -2   3  28        185.36        125.40        30.01 o                         
  -1   3  28        318.98        252.34        49.31 o                         
   0   3  28        763.70        748.50        71.06 o                         
   1   3  28          0.98         -9.57        29.44 o                         
 -12   1  29        592.72        513.67        55.60 o                         
 -11   1  29       3839.45       3932.83       133.83 o                         
 -10   1  29       1459.29       1660.86        85.17 o                         
  -9   1  29        598.71        608.18        63.01 o                         
  -8   1  29        350.09        346.18        55.30 o                         
  -7   1  29          0.28         22.24        18.94 o                         
  -6   1  29          4.79        -20.06        20.06 o                         
  -5   1  29          9.29          0.93        19.40 o                         
  -4   1  29       5492.99       5330.06       160.27 o                         
  -3   1  29        214.63         82.79        31.60 o                         
  -2   1  29       6097.67       6271.31       172.07 o                         
  -1   1  29        590.20        637.02        56.34 o                         
   0   1  29        807.93        780.55        56.10 o                         
   1   1  29       1476.76       1695.92        89.28 o                         
   2   1  29        468.37        580.76        61.15 o                         
   3   1  29       1349.29       1346.03        81.94 o                         
   4   1  29          0.23         -7.42        22.85 o                         
   5   1  29        784.62        671.91        54.53 o                         
   6   1  29        246.92        117.90        30.52 o                         
 -10   2  29        239.67        175.62        42.65 o                         
  -9   2  29        261.56        331.91       108.94 o                         
  -8   2  29        708.61        864.28        76.02 o                         
  -7   2  29        299.45        207.62        33.41 o                         
  -6   2  29        245.44        164.87        47.48 o                         
  -5   2  29        881.67        995.29        75.91 o                         
  -4   2  29        515.42        477.00        58.66 o                         
  -3   2  29        186.18         74.24        31.60 o                         
  -2   2  29          2.51        -21.09        21.09 o                         
  -1   2  29          2.64        -17.99        17.99 o                         
   0   2  29        182.63        112.83        26.67 o                         
   1   2  29         13.11         -4.19        25.64 o                         
   2   2  29         40.17         29.94        42.86 o                         
   3   2  29          3.96        -27.38        27.38 o                         
   4   2  29        992.58        956.88        98.12 o                         
 -12   0  30       3367.08       3487.97       159.58 o                         
 -11   0  30        807.05        709.85        69.53 o                         
 -10   0  30        245.45        174.33        53.87 o                         
  -9   0  30       5329.05       5443.38       280.38 o                         
  -8   0  30       2495.59       2443.81       181.27 o                         
  -7   0  30       2001.18       2353.82       326.94 o                         
  -6   0  30       3376.22       3500.00       268.38 o                         
  -5   0  30         64.05        -28.62        63.50 o                         
  -4   0  30          2.56        -33.59        33.59 o                         
  -3   0  30          6.51         23.62        90.80 o                         
  -2   0  30        157.36         56.48        48.36 o                         
  -1   0  30         25.30         13.30        34.39 o                         
   0   0  30       3432.18       2909.65       199.70 o                         
   1   0  30        176.39         90.80        86.85 o                         
   2   0  30       4007.68       3998.35       166.88 o                         
   3   0  30       1739.82       1794.41       119.07 o                         
   4   0  30          1.48        -24.69        24.69 o                         
   5   0  30       1282.07       1274.54       111.15 o                         
 -11   1  30         92.40         68.57        27.27 o                         
 -10   1  30         17.01        -30.02        30.02 o                         
  -9   1  30        177.24        119.98        30.76 o                         
  -8   1  30         13.89         20.92        23.45 o                         
  -7   1  30         45.45         -6.62       101.32 o                         
  -6   1  30         22.23        -23.72        31.18 o                         
  -5   1  30          3.30         -2.78        24.23 o                         
  -4   1  30         75.93         97.93        33.27 o                         
  -3   1  30        362.31        282.12        55.27 o                         
  -2   1  30        265.88        274.14        47.74 o                         
  -1   1  30          3.40         -8.26        23.79 o                         
   0   1  30          1.91        -22.81        22.81 o                         
   1   1  30         75.09          5.51        33.17 o                         
   2   1  30         12.57          4.10        24.29 o                         
   3   1  30         30.32         14.95        24.69 o                         
   4   1  30         55.40         50.97        28.31 o                         
  -9   2  30       2183.60       2050.09       129.77 o                         
  -8   2  30       1425.83       1456.48        85.77 o                         
  -7   2  30        762.01        733.21        66.58 o                         
  -6   2  30       1578.70       1716.44        91.90 o                         
  -5   2  30        281.65        131.82        49.82 o                         
  -4   2  30        378.88        230.51        54.06 o                         
  -3   2  30         76.64         18.98        31.94 o                         
  -2   2  30        383.19        329.58        68.69 o                         
  -1   2  30         64.95         55.45        33.62 o                         
   0   2  30       3024.82       2801.25       116.69 o                         
   1   2  30        371.12        337.65        69.16 o                         
   2   2  30       3034.80       3179.81       140.23 o                         
 -10   1  31        159.66        117.34        53.40 o                         
  -9   1  31        431.21        429.66        67.81 o                         
  -8   1  31       1614.75       1609.47       108.83 o                         
  -7   1  31       3350.28       3251.51       144.69 o                         
  -6   1  31         27.57         19.16        35.72 o                         
  -5   1  31       2209.55       2271.15       136.35 o                         
  -4   1  31       2547.54       2599.81       126.67 o                         
  -3   1  31         35.58          9.74        28.75 o                         
  -2   1  31       4597.08       5180.60       187.70 o                         
  -1   1  31         36.01         36.98        28.94 o                         
   0   1  31        139.25        156.45        41.63 o                         
   1   1  31        196.42         93.25        33.19 o                         
   2   1  31        141.75         46.88        36.34 o                         
   3   1  31          1.28        -10.53        60.53 o                         
  -6   2  31        783.24        861.85       127.77 o                         
  -5   2  31         76.94         82.45        33.38 o                         
  -4   2  31         84.82          0.42        32.59 o                         
  -3   2  31         23.05        -30.08        30.08 o                         
  -2   2  31        427.35        267.36        59.75 o                         
  -1   2  31        263.97        219.87       129.62 o                         
  -8   0  32        316.37        609.26       146.07 o                         
  -7   0  32        926.71       1046.69       159.88 o                         
  -6   0  32         84.49         41.23        50.55 o                         
  -5   0  32       1008.62        819.68       152.64 o                         
  -4   0  32        307.29        271.08        96.06 o                         
  -3   0  32       2499.48       2254.56       191.28 o                         
  -2   0  32        608.28        566.48       210.48 o                         
  -1   0  32        574.95        469.78       121.06 o                         
   0   0  32       3484.61       3932.81       247.81 o                         
   1   0  32         86.14        -26.38        55.00 o                         
  -7   1  32          0.32         10.07        42.17 o                         
  -6   1  32        509.63        354.91        99.47 o                         
  -5   1  32          3.95        -29.82        33.05 o                         
  -4   1  32        100.48         73.94        31.12 o                         
  -3   1  32          0.51        -25.60        29.82 o                         
  -2   1  32         15.13        -31.84        31.84 o                         
  -1   1  32          6.62        -35.02        35.02 o                         
   0   1  32         72.47          5.70        33.47 o                         
                                                                                
