# Supplementary material for: Halogen, chalcogen, and hydrogen bonding in organoiodine cocrystals of heterocyclic thio­nes: imidazolidine-2-thione, 2-mercaptobenzimidazole, 2-mercapto-5-methyl­benzimidazole, 2-mercaptobenzoxazole, and 2-mercaptobenzo­thia­zole
Source: Acta Crystallogr C Struct Chem. 2022 Nov 9;78(Pt 12):702–15. doi: 10.1107/S2053229622009548 (PMC9720885; doi:10.1107/S2053229622009548)
Supplement: Supplementary file 12 [file c-78-00702-2MBZOX_14F4DIBsup12.hkl]

data_2MBZOX_14F4DIB                                                             
_shelx_title ' mo_d8_5505_11_pf4dib_21_etoac__a.res in C2/c'                    
_shelx_refln_list_code          4                                               
_shelx_F_calc_maximum      490.38                                               
_exptl_crystal_F_000      1336.00                                               
_reflns_d_resolution_high  0.7409                                               
                                                                                
loop_                                                                           
 _space_group_symop_operation_xyz                                               
 'x, y, z'                                                                      
 '-x, y, -z+1/2'                                                                
 'x+1/2, y+1/2, z'                                                              
 '-x+1/2, y+1/2, -z+1/2'                                                        
 '-x, -y, -z'                                                                   
 'x, -y, z-1/2'                                                                 
 '-x+1/2, -y+1/2, -z'                                                           
 'x+1/2, -y+1/2, z-1/2'                                                         
                                                                                
_cell_length_a    31.0249                                                       
_cell_length_b     4.3159                                                       
_cell_length_c    19.0606                                                       
_cell_angle_alpha  90.000                                                       
_cell_angle_beta  114.434                                                       
_cell_angle_gamma  90.000                                                       
                                                                                
_shelx_F_squared_multiplier     1.000                                           
                                                                                
loop_                                                                           
 _refln_index_h                                                                 
 _refln_index_k                                                                 
 _refln_index_l                                                                 
 _refln_F_squared_calc                                                          
 _refln_F_squared_meas                                                          
 _refln_F_squared_sigma                                                         
 _refln_observed_status                                                         
   4   0   0      25688.55      24791.97       398.37 o                         
   6   0   0      22177.53      21665.68       541.62 o                         
   8   0   0      40338.51      39203.74       988.31 o                         
  10   0   0      68037.36      67536.23      1072.32 o                         
  12   0   0     106683.49     106565.92      1969.59 o                         
  14   0   0     140547.12     138899.70      2104.29 o                         
  16   0   0        217.80        127.47        43.63 o                         
  18   0   0      16393.48      15145.87       484.99 o                         
  20   0   0      29368.47      28456.65       657.72 o                         
  22   0   0      37748.59      38026.68       746.46 o                         
  24   0   0       4008.59       4003.04       187.94 o                         
  26   0   0       2056.61       2056.20       158.12 o                         
  28   0   0      35199.47      36665.20       876.91 o                         
  30   0   0        107.21        128.46        53.47 o                         
  32   0   0      35483.76      35423.56       780.02 o                         
  34   0   0        890.15        997.99       256.31 o                         
  36   0   0       3855.87       4048.97       293.32 o                         
   1   1   0      41655.23      42436.27       409.65 o                         
   3   1   0      73422.42      74043.01       799.17 o                         
   5   1   0        939.24       1014.37        33.98 o                         
   7   1   0      40734.54      39534.77       451.21 o                         
   9   1   0       5235.41       5367.32       102.26 o                         
  11   1   0      22708.91      22670.20       291.04 o                         
  13   1   0      35262.07      35813.09       426.66 o                         
  15   1   0      43300.37      44320.38       837.50 o                         
  17   1   0      27759.00      27256.71       411.03 o                         
  19   1   0       4114.76       3971.12       122.44 o                         
  21   1   0      11829.17      11610.55       224.92 o                         
  23   1   0       1894.01       1885.42        94.16 o                         
  25   1   0      21142.02      22352.54       364.49 o                         
  27   1   0       2340.09       2222.23       121.96 o                         
  29   1   0      15343.42      15712.05       383.75 o                         
  31   1   0       2928.86       2352.13       142.96 o                         
  33   1   0        508.21        354.40        67.19 o                         
  35   1   0      10600.74      10878.02       356.93 o                         
  37   1   0          2.06        -11.32       118.20 o                         
   0   2   0       8032.28       8636.65       241.41 o                         
   2   2   0       2188.90       2241.70        80.65 o                         
   4   2   0       2986.54       3018.82       102.05 o                         
   6   2   0        260.38        210.07        23.21 o                         
   8   2   0       1024.52       1135.98        48.55 o                         
  10   2   0      10922.60      10849.76       169.91 o                         
  12   2   0       4450.28       4364.14       114.23 o                         
  14   2   0          5.00         19.62        16.64 o                         
  16   2   0         78.09         68.04        23.14 o                         
  18   2   0        267.92        210.41        28.90 o                         
  20   2   0       4725.20       4779.98       136.06 o                         
  22   2   0       2529.69       2579.60       116.39 o                         
  24   2   0         15.30         -0.52        38.36 o                         
  26   2   0        219.23        123.85        41.87 o                         
  28   2   0          4.82         29.13        52.66 o                         
  30   2   0       1289.79        984.90       113.00 o                         
  32   2   0       3933.15       4105.99       243.59 o                         
  34   2   0        404.32        327.45        98.25 o                         
   1   3   0      11617.70      11533.73       239.70 o                         
   3   3   0       1152.01       1091.71        75.72 o                         
   5   3   0        224.23        160.67        27.26 o                         
   7   3   0      11605.89      11987.10       222.44 o                         
   9   3   0       3002.01       3026.31       114.89 o                         
  11   3   0      14526.65      14530.99       249.48 o                         
  13   3   0        225.82        177.76        39.95 o                         
  15   3   0        153.54         93.59        35.30 o                         
  17   3   0       3963.76       3878.96       149.06 o                         
  19   3   0         62.04         41.34        25.45 o                         
  21   3   0      13209.18      13292.20       304.09 o                         
  23   3   0        848.69        547.41        54.69 o                         
  25   3   0        893.93        885.29       161.33 o                         
  27   3   0       1315.19       1015.48       196.17 o                         
  29   3   0        590.87        442.77        97.51 o                         
  31   3   0       3758.57       4028.56       309.83 o                         
   0   4   0      16308.17      16537.15       568.11 o                         
   2   4   0       6375.60       6322.95       223.79 o                         
   4   4   0      29873.61      30443.20       544.34 o                         
   6   4   0      11187.68      11670.87       310.88 o                         
   8   4   0      21825.25      21600.57       382.35 o                         
  10   4   0       4305.30       4515.44       184.78 o                         
  12   4   0       2138.96       2127.79       124.76 o                         
  14   4   0      16981.94      17025.82       356.03 o                         
  16   4   0        198.99         46.52        61.45 o                         
  18   4   0      15206.78      15264.02       371.45 o                         
  20   4   0       2005.15       2165.73       147.08 o                         
  22   4   0       2135.64       1847.28       210.75 o                         
  24   4   0       7856.73       8539.54       329.32 o                         
  26   4   0       3564.51       3770.58       279.23 o                         
   1   5   0      11228.58      11894.32       501.05 o                         
   3   5   0      10410.16      12544.32       522.83 o                         
   5   5   0         93.66        -31.33        81.15 o                         
   7   5   0       7416.35       7415.56       398.16 o                         
   9   5   0         10.21        135.85        47.65 o                         
  11   5   0      17255.81      17844.30       518.74 o                         
  13   5   0       2662.88       2907.38       307.42 o                         
  15   5   0       6570.37       6924.44       387.39 o                         
  17   5   0       5833.92       5810.19       260.85 o                         
  19   5   0         29.34         36.67       127.71 o                         
 -37   1   1       3045.78       2581.86       306.63 o                         
 -35   1   1        735.01        379.84        91.93 o                         
 -33   1   1       3624.12       3889.52       160.59 o                         
 -31   1   1        956.52        777.03        91.26 o                         
 -29   1   1       7864.45       8118.48       231.58 o                         
 -27   1   1       7368.62       7254.91       203.41 o                         
 -25   1   1        961.13        984.26        82.77 o                         
 -23   1   1      24793.84      24987.01       371.29 o                         
 -21   1   1       1466.16       1655.92        78.61 o                         
 -19   1   1      12977.77      13435.39       283.64 o                         
 -17   1   1       1767.10       1751.07        87.72 o                         
 -15   1   1       9617.14       9353.47       203.50 o                         
 -13   1   1       8111.49       7743.02       161.47 o                         
 -11   1   1      15410.91      16024.42       218.07 o                         
  -9   1   1      55697.78      55617.16       569.31 o                         
  -7   1   1         83.96         84.30        10.88 o                         
  -5   1   1      17604.03      17515.74       188.74 o                         
  -3   1   1      39531.80      41645.75       474.06 o                         
  -1   1   1      11247.44      10931.94       156.87 o                         
   1   1   1       5319.53       5584.25       100.85 o                         
   3   1   1      29182.22      30230.86       263.13 o                         
   5   1   1     204598.34     202514.16      1724.44 o                         
   7   1   1       6705.47       6647.22       120.47 o                         
   9   1   1      17629.77      16950.61       220.69 o                         
  11   1   1       5321.54       5736.12       126.83 o                         
  13   1   1      28699.39      29542.38       357.74 o                         
  15   1   1       1190.49       1164.24        65.77 o                         
  17   1   1      28515.86      29265.44       383.03 o                         
  19   1   1      24355.65      24312.79       349.82 o                         
  21   1   1       2806.95       2727.70       101.04 o                         
  23   1   1       7393.46       7290.62       177.06 o                         
  25   1   1         43.72         -3.31        25.43 o                         
  27   1   1       9601.99       9694.31       235.34 o                         
  29   1   1        640.25        345.54        49.83 o                         
  31   1   1       2946.39       2738.27       155.48 o                         
  33   1   1       6122.64       6394.87       232.71 o                         
  35   1   1       3037.13       3261.48       219.84 o                         
 -36   2   1       3438.14       3027.72       247.79 o                         
 -34   2   1       8080.38       8025.68       348.47 o                         
 -32   2   1       3607.65       3599.11       213.05 o                         
 -30   2   1      19351.96      20646.23       661.73 o                         
 -28   2   1          9.38         -3.66        38.69 o                         
 -26   2   1      26685.16      27393.97       409.09 o                         
 -24   2   1       5114.72       5067.29       158.13 o                         
 -22   2   1      17965.73      18190.30       296.17 o                         
 -20   2   1      13946.88      14453.14       247.73 o                         
 -18   2   1      14915.33      15257.07       244.55 o                         
 -16   2   1      55883.74      54836.93       616.29 o                         
 -14   2   1       1617.31       1634.83        81.47 o                         
 -12   2   1      52542.70      53138.44       548.51 o                         
 -10   2   1       9917.40      10008.14       162.00 o                         
  -8   2   1      53238.20      54635.16       564.40 o                         
  -6   2   1      26111.84      26335.96       377.02 o                         
  -4   2   1      38849.66      39871.38       476.60 o                         
  -2   2   1      80350.01      82654.67       836.11 o                         
   0   2   1      12930.26      13610.29       221.08 o                         
   2   2   1      74023.92      74492.47       764.12 o                         
   4   2   1       5608.15       5600.23       113.97 o                         
   6   2   1     104927.53     110667.77      1099.81 o                         
   8   2   1       3720.30       3705.19        82.79 o                         
  10   2   1      16453.49      15800.26       222.17 o                         
  12   2   1      40341.69      41419.79       572.13 o                         
  14   2   1      14942.10      15141.72       268.66 o                         
  16   2   1      40538.58      40577.19       530.36 o                         
  18   2   1         11.80        -18.97        18.97 o                         
  20   2   1      22416.99      23098.83       383.45 o                         
  22   2   1       5894.45       6256.19       185.19 o                         
  24   2   1       9926.42      10333.94       265.79 o                         
  26   2   1      13389.76      13797.73       435.46 o                         
  28   2   1       7555.29       7510.84       283.42 o                         
  30   2   1       9579.98       9677.77       335.19 o                         
  32   2   1        252.58         69.85        69.06 o                         
  34   2   1      10812.80      11377.80       404.98 o                         
 -33   3   1       7251.73       6856.08       366.98 o                         
 -31   3   1       2573.20       2585.65       229.51 o                         
 -29   3   1      10508.82      11179.66       334.18 o                         
 -27   3   1       8699.84       8910.54       260.91 o                         
 -25   3   1       2007.29       1717.02       195.40 o                         
 -23   3   1      13606.13      13786.82       360.32 o                         
 -21   3   1         33.84          8.90        27.84 o                         
 -19   3   1      28674.93      29214.99       413.92 o                         
 -17   3   1         50.17         24.17        25.97 o                         
 -15   3   1      22873.32      23280.94       369.90 o                         
 -13   3   1      16259.54      16305.29       286.91 o                         
 -11   3   1       4434.59       4361.64       110.72 o                         
  -9   3   1      27889.05      27718.37       380.94 o                         
  -7   3   1       3123.48       3002.82        97.92 o                         
  -5   3   1      20400.54      20278.30       346.08 o                         
  -3   3   1       6249.67       6520.28       175.53 o                         
  -1   3   1      42114.48      42502.41       562.39 o                         
   1   3   1      22431.46      22646.71       399.27 o                         
   3   3   1      17426.62      17919.91       348.98 o                         
   5   3   1      23870.94      23962.85       349.42 o                         
   7   3   1       1158.64       1159.03        70.45 o                         
   9   3   1      40084.54      40529.93       522.30 o                         
  11   3   1        973.91        901.32        66.93 o                         
  13   3   1      40880.14      40352.53       548.52 o                         
  15   3   1        820.27        832.85        71.61 o                         
  17   3   1      10789.11      10758.83       214.51 o                         
  19   3   1      14483.58      14733.06       286.66 o                         
  21   3   1       3480.77       3567.26       160.25 o                         
  23   3   1      12539.97      13523.76       346.80 o                         
  25   3   1        145.75         61.42        53.15 o                         
  27   3   1       7557.84       7372.60       304.55 o                         
  29   3   1       1223.20        855.43       126.64 o                         
  31   3   1       5606.20       6141.10       345.01 o                         
 -28   4   1         66.39        174.21       169.09 o                         
 -26   4   1       2549.82       1903.70       275.33 o                         
 -24   4   1         44.57        -27.57        64.19 o                         
 -22   4   1         26.20         78.15        52.17 o                         
 -20   4   1       1391.02       1159.77       109.58 o                         
 -18   4   1        155.96        -27.54        42.62 o                         
 -16   4   1       3949.69       4261.62       188.62 o                         
 -14   4   1        227.66        126.56        38.39 o                         
 -12   4   1        982.91        733.80        74.70 o                         
 -10   4   1       2597.33       2694.01       123.11 o                         
  -8   4   1       7170.21       7397.46       186.62 o                         
  -6   4   1       2670.87       2831.00       146.98 o                         
  -4   4   1        589.78        471.67        62.89 o                         
  -2   4   1        670.27        382.47        63.24 o                         
   0   4   1         59.12         68.45        39.62 o                         
   2   4   1       6521.78       6681.64       237.54 o                         
   4   4   1        142.04        -23.39        34.27 o                         
   6   4   1       8647.34       8447.56       229.81 o                         
   8   4   1        937.84        679.05        65.58 o                         
  10   4   1        388.27        194.14        41.45 o                         
  12   4   1       2067.96       1972.27       111.29 o                         
  14   4   1       1334.45       1024.88       128.46 o                         
  16   4   1       4432.34       4482.90       192.04 o                         
  18   4   1         19.95          0.79        45.57 o                         
  20   4   1       2837.36       3113.29       209.55 o                         
  22   4   1       1342.26       1169.28       164.75 o                         
  24   4   1        512.46        320.35        96.18 o                         
  26   4   1       1070.42        954.30       277.61 o                         
 -19   5   1        191.23        215.82       101.57 o                         
 -17   5   1        225.33         12.45       100.34 o                         
 -15   5   1       1571.04       2309.36       352.79 o                         
 -13   5   1          6.57         -3.45        65.37 o                         
 -11   5   1        253.29        254.77        81.32 o                         
  -9   5   1         56.57         25.99        67.16 o                         
  -7   5   1       1403.28        794.23       121.15 o                         
  -5   5   1       3170.40       3339.10       283.12 o                         
  -3   5   1         38.72        -26.67        73.47 o                         
  -1   5   1        697.32        434.39       109.47 o                         
   1   5   1       1034.83       1462.46       299.60 o                         
   3   5   1          3.82         -9.53        54.31 o                         
   5   5   1       1405.75        654.41       130.51 o                         
   7   5   1        368.68        493.77       246.04 o                         
   9   5   1       2616.25       2806.79       189.41 o                         
  11   5   1          5.72        -20.32        59.61 o                         
  13   5   1        652.47        352.76        82.75 o                         
  15   5   1       1046.28        636.80       198.33 o                         
  17   5   1        983.40        496.87       161.34 o                         
 -38   0   2       4585.43       4548.76       486.16 o                         
 -36   0   2       2871.94       2746.89       237.35 o                         
 -34   0   2      15013.24      15547.61       552.69 o                         
 -32   0   2      14204.04      14322.98       506.14 o                         
 -30   0   2       4249.39       4425.82       300.78 o                         
 -28   0   2      20651.39      21826.94       603.61 o                         
 -26   0   2        181.85         89.06        51.65 o                         
 -24   0   2      32075.68      31984.62       630.05 o                         
 -22   0   2      18015.56      18729.24       407.16 o                         
 -20   0   2      71224.08      72123.11      1159.14 o                         
 -18   0   2      13572.28      13525.73       307.63 o                         
 -16   0   2      44776.28      48119.19      1255.63 o                         
 -14   0   2      81895.55      78901.55      1032.10 o                         
 -12   0   2        221.58        299.00        35.02 o                         
 -10   0   2     120867.66     117824.24      1408.42 o                         
  -8   0   2        456.59        372.95        29.92 o                         
  -6   0   2      86617.42      82580.58       847.73 o                         
  -4   0   2        431.25        427.46        23.62 o                         
  -2   0   2      85786.74      80840.01      1816.67 o                         
   0   0   2     135657.16     127859.78      4270.15 o                         
   2   0   2       3707.34       3540.13        83.21 o                         
   4   0   2      57763.40      54575.66       668.95 o                         
   6   0   2       4695.80       4825.41       128.61 o                         
   8   0   2      59702.95      57678.54       824.23 o                         
  10   0   2      52351.70      50496.47       760.43 o                         
  12   0   2      93864.77      91715.29      1289.44 o                         
  14   0   2      22203.02      21971.75       439.84 o                         
  16   0   2        103.10        106.53        28.79 o                         
  18   0   2      73274.01      73811.30      1148.06 o                         
  20   0   2         13.96         -8.23        27.30 o                         
  22   0   2      57892.66      57862.24      1198.39 o                         
  24   0   2       1099.32        905.29       183.78 o                         
  26   0   2       8036.50       7878.62       382.96 o                         
  28   0   2      10067.62      10733.53       396.17 o                         
  30   0   2       3677.89       3456.46       221.93 o                         
  32   0   2      20870.65      21601.53       588.04 o                         
  34   0   2       1323.13       1187.76       361.57 o                         
  36   0   2       4347.01       4402.69       334.26 o                         
 -37   1   2       1080.52        450.83       121.33 o                         
 -35   1   2       9319.69      10372.87       366.25 o                         
 -33   1   2       1013.29        787.40        93.15 o                         
 -31   1   2       3961.57       3904.12       166.11 o                         
 -29   1   2      14369.03      14358.61       305.08 o                         
 -27   1   2      22748.18      23370.24       376.07 o                         
 -25   1   2      13906.43      13888.70       275.56 o                         
 -23   1   2       6513.63       6210.63       158.85 o                         
 -21   1   2      11621.02      11658.63       217.62 o                         
 -19   1   2        848.73        745.10        49.14 o                         
 -17   1   2      56135.93      56990.85       686.22 o                         
 -15   1   2        313.92        208.30        26.95 o                         
 -13   1   2      56825.24      56356.48       581.63 o                         
 -11   1   2      31570.34      32113.32       361.02 o                         
  -9   1   2        544.49        728.14        35.22 o                         
  -7   1   2     108904.07     109056.92       994.48 o                         
  -5   1   2      16638.97      17030.36       177.78 o                         
  -3   1   2      38211.18      38184.29       333.77 o                         
  -1   1   2       2891.98       3142.36        65.52 o                         
   1   1   2      46986.54      47945.74       402.91 o                         
   3   1   2     240469.73     244570.53      1818.52 o                         
   5   1   2      85091.98      84834.40       895.28 o                         
   7   1   2      26800.02      26368.77       277.28 o                         
   9   1   2       7885.92       8590.62       142.65 o                         
  11   1   2      23392.89      22991.29       291.80 o                         
  13   1   2        397.84        317.21        33.62 o                         
  15   1   2      73799.01      72858.73       752.02 o                         
  17   1   2       6452.61       6766.57       166.82 o                         
  19   1   2      27237.30      27506.22       385.99 o                         
  21   1   2       4183.83       4027.98       137.58 o                         
  23   1   2         30.21         -5.10        25.27 o                         
  25   1   2      21407.04      21483.75       369.92 o                         
  27   1   2       2408.60       2439.65       143.34 o                         
  29   1   2       6931.15       7160.05       230.55 o                         
  31   1   2        611.66        355.40        63.48 o                         
  33   1   2       4688.32       4353.79       188.88 o                         
  35   1   2       7549.31       7618.35       341.14 o                         
 -36   2   2         38.68        -95.78        96.86 o                         
 -34   2   2          5.94        -62.06        62.06 o                         
 -32   2   2       1427.24        989.20        98.41 o                         
 -30   2   2       1929.53       1914.76       155.33 o                         
 -28   2   2        105.11        -26.69        37.44 o                         
 -26   2   2        989.40        813.41       102.19 o                         
 -24   2   2       1253.19       1586.18        88.41 o                         
 -22   2   2       3009.44       2894.07       114.82 o                         
 -20   2   2       4550.44       4726.18       129.85 o                         
 -18   2   2       1676.87       1607.92        69.48 o                         
 -16   2   2        543.82        553.81        39.98 o                         
 -14   2   2       5084.70       5049.03       117.99 o                         
 -12   2   2         96.97         60.71        15.27 o                         
 -10   2   2      35589.07      37142.50       415.77 o                         
  -8   2   2        591.66        481.51        42.29 o                         
  -6   2   2       6230.19       6391.24       131.72 o                         
  -4   2   2        800.69        723.42        52.17 o                         
  -2   2   2       3014.02       3098.03       106.94 o                         
   0   2   2       5228.09       5441.32       135.35 o                         
   2   2   2      10757.88      10977.25       175.06 o                         
   4   2   2       9713.43      10552.22       175.33 o                         
   6   2   2       6800.85       6958.48       147.25 o                         
   8   2   2         11.29          8.61         9.97 o                         
  10   2   2        113.17        119.17        18.70 o                         
  12   2   2       5132.38       5007.56       149.74 o                         
  14   2   2         12.91         23.90        18.06 o                         
  16   2   2         88.00         49.50        20.98 o                         
  18   2   2      11168.86      10866.08       227.40 o                         
  20   2   2         46.38         17.83        27.84 o                         
  22   2   2        773.27        700.33        72.20 o                         
  24   2   2        434.87        251.22        55.01 o                         
  26   2   2          4.25         79.89        45.47 o                         
  28   2   2       1094.65        926.12       105.80 o                         
  30   2   2        472.60        320.64        83.20 o                         
  32   2   2       1296.52        747.84       141.02 o                         
  34   2   2       1025.98        763.52       131.25 o                         
 -33   3   2        426.32         78.48        95.10 o                         
 -31   3   2       5020.52       5038.53       281.77 o                         
 -29   3   2        215.02         37.95        57.95 o                         
 -27   3   2       1693.59       1386.16       117.45 o                         
 -25   3   2       3765.62       4002.73       153.16 o                         
 -23   3   2        204.92        133.43        42.15 o                         
 -21   3   2       9803.27       9684.43       234.90 o                         
 -19   3   2        886.60        833.57        99.44 o                         
 -17   3   2       4730.22       4727.98       152.62 o                         
 -15   3   2       1147.81        865.69        83.77 o                         
 -13   3   2       9282.43       9250.37       204.40 o                         
 -11   3   2       8684.55       8504.20       162.46 o                         
  -9   3   2       8954.50       8752.87       166.29 o                         
  -7   3   2       2459.03       2534.51        95.82 o                         
  -5   3   2        808.02        895.69        72.54 o                         
  -3   3   2       9111.57       9280.29       227.83 o                         
  -1   3   2       1966.43       1958.82       103.41 o                         
   1   3   2      34077.77      36066.99       554.07 o                         
   3   3   2        793.03        813.72        58.36 o                         
   5   3   2       1257.99       1283.83        73.00 o                         
   7   3   2       9749.94       9617.15       213.62 o                         
   9   3   2        119.60         38.09        19.66 o                         
  11   3   2      22667.82      22998.27       384.19 o                         
  13   3   2       6280.14       5883.94       181.65 o                         
  15   3   2       5319.94       5335.30       176.57 o                         
  17   3   2       2503.71       2627.64       120.42 o                         
  19   3   2       3017.94       3123.60       153.16 o                         
  21   3   2       4683.21       4568.11       239.04 o                         
  23   3   2       3689.85       3776.04       201.88 o                         
  25   3   2        251.81        115.06        68.62 o                         
  27   3   2          3.31        -57.01        57.01 o                         
  29   3   2       3035.58       3105.81       297.92 o                         
  31   3   2        497.78        614.86       279.25 o                         
 -28   4   2      14116.74      15277.39       505.90 o                         
 -26   4   2        161.71        -32.37        72.19 o                         
 -24   4   2       9595.20      10494.55       316.00 o                         
 -22   4   2        427.09        295.58        58.94 o                         
 -20   4   2       4329.11       4252.65       184.61 o                         
 -18   4   2      16740.31      16873.46       362.21 o                         
 -16   4   2      10413.48      10835.40       261.19 o                         
 -14   4   2      18027.84      17968.27       342.44 o                         
 -12   4   2       3890.97       3843.30       133.48 o                         
 -10   4   2      14341.26      15084.42       289.46 o                         
  -8   4   2       3602.42       3366.53       138.92 o                         
  -6   4   2      15461.36      15464.72       345.25 o                         
  -4   4   2       4754.25       4769.99       188.79 o                         
  -2   4   2      14523.92      14766.13       339.03 o                         
   0   4   2       9917.66      10225.35       295.64 o                         
   2   4   2         38.52        -23.47        38.71 o                         
   4   4   2      35998.69      37258.23       546.05 o                         
   6   4   2        347.56        304.53        63.79 o                         
   8   4   2       6730.66       6831.78       230.59 o                         
  10   4   2       3455.89       3466.20       148.82 o                         
  12   4   2       7952.58       7892.34       220.97 o                         
  14   4   2      22652.76      22934.19       467.31 o                         
  16   4   2       5330.62       4978.07       216.32 o                         
  18   4   2      14445.55      15029.28       373.34 o                         
  20   4   2         84.65         14.39        66.97 o                         
  22   4   2       3085.40       3202.77       241.16 o                         
  24   4   2       3814.73       3998.15       331.83 o                         
 -19   5   2       1374.65       1045.27       129.50 o                         
 -17   5   2       6330.14       6712.41       248.71 o                         
 -15   5   2       1099.75        867.72       126.66 o                         
 -13   5   2       8471.75       8612.86       278.04 o                         
 -11   5   2       7199.99       7121.90       285.65 o                         
  -9   5   2       4042.51       4107.32       303.13 o                         
  -7   5   2       3096.59       2953.55       261.21 o                         
  -5   5   2          3.11        125.97        87.77 o                         
  -3   5   2      19737.36      20768.59       698.47 o                         
  -1   5   2        508.53        286.81       108.28 o                         
   1   5   2      15402.29      16056.34       684.97 o                         
   3   5   2       3415.58       3258.50       299.49 o                         
   5   5   2       1652.22       1717.71       228.18 o                         
   7   5   2       8668.18       8955.01       296.26 o                         
   9   5   2       1908.29       1427.75       175.66 o                         
  11   5   2      16741.04      16646.44       488.40 o                         
  13   5   2        467.52        291.27        88.70 o                         
  15   5   2       5098.67       4894.05       234.36 o                         
  17   5   2       2718.14       2003.26       250.53 o                         
 -39   1   3       1784.43       1178.74       182.38 o                         
 -37   1   3       4216.52       4070.09       255.97 o                         
 -35   1   3        866.15        416.07        78.07 o                         
 -33   1   3       3356.00       3304.62       157.67 o                         
 -31   1   3         36.04         -1.56        32.67 o                         
 -29   1   3      22373.13      22459.42       411.93 o                         
 -27   1   3        589.77        454.79        66.37 o                         
 -25   1   3       4532.21       4841.88       157.64 o                         
 -23   1   3      18865.98      18884.94       287.56 o                         
 -21   1   3       5026.42       5016.74       134.93 o                         
 -19   1   3      11235.69      11342.22       203.21 o                         
 -17   1   3        436.29        273.73        33.16 o                         
 -15   1   3      49257.54      51230.81       519.45 o                         
 -13   1   3        356.19        187.52        17.78 o                         
 -11   1   3      66691.41      67943.23       594.53 o                         
  -9   1   3      27788.24      27364.04       257.73 o                         
  -7   1   3      10903.08      11025.34       123.43 o                         
  -5   1   3      13389.61      13316.79       125.73 o                         
  -3   1   3       1398.65       1484.11        40.27 o                         
  -1   1   3      99259.56      99055.69       857.48 o                         
   1   1   3      38404.13      39505.05       345.35 o                         
   3   1   3      40500.18      40446.48       529.55 o                         
   5   1   3      27599.47      27135.43       362.74 o                         
   7   1   3       3162.90       2882.96        68.11 o                         
   9   1   3      15332.37      15653.14       241.06 o                         
  11   1   3      10312.65      10118.68       176.61 o                         
  13   1   3      15192.13      14613.48       242.31 o                         
  15   1   3        104.65         72.43        19.25 o                         
  17   1   3      24504.40      24268.74       350.59 o                         
  19   1   3       4999.97       4879.37       143.90 o                         
  21   1   3       6824.12       7009.27       192.87 o                         
  23   1   3       3615.32       3787.40       148.91 o                         
  25   1   3       1333.62       1274.09        97.67 o                         
  27   1   3       9281.84       9434.83       295.92 o                         
  29   1   3        532.80        267.13        52.85 o                         
  31   1   3       4841.39       4604.45       237.78 o                         
  33   1   3         63.43         -5.79        54.32 o                         
  35   1   3       1711.49       1161.42       242.39 o                         
 -36   2   3      10488.86      10562.91       342.11 o                         
 -34   2   3        942.34        740.56       121.75 o                         
 -32   2   3       2689.31       2630.69       150.96 o                         
 -30   2   3       8799.92       9330.42       256.98 o                         
 -28   2   3       6213.85       6265.15       211.20 o                         
 -26   2   3      27737.56      28161.07       442.93 o                         
 -24   2   3        311.16        139.80        32.32 o                         
 -22   2   3      36997.81      38494.31       496.75 o                         
 -20   2   3       6877.00       6890.72       153.15 o                         
 -18   2   3      23428.05      23260.84       356.35 o                         
 -16   2   3      26342.48      26754.11       318.94 o                         
 -14   2   3      31474.99      32231.73       382.66 o                         
 -12   2   3      44300.56      45244.81       545.25 o                         
 -10   2   3       6108.31       6239.97       133.35 o                         
  -8   2   3      86784.84      87007.14       957.85 o                         
  -6   2   3       8078.09       8216.74       130.99 o                         
  -4   2   3      44005.74      45100.39       524.99 o                         
  -2   2   3      18510.09      18714.79       271.50 o                         
   0   2   3      13553.93      13094.11       200.98 o                         
   2   2   3      25955.79      25617.32       314.39 o                         
   4   2   3       6994.67       6779.92       130.20 o                         
   6   2   3     108218.80     112292.48       922.24 o                         
   8   2   3      12828.55      13863.89       189.10 o                         
  10   2   3      48323.41      49027.03       483.75 o                         
  12   2   3      13704.42      13462.83       232.12 o                         
  14   2   3      11581.32      12071.92       213.31 o                         
  16   2   3      31927.50      31380.84       436.22 o                         
  18   2   3      22492.24      22281.26       367.94 o                         
  20   2   3      39228.35      40779.07       575.54 o                         
  22   2   3        103.05         21.98        34.60 o                         
  24   2   3      23550.48      23509.95       469.68 o                         
  26   2   3       1588.36       1234.36       179.27 o                         
  28   2   3       9619.60       9609.56       354.34 o                         
  30   2   3       3880.41       4507.46       289.72 o                         
  32   2   3       4441.99       4797.82       270.38 o                         
 -33   3   3       5728.85       5775.02       281.49 o                         
 -31   3   3        717.59        515.49        89.82 o                         
 -29   3   3       8265.78       8580.31       291.62 o                         
 -27   3   3       2317.48       2775.76       163.19 o                         
 -25   3   3      11083.86      11535.87       268.29 o                         
 -23   3   3      16847.75      16878.25       313.82 o                         
 -21   3   3       4653.86       4731.41       143.74 o                         
 -19   3   3      11508.02      11999.05       272.10 o                         
 -17   3   3        209.63        115.96        26.17 o                         
 -15   3   3      24734.36      25636.91       387.41 o                         
 -13   3   3       4301.36       4432.45       134.66 o                         
 -11   3   3      34400.32      34922.39       407.25 o                         
  -9   3   3      14065.50      13954.60       253.13 o                         
  -7   3   3      15884.89      16346.31       328.90 o                         
  -5   3   3      45679.73      46577.82       690.97 o                         
  -3   3   3       1573.48       1622.65       102.63 o                         
  -1   3   3      20715.00      20951.20       392.94 o                         
   1   3   3          1.79         17.19        16.30 o                         
   3   3   3      39019.23      39623.81       486.35 o                         
   5   3   3       5878.60       5947.13       157.95 o                         
   7   3   3      21259.01      21244.44       333.69 o                         
   9   3   3      45155.61      44616.48       544.41 o                         
  11   3   3       2537.37       2272.64        93.19 o                         
  13   3   3       3603.32       3709.17       197.48 o                         
  15   3   3         34.18          9.93        33.67 o                         
  17   3   3      25498.98      25504.93       474.77 o                         
  19   3   3       3816.76       4143.83       168.61 o                         
  21   3   3      13934.16      14330.98       336.96 o                         
  23   3   3      11569.36      12185.90       351.31 o                         
  25   3   3       1729.42       1460.61       162.58 o                         
  27   3   3       3101.01       3098.23       262.91 o                         
  29   3   3         42.27         36.20        94.33 o                         
 -28   4   3        377.65        312.11        90.56 o                         
 -26   4   3       5862.88       6299.73       311.84 o                         
 -24   4   3         37.44        -47.50        47.50 o                         
 -22   4   3       1092.22        857.57       139.47 o                         
 -20   4   3        125.12         19.72        49.99 o                         
 -18   4   3       1215.91       1060.34       137.21 o                         
 -16   4   3       3339.47       3051.43       141.13 o                         
 -14   4   3       8150.58       8320.43       216.74 o                         
 -12   4   3        858.89        603.85        54.80 o                         
 -10   4   3         34.93         24.49        30.52 o                         
  -8   4   3       4425.33       4225.43       174.44 o                         
  -6   4   3       1521.47       1289.88       106.98 o                         
  -4   4   3       5035.81       5224.72       202.90 o                         
  -2   4   3        197.53        109.94        39.56 o                         
   0   4   3       1135.68        931.05        95.66 o                         
   2   4   3       4160.77       4219.87       194.89 o                         
   4   4   3        770.99        775.62       101.96 o                         
   6   4   3       7360.03       7593.07       222.96 o                         
   8   4   3         26.98          0.67        33.35 o                         
  10   4   3        501.34        358.57       107.26 o                         
  12   4   3        253.05        182.35        86.39 o                         
  14   4   3       2593.83       2574.41       154.84 o                         
  16   4   3       1367.96       1426.02       124.91 o                         
  18   4   3       1935.23       1390.69       142.51 o                         
  20   4   3        908.73        692.83       169.71 o                         
  22   4   3        292.16        248.23       132.48 o                         
  24   4   3       1305.23        937.51       158.11 o                         
 -19   5   3       2042.59       1455.31       124.44 o                         
 -17   5   3        338.21         99.48        61.58 o                         
 -15   5   3       1171.88       1062.34       251.22 o                         
 -13   5   3         62.66         73.82        47.74 o                         
 -11   5   3        897.11        514.37       104.00 o                         
  -9   5   3        508.61        199.89       115.37 o                         
  -7   5   3       1385.78       1244.10       254.33 o                         
  -5   5   3       1060.72       1265.02       210.75 o                         
  -3   5   3       1676.77       1638.61       240.02 o                         
  -1   5   3         64.74        -36.66        61.68 o                         
   1   5   3       1024.88        407.40       115.60 o                         
   3   5   3       1629.06       2017.87       254.28 o                         
   5   5   3          1.80        -46.34        46.34 o                         
   7   5   3       1075.98        709.87       179.74 o                         
   9   5   3         96.94         27.99        50.03 o                         
  11   5   3          5.31          2.18        78.87 o                         
  13   5   3       1075.81        766.90       116.59 o                         
  15   5   3         63.57        -56.08        65.15 o                         
 -40   0   4       3804.36       3124.47       338.63 o                         
 -38   0   4       8335.38       8061.68       445.21 o                         
 -36   0   4       1846.39       1217.84       449.42 o                         
 -34   0   4      19873.11      20323.05       621.31 o                         
 -32   0   4       9054.01       9606.24       394.21 o                         
 -30   0   4      26694.90      27533.69       705.63 o                         
 -28   0   4       1365.93       1510.66       128.63 o                         
 -26   0   4       1180.22       1015.48       106.27 o                         
 -24   0   4      99235.00     100453.88      1385.66 o                         
 -22   0   4       3099.67       3130.62       143.82 o                         
 -20   0   4      45080.73      44395.71       761.01 o                         
 -18   0   4      10346.09      10360.03       278.65 o                         
 -16   0   4      25241.62      25827.63       439.81 o                         
 -14   0   4      39381.55      39663.70       539.43 o                         
 -12   0   4      71168.75      70713.09       784.89 o                         
 -10   0   4     182923.56     175630.61      1767.31 o                         
  -8   0   4      33256.43      33591.92       504.59 o                         
  -6   0   4      67507.73      65761.43       888.49 o                         
  -4   0   4     111004.05     109045.25      1409.98 o                         
  -2   0   4     209558.58     201011.67      2114.01 o                         
   0   0   4       7772.66       7470.26       136.93 o                         
   2   0   4     109373.30     106790.43      1100.58 o                         
   4   0   4      84533.11      79834.60      1080.98 o                         
   6   0   4      11624.26      10686.34       207.34 o                         
   8   0   4     150201.38     139131.92      1837.07 o                         
  10   0   4       6133.31       6123.13       205.48 o                         
  12   0   4      65179.48      65159.50       989.52 o                         
  14   0   4        257.16        149.81        35.60 o                         
  16   0   4      22415.70      21478.42       496.82 o                         
  18   0   4      37757.87      37756.32       775.58 o                         
  20   0   4      16515.74      16135.12       493.93 o                         
  22   0   4      44138.09      44817.96       919.50 o                         
  24   0   4       1357.69       1228.09       220.98 o                         
  26   0   4       9371.98       9651.94       527.97 o                         
  28   0   4       3573.55       3452.26       384.92 o                         
  30   0   4      15299.63      14758.74       556.60 o                         
  32   0   4       4828.24       4589.69       299.30 o                         
  34   0   4       7775.90       7409.54       435.75 o                         
 -39   1   4       2884.95       2740.80       257.39 o                         
 -37   1   4       8491.46       8978.38       335.63 o                         
 -35   1   4       2995.05       2919.03       175.97 o                         
 -33   1   4       2737.42       3081.29       153.69 o                         
 -31   1   4      11032.48      11347.46       293.64 o                         
 -29   1   4          5.22        -27.36        27.36 o                         
 -27   1   4      19150.23      20026.00       330.12 o                         
 -25   1   4        911.55        861.04        64.46 o                         
 -23   1   4      16381.20      15969.93       256.90 o                         
 -21   1   4      12577.18      12689.22       213.43 o                         
 -19   1   4        119.15         56.89        15.49 o                         
 -17   1   4      68232.45      68619.43       677.44 o                         
 -15   1   4      16337.25      15864.43       208.79 o                         
 -13   1   4      39615.40      40774.73       401.39 o                         
 -11   1   4       5967.42       5970.19       102.59 o                         
  -9   1   4      48930.26      48700.18       448.97 o                         
  -7   1   4      63178.20      63336.88       600.55 o                         
  -5   1   4      51801.43      51675.83       438.64 o                         
  -3   1   4      24132.64      24045.72       244.30 o                         
  -1   1   4      41418.55      42329.57       422.52 o                         
   1   1   4      39513.27      38496.00       492.31 o                         
   3   1   4       4369.64       4264.73        80.13 o                         
   5   1   4      52155.03      49672.05       460.02 o                         
   7   1   4       2000.79       1981.04        61.52 o                         
   9   1   4       9091.05       8815.82       158.29 o                         
  11   1   4      22115.98      22543.83       340.29 o                         
  13   1   4       2095.13       2102.10        84.41 o                         
  15   1   4      42450.03      42220.68       557.18 o                         
  17   1   4        854.16        634.16        62.72 o                         
  19   1   4       7407.10       7535.20       183.45 o                         
  21   1   4       9465.57       9407.33       240.91 o                         
  23   1   4      15082.50      15105.12       328.34 o                         
  25   1   4      14066.33      14379.28       330.77 o                         
  27   1   4       7231.71       7143.03       284.12 o                         
  29   1   4       3954.20       3593.71       216.99 o                         
  31   1   4         48.07         27.85        45.10 o                         
  33   1   4       5954.46       6346.70       271.64 o                         
 -36   2   4        564.65        459.98       102.28 o                         
 -34   2   4       2191.86       2410.00       199.44 o                         
 -32   2   4        472.82        326.54        63.49 o                         
 -30   2   4       3985.08       4097.84       206.87 o                         
 -28   2   4        357.93        221.68        46.50 o                         
 -26   2   4        525.63        279.58        51.99 o                         
 -24   2   4       1211.39       1148.39        77.82 o                         
 -22   2   4        170.72        171.30        30.17 o                         
 -20   2   4       7922.00       7808.72       167.47 o                         
 -18   2   4       2880.01       2880.01        99.21 o                         
 -16   2   4         76.83         98.85        17.87 o                         
 -14   2   4       1321.14       1065.80        46.50 o                         
 -12   2   4       3022.83       3067.09        76.53 o                         
 -10   2   4       3776.14       3552.88        98.79 o                         
  -8   2   4         91.32         39.45        10.92 o                         
  -6   2   4       3216.16       3357.08        82.84 o                         
  -4   2   4       3607.53       3700.65       101.05 o                         
  -2   2   4      15413.41      16438.34       227.54 o                         
   0   2   4        736.86        635.08        43.49 o                         
   2   2   4       8850.77       9067.55       141.72 o                         
   4   2   4       3626.52       3901.02        93.01 o                         
   6   2   4      25501.33      27023.68       300.39 o                         
   8   2   4      12977.31      12873.44       180.91 o                         
  10   2   4       3821.71       3817.42        98.16 o                         
  12   2   4      10097.15      10203.00       179.71 o                         
  14   2   4        540.10        473.33        41.85 o                         
  16   2   4       2733.96       2882.73       110.51 o                         
  18   2   4       2378.50       2488.89       111.59 o                         
  20   2   4        113.30         48.84        39.87 o                         
  22   2   4       2293.16       2244.27       128.00 o                         
  24   2   4       2239.93       2179.78       147.77 o                         
  26   2   4         42.58         32.54        54.65 o                         
  28   2   4       2834.36       2636.21       312.81 o                         
  30   2   4        875.31        507.66       112.15 o                         
  32   2   4         87.96         46.35        88.10 o                         
 -33   3   4       2472.96       1502.84       159.04 o                         
 -31   3   4       3452.68       3060.76       234.54 o                         
 -29   3   4        718.92        559.23        92.10 o                         
 -27   3   4        197.97        106.05        57.53 o                         
 -25   3   4       2766.09       3083.28       148.76 o                         
 -23   3   4       6010.13       6055.05       197.59 o                         
 -21   3   4        699.61        503.58        53.69 o                         
 -19   3   4       4988.01       4866.83       164.90 o                         
 -17   3   4       1725.12       1623.52        91.70 o                         
 -15   3   4       1618.79       1609.55        85.50 o                         
 -13   3   4      17725.68      18688.08       283.16 o                         
 -11   3   4        609.17        536.15        45.15 o                         
  -9   3   4       9834.92       9974.66       178.65 o                         
  -7   3   4         19.97          1.82        14.75 o                         
  -5   3   4       1921.89       1962.72        83.57 o                         
  -3   3   4      11541.63      11308.58       235.42 o                         
  -1   3   4       4563.50       4638.99       129.84 o                         
   1   3   4      11723.20      11923.94       230.19 o                         
   3   3   4         17.61        -17.93        18.93 o                         
   5   3   4        619.66        467.06        62.51 o                         
   7   3   4       1647.54       1591.06        88.37 o                         
   9   3   4       4020.79       4094.25       123.06 o                         
  11   3   4       2428.21       2393.52       110.33 o                         
  13   3   4       1127.15       1126.12        79.48 o                         
  15   3   4       4175.51       4051.49       162.02 o                         
  17   3   4       2872.64       2812.76       153.55 o                         
  19   3   4       4870.35       4500.72       197.45 o                         
  21   3   4        615.31        357.68        69.66 o                         
  23   3   4       2763.02       2759.76       237.45 o                         
  25   3   4        541.20        250.29        90.65 o                         
  27   3   4         41.68        161.17        94.56 o                         
  29   3   4       4895.51       5303.75       383.72 o                         
 -28   4   4       8326.63       7997.84       367.15 o                         
 -26   4   4       4222.04       4350.63       284.20 o                         
 -24   4   4       6885.01       7200.33       387.02 o                         
 -22   4   4        233.25        105.38        53.52 o                         
 -20   4   4      12732.34      12603.32       313.10 o                         
 -18   4   4       4454.18       4498.11       182.76 o                         
 -16   4   4      18133.11      18742.83       357.45 o                         
 -14   4   4       4158.03       4030.72       126.07 o                         
 -12   4   4       5774.53       5566.28       151.93 o                         
 -10   4   4      19712.52      20387.74       316.93 o                         
  -8   4   4          4.69        -23.82        35.99 o                         
  -6   4   4      32090.86      34021.29       586.63 o                         
  -4   4   4        400.98        411.40        65.14 o                         
  -2   4   4      16087.20      16884.78       397.89 o                         
   0   4   4       9578.08       9219.54       224.09 o                         
   2   4   4      10363.77      10492.18       252.23 o                         
   4   4   4      24481.64      24677.63       454.62 o                         
   6   4   4       4016.68       4053.68       183.24 o                         
   8   4   4      10855.69      11821.62       294.22 o                         
  10   4   4        243.66         73.09        33.23 o                         
  12   4   4      14629.48      13969.08       326.62 o                         
  14   4   4       8656.72       8682.94       342.79 o                         
  16   4   4      14257.64      14638.04       409.83 o                         
  18   4   4       2473.99       2838.61       206.91 o                         
  20   4   4        742.12        646.28       144.83 o                         
  22   4   4       8731.21       9304.09       705.84 o                         
  24   4   4        164.14        -87.34       165.46 o                         
 -19   5   4       2433.86       2585.08       228.61 o                         
 -17   5   4       5151.32       4771.74       319.07 o                         
 -15   5   4        184.75        186.49       105.53 o                         
 -13   5   4      15331.85      16180.08       386.14 o                         
 -11   5   4       1957.28       1260.37       245.06 o                         
  -9   5   4      22961.30      23248.34       612.50 o                         
  -7   5   4        892.21        608.04       118.39 o                         
  -5   5   4       1419.40       1079.50       359.82 o                         
  -3   5   4      13866.77      14592.20       566.05 o                         
  -1   5   4       1798.17       1064.66       244.24 o                         
   1   5   4      16826.40      16596.69       613.63 o                         
   3   5   4        581.30        581.67       183.44 o                         
   5   5   4       5992.18       6197.96       365.25 o                         
   7   5   4       4834.81       5206.53       232.66 o                         
   9   5   4       6254.94       6593.02       286.18 o                         
  11   5   4       5245.75       5504.28       470.37 o                         
  13   5   4       1808.55        817.74       135.70 o                         
  15   5   4       4918.49       4943.42       324.65 o                         
 -39   1   5       3301.56       3513.38       399.62 o                         
 -37   1   5        742.32        623.47        86.73 o                         
 -35   1   5       4680.62       4833.09       213.25 o                         
 -33   1   5       4793.27       4789.56       191.90 o                         
 -31   1   5       2074.98       1979.95       150.81 o                         
 -29   1   5       6363.67       6334.70       184.57 o                         
 -27   1   5         17.27         21.79        26.88 o                         
 -25   1   5      12316.35      12361.20       226.11 o                         
 -23   1   5       1188.42       1102.60        62.41 o                         
 -21   1   5      12974.21      12948.67       230.44 o                         
 -19   1   5      19915.59      20248.21       283.76 o                         
 -17   1   5      12900.67      13049.36       196.52 o                         
 -15   1   5       6935.20       6522.34       121.78 o                         
 -13   1   5       1717.57       1800.46        57.16 o                         
 -11   1   5      45144.84      45606.22       408.15 o                         
  -9   1   5       2767.24       2914.38        65.00 o                         
  -7   1   5      49421.75      50841.62       405.17 o                         
  -5   1   5      15155.70      15198.59       169.41 o                         
  -3   1   5      17276.82      17054.74       188.27 o                         
  -1   1   5      36287.93      35413.12       358.20 o                         
   1   1   5         40.89         52.08        10.21 o                         
   3   1   5      32071.86      30639.69       314.75 o                         
   5   1   5       1091.04       1070.81        44.84 o                         
   7   1   5      25171.55      24931.20       287.68 o                         
   9   1   5      16758.53      17075.23       252.34 o                         
  11   1   5      27181.87      26342.55       436.40 o                         
  13   1   5      12997.52      12903.48       236.77 o                         
  15   1   5         15.12         28.35        18.98 o                         
  17   1   5       9077.00       9115.95       209.61 o                         
  19   1   5         23.87        -24.59        24.59 o                         
  21   1   5      22762.99      22689.37       517.68 o                         
  23   1   5       1212.53       1021.68       127.36 o                         
  25   1   5       6608.49       6795.27       250.69 o                         
  27   1   5       4761.97       4891.38       218.69 o                         
  29   1   5        802.05        480.31        82.34 o                         
  31   1   5       3960.40       4137.50       220.32 o                         
  33   1   5        723.07        604.09       126.14 o                         
 -38   2   5       1876.17       1378.10       333.74 o                         
 -36   2   5      15497.24      15887.95       417.60 o                         
 -34   2   5        301.69         18.70        56.11 o                         
 -32   2   5      13117.20      13379.44       358.21 o                         
 -30   2   5        708.90        571.82        81.97 o                         
 -28   2   5      29406.99      29887.21       457.56 o                         
 -26   2   5      15237.29      15255.19       291.34 o                         
 -24   2   5      15531.77      15875.36       280.35 o                         
 -22   2   5      25316.20      26484.50       361.11 o                         
 -20   2   5       1016.58       1162.30        74.63 o                         
 -18   2   5      44837.83      44711.61       490.58 o                         
 -16   2   5         48.13         32.58        15.00 o                         
 -14   2   5      26639.24      26074.30       292.96 o                         
 -12   2   5      26133.06      26437.54       311.61 o                         
 -10   2   5      40028.55      40644.67       467.89 o                         
  -8   2   5      91755.52      96140.76       857.16 o                         
  -6   2   5       1594.27       1631.37        61.84 o                         
  -4   2   5      82291.71      85010.41       772.13 o                         
  -2   2   5       2036.95       2221.70        69.04 o                         
   0   2   5      46164.82      47298.79       460.04 o                         
   2   2   5       8395.82       7849.64       132.20 o                         
   4   2   5     119112.53     122966.05      1116.33 o                         
   6   2   5      32092.67      32032.25       340.45 o                         
   8   2   5       5055.01       4769.62       107.39 o                         
  10   2   5      42916.68      42122.47       413.67 o                         
  12   2   5         77.63         42.06        18.50 o                         
  14   2   5      20366.92      20443.16       297.04 o                         
  16   2   5         25.30          7.19        18.44 o                         
  18   2   5      19925.79      20577.21       369.50 o                         
  20   2   5      14760.41      15178.63       312.15 o                         
  22   2   5       1942.89       1534.04       126.36 o                         
  24   2   5      16650.52      17039.99       504.68 o                         
  26   2   5          7.92        -61.24        61.24 o                         
  28   2   5       9077.87       9126.01       516.56 o                         
  30   2   5        465.75        244.51       100.92 o                         
 -33   3   5       6652.91       6160.09       292.46 o                         
 -31   3   5       4810.72       4838.21       308.33 o                         
 -29   3   5       7524.67       7872.24       283.70 o                         
 -27   3   5        594.21        354.43        65.86 o                         
 -25   3   5      21696.24      22850.57       411.21 o                         
 -23   3   5       5967.20       6034.63       184.48 o                         
 -21   3   5      11852.40      12215.26       257.84 o                         
 -19   3   5      10483.54      10885.35       289.59 o                         
 -17   3   5       7776.58       8159.02       203.62 o                         
 -15   3   5      17236.05      16934.21       297.28 o                         
 -13   3   5        917.97        674.49        52.65 o                         
 -11   3   5      54322.04      55144.63       552.73 o                         
  -9   3   5        510.47        571.81        53.89 o                         
  -7   3   5      25945.90      26063.11       323.81 o                         
  -5   3   5      28782.64      29569.76       399.88 o                         
  -3   3   5       6548.40       6427.71       155.37 o                         
  -1   3   5      17118.96      17296.66       334.39 o                         
   1   3   5       9479.59       9766.45       231.67 o                         
   3   3   5      27770.91      27755.02       452.79 o                         
   5   3   5        932.99        918.75        57.80 o                         
   7   3   5      31163.78      31280.08       405.61 o                         
   9   3   5      21705.04      22024.08       333.25 o                         
  11   3   5       5222.11       5044.77       141.16 o                         
  13   3   5       7520.59       7802.60       200.40 o                         
  15   3   5       7449.88       7347.11       233.95 o                         
  17   3   5      14945.62      15297.24       367.78 o                         
  19   3   5        179.92        215.68        50.97 o                         
  21   3   5      16971.00      17599.61       429.54 o                         
  23   3   5       2641.77       2163.11       252.06 o                         
  25   3   5       4170.42       4224.74       291.81 o                         
  27   3   5       3476.77       3660.44       307.41 o                         
 -28   4   5        901.36        585.82       107.98 o                         
 -26   4   5        904.79        855.24       118.65 o                         
 -24   4   5        581.15        483.42        92.15 o                         
 -22   4   5       1221.32        982.73       114.35 o                         
 -20   4   5        213.54        141.57        81.17 o                         
 -18   4   5       3647.35       3957.41       163.65 o                         
 -16   4   5         63.26         45.52        41.43 o                         
 -14   4   5        778.88        517.34        57.03 o                         
 -12   4   5       1192.06        823.36        70.35 o                         
 -10   4   5        847.28        578.32        54.88 o                         
  -8   4   5       3697.75       3449.79       175.97 o                         
  -6   4   5         97.24         51.73        49.56 o                         
  -4   4   5       7105.81       7311.12       196.06 o                         
  -2   4   5        140.61         87.40        30.68 o                         
   0   4   5        180.66         83.99        46.07 o                         
   2   4   5       2794.12       2856.49       154.34 o                         
   4   4   5       4316.59       4633.03       205.92 o                         
   6   4   5       1914.40       1998.34       198.43 o                         
   8   4   5       1238.44        819.05       110.81 o                         
  10   4   5       3077.22       3019.78       146.73 o                         
  12   4   5       1814.77       1637.19       125.49 o                         
  14   4   5       3071.62       2945.35       171.98 o                         
  16   4   5          5.46        -55.40        55.40 o                         
  18   4   5       1313.80       1084.09       236.97 o                         
  20   4   5        437.33        254.38       104.06 o                         
  22   4   5         51.06        -52.61        98.74 o                         
 -19   5   5        541.43        574.92       105.39 o                         
 -17   5   5        161.15         97.15        61.50 o                         
 -15   5   5       1408.89       1074.34       143.53 o                         
 -13   5   5        231.95        302.06        82.51 o                         
 -11   5   5         67.62         69.64        78.10 o                         
  -9   5   5        794.75        533.94        99.55 o                         
  -7   5   5       1341.48        776.40       119.92 o                         
  -5   5   5        500.17        256.64       159.38 o                         
  -3   5   5        677.24        529.91       264.98 o                         
  -1   5   5        541.68        262.74        88.31 o                         
   1   5   5         15.45        -43.16        52.00 o                         
   3   5   5       2239.69       2470.07       225.69 o                         
   5   5   5          9.93         19.44        57.97 o                         
   7   5   5        935.29        542.07       113.44 o                         
   9   5   5          0.75         -1.39       157.88 o                         
  11   5   5         10.42        -63.38        63.38 o                         
  13   5   5       1037.79        817.30       169.13 o                         
 -40   0   6      10338.40      11062.01       464.25 o                         
 -38   0   6       5575.38       5484.34       351.57 o                         
 -36   0   6       1132.01        646.21       112.34 o                         
 -34   0   6      23711.18      24365.04       683.13 o                         
 -32   0   6        379.05        148.84        64.52 o                         
 -30   0   6      35956.68      37406.16       849.38 o                         
 -28   0   6        175.68        156.38        33.90 o                         
 -26   0   6      17579.96      17356.82       406.57 o                         
 -24   0   6      26652.83      27302.03       662.97 o                         
 -22   0   6      28984.18      28678.32       522.78 o                         
 -20   0   6      46451.41      45237.72       750.75 o                         
 -18   0   6       3047.93       3447.70       126.32 o                         
 -16   0   6      27635.62      28407.09       409.46 o                         
 -14   0   6      23412.37      23513.85       341.40 o                         
 -12   0   6     138035.84     133428.14      2082.74 o                         
 -10   0   6       5611.35       5331.26       132.67 o                         
  -8   0   6      26526.99      25820.81       401.06 o                         
  -6   0   6      99213.59      95559.97      1087.01 o                         
  -4   0   6       1509.91       1523.36        65.92 o                         
  -2   0   6     172513.80     165162.86      1675.29 o                         
   0   0   6       7202.73       7059.20       144.38 o                         
   2   0   6     111941.34     109358.05      1161.57 o                         
   4   0   6      10405.51      10175.37       221.74 o                         
   6   0   6      17586.26      16390.69       313.54 o                         
   8   0   6      64074.73      63071.37       988.33 o                         
  10   0   6      32646.03      31721.87       763.27 o                         
  12   0   6      27520.60      27345.73       522.44 o                         
  14   0   6          1.96         -0.98        25.97 o                         
  16   0   6      38201.64      37856.53       728.55 o                         
  18   0   6      10886.72      10462.54       340.06 o                         
  20   0   6      15995.68      15825.25       492.12 o                         
  22   0   6       3847.16       4099.66       295.06 o                         
  24   0   6       2498.44       2482.07       312.15 o                         
  26   0   6      24130.99      24893.97       818.72 o                         
  28   0   6          8.62         58.76       129.26 o                         
  30   0   6      17298.08      17871.82       918.22 o                         
  32   0   6        282.52          9.50       147.16 o                         
 -39   1   6         64.18        -70.34        70.34 o                         
 -37   1   6      14350.38      15082.20       365.27 o                         
 -35   1   6        117.38         20.95        57.55 o                         
 -33   1   6       2372.07       2653.56       148.04 o                         
 -31   1   6      18845.25      18498.12       399.20 o                         
 -29   1   6        521.19        286.65        48.84 o                         
 -27   1   6      27390.99      27005.56       449.95 o                         
 -25   1   6      13717.97      13242.71       252.11 o                         
 -23   1   6      17900.10      18004.99       293.18 o                         
 -21   1   6       9162.06       8921.13       178.67 o                         
 -19   1   6      37798.68      38285.11       420.58 o                         
 -17   1   6      29740.08      29527.06       352.74 o                         
 -15   1   6      16122.25      16118.80       217.45 o                         
 -13   1   6       9356.38       9469.72       142.65 o                         
 -11   1   6       7055.27       7579.45       120.95 o                         
  -9   1   6      52653.88      52311.34       469.42 o                         
  -7   1   6       9390.17       9105.92       125.06 o                         
  -5   1   6     107087.54     106135.41       854.46 o                         
  -3   1   6       5347.18       5277.53        93.72 o                         
  -1   1   6         98.67         55.19         9.79 o                         
   1   1   6      94490.60      97173.39       817.99 o                         
   3   1   6       9658.42       9530.42       148.04 o                         
   5   1   6      62274.29      62059.23       578.72 o                         
   7   1   6       7894.72       8078.88       150.54 o                         
   9   1   6      31350.71      30467.34       403.04 o                         
  11   1   6      16265.88      15772.32       264.93 o                         
  13   1   6      18950.06      18468.69       304.60 o                         
  15   1   6      32360.49      33377.20       488.25 o                         
  17   1   6      17990.12      17874.35       319.33 o                         
  19   1   6       1175.79       1166.28       117.43 o                         
  21   1   6         98.83         81.77        39.42 o                         
  23   1   6      16327.04      16432.91       398.20 o                         
  25   1   6       2502.27       2216.65       211.62 o                         
  27   1   6      11721.18      11932.07       358.52 o                         
  29   1   6        998.85        947.36       166.47 o                         
  31   1   6        141.63         71.23        58.30 o                         
 -38   2   6        116.37         51.47        68.93 o                         
 -36   2   6         63.63        -64.55        64.55 o                         
 -34   2   6       3863.38       4164.87       255.14 o                         
 -32   2   6          1.71        -46.69        46.69 o                         
 -30   2   6        111.70         32.66        45.49 o                         
 -28   2   6        420.10        235.22        53.32 o                         
 -26   2   6        195.21        166.96        36.31 o                         
 -24   2   6       1121.04       1129.48        72.05 o                         
 -22   2   6       4732.56       5004.58       135.08 o                         
 -20   2   6       3475.22       3745.91       112.34 o                         
 -18   2   6        589.87        572.76        57.17 o                         
 -16   2   6        501.06        551.88        36.88 o                         
 -14   2   6       8959.59       9160.55       148.92 o                         
 -12   2   6      12519.13      13237.89       180.23 o                         
 -10   2   6        147.46         81.50        15.69 o                         
  -8   2   6       4226.03       4124.40       108.21 o                         
  -6   2   6       2273.12       2332.45        75.86 o                         
  -4   2   6         78.13         17.67        11.98 o                         
  -2   2   6       6308.93       5909.94       112.57 o                         
   0   2   6       3603.15       4156.74        97.43 o                         
   2   2   6       4594.49       4653.80       103.96 o                         
   4   2   6       2882.10       2840.92        82.78 o                         
   6   2   6        371.48        304.39        36.13 o                         
   8   2   6       4238.79       4016.90       100.49 o                         
  10   2   6       5199.28       5213.43       109.53 o                         
  12   2   6       1917.82       1791.92        73.42 o                         
  14   2   6       2235.19       2140.98        89.91 o                         
  16   2   6          8.70        -24.87        24.87 o                         
  18   2   6        136.02        107.53        25.81 o                         
  20   2   6       5058.05       5394.03       184.18 o                         
  22   2   6         21.07         28.41        40.11 o                         
  24   2   6        375.72        293.45        71.18 o                         
  26   2   6        324.11        229.33        72.77 o                         
  28   2   6       1390.15       1045.59       173.13 o                         
  30   2   6       1878.58       1305.01       242.05 o                         
 -35   3   6       3005.57       3157.81       282.76 o                         
 -33   3   6       4466.13       4863.70       265.55 o                         
 -31   3   6       2798.77       2480.19       191.20 o                         
 -29   3   6        994.71        652.96        94.23 o                         
 -27   3   6        438.29        268.56        55.79 o                         
 -25   3   6        886.57        779.41        82.06 o                         
 -23   3   6      14735.99      14575.60       319.82 o                         
 -21   3   6          8.03        -30.62        30.62 o                         
 -19   3   6      10118.58      10548.81       273.12 o                         
 -17   3   6        653.88        538.13        72.06 o                         
 -15   3   6        163.09         70.17        28.11 o                         
 -13   3   6      15495.13      15657.00       261.02 o                         
 -11   3   6       3449.75       3379.99       102.39 o                         
  -9   3   6       5027.89       4919.61       117.71 o                         
  -7   3   6         65.24         77.74        18.73 o                         
  -5   3   6       5578.02       5394.90       139.25 o                         
  -3   3   6      17473.50      17918.38       282.36 o                         
  -1   3   6      13222.73      13876.19       261.26 o                         
   1   3   6       3314.25       3282.55       111.75 o                         
   3   3   6        282.97        301.89        35.12 o                         
   5   3   6       5675.03       5572.35       149.99 o                         
   7   3   6       1294.96       1132.49        98.01 o                         
   9   3   6      31674.22      32011.11       515.25 o                         
  11   3   6        140.84         87.39        24.61 o                         
  13   3   6       2276.82       2348.84       122.77 o                         
  15   3   6       1485.48       1442.96       129.50 o                         
  17   3   6         97.30        -10.00        56.94 o                         
  19   3   6       7064.61       7682.85       254.47 o                         
  21   3   6       2176.23       1936.95       222.31 o                         
  23   3   6       2183.64       1640.68       195.58 o                         
  25   3   6         66.07         -3.12       117.54 o                         
  27   3   6        383.48        148.58       116.63 o                         
 -28   4   6       2053.10       1519.85       173.78 o                         
 -26   4   6      12195.05      12934.75       439.18 o                         
 -24   4   6        610.90        408.28        87.98 o                         
 -22   4   6       2464.28       2220.17       198.50 o                         
 -20   4   6      19515.73      19848.54       389.31 o                         
 -18   4   6        666.73        532.64        62.69 o                         
 -16   4   6      14757.70      14493.76       268.81 o                         
 -14   4   6         56.13         -8.20        29.48 o                         
 -12   4   6       7930.58       8055.35       222.70 o                         
 -10   4   6       9181.03       9206.23       195.99 o                         
  -8   4   6       6612.95       6373.88       170.71 o                         
  -6   4   6      28340.08      28895.21       463.62 o                         
  -4   4   6      11783.36      12129.08       296.81 o                         
  -2   4   6       8627.23       9110.09       252.52 o                         
   0   4   6       4431.13       4551.23       200.06 o                         
   2   4   6      21587.16      22504.87       453.71 o                         
   4   4   6       4287.63       4545.97       201.00 o                         
   6   4   6      15434.09      15750.18       362.17 o                         
   8   4   6       4338.42       4576.32       263.03 o                         
  10   4   6       3484.35       3195.27       160.91 o                         
  12   4   6      12518.27      12575.45       578.26 o                         
  14   4   6        521.46        192.30       105.60 o                         
  16   4   6      10349.29      10114.71       429.99 o                         
  18   4   6         50.48        -66.80        78.59 o                         
  20   4   6       2267.36       2768.81       318.74 o                         
 -19   5   6      10470.35      10226.62       377.88 o                         
 -17   5   6       2442.94       2267.82       180.92 o                         
 -15   5   6       2341.49       2781.40       229.47 o                         
 -13   5   6       7667.32       8197.95       239.69 o                         
 -11   5   6       1794.54       1973.42       230.42 o                         
  -9   5   6       7590.49       7965.49       407.42 o                         
  -7   5   6        993.48        605.09       124.19 o                         
  -5   5   6       9629.26      10087.08       485.94 o                         
  -3   5   6       3367.33       3079.51       302.25 o                         
  -1   5   6       5691.31       5659.44       238.59 o                         
   1   5   6       7771.25       9092.93       470.05 o                         
   3   5   6       1177.16        903.89       140.78 o                         
   5   5   6       7628.73       7897.09       322.95 o                         
   7   5   6       1307.54       1111.56       136.75 o                         
   9   5   6      13373.51      13534.30       440.45 o                         
  11   5   6        291.63       -101.69       101.69 o                         
 -39   1   7       5155.15       5311.14       297.84 o                         
 -37   1   7         43.89         -9.98        57.38 o                         
 -35   1   7       9197.62       9060.59       299.32 o                         
 -33   1   7       4948.47       4784.58       213.09 o                         
 -31   1   7       3889.90       4084.44       186.08 o                         
 -29   1   7       3063.73       2977.97       137.05 o                         
 -27   1   7       5647.60       5909.93       177.83 o                         
 -25   1   7      28420.06      28566.04       410.03 o                         
 -23   1   7       6681.02       7031.27       163.93 o                         
 -21   1   7      22103.06      22167.95       301.50 o                         
 -19   1   7       5846.67       6253.99       135.75 o                         
 -17   1   7      14955.11      15491.28       224.93 o                         
 -15   1   7       7052.95       6915.25       131.30 o                         
 -13   1   7      26541.65      28765.46       322.33 o                         
 -11   1   7      11250.41      11002.93       159.97 o                         
  -9   1   7       9954.69       9863.31       153.53 o                         
  -7   1   7      39367.58      37767.88       426.34 o                         
  -5   1   7       3050.96       3075.04        74.06 o                         
  -3   1   7      29458.24      29408.75       304.23 o                         
  -1   1   7      16616.54      16721.18       205.67 o                         
   1   1   7       6340.96       5874.54       107.30 o                         
   3   1   7      12639.04      12412.57       183.42 o                         
   5   1   7      29396.15      30549.98       358.33 o                         
   7   1   7      37436.20      36982.74       422.45 o                         
   9   1   7        148.60         95.98        21.52 o                         
  11   1   7      20910.80      20390.29       307.48 o                         
  13   1   7       4807.46       4619.86       141.81 o                         
  15   1   7       7106.51       7168.59       185.71 o                         
  17   1   7        692.78        583.07        73.55 o                         
  19   1   7      10882.27      10718.12       293.19 o                         
  21   1   7       8489.42       8874.41       287.17 o                         
  23   1   7          0.84          3.79        41.30 o                         
  25   1   7       3190.69       3126.34       178.66 o                         
  27   1   7        518.61        261.31        73.19 o                         
  29   1   7       1497.21       1159.29       144.68 o                         
  31   1   7       1250.65        944.74       374.47 o                         
 -38   2   7       6708.59       6398.92       347.03 o                         
 -36   2   7       6504.41       6900.27       389.12 o                         
 -34   2   7       2448.88       2343.73       182.46 o                         
 -32   2   7       8116.10       8243.51       276.68 o                         
 -30   2   7          3.05        -30.79        34.37 o                         
 -28   2   7      24635.11      26249.82       409.03 o                         
 -26   2   7       4886.69       4813.62       148.45 o                         
 -24   2   7      24115.89      24622.46       358.23 o                         
 -22   2   7      13750.07      14277.22       245.83 o                         
 -20   2   7       9488.46       9271.74       173.59 o                         
 -18   2   7      42330.97      42160.62       466.75 o                         
 -16   2   7       1974.44       1994.13        69.99 o                         
 -14   2   7      66221.16      67874.09       628.27 o                         
 -12   2   7          8.62         15.37        12.09 o                         
 -10   2   7      25305.43      24749.17       272.99 o                         
  -8   2   7      28617.94      29219.60       340.07 o                         
  -6   2   7      49829.14      50624.88       472.71 o                         
  -4   2   7      36933.15      36451.03       374.25 o                         
  -2   2   7       1416.60       1218.44        56.23 o                         
   0   2   7      42261.78      41712.40       444.36 o                         
   2   2   7       1360.23       1457.49        61.65 o                         
   4   2   7      39081.36      39368.93       449.56 o                         
   6   2   7      14705.52      14706.67       198.41 o                         
   8   2   7      34993.66      35455.91       407.89 o                         
  10   2   7      25554.31      25851.00       305.37 o                         
  12   2   7       1335.98       1423.92        87.89 o                         
  14   2   7      39146.52      39237.59       491.21 o                         
  16   2   7       1047.06        939.40        87.67 o                         
  18   2   7      21328.02      21681.20       374.48 o                         
  20   2   7       3259.49       3289.56       149.73 o                         
  22   2   7      16102.77      15725.92       362.27 o                         
  24   2   7       6647.31       6507.99       276.73 o                         
  26   2   7       4136.30       4435.07       325.92 o                         
  28   2   7       7708.75       8497.33       456.05 o                         
 -35   3   7       7461.55       7795.13       321.79 o                         
 -33   3   7        791.18        289.68       103.53 o                         
 -31   3   7       8255.48       8749.38       304.97 o                         
 -29   3   7       6352.11       6243.67       268.03 o                         
 -27   3   7       4364.90       4307.07       213.26 o                         
 -25   3   7      16104.37      16213.41       372.64 o                         
 -23   3   7         39.98         53.18        38.78 o                         
 -21   3   7      27095.07      28188.29       527.04 o                         
 -19   3   7         63.09         70.70        33.52 o                         
 -17   3   7      13084.83      13306.99       268.12 o                         
 -15   3   7      16434.15      16655.54       314.42 o                         
 -13   3   7      12879.95      13891.26       332.70 o                         
 -11   3   7      10776.67      10601.61       211.95 o                         
  -9   3   7       1314.01       1220.04        64.51 o                         
  -7   3   7      37391.06      38276.71       457.25 o                         
  -5   3   7       1061.68       1012.45        61.66 o                         
  -3   3   7      24834.11      25143.78       381.89 o                         
  -1   3   7      16185.08      16004.99       242.72 o                         
   1   3   7      20154.34      19735.48       340.14 o                         
   3   3   7       6785.72       6452.88       159.15 o                         
   5   3   7        355.02        226.68        44.41 o                         
   7   3   7      56909.51      58424.53       807.56 o                         
   9   3   7       1985.81       2010.90        85.74 o                         
  11   3   7      16346.39      16390.85       305.94 o                         
  13   3   7       2058.08       1894.84       117.76 o                         
  15   3   7       9142.34       9068.88       250.30 o                         
  17   3   7       6500.76       6665.99       285.54 o                         
  19   3   7       3340.31       3528.16       232.72 o                         
  21   3   7      10037.53      10542.47       362.42 o                         
  23   3   7       1429.62       1446.42       271.66 o                         
  25   3   7       3284.12       3725.80       347.94 o                         
 -30   4   7        196.10        212.26       152.43 o                         
 -28   4   7       2849.12       2723.65       276.34 o                         
 -26   4   7         40.72        -43.00        73.80 o                         
 -24   4   7       2519.42       2501.08       223.87 o                         
 -22   4   7       1593.23       1496.37       212.54 o                         
 -20   4   7        142.62         42.32        44.52 o                         
 -18   4   7       4207.56       4317.68       187.27 o                         
 -16   4   7        128.97         67.65        39.51 o                         
 -14   4   7       3148.98       3143.95       153.35 o                         
 -12   4   7         16.35         -4.43        36.17 o                         
 -10   4   7       2943.49       2919.29       130.32 o                         
  -8   4   7       1500.18       1238.96        93.62 o                         
  -6   4   7       6237.09       6490.87       197.13 o                         
  -4   4   7       3045.58       3138.97       168.79 o                         
  -2   4   7          1.23        -21.11        39.40 o                         
   0   4   7       1730.34       1679.47       150.41 o                         
   2   4   7        159.65         57.94        33.50 o                         
   4   4   7       2049.26       1806.70       128.55 o                         
   6   4   7         45.13         82.26        43.12 o                         
   8   4   7       5016.57       4803.19       186.04 o                         
  10   4   7       1282.67        937.57       126.69 o                         
  12   4   7        408.28        104.20        66.45 o                         
  14   4   7       1196.49       1334.71       407.22 o                         
  16   4   7        202.76         11.69        94.44 o                         
  18   4   7       1774.74       1962.59       298.84 o                         
  20   4   7          1.62       -110.55       110.55 o                         
 -19   5   7         39.20         49.63        96.17 o                         
 -17   5   7       2326.77       2464.26       195.48 o                         
 -15   5   7         12.17        -41.72        41.72 o                         
 -13   5   7        717.20        528.26        69.89 o                         
 -11   5   7        122.75        141.71        85.03 o                         
  -9   5   7         65.70        426.35       125.13 o                         
  -7   5   7       3558.84       3840.04       312.53 o                         
  -5   5   7        390.02        200.58        64.46 o                         
  -3   5   7         23.60        -21.40        68.99 o                         
  -1   5   7         37.97         21.23        63.98 o                         
   1   5   7        737.81        434.41        96.98 o                         
   3   5   7       1680.90        964.80       140.78 o                         
   5   5   7        254.66         37.07        93.95 o                         
   7   5   7        555.29        320.35        84.67 o                         
   9   5   7          0.02        -66.31        66.31 o                         
  11   5   7        474.98        157.32       103.63 o                         
 -40   0   8       4436.34       4604.98       448.64 o                         
 -38   0   8        918.08        700.39       284.58 o                         
 -36   0   8       8068.90       8234.19       377.19 o                         
 -34   0   8      19278.53      20187.87       600.11 o                         
 -32   0   8      18425.70      18469.00       574.22 o                         
 -30   0   8      19289.86      20126.64       563.08 o                         
 -28   0   8       8924.68       8651.17       278.19 o                         
 -26   0   8      15664.06      15565.81       373.91 o                         
 -24   0   8       6094.79       6350.95       217.03 o                         
 -22   0   8      96293.70      94810.15      1196.63 o                         
 -20   0   8      21041.29      20827.21       453.02 o                         
 -18   0   8      47021.13      47183.64       742.93 o                         
 -16   0   8      78585.06      78980.92       987.19 o                         
 -14   0   8       9144.34       9928.79       220.04 o                         
 -12   0   8     107616.57     105174.02      1232.01 o                         
 -10   0   8       9574.66      10029.59       271.84 o                         
  -8   0   8     102942.02     105381.64      1226.38 o                         
  -6   0   8       4245.90       3580.64       116.50 o                         
  -4   0   8      46992.23      45839.14       565.09 o                         
  -2   0   8     135094.78     130605.98      1630.23 o                         
   0   0   8      20262.53      19569.71       328.92 o                         
   2   0   8      33955.39      33728.52       511.41 o                         
   4   0   8      18688.37      20077.30       384.87 o                         
   6   0   8      37161.16      36368.23       560.55 o                         
   8   0   8      10026.37       9911.18       237.46 o                         
  10   0   8     110630.42     108895.50      1567.48 o                         
  12   0   8      19716.87      19537.56       810.85 o                         
  14   0   8       3607.38       3663.98       190.44 o                         
  16   0   8      45655.72      45840.79       966.14 o                         
  18   0   8       4358.62       4263.55       246.98 o                         
  20   0   8      38578.65      38468.34      1041.01 o                         
  22   0   8       8301.13       8116.81       399.32 o                         
  24   0   8      15936.15      15831.53       642.85 o                         
  26   0   8       6837.33       6378.90       542.37 o                         
  28   0   8       2502.76       3227.22       562.34 o                         
  30   0   8      12044.41      11636.48       782.54 o                         
 -39   1   8       2823.44       3212.08       288.85 o                         
 -37   1   8       9538.81       9588.33       324.38 o                         
 -35   1   8       1780.19       1476.05       134.94 o                         
 -33   1   8      11103.37      11535.86       350.80 o                         
 -31   1   8       5286.11       5531.00       219.64 o                         
 -29   1   8       8328.59       8470.92       226.46 o                         
 -27   1   8       5739.79       5849.01       178.41 o                         
 -25   1   8      12530.93      12563.34       237.69 o                         
 -23   1   8       9378.46       9634.88       187.40 o                         
 -21   1   8        116.14         47.78        19.47 o                         
 -19   1   8      67099.57      68434.01       642.98 o                         
 -17   1   8       2919.27       3014.56        88.64 o                         
 -15   1   8      19891.11      19229.95       253.12 o                         
 -13   1   8       3890.48       3996.72        96.40 o                         
 -11   1   8       3228.22       3196.79        82.20 o                         
  -9   1   8      61488.10      62085.69       561.02 o                         
  -7   1   8      27728.45      28287.14       295.81 o                         
  -5   1   8      49102.90      48618.98       459.93 o                         
  -3   1   8         85.19         33.41        12.73 o                         
  -1   1   8      24871.24      25194.27       294.98 o                         
   1   1   8      21223.67      20892.50       254.70 o                         
   3   1   8      17538.84      16180.36       230.79 o                         
   5   1   8      17532.88      16672.40       230.52 o                         
   7   1   8      15596.54      15324.37       239.23 o                         
   9   1   8      12404.12      12449.87       232.48 o                         
  11   1   8        691.88        484.28        45.85 o                         
  13   1   8      41861.03      41475.88       528.31 o                         
  15   1   8       2374.27       2318.49       125.87 o                         
  17   1   8       4192.37       4306.50       165.53 o                         
  19   1   8       5929.39       5977.26       217.27 o                         
  21   1   8       2405.62       2155.98       164.44 o                         
  23   1   8      10705.10      10823.07       394.88 o                         
  25   1   8       1621.89       1249.35       180.70 o                         
  27   1   8       8174.69       8025.90       399.34 o                         
  29   1   8        642.74        286.78       109.68 o                         
 -38   2   8         18.61        -44.70        62.57 o                         
 -36   2   8         96.93         -8.77        64.92 o                         
 -34   2   8       5588.62       5734.04       266.68 o                         
 -32   2   8       1999.52       1758.60       145.06 o                         
 -30   2   8        575.50        337.76        59.11 o                         
 -28   2   8         22.12         36.35        30.48 o                         
 -26   2   8        197.06        159.40        30.92 o                         
 -24   2   8       2440.50       2539.04       105.97 o                         
 -22   2   8      12139.57      12285.48       222.23 o                         
 -20   2   8        421.18        360.59        33.76 o                         
 -18   2   8        769.28        679.72        52.59 o                         
 -16   2   8        967.84        891.42        51.91 o                         
 -14   2   8         10.50          3.35        14.69 o                         
 -12   2   8       6578.23       6184.62       127.92 o                         
 -10   2   8       3599.04       3619.80        81.88 o                         
  -8   2   8          3.74         -1.75         8.49 o                         
  -6   2   8       1796.30       1837.35        65.21 o                         
  -4   2   8         28.06         26.90        13.39 o                         
  -2   2   8       9629.24      10103.93       180.73 o                         
   0   2   8       7217.00       6925.99       142.76 o                         
   2   2   8       2464.16       2683.06        90.54 o                         
   4   2   8       2224.33       2335.38        76.35 o                         
   6   2   8       3100.45       2949.53        82.50 o                         
   8   2   8       1337.06       1200.78        64.20 o                         
  10   2   8       3229.21       3208.50        99.10 o                         
  12   2   8          0.89        -21.92        21.92 o                         
  14   2   8          8.30         -3.07        24.88 o                         
  16   2   8        156.30        116.11        31.79 o                         
  18   2   8        596.74        237.79        57.06 o                         
  20   2   8       4199.43       4256.26       337.27 o                         
  22   2   8        539.16        476.31        74.99 o                         
  24   2   8        139.94        -22.93        68.64 o                         
  26   2   8        406.48        297.32        92.54 o                         
  28   2   8         94.76        -25.26       127.20 o                         
 -35   3   8         49.30        -72.14        72.14 o                         
 -33   3   8       3686.01       3032.78       230.12 o                         
 -31   3   8          0.88         11.52        54.41 o                         
 -29   3   8       1911.29       2016.75       168.15 o                         
 -27   3   8        659.66        690.01        88.34 o                         
 -25   3   8       1494.50       1131.96       103.20 o                         
 -23   3   8       7507.45       7624.70       219.40 o                         
 -21   3   8       1012.07        943.86       103.20 o                         
 -19   3   8       2790.15       2644.67       124.17 o                         
 -17   3   8        401.24        269.90        51.97 o                         
 -15   3   8       4689.78       4780.21       159.93 o                         
 -13   3   8       4174.68       4138.60       147.07 o                         
 -11   3   8      14437.81      14331.88       284.79 o                         
  -9   3   8       1041.97       1111.91        66.25 o                         
  -7   3   8        453.36        405.03        38.73 o                         
  -5   3   8       3524.44       3401.69       106.01 o                         
  -3   3   8       3146.27       3149.44       113.76 o                         
  -1   3   8      15786.63      15242.05       256.41 o                         
   1   3   8        703.37        530.12        45.83 o                         
   3   3   8       1737.33       1816.22        88.69 o                         
   5   3   8       1771.59       1765.42       113.06 o                         
   7   3   8         24.15         13.41        22.57 o                         
   9   3   8      12027.27      11501.58       223.47 o                         
  11   3   8        247.54        135.68        50.73 o                         
  13   3   8       1059.76        819.95        94.16 o                         
  15   3   8        592.23        353.39        85.59 o                         
  17   3   8       1828.61       1580.58       163.08 o                         
  19   3   8       3171.00       3603.35       284.66 o                         
  21   3   8       2361.42       2792.03       327.87 o                         
  23   3   8        414.72        105.56        91.86 o                         
 -30   4   8      10715.95      12086.50       722.37 o                         
 -28   4   8        132.57         10.49        82.66 o                         
 -26   4   8      10814.94      10443.95       421.59 o                         
 -24   4   8         34.81        -42.93        60.08 o                         
 -22   4   8       6002.44       6769.76       324.64 o                         
 -20   4   8      12838.50      12883.98       458.12 o                         
 -18   4   8       6959.02       7632.27       234.71 o                         
 -16   4   8      22314.15      22789.40       414.93 o                         
 -14   4   8       5158.32       4936.64       180.70 o                         
 -12   4   8       9565.28       9993.56       234.41 o                         
 -10   4   8        735.87        649.63        63.46 o                         
  -8   4   8      20886.04      21783.19       330.85 o                         
  -6   4   8       2206.55       2280.69       121.28 o                         
  -4   4   8       9811.16      10108.06       217.31 o                         
  -2   4   8      13271.66      13472.38       267.45 o                         
   0   4   8        782.32        631.02        80.90 o                         
   2   4   8      15437.04      16347.26       330.57 o                         
   4   4   8          1.09        -30.05        37.45 o                         
   6   4   8      12567.25      13079.12       381.07 o                         
   8   4   8       1088.99        795.54       115.71 o                         
  10   4   8       3231.45       3214.83       190.54 o                         
  12   4   8      21861.20      23520.17       555.07 o                         
  14   4   8       7755.60       6899.29       396.22 o                         
  16   4   8       6723.33       7091.65       382.21 o                         
  18   4   8        396.77         -6.42       109.64 o                         
 -19   5   8       6944.54       6929.75       459.89 o                         
 -17   5   8       3703.25       3941.81       200.22 o                         
 -15   5   8       5981.31       5822.70       201.16 o                         
 -13   5   8       7003.61       7308.49       227.43 o                         
 -11   5   8       8502.23       9014.13       302.27 o                         
  -9   5   8       2917.41       3100.90       220.20 o                         
  -7   5   8        648.59        460.25        87.45 o                         
  -5   5   8      12957.97      13344.53       416.83 o                         
  -3   5   8       1059.13        878.81       227.40 o                         
  -1   5   8      19972.58      19994.84       551.33 o                         
   1   5   8        691.09        528.26       100.15 o                         
   3   5   8       2223.26       1429.18       165.81 o                         
   5   5   8       5768.37       5651.02       311.05 o                         
   7   5   8       2055.32       1734.87       153.67 o                         
   9   5   8       6937.06       6650.20       316.26 o                         
 -39   1   9       1615.39        867.73       123.76 o                         
 -37   1   9        504.85        290.66        64.40 o                         
 -35   1   9       6577.87       6009.79       248.44 o                         
 -33   1   9        122.03         79.38        44.52 o                         
 -31   1   9       6393.25       6510.23       247.37 o                         
 -29   1   9        749.04        414.30        54.41 o                         
 -27   1   9       8206.36       8118.06       201.38 o                         
 -25   1   9      12871.98      12659.88       228.00 o                         
 -23   1   9        412.35        282.32        32.77 o                         
 -21   1   9      13600.52      14155.04       230.39 o                         
 -19   1   9       1512.63       1583.27        71.48 o                         
 -17   1   9      14162.29      13463.11       217.94 o                         
 -15   1   9       1522.45       1565.47        61.86 o                         
 -13   1   9      39809.55      40330.21       510.41 o                         
 -11   1   9      19923.83      21236.23       268.47 o                         
  -9   1   9       6449.88       6450.15       131.93 o                         
  -7   1   9      17479.46      16954.55       215.63 o                         
  -5   1   9       3226.92       3182.93        79.76 o                         
  -3   1   9      45161.72      45831.10       451.08 o                         
  -1   1   9       2931.75       2856.69        84.90 o                         
   1   1   9      13565.82      12269.22       199.62 o                         
   3   1   9       4748.00       4324.02       120.00 o                         
   5   1   9      10052.14       9924.75       174.71 o                         
   7   1   9      15365.99      15626.98       240.21 o                         
   9   1   9        905.72        789.50        53.44 o                         
  11   1   9      11728.42      11645.88       220.55 o                         
  13   1   9        128.12         36.52        26.84 o                         
  15   1   9       9216.41       9130.09       220.83 o                         
  17   1   9       2205.24       1982.29       123.92 o                         
  19   1   9       9036.67       9015.29       291.49 o                         
  21   1   9       7959.95       8366.67       307.69 o                         
  23   1   9        528.23        276.81        75.26 o                         
  25   1   9       5510.78       5204.82       262.48 o                         
  27   1   9       2027.49       1484.55       223.96 o                         
 -38   2   9       9441.52       9160.63       364.59 o                         
 -36   2   9       1802.80       1613.19       158.46 o                         
 -34   2   9      12176.10      12684.49       377.24 o                         
 -32   2   9       9914.63       9864.71       293.37 o                         
 -30   2   9       6460.31       6358.27       229.68 o                         
 -28   2   9      23567.31      23674.37       374.22 o                         
 -26   2   9       1163.95        967.56        89.54 o                         
 -24   2   9      22636.12      23603.74       330.44 o                         
 -22   2   9       2484.04       2427.74        92.31 o                         
 -20   2   9      43707.56      44491.34       487.52 o                         
 -18   2   9      11989.84      11969.76       202.23 o                         
 -16   2   9      20992.48      20508.31       272.85 o                         
 -14   2   9      45140.86      45212.99       467.12 o                         
 -12   2   9       2394.81       2359.02        74.70 o                         
 -10   2   9      40819.15      41015.07       410.59 o                         
  -8   2   9        234.98        160.01        21.08 o                         
  -6   2   9      58078.32      57618.39       539.74 o                         
  -4   2   9       9202.84       8999.06       174.39 o                         
  -2   2   9      33702.80      33823.62       403.21 o                         
   0   2   9      35526.99      35742.31       365.65 o                         
   2   2   9       3194.09       3253.42        92.50 o                         
   4   2   9      35324.29      35977.07       404.08 o                         
   6   2   9       2894.77       2901.91        90.32 o                         
   8   2   9      28339.49      29121.37       366.60 o                         
  10   2   9       6579.74       6820.02       175.15 o                         
  12   2   9      22294.41      22578.65       336.90 o                         
  14   2   9      12723.17      12505.17       259.58 o                         
  16   2   9       5960.89       6048.25       184.39 o                         
  18   2   9      11447.31      11614.86       308.91 o                         
  20   2   9        692.14        266.34        60.75 o                         
  22   2   9      11849.08      12043.32       333.69 o                         
  24   2   9       1090.32        556.25       106.72 o                         
  26   2   9       9011.98       9414.15       430.29 o                         
 -35   3   9       8857.40       8830.77       376.75 o                         
 -33   3   9        973.50        738.56       148.69 o                         
 -31   3   9       9201.54       9621.21       322.16 o                         
 -29   3   9       1919.52       1917.71       149.00 o                         
 -27   3   9       7461.38       7778.01       260.95 o                         
 -25   3   9       5308.30       5287.08       203.00 o                         
 -23   3   9       4323.89       4468.71       174.01 o                         
 -21   3   9      18154.35      18374.87       443.29 o                         
 -19   3   9       3047.65       2879.77       139.41 o                         
 -17   3   9      19490.96      19378.51       368.97 o                         
 -15   3   9       6565.30       6654.75       211.61 o                         
 -13   3   9      25716.29      26361.80       432.73 o                         
 -11   3   9      10500.71      10539.25       215.45 o                         
  -9   3   9      19413.35      19793.12       299.73 o                         
  -7   3   9      12167.44      12182.84       216.59 o                         
  -5   3   9       6173.82       5981.61       144.34 o                         
  -3   3   9      31877.72      32982.43       443.48 o                         
  -1   3   9        396.30        222.06        31.66 o                         
   1   3   9      24979.30      25058.56       386.29 o                         
   3   3   9       1997.95       1922.47       103.22 o                         
   5   3   9       9194.11       8989.46       186.82 o                         
   7   3   9       5625.73       5937.95       160.22 o                         
   9   3   9       3303.41       3214.91       132.20 o                         
  11   3   9      18743.97      19185.25       360.79 o                         
  13   3   9         25.07         29.86        35.85 o                         
  15   3   9       7293.76       6941.66       294.79 o                         
  17   3   9       3231.20       3421.73       198.87 o                         
  19   3   9       8891.50       9210.48       449.19 o                         
  21   3   9       3212.24       3809.92       282.41 o                         
  23   3   9       2640.13       2859.84       279.60 o                         
 -28   4   9       3048.64       2725.60       247.49 o                         
 -26   4   9        641.59         80.77       130.54 o                         
 -24   4   9        520.73        455.61       138.55 o                         
 -22   4   9       1856.64       1603.08       147.91 o                         
 -20   4   9       1342.77       1030.77       125.01 o                         
 -18   4   9        313.89        235.74        68.24 o                         
 -16   4   9       4165.73       4388.81       172.35 o                         
 -14   4   9        602.33        445.39        57.89 o                         
 -12   4   9        761.31        550.36        76.48 o                         
 -10   4   9       2652.71       2433.19       120.34 o                         
  -8   4   9        423.01        292.14        47.60 o                         
  -6   4   9       3220.30       3334.53       156.78 o                         
  -4   4   9         20.41        -11.92        30.86 o                         
  -2   4   9        152.74         33.70        53.62 o                         
   0   4   9       5545.23       5162.90       237.92 o                         
   2   4   9        153.83         71.18        68.80 o                         
   4   4   9       3672.36       3596.08       175.40 o                         
   6   4   9        155.97        -43.90        46.65 o                         
   8   4   9        756.03        535.60        75.06 o                         
  10   4   9       3231.60       2648.17       175.52 o                         
  12   4   9       3275.90       3568.34       341.75 o                         
  14   4   9        140.85       -134.97       134.97 o                         
  16   4   9        948.39        544.43       196.67 o                         
 -19   5   9        273.14         64.56        91.09 o                         
 -17   5   9        855.19        613.65        98.67 o                         
 -15   5   9          4.71        224.52        58.68 o                         
 -13   5   9        690.30        484.45       131.18 o                         
 -11   5   9        243.21         82.07        64.79 o                         
  -9   5   9        657.85        470.13       114.01 o                         
  -7   5   9       2098.05       2311.32       226.92 o                         
  -5   5   9        262.58        253.65       147.78 o                         
  -3   5   9         10.09        -75.44        75.44 o                         
  -1   5   9          1.55        -64.97        64.97 o                         
   1   5   9       1094.73        779.33       127.14 o                         
   3   5   9        488.40         42.01        94.32 o                         
   5   5   9       1185.04        378.33       101.23 o                         
   7   5   9         24.76       -106.50       106.50 o                         
 -40   0  10       3950.48       4454.24       361.22 o                         
 -38   0  10        199.77        198.36        81.57 o                         
 -36   0  10      23984.32      23791.81       810.08 o                         
 -34   0  10       2208.84       1932.71       241.39 o                         
 -32   0  10      36719.33      37495.68      1488.59 o                         
 -30   0  10      15560.60      16162.79       598.66 o                         
 -28   0  10       3659.43       3606.83       222.62 o                         
 -26   0  10      12008.91      12096.54       339.36 o                         
 -24   0  10      15246.46      15322.79       377.16 o                         
 -22   0  10      47304.62      46806.70       695.48 o                         
 -20   0  10         22.21         11.62        22.95 o                         
 -18   0  10      32541.79      33888.71       572.92 o                         
 -16   0  10      55742.09      55260.14       756.92 o                         
 -14   0  10      20430.34      19217.23       395.32 o                         
 -12   0  10      17372.07      15265.33       310.54 o                         
 -10   0  10      13542.50      12997.99       324.25 o                         
  -8   0  10      43037.82      42995.57       729.46 o                         
  -6   0  10       7754.22       8029.46       204.21 o                         
  -4   0  10     101760.31      96992.98      1208.51 o                         
  -2   0  10      21615.32      20141.59       337.12 o                         
   0   0  10      56657.07      56685.63       777.35 o                         
   2   0  10      27818.84      28297.93       462.84 o                         
   4   0  10       7572.68       7694.98       208.46 o                         
   6   0  10      20730.43      19401.24       402.39 o                         
   8   0  10        744.24        751.54        78.05 o                         
  10   0  10      53355.55      54224.73       946.14 o                         
  12   0  10        415.07        268.76        53.79 o                         
  14   0  10      11763.28      11807.53       379.04 o                         
  16   0  10      20348.73      20377.87       695.08 o                         
  18   0  10       3353.71       2759.19       737.83 o                         
  20   0  10       5103.28       5412.08       364.97 o                         
  22   0  10        328.97        117.03        93.19 o                         
  24   0  10      13395.44      13733.90       787.10 o                         
  26   0  10       2750.89       2853.13       457.30 o                         
  28   0  10       8081.92       8517.58       878.73 o                         
 -41   1  10       3146.36       4363.36       652.92 o                         
 -39   1  10       6380.47       6337.42       379.89 o                         
 -37   1  10       1743.35       1325.69       198.30 o                         
 -35   1  10       4964.09       4816.90       224.41 o                         
 -33   1  10       6718.60       7175.30       265.53 o                         
 -31   1  10       1988.64       1911.78       158.93 o                         
 -29   1  10      38332.02      39706.88       605.56 o                         
 -27   1  10         21.04         58.38        27.84 o                         
 -25   1  10       5222.67       5191.69       148.04 o                         
 -23   1  10       3251.48       3183.16       107.77 o                         
 -21   1  10       4500.37       4384.96       121.66 o                         
 -19   1  10      55987.60      56543.54       567.83 o                         
 -17   1  10       7859.73       7709.83       151.99 o                         
 -15   1  10      48595.04      50153.79       525.78 o                         
 -13   1  10        178.25         97.15        16.72 o                         
 -11   1  10       6981.58       6514.60       143.35 o                         
  -9   1  10      36939.41      37380.30       474.08 o                         
  -7   1  10      58165.71      58838.84       546.43 o                         
  -5   1  10      11863.09      11561.32       179.03 o                         
  -3   1  10      12841.19      12330.84       199.93 o                         
  -1   1  10      35777.64      36125.34       406.63 o                         
   1   1  10       4287.64       4351.58       114.91 o                         
   3   1  10      54455.40      55741.20       607.01 o                         
   5   1  10        581.69        426.16        38.63 o                         
   7   1  10       4362.00       4406.48       122.39 o                         
   9   1  10       5870.13       5703.03       145.31 o                         
  11   1  10       4106.10       4177.92       128.77 o                         
  13   1  10      38826.29      39044.43       534.89 o                         
  15   1  10       2645.15       2622.43       144.97 o                         
  17   1  10       9223.08       9482.37       379.37 o                         
  19   1  10       1768.18       1948.34       198.39 o                         
  21   1  10       1508.84       1367.06       197.27 o                         
  23   1  10       6872.30       6507.49       333.72 o                         
  25   1  10      12345.91      12913.44       489.34 o                         
  27   1  10       2782.60       2823.46       309.41 o                         
 -38   2  10        823.35        715.48       160.73 o                         
 -36   2  10        447.80        380.84       106.46 o                         
 -34   2  10        130.34         98.89        53.73 o                         
 -32   2  10       1949.58       2233.52       159.81 o                         
 -30   2  10         44.85         19.06        42.90 o                         
 -28   2  10        106.24          6.31        33.03 o                         
 -26   2  10       1210.32       1031.36        86.51 o                         
 -24   2  10       2751.71       2818.85       108.50 o                         
 -22   2  10       3854.44       3722.70       120.15 o                         
 -20   2  10       4792.32       4765.28       132.82 o                         
 -18   2  10         14.58        -17.41        17.41 o                         
 -16   2  10       5917.00       6195.95       139.99 o                         
 -14   2  10       2691.71       2817.60       100.11 o                         
 -12   2  10       3607.75       3523.39        94.81 o                         
 -10   2  10         10.27         10.07        11.89 o                         
  -8   2  10        241.61        135.42        18.94 o                         
  -6   2  10        646.69        360.21        29.67 o                         
  -4   2  10       4930.45       4555.48       110.02 o                         
  -2   2  10       1207.48       1279.61        61.57 o                         
   0   2  10      10064.03      10002.97       165.12 o                         
   2   2  10        325.02        204.17        27.49 o                         
   4   2  10       4812.07       4826.51       116.91 o                         
   6   2  10       7298.77       7040.62       163.19 o                         
   8   2  10        230.79         80.16        30.53 o                         
  10   2  10       1615.07       1581.69       108.05 o                         
  12   2  10       2030.84       1896.92       100.85 o                         
  14   2  10        248.74        197.46        43.68 o                         
  16   2  10       3185.30       3227.67       151.12 o                         
  18   2  10        187.60         19.68        52.64 o                         
  20   2  10        655.89        407.39        73.70 o                         
  22   2  10        224.18        160.24        66.18 o                         
  24   2  10        101.76        161.81        93.81 o                         
 -35   3  10       1097.80        779.14       205.58 o                         
 -33   3  10       2309.96       1867.23       200.64 o                         
 -31   3  10       1668.54       1409.81       122.04 o                         
 -29   3  10        634.16        310.79        72.18 o                         
 -27   3  10       3289.50       2847.11       165.71 o                         
 -25   3  10       4639.71       4769.18       200.89 o                         
 -23   3  10       3393.91       3184.96       143.02 o                         
 -21   3  10       5077.96       4910.16       188.53 o                         
 -19   3  10        211.90        103.76        38.36 o                         
 -17   3  10        174.87         64.02        32.21 o                         
 -15   3  10      12730.97      13018.38       291.90 o                         
 -13   3  10       1499.36       1425.30        84.65 o                         
 -11   3  10      10293.08      10380.29       213.38 o                         
  -9   3  10        872.63        895.75        70.88 o                         
  -7   3  10       2271.96       2310.54       103.98 o                         
  -5   3  10       7395.48       7895.45       253.01 o                         
  -3   3  10       2734.74       2606.16       109.04 o                         
  -1   3  10      10413.96      10484.79       240.49 o                         
   1   3  10        356.70        357.26        47.70 o                         
   3   3  10       3307.46       3325.20       118.90 o                         
   5   3  10       2673.74       2785.18       130.10 o                         
   7   3  10       5733.19       5585.22       161.06 o                         
   9   3  10       1840.73       1993.14       121.78 o                         
  11   3  10       3515.19       3317.99       147.36 o                         
  13   3  10        683.26        403.92        68.49 o                         
  15   3  10        457.08        524.33       115.58 o                         
  17   3  10       5202.82       4669.94       333.19 o                         
  19   3  10        629.79        500.04       130.00 o                         
  21   3  10       3412.20       3617.83       346.59 o                         
 -28   4  10       7270.45       7244.69       397.57 o                         
 -26   4  10       3664.70       3383.33       297.15 o                         
 -24   4  10        130.36        -13.41        79.28 o                         
 -22   4  10       9933.04      10122.64       331.97 o                         
 -20   4  10         26.63        -39.89        39.89 o                         
 -18   4  10      15463.60      15732.91       455.43 o                         
 -16   4  10       3558.86       3830.29       168.51 o                         
 -14   4  10       3099.57       3123.51       150.01 o                         
 -12   4  10       7137.97       7247.01       212.85 o                         
 -10   4  10        192.17        -21.61        35.46 o                         
  -8   4  10      31333.65      32620.94       477.61 o                         
  -6   4  10       2412.54       2377.98       116.62 o                         
  -4   4  10      12645.49      12899.86       284.48 o                         
  -2   4  10       4570.22       4286.15       180.44 o                         
   0   4  10       5151.07       5357.53       226.35 o                         
   2   4  10      14897.97      14745.88       348.20 o                         
   4   4  10       5752.13       5273.28       260.10 o                         
   6   4  10       9420.73       9411.82       278.80 o                         
   8   4  10       1486.22        848.17        96.67 o                         
  10   4  10       5068.29       4843.06       389.04 o                         
  12   4  10       1679.66       1480.28       256.55 o                         
  14   4  10       7980.09       8083.88       933.60 o                         
  16   4  10       2674.63       2123.95       425.02 o                         
 -17   5  10         86.63         48.70        70.60 o                         
 -15   5  10       9171.00       9017.85       292.91 o                         
 -13   5  10        298.57        -30.35        63.39 o                         
 -11   5  10      10608.75      10991.90       294.50 o                         
  -9   5  10        370.06        253.05        62.59 o                         
  -7   5  10       4530.65       4077.72       204.43 o                         
  -5   5  10       7102.56       7212.25       342.55 o                         
  -3   5  10       1396.68       1171.48       219.06 o                         
  -1   5  10       9425.19       9859.28       379.58 o                         
   1   5  10         82.58        -70.75        70.75 o                         
   3   5  10       3298.40       2701.03       348.37 o                         
   5   5  10       2435.02       2579.17       330.40 o                         
 -41   1  11       5349.96       5902.99      1406.36 o                         
 -39   1  11       2174.73       2017.62       237.55 o                         
 -37   1  11       3076.08       3121.55       210.16 o                         
 -35   1  11       1759.45       1624.29       183.85 o                         
 -33   1  11       3536.72       3592.63       196.67 o                         
 -31   1  11      10791.86      10729.80       338.66 o                         
 -29   1  11        634.66        434.87        54.19 o                         
 -27   1  11      25007.48      24781.03       390.93 o                         
 -25   1  11       3950.45       3847.42       126.32 o                         
 -23   1  11       8128.47       8281.73       187.26 o                         
 -21   1  11        390.34        256.50        30.99 o                         
 -19   1  11      21608.59      21779.30       297.37 o                         
 -17   1  11      12377.24      12103.32       203.00 o                         
 -15   1  11       2838.64       2874.16        91.33 o                         
 -13   1  11      38236.31      39733.86       437.65 o                         
 -11   1  11       2549.86       2440.74        88.82 o                         
  -9   1  11      10591.18      10019.44       181.69 o                         
  -7   1  11         15.59          1.64         9.82 o                         
  -5   1  11      14063.74      13911.97       223.57 o                         
  -3   1  11      16374.27      16415.96       237.99 o                         
  -1   1  11       6326.38       5798.50       136.54 o                         
   1   1  11      28831.76      28724.47       371.15 o                         
   3   1  11        100.00         68.70        19.93 o                         
   5   1  11      13638.53      13429.71       226.27 o                         
   7   1  11       2485.70       2346.98       101.50 o                         
   9   1  11      15480.93      15502.45       263.36 o                         
  11   1  11        452.69        440.60        59.60 o                         
  13   1  11       2841.42       2695.01       134.31 o                         
  15   1  11      11269.59      11967.25       298.43 o                         
  17   1  11        370.97        165.67        57.14 o                         
  19   1  11       6724.60       6787.38       338.22 o                         
  21   1  11         23.75        -67.60        67.60 o                         
  23   1  11       1304.55        755.24       120.91 o                         
  25   1  11        224.71        222.07        97.79 o                         
 -38   2  11      12303.67      12721.72       400.50 o                         
 -36   2  11        901.41        493.86        82.15 o                         
 -34   2  11       8802.17       8955.73       333.34 o                         
 -32   2  11       2058.42       1635.26       131.39 o                         
 -30   2  11      19888.88      20976.07       458.63 o                         
 -28   2  11       6288.12       6264.79       174.69 o                         
 -26   2  11      11138.54      11239.00       229.36 o                         
 -24   2  11      20379.56      20957.07       324.05 o                         
 -22   2  11        489.24        499.68        45.99 o                         
 -20   2  11      17651.23      17823.57       272.43 o                         
 -18   2  11        830.10        629.48        56.36 o                         
 -16   2  11      40317.72      40993.94       494.48 o                         
 -14   2  11       7385.41       7448.27       153.83 o                         
 -12   2  11      10496.68       9977.62       178.07 o                         
 -10   2  11      51708.47      52137.52       497.85 o                         
  -8   2  11       2163.44       2223.86        75.93 o                         
  -6   2  11      29533.97      28706.70       358.30 o                         
  -4   2  11        275.75        242.57        24.64 o                         
  -2   2  11      52320.72      52918.65       559.62 o                         
   0   2  11       6776.97       7118.96       149.30 o                         
   2   2  11      24947.90      24795.08       321.77 o                         
   4   2  11      23234.10      22723.74       309.84 o                         
   6   2  11       8055.45       8074.05       185.09 o                         
   8   2  11      20942.03      21067.35       318.84 o                         
  10   2  11        259.58        101.00        33.08 o                         
  12   2  11      15721.10      16359.32       304.40 o                         
  14   2  11       1154.75        984.25        89.52 o                         
  16   2  11      11815.79      12101.29       327.33 o                         
  18   2  11       5503.57       5225.85       274.03 o                         
  20   2  11       3161.13       2811.09       214.35 o                         
  22   2  11      10057.75      10513.68       384.16 o                         
  24   2  11         23.90        -88.92        88.92 o                         
 -35   3  11       4766.78       4909.51       305.03 o                         
 -33   3  11       2138.91       2067.35       189.29 o                         
 -31   3  11      10102.59      10298.67       312.57 o                         
 -29   3  11       1203.57       1045.96       203.98 o                         
 -27   3  11      12478.23      12735.40       366.56 o                         
 -25   3  11       2999.44       3007.32       168.34 o                         
 -23   3  11      21491.19      22084.33       415.61 o                         
 -21   3  11       2346.73       2581.37       147.95 o                         
 -19   3  11       1852.53       1858.39       133.98 o                         
 -17   3  11      17957.71      18111.93       384.55 o                         
 -15   3  11      11578.43      11433.30       261.09 o                         
 -13   3  11      23620.77      24047.94       403.38 o                         
 -11   3  11        929.25        765.91        91.34 o                         
  -9   3  11      12452.12      13274.63       259.64 o                         
  -7   3  11       5177.98       4876.08       162.76 o                         
  -5   3  11       5471.38       5561.19       171.27 o                         
  -3   3  11      18750.89      19006.40       348.66 o                         
  -1   3  11      14468.79      14457.58       246.85 o                         
   1   3  11      13595.53      14120.24       253.78 o                         
   3   3  11       1951.93       1657.91       100.71 o                         
   5   3  11      19551.20      20044.50       345.32 o                         
   7   3  11       2520.35       2373.58       119.81 o                         
   9   3  11      10859.09      11060.02       257.45 o                         
  11   3  11       6406.38       6764.64       234.41 o                         
  13   3  11       3901.30       3557.05       196.95 o                         
  15   3  11       6559.97       6558.66       286.74 o                         
  17   3  11        642.78        391.07       125.73 o                         
  19   3  11      10352.93      11011.67       528.16 o                         
 -28   4  11       2440.20       1523.90       211.06 o                         
 -26   4  11        881.99        436.59       108.55 o                         
 -24   4  11       1249.52       1017.57       188.84 o                         
 -22   4  11          2.39        -42.79        42.79 o                         
 -20   4  11        242.90        159.21        57.48 o                         
 -18   4  11        175.35         29.81        45.62 o                         
 -16   4  11      10286.58      10302.45       287.54 o                         
 -14   4  11        769.47        424.62        57.61 o                         
 -12   4  11        228.61        158.89        60.81 o                         
 -10   4  11       3151.70       3181.09       138.08 o                         
  -8   4  11        127.62         56.36        46.46 o                         
  -6   4  11       2466.66       2469.22       145.27 o                         
  -4   4  11       1653.89       1408.46       160.80 o                         
  -2   4  11       2743.42       2441.07       150.75 o                         
   0   4  11        883.79        668.22        76.49 o                         
   2   4  11       1235.61       1243.28       130.00 o                         
   4   4  11       2157.23       2281.62       182.76 o                         
   6   4  11       1630.13       1555.15       205.64 o                         
   8   4  11         19.08         17.37        66.25 o                         
  10   4  11         33.00         30.87        69.60 o                         
  12   4  11       1289.95        766.87       185.89 o                         
  14   4  11         67.39        304.35       441.23 o                         
 -17   5  11        373.20        196.09        88.73 o                         
 -15   5  11        869.14        561.93       163.22 o                         
 -13   5  11          3.97        -14.90        64.43 o                         
 -11   5  11        202.54        -51.11        65.23 o                         
  -9   5  11       2178.00       2718.73       180.69 o                         
  -7   5  11        140.62        104.59        64.75 o                         
  -5   5  11        321.38        103.41        68.92 o                         
  -3   5  11        225.16         17.59        93.55 o                         
  -1   5  11        179.97        -66.28        66.28 o                         
   1   5  11       1189.09        466.08       156.00 o                         
 -40   0  12       2187.62       3301.80       402.19 o                         
 -38   0  12        238.92        190.87        87.64 o                         
 -36   0  12      22991.69      23342.15       808.26 o                         
 -34   0  12        719.15        416.74       106.74 o                         
 -32   0  12      22154.33      21948.71       746.63 o                         
 -30   0  12          4.20          6.72        51.03 o                         
 -28   0  12       4768.33       4897.98       264.36 o                         
 -26   0  12      45158.36      44519.50       706.25 o                         
 -24   0  12      33055.21      33111.22       567.22 o                         
 -22   0  12      38292.45      39001.01       626.39 o                         
 -20   0  12       3781.30       3989.36       185.57 o                         
 -18   0  12      20400.86      19556.62       384.71 o                         
 -16   0  12       4919.10       5021.28       173.21 o                         
 -14   0  12      91308.92      91165.12      1165.08 o                         
 -12   0  12      18014.17      17938.82       358.01 o                         
 -10   0  12      60191.23      62350.84      1241.48 o                         
  -8   0  12      22557.34      21919.80       442.23 o                         
  -6   0  12       1456.78       1712.70        97.53 o                         
  -4   0  12      80344.78      80607.48      1500.40 o                         
  -2   0  12      12422.93      12584.14       276.32 o                         
   0   0  12      42879.79      41817.77       598.49 o                         
   2   0  12       8853.54       9036.12       241.40 o                         
   4   0  12      20115.70      19583.32       391.49 o                         
   6   0  12      48646.41      48669.27       737.47 o                         
   8   0  12      12757.81      12928.24       317.04 o                         
  10   0  12      17187.84      17277.13       412.33 o                         
  12   0  12       2735.25       2705.39       214.92 o                         
  14   0  12      16574.53      18051.38       575.33 o                         
  16   0  12       5591.89       5917.81       376.21 o                         
  18   0  12      25442.62      27063.37       905.07 o                         
  20   0  12       4249.78       4225.22       397.85 o                         
  22   0  12       5235.30       5809.02       512.03 o                         
  24   0  12       3331.95       3734.16       475.11 o                         
 -39   1  12       9904.91      10921.74       572.26 o                         
 -37   1  12          2.86        -56.05        80.73 o                         
 -35   1  12       4782.85       4791.87       240.98 o                         
 -33   1  12       5598.20       5406.73       237.77 o                         
 -31   1  12       4733.75       4516.90       194.77 o                         
 -29   1  12      24800.40      26405.34       488.85 o                         
 -27   1  12       1115.74       1142.14       101.78 o                         
 -25   1  12      15288.46      15507.61       272.07 o                         
 -23   1  12         24.89          2.75        15.52 o                         
 -21   1  12      18088.61      18272.37       276.42 o                         
 -19   1  12       9904.83       9923.72       189.23 o                         
 -17   1  12      29745.87      29560.01       364.23 o                         
 -15   1  12       8712.09       9116.62       174.23 o                         
 -13   1  12         31.50          9.09        13.42 o                         
 -11   1  12      32041.77      31783.41       385.70 o                         
  -9   1  12         49.44         44.42        15.30 o                         
  -7   1  12      23377.08      22831.36       286.94 o                         
  -5   1  12       2250.22       2268.90        84.57 o                         
  -3   1  12       7921.78       7724.27       160.14 o                         
  -1   1  12      18305.84      17862.32       270.51 o                         
   1   1  12       2355.50       2318.63        89.53 o                         
   3   1  12      50421.21      49799.57       552.10 o                         
   5   1  12       2872.11       2621.35        96.11 o                         
   7   1  12       6460.15       6407.43       156.71 o                         
   9   1  12       3156.75       2931.62       116.28 o                         
  11   1  12      12833.97      12938.47       281.77 o                         
  13   1  12       7414.91       7697.44       219.02 o                         
  15   1  12      10227.37      10920.49       340.49 o                         
  17   1  12       5014.44       4922.76       250.46 o                         
  19   1  12         20.56        -38.50        62.07 o                         
  21   1  12       4205.14       5019.29       302.90 o                         
  23   1  12         47.59        -69.23        69.23 o                         
 -38   2  12        211.62         62.15        86.40 o                         
 -36   2  12        592.63        501.67       141.00 o                         
 -34   2  12       1559.64       1467.55       163.10 o                         
 -32   2  12       1013.14        718.78       174.54 o                         
 -30   2  12         36.33        -37.15        37.15 o                         
 -28   2  12         80.50         55.34        33.02 o                         
 -26   2  12       4942.37       4971.41       154.76 o                         
 -24   2  12       2002.84       1973.65       104.88 o                         
 -22   2  12        601.15        456.62        40.60 o                         
 -20   2  12       2542.99       2437.28       100.31 o                         
 -18   2  12        374.95        258.00        30.95 o                         
 -16   2  12       7002.28       7175.04       166.35 o                         
 -14   2  12       3404.67       3369.53       106.93 o                         
 -12   2  12        553.04        456.42        50.13 o                         
 -10   2  12       5161.64       4973.85       116.48 o                         
  -8   2  12       2637.56       2532.09        83.51 o                         
  -6   2  12       1150.63       1126.05        66.59 o                         
  -4   2  12       6353.84       6526.70       143.42 o                         
  -2   2  12          5.50        -14.66        20.29 o                         
   0   2  12       1794.95       1813.73        80.92 o                         
   2   2  12        189.54         94.81        25.12 o                         
   4   2  12          3.90         21.38        25.60 o                         
   6   2  12       1812.02       1582.30        91.75 o                         
   8   2  12        246.83        162.93        33.93 o                         
  10   2  12         53.72        -21.96        31.83 o                         
  12   2  12        365.18        170.81        48.40 o                         
  14   2  12         12.01        -27.89        46.51 o                         
  16   2  12       3682.92       3194.12       190.26 o                         
  18   2  12       2546.80       2397.33       194.67 o                         
  20   2  12        125.80         77.69        73.30 o                         
  22   2  12         68.62         69.07        74.86 o                         
 -35   3  12       2916.83       3061.35       258.63 o                         
 -33   3  12       1669.61       1820.43       242.77 o                         
 -31   3  12       3712.79       3235.66       215.69 o                         
 -29   3  12        785.74        506.91       113.38 o                         
 -27   3  12        396.48        373.15        82.68 o                         
 -25   3  12       6626.89       6849.26       244.87 o                         
 -23   3  12        663.44        425.36        53.33 o                         
 -21   3  12       6349.42       6131.41       229.49 o                         
 -19   3  12         59.28          7.95        38.05 o                         
 -17   3  12       1203.18       1089.44       113.75 o                         
 -15   3  12       9308.25       9048.14       235.81 o                         
 -13   3  12       2699.40       2818.53       132.92 o                         
 -11   3  12        480.49        322.96        40.82 o                         
  -9   3  12        749.98        562.55        81.48 o                         
  -7   3  12        722.33        680.10        68.17 o                         
  -5   3  12       6487.17       6179.53       156.38 o                         
  -3   3  12      10496.04      10725.29       220.84 o                         
  -1   3  12       1330.82       1497.81        91.82 o                         
   1   3  12        115.00         -7.87        28.38 o                         
   3   3  12       1045.74       1004.78       128.65 o                         
   5   3  12       1059.71        949.87        99.00 o                         
   7   3  12       8570.20       8450.27       220.86 o                         
   9   3  12         41.57         31.38        42.73 o                         
  11   3  12       3162.34       3186.32       180.39 o                         
  13   3  12        822.54        418.53        88.43 o                         
  15   3  12         96.45        -22.66        96.24 o                         
  17   3  12       2523.34       2678.10       244.92 o                         
  19   3  12        264.33         -2.47       100.43 o                         
 -28   4  12       9385.70       8685.15       445.61 o                         
 -26   4  12       1905.49       1374.37       216.80 o                         
 -24   4  12       2080.91       1376.63       156.93 o                         
 -22   4  12       6240.55       6394.92       265.28 o                         
 -20   4  12        471.46        285.26        61.16 o                         
 -18   4  12      27848.02      28185.79       545.10 o                         
 -16   4  12         58.06         28.74        44.18 o                         
 -14   4  12       5665.11       6002.00       197.54 o                         
 -12   4  12       4033.70       3959.37       171.71 o                         
 -10   4  12       8394.72       8160.89       224.58 o                         
  -8   4  12       8979.38       9039.86       253.33 o                         
  -6   4  12       4837.97       4667.71       183.69 o                         
  -4   4  12      10947.61      10849.57       315.23 o                         
  -2   4  12        181.37        117.92        49.83 o                         
   0   4  12       9746.46      10454.60       304.83 o                         
   2   4  12       2882.14       2982.29       182.57 o                         
   4   4  12      11657.12      12187.22       343.21 o                         
   6   4  12       1900.38       1599.10       197.85 o                         
   8   4  12        295.63        231.01        70.64 o                         
  10   4  12      10187.15       9729.46       871.60 o                         
  12   4  12        497.42        272.14       135.85 o                         
 -13   5  12       1060.12        509.89        92.44 o                         
 -11   5  12       8107.48       8343.00       266.23 o                         
  -9   5  12          1.60         47.57        74.06 o                         
  -7   5  12       3421.06       3535.25       213.75 o                         
  -5   5  12       5880.53       5401.13       273.86 o                         
  -3   5  12       7911.31       8436.89       370.16 o                         
 -39   1  13         44.76         81.09        79.60 o                         
 -37   1  13       2913.07       3147.15       234.87 o                         
 -35   1  13        244.71        150.64        62.53 o                         
 -33   1  13       7156.65       7478.59       285.75 o                         
 -31   1  13       2652.56       2872.68       159.39 o                         
 -29   1  13       2060.63       2010.01       130.22 o                         
 -27   1  13       9360.32       9325.43       220.17 o                         
 -25   1  13       1321.26       1045.81        80.97 o                         
 -23   1  13       5523.17       5895.27       152.76 o                         
 -21   1  13       1321.28       1342.93        75.82 o                         
 -19   1  13      19488.73      20054.37       293.29 o                         
 -17   1  13       5469.82       5668.84       140.30 o                         
 -15   1  13       5313.53       5245.54       132.06 o                         
 -13   1  13      11688.99      11833.63       222.10 o                         
 -11   1  13       4540.75       4378.68       117.47 o                         
  -9   1  13      13007.10      12208.74       194.00 o                         
  -7   1  13       1080.62       1083.26        62.95 o                         
  -5   1  13      19231.40      19804.01       281.80 o                         
  -3   1  13       2957.20       2716.21        94.87 o                         
  -1   1  13       5565.67       5515.25       143.72 o                         
   1   1  13      11729.41      11857.63       222.45 o                         
   3   1  13       8475.11       8140.57       184.34 o                         
   5   1  13       6108.90       5859.84       151.66 o                         
   7   1  13       1140.89        886.57       126.04 o                         
   9   1  13      13556.52      13853.36       356.24 o                         
  11   1  13        765.40        499.20        59.15 o                         
  13   1  13       5961.17       6144.51       207.12 o                         
  15   1  13       2624.64       2212.05       181.41 o                         
  17   1  13       2250.87       1978.10       205.71 o                         
  19   1  13       3578.87       3646.15       265.25 o                         
  21   1  13         82.35        105.30       104.52 o                         
  23   1  13       4692.14       4591.68       614.93 o                         
 -38   2  13       5438.37       5155.17       286.79 o                         
 -36   2  13       2399.90       2605.44       320.64 o                         
 -34   2  13       6757.85       6700.08       316.10 o                         
 -32   2  13        367.63        174.76        53.92 o                         
 -30   2  13      18891.20      19515.46       416.83 o                         
 -28   2  13        992.33        640.57        66.85 o                         
 -26   2  13      28367.34      28139.37       401.23 o                         
 -24   2  13      17999.14      17361.49       289.97 o                         
 -22   2  13       3940.50       3808.28       128.11 o                         
 -20   2  13      23918.06      24750.16       357.54 o                         
 -18   2  13      12862.03      13012.72       250.49 o                         
 -16   2  13      28753.78      29743.36       380.45 o                         
 -14   2  13        433.66        367.25        44.01 o                         
 -12   2  13      56852.46      56867.51       568.11 o                         
 -10   2  13      15118.35      15397.82       241.84 o                         
  -8   2  13      15490.16      16052.52       260.38 o                         
  -6   2  13       7311.91       7077.19       156.33 o                         
  -4   2  13      10808.83      10795.58       200.69 o                         
  -2   2  13      12632.96      12935.12       241.29 o                         
   0   2  13          4.87          6.16        21.15 o                         
   2   2  13      44050.49      44828.94       543.89 o                         
   4   2  13       2124.78       2268.56       107.45 o                         
   6   2  13       6861.76       7167.08       186.13 o                         
   8   2  13      14525.60      14573.96       287.66 o                         
  10   2  13       3802.43       4015.70       181.92 o                         
  12   2  13      12977.62      12886.85       341.72 o                         
  14   2  13       1985.41       1425.16       179.01 o                         
  16   2  13      13108.87      13208.55       387.32 o                         
  18   2  13        282.85        -16.68        87.93 o                         
  20   2  13       9387.77       9518.16       444.12 o                         
 -33   3  13       5644.52       5320.92       314.43 o                         
 -31   3  13        879.08        721.86       109.06 o                         
 -29   3  13       6536.49       6477.63       201.73 o                         
 -27   3  13      11321.25      10938.24       284.57 o                         
 -25   3  13         10.95        -37.78        37.78 o                         
 -23   3  13      23226.12      23271.41       404.66 o                         
 -21   3  13        333.26        149.17        58.76 o                         
 -19   3  13       4803.33       4894.54       161.48 o                         
 -17   3  13        198.54        135.14        39.26 o                         
 -15   3  13      12576.92      13115.73       300.67 o                         
 -13   3  13      31813.14      32388.17       481.07 o                         
 -11   3  13       2602.38       2428.40       109.86 o                         
  -9   3  13      16641.04      16659.42       287.58 o                         
  -7   3  13        731.19        610.22        87.46 o                         
  -5   3  13      10603.55      10845.00       235.83 o                         
  -3   3  13        637.04        427.80        47.19 o                         
  -1   3  13      16836.59      17428.84       334.70 o                         
   1   3  13      11276.71      10926.86       229.89 o                         
   3   3  13       2897.06       2846.95       129.10 o                         
   5   3  13      13530.65      14557.17       304.97 o                         
   7   3  13         29.62        -24.88        38.58 o                         
   9   3  13      11328.85      11553.34       302.17 o                         
  11   3  13         63.36        -49.64        60.50 o                         
  13   3  13       2954.46       3326.99       243.89 o                         
  15   3  13       2432.93       3239.52       265.61 o                         
  17   3  13       3727.94       3360.71       293.73 o                         
 -28   4  13         21.13       -111.34       111.34 o                         
 -26   4  13        459.17         74.23        91.09 o                         
 -24   4  13       1180.66        556.34       116.29 o                         
 -22   4  13        140.96        283.37        88.26 o                         
 -20   4  13       2041.43       2338.60       211.63 o                         
 -18   4  13        870.64        712.15       104.76 o                         
 -16   4  13        530.53        388.99        92.26 o                         
 -14   4  13        285.84        116.81        52.17 o                         
 -12   4  13       2413.45       2484.58       157.38 o                         
 -10   4  13        992.76        737.85       124.15 o                         
  -8   4  13        738.79        452.08        58.11 o                         
  -6   4  13       1057.94        744.41        97.78 o                         
  -4   4  13        169.20         64.28        50.51 o                         
  -2   4  13        965.53        737.49       115.17 o                         
   0   4  13        292.37         37.85        81.54 o                         
   2   4  13       3394.03       3207.15       260.37 o                         
   4   4  13         43.24        -56.16        56.16 o                         
   6   4  13        441.52         81.45        69.37 o                         
   8   4  13       1442.41        718.00       164.92 o                         
  10   4  13         81.61        -39.09        86.06 o                         
 -40   0  14        775.25        399.20       121.33 o                         
 -38   0  14       8068.66       7754.89       458.86 o                         
 -36   0  14       9258.55       9565.71       506.81 o                         
 -34   0  14       8376.93       8010.18       480.57 o                         
 -32   0  14       8730.79       8790.97       396.07 o                         
 -30   0  14       3989.51       4017.96       245.51 o                         
 -28   0  14      26396.19      26770.06       608.76 o                         
 -26   0  14       4214.59       4483.13       185.70 o                         
 -24   0  14      32217.00      32306.63       575.35 o                         
 -22   0  14       9070.58       8815.89       261.24 o                         
 -20   0  14      20086.20      20098.18       393.45 o                         
 -18   0  14       9579.26       9977.86       257.30 o                         
 -16   0  14       2284.76       2232.69       126.79 o                         
 -14   0  14      78467.69      81221.71      1330.89 o                         
 -12   0  14       1905.55       1689.08       120.46 o                         
 -10   0  14      24847.89      24724.07       462.83 o                         
  -8   0  14       9124.07       9301.28       256.18 o                         
  -6   0  14      21946.09      22257.69       431.63 o                         
  -4   0  14      19146.21      18721.31       360.81 o                         
  -2   0  14      10901.04      10962.63       268.42 o                         
   0   0  14      22867.92      22750.95       446.87 o                         
   2   0  14        790.59        925.29        95.43 o                         
   4   0  14      17710.95      17862.15       410.43 o                         
   6   0  14      15289.87      14899.37       387.17 o                         
   8   0  14      36044.02      36901.15       758.70 o                         
  10   0  14        830.97        677.42       115.22 o                         
  12   0  14        468.20        318.56        93.11 o                         
  14   0  14      17201.86      18348.78       706.16 o                         
  16   0  14        739.27        675.43       149.67 o                         
  18   0  14      17086.01      18094.68       744.52 o                         
  20   0  14         64.89        -20.53       128.47 o                         
  22   0  14       4142.86       4244.31       969.55 o                         
 -39   1  14       9968.19       9956.14       432.11 o                         
 -37   1  14       1895.78       1677.28       170.06 o                         
 -35   1  14       2377.35       2279.74       193.94 o                         
 -33   1  14       3323.08       2877.24       170.59 o                         
 -31   1  14      13169.06      13702.20       317.83 o                         
 -29   1  14       3114.84       3029.78       150.89 o                         
 -27   1  14       8703.44       9039.16       238.15 o                         
 -25   1  14       3278.02       3478.41       131.69 o                         
 -23   1  14        850.39        772.52        64.45 o                         
 -21   1  14      38704.38      38668.27       465.16 o                         
 -19   1  14       1480.10       1534.02        76.96 o                         
 -17   1  14      24289.23      25197.04       342.75 o                         
 -15   1  14        571.29        448.99        40.65 o                         
 -13   1  14       3220.30       2872.54        99.01 o                         
 -11   1  14      30063.76      31077.95       394.53 o                         
  -9   1  14       9092.35       9091.87       179.02 o                         
  -7   1  14      56287.37      55699.29       556.58 o                         
  -5   1  14       2070.61       1966.62        85.44 o                         
  -3   1  14       4266.44       4496.20       128.15 o                         
  -1   1  14       5724.52       5667.48       151.87 o                         
   1   1  14      20939.90      21096.00       335.50 o                         
   3   1  14       5429.46       5520.75       153.63 o                         
   5   1  14       8410.49       8600.92       206.83 o                         
   7   1  14      10074.46       9955.15       266.80 o                         
   9   1  14        498.92        378.56        66.82 o                         
  11   1  14       9876.37      10626.20       284.73 o                         
  13   1  14        742.26        543.49        77.59 o                         
  15   1  14       9014.57       9277.73       380.74 o                         
  17   1  14        754.91        491.74        95.31 o                         
  19   1  14        230.13        170.18        81.41 o                         
  21   1  14       9572.29       9944.61       431.41 o                         
 -38   2  14         34.85        -71.21        71.21 o                         
 -36   2  14       1991.42       1460.20       199.90 o                         
 -34   2  14       1385.01       1007.03       109.74 o                         
 -32   2  14        579.09        182.49        57.08 o                         
 -30   2  14         51.16         20.84        42.10 o                         
 -28   2  14        245.94        161.88        48.38 o                         
 -26   2  14       1703.97       1628.65       105.02 o                         
 -24   2  14       5513.28       5574.22       162.77 o                         
 -22   2  14          3.88        -23.17        23.17 o                         
 -20   2  14        105.60         24.32        26.25 o                         
 -18   2  14       3981.80       3968.87       136.27 o                         
 -16   2  14        136.36        102.86        26.73 o                         
 -14   2  14         61.51         44.11        20.11 o                         
 -12   2  14       2581.37       2298.82        98.62 o                         
 -10   2  14        852.75        835.54        66.74 o                         
  -8   2  14       4049.25       4069.07       119.48 o                         
  -6   2  14        463.22        327.08        44.20 o                         
  -4   2  14       5463.88       5424.32       142.39 o                         
  -2   2  14       2011.89       2202.54        94.68 o                         
   0   2  14       1660.43       1682.51        94.85 o                         
   2   2  14         29.09         51.46        28.05 o                         
   4   2  14       2724.97       2387.75       118.16 o                         
   6   2  14       2403.53       2105.98       118.01 o                         
   8   2  14       3085.76       2945.12       163.14 o                         
  10   2  14          1.42        -48.04        48.04 o                         
  12   2  14        231.01         60.45        59.09 o                         
  14   2  14         13.56        -22.39        60.11 o                         
  16   2  14         81.52        -19.54        69.75 o                         
  18   2  14       1117.38       1850.66       339.86 o                         
 -33   3  14          1.56       -100.28       100.28 o                         
 -31   3  14        815.55        388.49        67.01 o                         
 -29   3  14        441.01        229.86        58.95 o                         
 -27   3  14         43.45        -44.94        53.12 o                         
 -25   3  14       5126.97       5192.01       178.36 o                         
 -23   3  14       2244.66       2188.08       138.71 o                         
 -21   3  14       3549.11       3257.57       134.90 o                         
 -19   3  14        680.93        370.03        50.11 o                         
 -17   3  14        976.24        680.24        96.67 o                         
 -15   3  14       8388.46       8146.85       206.69 o                         
 -13   3  14       9375.88       9675.53       237.20 o                         
 -11   3  14        995.53        874.28       110.33 o                         
  -9   3  14       2402.13       2414.25       123.44 o                         
  -7   3  14       4096.53       3883.05       136.73 o                         
  -5   3  14       1589.99       1623.08       110.82 o                         
  -3   3  14      12181.85      12066.66       261.25 o                         
  -1   3  14        104.10         69.31        39.38 o                         
   1   3  14       2209.28       1933.18       137.82 o                         
   3   3  14        410.30        367.31        71.42 o                         
   5   3  14        159.45         50.16        48.81 o                         
   7   3  14       6496.87       6917.95       250.03 o                         
   9   3  14       1282.98       1099.08       142.08 o                         
  11   3  14        700.83        402.99       115.00 o                         
  13   3  14        777.76        374.01       100.04 o                         
  15   3  14       1193.45       1016.26       152.13 o                         
 -26   4  14         34.35        -44.51        74.50 o                         
 -24   4  14       5089.23       4953.76       367.76 o                         
 -22   4  14       3709.82       3522.54       236.00 o                         
 -20   4  14       5884.96       5968.28       288.88 o                         
 -18   4  14      12449.63      13110.22       356.82 o                         
 -16   4  14       2864.29       2875.17       176.72 o                         
 -14   4  14       3305.05       3138.88       161.69 o                         
 -12   4  14         77.05         79.61        52.43 o                         
 -10   4  14      15821.57      16825.02       509.21 o                         
  -8   4  14       1689.76       1286.21       199.86 o                         
  -6   4  14       8018.96       7974.60       264.98 o                         
  -4   4  14       3230.03       3065.88       190.29 o                         
  -2   4  14        280.89        136.55        70.12 o                         
   0   4  14       8806.35       8753.39       300.56 o                         
   2   4  14        506.32        357.04        87.69 o                         
   4   4  14       9754.56       9465.47       370.57 o                         
   6   4  14        222.83        -46.83        74.49 o                         
   8   4  14       1376.94        990.02       155.08 o                         
 -39   1  15       1216.03        588.36        99.56 o                         
 -37   1  15       6808.86       7208.27       306.09 o                         
 -35   1  15        381.94        242.99        65.14 o                         
 -33   1  15       7526.04       7536.45       270.81 o                         
 -31   1  15          8.53        -16.02        37.82 o                         
 -29   1  15       3187.80       3459.03       164.19 o                         
 -27   1  15       2894.27       2505.13       145.65 o                         
 -25   1  15      10392.09      10454.26       239.77 o                         
 -23   1  15      15489.69      14791.20       289.26 o                         
 -21   1  15        589.43        460.85        46.40 o                         
 -19   1  15       7475.94       7334.56       174.07 o                         
 -17   1  15        689.86        652.92        49.95 o                         
 -15   1  15      14037.25      13620.97       241.93 o                         
 -13   1  15         35.29         17.91        17.11 o                         
 -11   1  15      17003.73      17558.25       273.24 o                         
  -9   1  15      24180.06      23706.66       316.81 o                         
  -7   1  15       1655.26       1691.54        78.66 o                         
  -5   1  15      10721.82      10717.63       210.20 o                         
  -3   1  15       2047.53       1904.61        90.39 o                         
  -1   1  15       7347.67       7146.66       194.30 o                         
   1   1  15         12.13        -19.75        25.97 o                         
   3   1  15       8024.38       7992.89       194.38 o                         
   5   1  15       9672.97       9244.58       236.81 o                         
   7   1  15       4843.11       4775.75       188.79 o                         
   9   1  15       1715.97       2223.92       195.56 o                         
  11   1  15          2.12        -41.42        52.35 o                         
  13   1  15       4358.64       4367.21       258.12 o                         
  15   1  15         16.33         38.51        68.87 o                         
  17   1  15       2382.75       2442.59       258.36 o                         
  19   1  15       1804.48       2111.86       313.30 o                         
 -36   2  15       7269.10       7379.62       323.10 o                         
 -34   2  15       4412.85       4127.73       210.37 o                         
 -32   2  15       6966.31       6950.18       268.38 o                         
 -30   2  15       8801.76       8798.23       295.89 o                         
 -28   2  15       2666.19       2662.98       166.06 o                         
 -26   2  15      21892.07      22672.19       469.93 o                         
 -24   2  15         64.05        -32.02        32.02 o                         
 -22   2  15       8372.88       8804.73       210.07 o                         
 -20   2  15       6549.35       6713.81       189.09 o                         
 -18   2  15       9966.81      10182.88       224.90 o                         
 -16   2  15      12937.72      13496.76       237.44 o                         
 -14   2  15       5471.81       5385.04       146.17 o                         
 -12   2  15      25016.21      25484.51       337.54 o                         
 -10   2  15       3005.83       2769.00       112.24 o                         
  -8   2  15      23116.40      23117.50       332.94 o                         
  -6   2  15       5671.26       5663.22       150.84 o                         
  -4   2  15      16775.71      17090.46       284.59 o                         
  -2   2  15      12469.29      12739.60       238.14 o                         
   0   2  15       6348.51       6571.34       189.96 o                         
   2   2  15      22027.87      22561.48       376.93 o                         
   4   2  15        305.57        277.93        48.39 o                         
   6   2  15      18474.93      19276.66       389.39 o                         
   8   2  15        264.32        196.55        62.85 o                         
  10   2  15       5986.02       6349.08       284.61 o                         
  12   2  15       6455.79       6814.96       326.84 o                         
  14   2  15       4863.67       4631.41       300.76 o                         
  16   2  15       3759.75       4302.71       397.11 o                         
 -33   3  15       6099.26       5880.00       305.67 o                         
 -31   3  15          1.83        -49.96        49.96 o                         
 -29   3  15       7167.73       6964.13       235.43 o                         
 -27   3  15       6229.90       6565.61       208.40 o                         
 -25   3  15       7903.55       7825.18       221.57 o                         
 -23   3  15       6748.12       7027.45       219.00 o                         
 -21   3  15          9.54        -34.01        34.01 o                         
 -19   3  15      10093.39      10052.36       276.44 o                         
 -17   3  15          4.70        -35.68        35.68 o                         
 -15   3  15      22088.79      22764.92       398.14 o                         
 -13   3  15       4285.18       4022.20       154.54 o                         
 -11   3  15      10782.08      11153.28       271.53 o                         
  -9   3  15       5971.05       6050.07       189.93 o                         
  -7   3  15        954.53        640.45        60.94 o                         
  -5   3  15      15180.20      15401.47       307.08 o                         
  -3   3  15        584.71        271.32        58.71 o                         
  -1   3  15      14058.47      14404.57       354.18 o                         
   1   3  15        374.20        217.06        50.30 o                         
   3   3  15       4314.80       4693.46       224.87 o                         
   5   3  15       5028.19       4959.45       272.51 o                         
   7   3  15       3405.38       3260.07       217.56 o                         
   9   3  15       6817.83       7224.29       366.74 o                         
  11   3  15          1.62         54.83        85.32 o                         
  13   3  15       4192.16       5071.64       373.25 o                         
 -26   4  15       1853.08       1380.66       236.75 o                         
 -24   4  15         43.31        -24.77        67.23 o                         
 -22   4  15       1089.41        554.47        98.34 o                         
 -20   4  15       2834.32       2738.90       268.56 o                         
 -18   4  15       1372.94       1110.46       227.94 o                         
 -16   4  15         14.68        -49.47        56.57 o                         
 -14   4  15        694.06        462.12       118.13 o                         
 -12   4  15       2476.08       2145.01       231.61 o                         
 -10   4  15        250.55        242.67        80.89 o                         
  -8   4  15       3637.03       3870.21       222.23 o                         
  -6   4  15        206.72         88.78        93.73 o                         
  -4   4  15        168.17         36.93        98.55 o                         
  -2   4  15        478.22        201.19        78.35 o                         
   0   4  15        810.36        393.88        89.30 o                         
   2   4  15       1564.57       1172.48       259.41 o                         
   4   4  15         81.81        -87.02        87.02 o                         
   6   4  15       1502.49        763.45       320.24 o                         
 -40   0  16        182.60         72.30        91.34 o                         
 -38   0  16      13070.55      13794.15       706.49 o                         
 -36   0  16       4740.12       4597.32       491.89 o                         
 -34   0  16      23350.50      23681.76       727.85 o                         
 -32   0  16       1617.79       1906.31       241.37 o                         
 -30   0  16       2542.37       2705.66       183.85 o                         
 -28   0  16      23410.72      24315.69       605.43 o                         
 -26   0  16       5234.94       5095.19       246.96 o                         
 -24   0  16      18905.82      20149.08       569.96 o                         
 -22   0  16        612.99        440.27        60.62 o                         
 -20   0  16      24370.33      24514.46       466.19 o                         
 -18   0  16      22086.37      21955.82       463.79 o                         
 -16   0  16       8522.64       8645.55       269.25 o                         
 -14   0  16      29947.04      30119.85       600.87 o                         
 -12   0  16      13100.23      12996.76       332.45 o                         
 -10   0  16       7371.52       7142.57       240.60 o                         
  -8   0  16        107.29         79.06        32.99 o                         
  -6   0  16      66418.98      67702.06      1478.78 o                         
  -4   0  16      28467.25      28514.45       508.23 o                         
  -2   0  16      29542.86      31166.94       576.09 o                         
   0   0  16       3803.71       4050.23       196.59 o                         
   2   0  16       6889.33       6809.13       312.71 o                         
   4   0  16      12615.73      13674.73       483.05 o                         
   6   0  16       1550.30       1929.49       222.61 o                         
   8   0  16      35657.87      37746.01      1016.45 o                         
  10   0  16        342.63        168.85        82.64 o                         
  12   0  16       6082.06       6599.50       426.40 o                         
  14   0  16       2302.94       1743.02       376.48 o                         
  16   0  16       2186.45       1389.36       263.19 o                         
  18   0  16       7209.42       7440.89       606.66 o                         
 -39   1  16       2077.97       1639.96       199.85 o                         
 -37   1  16       2491.03       1647.70       168.55 o                         
 -35   1  16       5289.27       5044.61       324.62 o                         
 -33   1  16        102.27        -31.63        50.65 o                         
 -31   1  16      13262.14      13767.04       343.27 o                         
 -29   1  16         33.45         42.35        34.46 o                         
 -27   1  16      17679.74      17996.91       385.27 o                         
 -25   1  16        219.10        145.58        35.47 o                         
 -23   1  16       3989.12       3762.89       146.31 o                         
 -21   1  16      25568.41      26564.29       383.95 o                         
 -19   1  16       4737.30       4784.19       176.57 o                         
 -17   1  16      10431.31      10711.88       234.67 o                         
 -15   1  16          5.70        -19.08        19.08 o                         
 -13   1  16       8174.71       8316.79       186.84 o                         
 -11   1  16       2068.41       2095.70        89.31 o                         
  -9   1  16      23793.86      24217.65       353.23 o                         
  -7   1  16       8942.96       8345.31       182.99 o                         
  -5   1  16        771.39        796.87        85.75 o                         
  -3   1  16      10662.64      11130.54       295.88 o                         
  -1   1  16       1177.92        853.64        71.08 o                         
   1   1  16      18298.97      18993.68       368.36 o                         
   3   1  16        417.05        340.64        51.64 o                         
   5   1  16       8501.81       8520.30       265.95 o                         
   7   1  16       5155.70       4966.46       248.27 o                         
   9   1  16        513.23        155.58       110.18 o                         
  11   1  16      14330.33      14782.56       451.70 o                         
  13   1  16       2416.68       2496.89       295.88 o                         
  15   1  16       2310.55       2490.27       270.02 o                         
  17   1  16         93.78       -102.56       107.34 o                         
 -36   2  16        444.41         75.12        70.94 o                         
 -34   2  16       1771.64       1614.67       194.72 o                         
 -32   2  16        415.26        263.60        73.40 o                         
 -30   2  16        336.36        210.96        74.08 o                         
 -28   2  16        576.47        343.95        60.67 o                         
 -26   2  16        122.52        100.46        40.80 o                         
 -24   2  16       5853.24       5459.49       207.57 o                         
 -22   2  16       1726.87       1959.43       123.54 o                         
 -20   2  16        842.87        785.91        69.06 o                         
 -18   2  16       1878.43       1765.52        92.19 o                         
 -16   2  16         28.28         14.11        25.23 o                         
 -14   2  16       2395.40       2354.50       121.21 o                         
 -12   2  16       9188.59       9135.63       210.44 o                         
 -10   2  16         24.95         25.72        25.28 o                         
  -8   2  16       1614.26       1724.90        91.36 o                         
  -6   2  16        362.23        239.42        42.18 o                         
  -4   2  16       1324.62       1230.55        91.75 o                         
  -2   2  16       2955.69       2724.84       179.24 o                         
   0   2  16       1242.40        759.11       113.58 o                         
   2   2  16        153.71        143.53        43.12 o                         
   4   2  16       2051.25       2055.56       194.95 o                         
   6   2  16          1.09          9.94        49.45 o                         
   8   2  16        727.69        605.40        98.74 o                         
  10   2  16        317.42        113.88        80.39 o                         
  12   2  16        194.36        201.19       112.09 o                         
  14   2  16       1076.16        824.39       295.31 o                         
 -33   3  16       1508.14       1081.13       292.06 o                         
 -31   3  16        343.65          8.03        62.57 o                         
 -29   3  16        158.05        107.31        63.98 o                         
 -27   3  16       4178.70       4098.31       175.82 o                         
 -25   3  16       1037.70        673.83        88.72 o                         
 -23   3  16       5011.76       4606.63       176.21 o                         
 -21   3  16        540.73        386.64        74.68 o                         
 -19   3  16        139.40         73.76        47.94 o                         
 -17   3  16       1357.50       1237.99        98.30 o                         
 -15   3  16        120.03         40.40        39.12 o                         
 -13   3  16       4924.23       5081.27       172.86 o                         
 -11   3  16         64.88         66.15        31.42 o                         
  -9   3  16        993.95       1238.34        99.71 o                         
  -7   3  16       2837.73       2909.52       160.02 o                         
  -5   3  16        411.39        189.56        54.57 o                         
  -3   3  16       2087.90       2230.62       151.56 o                         
  -1   3  16        840.94        674.10        96.41 o                         
   1   3  16       1034.16        821.53        94.70 o                         
   3   3  16       1276.90        776.45       123.47 o                         
   5   3  16       2579.82       2620.99       217.93 o                         
   7   3  16       1457.76       1347.55       253.93 o                         
   9   3  16       1959.20       2184.48       340.62 o                         
  11   3  16         39.09         -8.35       102.67 o                         
 -24   4  16       6350.87       6304.20       364.15 o                         
 -22   4  16        588.07        176.49        85.00 o                         
 -20   4  16      11314.30      11635.89       389.30 o                         
 -18   4  16        672.35        395.92       111.28 o                         
 -16   4  16       1480.74       1213.17       191.89 o                         
 -14   4  16       3312.85       3194.29       271.23 o                         
 -12   4  16        310.37         76.91        75.28 o                         
 -10   4  16      18111.10      18104.89       590.98 o                         
  -8   4  16        277.33        127.85        76.26 o                         
  -6   4  16       8780.66       9347.24       390.96 o                         
  -4   4  16        918.41        626.00       110.84 o                         
  -2   4  16       2760.38       2288.77       246.79 o                         
   0   4  16       6419.66       6752.99       333.23 o                         
   2   4  16       4486.62       4506.91       295.06 o                         
 -37   1  17       1557.48       1119.10       110.06 o                         
 -35   1  17       1915.00       2231.67       217.32 o                         
 -33   1  17       3986.51       4580.34       259.54 o                         
 -31   1  17        127.07         25.31        47.91 o                         
 -29   1  17       8923.25       8699.75       280.16 o                         
 -27   1  17        123.21         66.60        41.48 o                         
 -25   1  17       8173.29       7785.19       251.57 o                         
 -23   1  17       5423.15       5609.27       198.42 o                         
 -21   1  17       6760.73       6729.75       195.56 o                         
 -19   1  17        317.78        280.28        42.53 o                         
 -17   1  17        221.78        157.32        31.86 o                         
 -15   1  17      14940.83      14871.52       287.36 o                         
 -13   1  17        992.88        900.70        93.40 o                         
 -11   1  17       9733.98       9699.46       217.81 o                         
  -9   1  17       3303.05       3283.19       136.06 o                         
  -7   1  17        659.51        510.70        49.91 o                         
  -5   1  17       2190.99       2178.85       118.60 o                         
  -3   1  17       1548.51       1655.39       123.49 o                         
  -1   1  17      16008.63      16195.08       357.34 o                         
   1   1  17        169.62        112.02        39.86 o                         
   3   1  17       5945.99       6282.43       237.60 o                         
   5   1  17       2481.52       2376.08       167.34 o                         
   7   1  17       5616.47       5395.34       251.84 o                         
   9   1  17        719.15        376.83        97.29 o                         
  11   1  17       1831.80       1996.63       189.05 o                         
  13   1  17       5437.36       5379.67       360.33 o                         
  15   1  17        351.08        435.67       120.73 o                         
 -36   2  17      10331.04      10473.82       366.84 o                         
 -34   2  17       1134.93        785.92       132.16 o                         
 -32   2  17      10095.15      10593.49       336.24 o                         
 -30   2  17       5378.12       5333.50       207.32 o                         
 -28   2  17       8179.23       7677.47       280.25 o                         
 -26   2  17       7396.59       7406.02       266.12 o                         
 -24   2  17       1131.18        827.99       115.19 o                         
 -22   2  17      31744.91      31848.09       530.76 o                         
 -20   2  17        140.98        174.95        39.53 o                         
 -18   2  17      15348.47      15971.33       287.08 o                         
 -16   2  17       4417.01       4036.89       154.56 o                         
 -14   2  17      13129.32      13424.69       247.93 o                         
 -12   2  17      10785.86      11374.15       253.74 o                         
 -10   2  17       7177.28       7650.81       200.29 o                         
  -8   2  17      19574.06      20055.87       344.15 o                         
  -6   2  17        774.28        582.70        93.95 o                         
  -4   2  17      14472.58      15633.60       334.06 o                         
  -2   2  17       2999.22       2997.75       166.24 o                         
   0   2  17      13250.99      14228.20       402.87 o                         
   2   2  17       4332.51       4557.07       209.35 o                         
   4   2  17       4598.04       4962.38       196.07 o                         
   6   2  17       7792.52       8622.05       309.67 o                         
   8   2  17        545.26        330.32        96.68 o                         
  10   2  17      10936.61      11086.11       446.53 o                         
  12   2  17        329.06        132.21       160.48 o                         
 -31   3  17        649.03        279.43        75.37 o                         
 -29   3  17       6046.11       6050.63       274.01 o                         
 -27   3  17        337.76        179.67        54.77 o                         
 -25   3  17      10747.35      10450.21       267.31 o                         
 -23   3  17       2319.46       2407.09       198.18 o                         
 -21   3  17       9153.65       9346.15       258.63 o                         
 -19   3  17       5778.87       5931.35       212.12 o                         
 -17   3  17       1086.91        755.85        88.27 o                         
 -15   3  17       8770.32       8802.78       247.93 o                         
 -13   3  17         68.08        -40.45        47.68 o                         
 -11   3  17       7896.96       8168.77       249.61 o                         
  -9   3  17       1480.58       1237.62       147.81 o                         
  -7   3  17       6596.23       6611.62       233.82 o                         
  -5   3  17       8244.72       8725.99       273.73 o                         
  -3   3  17       1890.35       1940.42       180.46 o                         
  -1   3  17       7256.94       7400.57       290.13 o                         
   1   3  17         11.76        -64.92        64.92 o                         
   3   3  17       8032.69       8521.79       335.66 o                         
   5   3  17        589.53        455.88       100.21 o                         
   7   3  17       6720.45       6597.01       377.11 o                         
   9   3  17       3486.92       3322.73       403.02 o                         
 -22   4  17       1645.37        453.88       177.20 o                         
 -20   4  17        276.73          4.75        89.72 o                         
 -18   4  17        612.65        219.59        98.05 o                         
 -16   4  17         32.96        -11.17        73.77 o                         
 -14   4  17        767.37        246.50        98.15 o                         
 -12   4  17       2387.17       2599.39       293.27 o                         
 -10   4  17         36.68        -54.04        66.23 o                         
  -8   4  17       1853.75       1272.63       226.22 o                         
  -6   4  17        433.86         49.83        90.51 o                         
  -4   4  17         23.97        -63.13        82.47 o                         
  -2   4  17        969.35        394.79       118.16 o                         
 -38   0  18      16869.37      17025.96       988.73 o                         
 -36   0  18       2032.80       2535.78       291.09 o                         
 -34   0  18      11150.11      11051.30       554.43 o                         
 -32   0  18         86.66         42.54        62.91 o                         
 -30   0  18       4248.54       4542.69       245.87 o                         
 -28   0  18       8935.11       9537.26       352.02 o                         
 -26   0  18      10428.72      10907.23       455.21 o                         
 -24   0  18      20758.47      20593.74       494.32 o                         
 -22   0  18      21758.11      21228.56       520.83 o                         
 -20   0  18      17709.93      17568.57       464.86 o                         
 -18   0  18       7214.36       7127.70       314.20 o                         
 -16   0  18      31761.58      31321.96       803.42 o                         
 -14   0  18         97.15        -33.98        33.98 o                         
 -12   0  18       9852.97      10247.06       403.26 o                         
 -10   0  18       5328.13       5609.26       298.71 o                         
  -8   0  18      19973.28      20402.00       606.68 o                         
  -6   0  18      29398.41      30904.80       708.99 o                         
  -4   0  18         58.57        -32.94        52.45 o                         
  -2   0  18       5965.34       6677.77       368.71 o                         
   0   0  18        344.00        222.04        74.93 o                         
   2   0  18       2447.08       2177.42       228.54 o                         
   4   0  18      13370.76      13887.80       489.48 o                         
   6   0  18      16734.18      17151.39       559.18 o                         
   8   0  18       7089.98       7153.50       358.92 o                         
  10   0  18        115.13         65.73       171.65 o                         
  12   0  18       6488.85       6560.03       443.52 o                         
  14   0  18       1322.87        701.59       176.88 o                         
 -37   1  18       4264.13       4013.70       277.01 o                         
 -35   1  18       2264.59       1738.55       240.78 o                         
 -33   1  18        884.39        681.38       103.55 o                         
 -31   1  18      13301.27      13897.68       357.74 o                         
 -29   1  18       3208.06       3002.12       172.15 o                         
 -27   1  18       3917.81       4128.92       192.78 o                         
 -25   1  18        441.04        275.67        56.49 o                         
 -23   1  18      11357.40      11250.32       267.29 o                         
 -21   1  18       5335.59       5268.18       214.05 o                         
 -19   1  18      17089.72      16698.65       412.94 o                         
 -17   1  18       6854.15       6919.83       208.39 o                         
 -15   1  18        354.69        132.58        34.68 o                         
 -13   1  18       5724.55       5944.46       180.24 o                         
 -11   1  18       1271.53       1029.75       132.33 o                         
  -9   1  18      32602.83      32813.10       489.22 o                         
  -7   1  18        675.36        350.91        51.06 o                         
  -5   1  18       5776.87       6061.36       204.08 o                         
  -3   1  18      10641.25      11266.42       307.42 o                         
  -1   1  18        158.12         30.33        42.39 o                         
   1   1  18      14181.68      15179.25       360.45 o                         
   3   1  18       3009.96       3124.85       222.54 o                         
   5   1  18       6054.79       6292.69       243.18 o                         
   7   1  18         30.22        -68.14        68.14 o                         
   9   1  18       3961.73       4738.98       292.17 o                         
  11   1  18       5797.93       6103.47       310.30 o                         
  13   1  18       4657.98       4857.28       352.64 o                         
 -34   2  18        886.36        480.89        87.97 o                         
 -32   2  18         19.47         64.98        61.80 o                         
 -30   2  18          8.97        -11.48        53.28 o                         
 -28   2  18       1458.38       1307.61       178.95 o                         
 -26   2  18        600.09        372.75       100.19 o                         
 -24   2  18        419.33        188.18        61.65 o                         
 -22   2  18        293.74        135.34        48.75 o                         
 -20   2  18         29.96        -18.65        38.06 o                         
 -18   2  18        383.92        297.14        48.48 o                         
 -16   2  18       2331.38       2468.66       128.03 o                         
 -14   2  18       1022.09        738.50        72.94 o                         
 -12   2  18        859.90        564.53        79.74 o                         
 -10   2  18        163.16         32.85        35.13 o                         
  -8   2  18        291.40        188.45        50.47 o                         
  -6   2  18       1825.61       1960.65       148.56 o                         
  -4   2  18        433.83        297.78        69.83 o                         
  -2   2  18       2097.99       2249.88       226.47 o                         
   0   2  18        121.34         58.87        51.49 o                         
   2   2  18        156.32        120.27        62.41 o                         
   4   2  18        634.20        404.31        78.39 o                         
   6   2  18        721.67        530.03       105.86 o                         
   8   2  18        311.14        305.71       142.73 o                         
  10   2  18        518.89        368.95       106.37 o                         
 -29   3  18        127.21        -55.55        55.55 o                         
 -27   3  18       4829.64       5182.39       238.62 o                         
 -25   3  18          0.81         27.86        60.67 o                         
 -23   3  18       2587.06       2891.35       159.13 o                         
 -21   3  18         72.73         30.23        46.11 o                         
 -19   3  18         55.96        -37.11        44.80 o                         
 -17   3  18       6973.65       7282.58       254.62 o                         
 -15   3  18       4018.41       3965.39       203.88 o                         
 -13   3  18       2368.22       2412.79       162.23 o                         
 -11   3  18        206.06         89.42        59.82 o                         
  -9   3  18        201.96        103.21        52.87 o                         
  -7   3  18       2678.45       2690.51       176.03 o                         
  -5   3  18       4905.46       4875.94       249.39 o                         
  -3   3  18       1122.67        532.67        85.71 o                         
  -1   3  18       1834.74       1607.37       261.76 o                         
   1   3  18        567.19        333.20        85.22 o                         
   3   3  18        334.99        139.98       148.18 o                         
   5   3  18       3189.04       3054.76       261.82 o                         
 -18   4  18        359.18        548.25       248.51 o                         
 -16   4  18       6652.14       6675.61       401.98 o                         
 -14   4  18        429.96        254.14        90.24 o                         
 -12   4  18       3836.69       4126.31       279.10 o                         
 -10   4  18       2968.61       3183.32       249.21 o                         
  -8   4  18       3914.42       3371.88       290.64 o                         
  -6   4  18       3202.03       3895.86       519.94 o                         
 -37   1  19        113.71        128.40       101.11 o                         
 -35   1  19       5864.81       5391.54       259.10 o                         
 -33   1  19       1902.19       2080.97       210.85 o                         
 -31   1  19       2516.72       2476.20       179.58 o                         
 -29   1  19       4006.16       3902.40       214.78 o                         
 -27   1  19        414.51        108.74        49.15 o                         
 -25   1  19       3909.41       4008.44       182.58 o                         
 -23   1  19        108.51         67.76        33.31 o                         
 -21   1  19       7128.28       7200.67       246.41 o                         
 -19   1  19       2341.07       2415.82       140.43 o                         
 -17   1  19      12398.28      12484.46       328.81 o                         
 -15   1  19       5463.22       5529.23       211.72 o                         
 -13   1  19        353.52        236.33        52.65 o                         
 -11   1  19       8456.43       8436.44       272.43 o                         
  -9   1  19        400.60        335.63        65.06 o                         
  -7   1  19       6295.96       6299.06       261.96 o                         
  -5   1  19         14.69         16.81        38.73 o                         
  -3   1  19      14355.73      14695.59       408.58 o                         
  -1   1  19       2220.35       2146.36       162.20 o                         
   1   1  19        525.23        455.20       103.40 o                         
   3   1  19       1722.18       1647.32       163.65 o                         
   5   1  19        225.82        169.13        75.48 o                         
   7   1  19       2832.98       2453.61       249.09 o                         
   9   1  19          1.17         59.94        86.47 o                         
  11   1  19       4126.89       4455.69       295.52 o                         
 -34   2  19        495.48        283.68        84.68 o                         
 -32   2  19      10063.96      10200.74       354.93 o                         
 -30   2  19        543.54        477.19        89.81 o                         
 -28   2  19       9280.18       9750.49       346.38 o                         
 -26   2  19       1771.11       1708.45       172.10 o                         
 -24   2  19       5945.69       6015.97       284.73 o                         
 -22   2  19       9755.18      10484.17       302.55 o                         
 -20   2  19       1874.76       1573.83       117.86 o                         
 -18   2  19      17815.13      18758.98       362.37 o                         
 -16   2  19        512.68        239.29        56.15 o                         
 -14   2  19       9848.08      10069.74       308.51 o                         
 -12   2  19       4179.80       4169.23       208.67 o                         
 -10   2  19      13151.14      13325.87       349.92 o                         
  -8   2  19       4408.81       4675.21       209.90 o                         
  -6   2  19       2290.22       2382.36       163.96 o                         
  -4   2  19       8791.58       8953.41       293.55 o                         
  -2   2  19        467.35        319.39        69.83 o                         
   0   2  19      10379.28      11382.29       355.85 o                         
   2   2  19       2379.17       2272.25       168.99 o                         
   4   2  19       6118.15       6077.72       336.48 o                         
   6   2  19       2642.70       3055.38       359.08 o                         
   8   2  19       1657.89       1418.09       317.53 o                         
 -29   3  19       5134.88       4339.36       589.24 o                         
 -27   3  19        145.14         64.18        69.94 o                         
 -25   3  19       8209.80       8148.83       292.95 o                         
 -23   3  19        476.07        291.33        73.40 o                         
 -21   3  19       4696.94       4354.64       214.53 o                         
 -19   3  19       4454.00       4260.43       215.38 o                         
 -17   3  19       4609.24       4627.20       256.24 o                         
 -15   3  19       6946.15       7057.36       262.68 o                         
 -13   3  19       3195.99       3002.49       191.89 o                         
 -11   3  19       8672.83       9173.58       303.37 o                         
  -9   3  19         15.63        -42.93        55.25 o                         
  -7   3  19       7374.82       7249.83       287.57 o                         
  -5   3  19        795.92        363.85        86.95 o                         
  -3   3  19       8662.76       8740.34       363.58 o                         
  -1   3  19        792.67        646.96       198.64 o                         
   1   3  19       1129.25        808.21       118.29 o                         
   3   3  19       8345.35       8555.10       587.84 o                         
 -36   0  20       6574.08       6773.06       462.15 o                         
 -34   0  20       5311.67       5305.72       423.03 o                         
 -32   0  20       2692.75       2923.83       257.10 o                         
 -30   0  20      10589.65      10391.34       415.02 o                         
 -28   0  20       1104.06        949.87       169.77 o                         
 -26   0  20      17334.49      17842.30       542.34 o                         
 -24   0  20       1275.75       1352.05       191.93 o                         
 -22   0  20       8441.30       8492.66       356.21 o                         
 -20   0  20       5413.07       5535.69       365.52 o                         
 -18   0  20         27.20         49.34        51.48 o                         
 -16   0  20      35886.77      37619.21       937.09 o                         
 -14   0  20       1132.48       1020.73       148.36 o                         
 -12   0  20      13701.10      15258.70       540.58 o                         
 -10   0  20        951.13        739.47       125.67 o                         
  -8   0  20       3381.94       3597.10       239.57 o                         
  -6   0  20      27963.42      28701.28       808.31 o                         
  -4   0  20      14691.04      15550.88       644.88 o                         
  -2   0  20       9542.23       9860.58       513.17 o                         
   0   0  20       1554.74        722.87       194.42 o                         
   2   0  20       8753.64       9191.74       423.77 o                         
   4   0  20       2812.12       2846.81       372.37 o                         
   6   0  20      13289.27      14520.22       776.25 o                         
   8   0  20       1015.26        926.52       142.74 o                         
  10   0  20       3786.84       5221.05       611.30 o                         
 -35   1  20        473.89        570.72       168.47 o                         
 -33   1  20       7245.25       7087.86       287.15 o                         
 -31   1  20       2076.54       2022.64       176.37 o                         
 -29   1  20       6147.51       5961.23       247.07 o                         
 -27   1  20       1298.89        853.38        94.12 o                         
 -25   1  20          4.35        -23.12        37.70 o                         
 -23   1  20       9138.99       9431.03       283.49 o                         
 -21   1  20          7.86        -20.29        38.53 o                         
 -19   1  20      17870.52      17994.73       470.36 o                         
 -17   1  20        631.08        460.70        79.04 o                         
 -15   1  20       2053.31       2090.54       140.03 o                         
 -13   1  20       9334.90       9686.15       330.89 o                         
 -11   1  20       2947.28       3149.86       174.94 o                         
  -9   1  20       6302.68       6576.68       269.68 o                         
  -7   1  20       1950.25       2049.03       170.14 o                         
  -5   1  20      10302.80      10807.74       465.38 o                         
  -3   1  20       1271.92        867.19        92.57 o                         
  -1   1  20       4766.36       4859.46       229.18 o                         
   1   1  20       1725.81       1532.99       201.78 o                         
   3   1  20       2827.39       3332.48       251.96 o                         
   5   1  20        768.76        505.11       117.42 o                         
   7   1  20         78.05         26.36        80.51 o                         
   9   1  20       7863.26       8287.80       547.61 o                         
 -32   2  20        151.83        134.04        81.42 o                         
 -30   2  20         38.85        -73.19        73.19 o                         
 -28   2  20       1212.18        722.87       166.55 o                         
 -26   2  20       2072.03       2006.30       163.83 o                         
 -24   2  20        282.68        166.08        92.46 o                         
 -22   2  20         49.45        -45.15        45.15 o                         
 -20   2  20        206.57         56.42        45.59 o                         
 -18   2  20        201.36         54.44        54.78 o                         
 -16   2  20       2375.08       2236.42       163.81 o                         
 -14   2  20         16.57        -30.14        45.65 o                         
 -12   2  20        194.06        121.46        53.44 o                         
 -10   2  20         19.02        -43.02        43.02 o                         
  -8   2  20          1.01        -42.44        46.35 o                         
  -6   2  20       2580.05       2729.89       180.86 o                         
  -4   2  20       3614.64       3535.19       301.62 o                         
  -2   2  20          1.27        -56.77        56.77 o                         
   0   2  20        534.63        333.90       143.24 o                         
   2   2  20        112.58         59.03        67.33 o                         
   4   2  20        236.19        250.30        92.49 o                         
   6   2  20       1585.04       1371.92       220.56 o                         
 -27   3  20       2279.04       1339.62       338.17 o                         
 -25   3  20       2004.04       1457.90       194.62 o                         
 -23   3  20       1265.80        697.88        96.46 o                         
 -21   3  20        321.39        115.58        65.35 o                         
 -19   3  20        349.32        238.69        64.96 o                         
 -17   3  20       2514.22       2895.60       254.44 o                         
 -15   3  20       2724.83       2954.71       192.62 o                         
 -13   3  20        575.96        335.82        89.83 o                         
 -11   3  20       1244.72        729.33       112.93 o                         
  -9   3  20        435.38        251.28        76.65 o                         
  -7   3  20          1.39         29.46        69.20 o                         
  -5   3  20       5599.47       5768.63       359.44 o                         
  -3   3  20         72.73         28.83        69.22 o                         
  -1   3  20        225.37        206.91       106.17 o                         
 -33   1  21         59.53        -24.46        55.42 o                         
 -31   1  21       2851.78       2883.91       199.99 o                         
 -29   1  21       1104.77        916.12       156.38 o                         
 -27   1  21       2018.16       1511.49       188.28 o                         
 -25   1  21       3816.81       3937.74       211.47 o                         
 -23   1  21       3253.18       3106.73       174.89 o                         
 -21   1  21       1901.74       1951.50       157.56 o                         
 -19   1  21         50.85        -36.45        41.44 o                         
 -17   1  21       6743.40       7010.92       250.12 o                         
 -15   1  21        762.67        648.63        80.15 o                         
 -13   1  21       1425.14       1477.76       127.84 o                         
 -11   1  21       3115.84       3113.81       173.82 o                         
  -9   1  21       2152.64       2308.10       186.76 o                         
  -7   1  21       3227.63       3533.53       213.61 o                         
  -5   1  21         89.67         45.34        70.53 o                         
  -3   1  21       3840.26       3898.48       297.83 o                         
  -1   1  21       1150.06        655.06        91.25 o                         
   1   1  21       2573.48       2793.70       205.82 o                         
   3   1  21       1615.78       1191.08       142.31 o                         
   5   1  21       2089.16       2263.08       280.63 o                         
 -30   2  21       2564.19       2781.67       219.61 o                         
 -28   2  21       8308.95       8677.41       328.42 o                         
 -26   2  21         56.95        -35.19        79.76 o                         
 -24   2  21       6846.00       7490.92       325.45 o                         
 -22   2  21        940.18        618.76       107.63 o                         
 -20   2  21       7593.94       8358.83       267.83 o                         
 -18   2  21       4574.76       4042.47       260.87 o                         
 -16   2  21       3204.59       3135.30       249.22 o                         
 -14   2  21      11803.28      12375.47       394.72 o                         
 -12   2  21        240.69         92.70        69.57 o                         
 -10   2  21      11328.16      12075.32       391.03 o                         
  -8   2  21       1328.92       1006.19       117.77 o                         
  -6   2  21       6563.73       7493.38       332.19 o                         
  -4   2  21       2022.37       1758.38       175.10 o                         
  -2   2  21       5852.09       6320.10       483.05 o                         
   0   2  21      14192.85      14175.16       429.59 o                         
   2   2  21       1533.71       1007.91       125.46 o                         
 -23   3  21       1267.23        405.91       356.11 o                         
 -21   3  21       5857.67       5713.80       256.30 o                         
 -19   3  21        168.14        -23.89       104.79 o                         
 -17   3  21       5987.12       6055.15       262.31 o                         
 -15   3  21       1315.58        720.57       110.44 o                         
 -13   3  21       8252.71       8042.62       395.24 o                         
 -11   3  21       2102.57       2518.10       285.83 o                         
  -9   3  21         25.26        -68.38        68.38 o                         
  -7   3  21       3911.11       4062.67       254.29 o                         
  -5   3  21        457.88         47.19       134.49 o                         
 -34   0  22       1046.08       1326.81       473.95 o                         
 -32   0  22       6910.10       6711.13       489.39 o                         
 -30   0  22       6998.01       7157.36       356.04 o                         
 -28   0  22        880.64        513.43       102.04 o                         
 -26   0  22      16272.42      16287.36       546.30 o                         
 -24   0  22        672.53        440.37       117.51 o                         
 -22   0  22       5225.09       5653.54       310.97 o                         
 -20   0  22       1822.65       1839.77       234.78 o                         
 -18   0  22      13194.79      13274.27       532.39 o                         
 -16   0  22       6219.21       6380.92       360.46 o                         
 -14   0  22       4734.95       5681.99       344.17 o                         
 -12   0  22       9674.12      10329.57       458.15 o                         
 -10   0  22          5.72         22.72        61.00 o                         
  -8   0  22       6403.65       7001.18       425.03 o                         
  -6   0  22        651.42        364.18       126.75 o                         
  -4   0  22      13509.54      14394.57       654.18 o                         
  -2   0  22       1574.01       1195.51       202.25 o                         
   0   0  22       1851.82       1880.23       442.63 o                         
   2   0  22       6186.73       7058.40       914.37 o                         
   4   0  22        106.78        365.61       134.74 o                         
 -31   1  22        112.80        122.23        67.38 o                         
 -29   1  22       9022.57       9796.27       345.36 o                         
 -27   1  22        556.65        432.90        95.63 o                         
 -25   1  22       1811.88       1292.98       159.75 o                         
 -23   1  22       7070.44       7658.11       301.87 o                         
 -21   1  22       2579.01       2260.79       212.29 o                         
 -19   1  22       5613.97       5869.02       241.26 o                         
 -17   1  22       1280.20        960.51       100.23 o                         
 -15   1  22       2674.51       2875.91       183.24 o                         
 -13   1  22       4614.79       4802.39       218.13 o                         
 -11   1  22       8673.28       8832.99       336.59 o                         
  -9   1  22       1196.40        948.45       112.30 o                         
  -7   1  22       1781.55       1674.50       199.04 o                         
  -5   1  22       2335.29       2477.74       201.85 o                         
  -3   1  22       1323.60        903.51       120.78 o                         
  -1   1  22      11071.77      11397.06       415.37 o                         
   1   1  22          0.65        -79.00        79.00 o                         
   3   1  22       5081.14       4425.71       311.04 o                         
 -28   2  22         12.77        -59.14        59.14 o                         
 -26   2  22       3000.69       2883.45       204.28 o                         
 -24   2  22        588.83        184.98        67.72 o                         
 -22   2  22        473.05        239.41        64.88 o                         
 -20   2  22        412.90        326.10        68.58 o                         
 -18   2  22          2.97        -65.52        69.27 o                         
 -16   2  22       3162.90       3060.62       234.52 o                         
 -14   2  22       1975.35       2196.85       214.67 o                         
 -12   2  22         57.03        136.46        76.02 o                         
 -10   2  22         34.76        -13.46        63.31 o                         
  -8   2  22        641.80        452.26       110.78 o                         
  -6   2  22        351.05        411.65        86.29 o                         
  -4   2  22        420.25        219.58        83.81 o                         
  -2   2  22          8.96        -83.88        83.88 o                         
 -15   3  22       1901.29       2287.53       520.07 o                         
 -29   1  23          6.10         16.05        67.59 o                         
 -27   1  23       6054.54       6035.19       264.94 o                         
 -25   1  23        826.67        553.80        80.71 o                         
 -23   1  23       1936.94       2117.11       191.59 o                         
 -21   1  23       1424.18       1083.37       110.83 o                         
 -19   1  23        932.43        490.77       119.51 o                         
 -17   1  23       5467.28       5541.70       250.77 o                         
 -15   1  23        822.36        560.00        88.46 o                         
 -13   1  23       4792.90       4829.30       247.86 o                         
 -11   1  23         18.59        -70.92        70.92 o                         
  -9   1  23       1228.22       1305.26       161.99 o                         
  -7   1  23       3310.11       3058.60       236.55 o                         
  -5   1  23       1296.23        993.32       126.37 o                         
  -3   1  23       1259.51       1237.01       182.13 o                         
  -1   1  23        929.25        653.05       122.74 o                         
 -26   2  23        997.13        602.05       266.44 o                         
 -24   2  23       5492.55       5529.05       272.23 o                         
 -22   2  23          0.24        -24.59        74.62 o                         
 -20   2  23      10421.28      10775.67       436.28 o                         
 -18   2  23        341.07        185.09        80.66 o                         
 -16   2  23       6328.61       6619.62       312.68 o                         
 -14   2  23       4521.13       4376.02       264.42 o                         
 -12   2  23       3022.80       3030.63       221.60 o                         
 -10   2  23       4861.88       5011.39       274.18 o                         
  -8   2  23         51.32         75.19        72.13 o                         
  -6   2  23       4350.74       4946.99       320.93 o                         
 -28   0  24       7602.17       7816.78       461.85 o                         
 -26   0  24       8848.36       9586.85       613.02 o                         
 -24   0  24       4792.67       5321.79       366.30 o                         
 -22   0  24       5465.64       6217.89       439.92 o                         
 -20   0  24        845.34        547.43       116.10 o                         
 -18   0  24       9957.19      11219.43       589.75 o                         
 -16   0  24        608.62        381.50       101.18 o                         
 -14   0  24      11710.72      12203.19       542.40 o                         
 -12   0  24       1933.22       1629.03       235.40 o                         
 -10   0  24       1342.61       1093.88       243.30 o                         
  -8   0  24       9559.69      10607.09       580.52 o                         
  -6   0  24       1211.43       1565.93       767.16 o                         
  -4   0  24       5924.57       6084.30       530.79 o                         
 -27   1  24         13.95       -126.73       126.73 o                         
 -25   1  24       3507.57       3328.26       214.04 o                         
 -23   1  24       4761.35       4779.64       232.49 o                         
 -21   1  24       5705.21       5700.49       267.39 o                         
 -19   1  24        243.65        134.13        77.57 o                         
 -17   1  24        800.48        712.65       147.66 o                         
 -15   1  24       4545.01       4520.65       231.03 o                         
 -13   1  24          1.45        -60.93        60.93 o                         
 -11   1  24       9253.25      10052.48       377.10 o                         
  -9   1  24         66.09         86.10        75.66 o                         
  -7   1  24       3553.61       4113.95       277.89 o                         
  -5   1  24        606.54        -71.87       146.97 o                         
 -20   2  24         12.07        338.17       161.40 o                         
 -16   2  24         97.35        145.09       142.80 o                         
 -14   2  24       1249.87       1026.96       298.33 o                         
 -23   1  25       2371.49       2781.98       550.81 o                         
 -21   1  25         64.80        297.18       222.89 o                         
 -19   1  25       2320.18       1691.39       397.48 o                         
 -17   1  25       1304.63       1281.76       232.33 o                         
 -15   1  25        225.19        130.68        79.67 o                         
 -13   1  25       3593.06       4003.75       627.67 o                         
 -11   1  25        185.89         82.52       148.35 o                         
                                                                                
