# Supplementary material for: Halogen, chalcogen, and hydrogen bonding in organoiodine cocrystals of heterocyclic thio­nes: imidazolidine-2-thione, 2-mercaptobenzimidazole, 2-mercapto-5-methyl­benzimidazole, 2-mercaptobenzoxazole, and 2-mercaptobenzo­thia­zole
Source: Acta Crystallogr C Struct Chem. 2022 Nov 9;78(Pt 12):702–15. doi: 10.1107/S2053229622009548 (PMC9720885; doi:10.1107/S2053229622009548)
Supplement: Supplementary file 13 [file c-78-00702-MBZOX_135F3I3Bsup13.hkl]

data_MBZOX_135F3I3B                                                             
_shelx_title ' mo_d8_5510_11_f3i3b_21_acetone_a.res in P2(1)/c'                 
_shelx_refln_list_code          4                                               
_shelx_F_calc_maximum      471.69                                               
_exptl_crystal_F_000      1200.00                                               
_reflns_d_resolution_high  0.7940                                               
                                                                                
loop_                                                                           
 _space_group_symop_operation_xyz                                               
 'x, y, z'                                                                      
 '-x, y+1/2, -z+1/2'                                                            
 '-x, -y, -z'                                                                   
 'x, -y-1/2, z-1/2'                                                             
                                                                                
_cell_length_a    14.9295                                                       
_cell_length_b     4.6119                                                       
_cell_length_c    23.5065                                                       
_cell_angle_alpha  90.000                                                       
_cell_angle_beta   92.548                                                       
_cell_angle_gamma  90.000                                                       
                                                                                
_shelx_F_squared_multiplier     1.000                                           
                                                                                
loop_                                                                           
 _refln_index_h                                                                 
 _refln_index_k                                                                 
 _refln_index_l                                                                 
 _refln_F_squared_calc                                                          
 _refln_F_squared_meas                                                          
 _refln_F_squared_sigma                                                         
 _refln_observed_status                                                         
   2   0   0      25591.69      26708.44       464.05 o                         
   3   0   0     147005.69     152414.36      3922.96 o                         
   4   0   0      10005.44      11196.74       234.12 o                         
   5   0   0      86997.65      91811.86      1817.79 o                         
   6   0   0      96069.44      99148.98      2434.15 o                         
   7   0   0        304.44        523.81        62.22 o                         
   8   0   0        555.67        996.19        86.56 o                         
   9   0   0       2053.64       1995.10       127.33 o                         
  10   0   0        287.19        196.41        56.76 o                         
  11   0   0          3.84        -11.89        25.21 o                         
  12   0   0       8972.39       9521.54       332.51 o                         
  13   0   0       4415.74       4373.99       259.74 o                         
  14   0   0       7160.33       7272.95       416.93 o                         
  15   0   0      16647.23      17232.33       588.97 o                         
  16   0   0       1508.64       1116.97       162.48 o                         
  17   0   0        251.63        351.60       129.53 o                         
  18   0   0       2851.00       3159.27       333.56 o                         
   1   1   0      11131.93      10638.62       166.14 o                         
   2   1   0        368.71        326.86        23.86 o                         
   3   1   0       9182.20       9288.27       132.83 o                         
   4   1   0      42672.93      41619.21       446.33 o                         
   5   1   0        569.09        528.85        34.36 o                         
   6   1   0      23002.66      23482.72       284.69 o                         
   7   1   0      34998.31      36218.99       402.52 o                         
   8   1   0       4769.36       5317.88       132.96 o                         
   9   1   0      34920.98      35503.87       444.88 o                         
  10   1   0      21341.29      21927.41       370.04 o                         
  11   1   0        169.95        168.77        41.71 o                         
  12   1   0       7866.95       8342.01       222.80 o                         
  13   1   0       8378.49       8676.06       254.57 o                         
  14   1   0         44.92         36.39        41.53 o                         
  15   1   0       2487.55       2631.15       151.48 o                         
  16   1   0       5223.74       5142.28       208.64 o                         
  17   1   0       2041.72       1764.57       192.13 o                         
  18   1   0        431.95        343.36        95.45 o                         
   0   2   0        322.05        318.87        52.43 o                         
   1   2   0        901.91        798.22        75.70 o                         
   2   2   0       2273.08       2317.56        94.87 o                         
   3   2   0          1.30         -7.81         9.41 o                         
   4   2   0        871.50        880.88        48.33 o                         
   5   2   0       1333.93       1221.58        58.87 o                         
   6   2   0       3810.50       3771.33       107.63 o                         
   7   2   0       7574.32       7548.89       160.82 o                         
   8   2   0       6446.20       6453.34       152.91 o                         
   9   2   0      27446.88      28060.70       393.53 o                         
  10   2   0         23.72        -20.00        20.00 o                         
  11   2   0      21057.40      21214.26       380.54 o                         
  12   2   0      20728.36      21279.27       368.90 o                         
  13   2   0         10.83         11.17        28.86 o                         
  14   2   0      32254.46      32460.52       764.31 o                         
  15   2   0       8388.15       8639.30       269.03 o                         
  16   2   0       4796.64       4706.78       213.61 o                         
  17   2   0       8359.80       8115.98       326.36 o                         
   1   3   0       4121.57       4134.46       157.88 o                         
   2   3   0      17360.16      17168.29       340.67 o                         
   3   3   0       9306.06       9190.21       235.56 o                         
   4   3   0       8545.51       8632.29       231.96 o                         
   5   3   0      28333.34      28540.53       374.23 o                         
   6   3   0      19449.96      19596.94       296.30 o                         
   7   3   0       1104.78       1162.25        75.43 o                         
   8   3   0      24302.29      25435.10       385.42 o                         
   9   3   0       2154.76       2343.40       107.07 o                         
  10   3   0       3813.47       3857.66       144.85 o                         
  11   3   0       6348.77       6478.61       186.88 o                         
  12   3   0        735.34        653.17        76.73 o                         
  13   3   0       2498.24       2782.17       169.60 o                         
  14   3   0          2.31        -45.58        45.58 o                         
  15   3   0       3781.17       3597.91       214.17 o                         
   0   4   0       9857.07       9684.71       408.35 o                         
   1   4   0        131.07        220.40        42.69 o                         
   2   4   0       5968.65       5839.47       245.13 o                         
   3   4   0       1610.64       1645.87       123.47 o                         
   4   4   0        326.94        198.06        54.25 o                         
   5   4   0      12503.96      12694.67       351.40 o                         
   6   4   0       3767.76       3950.94       252.94 o                         
   7   4   0       5570.07       5804.76       222.70 o                         
   8   4   0       4120.71       4557.53       157.56 o                         
   9   4   0       1353.22       1469.25       100.06 o                         
  10   4   0       2510.01       2664.09       143.98 o                         
  11   4   0       6539.48       6540.61       242.46 o                         
  12   4   0       1064.25        713.30       156.45 o                         
  13   4   0        589.81        509.19       153.84 o                         
   1   5   0       9250.75      10049.84       338.79 o                         
   2   5   0       4030.34       3884.90       218.00 o                         
   3   5   0       5927.25       5603.25       305.27 o                         
   4   5   0       9169.48       9173.25       367.78 o                         
   5   5   0         29.80          6.75        54.68 o                         
   6   5   0      11363.29      11619.95       377.85 o                         
   7   5   0       3723.20       3570.06       216.61 o                         
   8   5   0       1280.40       1180.12       250.73 o                         
   9   5   0       8799.46       9257.98       430.10 o                         
 -18   1   1       1263.88       1142.10       154.17 o                         
 -17   1   1        927.01        807.57       167.13 o                         
 -16   1   1        262.59        254.00        52.51 o                         
 -15   1   1       1833.54       1982.99       131.70 o                         
 -14   1   1        297.55        141.71        47.39 o                         
 -13   1   1      12740.81      13459.51       325.85 o                         
 -12   1   1       5125.94       5082.03       171.29 o                         
 -11   1   1       2499.93       2540.68       113.77 o                         
 -10   1   1      66538.72      67344.02       808.43 o                         
  -9   1   1       5140.31       5487.82       168.91 o                         
  -8   1   1      23665.85      24427.14       317.55 o                         
  -7   1   1      51490.75      52732.02       535.75 o                         
  -6   1   1       6664.42       6697.40       130.14 o                         
  -5   1   1      17098.81      17173.04       209.29 o                         
  -4   1   1      25119.27      25150.26       263.74 o                         
  -3   1   1       2714.37       2780.63        64.43 o                         
  -2   1   1        227.51        315.74        25.09 o                         
  -1   1   1         15.18         29.18        11.00 o                         
   0   1   1          4.61         13.95        11.68 o                         
   1   1   1      17409.63      16560.38       234.75 o                         
   2   1   1      31789.21      30492.22       302.99 o                         
   3   1   1       1961.16       1957.69        54.04 o                         
   4   1   1      83376.36      84890.42       742.48 o                         
   5   1   1      47142.84      45994.06       604.62 o                         
   6   1   1        737.28        812.68        48.21 o                         
   7   1   1      32417.58      33313.08       400.24 o                         
   8   1   1      18653.43      18756.98       281.55 o                         
   9   1   1       1455.71       1469.34        73.90 o                         
  10   1   1      12287.33      12834.35       270.59 o                         
  11   1   1        253.72        228.98        36.79 o                         
  12   1   1          3.99        -16.01        21.77 o                         
  13   1   1       6505.48       6933.79       224.88 o                         
  14   1   1         98.66        108.39        38.83 o                         
  15   1   1        949.95        990.84        95.37 o                         
  16   1   1      11510.03      11526.11       315.52 o                         
  17   1   1       5533.35       5717.98       252.04 o                         
  18   1   1       4832.80       5171.15       314.86 o                         
 -17   2   1       1498.44       1422.02       296.19 o                         
 -16   2   1       8002.08       7867.18       280.32 o                         
 -15   2   1       3307.53       3389.17       225.25 o                         
 -14   2   1       3009.68       2987.23       160.03 o                         
 -13   2   1      12745.39      13236.17       329.01 o                         
 -12   2   1       4452.55       4416.95       173.28 o                         
 -11   2   1         52.85        -18.97        21.06 o                         
 -10   2   1        678.92        687.98        63.39 o                         
  -9   2   1        991.43       1066.52        63.01 o                         
  -8   2   1         21.92         25.04        15.92 o                         
  -7   2   1       4494.84       4730.49       117.27 o                         
  -6   2   1        771.52        729.29        49.92 o                         
  -5   2   1      15748.15      16289.56       221.74 o                         
  -4   2   1      35321.41      34767.90       384.41 o                         
  -3   2   1       5437.04       5274.72       114.87 o                         
  -2   2   1      22568.39      21995.82       367.34 o                         
  -1   2   1      44719.80      43800.42       809.55 o                         
   0   2   1       5460.07       5280.12       132.76 o                         
   1   2   1      21263.57      20027.35       447.58 o                         
   2   2   1      13145.80      12263.01       219.98 o                         
   3   2   1       3586.71       3595.92        84.77 o                         
   4   2   1        130.90        114.11        18.51 o                         
   5   2   1        282.34        197.74        23.77 o                         
   6   2   1       6367.08       6529.15       151.45 o                         
   7   2   1       2791.75       2565.14        94.53 o                         
   8   2   1       2927.22       3082.12       108.40 o                         
   9   2   1       1031.71        949.42        72.40 o                         
  10   2   1      13885.73      13414.49       285.36 o                         
  11   2   1       3883.60       3787.42       152.49 o                         
  12   2   1        439.74        354.85        47.38 o                         
  13   2   1       8410.60       8576.97       253.49 o                         
  14   2   1       5020.10       5075.26       217.10 o                         
  15   2   1         50.81         45.50        36.24 o                         
  16   2   1       2105.02       2135.34       209.74 o                         
  17   2   1        388.08        314.92       179.31 o                         
 -16   3   1         81.00        -41.37       156.29 o                         
 -15   3   1        529.37        357.24        82.89 o                         
 -14   3   1         84.71        -46.05        46.05 o                         
 -13   3   1         92.09         71.44        40.00 o                         
 -12   3   1       1270.95       1488.59       111.43 o                         
 -11   3   1       1101.36       1137.54        84.58 o                         
 -10   3   1       1010.30       1040.02        81.18 o                         
  -9   3   1        205.07        190.01        59.92 o                         
  -8   3   1       2782.54       2830.92       110.58 o                         
  -7   3   1          0.77         17.03        20.63 o                         
  -6   3   1         72.43         93.53        25.34 o                         
  -5   3   1       2239.54       2100.73        88.75 o                         
  -4   3   1         43.96         84.59        26.69 o                         
  -3   3   1      18075.17      18899.78       358.51 o                         
  -2   3   1       1455.28       1481.38        93.99 o                         
  -1   3   1       8175.94       8391.43       219.67 o                         
   0   3   1        661.75        523.51        80.67 o                         
   1   3   1       1736.79       1840.30       100.62 o                         
   2   3   1      11957.38      12302.18       270.47 o                         
   3   3   1       2486.39       2267.40       123.64 o                         
   4   3   1       6738.77       6725.85       210.75 o                         
   5   3   1       1507.95       1441.70        71.14 o                         
   6   3   1      10731.78      10996.06       209.57 o                         
   7   3   1       9564.22       9668.47       204.94 o                         
   8   3   1       1604.08       1536.28        84.87 o                         
   9   3   1        410.23        381.43        43.07 o                         
  10   3   1       5605.84       5890.76       171.22 o                         
  11   3   1       2923.10       3005.26       130.64 o                         
  12   3   1       7310.10       7446.54       239.85 o                         
  13   3   1        611.47        517.68        67.13 o                         
  14   3   1        136.50         82.77        46.65 o                         
  15   3   1        421.33        300.91        79.55 o                         
 -13   4   1       4869.84       4681.56       237.28 o                         
 -12   4   1        673.53        455.00        85.67 o                         
 -11   4   1        329.83        176.23        43.64 o                         
 -10   4   1         59.59         68.06        39.32 o                         
  -9   4   1          8.55         50.33        32.22 o                         
  -8   4   1       1031.95        999.84        99.12 o                         
  -7   4   1       5905.35       5932.75       223.81 o                         
  -6   4   1        197.92        158.17        46.17 o                         
  -5   4   1       9246.50       9421.50       321.71 o                         
  -4   4   1      12302.43      12961.55       349.96 o                         
  -3   4   1         19.83        -13.11        32.34 o                         
  -2   4   1      18708.67      18800.31       425.68 o                         
  -1   4   1      15565.08      15589.38       381.04 o                         
   0   4   1         24.06        108.92        30.80 o                         
   1   4   1       8094.27       8402.57       270.86 o                         
   2   4   1       3607.80       3792.50       178.88 o                         
   3   4   1       3583.49       3414.30       170.38 o                         
   4   4   1       2017.40       1844.18       132.77 o                         
   5   4   1        462.53        307.75        59.31 o                         
   6   4   1       1525.84       1611.79       128.90 o                         
   7   4   1       4117.84       4581.35       166.16 o                         
   8   4   1       7925.70       7913.25       213.18 o                         
   9   4   1        260.40        278.13        44.63 o                         
  10   4   1      18273.79      18228.66       413.20 o                         
  11   4   1       7921.89       7931.58       240.82 o                         
  12   4   1        551.74        423.07        67.89 o                         
  13   4   1      10550.15      10946.90       358.62 o                         
  -9   5   1          2.15         -5.15        71.07 o                         
  -8   5   1         54.06        -34.83        88.45 o                         
  -7   5   1       1207.51        976.90       163.73 o                         
  -6   5   1        648.23        371.47        88.69 o                         
  -5   5   1         48.82         17.80        54.58 o                         
  -4   5   1        549.63        396.15        75.42 o                         
  -3   5   1       4380.26       4639.55       262.34 o                         
  -2   5   1       1391.92       1389.42       176.59 o                         
  -1   5   1         26.44         74.54        52.37 o                         
   0   5   1       1231.05       1042.36       189.59 o                         
   1   5   1       6362.02       6724.88       275.53 o                         
   2   5   1       2919.56       2795.98       193.54 o                         
   3   5   1       3921.63       4134.46       215.00 o                         
   4   5   1       2234.73       2325.64       170.53 o                         
   5   5   1       1367.22        886.48       143.27 o                         
   6   5   1         11.22          6.91        57.75 o                         
   7   5   1       4163.72       4170.64       226.09 o                         
   8   5   1       1912.10       2271.88       221.81 o                         
   9   5   1        149.89        208.95       102.57 o                         
 -18   0   2      11815.00      12292.70       665.61 o                         
 -17   0   2      28833.60      28092.60      1048.24 o                         
 -16   0   2       8531.89       8959.08       424.93 o                         
 -15   0   2      10008.36      10840.87       454.89 o                         
 -14   0   2      44672.32      45367.31      1569.43 o                         
 -13   0   2        178.51        158.13        58.65 o                         
 -12   0   2       6181.82       5975.89       257.32 o                         
 -11   0   2      11334.26      11597.35       358.03 o                         
 -10   0   2         28.97         29.26        22.06 o                         
  -9   0   2        670.47        722.98        79.40 o                         
  -8   0   2        270.38        307.68        51.41 o                         
  -7   0   2       4478.63       4464.97       200.59 o                         
  -6   0   2      17544.40      18121.94       370.45 o                         
  -5   0   2      42695.85      44646.86       688.95 o                         
  -4   0   2       1723.45       1983.66        88.92 o                         
  -3   0   2      15052.38      15943.45       301.23 o                         
  -2   0   2        109.46        101.06        18.56 o                         
  -1   0   2       3082.02       3429.03       158.59 o                         
   1   0   2        120.90        122.76        39.07 o                         
   2   0   2        916.18       1005.64        41.63 o                         
   3   0   2      75981.75      79639.07       953.03 o                         
   4   0   2        910.13        913.46        60.84 o                         
   5   0   2      71613.47      73147.73      1041.61 o                         
   6   0   2      53201.67      51992.88      1048.03 o                         
   7   0   2      25022.34      26652.18       524.87 o                         
   8   0   2      59105.63      60317.76      2070.91 o                         
   9   0   2     107673.85     108819.36      2282.54 o                         
  10   0   2       1232.85       1209.74       118.16 o                         
  11   0   2      45484.60      46285.06       867.85 o                         
  12   0   2      53253.82      53266.33       990.00 o                         
  13   0   2          3.80        -32.53        32.53 o                         
  14   0   2      30745.05      32631.35       838.51 o                         
  15   0   2      15770.24      16492.12       569.08 o                         
  16   0   2       3206.40       3165.66       229.33 o                         
  17   0   2        484.37        333.38       114.28 o                         
  18   0   2        614.89        429.56       116.24 o                         
 -18   1   2       1410.55       1138.41       242.01 o                         
 -17   1   2        185.89         32.03        60.45 o                         
 -16   1   2       1782.54       1941.06       129.26 o                         
 -15   1   2       1029.07        755.67       101.25 o                         
 -14   1   2       3774.01       3533.28       178.13 o                         
 -13   1   2       6125.42       6571.31       219.08 o                         
 -12   1   2        916.10        884.42        79.92 o                         
 -11   1   2       8944.90       9044.24       224.11 o                         
 -10   1   2       7497.42       7425.00       194.03 o                         
  -9   1   2        561.09        589.89        49.44 o                         
  -8   1   2      16810.47      16841.46       265.24 o                         
  -7   1   2      30087.18      31075.53       362.34 o                         
  -6   1   2         28.96         32.74        14.05 o                         
  -5   1   2      15980.50      16091.48       214.48 o                         
  -4   1   2      33499.32      33058.08       344.40 o                         
  -3   1   2       2039.52       2128.24        60.14 o                         
  -2   1   2      49534.57      50926.97       548.99 o                         
  -1   1   2      17612.22      17049.02       242.10 o                         
   0   1   2       3404.65       3256.29       114.05 o                         
   1   1   2       9008.24       8779.46       121.56 o                         
   2   1   2      31583.45      31059.98       330.71 o                         
   3   1   2       5289.26       5294.32       101.30 o                         
   4   1   2       3650.94       3616.28        82.04 o                         
   5   1   2      16701.72      16242.60       231.27 o                         
   6   1   2         68.67         60.81        16.55 o                         
   7   1   2       8316.93       8416.19       164.02 o                         
   8   1   2       3378.60       3617.47       108.26 o                         
   9   1   2       7799.91       7960.40       174.82 o                         
  10   1   2       5969.53       5819.26       181.22 o                         
  11   1   2        251.33        248.55        49.04 o                         
  12   1   2      17712.78      17555.29       342.14 o                         
  13   1   2       2185.25       2281.95       146.79 o                         
  14   1   2       4094.40       3966.86       187.17 o                         
  15   1   2      11162.96      11070.55       326.08 o                         
  16   1   2       3395.41       3091.48       147.22 o                         
  17   1   2       3751.37       3799.76       193.77 o                         
  18   1   2       9783.04      10500.84       506.34 o                         
 -17   2   2        285.76         25.84        74.31 o                         
 -16   2   2          7.22        -33.47        33.47 o                         
 -15   2   2        238.08        167.02        45.64 o                         
 -14   2   2        238.10        153.48        52.16 o                         
 -13   2   2       3591.06       3599.18       171.39 o                         
 -12   2   2        790.03        784.42        71.40 o                         
 -11   2   2      21534.13      21843.55       400.51 o                         
 -10   2   2        229.47        179.34        35.36 o                         
  -9   2   2      15853.28      16357.90       259.87 o                         
  -8   2   2      31729.89      31586.74       379.84 o                         
  -7   2   2       2708.97       3128.82        96.57 o                         
  -6   2   2      77311.35      78748.81       725.79 o                         
  -5   2   2      47463.95      47456.48       474.10 o                         
  -4   2   2       7201.69       6810.44       134.31 o                         
  -3   2   2      68077.41      67096.87       797.93 o                         
  -2   2   2      48759.57      47165.86       560.83 o                         
  -1   2   2      10447.08      10357.77       207.26 o                         
   0   2   2      88482.27      85941.40      1388.22 o                         
   1   2   2       4383.42       4098.74       151.78 o                         
   2   2   2      38746.17      36861.70       495.06 o                         
   3   2   2       8038.22       7663.05       140.72 o                         
   4   2   2       1012.32       1009.05        50.45 o                         
   5   2   2      18594.37      18778.06       293.36 o                         
   6   2   2        192.92        103.30        19.46 o                         
   7   2   2      15096.96      14797.54       248.47 o                         
   8   2   2        524.07        474.12        43.95 o                         
   9   2   2       8777.19       8899.80       215.46 o                         
  10   2   2       2270.97       2164.07       107.02 o                         
  11   2   2        194.77        178.49        36.33 o                         
  12   2   2       1911.98       1804.03       105.13 o                         
  13   2   2       3148.55       3096.82       153.14 o                         
  14   2   2         12.55        -36.76        36.76 o                         
  15   2   2         20.53         31.21        35.23 o                         
  16   2   2        269.28         53.11        52.00 o                         
  17   2   2       1974.30       2191.95       215.63 o                         
 -16   3   2       1564.49        746.99       289.60 o                         
 -15   3   2      10404.06      10165.60       350.08 o                         
 -14   3   2       3817.03       3960.96       207.86 o                         
 -13   3   2       1374.28       1271.05       134.13 o                         
 -12   3   2      27510.41      28410.51       520.51 o                         
 -11   3   2      11418.62      11724.01       261.61 o                         
 -10   3   2       3701.78       4010.71       156.21 o                         
  -9   3   2      22439.76      23195.56       372.14 o                         
  -8   3   2       6845.86       7066.98       197.14 o                         
  -7   3   2       6214.49       6292.46       171.10 o                         
  -6   3   2      12426.55      12634.11       242.86 o                         
  -5   3   2       1442.12       1347.54        73.81 o                         
  -4   3   2       8117.84       7967.51       205.34 o                         
  -3   3   2       3549.07       3461.17       152.70 o                         
  -2   3   2      17373.35      16896.41       362.44 o                         
  -1   3   2       2037.22       1991.02       121.24 o                         
   0   3   2      40872.78      41460.20       590.98 o                         
   1   3   2      46564.55      46156.64       634.93 o                         
   2   3   2        433.20        420.65        59.45 o                         
   3   3   2      64065.72      62818.84       936.40 o                         
   4   3   2      43461.01      43068.33       689.05 o                         
   5   3   2          6.16          5.34        17.04 o                         
   6   3   2      26233.60      25785.13       361.19 o                         
   7   3   2      31458.47      32066.95       421.18 o                         
   8   3   2          6.58         17.26        21.30 o                         
   9   3   2      12320.08      12653.59       249.00 o                         
  10   3   2       6435.10       6537.58       177.21 o                         
  11   3   2       5525.81       5566.15       194.55 o                         
  12   3   2         32.71         -8.18        32.78 o                         
  13   3   2        539.50        419.29        64.24 o                         
  14   3   2       2430.20       2289.96       151.27 o                         
  15   3   2       3212.40       3085.65       177.28 o                         
 -13   4   2       2566.49       2343.84       173.71 o                         
 -12   4   2       4254.51       4487.51       191.34 o                         
 -11   4   2        985.90        564.36       110.38 o                         
 -10   4   2       2678.68       2725.58       136.21 o                         
  -9   4   2       6363.75       6753.14       200.98 o                         
  -8   4   2        620.47        477.08        58.09 o                         
  -7   4   2       6511.05       6397.47       217.47 o                         
  -6   4   2       7758.13       8249.47       418.99 o                         
  -5   4   2       2546.92       2273.58       165.22 o                         
  -4   4   2        434.67        437.63        77.00 o                         
  -3   4   2       6347.35       6097.90       253.92 o                         
  -2   4   2       6248.21       6604.19       237.49 o                         
  -1   4   2        308.14        165.48        45.91 o                         
   0   4   2       1765.96       1724.96       121.53 o                         
   1   4   2       9353.58       9648.89       272.93 o                         
   2   4   2        286.88        188.85        41.75 o                         
   3   4   2       6740.93       6954.40       240.96 o                         
   4   4   2       1505.64       1434.62       117.79 o                         
   5   4   2         30.26        -15.95        34.02 o                         
   6   4   2        829.08        982.95       142.55 o                         
   7   4   2        522.28        458.00        67.50 o                         
   8   4   2       1902.31       2008.01       118.36 o                         
   9   4   2       2099.91       2149.10       133.13 o                         
  10   4   2       3874.33       4159.62       180.56 o                         
  11   4   2       1930.65       1976.80       158.89 o                         
  12   4   2        354.88        239.87        53.63 o                         
  13   4   2       3710.31       3664.12       244.72 o                         
  -9   5   2        846.63        767.27       145.43 o                         
  -8   5   2       5109.08       5107.69       284.98 o                         
  -7   5   2         49.00        -47.65        68.76 o                         
  -6   5   2       1275.59        977.13       121.04 o                         
  -5   5   2        644.61        564.86        80.70 o                         
  -4   5   2        172.31         74.03        74.35 o                         
  -3   5   2        213.76        156.52        66.38 o                         
  -2   5   2          4.16         33.01        84.41 o                         
  -1   5   2        458.40        342.74        69.24 o                         
   0   5   2       3923.81       3813.13       212.88 o                         
   1   5   2        243.63        358.53       140.43 o                         
   2   5   2       6260.89       6446.33       268.65 o                         
   3   5   2       4202.44       4311.38       248.03 o                         
   4   5   2        101.95        -45.79        54.11 o                         
   5   5   2       7279.59       7454.28       352.33 o                         
   6   5   2       3330.22       3320.85       204.49 o                         
   7   5   2       3475.48       3521.08       213.48 o                         
   8   5   2       3860.05       3801.72       239.83 o                         
   9   5   2         67.65         13.92        75.86 o                         
 -18   1   3        543.88        474.57        98.45 o                         
 -17   1   3          2.66        -47.77        47.77 o                         
 -16   1   3      13627.24      13310.11       349.73 o                         
 -15   1   3      10109.73      10375.32       311.85 o                         
 -14   1   3       1538.65       1733.47       124.75 o                         
 -13   1   3      22508.67      23308.32       486.87 o                         
 -12   1   3      10688.10      10814.43       258.95 o                         
 -11   1   3       2107.33       2137.29        97.97 o                         
 -10   1   3      31201.42      31961.05       445.90 o                         
  -9   1   3       4767.77       4896.03       136.86 o                         
  -8   1   3       1931.92       2013.44        82.19 o                         
  -7   1   3         89.41         53.37        17.82 o                         
  -6   1   3         34.98         42.70        14.93 o                         
  -5   1   3       1413.24       1589.79        59.78 o                         
  -4   1   3       6836.48       6568.26       119.86 o                         
  -3   1   3      28331.06      28895.77       318.76 o                         
  -2   1   3      45701.12      44817.43       471.17 o                         
  -1   1   3     140073.12     134392.47      1558.68 o                         
   0   1   3      14370.05      13607.27       250.15 o                         
   1   1   3      22945.49      22106.82       271.49 o                         
   2   1   3      92744.72      90861.48       824.94 o                         
   3   1   3       8915.56       8798.19       146.33 o                         
   4   1   3      57751.04      58411.94       552.00 o                         
   5   1   3      26602.82      25704.45       344.29 o                         
   6   1   3        967.48        879.84        44.98 o                         
   7   1   3        112.17        146.57        21.10 o                         
   8   1   3         50.97         58.78        17.87 o                         
   9   1   3        149.84        144.49        23.65 o                         
  10   1   3       4126.95       4268.97       134.91 o                         
  11   1   3      15188.75      14818.63       281.33 o                         
  12   1   3        485.67        416.22        47.52 o                         
  13   1   3      25505.89      25184.41       418.76 o                         
  14   1   3       7205.38       7262.93       295.31 o                         
  15   1   3        245.80        203.97        55.33 o                         
  16   1   3      12069.90      11709.89       284.83 o                         
  17   1   3       9212.99       9569.21       304.53 o                         
  18   1   3        319.97        249.05       143.37 o                         
 -17   2   3         36.94        130.81        85.92 o                         
 -16   2   3       1146.11       1099.23       166.53 o                         
 -15   2   3       4181.33       4146.47       215.13 o                         
 -14   2   3        798.18        729.07       121.46 o                         
 -13   2   3        371.72        226.66        53.08 o                         
 -12   2   3         52.04         18.27        33.76 o                         
 -11   2   3        474.72        361.33        48.02 o                         
 -10   2   3       8013.67       8344.08       266.52 o                         
  -9   2   3        411.66        440.06        42.29 o                         
  -8   2   3      12544.63      12825.32       217.88 o                         
  -7   2   3      28312.68      28486.94       348.80 o                         
  -6   2   3      13217.35      13928.24       214.49 o                         
  -5   2   3      10388.27      11001.28       190.43 o                         
  -4   2   3      20156.05      19439.54       273.49 o                         
  -3   2   3        355.91        202.90        24.61 o                         
  -2   2   3       5256.31       5075.79       137.79 o                         
  -1   2   3       3945.54       3984.22       131.21 o                         
   0   2   3       1450.21       1345.36        72.01 o                         
   1   2   3       4104.90       4375.56       129.69 o                         
   2   2   3       2457.37       2202.58       100.21 o                         
   3   2   3        319.58        245.24        35.67 o                         
   4   2   3      13382.56      13484.24       212.48 o                         
   5   2   3      27787.29      27572.42       348.98 o                         
   6   2   3         25.65         23.75        14.92 o                         
   7   2   3      19098.85      19798.91       273.43 o                         
   8   2   3      35711.62      36367.18       503.58 o                         
   9   2   3       1399.96       1460.75        81.80 o                         
  10   2   3      13091.82      13074.67       267.17 o                         
  11   2   3      20140.75      20372.59       357.52 o                         
  12   2   3        169.55        144.10        30.25 o                         
  13   2   3       1588.87       1482.65       127.35 o                         
  14   2   3       3991.56       4008.89       178.31 o                         
  15   2   3        641.16        362.67        56.66 o                         
  16   2   3        290.63        122.77        64.79 o                         
  17   2   3        306.00        177.55        90.57 o                         
 -15   3   3       4140.43       4148.36       218.68 o                         
 -14   3   3          0.62         25.32        47.55 o                         
 -13   3   3       1533.12       1138.13       191.65 o                         
 -12   3   3       2527.06       2669.80       158.10 o                         
 -11   3   3         35.65         63.15        28.43 o                         
 -10   3   3       7485.11       7630.15       235.50 o                         
  -9   3   3        224.83        177.30        34.26 o                         
  -8   3   3       8600.48       8747.22       211.28 o                         
  -7   3   3          3.81          6.90        21.32 o                         
  -6   3   3       1606.47       1690.18        86.37 o                         
  -5   3   3       4011.84       4067.39       134.51 o                         
  -4   3   3         87.23         43.61        21.39 o                         
  -3   3   3       6863.25       6533.81       241.26 o                         
  -2   3   3        556.84        527.01        66.31 o                         
  -1   3   3       5887.34       6213.42       204.68 o                         
   0   3   3         35.47         62.49        27.71 o                         
   1   3   3          0.88         11.59        25.31 o                         
   2   3   3        484.76        473.77        72.37 o                         
   3   3   3         33.44         -5.25        19.34 o                         
   4   3   3       1027.30        922.33        81.06 o                         
   5   3   3        502.87        378.46        54.65 o                         
   6   3   3       4131.37       4126.81       118.90 o                         
   7   3   3         15.86         -7.22        19.56 o                         
   8   3   3        559.29        471.02        46.71 o                         
   9   3   3       1731.50       1736.66        90.65 o                         
  10   3   3        399.29        358.77        49.42 o                         
  11   3   3       1392.28       1623.42       132.75 o                         
  12   3   3        139.85        136.94        41.05 o                         
  13   3   3       3313.10       3447.07       171.10 o                         
  14   3   3        837.98        526.14        69.52 o                         
  15   3   3        782.79        717.33       122.26 o                         
 -13   4   3         52.96         79.98        56.68 o                         
 -12   4   3       1005.99       1017.17       142.11 o                         
 -11   4   3        238.16        107.10        57.01 o                         
 -10   4   3       6598.65       6479.88       229.82 o                         
  -9   4   3       8694.68       8922.64       261.39 o                         
  -8   4   3         49.07         78.89        37.64 o                         
  -7   4   3      10998.35      11997.58       321.02 o                         
  -6   4   3       7292.25       7300.23       253.85 o                         
  -5   4   3       1901.70       1913.87       173.70 o                         
  -4   4   3      21936.79      23067.65       513.06 o                         
  -3   4   3       4635.59       4549.82       225.76 o                         
  -2   4   3       1472.68       1434.96       135.80 o                         
  -1   4   3       7522.84       7886.09       253.00 o                         
   0   4   3         12.12        -29.01        29.01 o                         
   1   4   3        467.56        248.03        50.99 o                         
   2   4   3         46.02          6.83        32.82 o                         
   3   4   3        112.16        -14.25        32.60 o                         
   4   4   3       3985.87       4120.27       208.98 o                         
   5   4   3       8172.79       7812.62       292.46 o                         
   6   4   3        216.53        223.58        48.39 o                         
   7   4   3       8349.75       8898.91       233.50 o                         
   8   4   3       2413.57       2509.61       118.21 o                         
   9   4   3        343.60        272.65        45.70 o                         
  10   4   3       9045.92       9210.21       280.91 o                         
  11   4   3       2236.28       2386.87       169.24 o                         
  12   4   3        114.00         61.66        47.49 o                         
  13   4   3        148.03         26.28        67.50 o                         
  -9   5   3       3382.57       3066.26       282.95 o                         
  -8   5   3        298.17        148.41        68.97 o                         
  -7   5   3       1296.51       1146.61       123.26 o                         
  -6   5   3       1395.53       1233.51       177.94 o                         
  -5   5   3        172.19        140.84        68.73 o                         
  -4   5   3         72.62        -66.75        79.33 o                         
  -3   5   3        960.67        865.72       108.42 o                         
  -2   5   3       1500.47       1347.94       134.11 o                         
  -1   5   3         66.95        133.71        66.24 o                         
   0   5   3       1018.07       1014.24       120.34 o                         
   1   5   3          6.77        -51.60        51.60 o                         
   2   5   3        696.05        372.61        81.96 o                         
   3   5   3       1170.09        973.67       178.00 o                         
   4   5   3       1565.60       1045.07       128.54 o                         
   5   5   3        275.31        108.76        60.96 o                         
   6   5   3       6924.01       6758.62       281.81 o                         
   7   5   3        793.24        612.55       107.51 o                         
   8   5   3        477.95        214.27        87.12 o                         
   9   5   3       2445.13       2485.83       302.56 o                         
 -18   0   4        681.39        363.72       131.36 o                         
 -17   0   4        668.49        513.88       148.54 o                         
 -16   0   4        182.10        128.60        62.03 o                         
 -15   0   4       3187.02       3279.38       303.48 o                         
 -14   0   4       2219.51       2592.32       267.77 o                         
 -13   0   4       7207.35       7393.00       347.45 o                         
 -12   0   4      29805.45      30096.17       672.55 o                         
 -11   0   4      91854.62      93306.17      1559.02 o                         
 -10   0   4       8247.37       8815.44       413.49 o                         
  -9   0   4      80234.82      80718.52      1260.04 o                         
  -8   0   4     101393.99     102379.73      2129.97 o                         
  -7   0   4       1280.87       1515.34       100.59 o                         
  -6   0   4     167136.95     163506.55      2578.09 o                         
  -5   0   4     117303.92     118438.62      2524.02 o                         
  -4   0   4       4204.02       4308.62       144.64 o                         
  -3   0   4      55480.60      54433.57      1064.61 o                         
  -2   0   4      21162.07      20312.20       549.32 o                         
  -1   0   4       3448.68       3025.79       115.99 o                         
   0   0   4         26.58         48.40        15.66 o                         
   1   0   4       1520.31       1556.96        63.01 o                         
   2   0   4      30672.62      30915.65       617.86 o                         
   3   0   4      25233.15      25791.05       528.28 o                         
   4   0   4      41909.86      42656.82       588.83 o                         
   5   0   4       5990.33       6228.41       179.22 o                         
   6   0   4      38903.09      41962.41       622.88 o                         
   7   0   4      67813.09      68799.47       948.10 o                         
   8   0   4       7526.76       7677.86       223.82 o                         
   9   0   4      28927.30      30396.31       607.00 o                         
  10   0   4      10822.28      11488.16       309.18 o                         
  11   0   4       6555.38       6571.57       237.90 o                         
  12   0   4         92.59        115.35        43.17 o                         
  13   0   4       1928.77       2092.84       162.09 o                         
  14   0   4      13332.00      13891.90       443.39 o                         
  15   0   4       9929.96       9657.41       373.95 o                         
  16   0   4        112.20        -10.84        46.38 o                         
  17   0   4      15728.14      16644.81       752.55 o                         
  18   0   4       9359.88       9856.22       524.41 o                         
 -18   1   4       4378.72       5018.83       316.40 o                         
 -17   1   4       3278.94       3457.10       245.52 o                         
 -16   1   4       1605.15       1595.82       119.28 o                         
 -15   1   4       7569.80       7562.14       281.77 o                         
 -14   1   4       2696.26       2919.58       160.54 o                         
 -13   1   4       3122.58       2991.14       139.92 o                         
 -12   1   4       2657.30       2636.48       125.20 o                         
 -11   1   4         67.54         87.64        25.81 o                         
 -10   1   4       4481.11       4571.00       159.80 o                         
  -9   1   4        250.98        211.58        31.02 o                         
  -8   1   4      14062.90      15102.36       253.45 o                         
  -7   1   4       7333.57       7281.71       157.70 o                         
  -6   1   4        882.58        910.25        55.06 o                         
  -5   1   4      26409.87      26693.31       329.36 o                         
  -4   1   4      13672.67      13329.50       208.14 o                         
  -3   1   4      25375.45      25055.90       328.34 o                         
  -2   1   4     193106.92     187939.17      1950.67 o                         
  -1   1   4      25718.65      24966.18       414.79 o                         
   0   1   4        230.43        108.47        26.05 o                         
   1   1   4      98140.81      96366.30      1070.66 o                         
   2   1   4        172.39        157.71        31.19 o                         
   3   1   4      41046.48      40596.01       632.62 o                         
   4   1   4      55505.81      56058.69       923.61 o                         
   5   1   4      20361.31      20854.12       340.64 o                         
   6   1   4        575.08        583.02        47.48 o                         
   7   1   4       7754.64       7578.58       149.45 o                         
   8   1   4       2937.17       3119.19        91.30 o                         
   9   1   4       2008.59       2116.60        79.55 o                         
  10   1   4       9113.05       9128.34       193.07 o                         
  11   1   4       1516.00       1582.86        88.99 o                         
  12   1   4         43.87          9.28        17.95 o                         
  13   1   4         25.47         19.53        25.83 o                         
  14   1   4        135.58         59.65        29.41 o                         
  15   1   4        937.20        750.11       108.13 o                         
  16   1   4        113.60         27.93        36.52 o                         
  17   1   4        219.33         96.94        73.88 o                         
  18   1   4        385.12        393.77        80.96 o                         
 -17   2   4       6471.16       5937.32       363.92 o                         
 -16   2   4         78.20         23.73        45.35 o                         
 -15   2   4       1011.26        740.11        87.19 o                         
 -14   2   4       1305.07       1238.91       110.84 o                         
 -13   2   4       2134.11       2165.24       139.17 o                         
 -12   2   4       4655.28       4639.84       172.92 o                         
 -11   2   4        873.72       1018.08        76.51 o                         
 -10   2   4        427.69        397.22        44.02 o                         
  -9   2   4        300.31        193.80        30.68 o                         
  -8   2   4       4541.70       4882.54       128.84 o                         
  -7   2   4       9934.31      10282.99       197.44 o                         
  -6   2   4        373.41        349.71        35.34 o                         
  -5   2   4       2126.04       2190.52        81.32 o                         
  -4   2   4       3316.37       3583.66       112.08 o                         
  -3   2   4        672.15        544.48        42.18 o                         
  -2   2   4         78.72        109.75        22.84 o                         
  -1   2   4       5402.02       5238.65       143.42 o                         
   0   2   4      16864.00      16005.24       345.25 o                         
   1   2   4      20282.01      19479.31       305.27 o                         
   2   2   4       3427.53       3388.81       119.75 o                         
   3   2   4      80186.89      79690.48       803.10 o                         
   4   2   4      11634.95      11767.63       230.80 o                         
   5   2   4      38418.80      39009.96       450.24 o                         
   6   2   4      53147.43      52562.23       578.04 o                         
   7   2   4       4818.83       4776.06       128.04 o                         
   8   2   4      27386.08      27578.27       373.37 o                         
   9   2   4      38249.26      38351.38       516.34 o                         
  10   2   4       2840.82       3023.06       122.50 o                         
  11   2   4      13107.30      13130.96       277.46 o                         
  12   2   4       2931.28       2951.47       136.45 o                         
  13   2   4        813.55        653.78        80.69 o                         
  14   2   4       7844.54       7863.72       253.67 o                         
  15   2   4        793.41        735.69        89.70 o                         
  16   2   4       7680.82       7516.68       314.81 o                         
  17   2   4          8.06        -32.55        59.09 o                         
 -15   3   4        320.12        206.88        71.19 o                         
 -14   3   4      14971.24      15147.73       468.28 o                         
 -13   3   4      12306.03      13133.77       424.92 o                         
 -12   3   4        317.26        131.17        47.04 o                         
 -11   3   4      14458.63      15076.37       303.34 o                         
 -10   3   4       5148.05       5294.90       179.49 o                         
  -9   3   4        470.19        390.88        47.58 o                         
  -8   3   4       3614.86       3572.72       134.20 o                         
  -7   3   4       8633.44       8957.65       252.63 o                         
  -6   3   4       9222.79       9441.51       203.11 o                         
  -5   3   4       2121.84       2247.30       100.46 o                         
  -4   3   4       5791.00       5412.38       152.53 o                         
  -3   3   4      19156.63      18975.21       344.87 o                         
  -2   3   4       2466.08       2337.10       119.67 o                         
  -1   3   4      10767.66      10977.94       285.23 o                         
   0   3   4      20511.18      20730.50       411.23 o                         
   1   3   4       1609.89       1461.70       122.03 o                         
   2   3   4       4091.05       3931.31       193.46 o                         
   3   3   4       1985.99       1757.35       104.76 o                         
   4   3   4        441.85        363.05        52.25 o                         
   5   3   4       3000.94       2832.25       109.56 o                         
   6   3   4       2744.55       2775.58       121.35 o                         
   7   3   4      11858.85      11819.63       241.43 o                         
   8   3   4       1064.28       1101.52        74.88 o                         
   9   3   4      19119.38      19165.70       362.60 o                         
  10   3   4      20041.57      19958.22       376.90 o                         
  11   3   4       2487.72       2751.08       163.41 o                         
  12   3   4      35143.60      36421.44       590.02 o                         
  13   3   4       7167.46       7327.73       240.88 o                         
  14   3   4       5571.10       5060.28       325.15 o                         
  15   3   4      21816.99      20743.08       472.20 o                         
 -13   4   4       3882.50       4408.24       251.01 o                         
 -12   4   4         48.61        -18.57        63.64 o                         
 -11   4   4       4567.77       4247.23       185.90 o                         
 -10   4   4         20.84         12.70        38.12 o                         
  -9   4   4        429.11        487.24        63.65 o                         
  -8   4   4       1994.13       2109.27       156.99 o                         
  -7   4   4        715.08        889.70       123.15 o                         
  -6   4   4       9787.05      10402.17       325.35 o                         
  -5   4   4        533.89        351.19        59.59 o                         
  -4   4   4      11830.38      11713.89       352.99 o                         
  -3   4   4       6819.96       7180.25       259.85 o                         
  -2   4   4         13.70          1.95        50.71 o                         
  -1   4   4      11965.64      12228.19       318.27 o                         
   0   4   4      16827.40      17343.07       380.75 o                         
   1   4   4       1261.38       1157.40        97.20 o                         
   2   4   4      19162.72      19787.56       405.57 o                         
   3   4   4       4693.09       4499.76       209.13 o                         
   4   4   4        370.64        317.79       135.21 o                         
   5   4   4       6192.41       6477.32       229.82 o                         
   6   4   4       4905.44       5116.96       216.89 o                         
   7   4   4        995.23       1248.79       109.57 o                         
   8   4   4       1670.75       1786.01       145.06 o                         
   9   4   4       1286.74       1202.80       105.48 o                         
  10   4   4       1553.17       1664.67       129.36 o                         
  11   4   4        190.73        159.53        44.51 o                         
  12   4   4        501.91        266.50        57.09 o                         
  13   4   4         44.92         62.65        83.18 o                         
  -9   5   4       1927.60       2225.43       251.55 o                         
  -8   5   4       2385.69       1997.90       182.18 o                         
  -7   5   4       7499.94       7332.08       305.19 o                         
  -6   5   4         28.79        -63.38        63.38 o                         
  -5   5   4      10392.29      10361.73       353.22 o                         
  -4   5   4      10053.83      10380.70       385.81 o                         
  -3   5   4       5569.03       5127.87       243.93 o                         
  -2   5   4      11552.09      12235.93       434.90 o                         
  -1   5   4       2555.94       2213.44       158.75 o                         
   0   5   4       8468.13       8267.50       369.83 o                         
   1   5   4      12749.13      12749.68       394.92 o                         
   2   5   4         62.37         63.89        79.08 o                         
   3   5   4       5551.17       5756.97       248.89 o                         
   4   5   4       1233.97       1043.41       229.34 o                         
   5   5   4        183.96        126.85        62.79 o                         
   6   5   4       2177.43       2171.01       183.05 o                         
   7   5   4          8.45        -43.16        59.91 o                         
   8   5   4        266.34         33.00       109.09 o                         
 -18   1   5       8327.46       8879.86       463.75 o                         
 -17   1   5       1323.56       1534.59       207.97 o                         
 -16   1   5      13674.90      13726.58       403.86 o                         
 -15   1   5      15731.95      16350.62       535.26 o                         
 -14   1   5        189.24        281.35        66.10 o                         
 -13   1   5       2572.30       2402.60       138.88 o                         
 -12   1   5       2404.97       2617.48       113.31 o                         
 -11   1   5        108.55        105.70        28.62 o                         
 -10   1   5       2068.80       2209.30        98.44 o                         
  -9   1   5       1752.94       1711.92        83.73 o                         
  -8   1   5          9.05          5.17        14.06 o                         
  -7   1   5      33926.22      34152.45       423.67 o                         
  -6   1   5      24059.72      25210.48       331.85 o                         
  -5   1   5       1292.84       1273.68        63.81 o                         
  -4   1   5      38821.79      36689.26       456.51 o                         
  -3   1   5      30285.82      29585.55       378.16 o                         
  -2   1   5       9857.08       9517.35       194.84 o                         
  -1   1   5     167356.64     158179.84      2266.11 o                         
   0   1   5         24.59         72.67        53.06 o                         
   1   1   5        519.69        473.80        47.27 o                         
   2   1   5      10223.30      10119.76       192.00 o                         
   3   1   5       1108.26       1093.22        55.53 o                         
   4   1   5       1875.63       1939.13        65.57 o                         
   5   1   5       1083.65        878.32        49.32 o                         
   6   1   5       6430.86       6244.84       141.72 o                         
   7   1   5      23807.84      24317.12       342.93 o                         
   8   1   5      25750.35      24459.36       305.88 o                         
   9   1   5        185.16        130.22        24.65 o                         
  10   1   5      11216.26      10839.11       199.33 o                         
  11   1   5      30894.78      31034.93       479.23 o                         
  12   1   5        388.58        326.39        48.65 o                         
  13   1   5      20720.15      20608.90       378.22 o                         
  14   1   5       8670.81       8420.50       245.15 o                         
  15   1   5         34.66        -24.08        33.33 o                         
  16   1   5        555.45        529.50        63.00 o                         
  17   1   5        471.90        300.18        97.92 o                         
 -17   2   5          4.31         40.69        82.93 o                         
 -16   2   5        117.73        -41.31        41.31 o                         
 -15   2   5       1831.94       1793.76       156.36 o                         
 -14   2   5        163.70        111.50        47.46 o                         
 -13   2   5       7666.66       7194.71       227.59 o                         
 -12   2   5      13593.87      13458.23       291.11 o                         
 -11   2   5         54.85         53.60        26.98 o                         
 -10   2   5      16778.67      17167.88       299.55 o                         
  -9   2   5      24751.02      25264.09       396.07 o                         
  -8   2   5        508.91        438.66        45.74 o                         
  -7   2   5      10207.51      10404.14       210.56 o                         
  -6   2   5      12714.91      12890.62       243.26 o                         
  -5   2   5       2250.38       2524.77       104.89 o                         
  -4   2   5       2095.35       2291.15        95.84 o                         
  -3   2   5       5372.90       5332.50       130.10 o                         
  -2   2   5       3483.76       3514.36       118.98 o                         
  -1   2   5      10011.47      10334.84       227.73 o                         
   0   2   5        176.28        127.73        34.59 o                         
   1   2   5      10946.66      10870.81       284.65 o                         
   2   2   5      24082.67      23760.87       334.20 o                         
   3   2   5       6931.59       6734.10       165.12 o                         
   4   2   5       2746.51       2562.90        93.69 o                         
   5   2   5      20245.33      20202.52       312.19 o                         
   6   2   5       1563.40       1429.72        67.34 o                         
   7   2   5       8773.44       8846.54       187.94 o                         
   8   2   5       5468.55       5144.67       140.08 o                         
   9   2   5       3867.67       3805.89       135.10 o                         
  10   2   5       1215.11       1186.29        80.37 o                         
  11   2   5       1378.45       1293.52        88.13 o                         
  12   2   5        111.96         42.35        37.32 o                         
  13   2   5       3568.95       3320.33       177.17 o                         
  14   2   5       5396.80       5597.54       227.36 o                         
  15   2   5        498.29        302.01        56.07 o                         
  16   2   5       8030.06       7806.51       351.82 o                         
  17   2   5       5836.23       5817.46       326.07 o                         
 -15   3   5        436.07        314.60        75.67 o                         
 -14   3   5       2686.91       2820.27       177.36 o                         
 -13   3   5        469.62        216.97        57.01 o                         
 -12   3   5        464.35        385.07        54.32 o                         
 -11   3   5       1614.50       1637.06       102.59 o                         
 -10   3   5          0.98         25.56        32.48 o                         
  -9   3   5       4308.98       4293.39       149.54 o                         
  -8   3   5       5929.70       6304.96       176.40 o                         
  -7   3   5       4894.49       5113.47       159.08 o                         
  -6   3   5       1938.40       2055.95        94.33 o                         
  -5   3   5       1019.09       1049.50        70.82 o                         
  -4   3   5       4960.07       5019.42       176.59 o                         
  -3   3   5       2577.47       2661.83       111.92 o                         
  -2   3   5       1751.69       1661.19        99.48 o                         
  -1   3   5       5997.64       6086.31       191.25 o                         
   0   3   5       2110.33       2236.68       124.96 o                         
   1   3   5      12183.70      12216.90       354.87 o                         
   2   3   5        897.19        588.48        69.07 o                         
   3   3   5        661.05        576.75        64.50 o                         
   4   3   5      11349.51      11381.27       292.37 o                         
   5   3   5        213.64        219.45        36.94 o                         
   6   3   5       9855.81       9546.62       221.16 o                         
   7   3   5        179.38        153.24        28.87 o                         
   8   3   5       3492.32       3383.16       123.68 o                         
   9   3   5       2060.11       2059.63       116.78 o                         
  10   3   5        214.86         76.59        39.24 o                         
  11   3   5       2704.49       2521.07       133.35 o                         
  12   3   5          1.41        -30.61        30.61 o                         
  13   3   5       5053.38       5079.21       204.32 o                         
  14   3   5        469.93        353.21        69.49 o                         
  15   3   5        330.08        186.08        61.50 o                         
 -13   4   5       6996.35       6162.03       346.13 o                         
 -12   4   5       3650.57       3519.09       207.53 o                         
 -11   4   5        602.76        593.93       112.52 o                         
 -10   4   5      10284.64      10718.08       295.11 o                         
  -9   4   5       6321.56       6414.65       227.59 o                         
  -8   4   5       2055.32       1953.73       122.29 o                         
  -7   4   5       9856.51      10148.62       332.68 o                         
  -6   4   5        332.71        208.38        53.51 o                         
  -5   4   5        718.65        650.78       126.99 o                         
  -4   4   5       1685.82       1676.85       142.59 o                         
  -3   4   5       3870.53       4011.21       219.01 o                         
  -2   4   5         21.68          5.85        32.97 o                         
  -1   4   5      10701.56      10991.81       302.62 o                         
   0   4   5      13115.81      13565.82       326.36 o                         
   1   4   5       2141.26       1969.25       119.11 o                         
   2   4   5      25325.16      26077.57       692.39 o                         
   3   4   5       6246.21       6804.98       305.75 o                         
   4   4   5      10023.29      10143.47       371.45 o                         
   5   4   5      32175.55      31764.51       811.45 o                         
   6   4   5       3915.04       4193.13       190.43 o                         
   7   4   5       3551.76       4057.39       199.54 o                         
   8   4   5       6668.87       6570.10       270.77 o                         
   9   4   5          2.83        -47.18        47.18 o                         
  10   4   5       1270.02       1271.80       124.95 o                         
  11   4   5       1414.36       1042.36       148.32 o                         
  12   4   5        111.80         26.83        49.38 o                         
  13   4   5        231.02          3.72       172.38 o                         
  -9   5   5          1.26       -105.94       117.22 o                         
  -8   5   5       5067.65       4928.02       270.65 o                         
  -7   5   5       2266.07       2591.81       243.43 o                         
  -6   5   5         51.10        -26.11        58.47 o                         
  -5   5   5       3132.73       3119.07       203.59 o                         
  -4   5   5       7240.39       7124.96       300.55 o                         
  -3   5   5        876.51        563.38       140.80 o                         
  -2   5   5        230.52         59.78        53.65 o                         
  -1   5   5        628.96        565.09        78.97 o                         
   0   5   5       1327.30       1427.12       152.77 o                         
   1   5   5        227.59        337.74       104.83 o                         
   2   5   5       3211.28       3354.38       209.62 o                         
   3   5   5       2490.50       2541.33       176.39 o                         
   4   5   5        796.88        716.87        95.39 o                         
   5   5   5        664.38        358.99        88.50 o                         
   6   5   5        150.35        116.75        83.18 o                         
   7   5   5         56.42         -1.45       184.39 o                         
   8   5   5       1050.30        683.40       116.53 o                         
 -18   0   6        993.48        734.70       326.38 o                         
 -17   0   6        520.79        272.20       131.96 o                         
 -16   0   6       3378.59       3266.71       238.90 o                         
 -15   0   6         96.96         35.97        61.20 o                         
 -14   0   6      10376.35      10595.06       558.09 o                         
 -13   0   6       9425.39       9259.46       492.70 o                         
 -12   0   6         42.57         84.32        49.00 o                         
 -11   0   6      38510.84      40831.14       814.45 o                         
 -10   0   6       7062.42       7158.10       222.47 o                         
  -9   0   6        265.01        171.69        41.96 o                         
  -8   0   6       1834.24       1997.56       124.65 o                         
  -7   0   6      10567.35      10723.31       296.22 o                         
  -6   0   6      12943.27      12723.72       540.43 o                         
  -5   0   6       3643.52       3409.88       156.64 o                         
  -4   0   6       5875.19       5746.04       194.25 o                         
  -3   0   6      81171.24      77968.98      1482.78 o                         
  -2   0   6      71317.44      68291.69      2205.11 o                         
  -1   0   6      11114.47      10903.32       251.38 o                         
   0   0   6     111011.66     103201.83      1555.63 o                         
   1   0   6     102942.20      96960.77      2608.37 o                         
   2   0   6       2971.78       3100.04       100.22 o                         
   3   0   6     222492.47     221788.47      3687.86 o                         
   4   0   6      37025.96      37464.35       502.60 o                         
   5   0   6      14032.88      13709.25       261.87 o                         
   6   0   6      61536.86      64311.74       887.60 o                         
   7   0   6        346.47        186.27        37.85 o                         
   8   0   6      22280.63      22768.36       441.11 o                         
   9   0   6       3356.58       3644.35       162.09 o                         
  10   0   6      23010.37      23534.52       536.32 o                         
  11   0   6       1885.77       2093.54       137.50 o                         
  12   0   6      13630.00      13496.14       419.76 o                         
  13   0   6      17555.33      19031.11       521.02 o                         
  14   0   6       1057.19       1127.11       128.39 o                         
  15   0   6      27263.50      28145.10       695.71 o                         
  16   0   6      21077.45      21864.17       655.19 o                         
  17   0   6         58.23        -40.51        63.30 o                         
  18   0   6       9957.64       9592.86       571.83 o                         
 -18   1   6        464.04        211.45       100.66 o                         
 -17   1   6       1657.26       1884.84       252.57 o                         
 -16   1   6       7056.56       7113.69       274.13 o                         
 -15   1   6       1812.83       1661.38       131.17 o                         
 -14   1   6       3483.52       3555.18       183.27 o                         
 -13   1   6      13215.22      13368.73       298.03 o                         
 -12   1   6       4303.79       4256.81       148.57 o                         
 -11   1   6       1801.87       1801.22        93.42 o                         
 -10   1   6      17822.56      18573.02       315.81 o                         
  -9   1   6       3857.67       3903.83       126.97 o                         
  -8   1   6         12.42          1.54        14.47 o                         
  -7   1   6       4502.29       4514.32       125.76 o                         
  -6   1   6      11302.33      11994.61       218.74 o                         
  -5   1   6        882.86       1017.44        59.92 o                         
  -4   1   6      10392.42      10206.25       208.13 o                         
  -3   1   6       4628.83       4782.05       124.58 o                         
  -2   1   6        297.14        325.32        57.37 o                         
  -1   1   6      23375.77      23302.47       369.77 o                         
   0   1   6       2244.36       2144.87        99.57 o                         
   1   1   6      19596.07      18872.11       389.91 o                         
   2   1   6        266.66        169.68        26.41 o                         
   3   1   6      28651.17      28361.09       371.93 o                         
   4   1   6      34084.29      34420.41       419.37 o                         
   5   1   6        377.96        357.44        35.03 o                         
   6   1   6      33267.84      33932.02       545.97 o                         
   7   1   6      28655.96      28376.01       500.21 o                         
   8   1   6          0.19         18.87        15.52 o                         
   9   1   6      33968.56      35277.99       451.90 o                         
  10   1   6      26789.06      26911.26       404.03 o                         
  11   1   6         41.86         60.37        20.61 o                         
  12   1   6      21009.38      21036.91       371.62 o                         
  13   1   6      16506.78      16150.70       315.92 o                         
  14   1   6        298.64        330.92        49.52 o                         
  15   1   6       4253.31       4404.65       168.75 o                         
  16   1   6       1199.78       1144.34       101.43 o                         
  17   1   6        326.89        307.11        61.55 o                         
 -17   2   6      10086.17       9821.89       801.24 o                         
 -16   2   6       3819.34       3679.49       235.96 o                         
 -15   2   6       2876.86       2594.74       144.56 o                         
 -14   2   6      18375.83      18078.20       390.69 o                         
 -13   2   6       6662.94       6562.05       220.61 o                         
 -12   2   6       5659.17       5831.15       187.89 o                         
 -11   2   6      39261.05      39769.00       523.55 o                         
 -10   2   6        240.22        209.18        44.06 o                         
  -9   2   6      22956.86      23523.02       422.23 o                         
  -8   2   6      16935.80      16935.39       311.62 o                         
  -7   2   6        669.01        657.05        71.83 o                         
  -6   2   6      30045.41      29979.83       450.66 o                         
  -5   2   6       2105.22       2098.45        96.30 o                         
  -4   2   6      40056.63      41327.08       547.72 o                         
  -3   2   6       4137.30       3925.58       126.28 o                         
  -2   2   6      11903.46      12312.08       250.58 o                         
  -1   2   6      28849.29      29300.15       535.40 o                         
   0   2   6       1068.52       1073.12        89.58 o                         
   1   2   6      30834.39      30804.91       444.07 o                         
   2   2   6      16548.74      16698.53       278.91 o                         
   3   2   6        523.16        305.40        51.32 o                         
   4   2   6      12023.27      11818.91       240.42 o                         
   5   2   6       4604.71       4651.42       137.95 o                         
   6   2   6         80.36         78.52        25.46 o                         
   7   2   6       7118.39       6777.71       163.78 o                         
   8   2   6       7326.65       7114.31       167.88 o                         
   9   2   6       1108.92       1169.84        79.42 o                         
  10   2   6        107.16         91.85        24.06 o                         
  11   2   6       1218.55       1049.13        84.24 o                         
  12   2   6       8249.35       8041.32       246.72 o                         
  13   2   6        469.57        284.65        64.86 o                         
  14   2   6       4649.60       4280.17       184.36 o                         
  15   2   6       6906.64       6789.20       262.03 o                         
  16   2   6        452.20        375.01        86.54 o                         
 -15   3   6       2197.59       1990.60       167.09 o                         
 -14   3   6        216.56         52.42        67.85 o                         
 -13   3   6       1975.49       1792.85       151.76 o                         
 -12   3   6        250.97        174.19        43.32 o                         
 -11   3   6       4372.41       4652.86       170.13 o                         
 -10   3   6      10363.61      10959.39       277.31 o                         
  -9   3   6       2086.18       2302.29       120.60 o                         
  -8   3   6      40356.98      41976.38       602.55 o                         
  -7   3   6      15713.75      15613.45       288.71 o                         
  -6   3   6       8130.15       8120.03       203.70 o                         
  -5   3   6      58401.82      58862.48       698.92 o                         
  -4   3   6      19251.08      19845.74       372.23 o                         
  -3   3   6      16718.09      16664.25       310.46 o                         
  -2   3   6      52409.47      52400.79       665.19 o                         
  -1   3   6      15218.30      15644.59       322.45 o                         
   0   3   6       8514.90       8578.65       234.26 o                         
   1   3   6      19059.93      19483.04       421.24 o                         
   2   3   6       3255.77       3188.83       150.81 o                         
   3   3   6        113.28        117.65        29.37 o                         
   4   3   6        588.98        527.08        58.02 o                         
   5   3   6        760.35        663.16        63.17 o                         
   6   3   6       2651.70       2779.29       118.36 o                         
   7   3   6       2680.84       2665.35       128.48 o                         
   8   3   6        274.77        149.98        26.89 o                         
   9   3   6       8395.01       8378.25       210.79 o                         
  10   3   6        961.38        856.29        79.87 o                         
  11   3   6        250.01        130.97        49.06 o                         
  12   3   6        442.65        263.50        55.27 o                         
  13   3   6        135.69         81.97        53.21 o                         
  14   3   6        315.00        216.10        57.51 o                         
  15   3   6       1315.14       1087.93       207.75 o                         
 -13   4   6        324.64         89.69        97.31 o                         
 -12   4   6       1764.60       1407.55       223.00 o                         
 -11   4   6        730.61        383.80        79.30 o                         
 -10   4   6        888.68        898.66       108.83 o                         
  -9   4   6       1064.69        880.24        90.61 o                         
  -8   4   6       4402.54       4096.05       168.23 o                         
  -7   4   6         47.61        -36.80        42.32 o                         
  -6   4   6        395.51        230.60        58.87 o                         
  -5   4   6        694.12        701.24        85.31 o                         
  -4   4   6       3594.10       3566.03       170.03 o                         
  -3   4   6       2976.69       3010.39       181.14 o                         
  -2   4   6        333.29        149.81        57.80 o                         
  -1   4   6       2356.50       2323.19       161.03 o                         
   0   4   6       1737.04       1684.44       142.09 o                         
   1   4   6         26.86        -42.68        42.68 o                         
   2   4   6       1732.81       1667.28       157.14 o                         
   3   4   6      11765.59      11882.16       401.02 o                         
   4   4   6       1915.88       2117.75       175.96 o                         
   5   4   6      19107.54      19365.96       425.13 o                         
   6   4   6       2252.25       2332.54       148.14 o                         
   7   4   6        746.52        552.65        75.35 o                         
   8   4   6      17790.21      18027.82       639.20 o                         
   9   4   6       6644.96       6725.43       223.80 o                         
  10   4   6       4901.33       5165.59       198.50 o                         
  11   4   6       6245.01       6305.96       234.72 o                         
  12   4   6        531.82        398.19       132.75 o                         
  -8   5   6        752.28        475.34       129.67 o                         
  -7   5   6          8.09        -21.15        61.88 o                         
  -6   5   6       2748.02       2579.60       201.28 o                         
  -5   5   6       2162.69       1973.31       173.68 o                         
  -4   5   6        448.07        754.04       130.89 o                         
  -3   5   6       3264.80       3185.00       198.53 o                         
  -2   5   6        156.22         82.81        51.75 o                         
  -1   5   6       4419.74       4229.85       215.08 o                         
   0   5   6       1087.22       1162.78       145.57 o                         
   1   5   6       1213.97        971.57       123.46 o                         
   2   5   6       3046.28       2875.09       247.52 o                         
   3   5   6        362.27        146.12        83.61 o                         
   4   5   6      11144.14      11952.86       586.47 o                         
   5   5   6        701.89        402.86       109.19 o                         
   6   5   6       6898.11       7292.84       501.36 o                         
   7   5   6       9171.34       9460.15       520.71 o                         
   8   5   6          5.66        140.76       109.30 o                         
 -18   1   7       3963.28       3134.09       344.16 o                         
 -17   1   7       2023.50       1783.57       188.91 o                         
 -16   1   7       1259.82       1226.17       111.22 o                         
 -15   1   7       1325.25       1306.24       112.47 o                         
 -14   1   7       1483.91       1310.05       119.47 o                         
 -13   1   7       2111.21       2172.74       119.30 o                         
 -12   1   7       6444.22       6694.24       192.16 o                         
 -11   1   7        247.65        201.67        32.52 o                         
 -10   1   7      14335.04      14988.45       280.40 o                         
  -9   1   7      38937.70      38944.16       546.75 o                         
  -8   1   7       3865.08       3973.17       129.48 o                         
  -7   1   7      65016.08      65264.82       781.43 o                         
  -6   1   7      29304.08      28356.19       436.17 o                         
  -5   1   7       4177.33       4298.97       124.82 o                         
  -4   1   7      33419.18      33205.31       441.23 o                         
  -3   1   7      24824.43      23897.88       578.84 o                         
  -2   1   7         12.65         21.49        22.00 o                         
  -1   1   7       3564.25       3424.16       171.07 o                         
   0   1   7       6091.34       6163.45       200.23 o                         
   1   1   7       1179.58       1224.12        93.20 o                         
   2   1   7      41678.30      43518.00       654.47 o                         
   3   1   7       6822.17       6809.45       212.46 o                         
   4   1   7       5138.62       5335.35       158.66 o                         
   5   1   7      43567.69      43417.14       494.93 o                         
   6   1   7      53448.78      54644.35       768.85 o                         
   7   1   7      13620.91      13581.45       237.99 o                         
   8   1   7      46618.44      47949.69       618.90 o                         
   9   1   7       6021.33       6045.61       175.53 o                         
  10   1   7       2588.73       2712.01       112.93 o                         
  11   1   7      13524.40      13853.99       283.89 o                         
  12   1   7       2732.18       3021.99       116.37 o                         
  13   1   7       1049.83       1146.97        83.88 o                         
  14   1   7        190.70         66.16        40.88 o                         
  15   1   7        461.86        438.97        57.74 o                         
  16   1   7       3782.90       3691.08       192.05 o                         
  17   1   7       2775.24       2508.44       164.82 o                         
 -17   2   7         65.36        163.80        89.53 o                         
 -16   2   7       3720.91       3782.58       244.03 o                         
 -15   2   7       9561.87       9732.43       308.54 o                         
 -14   2   7         28.44        -17.95        45.20 o                         
 -13   2   7       8189.38       7831.02       322.69 o                         
 -12   2   7       7045.82       6825.44       221.19 o                         
 -11   2   7         36.44         27.45        29.96 o                         
 -10   2   7       1685.80       1572.85       101.18 o                         
  -9   2   7       2374.40       2363.86       116.40 o                         
  -8   2   7         58.72         58.13        24.05 o                         
  -7   2   7        478.40        428.80        63.48 o                         
  -6   2   7       3129.63       3233.17       125.71 o                         
  -5   2   7        810.01        753.90        61.04 o                         
  -4   2   7      21208.55      21053.02       340.36 o                         
  -3   2   7      11864.28      11297.81       267.29 o                         
  -2   2   7       2297.79       2589.02       108.81 o                         
  -1   2   7      39889.29      39433.66       734.11 o                         
   0   2   7      20871.42      19931.29       468.36 o                         
   1   2   7       1316.49       1280.13        85.11 o                         
   2   2   7      47704.87      46919.69       618.55 o                         
   3   2   7      17626.81      17740.84       326.96 o                         
   4   2   7        285.94        262.75        39.79 o                         
   5   2   7       5121.81       5195.96       191.31 o                         
   6   2   7       2280.71       2180.85       100.19 o                         
   7   2   7         21.13         18.44        19.31 o                         
   8   2   7       1739.37       1755.36        82.79 o                         
   9   2   7         20.56        -11.93        18.82 o                         
  10   2   7       3898.04       4013.22       145.04 o                         
  11   2   7       8110.77       8370.19       241.00 o                         
  12   2   7        182.90        126.90        37.87 o                         
  13   2   7       2456.35       2527.05       162.25 o                         
  14   2   7      12505.38      12802.62       311.47 o                         
  15   2   7       1610.04       1444.85       131.11 o                         
  16   2   7        675.97        414.11        93.57 o                         
 -15   3   7        428.78        186.54        79.59 o                         
 -14   3   7       4848.69       4870.21       326.15 o                         
 -13   3   7        330.68        326.93        82.36 o                         
 -12   3   7       1389.56       1130.34       123.75 o                         
 -11   3   7       1522.04       1311.56       161.10 o                         
 -10   3   7        202.36        170.76        44.87 o                         
  -9   3   7       1448.40       1294.64       105.45 o                         
  -8   3   7       1448.44       1668.25       105.48 o                         
  -7   3   7       2456.67       2326.69       115.31 o                         
  -6   3   7        992.69        982.66        73.35 o                         
  -5   3   7        102.63         60.70        26.13 o                         
  -4   3   7        353.16        320.68        57.23 o                         
  -3   3   7        570.11        580.42        71.78 o                         
  -2   3   7       1233.03       1183.87        93.23 o                         
  -1   3   7       3042.87       3123.74       136.83 o                         
   0   3   7       1563.99       1571.47       116.73 o                         
   1   3   7       1182.93       1048.49        86.32 o                         
   2   3   7       2178.21       2132.45       133.32 o                         
   3   3   7        328.85        281.65        54.83 o                         
   4   3   7        598.64        470.79        55.48 o                         
   5   3   7       3250.27       3141.70       141.72 o                         
   6   3   7          2.84         10.33        25.06 o                         
   7   3   7       5284.64       5201.46       179.64 o                         
   8   3   7       4366.70       4279.50       187.67 o                         
   9   3   7       4729.43       4632.91       209.52 o                         
  10   3   7        583.39        525.39        62.46 o                         
  11   3   7        310.34        138.76        39.02 o                         
  12   3   7       4082.40       3956.02       185.89 o                         
  13   3   7       2684.17       2504.69       155.41 o                         
  14   3   7        622.51        486.85        67.20 o                         
  15   3   7       2162.13       1993.69       171.28 o                         
 -13   4   7       2836.00       2309.62       342.47 o                         
 -12   4   7       6731.40       6481.04       276.84 o                         
 -11   4   7        499.34        358.98        87.74 o                         
 -10   4   7       3053.13       3271.33       193.18 o                         
  -9   4   7       3225.32       3255.20       166.58 o                         
  -8   4   7         18.58          7.42        39.20 o                         
  -7   4   7        453.46        400.64        82.67 o                         
  -6   4   7       1064.84       1237.87       123.94 o                         
  -5   4   7          0.74        -27.79        27.79 o                         
  -4   4   7       3949.49       4194.33       171.41 o                         
  -3   4   7       3145.92       3083.52       159.29 o                         
  -2   4   7        226.14        204.40        51.54 o                         
  -1   4   7      14216.21      14355.27       461.48 o                         
   0   4   7       4087.96       4344.61       210.81 o                         
   1   4   7       2707.96       2880.71       194.30 o                         
   2   4   7       5414.56       5283.82       265.01 o                         
   3   4   7       1120.79        878.50       114.54 o                         
   4   4   7       1580.62       1451.75       132.45 o                         
   5   4   7        931.03        739.62        86.44 o                         
   6   4   7         46.49         68.64        45.04 o                         
   7   4   7          0.31        -26.79        59.22 o                         
   8   4   7       1143.27        961.39       185.08 o                         
   9   4   7       1430.44       1236.30       191.99 o                         
  10   4   7       3117.08       3364.61       221.82 o                         
  11   4   7       7759.00       7768.37       265.91 o                         
  12   4   7       2008.75       1832.31       264.66 o                         
  -8   5   7         90.98        -81.59        81.59 o                         
  -7   5   7         46.20        -11.57        61.96 o                         
  -6   5   7        917.50        686.53       108.34 o                         
  -5   5   7       2292.23       2421.15       197.50 o                         
  -4   5   7          0.50         24.87        50.33 o                         
  -3   5   7       1797.91       1764.85       235.35 o                         
  -2   5   7       4110.31       4368.79       225.74 o                         
  -1   5   7       1052.18       1002.15       157.33 o                         
   0   5   7       4070.33       4010.88       207.35 o                         
   1   5   7       3775.69       3757.80       202.06 o                         
   2   5   7       1373.97       1007.52       115.72 o                         
   3   5   7         76.68        -15.01        61.26 o                         
   4   5   7       2506.81       2871.86       233.06 o                         
   5   5   7       1170.45        900.70       135.42 o                         
   6   5   7        783.38        304.53       134.07 o                         
   7   5   7       1235.94       1111.12       544.61 o                         
   8   5   7       1571.00        875.70       291.90 o                         
 -18   0   8       1006.07        721.08       188.21 o                         
 -17   0   8      32227.77      32831.94      1216.27 o                         
 -16   0   8      17411.84      17121.96       611.35 o                         
 -15   0   8       4907.89       4698.51       375.10 o                         
 -14   0   8      25395.10      26969.62      1993.77 o                         
 -13   0   8       4764.11       4670.60       391.16 o                         
 -12   0   8      15059.46      15154.05       383.78 o                         
 -11   0   8      22843.25      22997.97       566.36 o                         
 -10   0   8        420.35        381.61        69.38 o                         
  -9   0   8       6756.59       6668.97       408.57 o                         
  -8   0   8          1.62         16.89        27.22 o                         
  -7   0   8      21306.67      20802.60       542.45 o                         
  -6   0   8       2513.15       2490.13       147.74 o                         
  -5   0   8      18663.97      17340.70       439.09 o                         
  -4   0   8     117110.02     116780.34      2255.67 o                         
  -3   0   8         20.17         19.95        22.58 o                         
  -2   0   8      69316.59      64769.39      1281.90 o                         
  -1   0   8      71603.90      66720.95      1917.65 o                         
   0   0   8       5507.03       5251.62       154.17 o                         
   1   0   8      92079.16      90053.51      1226.02 o                         
   2   0   8      72695.49      71263.39       913.80 o                         
   3   0   8         20.80         21.03        19.11 o                         
   4   0   8       1481.04       1599.22        80.48 o                         
   5   0   8       7407.80       7660.88       190.06 o                         
   6   0   8      32377.41      33097.28       502.26 o                         
   7   0   8        126.65        128.84        39.35 o                         
   8   0   8      17071.30      17769.00       384.55 o                         
   9   0   8      40961.63      42588.18       714.29 o                         
  10   0   8      17746.67      17856.76       435.70 o                         
  11   0   8       8900.00       9413.32       296.09 o                         
  12   0   8      28835.64      30251.07      1054.63 o                         
  13   0   8        359.31        265.95        60.84 o                         
  14   0   8       2781.53       3075.77       196.91 o                         
  15   0   8      10251.82      10471.19       404.67 o                         
  16   0   8        993.35       1328.02       323.06 o                         
  17   0   8       2104.01       2250.33       280.93 o                         
 -17   1   8          2.41        -45.80        45.80 o                         
 -16   1   8        812.90        688.08        84.69 o                         
 -15   1   8        269.54         92.91        48.41 o                         
 -14   1   8       8402.53       8474.39       292.27 o                         
 -13   1   8      10683.10      11189.55       300.58 o                         
 -12   1   8       5593.61       5654.60       178.50 o                         
 -11   1   8      16453.42      16215.84       321.13 o                         
 -10   1   8      12244.37      12622.12       269.52 o                         
  -9   1   8        513.17        543.50        58.11 o                         
  -8   1   8      44679.05      44403.35       601.58 o                         
  -7   1   8      42775.78      43332.69       577.05 o                         
  -6   1   8         35.48         21.84        16.96 o                         
  -5   1   8      19091.24      18302.57       300.82 o                         
  -4   1   8       6283.55       5698.76       161.98 o                         
  -3   1   8        154.75        142.98        28.01 o                         
  -2   1   8      14982.02      14321.42       420.96 o                         
  -1   1   8      19125.47      18831.81       429.79 o                         
   0   1   8        168.05        186.00        36.64 o                         
   1   1   8       3073.62       3363.72       156.35 o                         
   2   1   8        892.89       1017.25        90.61 o                         
   3   1   8       1927.68       1889.77       105.25 o                         
   4   1   8       3439.90       3491.50       105.40 o                         
   5   1   8          0.37        -12.27        12.27 o                         
   6   1   8       2901.73       2914.48       102.30 o                         
   7   1   8         88.40         73.37        20.30 o                         
   8   1   8       2982.11       2931.81       122.13 o                         
   9   1   8       5262.09       5291.11       179.11 o                         
  10   1   8       2213.37       2136.59       104.25 o                         
  11   1   8         43.80         84.31        29.41 o                         
  12   1   8      10881.27      10698.96       278.22 o                         
  13   1   8       1147.09       1235.38        93.82 o                         
  14   1   8        961.69       1130.44       113.85 o                         
  15   1   8      13434.08      14093.94       337.77 o                         
  16   1   8       3018.33       2849.59       203.12 o                         
  17   1   8       2806.80       2714.01       247.38 o                         
 -17   2   8       1268.89       1721.18       530.83 o                         
 -16   2   8       2629.68       2435.67       239.31 o                         
 -15   2   8        756.63        649.20       107.17 o                         
 -14   2   8        548.28        525.22        82.69 o                         
 -13   2   8       3426.37       3697.55       183.07 o                         
 -12   2   8       1220.14        996.31       107.15 o                         
 -11   2   8        912.65        955.39        95.29 o                         
 -10   2   8        284.77        211.81        41.15 o                         
  -9   2   8       1513.36       1306.55       133.54 o                         
  -8   2   8      19792.83      19536.67       369.62 o                         
  -7   2   8          1.00         26.75        22.18 o                         
  -6   2   8       8649.92       8330.17       209.60 o                         
  -5   2   8      19536.78      19084.85       332.29 o                         
  -4   2   8         29.38          7.26        18.35 o                         
  -3   2   8      74782.74      75501.30      1034.68 o                         
  -2   2   8      54735.54      56377.17       825.82 o                         
  -1   2   8       7729.99       8402.86       287.26 o                         
   0   2   8      19306.30      18466.79       457.50 o                         
   1   2   8      15095.29      15209.03       385.15 o                         
   2   2   8      17360.15      17730.01       341.08 o                         
   3   2   8      43681.97      43058.20       599.55 o                         
   4   2   8         14.78         45.35        19.91 o                         
   5   2   8      15824.77      15425.52       315.62 o                         
   6   2   8        301.74        168.70        31.81 o                         
   7   2   8      10619.52      10840.96       241.72 o                         
   8   2   8      28018.88      27119.43       394.89 o                         
   9   2   8       1142.41       1247.73        75.19 o                         
  10   2   8      24138.03      23877.83       421.39 o                         
  11   2   8       4997.95       5057.12       194.79 o                         
  12   2   8      16409.56      16312.85       533.75 o                         
  13   2   8      20448.59      20755.78       450.40 o                         
  14   2   8       2228.62       2155.70       138.21 o                         
  15   2   8       2562.97       2553.52       176.02 o                         
  16   2   8       6172.38       6441.56       345.09 o                         
 -15   3   8        827.35        662.68       142.12 o                         
 -14   3   8       1233.30        904.66       114.93 o                         
 -13   3   8          0.09        -47.13        47.13 o                         
 -12   3   8       3482.27       3533.42       207.15 o                         
 -11   3   8       8124.48       8231.16       245.94 o                         
 -10   3   8       1128.49       1188.02       105.37 o                         
  -9   3   8       1153.10       1237.93        97.84 o                         
  -8   3   8       4369.93       4697.71       168.64 o                         
  -7   3   8        363.22        215.26        40.77 o                         
  -6   3   8       2250.91       2238.68       119.53 o                         
  -5   3   8        651.29        623.98        85.72 o                         
  -4   3   8         13.28        -23.16        33.31 o                         
  -3   3   8       2364.46       2265.86       116.89 o                         
  -2   3   8      14226.90      15048.55       364.50 o                         
  -1   3   8       6304.39       6784.28       267.01 o                         
   0   3   8      10377.20      10643.82       311.26 o                         
   1   3   8      49269.53      50656.22       808.44 o                         
   2   3   8       7645.30       8045.94       260.49 o                         
   3   3   8      41597.84      41744.95       630.97 o                         
   4   3   8      71134.99      71238.47      1057.99 o                         
   5   3   8       3287.25       3595.45       162.84 o                         
   6   3   8      35073.46      35252.30       631.11 o                         
   7   3   8      40359.67      40291.13       811.34 o                         
   8   3   8        590.57        437.16        59.60 o                         
   9   3   8      16888.14      16782.29       423.49 o                         
  10   3   8      11702.58      11643.32       273.84 o                         
  11   3   8         98.43         85.05        32.00 o                         
  12   3   8       1323.91       1229.68       145.55 o                         
  13   3   8        576.66        459.90        66.24 o                         
  14   3   8         23.90        -47.66        47.66 o                         
 -12   4   8       4875.37       5314.14       243.48 o                         
 -11   4   8       4128.95       3972.50       206.16 o                         
 -10   4   8       4879.10       4975.79       326.51 o                         
  -9   4   8      12429.01      12634.69       311.40 o                         
  -8   4   8        866.67        783.62       131.66 o                         
  -7   4   8       2517.53       2767.31       171.81 o                         
  -6   4   8      13957.34      14422.58       400.09 o                         
  -5   4   8       2433.45       2551.96       142.59 o                         
  -4   4   8       4462.99       4770.20       189.01 o                         
  -3   4   8       8130.19       8136.80       244.51 o                         
  -2   4   8         30.61         36.00        52.25 o                         
  -1   4   8         17.41         35.43        55.07 o                         
   0   4   8       3396.09       3318.97       215.38 o                         
   1   4   8        770.26        451.33        71.20 o                         
   2   4   8        154.88        136.03        51.41 o                         
   3   4   8        302.19        113.55        47.58 o                         
   4   4   8        222.66        175.50        61.52 o                         
   5   4   8        429.59        219.79        56.71 o                         
   6   4   8        960.21        531.80        79.96 o                         
   7   4   8        286.11        130.22        57.07 o                         
   8   4   8        802.19        416.79        78.06 o                         
   9   4   8        607.99        347.08        71.20 o                         
  10   4   8        814.51        649.76       106.03 o                         
  11   4   8       2429.91       2117.43       240.70 o                         
  12   4   8        674.45        306.33        78.06 o                         
  -8   5   8       8561.49       8673.21       344.67 o                         
  -7   5   8       4523.37       4345.36       305.73 o                         
  -6   5   8       2376.59       2322.57       237.53 o                         
  -5   5   8       9206.49       9382.83       375.32 o                         
  -4   5   8         38.16        -57.23        60.21 o                         
  -3   5   8       2766.93       2628.17       207.29 o                         
  -2   5   8       2101.53       2053.39       173.32 o                         
  -1   5   8        912.25        868.66       116.21 o                         
   0   5   8       1040.75        610.32        82.19 o                         
   1   5   8          6.19        -64.39        75.15 o                         
   2   5   8        855.46        637.99       109.99 o                         
   3   5   8          0.91        -54.57        63.17 o                         
   4   5   8        801.38        884.95       339.69 o                         
   5   5   8         79.84        -86.28       128.69 o                         
   6   5   8        474.10        430.60       170.30 o                         
   7   5   8         15.39       -137.91       137.91 o                         
 -17   1   9        257.43        127.91       101.13 o                         
 -16   1   9        678.94        318.28        78.66 o                         
 -15   1   9       4708.32       4571.75       186.46 o                         
 -14   1   9      11831.14      12204.43       327.91 o                         
 -13   1   9       4112.11       4336.53       218.08 o                         
 -12   1   9      31126.52      30959.10       654.74 o                         
 -11   1   9       2076.87       2077.14       114.50 o                         
 -10   1   9       8858.90       9048.14       235.14 o                         
  -9   1   9      23410.15      23299.02       444.28 o                         
  -8   1   9       6794.57       7162.08       212.35 o                         
  -7   1   9      12909.63      12969.65       270.68 o                         
  -6   1   9       4344.61       4216.05       135.21 o                         
  -5   1   9       1557.91       1730.18        87.99 o                         
  -4   1   9       3427.31       3657.23       153.54 o                         
  -3   1   9       2476.58       2177.24       100.65 o                         
  -2   1   9         32.85         38.57        20.39 o                         
  -1   1   9      18019.56      17251.87       374.48 o                         
   0   1   9      33110.66      31924.95       688.49 o                         
   1   1   9        511.94        744.00        81.33 o                         
   2   1   9      64012.30      63113.12      1007.81 o                         
   3   1   9      19587.16      19342.06       400.82 o                         
   4   1   9       4900.66       4987.25       131.72 o                         
   5   1   9      37325.17      37686.57       461.63 o                         
   6   1   9      18307.54      18158.47       279.56 o                         
   7   1   9       1226.64       1084.95        74.54 o                         
   8   1   9       7901.06       8086.90       195.77 o                         
   9   1   9       2986.04       3129.77       133.26 o                         
  10   1   9         63.60         42.55        24.65 o                         
  11   1   9       1403.85       1299.26       104.93 o                         
  12   1   9        932.90        971.70       112.21 o                         
  13   1   9       1404.83       1328.30       111.19 o                         
  14   1   9      18549.62      18786.55       451.47 o                         
  15   1   9       6080.17       6275.32       239.59 o                         
  16   1   9       4962.86       5291.74       278.55 o                         
  17   1   9       8781.04       8180.54       581.46 o                         
 -16   2   9        225.10        122.87       134.46 o                         
 -15   2   9       5579.76       5709.01       241.95 o                         
 -14   2   9       1954.15       2121.22       159.32 o                         
 -13   2   9          4.53         14.43        44.20 o                         
 -12   2   9       1740.88       1922.45       165.61 o                         
 -11   2   9       1255.68       1251.02       128.95 o                         
 -10   2   9       5877.53       5816.28       215.68 o                         
  -9   2   9       2560.92       2541.49       164.63 o                         
  -8   2   9         50.91         67.41        30.25 o                         
  -7   2   9       4706.31       4875.66       163.90 o                         
  -6   2   9      11414.27      10972.58       247.97 o                         
  -5   2   9          1.32         -6.66        18.14 o                         
  -4   2   9      27081.01      28289.33       473.11 o                         
  -3   2   9      35900.12      37117.62       579.16 o                         
  -2   2   9        787.60        815.10        73.23 o                         
  -1   2   9        888.83        845.36        99.00 o                         
   0   2   9      13646.65      14011.33       393.17 o                         
   1   2   9        427.77        438.08        56.02 o                         
   2   2   9         41.86         59.83        21.84 o                         
   3   2   9         31.09          8.88        19.01 o                         
   4   2   9       3921.07       3805.22       149.64 o                         
   5   2   9      15298.87      15307.85       359.79 o                         
   6   2   9       4964.18       4785.06       174.53 o                         
   7   2   9       4919.80       4890.70       170.92 o                         
   8   2   9      17187.26      17036.03       304.70 o                         
   9   2   9       9619.18       9801.43       217.51 o                         
  10   2   9       2324.94       2463.97       113.36 o                         
  11   2   9      13961.62      13818.65       336.41 o                         
  12   2   9       4192.49       4224.47       204.52 o                         
  13   2   9        219.46        259.07        54.98 o                         
  14   2   9       3125.20       3290.61       151.56 o                         
  15   2   9        777.34        426.38        80.45 o                         
  16   2   9         11.40        -62.87        62.87 o                         
 -15   3   9       1040.06        673.24       212.41 o                         
 -14   3   9       2051.74       1950.36       224.25 o                         
 -13   3   9        307.43        226.03        60.88 o                         
 -12   3   9       3341.64       3018.98       176.08 o                         
 -11   3   9        818.07        660.02        76.53 o                         
 -10   3   9       1035.70       1066.67       105.91 o                         
  -9   3   9       3071.21       3218.68       158.67 o                         
  -8   3   9        659.08        640.33        72.88 o                         
  -7   3   9       5037.44       5568.32       176.33 o                         
  -6   3   9          5.28          7.89        28.83 o                         
  -5   3   9      17580.38      18459.02       385.17 o                         
  -4   3   9       1307.52       1399.38        93.02 o                         
  -3   3   9        353.10        365.76        60.71 o                         
  -2   3   9      11677.27      12417.33       332.37 o                         
  -1   3   9        378.43        248.69        72.32 o                         
   0   3   9      12470.18      12596.30       379.48 o                         
   1   3   9       2700.51       2725.57       153.84 o                         
   2   3   9       5714.73       5846.27       194.20 o                         
   3   3   9       1832.19       1831.15       109.41 o                         
   4   3   9         31.49          2.32        28.29 o                         
   5   3   9       1419.78       1408.71       107.24 o                         
   6   3   9       1030.03       1182.68       107.16 o                         
   7   3   9       3674.86       3561.37       189.99 o                         
   8   3   9       2636.60       2712.27       148.29 o                         
   9   3   9        338.08        247.65        53.73 o                         
  10   3   9         13.90         25.63        28.42 o                         
  11   3   9        306.01        348.38       124.33 o                         
  12   3   9          7.59        -35.08        35.08 o                         
  13   3   9        807.02        513.05        74.05 o                         
  14   3   9         67.12         32.53        53.22 o                         
 -12   4   9         31.89        -60.24        60.24 o                         
 -11   4   9       1402.04        988.62       108.94 o                         
 -10   4   9         56.24         15.46        42.73 o                         
  -9   4   9       6324.27       6715.40       248.62 o                         
  -8   4   9       1554.79       1508.44       116.39 o                         
  -7   4   9       7304.27       7543.17       296.15 o                         
  -6   4   9      23714.04      25352.27       492.66 o                         
  -5   4   9       2466.06       2224.90       150.90 o                         
  -4   4   9      13954.32      14260.18       367.34 o                         
  -3   4   9      11210.34      11849.17       324.53 o                         
  -2   4   9          1.36         14.63        33.92 o                         
  -1   4   9      15997.44      16012.20       493.54 o                         
   0   4   9      11328.03      11145.41       371.39 o                         
   1   4   9          3.73        -24.66        49.14 o                         
   2   4   9        892.30        779.60       108.60 o                         
   3   4   9        207.34        139.07        51.31 o                         
   4   4   9        768.86        389.77       127.01 o                         
   5   4   9         44.65        -14.02        48.47 o                         
   6   4   9       4222.95       4609.88       279.40 o                         
   7   4   9          5.87        -45.77        45.77 o                         
   8   4   9       8256.24       8721.45       318.44 o                         
   9   4   9       7164.50       7675.86       294.08 o                         
  10   4   9        129.81         68.26        77.78 o                         
  11   4   9       6767.24       6720.15       347.25 o                         
  12   4   9       2265.37       1048.08       324.08 o                         
  -7   5   9        152.60        104.36       135.35 o                         
  -6   5   9       1295.95        945.23       185.75 o                         
  -5   5   9        673.07        827.75       171.57 o                         
  -4   5   9         37.87        -73.98        76.28 o                         
  -3   5   9        105.01        -42.57        90.57 o                         
  -2   5   9         30.79        -48.88        72.65 o                         
  -1   5   9       1354.18       1132.73       144.35 o                         
   0   5   9        224.61        -40.09       109.13 o                         
   1   5   9          0.54         -0.17        87.97 o                         
   2   5   9        856.92        787.40       145.33 o                         
   3   5   9       8560.58       8194.32       521.93 o                         
   4   5   9       1012.05        695.00       290.53 o                         
   5   5   9         45.52        165.76       149.59 o                         
   6   5   9       1422.92       1111.14       253.91 o                         
   7   5   9       2731.77       2899.61       645.86 o                         
 -17   0  10       2310.43       2233.84       420.61 o                         
 -16   0  10       6084.98       5864.90       579.20 o                         
 -14   0  10       7878.97       8036.92       627.47 o                         
 -13   0  10       1264.84       1184.81       222.83 o                         
 -12   0  10       8071.05       8436.69       426.62 o                         
 -11   0  10      17169.43      16491.81       527.17 o                         
 -10   0  10      14004.95      13323.31       446.73 o                         
  -9   0  10      15462.80      15263.59       914.67 o                         
  -8   0  10      71532.45      67808.05      2365.48 o                         
  -7   0  10      11891.34      12509.82       708.69 o                         
  -6   0  10      21620.68      20709.54       525.60 o                         
  -5   0  10      98099.80      95891.61      2449.18 o                         
  -4   0  10      17373.16      16775.76       489.42 o                         
  -3   0  10      56179.86      53217.93      1151.40 o                         
  -2   0  10      30105.78      29775.10      1010.70 o                         
  -1   0  10      13196.94      13274.61       462.66 o                         
   0   0  10       6892.02       6320.55       187.39 o                         
   1   0  10       9430.32       9535.56       239.41 o                         
   2   0  10      44790.15      46354.37       728.13 o                         
   3   0  10       2898.64       2820.33       117.45 o                         
   4   0  10      68487.58      67487.21      1022.44 o                         
   5   0  10      64176.32      64579.46       899.15 o                         
   6   0  10      16997.76      17269.83       358.53 o                         
   7   0  10      82867.16      83344.00      1061.59 o                         
   8   0  10      42976.64      45001.20       733.37 o                         
   9   0  10       1496.35       1430.99       123.01 o                         
  10   0  10      77425.82      79778.71      1176.76 o                         
  11   0  10      20172.80      21287.47       522.67 o                         
  12   0  10       4839.95       5235.67       254.68 o                         
  13   0  10      11305.60      11658.52       389.70 o                         
  14   0  10       5392.18       5525.01       271.08 o                         
  15   0  10         75.07        -42.97        42.97 o                         
  16   0  10       1443.41       1412.95       282.92 o                         
  17   0  10        924.49         -0.26       189.62 o                         
 -17   1  10        117.98        172.74        82.74 o                         
 -16   1  10         51.26         16.68        69.96 o                         
 -15   1  10        516.36        248.43        65.94 o                         
 -14   1  10        721.57        507.70        84.08 o                         
 -13   1  10         97.19         18.40        47.23 o                         
 -12   1  10        234.65         90.58        43.96 o                         
 -11   1  10          3.56          7.99        22.42 o                         
 -10   1  10        450.68        367.92        49.36 o                         
  -9   1  10          5.99         53.58        32.72 o                         
  -8   1  10       6420.96       6281.17       186.08 o                         
  -7   1  10       4188.35       4192.16       141.55 o                         
  -6   1  10       6938.26       6956.98       195.20 o                         
  -5   1  10      20795.42      19883.16       355.21 o                         
  -4   1  10      10620.48       9807.55       254.08 o                         
  -3   1  10      12924.43      12517.01       284.23 o                         
  -2   1  10      49668.61      47603.62       602.89 o                         
  -1   1  10       9032.40       8838.73       238.74 o                         
   0   1  10      14540.19      13942.54       314.14 o                         
   1   1  10      74885.34      73954.57      1209.71 o                         
   2   1  10      16828.37      16727.37       278.06 o                         
   3   1  10       6789.95       6298.80       168.46 o                         
   4   1  10      49700.18      49665.44       594.56 o                         
   5   1  10        238.00        182.16        30.86 o                         
   6   1  10      16386.49      16531.35       313.25 o                         
   7   1  10      13151.03      13029.76       253.57 o                         
   8   1  10        230.57        194.00        41.81 o                         
   9   1  10       1954.58       2136.19        98.89 o                         
  10   1  10          5.71        -12.40        24.89 o                         
  11   1  10       4066.52       4124.20       153.15 o                         
  12   1  10         82.04         86.90        29.33 o                         
  13   1  10        572.56        387.44        61.75 o                         
  14   1  10       1809.54       2039.21       142.48 o                         
  15   1  10        862.20        767.49        98.35 o                         
  16   1  10       1576.93       2008.99       223.54 o                         
 -16   2  10       1388.66        950.84       158.39 o                         
 -15   2  10       6944.57       7156.38       290.61 o                         
 -14   2  10       3440.60       3519.74       202.59 o                         
 -13   2  10        910.39        775.38       197.33 o                         
 -12   2  10       9893.23      10200.41       290.01 o                         
 -11   2  10        216.37        169.04        46.53 o                         
 -10   2  10      15691.60      15548.75       373.73 o                         
  -9   2  10      13168.74      13564.02       339.49 o                         
  -8   2  10       9783.54       9632.45       250.89 o                         
  -7   2  10      20150.15      20457.02       401.32 o                         
  -6   2  10       4684.36       4667.53       156.14 o                         
  -5   2  10       6272.74       6437.93       178.39 o                         
  -4   2  10      30026.16      29755.65       536.95 o                         
  -3   2  10       5842.77       6203.27       203.92 o                         
  -2   2  10      15648.61      16119.69       549.31 o                         
  -1   2  10       1351.05       1190.43        85.52 o                         
   0   2  10       8052.80       8015.00       294.04 o                         
   1   2  10       1232.08       1275.60        93.93 o                         
   2   2  10       8375.88       8042.11       219.92 o                         
   3   2  10        970.76        790.43        96.47 o                         
   4   2  10       4923.10       4829.25       174.56 o                         
   5   2  10         46.91         -1.02        24.44 o                         
   6   2  10      20541.73      20066.19       494.88 o                         
   7   2  10       2684.24       2629.50       134.27 o                         
   8   2  10       3243.62       3082.78       128.52 o                         
   9   2  10       7302.69       7092.76       191.62 o                         
  10   2  10       1284.56       1408.81        91.44 o                         
  11   2  10      11714.51      11172.75       308.34 o                         
  12   2  10       6042.91       5855.93       237.62 o                         
  13   2  10       2189.54       2512.91       142.29 o                         
  14   2  10       3768.27       3501.10       229.10 o                         
  15   2  10        449.82        317.18        78.55 o                         
  16   2  10       4172.16       4221.65       296.23 o                         
 -15   3  10        546.33         87.34       241.34 o                         
 -14   3  10       9369.29       9397.35       360.02 o                         
 -13   3  10      20594.10      21923.98       564.45 o                         
 -12   3  10        109.60         64.66        48.93 o                         
 -11   3  10      18629.76      18698.70       418.56 o                         
 -10   3  10      21605.22      21926.56       478.50 o                         
  -9   3  10         96.32         -6.38        34.17 o                         
  -8   3  10      11542.13      12021.32       298.00 o                         
  -7   3  10       7450.35       7325.67       218.24 o                         
  -6   3  10         15.49         16.47        30.94 o                         
  -5   3  10       3828.71       3660.58       161.93 o                         
  -4   3  10        547.95        470.12        57.40 o                         
  -3   3  10         33.48         -7.78        30.15 o                         
  -2   3  10       1962.47       1882.48       113.90 o                         
  -1   3  10        962.23        902.14       129.35 o                         
   0   3  10        330.95        226.44        46.72 o                         
   1   3  10       4679.78       4625.01       183.57 o                         
   2   3  10       5625.14       5681.10       206.78 o                         
   3   3  10         65.16         18.68        29.27 o                         
   4   3  10        721.72        568.56        83.41 o                         
   5   3  10       1162.16       1167.32       102.42 o                         
   6   3  10       4754.72       4658.94       204.45 o                         
   7   3  10       1552.53       1389.63       126.98 o                         
   8   3  10        318.82        320.64       104.33 o                         
   9   3  10      10185.05      10400.65       338.39 o                         
  10   3  10       8252.12       8217.19       242.57 o                         
  11   3  10        323.05        271.91        51.17 o                         
  12   3  10      17448.08      17525.54       406.85 o                         
  13   3  10      17464.21      17282.20       426.77 o                         
  14   3  10        251.76         77.06        62.80 o                         
 -12   4  10         91.21        -88.33        88.33 o                         
 -11   4  10        195.70        124.68        58.79 o                         
 -10   4  10         81.49         55.17        52.88 o                         
  -9   4  10        191.63        197.58        53.73 o                         
  -8   4  10       1400.98       1150.40       133.54 o                         
  -7   4  10       1585.46       1763.35       121.38 o                         
  -6   4  10       1875.56       1882.21       141.91 o                         
  -5   4  10         34.68        -27.20        35.82 o                         
  -4   4  10       4836.49       5005.73       211.81 o                         
  -3   4  10      11738.30      12723.38       343.59 o                         
  -2   4  10        647.14        716.07        90.85 o                         
  -1   4  10      11769.42      12200.11       396.74 o                         
   0   4  10       9542.14      10089.89       362.04 o                         
   1   4  10        618.17        512.27        78.95 o                         
   2   4  10      12044.63      12446.60       407.21 o                         
   3   4  10       8454.08       9095.47       346.10 o                         
   4   4  10        186.62         71.63        55.75 o                         
   5   4  10       9004.44       9334.69       369.31 o                         
   6   4  10        605.19        547.98        74.99 o                         
   7   4  10        660.94        440.06        69.56 o                         
   8   4  10       1520.47       1223.01       151.67 o                         
   9   4  10         41.37          8.83        51.69 o                         
  10   4  10        895.21        729.11       113.14 o                         
  11   4  10        252.10        181.51        96.29 o                         
  -7   5  10       2603.34       2616.19       254.47 o                         
  -6   5  10        513.32        291.10        87.30 o                         
  -5   5  10       3102.42       2728.29       250.72 o                         
  -4   5  10       6162.90       6575.24       398.76 o                         
  -3   5  10         78.19         47.32        82.18 o                         
  -2   5  10      14446.18      14721.10       519.65 o                         
  -1   5  10       6606.84       6630.84       422.62 o                         
   0   5  10       3532.37       3827.91       344.64 o                         
   1   5  10      18752.18      20312.04       993.28 o                         
   2   5  10       1922.08       1471.13       309.37 o                         
   3   5  10       8284.29       8314.65       696.31 o                         
   4   5  10      12891.43      12315.36       707.72 o                         
   5   5  10          2.57        -97.72       117.30 o                         
   6   5  10       7703.78       8374.04       622.90 o                         
 -17   1  11       5162.32       6028.09       641.26 o                         
 -16   1  11       1410.56       1341.27       174.95 o                         
 -15   1  11      14065.88      14314.60       436.63 o                         
 -14   1  11       6821.55       6613.42       297.42 o                         
 -13   1  11       3030.41       3289.75       208.03 o                         
 -12   1  11      25153.91      25433.83       523.36 o                         
 -11   1  11        251.32        155.88        38.00 o                         
 -10   1  11       1060.20       1137.93        85.93 o                         
  -9   1  11         73.23         74.61        25.06 o                         
  -8   1  11         87.00        103.27        28.52 o                         
  -7   1  11         10.55         55.63        27.71 o                         
  -6   1  11       9861.19       9123.64       231.24 o                         
  -5   1  11      10506.89      10258.83       254.38 o                         
  -4   1  11      16133.14      15674.66       348.07 o                         
  -3   1  11      54641.25      53297.50      1081.18 o                         
  -2   1  11       3462.32       3208.71       105.86 o                         
  -1   1  11      16614.48      16737.70       371.27 o                         
   0   1  11      83811.42      83249.39      1225.35 o                         
   1   1  11       4054.68       3903.92       136.79 o                         
   2   1  11      19129.59      18893.23       311.95 o                         
   3   1  11      12389.97      12279.36       231.60 o                         
   4   1  11        154.21         98.71        24.18 o                         
   5   1  11        833.30        807.93        61.38 o                         
   6   1  11         21.50         44.81        20.30 o                         
   7   1  11        163.66        139.06        32.17 o                         
   8   1  11       7191.08       7116.82       207.40 o                         
   9   1  11      15350.14      15217.07       292.44 o                         
  10   1  11       1213.40       1080.76        95.59 o                         
  11   1  11      21232.53      21199.03       424.43 o                         
  12   1  11       9060.77       9060.64       255.62 o                         
  13   1  11        177.29        116.08        42.84 o                         
  14   1  11      13690.44      13491.18       374.83 o                         
  15   1  11       5184.92       5092.74       256.85 o                         
  16   1  11       1067.21        671.33       104.97 o                         
 -16   2  11        487.65        437.93       197.66 o                         
 -15   2  11        397.48        455.09        91.02 o                         
 -14   2  11        166.85        181.06        56.38 o                         
 -13   2  11        959.52       1300.14       157.88 o                         
 -12   2  11       6449.81       6816.38       275.78 o                         
 -11   2  11       4188.80       4170.53       182.79 o                         
 -10   2  11       2981.52       3041.59       151.79 o                         
  -9   2  11      21376.38      22593.32       465.80 o                         
  -8   2  11       6174.41       6316.03       202.23 o                         
  -7   2  11       5761.55       6089.06       190.99 o                         
  -6   2  11      19874.12      20171.90       368.01 o                         
  -5   2  11       6086.29       5958.62       178.14 o                         
  -4   2  11       2269.38       2321.91       133.65 o                         
  -3   2  11       4084.14       4188.38       214.45 o                         
  -2   2  11        149.50        149.71        36.12 o                         
  -1   2  11        651.10        735.61        96.23 o                         
   0   2  11        916.49        789.00       104.50 o                         
   1   2  11         66.61         14.30        30.52 o                         
   2   2  11       9427.61       9635.18       250.93 o                         
   3   2  11      12869.06      13266.92       309.44 o                         
   4   2  11       3211.20       3337.48       147.57 o                         
   5   2  11      11916.67      11757.31       292.36 o                         
   6   2  11      10930.56      10859.42       307.99 o                         
   7   2  11       2334.02       2147.69       138.21 o                         
   8   2  11       8397.71       8637.97       223.60 o                         
   9   2  11       7123.57       7330.73       214.19 o                         
  10   2  11       3213.96       3102.28       142.63 o                         
  11   2  11        868.45        684.49        92.27 o                         
  12   2  11       1403.56       1225.00       111.47 o                         
  13   2  11        847.34        790.54        78.19 o                         
  14   2  11       1991.97       1550.90       133.32 o                         
  15   2  11        106.01        -13.64        82.99 o                         
 -14   3  11        648.04        386.00        84.56 o                         
 -13   3  11        177.97        136.71        72.25 o                         
 -12   3  11       1880.61       1827.71       164.86 o                         
 -11   3  11        376.78        212.56        55.95 o                         
 -10   3  11        173.19        107.66        43.11 o                         
  -9   3  11         14.92         18.69        35.23 o                         
  -8   3  11        242.68        274.96        49.75 o                         
  -7   3  11       1488.27       1569.05       119.30 o                         
  -6   3  11        234.61        280.42        77.00 o                         
  -5   3  11       3466.65       3851.82       161.47 o                         
  -4   3  11       7986.47       8166.60       229.38 o                         
  -3   3  11       1479.40       1425.77       104.33 o                         
  -2   3  11         13.88         26.81        30.19 o                         
  -1   3  11       2390.60       2320.55       178.75 o                         
   0   3  11        470.60        334.36        59.79 o                         
   1   3  11       4022.57       3951.33       176.16 o                         
   2   3  11      13389.39      13659.67       411.81 o                         
   3   3  11        633.92        485.53        60.69 o                         
   4   3  11       3183.91       3016.81       153.20 o                         
   5   3  11         16.58         16.40        31.08 o                         
   6   3  11        239.74        199.48        55.60 o                         
   7   3  11       6715.42       7255.64       378.40 o                         
   8   3  11         24.19        -29.69        54.22 o                         
   9   3  11       3961.77       4267.61       214.41 o                         
  10   3  11        566.08        340.67        96.75 o                         
  11   3  11       3189.68       3354.30       188.45 o                         
  12   3  11        322.85        247.03        58.03 o                         
  13   3  11         12.79        -47.89        47.89 o                         
  14   3  11       4585.06       4222.67       307.83 o                         
 -11   4  11       1762.42       2217.47       214.52 o                         
 -10   4  11       1006.97        780.47       114.00 o                         
  -9   4  11       7503.40       7958.01       293.76 o                         
  -8   4  11       1063.45       1047.39       132.89 o                         
  -7   4  11       1906.00       1890.16       130.92 o                         
  -6   4  11       6556.38       6500.13       237.56 o                         
  -5   4  11        517.22        287.03        55.60 o                         
  -4   4  11        573.37        663.98        98.85 o                         
  -3   4  11        373.27        281.74        86.03 o                         
  -2   4  11         88.72         94.00        41.63 o                         
  -1   4  11        177.35         30.46        49.14 o                         
   0   4  11       3070.05       3378.74       195.15 o                         
   1   4  11        297.22        112.91        82.03 o                         
   2   4  11       3991.08       4084.74       241.33 o                         
   3   4  11      14478.85      14536.21       456.61 o                         
   4   4  11        505.80        548.83       231.61 o                         
   5   4  11      14922.62      15390.30       482.86 o                         
   6   4  11      13864.24      15155.34       413.35 o                         
   7   4  11        861.45        587.02        93.79 o                         
   8   4  11      11593.62      11881.91       410.19 o                         
   9   4  11       1348.09       1133.29       151.39 o                         
  10   4  11       1850.60       1869.74       218.11 o                         
  11   4  11       2972.49       3470.86       335.11 o                         
  -6   5  11         54.97          6.88       106.82 o                         
  -5   5  11       2768.80       2340.06       331.66 o                         
  -4   5  11       1358.30       1212.81       285.57 o                         
  -3   5  11       1478.95       1446.16       246.09 o                         
  -2   5  11        155.73        240.55       192.75 o                         
  -1   5  11       2014.74       2467.44       259.39 o                         
   0   5  11         90.01        161.39       112.00 o                         
   1   5  11          0.62        -44.65       102.96 o                         
   2   5  11        321.60        136.30       115.23 o                         
   3   5  11        655.23        350.49       185.02 o                         
   4   5  11        866.23       1332.86       381.54 o                         
   5   5  11         95.21         81.25        98.95 o                         
   6   5  11        233.55        119.52       324.08 o                         
 -17   0  12       1547.65       1234.03       319.48 o                         
 -16   0  12       3014.32       2739.50       427.51 o                         
 -15   0  12      14778.88      14061.84       456.99 o                         
 -14   0  12         32.75         36.13        47.63 o                         
 -13   0  12      16024.39      16158.65       940.06 o                         
 -12   0  12       3098.41       3326.72       607.82 o                         
 -11   0  12       3370.06       3166.62       226.28 o                         
 -10   0  12      88622.94      86982.55      1982.65 o                         
  -9   0  12      27208.16      26635.70       684.49 o                         
  -8   0  12      19677.08      18804.71       565.72 o                         
  -7   0  12      15916.80      13899.54       638.67 o                         
  -6   0  12       5371.87       5098.21       272.68 o                         
  -5   0  12       5006.88       5166.51       260.82 o                         
  -4   0  12      34368.21      33070.45       823.58 o                         
  -3   0  12      11464.31      10531.28       656.09 o                         
  -2   0  12       7801.60       7444.96       339.02 o                         
  -1   0  12       1475.50       1485.33       108.29 o                         
   0   0  12      20295.36      19718.49       620.20 o                         
   1   0  12      30258.74      29715.86       869.50 o                         
   2   0  12       4617.53       4805.02       175.16 o                         
   3   0  12      21386.13      21687.10       407.00 o                         
   4   0  12      37522.75      38379.59       813.39 o                         
   5   0  12      10810.75      11164.11       276.80 o                         
   6   0  12      17307.60      17030.47       430.97 o                         
   7   0  12       2540.89       2578.81       132.55 o                         
   8   0  12       4669.91       4631.07       174.64 o                         
   9   0  12       3239.93       3234.43       162.15 o                         
  10   0  12         18.25         14.25        30.55 o                         
  11   0  12       1535.38       1249.02       126.73 o                         
  12   0  12        323.61        223.99        59.31 o                         
  13   0  12      38365.25      39265.33       825.29 o                         
  14   0  12       6688.87       6914.46       286.78 o                         
  15   0  12      10177.39       9821.96       377.49 o                         
  16   0  12      21425.01      21341.64       669.57 o                         
 -17   1  12       2715.79       2600.44       349.36 o                         
 -16   1  12       7716.48       7624.89       420.80 o                         
 -15   1  12        264.47         83.43        53.88 o                         
 -14   1  12       5402.10       5336.44       243.23 o                         
 -13   1  12       9505.22       9398.73       378.97 o                         
 -12   1  12        909.71        744.03       143.98 o                         
 -11   1  12       2075.84       1914.35       131.28 o                         
 -10   1  12       5050.44       5107.17       181.28 o                         
  -9   1  12        117.10        105.12        30.23 o                         
  -8   1  12        977.82        892.43        75.10 o                         
  -7   1  12       2331.45       2443.47       120.02 o                         
  -6   1  12       1337.10       1311.25        96.24 o                         
  -5   1  12       2111.44       1958.22       109.15 o                         
  -4   1  12         64.32         60.56        24.09 o                         
  -3   1  12       8577.37       8367.31       195.24 o                         
  -2   1  12        262.55        189.10        29.47 o                         
  -1   1  12       1726.20       1677.96       145.97 o                         
   0   1  12      16168.25      15656.25       366.40 o                         
   1   1  12       2025.88       1918.93        95.66 o                         
   2   1  12         23.69         25.01        20.23 o                         
   3   1  12      15790.40      15650.37       306.18 o                         
   4   1  12      10624.81      10763.06       227.32 o                         
   5   1  12        294.26        256.54        46.37 o                         
   6   1  12      23933.04      24410.30       413.32 o                         
   7   1  12      28746.83      29581.56       460.35 o                         
   8   1  12         20.65         46.65        27.89 o                         
   9   1  12      20790.45      20642.09       392.00 o                         
  10   1  12       6816.56       6911.72       195.09 o                         
  11   1  12       1057.07       1016.28       104.76 o                         
  12   1  12      11937.68      11988.94       303.29 o                         
  13   1  12       9729.14       9363.31       330.83 o                         
  14   1  12        480.18        351.67        60.92 o                         
  15   1  12       1642.19       1277.80       201.64 o                         
  16   1  12        386.30        317.37        78.76 o                         
 -16   2  12        584.40        630.79       178.47 o                         
 -15   2  12        233.60         79.98        70.79 o                         
 -14   2  12       9532.23       9614.46       371.21 o                         
 -13   2  12       3385.58       3616.91       310.87 o                         
 -12   2  12        442.61        305.64        72.46 o                         
 -11   2  12       8549.82       8573.95       265.41 o                         
 -10   2  12       3448.10       3739.12       166.73 o                         
  -9   2  12       5142.51       5443.74       212.04 o                         
  -8   2  12      21556.02      21438.89       407.22 o                         
  -7   2  12          0.36        -22.09        22.09 o                         
  -6   2  12      10109.79      10200.25       254.42 o                         
  -5   2  12       2368.85       2398.08       110.23 o                         
  -4   2  12       6074.23       5952.56       195.17 o                         
  -3   2  12      20003.98      20973.99       448.51 o                         
  -2   2  12          2.92          8.18        31.59 o                         
  -1   2  12      41693.59      41479.11       690.73 o                         
   0   2  12       8119.32       8332.84       314.64 o                         
   1   2  12      32934.84      32423.31       745.72 o                         
   2   2  12      40337.70      41693.58       742.05 o                         
   3   2  12       3211.48       3236.94       149.42 o                         
   4   2  12      40136.40      38994.62       796.62 o                         
   5   2  12      32163.92      32410.83       780.02 o                         
   6   2  12       4078.02       4105.50       175.79 o                         
   7   2  12      27724.23      29078.77       608.88 o                         
   8   2  12       6246.85       6362.03       260.69 o                         
   9   2  12        282.35        208.16        37.60 o                         
  10   2  12       9158.37       9224.06       267.08 o                         
  11   2  12       1254.70       1255.57       116.51 o                         
  12   2  12         61.48        -11.58        36.88 o                         
  13   2  12        160.05         39.62        40.82 o                         
  14   2  12        142.59         39.42        53.27 o                         
  15   2  12       1272.41        920.53       113.44 o                         
 -14   3  12         10.79         25.05        91.65 o                         
 -13   3  12        165.46        -62.70        62.70 o                         
 -12   3  12        286.06        161.26        59.40 o                         
 -11   3  12       2151.57       1968.36       153.91 o                         
 -10   3  12       4202.09       4394.73       219.36 o                         
  -9   3  12          0.21         44.43        40.29 o                         
  -8   3  12      15197.24      15596.96       378.26 o                         
  -7   3  12      26066.17      26998.31       532.22 o                         
  -6   3  12       1453.50       1678.06       121.26 o                         
  -5   3  12      49462.68      50466.64       786.57 o                         
  -4   3  12      31951.68      33473.59       546.23 o                         
  -3   3  12         88.61        109.32        36.74 o                         
  -2   3  12      61366.15      64276.18       914.99 o                         
  -1   3  12      18727.53      19178.03       553.20 o                         
   0   3  12       4890.59       5069.14       261.56 o                         
   1   3  12      17119.74      16991.02       410.39 o                         
   2   3  12       5903.89       5844.46       224.26 o                         
   3   3  12       2689.86       2645.24       144.49 o                         
   4   3  12       3936.17       4020.54       192.66 o                         
   5   3  12       1510.94       1499.41       131.29 o                         
   6   3  12        978.45        906.17       110.70 o                         
   7   3  12       2510.95       2627.46       177.65 o                         
   8   3  12       6339.64       6414.50       288.20 o                         
   9   3  12        726.52        538.33        87.97 o                         
  10   3  12       9058.79       9336.39       265.47 o                         
  11   3  12       9576.70       9711.54       286.02 o                         
  12   3  12        242.34         67.27        63.12 o                         
  13   3  12       3535.71       3158.62       208.97 o                         
 -11   4  12       1205.42        964.49       218.53 o                         
 -10   4  12        451.08        338.81        81.46 o                         
  -9   4  12       1906.62       1715.16       172.19 o                         
  -8   4  12        292.23        253.46        77.59 o                         
  -7   4  12          1.66        -37.95        48.76 o                         
  -6   4  12        230.08        135.36        58.30 o                         
  -5   4  12        404.33        291.98        58.07 o                         
  -4   4  12       2481.47       2497.62       161.78 o                         
  -3   4  12        228.05        175.40        48.78 o                         
  -2   4  12       1300.67       1473.73       189.29 o                         
  -1   4  12        413.65        174.80        65.53 o                         
   0   4  12         64.66         -1.93        42.95 o                         
   1   4  12       2888.48       2927.74       208.10 o                         
   2   4  12       8115.67       7962.38       376.09 o                         
   3   4  12        973.15       1022.13       187.57 o                         
   4   4  12        899.62        642.46        97.77 o                         
   5   4  12       7044.44       7111.56       279.37 o                         
   6   4  12       3492.02       3459.50       201.80 o                         
   7   4  12       1770.02       1755.92       144.40 o                         
   8   4  12      12549.48      13111.50       542.64 o                         
   9   4  12       1532.85       1494.43       278.44 o                         
  10   4  12        164.25         95.38        83.56 o                         
  -5   5  12         91.24         18.04        74.67 o                         
  -4   5  12       1845.32       1459.29       171.78 o                         
  -3   5  12        114.00        -43.79        81.28 o                         
  -2   5  12        818.24        624.88       197.13 o                         
  -1   5  12        261.00        144.52        80.99 o                         
   0   5  12         59.67        -30.00       122.31 o                         
   1   5  12        100.36       -110.03       118.45 o                         
   2   5  12         89.15         75.49       102.31 o                         
   3   5  12         43.17       -105.30       105.30 o                         
   4   5  12       1854.05       1516.62       379.19 o                         
   5   5  12       1331.97        824.57       190.33 o                         
 -16   1  13          3.52        -74.17        92.18 o                         
 -15   1  13       1132.82       1385.59       159.19 o                         
 -14   1  13       1364.62       1268.40       125.30 o                         
 -13   1  13         73.51         77.28        56.45 o                         
 -12   1  13        300.56        260.20        64.59 o                         
 -11   1  13       3335.96       3474.61       236.49 o                         
 -10   1  13        176.33        127.04        34.86 o                         
  -9   1  13      18095.15      17564.55       417.14 o                         
  -8   1  13       8374.01       8558.65       247.61 o                         
  -7   1  13       2767.63       2705.32       131.09 o                         
  -6   1  13      39569.03      38772.02       608.71 o                         
  -5   1  13      26863.81      26451.89       563.91 o                         
  -4   1  13      10970.26      11105.95       294.45 o                         
  -3   1  13      26641.83      26111.72       414.82 o                         
  -2   1  13       1968.44       1779.24        83.05 o                         
  -1   1  13       4237.30       3892.61       171.74 o                         
   0   1  13       7856.20       8104.34       255.93 o                         
   1   1  13        189.39        130.87        29.79 o                         
   2   1  13        343.17        269.51        54.92 o                         
   3   1  13      12006.07      11868.89       243.00 o                         
   4   1  13       2910.33       2881.54       116.75 o                         
   5   1  13      14993.84      14790.79       299.12 o                         
   6   1  13      18199.85      18814.67       365.38 o                         
   7   1  13       6123.94       6257.67       192.93 o                         
   8   1  13      19328.02      19001.51       384.09 o                         
   9   1  13      24207.24      24211.62       465.01 o                         
  10   1  13          0.81        -25.19        25.19 o                         
  11   1  13      12618.70      13200.65       341.45 o                         
  12   1  13       6410.93       6165.65       223.47 o                         
  13   1  13        182.92         60.64        45.53 o                         
  14   1  13       1784.94       1619.47       151.60 o                         
  15   1  13        499.16        222.48        83.02 o                         
  16   1  13        353.51        108.98        76.03 o                         
 -15   2  13       5147.20       5068.85       345.78 o                         
 -14   2  13       2684.23       2275.13       184.62 o                         
 -13   2  13         40.36        -73.55        73.55 o                         
 -12   2  13       9684.42       9515.20       311.70 o                         
 -11   2  13       4241.50       4397.94       194.83 o                         
 -10   2  13         12.40        -11.40        45.16 o                         
  -9   2  13       8111.28       7852.29       317.28 o                         
  -8   2  13       3492.22       3503.70       150.04 o                         
  -7   2  13        711.43        637.16        76.92 o                         
  -6   2  13        265.89        327.80        54.74 o                         
  -5   2  13          4.59         -1.88        25.75 o                         
  -4   2  13       6226.28       6241.75       220.40 o                         
  -3   2  13       8061.10       8519.54       281.12 o                         
  -2   2  13        138.76        153.32        34.58 o                         
  -1   2  13      10401.14      10274.39       276.43 o                         
   0   2  13      33060.81      33263.99       729.53 o                         
   1   2  13       1747.38       1762.24       197.64 o                         
   2   2  13      12377.75      11675.05       332.13 o                         
   3   2  13      20186.00      19933.68       411.02 o                         
   4   2  13       3963.25       3927.83       170.07 o                         
   5   2  13       5144.03       4687.34       187.64 o                         
   6   2  13       7392.15       7156.04       234.32 o                         
   7   2  13        343.19        227.56        42.70 o                         
   8   2  13        310.33        193.60        44.21 o                         
   9   2  13        139.30         72.97        41.33 o                         
  10   2  13          0.66        -32.26        32.26 o                         
  11   2  13       4284.66       4179.34       198.08 o                         
  12   2  13       4925.48       4674.95       200.05 o                         
  13   2  13        486.99        362.09        57.92 o                         
  14   2  13       4888.21       4743.64       222.64 o                         
  15   2  13       6718.48       6346.91       476.48 o                         
 -14   3  13        132.63        -74.54        88.65 o                         
 -13   3  13       3257.45       3137.88       240.58 o                         
 -12   3  13       1991.07       1398.40       148.53 o                         
 -11   3  13       4662.30       4546.66       212.84 o                         
 -10   3  13       1654.13       2005.88       216.63 o                         
  -9   3  13       2485.23       2497.07       159.00 o                         
  -8   3  13       3653.04       3753.20       175.24 o                         
  -7   3  13       3516.59       3628.61       185.65 o                         
  -6   3  13        927.67        970.43       137.46 o                         
  -5   3  13        738.38        710.53        84.93 o                         
  -4   3  13       3649.51       3950.44       178.52 o                         
  -3   3  13       7444.06       7656.24       245.84 o                         
  -2   3  13        270.50        202.42        64.14 o                         
  -1   3  13        469.03        298.47        69.53 o                         
   0   3  13        594.83        346.73        64.08 o                         
   1   3  13       2540.14       2797.86       161.11 o                         
   2   3  13       7626.18       7917.21       280.29 o                         
   3   3  13         35.37        -38.70        38.70 o                         
   4   3  13        785.46        536.07        75.52 o                         
   5   3  13        229.12        121.37        55.46 o                         
   6   3  13         75.11        -24.34        36.53 o                         
   7   3  13       1210.30        986.51       170.09 o                         
   8   3  13          9.74        -11.52        37.76 o                         
   9   3  13        431.14        342.92        69.46 o                         
  10   3  13       1182.33        896.16       107.84 o                         
  11   3  13       3283.93       3359.24       173.99 o                         
  12   3  13        349.27        285.83       128.56 o                         
  13   3  13        201.71        180.87        95.92 o                         
 -11   4  13       7069.30       6631.48       329.02 o                         
 -10   4  13        877.13        542.44       172.59 o                         
  -9   4  13       4674.10       5223.36       272.31 o                         
  -8   4  13       1454.26       1140.78       111.82 o                         
  -7   4  13       3263.80       3392.24       193.02 o                         
  -6   4  13       2136.53       2080.15       151.73 o                         
  -5   4  13         55.06        -44.99        44.99 o                         
  -4   4  13        520.48        375.89       140.80 o                         
  -3   4  13       1641.08       1747.66       140.25 o                         
  -2   4  13       3940.66       3815.26       206.16 o                         
  -1   4  13        308.79        149.24        67.29 o                         
   0   4  13      11649.26      11844.03       529.53 o                         
   1   4  13       5415.40       5236.13       288.69 o                         
   2   4  13       2500.67       2370.70       215.02 o                         
   3   4  13       8634.78       8984.96       411.59 o                         
   4   4  13       1179.69        816.56       147.39 o                         
   5   4  13       2192.26       1888.40       152.22 o                         
   6   4  13       3036.70       3119.69       185.60 o                         
   7   4  13        697.13        449.69       137.11 o                         
   8   4  13         84.44         15.70        66.64 o                         
   9   4  13         20.95        -49.75        64.38 o                         
  10   4  13         98.95        166.75        79.05 o                         
  -5   5  13        655.58        498.76       282.71 o                         
  -4   5  13        425.32        442.86       102.77 o                         
  -3   5  13       1447.98       1309.68       162.30 o                         
  -2   5  13       6249.70       6065.29       362.37 o                         
  -1   5  13        313.35         51.02        90.76 o                         
   0   5  13        163.56         71.22       107.27 o                         
   1   5  13       2828.51       2430.41       316.10 o                         
   2   5  13       1494.55       1018.70       240.60 o                         
   3   5  13        945.35        630.80       223.39 o                         
   4   5  13       2319.33       2215.94       339.69 o                         
 -16   0  14      11618.32      11286.44       850.42 o                         
 -15   0  14       3797.70       4148.30       421.76 o                         
 -14   0  14      12574.17      11700.36       636.59 o                         
 -13   0  14      22624.50      22394.32       940.51 o                         
 -12   0  14        625.87        556.22       188.47 o                         
 -11   0  14       5202.42       4775.84       320.03 o                         
 -10   0  14       2728.25       2844.64       207.53 o                         
  -9   0  14       1954.11       1969.30       164.09 o                         
  -8   0  14       4067.23       3513.20       216.52 o                         
  -7   0  14      15233.28      14469.97       472.84 o                         
  -6   0  14      17686.03      16613.64       500.00 o                         
  -5   0  14      27498.56      27511.99       952.70 o                         
  -4   0  14      51532.87      48331.29      1134.24 o                         
  -3   0  14      15791.95      15691.46       460.34 o                         
  -2   0  14      36744.38      37830.11      1012.31 o                         
  -1   0  14     151298.59     145209.38      2581.76 o                         
   0   0  14      19580.50      20618.97       520.25 o                         
   1   0  14      52175.74      50326.86       960.02 o                         
   2   0  14      68657.23      67071.73      1054.20 o                         
   3   0  14       1533.87       1410.93        96.88 o                         
   4   0  14      33439.04      34009.60       643.01 o                         
   5   0  14      52346.02      51985.64      1048.93 o                         
   6   0  14       1189.93       1209.26        97.48 o                         
   7   0  14       1359.09       1491.80       110.85 o                         
   8   0  14       2036.69       2054.35       156.04 o                         
   9   0  14        579.32        627.15        84.87 o                         
  10   0  14       2037.59       1849.56       142.28 o                         
  11   0  14        119.12        111.19        68.06 o                         
  12   0  14         53.78        129.94        69.03 o                         
  13   0  14      10981.73      10977.22       350.66 o                         
  14   0  14       1963.99       1946.20       206.68 o                         
  15   0  14        515.66        437.78        99.43 o                         
  16   0  14        240.79        451.55        96.75 o                         
 -16   1  14       1641.23        834.40       186.90 o                         
 -15   1  14          8.52        -49.82        63.82 o                         
 -14   1  14       3059.78       3063.47       173.13 o                         
 -13   1  14       7421.08       7081.00       317.63 o                         
 -12   1  14         11.73        -50.52        50.52 o                         
 -11   1  14      12583.21      12464.80       573.92 o                         
 -10   1  14       9672.32      10127.17       300.01 o                         
  -9   1  14        840.03        869.77        85.24 o                         
  -8   1  14      19834.11      20338.48       506.38 o                         
  -7   1  14      20147.53      19537.02       396.44 o                         
  -6   1  14         36.51        -22.50        22.50 o                         
  -5   1  14      26063.99      26184.99       533.75 o                         
  -4   1  14      14269.26      13955.01       298.26 o                         
  -3   1  14       1020.32       1040.66        77.49 o                         
  -2   1  14      17737.73      17392.03       312.36 o                         
  -1   1  14        228.84        146.12        39.49 o                         
   0   1  14      11226.78      11640.41       342.33 o                         
   1   1  14       4114.55       3901.98       146.64 o                         
   2   1  14       1328.34       1398.46        98.32 o                         
   3   1  14       7512.46       7975.23       200.29 o                         
   4   1  14          9.77         -6.52        20.80 o                         
   5   1  14       7281.91       7330.82       201.74 o                         
   6   1  14      10112.90      10438.07       248.66 o                         
   7   1  14        316.72        247.11        47.35 o                         
   8   1  14      13239.32      13183.74       299.08 o                         
   9   1  14       9969.89       9874.38       295.50 o                         
  10   1  14        178.53        100.10        42.26 o                         
  11   1  14       7382.56       7583.09       228.80 o                         
  12   1  14       8930.05       8861.63       278.36 o                         
  13   1  14         31.54        -17.47        39.99 o                         
  14   1  14       3622.20       3723.44       247.08 o                         
  15   1  14       5430.68       5430.89       313.08 o                         
 -15   2  14      10439.46      11083.95       558.57 o                         
 -14   2  14       1169.63        915.60       145.94 o                         
 -13   2  14      11143.44      11232.94       397.65 o                         
 -12   2  14       4407.97       4616.91       324.73 o                         
 -11   2  14         28.65         33.65        44.01 o                         
 -10   2  14      12641.04      13027.60       371.23 o                         
  -9   2  14       5716.37       6091.01       240.54 o                         
  -8   2  14       1610.50       1591.40       120.34 o                         
  -7   2  14       1295.87       1647.41       124.19 o                         
  -6   2  14        267.56        286.17        58.91 o                         
  -5   2  14       2921.52       3035.71       145.52 o                         
  -4   2  14        597.24        469.50        63.44 o                         
  -3   2  14        295.22        275.02        75.84 o                         
  -2   2  14       6531.08       6501.97       222.92 o                         
  -1   2  14       2897.71       2919.71       138.06 o                         
   0   2  14       5664.16       5596.60       263.11 o                         
   1   2  14      11977.40      12512.51       411.02 o                         
   2   2  14       2352.53       2289.32       131.79 o                         
   3   2  14       2095.38       2087.59       129.73 o                         
   4   2  14         90.81         49.81        31.49 o                         
   5   2  14       5669.95       5757.26       217.00 o                         
   6   2  14       4693.21       4580.05       199.02 o                         
   7   2  14       5115.33       5189.83       220.00 o                         
   8   2  14      13565.02      13911.54       350.77 o                         
   9   2  14        650.45        635.97       111.14 o                         
  10   2  14      13387.80      13732.98       502.47 o                         
  11   2  14      12384.87      12634.35       435.41 o                         
  12   2  14       1026.42        626.81       140.12 o                         
  13   2  14      20562.74      20215.95       471.25 o                         
  14   2  14       6597.28       6746.75       366.42 o                         
 -13   3  14         26.81        -74.97        74.97 o                         
 -12   3  14        457.01        199.07        88.66 o                         
 -11   3  14          8.18        -43.17        57.39 o                         
 -10   3  14       3497.27       3533.53       202.12 o                         
  -9   3  14       1986.83       2198.67       172.00 o                         
  -8   3  14        531.29        298.62        80.43 o                         
  -7   3  14       8592.06       8446.90       390.54 o                         
  -6   3  14       5285.69       5252.18       211.94 o                         
  -5   3  14        261.71        163.78        41.92 o                         
  -4   3  14       1456.75       1617.92       134.89 o                         
  -3   3  14       3149.54       3040.14       162.46 o                         
  -2   3  14       2018.16       1974.05       144.33 o                         
  -1   3  14       2633.23       2436.02       202.52 o                         
   0   3  14       3491.45       3059.08       216.42 o                         
   1   3  14      18729.35      19616.37       504.94 o                         
   2   3  14       4890.82       4914.10       244.90 o                         
   3   3  14       8121.18       7982.17       317.64 o                         
   4   3  14      21163.33      21455.70       604.00 o                         
   5   3  14       8007.93       8261.40       327.44 o                         
   6   3  14       9011.16       8947.44       465.11 o                         
   7   3  14      31181.19      32603.25       872.27 o                         
   8   3  14       3418.45       3267.82       190.14 o                         
   9   3  14       8867.02       8807.62       304.02 o                         
  10   3  14      11812.56      12281.79       410.53 o                         
  11   3  14        381.27        294.31        66.60 o                         
  12   3  14       3018.67       3213.41       185.25 o                         
 -10   4  14        996.42        925.86       122.75 o                         
  -9   4  14       7168.76       7995.97       304.03 o                         
  -8   4  14       2691.51       2746.62       184.74 o                         
  -7   4  14       4706.68       4845.12       208.42 o                         
  -6   4  14       9886.30      10552.66       310.41 o                         
  -5   4  14        255.61        161.82        58.36 o                         
  -4   4  14       3070.74       2905.37       215.84 o                         
  -3   4  14       6854.60       7695.79       364.18 o                         
  -2   4  14         83.29         57.57        52.93 o                         
  -1   4  14       4995.90       5128.13       296.71 o                         
   0   4  14        549.09        334.03        72.06 o                         
   1   4  14       1690.50       1508.88       187.18 o                         
   2   4  14        900.76        801.90       112.06 o                         
   3   4  14         24.90        -58.54        58.54 o                         
   4   4  14       3521.50       3439.11       205.22 o                         
   5   4  14       1347.79       1203.44       213.06 o                         
   6   4  14       2346.00       2214.10       178.11 o                         
   7   4  14       3473.83       3587.90       227.87 o                         
   8   4  14         46.10         94.75        72.19 o                         
   9   4  14        320.47        192.20        96.06 o                         
  -3   5  14       2150.51       2074.74       261.87 o                         
  -2   5  14       7176.97       6953.74       384.21 o                         
  -1   5  14         26.82        -46.73        87.47 o                         
   0   5  14       5203.84       4959.82       861.93 o                         
   1   5  14       1041.12        828.60       168.54 o                         
   2   5  14       1282.72        817.34       174.71 o                         
 -16   1  15       1100.20        827.74       141.74 o                         
 -15   1  15       1278.87        833.72       144.26 o                         
 -14   1  15       1028.89        961.30       122.66 o                         
 -13   1  15        805.70        380.52        66.65 o                         
 -12   1  15       8712.11       8799.19       377.29 o                         
 -11   1  15      21319.28      21846.42       522.51 o                         
 -10   1  15         83.62         37.99        36.16 o                         
  -9   1  15      22558.43      22507.58       463.92 o                         
  -8   1  15      12099.33      12107.97       312.38 o                         
  -7   1  15         38.79         60.60        27.67 o                         
  -6   1  15      20964.94      20697.45       441.52 o                         
  -5   1  15       8657.70       8157.45       391.07 o                         
  -4   1  15       2336.54       2465.99       116.78 o                         
  -3   1  15        904.15        963.67        75.14 o                         
  -2   1  15       1527.62       1528.58       115.29 o                         
  -1   1  15       1864.95       1924.20       132.05 o                         
   0   1  15       9332.75       9455.03       297.52 o                         
   1   1  15       6503.66       6557.96       216.65 o                         
   2   1  15        933.36        962.38        83.27 o                         
   3   1  15      43397.05      43487.28       625.52 o                         
   4   1  15       8170.12       7981.13       276.54 o                         
   5   1  15      13025.59      13024.75       281.70 o                         
   6   1  15      19553.81      19388.76       377.99 o                         
   7   1  15       5569.69       5840.10       191.11 o                         
   8   1  15       1492.22       1476.12       106.53 o                         
   9   1  15      12911.00      12890.85       362.20 o                         
  10   1  15          0.99        -45.42        45.42 o                         
  11   1  15         31.99        -27.05        38.84 o                         
  12   1  15       1246.79       1310.17       174.52 o                         
  13   1  15         66.19         60.89        44.60 o                         
  14   1  15       2867.04       2603.02       236.82 o                         
  15   1  15       3955.53       3691.16       286.55 o                         
 -15   2  15       4233.59       4449.23       350.65 o                         
 -14   2  15       8134.15       7858.22       396.04 o                         
 -13   2  15         74.31        -55.51        55.51 o                         
 -12   2  15       1631.02       1372.73       139.70 o                         
 -11   2  15       1387.24       1302.09       286.57 o                         
 -10   2  15         25.50         40.64        46.12 o                         
  -9   2  15         84.28         30.23        38.58 o                         
  -8   2  15        485.06        404.04        61.91 o                         
  -7   2  15        512.32        433.84        62.31 o                         
  -6   2  15       2807.55       3183.23       142.86 o                         
  -5   2  15      11744.93      11773.75       311.65 o                         
  -4   2  15       1266.75       1183.24       106.43 o                         
  -3   2  15       9489.67       9844.84       292.72 o                         
  -2   2  15      14295.92      14479.73       362.16 o                         
  -1   2  15        257.13        190.22        43.09 o                         
   0   2  15       6987.63       7187.05       273.78 o                         
   1   2  15       9195.76       9325.28       362.22 o                         
   2   2  15          2.16        -26.57        26.57 o                         
   3   2  15       1772.24       1859.03       124.52 o                         
   4   2  15        949.94       1164.76       127.81 o                         
   5   2  15       5469.13       5500.28       229.17 o                         
   6   2  15       1456.43       1382.37       134.98 o                         
   7   2  15        456.71        316.33        48.31 o                         
   8   2  15       5998.50       6085.80       244.77 o                         
   9   2  15       7326.59       7117.92       313.07 o                         
  10   2  15        539.74        489.30       127.54 o                         
  11   2  15       7023.86       7560.70       277.62 o                         
  12   2  15       5944.42       6079.38       233.25 o                         
  13   2  15        222.48        187.10        58.27 o                         
  14   2  15       1206.08       1091.35       210.28 o                         
 -13   3  15        336.68        130.98        93.50 o                         
 -12   3  15         11.23        -34.56        69.68 o                         
 -11   3  15       2170.37       2207.80       194.48 o                         
 -10   3  15        310.79        155.42        61.60 o                         
  -9   3  15       3193.13       3366.81       190.41 o                         
  -8   3  15         46.14         71.20        53.54 o                         
  -7   3  15       1133.15       1212.62       125.82 o                         
  -6   3  15        843.71        796.71        86.59 o                         
  -5   3  15         97.72         83.63        38.58 o                         
  -4   3  15       3116.45       3594.92       202.07 o                         
  -3   3  15        663.68        631.89        80.51 o                         
  -2   3  15       7726.81       7538.52       379.62 o                         
  -1   3  15        179.18        154.72        70.80 o                         
   0   3  15         55.70         77.02        72.32 o                         
   1   3  15       2636.20       2529.99       186.60 o                         
   2   3  15          5.23        -35.99        35.99 o                         
   3   3  15       6130.88       6313.87       287.28 o                         
   4   3  15       3946.74       3823.23       229.53 o                         
   5   3  15       6028.37       5743.74       292.36 o                         
   6   3  15       1906.31       2062.96       176.77 o                         
   7   3  15         44.22         25.76        44.39 o                         
   8   3  15       4404.92       4058.29       205.44 o                         
   9   3  15       2216.92       2105.17       181.76 o                         
  10   3  15       2003.74       2232.52       194.41 o                         
  11   3  15       2619.05       2372.34       177.66 o                         
  12   3  15         20.43         -7.74        67.84 o                         
 -10   4  15        132.37        156.04       167.79 o                         
  -9   4  15        736.72        292.17        84.11 o                         
  -8   4  15       1305.26       1021.06       118.91 o                         
  -7   4  15         31.11        -60.25        60.25 o                         
  -6   4  15       9541.62       9360.99       292.48 o                         
  -5   4  15       8769.11       9126.67       271.50 o                         
  -4   4  15        307.36        123.71        72.76 o                         
  -3   4  15      17329.49      18912.85       433.49 o                         
  -2   4  15       2767.86       2903.72       172.60 o                         
  -1   4  15       3877.95       3825.24       265.74 o                         
   0   4  15      13611.10      15069.93       498.28 o                         
   1   4  15       1174.79       1016.61       203.94 o                         
   2   4  15       3098.75       2844.49       205.97 o                         
   3   4  15        840.29        523.33        93.82 o                         
   4   4  15        591.99        332.65        74.19 o                         
   5   4  15        340.29        122.62        63.40 o                         
   6   4  15       1030.18        726.06       108.39 o                         
   7   4  15       2322.38       2046.73       225.38 o                         
   8   4  15         79.64        -74.96        74.96 o                         
   9   4  15       6283.32       6794.83       646.18 o                         
 -16   0  16      11150.18      11180.85       619.06 o                         
 -15   0  16      13706.68      14201.05       656.51 o                         
 -14   0  16         21.34        -25.90        70.52 o                         
 -13   0  16       6697.88       7137.47       441.62 o                         
 -12   0  16        842.70       1046.47       170.56 o                         
 -11   0  16       1315.36       1456.97       262.02 o                         
 -10   0  16        264.68        112.88        78.81 o                         
  -9   0  16       1705.96       1795.72       194.71 o                         
  -8   0  16       1770.67       2067.38       174.76 o                         
  -7   0  16       9551.99       8416.18       349.80 o                         
  -6   0  16       1461.07       1256.53       151.78 o                         
  -5   0  16      10247.83      10082.73       424.50 o                         
  -4   0  16       9229.36       9543.94       343.94 o                         
  -3   0  16         42.25         -1.89        48.12 o                         
  -2   0  16       1565.00       1422.49       122.15 o                         
  -1   0  16      12463.72      12553.85       673.05 o                         
   0   0  16       2317.95       2501.65       158.61 o                         
   1   0  16        563.73        633.74        83.37 o                         
   2   0  16       5648.06       5329.49       246.42 o                         
   3   0  16       2329.12       2195.60       124.40 o                         
   4   0  16      23746.75      24634.00       519.24 o                         
   5   0  16      44885.02      46963.35       763.14 o                         
   6   0  16        298.75        210.02        45.73 o                         
   7   0  16      46550.23      45961.09       766.70 o                         
   8   0  16      46531.34      47699.03       797.51 o                         
   9   0  16       3331.50       3264.07       167.30 o                         
  10   0  16      64177.38      63917.83      1110.80 o                         
  11   0  16      28420.71      28900.43       646.25 o                         
  12   0  16        293.51        220.33        59.42 o                         
  13   0  16      17967.11      18021.13       623.64 o                         
  14   0  16       7443.79       7682.10       318.50 o                         
  15   0  16       3101.93       3216.09       279.83 o                         
 -15   1  16         15.00        -44.94        91.11 o                         
 -14   1  16        168.79        101.68        89.90 o                         
 -13   1  16         36.85        -44.88        44.88 o                         
 -12   1  16       5722.64       5604.66       295.63 o                         
 -11   1  16       1757.50       1724.01       153.38 o                         
 -10   1  16         23.46         -7.11        41.89 o                         
  -9   1  16       3341.71       3056.32       191.40 o                         
  -8   1  16       3612.38       3404.67       164.24 o                         
  -7   1  16        598.19        451.83        63.24 o                         
  -6   1  16       6946.38       6857.10       234.76 o                         
  -5   1  16      12844.69      12878.02       295.63 o                         
  -4   1  16       5693.57       5855.82       206.04 o                         
  -3   1  16       5921.47       5814.60       268.57 o                         
  -2   1  16      22308.88      23144.65       503.99 o                         
  -1   1  16       4360.16       4357.73       200.46 o                         
   0   1  16      11780.61      12264.05       357.69 o                         
   1   1  16      33311.18      34072.14       558.70 o                         
   2   1  16       6843.96       6742.42       230.59 o                         
   3   1  16       2633.19       2621.60       121.18 o                         
   4   1  16      13342.20      13550.03       305.81 o                         
   5   1  16         17.27        -16.58        26.93 o                         
   6   1  16       4429.52       4453.85       166.20 o                         
   7   1  16      10713.91      10601.06       307.91 o                         
   8   1  16          5.22         40.05        33.14 o                         
   9   1  16        857.32        766.75       122.05 o                         
  10   1  16        131.34         67.09        49.56 o                         
  11   1  16       6857.34       6781.35       263.85 o                         
  12   1  16       3410.90       3301.63       240.81 o                         
  13   1  16        684.77        190.96       163.61 o                         
  14   1  16       6591.41       6425.82       378.49 o                         
 -14   2  16       3499.13       3847.81       280.93 o                         
 -13   2  16        365.47        102.94        75.83 o                         
 -12   2  16       7394.41       8269.78       365.73 o                         
 -11   2  16        388.72        200.27        69.16 o                         
 -10   2  16       6303.00       5938.84       297.35 o                         
  -9   2  16      15871.50      14950.79       497.62 o                         
  -8   2  16        492.83        291.71        68.05 o                         
  -7   2  16      24372.21      24462.92       496.50 o                         
  -6   2  16      23294.55      23911.58       444.48 o                         
  -5   2  16      12786.34      12818.34       334.15 o                         
  -4   2  16      35655.02      35650.08       673.72 o                         
  -3   2  16       7603.64       7817.37       288.63 o                         
  -2   2  16       6446.84       6842.65       348.12 o                         
  -1   2  16      28739.18      29466.14       577.77 o                         
   0   2  16        271.69        211.09        59.15 o                         
   1   2  16      19508.22      19392.40       439.81 o                         
   2   2  16       3708.32       3651.61       170.80 o                         
   3   2  16        587.21        326.47        55.73 o                         
   4   2  16       2301.96       2171.11       142.03 o                         
   5   2  16       1954.19       2091.33       207.98 o                         
   6   2  16       2310.62       2075.73       119.04 o                         
   7   2  16         62.82          1.11        34.37 o                         
   8   2  16        647.95        564.58       109.47 o                         
   9   2  16          9.17         23.56        44.99 o                         
  10   2  16         14.60         37.68        38.19 o                         
  11   2  16          1.60          8.67        87.16 o                         
  12   2  16        129.68        -13.81        50.17 o                         
  13   2  16        698.65        344.63        79.96 o                         
 -12   3  16       2868.89       2666.98       268.95 o                         
 -11   3  16       5786.66       5671.03       296.64 o                         
 -10   3  16      17962.29      18624.63       535.40 o                         
  -9   3  16       1557.54       1765.57       151.88 o                         
  -8   3  16       6906.43       7623.54       305.64 o                         
  -7   3  16       7499.45       7421.78       255.69 o                         
  -6   3  16         79.17          4.84        59.07 o                         
  -5   3  16       3426.75       3312.42       194.75 o                         
  -4   3  16        208.76        156.38        90.45 o                         
  -3   3  16       6086.57       6433.14       323.94 o                         
  -2   3  16         11.10         28.98        44.64 o                         
  -1   3  16       9688.84       9112.65       612.34 o                         
   0   3  16      12643.32      12933.81       524.49 o                         
   1   3  16         30.32        -38.92        48.45 o                         
   2   3  16      23833.56      24374.22       604.81 o                         
   3   3  16       8512.96       9401.19       356.52 o                         
   4   3  16       2577.43       2578.60       190.72 o                         
   5   3  16      17271.62      17430.06       473.41 o                         
   6   3  16      10760.12      10655.55       376.85 o                         
   7   3  16          1.57        -10.38        47.11 o                         
   8   3  16       2929.88       3126.63       190.88 o                         
   9   3  16       5281.27       5726.67       278.33 o                         
  10   3  16       1250.82        909.45       164.59 o                         
  11   3  16        141.88        139.88        80.94 o                         
  -9   4  16        268.29         86.14        97.99 o                         
  -8   4  16       1916.47       1715.83       198.52 o                         
  -7   4  16       1948.99       1924.53       250.11 o                         
  -6   4  16       1636.96       1147.67       222.54 o                         
  -5   4  16        544.27        398.73        87.54 o                         
  -4   4  16       6155.01       6096.23       233.69 o                         
  -3   4  16       1832.94       2294.69       151.13 o                         
  -2   4  16         27.98          7.95        54.74 o                         
  -1   4  16       3282.42       3053.23       185.78 o                         
   0   4  16       8443.93       9461.67       314.67 o                         
   1   4  16        500.37        328.82        77.89 o                         
   2   4  16       6637.19       7001.19       273.50 o                         
   3   4  16       3490.75       3749.90       257.11 o                         
   4   4  16         49.25        -25.08        63.48 o                         
   5   4  16       2029.27       1830.97       204.78 o                         
   6   4  16       2096.01       2481.12       214.96 o                         
   7   4  16       1265.63       1194.44       225.59 o                         
   8   4  16       1866.76       2116.70       210.13 o                         
 -15   1  17       4127.67       4195.35       466.52 o                         
 -14   1  17      10714.28      11150.97       490.74 o                         
 -13   1  17        872.10        767.91        93.59 o                         
 -12   1  17       3234.78       3433.84       190.81 o                         
 -11   1  17      20929.19      19820.41       558.47 o                         
 -10   1  17        156.79         86.63        55.51 o                         
  -9   1  17       4126.94       3876.64       239.40 o                         
  -8   1  17         87.36         63.67        43.44 o                         
  -7   1  17          8.02          4.79        26.64 o                         
  -6   1  17        471.39        398.38       112.70 o                         
  -5   1  17       2779.33       2680.27       130.12 o                         
  -4   1  17        929.11        811.97        76.04 o                         
  -3   1  17      19998.69      19855.49       480.64 o                         
  -2   1  17      35053.22      34693.55       701.43 o                         
  -1   1  17        442.76        395.44        96.57 o                         
   0   1  17      27275.34      28469.21       719.42 o                         
   1   1  17      13321.66      13595.02       461.21 o                         
   2   1  17         19.54         34.12        33.15 o                         
   3   1  17      33378.05      33780.30       557.26 o                         
   4   1  17       9932.43       9833.07       251.00 o                         
   5   1  17       1933.29       1887.66       113.89 o                         
   6   1  17       1051.70       1029.06        87.46 o                         
   7   1  17        418.29        369.21        54.68 o                         
   8   1  17        150.87        117.77        51.96 o                         
   9   1  17         72.06         23.12        33.67 o                         
  10   1  17       3218.88       3125.10       182.60 o                         
  11   1  17        475.42        276.28        68.08 o                         
  12   1  17      15639.15      17120.65       584.34 o                         
  13   1  17       1962.51       1822.83       250.11 o                         
  14   1  17       2615.15       2547.90       434.96 o                         
 -14   2  17          0.02         20.34       124.44 o                         
 -13   2  17        159.38        102.38        70.91 o                         
 -12   2  17       1732.32       1280.32       148.54 o                         
 -11   2  17       3214.67       3076.67       239.14 o                         
 -10   2  17          0.45        -12.52        85.92 o                         
  -9   2  17      10774.76      10134.53       521.18 o                         
  -8   2  17      11265.09      11074.00       353.56 o                         
  -7   2  17        593.02        391.51        66.11 o                         
  -6   2  17       8177.63       8000.93       315.34 o                         
  -5   2  17       8667.34       8882.27       278.34 o                         
  -4   2  17         72.34         -2.01        33.03 o                         
  -3   2  17      15464.48      15614.13       403.31 o                         
  -2   2  17       4889.79       5344.55       216.32 o                         
  -1   2  17        795.20       1004.39       105.35 o                         
   0   2  17        112.74         74.19        42.23 o                         
   1   2  17        199.49        109.82        50.16 o                         
   2   2  17          1.17          4.35        36.38 o                         
   3   2  17       3690.62       3515.35       189.88 o                         
   4   2  17       5268.74       5164.02       197.85 o                         
   5   2  17       1885.28       1637.00       137.50 o                         
   6   2  17      15567.91      15737.38       336.77 o                         
   7   2  17       6633.14       6860.19       259.36 o                         
   8   2  17        249.81        188.15        62.84 o                         
   9   2  17       8138.45       8501.78       367.42 o                         
  10   2  17       5373.97       5695.04       241.19 o                         
  11   2  17        137.07        -15.35        58.08 o                         
  12   2  17       2487.83       2280.92       195.64 o                         
  13   2  17       2231.52       2097.55       213.33 o                         
 -12   3  17        567.83        613.79       243.17 o                         
 -11   3  17        844.14        871.75       116.40 o                         
 -10   3  17        125.50        110.14        86.20 o                         
  -9   3  17       4406.72       4985.27       272.92 o                         
  -8   3  17          0.56          7.16        41.45 o                         
  -7   3  17        704.44        591.01       100.04 o                         
  -6   3  17        673.50        300.49       107.16 o                         
  -5   3  17          8.14        -24.34        42.52 o                         
  -4   3  17       3673.17       4035.50       225.35 o                         
  -3   3  17        111.05        128.62        67.15 o                         
  -2   3  17       1576.06       1412.38       153.16 o                         
  -1   3  17        101.64         29.32        44.58 o                         
   0   3  17        532.35        323.35        82.50 o                         
   1   3  17          2.16        -47.79        47.79 o                         
   2   3  17        148.21          4.70        61.82 o                         
   3   3  17       1046.29        924.79       137.09 o                         
   4   3  17        174.03        129.42        48.48 o                         
   5   3  17       2799.99       2582.30       179.03 o                         
   6   3  17        183.03         74.08        50.38 o                         
   7   3  17       1475.24       1205.46       125.64 o                         
   8   3  17          1.89        -17.27        64.80 o                         
   9   3  17          6.80        -60.98        60.98 o                         
  10   3  17       1084.04        622.03       106.78 o                         
  11   3  17        320.44        268.04        87.85 o                         
  -8   4  17       6064.42       6492.96       349.77 o                         
  -7   4  17        115.23        -12.89        70.85 o                         
  -6   4  17       5178.31       4977.59       390.14 o                         
  -5   4  17       7405.19       7732.58       315.87 o                         
  -4   4  17        342.11         10.71        86.27 o                         
  -3   4  17       3224.55       3282.84       212.19 o                         
  -2   4  17        800.98        550.38        93.36 o                         
  -1   4  17          4.60        -61.42        61.42 o                         
   0   4  17        130.05         41.72        95.12 o                         
   1   4  17        241.70        262.27        79.61 o                         
   2   4  17        432.02        153.89        83.69 o                         
   3   4  17       2223.85       2164.19       196.23 o                         
   4   4  17       1705.99       1152.84       233.84 o                         
   5   4  17       1060.14        643.03       105.38 o                         
   6   4  17       6154.67       6440.98       365.62 o                         
   7   4  17        601.37        453.95        95.16 o                         
 -15   0  18       2429.35       2957.85       611.38 o                         
 -14   0  18        287.30         50.57       170.08 o                         
 -13   0  18      10626.19      10634.38       896.27 o                         
 -12   0  18      22270.01      21714.60       917.92 o                         
 -11   0  18          2.48        -28.13       145.95 o                         
  -9   0  18      23722.06      23405.16       802.73 o                         
  -8   0  18        286.82        212.03        68.46 o                         
  -7   0  18      68119.56      64469.67      1916.94 o                         
  -6   0  18      39233.08      38483.52      1049.75 o                         
  -5   0  18       7069.95       7518.83       319.41 o                         
  -4   0  18      33996.62      34682.14       941.98 o                         
  -3   0  18       4998.25       4969.11       244.20 o                         
  -2   0  18       2756.97       2578.76       173.41 o                         
  -1   0  18      10614.33      11276.78       414.87 o                         
   0   0  18        419.24        713.49        96.74 o                         
   1   0  18        127.40        107.01        46.48 o                         
   2   0  18       7088.13       7395.77       259.70 o                         
   3   0  18       1926.09       1899.48       129.03 o                         
   4   0  18       1363.00       1488.64       168.83 o                         
   5   0  18       4610.38       4331.82       184.92 o                         
   6   0  18       9731.63       9765.88       288.88 o                         
   7   0  18       1385.76       1298.04       112.57 o                         
   8   0  18       1158.39       1355.11       174.62 o                         
   9   0  18       3261.66       3686.86       179.38 o                         
  10   0  18       1623.91       1610.72       134.43 o                         
  11   0  18         14.82        -41.56        41.56 o                         
  12   0  18       2598.00       2571.52       253.07 o                         
  13   0  18       7499.21       6695.58       393.12 o                         
  14   0  18       3198.00       3447.41       668.84 o                         
 -14   1  18       1270.13       1042.68       175.78 o                         
 -13   1  18       4119.20       3760.38       277.38 o                         
 -12   1  18        499.50        377.26       122.18 o                         
 -11   1  18       3617.19       3521.50       239.45 o                         
 -10   1  18       4069.43       3897.03       212.21 o                         
  -9   1  18        795.06        673.32       123.29 o                         
  -8   1  18       2026.46       1736.71       151.61 o                         
  -7   1  18        152.16         31.69        60.27 o                         
  -6   1  18       6062.49       6077.45       228.31 o                         
  -5   1  18       3410.99       3427.47       174.18 o                         
  -4   1  18       1292.99       1073.58        88.36 o                         
  -3   1  18      11676.92      11186.22       327.64 o                         
  -2   1  18       3870.98       4040.80       203.25 o                         
  -1   1  18       4063.31       3912.30       199.53 o                         
   0   1  18      12423.05      12417.95       378.10 o                         
   1   1  18       2918.13       2844.60       189.76 o                         
   2   1  18       6272.10       6360.82       221.74 o                         
   3   1  18      24238.47      24550.70       430.58 o                         
   4   1  18       3057.37       3103.00       143.50 o                         
   5   1  18        934.00        953.79        83.49 o                         
   6   1  18       5392.41       5650.13       199.57 o                         
   7   1  18       1604.49       1541.88       119.27 o                         
   8   1  18        719.15        547.06        65.40 o                         
   9   1  18       5401.95       5224.99       201.76 o                         
  10   1  18       2916.35       2762.11       183.03 o                         
  11   1  18        114.28         51.37        57.44 o                         
  12   1  18       3068.67       3287.16       249.04 o                         
  13   1  18        456.59        203.46        91.56 o                         
 -13   2  18          0.16         -9.76       103.61 o                         
 -12   2  18        820.42        655.01       124.67 o                         
 -11   2  18        658.22        405.79        83.31 o                         
 -10   2  18       1514.92       1539.84       169.93 o                         
  -9   2  18        449.38        128.50       100.19 o                         
  -8   2  18        312.45        170.68        67.08 o                         
  -7   2  18       1281.93       1179.06       120.91 o                         
  -6   2  18        168.74         74.36        43.66 o                         
  -5   2  18       2107.35       2444.94       182.91 o                         
  -4   2  18         32.59         51.09        44.54 o                         
  -3   2  18       1955.05       1773.13       148.29 o                         
  -2   2  18       3084.62       3161.51       196.00 o                         
  -1   2  18      11100.09      10938.79       359.60 o                         
   0   2  18       6167.47       6581.04       256.41 o                         
   1   2  18       2047.57       2105.35       134.73 o                         
   2   2  18      29794.81      30463.57       543.00 o                         
   3   2  18       3222.24       3382.13       154.26 o                         
   4   2  18      24983.69      25409.48       447.26 o                         
   5   2  18      27858.91      28653.39       498.97 o                         
   6   2  18       3244.03       3337.88       168.56 o                         
   7   2  18      21082.84      20919.05       473.18 o                         
   8   2  18      21971.63      22116.19       439.48 o                         
   9   2  18       1315.59       1266.15       115.65 o                         
  10   2  18      12604.68      12878.94       373.17 o                         
  11   2  18       1750.54       1267.45       135.12 o                         
  12   2  18        345.41        126.14        79.88 o                         
 -11   3  18       2055.52       1704.73       224.66 o                         
 -10   3  18         27.28         92.46        71.93 o                         
  -9   3  18       1533.67       1315.15       322.39 o                         
  -8   3  18       3650.28       3595.02       236.31 o                         
  -7   3  18       4183.85       4410.94       234.39 o                         
  -6   3  18          3.23         24.92        44.04 o                         
  -5   3  18       7789.13       8286.55       379.72 o                         
  -4   3  18      14545.34      14931.56       458.53 o                         
  -3   3  18        301.07        358.14        86.17 o                         
  -2   3  18      11307.24      12014.33       502.52 o                         
  -1   3  18      19317.48      20207.88       543.96 o                         
   0   3  18         54.84        -83.55        83.55 o                         
   1   3  18      10248.83      11011.59       406.32 o                         
   2   3  18       3919.85       3860.65       259.50 o                         
   3   3  18       1077.43        812.51       127.94 o                         
   4   3  18       3234.13       3094.48       187.42 o                         
   5   3  18        478.86        216.85        82.87 o                         
   6   3  18       3421.41       3268.90       197.29 o                         
   7   3  18        174.05         87.71        62.62 o                         
   8   3  18       9259.02       9917.24       579.83 o                         
   9   3  18       3656.27       3338.51       249.69 o                         
  10   3  18       3429.51       3226.91       333.49 o                         
  -7   4  18       2133.18       1853.59       308.55 o                         
  -6   4  18        492.89        467.84       104.66 o                         
  -5   4  18       4146.07       4603.60       247.01 o                         
  -4   4  18       1264.56       1047.11       133.84 o                         
  -3   4  18        721.93        425.43        97.20 o                         
  -2   4  18       1994.10       1932.20       171.55 o                         
  -1   4  18       8440.78       8937.04       429.95 o                         
   0   4  18        746.26        375.01       133.18 o                         
   1   4  18       4873.42       4769.23       365.03 o                         
   2   4  18       1060.66        433.11       108.09 o                         
   3   4  18         80.66         36.46        70.53 o                         
   4   4  18       2166.16       2090.27       233.22 o                         
   5   4  18       4346.52       4384.42       274.35 o                         
   6   4  18        140.64        113.32        83.73 o                         
 -14   1  19       5504.63       3758.88       415.67 o                         
 -13   1  19        122.12        130.68        97.44 o                         
 -12   1  19         40.25         24.93        67.84 o                         
 -11   1  19       1161.34       1046.40       217.77 o                         
 -10   1  19        518.95        399.42        83.77 o                         
  -9   1  19         24.93        -49.07        63.93 o                         
  -8   1  19       8049.06       8268.97       365.94 o                         
  -7   1  19       2555.23       2518.10       156.79 o                         
  -6   1  19      12653.36      12258.23       359.93 o                         
  -5   1  19       7690.06       7699.15       323.92 o                         
  -4   1  19       5599.61       5331.18       186.29 o                         
  -3   1  19      13592.12      14441.19       365.54 o                         
  -2   1  19      23103.03      23720.72       683.70 o                         
  -1   1  19          5.18         -5.29        38.73 o                         
   0   1  19       8658.74       8912.31       319.77 o                         
   1   1  19       2305.57       2077.95       159.46 o                         
   2   1  19        586.39        447.10        62.54 o                         
   3   1  19        110.38         57.38        31.09 o                         
   4   1  19        176.13         97.68        41.16 o                         
   5   1  19        429.17        244.02        47.56 o                         
   6   1  19       9425.78       9310.17       276.98 o                         
   7   1  19       8623.18       9002.14       261.87 o                         
   8   1  19       2501.69       2731.57       148.42 o                         
   9   1  19      15233.06      15251.11       364.03 o                         
  10   1  19       7611.92       7274.25       281.82 o                         
  11   1  19        589.59        417.83        83.05 o                         
  12   1  19      15196.51      15569.59       459.28 o                         
  13   1  19       2343.43       1853.53       246.21 o                         
 -13   2  19        669.23        295.46       117.58 o                         
 -12   2  19        257.93         53.10       124.55 o                         
 -11   2  19       6288.13       6187.05       331.34 o                         
 -10   2  19       2539.87       2689.66       174.24 o                         
  -9   2  19       2272.25       1693.70       178.49 o                         
  -8   2  19       8408.81       8465.24       297.67 o                         
  -7   2  19       3241.42       3226.09       156.08 o                         
  -6   2  19        202.75        180.63        57.42 o                         
  -5   2  19        548.97        588.91       112.53 o                         
  -4   2  19       1852.40       1999.92       184.13 o                         
  -3   2  19        557.16        487.85        89.87 o                         
  -2   2  19       2023.13       2129.01       210.33 o                         
  -1   2  19          2.85        -12.85        45.24 o                         
   0   2  19       7574.92       7907.68       314.65 o                         
   1   2  19       6590.29       6845.42       267.67 o                         
   2   2  19        427.35        334.39        59.03 o                         
   3   2  19       7093.69       7115.70       224.10 o                         
   4   2  19       9596.43      10044.62       312.61 o                         
   5   2  19         47.65        -23.06        39.84 o                         
   6   2  19       3247.58       3305.32       168.01 o                         
   7   2  19       2970.87       3117.23       161.59 o                         
   8   2  19        240.60        198.84        49.05 o                         
   9   2  19         64.75         25.06        59.22 o                         
  10   2  19        143.27        -23.16        60.88 o                         
  11   2  19        220.57         14.44        65.31 o                         
  12   2  19       1533.40       1400.38       165.99 o                         
 -11   3  19         44.57         34.78       117.63 o                         
 -10   3  19       1915.89       1512.21       203.36 o                         
  -9   3  19       1434.92       1475.97       239.82 o                         
  -8   3  19       3734.90       3618.00       283.40 o                         
  -7   3  19       1325.02        925.21       124.76 o                         
  -6   3  19        339.61        259.56        56.41 o                         
  -5   3  19       2707.73       2717.34       171.47 o                         
  -4   3  19        343.76        149.78        57.88 o                         
  -3   3  19       3804.34       3837.81       256.76 o                         
  -2   3  19       4511.46       4587.20       275.98 o                         
  -1   3  19       1975.36       2118.18       224.71 o                         
   0   3  19       5111.68       5475.72       343.75 o                         
   1   3  19         20.72        -46.73        81.75 o                         
   2   3  19       1222.90        886.50       107.79 o                         
   3   3  19       4178.94       4421.59       249.07 o                         
   4   3  19        256.40         71.12        56.52 o                         
   5   3  19       2608.39       2576.36       214.06 o                         
   6   3  19        126.12         58.76        57.51 o                         
   7   3  19        769.71        293.26        97.03 o                         
   8   3  19         35.55         56.01        86.25 o                         
   9   3  19         65.74         67.95        81.41 o                         
  10   3  19        596.01        369.91       220.65 o                         
  -6   4  19       1622.11       1370.47       195.17 o                         
  -5   4  19        295.26        113.36       123.81 o                         
  -4   4  19        915.82        345.69        92.30 o                         
  -3   4  19         24.28         27.58        81.94 o                         
  -2   4  19       1306.69        940.32       186.08 o                         
  -1   4  19       2830.00       2471.59       280.37 o                         
   0   4  19       3945.03       3468.40       273.79 o                         
   1   4  19       8138.06       8401.31       453.06 o                         
   2   4  19       1688.96       1563.01       355.90 o                         
   3   4  19       5521.19       5890.87       554.29 o                         
   4   4  19      10154.07      11488.14       500.16 o                         
   5   4  19         67.13        -81.94        81.94 o                         
 -14   0  20       1446.84       1827.02       432.10 o                         
 -13   0  20       3197.91       2266.02       455.09 o                         
 -12   0  20       4641.70       5287.29       394.60 o                         
 -11   0  20        439.77        224.13       160.08 o                         
 -10   0  20       2917.58       2534.94       413.72 o                         
  -9   0  20        390.10         94.20        61.75 o                         
  -8   0  20        753.88        653.46       281.56 o                         
  -7   0  20        737.15        562.14        96.34 o                         
  -6   0  20       3622.23       3704.57       240.82 o                         
  -5   0  20        109.45         59.91        78.52 o                         
  -4   0  20      26878.67      27037.95       700.02 o                         
  -3   0  20      24097.51      26477.92       886.93 o                         
  -2   0  20      10926.79      11203.78       393.99 o                         
  -1   0  20      61383.34      64098.23      1473.73 o                         
   0   0  20      25483.52      26790.53       655.32 o                         
   1   0  20       8335.57       8864.11       542.23 o                         
   2   0  20      78844.59      78752.67      2338.84 o                         
   3   0  20       5456.27       5595.37       215.50 o                         
   4   0  20      17081.98      17355.96       416.20 o                         
   5   0  20      30729.60      31196.29       600.85 o                         
   6   0  20       3606.41       4050.35       181.60 o                         
   7   0  20       4756.20       4708.63       201.80 o                         
   8   0  20       7456.79       7931.98       363.21 o                         
   9   0  20       5384.97       5342.66       216.75 o                         
  10   0  20        746.51        803.31       117.44 o                         
  11   0  20       1140.98        533.89       182.04 o                         
  12   0  20       2465.93       1977.17       791.69 o                         
  13   0  20         28.13        202.26       202.26 o                         
 -14   1  20       1604.95       2178.68       503.36 o                         
 -13   1  20       1335.73       1123.29       256.04 o                         
 -12   1  20        226.08         76.13        84.85 o                         
 -11   1  20       4695.47       4798.77       258.65 o                         
 -10   1  20       4908.88       5149.93       355.27 o                         
  -9   1  20         85.97         17.52        52.42 o                         
  -8   1  20       4765.55       5022.22       420.25 o                         
  -7   1  20       3033.52       3094.93       203.00 o                         
  -6   1  20          7.80          0.58        38.39 o                         
  -5   1  20       9075.63       8833.46       258.28 o                         
  -4   1  20       3051.11       2970.01       145.20 o                         
  -3   1  20        235.53        195.74        40.09 o                         
  -2   1  20       1283.18       1395.04       134.05 o                         
  -1   1  20         80.27        132.15        49.73 o                         
   0   1  20       2119.02       2236.96       164.71 o                         
   1   1  20       5212.19       5373.86       250.46 o                         
   2   1  20       4113.18       3580.71       180.81 o                         
   3   1  20       6573.69       6834.71       221.16 o                         
   4   1  20         15.06        -33.22        33.22 o                         
   5   1  20       9811.26       9912.41       298.60 o                         
   6   1  20      17165.19      17546.52       378.93 o                         
   7   1  20       1333.86       1044.96       128.53 o                         
   8   1  20      15865.04      15639.79       365.91 o                         
   9   1  20       9974.35      10412.47       302.18 o                         
  10   1  20         68.33        -52.34        52.34 o                         
  11   1  20       7850.46       7608.41       422.99 o                         
  12   1  20       4823.73       4922.05       261.88 o                         
 -12   2  20      17166.27      16658.60       668.09 o                         
 -11   2  20        255.21        138.25        78.00 o                         
 -10   2  20       9173.24       9284.11       331.75 o                         
  -9   2  20       3802.13       3733.90       187.80 o                         
  -8   2  20        469.18        337.27        58.51 o                         
  -7   2  20      11577.36      11964.20       381.46 o                         
  -6   2  20       1415.84       1722.45       139.86 o                         
  -5   2  20       4414.13       4813.79       429.29 o                         
  -4   2  20       1200.03       1427.54       180.99 o                         
  -3   2  20        952.09        766.06       200.07 o                         
  -2   2  20       2769.19       2927.25       230.09 o                         
  -1   2  20        954.30        806.85       137.08 o                         
   0   2  20       1831.73       1874.39       376.18 o                         
   1   2  20        387.29        337.98        74.57 o                         
   2   2  20       2118.05       2032.87       171.58 o                         
   3   2  20       3177.10       3116.75       165.94 o                         
   4   2  20         19.67          5.11        53.45 o                         
   5   2  20       1235.85        915.52       120.34 o                         
   6   2  20          6.95        -47.32        47.32 o                         
   7   2  20        154.14        124.12        52.82 o                         
   8   2  20        181.35        184.65        98.99 o                         
   9   2  20         73.81         -9.19        55.16 o                         
  10   2  20       6000.86       6139.91       269.22 o                         
  11   2  20       5829.95       5664.84       263.37 o                         
 -10   3  20        396.72        318.80        98.60 o                         
  -9   3  20       7704.75       7857.44       356.02 o                         
  -8   3  20       2647.25       2570.52       232.15 o                         
  -7   3  20       6047.46       6429.54       332.20 o                         
  -6   3  20      18419.36      18129.15       609.44 o                         
  -5   3  20       1436.49       1143.75       148.99 o                         
  -4   3  20       7811.48       8635.60       306.19 o                         
  -3   3  20      16289.82      17828.31       547.79 o                         
  -2   3  20       1317.70       1036.43       132.58 o                         
  -1   3  20       4342.64       4709.54       371.48 o                         
   0   3  20       8513.23       8153.84       403.11 o                         
   1   3  20       3033.15       3078.52       200.10 o                         
   2   3  20          0.02        -50.84        50.84 o                         
   3   3  20       1518.69        977.88       125.46 o                         
   4   3  20       5311.07       5512.98       404.25 o                         
   5   3  20        990.25        932.60       193.34 o                         
   6   3  20        173.69         45.92        76.68 o                         
   7   3  20       4376.87       4039.27       354.44 o                         
   8   3  20       3255.11       3306.15       338.66 o                         
   9   3  20          0.15        -44.14        97.02 o                         
  -5   4  20       1074.30        688.26       153.37 o                         
  -4   4  20        922.64        749.44       173.09 o                         
  -3   4  20       3914.16       3619.01       237.16 o                         
  -2   4  20        603.90        366.68        78.71 o                         
  -1   4  20        566.49        766.50       276.28 o                         
   0   4  20         84.62        261.11       100.80 o                         
   1   4  20        481.65        461.57       268.57 o                         
   2   4  20       2878.85       4060.51       603.91 o                         
   3   4  20        503.85         75.76        91.68 o                         
   4   4  20       6891.94       8708.02       571.60 o                         
 -13   1  21       3143.16       2209.99       597.83 o                         
 -12   1  21        923.54        562.22       117.93 o                         
 -11   1  21       8209.83       7590.15       450.37 o                         
 -10   1  21       6284.45       5948.48       327.33 o                         
  -9   1  21        331.74        188.97        66.04 o                         
  -8   1  21      21810.83      21978.46       529.90 o                         
  -7   1  21       7379.74       7319.05       282.33 o                         
  -6   1  21       8792.57       9585.29       365.75 o                         
  -5   1  21      13458.68      14009.42       342.12 o                         
  -4   1  21       3732.75       3699.45       164.68 o                         
  -3   1  21        173.23        134.74        51.57 o                         
  -2   1  21       4211.12       4189.90       253.50 o                         
  -1   1  21       1752.12       1701.51       154.08 o                         
   0   1  21         25.65         32.77        55.73 o                         
   1   1  21       4474.06       4358.23       231.43 o                         
   2   1  21        252.74        153.32        65.80 o                         
   3   1  21       6373.55       6412.34       235.62 o                         
   4   1  21      14609.07      14573.57       392.13 o                         
   5   1  21       3903.70       3977.56       174.32 o                         
   6   1  21       9553.07      10093.67       283.69 o                         
   7   1  21      11736.41      12199.58       320.04 o                         
   8   1  21          0.68        -44.55        44.55 o                         
   9   1  21       5305.65       5052.15       209.85 o                         
  10   1  21       3597.03       3120.86       219.28 o                         
  11   1  21        591.02        315.87        80.42 o                         
  12   1  21        383.81        230.51       113.27 o                         
 -12   2  21        246.22         68.95       170.08 o                         
 -11   2  21       1185.41        954.34       177.11 o                         
 -10   2  21        782.41        663.86       119.48 o                         
  -9   2  21         24.55         58.10        49.84 o                         
  -8   2  21         81.34        100.00        40.79 o                         
  -7   2  21        458.40        261.86        62.89 o                         
  -6   2  21       1170.41        981.25       140.26 o                         
  -5   2  21       5085.14       5600.41       299.98 o                         
  -4   2  21       2293.28       2541.92       188.71 o                         
  -3   2  21       3281.09       3657.46       268.87 o                         
  -2   2  21      10828.21      10902.39       456.97 o                         
  -1   2  21       2248.30       2171.77       313.12 o                         
   0   2  21       3612.42       4087.76       267.70 o                         
   1   2  21      16480.63      17489.29       538.13 o                         
   2   2  21       2168.11       2208.36       185.67 o                         
   3   2  21        546.80        451.93       111.38 o                         
   4   2  21       3186.75       2842.26       158.78 o                         
   5   2  21        886.32        721.27        85.84 o                         
   6   2  21        235.81         -0.96        52.96 o                         
   7   2  21        274.64        170.29        61.03 o                         
   8   2  21        536.56        423.90        70.80 o                         
   9   2  21       1519.80        896.37       136.30 o                         
  10   2  21       2714.07       2443.25       189.11 o                         
  -9   3  21         46.47         93.64       205.51 o                         
  -8   3  21       1346.32        721.76       133.29 o                         
  -7   3  21         81.35        -77.48        77.48 o                         
  -6   3  21       1406.44       1105.45       331.68 o                         
  -5   3  21         15.77        -62.46        62.46 o                         
  -4   3  21        220.45        167.87        71.92 o                         
  -3   3  21        705.90       1173.05       159.92 o                         
  -2   3  21         77.14         27.57        58.85 o                         
  -1   3  21       2112.96       2218.79       186.79 o                         
   0   3  21         24.08          0.51        52.29 o                         
   1   3  21       2194.67       2349.95       204.21 o                         
   2   3  21         18.59        -65.55        65.55 o                         
   3   3  21        136.17        126.91        64.76 o                         
   4   3  21        827.01        604.17       157.59 o                         
   5   3  21        183.77         93.53       113.47 o                         
   6   3  21       2891.53       2951.14       256.42 o                         
   7   3  21       1108.63        736.08       128.77 o                         
   8   3  21       1507.02        738.85       138.05 o                         
  -3   4  21       2463.15       2116.62       464.28 o                         
  -2   4  21       4781.64       5161.42       256.11 o                         
  -1   4  21        619.07        402.58       122.57 o                         
   0   4  21       3707.16       3641.43       311.24 o                         
   1   4  21       3837.88       3850.51       375.09 o                         
 -13   0  22       7386.66       9103.16       838.93 o                         
 -12   0  22      16913.39      16652.81      1123.93 o                         
 -11   0  22         74.66         86.83        93.59 o                         
 -10   0  22       2203.08       2214.44       262.82 o                         
  -9   0  22         34.55         -4.65       205.71 o                         
  -8   0  22        714.57        339.05       142.74 o                         
  -7   0  22        349.06        270.19       104.26 o                         
  -6   0  22       2450.68       2524.96       235.47 o                         
  -5   0  22       2398.56       2282.42       197.21 o                         
  -4   0  22       5900.58       6356.93       431.81 o                         
  -3   0  22      14418.55      14763.83       486.34 o                         
  -2   0  22        685.44        485.91       100.54 o                         
  -1   0  22       1136.87       1284.04       143.27 o                         
   0   0  22       9887.06      11636.66       773.84 o                         
   1   0  22       7937.21       8082.38       322.86 o                         
   2   0  22        813.77        683.35       154.57 o                         
   3   0  22        376.04        269.31        55.38 o                         
   4   0  22       5295.96       5018.65       207.49 o                         
   5   0  22       5757.79       5845.96       227.46 o                         
   6   0  22        293.94        225.34        67.20 o                         
   7   0  22      14547.35      14556.61      1058.47 o                         
   8   0  22      13421.93      14051.82       774.73 o                         
   9   0  22       5017.04       5643.29       607.47 o                         
  10   0  22      13621.73      13366.94       642.09 o                         
  11   0  22      23157.46      24166.29      1132.55 o                         
 -12   1  22       3645.86       3672.31       327.06 o                         
 -11   1  22       2215.11       1524.14       220.97 o                         
 -10   1  22        198.15         -5.70        80.28 o                         
  -9   1  22      10094.96       9615.80       297.74 o                         
  -8   1  22       6744.94       7213.32       241.57 o                         
  -7   1  22         43.53        110.46        48.55 o                         
  -6   1  22       7571.64       7723.98       294.55 o                         
  -5   1  22       5197.44       5674.83       260.44 o                         
  -4   1  22       2011.97       2002.07       127.46 o                         
  -3   1  22       7011.40       7423.08       227.70 o                         
  -2   1  22       5253.40       5267.12       261.73 o                         
  -1   1  22        355.31        289.82        80.95 o                         
   0   1  22       3492.52       3639.54       215.31 o                         
   1   1  22        992.29       1067.63       131.30 o                         
   2   1  22        177.70         17.13        74.59 o                         
   3   1  22       1287.75       1014.50       110.50 o                         
   4   1  22       2978.64       3030.46       159.86 o                         
   5   1  22         25.08         17.59        45.51 o                         
   6   1  22       1837.01       1720.53       213.03 o                         
   7   1  22         10.44        -53.45        53.45 o                         
   8   1  22        582.08        494.16        73.83 o                         
   9   1  22       1670.23       1395.93       130.24 o                         
  10   1  22        126.70         35.64        99.02 o                         
  11   1  22       3581.43       2813.35       296.17 o                         
 -11   2  22        523.22        279.90       165.78 o                         
 -10   2  22        147.37         60.35        67.41 o                         
  -9   2  22       5388.69       5518.80       234.67 o                         
  -8   2  22        148.20        102.20        68.53 o                         
  -7   2  22       5602.63       5572.36       240.35 o                         
  -6   2  22       8182.89       8737.95       333.35 o                         
  -5   2  22        302.46        445.56       170.09 o                         
  -4   2  22      22443.76      23727.55       654.66 o                         
  -3   2  22      14846.13      15863.56       510.30 o                         
  -2   2  22       3099.31       3593.71       228.94 o                         
  -1   2  22      19146.90      20621.89       677.52 o                         
   0   2  22       3564.47       3865.44       280.50 o                         
   1   2  22       5530.86       6052.42       330.36 o                         
   2   2  22      17572.80      18736.93       529.77 o                         
   3   2  22          1.86        -55.94        55.94 o                         
   4   2  22       7366.03       8303.36       267.41 o                         
   5   2  22         79.87         11.10        54.00 o                         
   6   2  22       2873.93       2884.73       235.27 o                         
   7   2  22       2319.68       2063.43       212.71 o                         
   8   2  22          4.39        -56.24        56.24 o                         
   9   2  22       6914.78       6896.16       301.54 o                         
  10   2  22        705.80        507.95       250.53 o                         
  -8   3  22         67.72        -17.29       108.83 o                         
  -7   3  22       3886.69       3267.17       275.20 o                         
  -6   3  22        598.52        380.17       117.77 o                         
  -5   3  22        974.04       1133.68       325.12 o                         
  -4   3  22          7.36        -68.76        68.76 o                         
  -3   3  22       4215.37       4385.71       304.07 o                         
  -2   3  22       1058.22       1095.09       315.49 o                         
  -1   3  22       1869.58       1816.27       260.95 o                         
   0   3  22      11329.65      11306.57       416.07 o                         
   1   3  22        604.69        484.24       124.77 o                         
   2   3  22      13224.19      13801.29       503.10 o                         
   3   3  22      20602.68      21086.33       631.49 o                         
   4   3  22        380.12        204.39       101.80 o                         
   5   3  22      15073.49      16128.17       630.89 o                         
   6   3  22      12326.37      12786.89       519.75 o                         
   7   3  22         78.85        -96.14        96.14 o                         
 -11   1  23       7492.05       8080.92       518.50 o                         
 -10   1  23       4320.21       4546.66       301.89 o                         
  -9   1  23         16.13         53.79        65.48 o                         
  -8   1  23       6778.83       6937.18       239.03 o                         
  -7   1  23        549.79        312.94        85.49 o                         
  -6   1  23        660.22        493.63        80.20 o                         
  -5   1  23          9.13        -45.16        45.16 o                         
  -4   1  23       1626.52       1645.05       156.57 o                         
  -3   1  23        718.96        570.85        92.02 o                         
  -2   1  23       3695.77       4273.01       240.24 o                         
  -1   1  23       5266.40       5565.09       278.86 o                         
   0   1  23       2543.88       2532.24       192.69 o                         
   1   1  23      22198.32      23674.03       684.43 o                         
   2   1  23       2730.84       2835.86       180.42 o                         
   3   1  23       6304.43       6253.78       260.01 o                         
   4   1  23       8791.58       8487.87       282.85 o                         
   5   1  23       2906.26       2955.30       186.04 o                         
   6   1  23       5192.20       5285.68       211.54 o                         
   7   1  23       1869.30       1599.66       183.05 o                         
   8   1  23          0.14        -38.24        88.47 o                         
   9   1  23         23.41         46.09        70.41 o                         
  10   1  23        349.81         90.89        85.01 o                         
 -10   2  23         55.55         10.93        82.50 o                         
  -9   2  23        600.75        472.06       102.44 o                         
  -8   2  23       4563.28       4496.55       297.32 o                         
  -7   2  23       1310.51       1942.84       245.99 o                         
  -6   2  23        395.00        309.26        77.24 o                         
  -5   2  23       8280.13       8388.70       381.69 o                         
  -4   2  23       2435.98       2901.62       211.77 o                         
  -3   2  23        118.26          6.30        63.34 o                         
  -2   2  23       3805.22       3748.43       246.22 o                         
  -1   2  23       1050.13        847.31       185.57 o                         
   0   2  23         61.71          1.32       101.18 o                         
   1   2  23         67.34        -47.77        67.33 o                         
   2   2  23        327.07        151.53        61.39 o                         
   3   2  23        627.54        484.03        92.36 o                         
   4   2  23       4344.87       4404.70       224.70 o                         
   5   2  23        554.85        347.29        70.45 o                         
   6   2  23       3545.79       3700.88       214.30 o                         
   7   2  23       8849.06       9058.10       297.85 o                         
   8   2  23       1147.33        925.76       114.54 o                         
   9   2  23       2944.26       2944.52       239.22 o                         
  -7   3  23         65.80         60.03       115.45 o                         
  -6   3  23       3680.14       3624.78       369.14 o                         
  -5   3  23          7.56        -67.93        80.89 o                         
  -4   3  23        603.90        609.58       186.56 o                         
  -3   3  23        840.41       1603.24       222.47 o                         
  -2   3  23        156.07         64.66        90.97 o                         
  -1   3  23       2199.06       2554.53       219.73 o                         
   0   3  23        505.14        290.32       101.87 o                         
   1   3  23       1271.79        812.80       118.15 o                         
   2   3  23         12.47         23.17        83.65 o                         
   3   3  23        320.60         11.61       106.17 o                         
   4   3  23        407.76         32.18        97.73 o                         
   5   3  23         82.08        175.20       138.93 o                         
 -10   0  24       5507.24       6140.02       376.36 o                         
  -9   0  24      22453.57      21615.64       753.09 o                         
  -8   0  24        881.21       1024.79       330.86 o                         
  -7   0  24      25341.98      26129.08      1623.73 o                         
  -6   0  24      15418.38      16820.56       575.68 o                         
  -5   0  24       7145.00       7101.51       350.03 o                         
  -4   0  24      16415.15      17097.54       601.50 o                         
  -3   0  24       5752.01       6236.41       316.15 o                         
  -2   0  24       4682.97       4841.83       273.32 o                         
  -1   0  24       8795.87       9154.74       367.35 o                         
   0   0  24          5.86         42.00        57.46 o                         
   1   0  24        899.56        996.64       152.51 o                         
   2   0  24        452.95        336.04        72.46 o                         
   3   0  24      14915.59      15378.35       463.39 o                         
   4   0  24      13528.23      13771.02       486.28 o                         
   5   0  24       6918.66       6458.03       368.30 o                         
   6   0  24      15132.77      15033.00       787.51 o                         
   7   0  24       3951.77       3926.53       558.73 o                         
   8   0  24       4659.61       4261.30       382.62 o                         
   9   0  24      14514.07      14530.30       693.15 o                         
  10   0  24       2114.11       2022.80       303.67 o                         
 -11   1  24        854.63        383.84       236.74 o                         
 -10   1  24         97.07         49.49        92.80 o                         
  -9   1  24        176.54         31.28        69.31 o                         
  -8   1  24       1293.26       1099.25       155.89 o                         
  -7   1  24          5.58        -45.77        45.77 o                         
  -6   1  24       5383.03       5745.02       248.94 o                         
  -5   1  24       2550.56       2582.81       178.56 o                         
  -4   1  24       1713.44       2036.03       181.89 o                         
  -3   1  24      14608.72      14864.73       602.49 o                         
  -2   1  24       4511.88       4670.31       371.75 o                         
  -1   1  24       4824.81       4791.06       300.57 o                         
   0   1  24      15000.34      15746.81       489.55 o                         
   1   1  24        917.46        982.75       275.29 o                         
   2   1  24       4114.27       4117.87       222.07 o                         
   3   1  24      17383.14      16912.82       448.14 o                         
   4   1  24       1612.45       1355.74       144.40 o                         
   5   1  24       2311.42       2479.34       152.10 o                         
   6   1  24       4755.20       4853.66       276.32 o                         
   7   1  24        359.38        163.74        62.44 o                         
   8   1  24       1609.71       1932.88       189.13 o                         
   9   1  24       2263.42       2149.40       384.13 o                         
  -9   2  24       3299.03       3148.47       372.48 o                         
  -8   2  24       2560.51       3218.07       321.32 o                         
  -7   2  24         43.79        -45.90        76.34 o                         
  -6   2  24       1541.06       1575.68       196.60 o                         
  -5   2  24       3517.09       3742.04       251.57 o                         
  -4   2  24        270.01        204.79        79.12 o                         
  -3   2  24       2151.81       2386.19       209.65 o                         
  -2   2  24        345.48        174.34        68.63 o                         
  -1   2  24       1420.19       1580.83       261.35 o                         
   0   2  24        288.60        142.77        75.11 o                         
   1   2  24       1629.46       1825.83       193.02 o                         
   2   2  24       2975.74       3155.33       204.17 o                         
   3   2  24       1009.29        821.61       116.99 o                         
   4   2  24       1606.65       1088.00       174.27 o                         
   5   2  24       9394.48      10040.71       306.65 o                         
   6   2  24        920.95        642.63        95.85 o                         
   7   2  24       6505.25       5841.58       246.35 o                         
   8   2  24       5676.55       4861.01       355.90 o                         
  -5   3  24        979.75        623.08       288.20 o                         
  -4   3  24        697.56        425.54       148.84 o                         
  -3   3  24        686.74        439.52       128.96 o                         
  -2   3  24        336.57         94.47       178.72 o                         
  -1   3  24       3261.57       3036.91       255.94 o                         
   0   3  24       1444.88        926.61       154.30 o                         
   1   3  24         50.34        -75.72        75.72 o                         
   2   3  24       1401.52       1126.40       213.67 o                         
   3   3  24        401.81        191.39       245.26 o                         
   4   3  24         84.33        -51.09        92.96 o                         
 -10   1  25        106.81        -52.26       120.23 o                         
  -9   1  25          2.69        -84.14        84.14 o                         
  -8   1  25          0.69          7.43        51.00 o                         
  -7   1  25       2167.30       2427.95       165.92 o                         
  -6   1  25        224.27        120.70        55.83 o                         
  -5   1  25       9291.75      10010.01       339.99 o                         
  -4   1  25       9699.91       9960.19       416.09 o                         
  -3   1  25        115.56        -65.46        91.84 o                         
  -2   1  25      10008.37      10641.03       491.09 o                         
  -1   1  25      10849.77      11876.84       762.65 o                         
   0   1  25        373.10        189.96        88.80 o                         
   1   1  25       9936.37       9564.95       681.96 o                         
   2   1  25       2365.84       2219.48       211.32 o                         
   3   1  25        189.12         45.48        60.30 o                         
   4   1  25        262.79          3.77        70.46 o                         
   5   1  25        354.46        165.59        65.64 o                         
   6   1  25        181.09         56.98        63.85 o                         
   7   1  25       1113.94        766.02       177.96 o                         
   8   1  25       2759.72       2531.56       281.50 o                         
  -8   2  25       3550.92       3500.44       329.12 o                         
  -7   2  25       4938.76       5314.49       384.58 o                         
  -6   2  25        359.62         95.81        97.87 o                         
  -5   2  25       1512.41       1677.32       245.43 o                         
  -4   2  25       2877.38       2677.75       233.44 o                         
  -3   2  25         90.73        -66.86       113.79 o                         
  -2   2  25         31.04        -75.17        75.17 o                         
  -1   2  25        155.04        215.04        81.02 o                         
   0   2  25        106.21         43.73        93.22 o                         
   1   2  25       2963.91       2510.83       234.53 o                         
   2   2  25        829.43        615.55       120.18 o                         
   3   2  25        310.82        213.24        93.88 o                         
   4   2  25       3018.57       3114.08       211.64 o                         
   5   2  25       2386.19       2099.33       175.81 o                         
   6   2  25       1087.16        533.47        99.53 o                         
   7   2  25       3371.32       1840.81       466.58 o                         
  -2   3  25        418.75        433.95       185.38 o                         
  -1   3  25         27.87        -65.43        83.66 o                         
   0   3  25       1338.62        949.25       249.10 o                         
   1   3  25       3997.81       4260.75       571.24 o                         
  -9   0  26       5598.35       5866.40       626.93 o                         
  -8   0  26       5426.51       5644.18       357.12 o                         
  -7   0  26        108.47         41.13       116.17 o                         
  -6   0  26       1586.18       2334.74       779.17 o                         
  -5   0  26       6679.20       6425.61       488.80 o                         
  -4   0  26       5260.52       5660.94       321.16 o                         
  -3   0  26        135.47        113.24        76.30 o                         
  -2   0  26          4.03        -58.73        58.73 o                         
  -1   0  26       7238.53       7485.11       342.57 o                         
   0   0  26      12592.25      14498.04       483.25 o                         
   1   0  26       3066.42       2816.77       312.92 o                         
   2   0  26      15346.00      15474.92       508.87 o                         
   3   0  26      10340.84       9629.24       675.81 o                         
   4   0  26         82.64        116.26       119.18 o                         
   5   0  26      16788.21      16630.35      1017.71 o                         
   6   0  26       1755.06       1259.80       463.74 o                         
   7   0  26       3086.00       1710.08       326.23 o                         
   8   0  26       1747.93       2967.04       558.52 o                         
  -8   1  26        828.95        413.22       110.09 o                         
  -7   1  26       1085.64        863.05       103.76 o                         
  -6   1  26          6.56         81.90        54.48 o                         
  -5   1  26         16.75        -25.26        74.70 o                         
  -4   1  26        179.80         34.33        87.92 o                         
  -3   1  26        280.69        208.07        82.51 o                         
  -2   1  26         18.89         72.23        88.91 o                         
  -1   1  26        441.33        170.89        93.53 o                         
   0   1  26        608.82        242.37       115.15 o                         
   1   1  26         59.65        244.37        90.78 o                         
   2   1  26       3642.06       3608.09       363.57 o                         
   3   1  26       1843.50       1676.83       440.83 o                         
   4   1  26         11.67        -69.35        69.35 o                         
   5   1  26       5850.07       5974.38       418.12 o                         
   6   1  26       4619.87       4852.54       311.03 o                         
   7   1  26         40.93        -86.83        94.40 o                         
  -6   2  26        762.15        235.85       150.24 o                         
  -5   2  26       1516.85       1062.10       197.08 o                         
  -4   2  26       5354.45       6085.71       423.63 o                         
  -3   2  26         56.82        -90.18        90.18 o                         
  -2   2  26       9635.71      10381.81       451.95 o                         
  -1   2  26        189.61        120.62        82.78 o                         
   0   2  26       3253.15       2741.60       258.76 o                         
   1   2  26       5796.12       5417.57       292.41 o                         
   2   2  26         25.13        -25.75       106.14 o                         
   3   2  26       7082.79       6652.23       311.61 o                         
   4   2  26       5952.00       5643.23       351.85 o                         
   5   2  26        900.34        533.78       115.29 o                         
  -7   1  27       8526.32       9440.60       357.78 o                         
  -6   1  27       1028.05        595.17       105.97 o                         
  -5   1  27       7512.97       7861.90       361.69 o                         
  -4   1  27       5064.89       5137.57       440.53 o                         
  -3   1  27        240.26        129.67        91.04 o                         
  -2   1  27       1766.46       1853.17       194.08 o                         
  -1   1  27       1679.64       1985.43       283.29 o                         
   0   1  27         44.21         88.48        94.14 o                         
   1   1  27        253.82         11.07        95.95 o                         
   2   1  27       2774.92       3008.59       345.37 o                         
   3   1  27         24.20        -73.44        73.44 o                         
   4   1  27       3313.38       3575.95       280.33 o                         
   5   1  27       4085.97       3910.40       361.93 o                         
   6   1  27        197.40        990.09       888.23 o                         
  -4   2  27       1363.38        764.92       210.31 o                         
  -3   2  27          4.06        -96.68        96.68 o                         
  -2   2  27       3798.50       3849.18       407.92 o                         
  -1   2  27       5399.18       5921.85       739.98 o                         
   0   2  27        121.15        102.22       123.95 o                         
   1   2  27       6258.36       4889.80       441.04 o                         
   2   2  27       4660.62       4207.99       597.42 o                         
   3   2  27          4.61        -80.50       110.57 o                         
  -6   0  28       1213.63        720.99       175.29 o                         
  -5   0  28      15311.79      16690.79       790.63 o                         
  -4   0  28        634.86        324.07       110.60 o                         
  -3   0  28       6806.34       7217.46       590.19 o                         
  -2   0  28      18166.94      19713.22       626.90 o                         
  -1   0  28         24.52        -29.09       164.33 o                         
   0   0  28      18859.97      20821.18       600.17 o                         
   1   0  28      13562.04      13867.04       940.49 o                         
   2   0  28         31.22         20.96       260.87 o                         
   3   0  28       3553.25       4063.07      1010.04 o                         
   4   0  28       8893.54       8416.53       745.46 o                         
   5   0  28         23.79        339.39       225.25 o                         
  -5   1  28       1005.61        796.44       151.90 o                         
  -4   1  28        362.08        399.45       107.47 o                         
  -3   1  28       5595.50       5617.48       310.93 o                         
  -2   1  28       1937.66       2244.93       259.10 o                         
  -1   1  28        213.51        191.64        93.62 o                         
   0   1  28       1331.31       1283.23       315.76 o                         
   1   1  28         20.72        -90.29        90.29 o                         
   2   1  28       1177.98        702.43       135.00 o                         
   3   1  28        320.93        211.05       144.82 o                         
   4   1  28        310.50        515.21       136.45 o                         
  -1   1  29       1241.31        740.09       296.50 o                         
   1   1  29       1645.36        613.68       395.33 o                         
                                                                                
