# Supplementary material for: Halogen, chalcogen, and hydrogen bonding in organoiodine cocrystals of heterocyclic thio­nes: imidazolidine-2-thione, 2-mercaptobenzimidazole, 2-mercapto-5-methyl­benzimidazole, 2-mercaptobenzoxazole, and 2-mercaptobenzo­thia­zole
Source: Acta Crystallogr C Struct Chem. 2022 Nov 9;78(Pt 12):702–15. doi: 10.1107/S2053229622009548 (PMC9720885; doi:10.1107/S2053229622009548)
Supplement: Supplementary file 14 [file c-78-00702-3MBZTH_412F4DIBsup14.hkl]

data_3MBZTH_412F4DIB                                                            
_shelx_title ' d8-5591_a.res in P-1'                                            
_shelx_refln_list_code          4                                               
_shelx_F_calc_maximum      833.34                                               
_exptl_crystal_F_000      1940.00                                               
_reflns_d_resolution_high  0.7789                                               
                                                                                
loop_                                                                           
 _space_group_symop_operation_xyz                                               
 'x, y, z'                                                                      
 '-x, -y, -z'                                                                   
                                                                                
_cell_length_a     7.9410                                                       
_cell_length_b    14.8483                                                       
_cell_length_c    24.6414                                                       
_cell_angle_alpha  79.264                                                       
_cell_angle_beta   87.104                                                       
_cell_angle_gamma  82.784                                                       
                                                                                
_shelx_F_squared_multiplier     1.000                                           
                                                                                
loop_                                                                           
 _refln_index_h                                                                 
 _refln_index_k                                                                 
 _refln_index_l                                                                 
 _refln_F_squared_calc                                                          
 _refln_F_squared_meas                                                          
 _refln_F_squared_sigma                                                         
 _refln_observed_status                                                         
   1   0   0      11737.52       9119.50       179.48 o                         
   2   0   0      13107.32      10720.60       215.79 o                         
   3   0   0       5209.25       4934.35       167.13 o                         
   4   0   0      10731.55       3138.07       439.92 o                         
   5   0   0      31671.47      33120.78       651.30 o                         
   6   0   0       3428.89       4053.24       211.67 o                         
   7   0   0       8388.91       9014.52       359.21 o                         
   8   0   0      10110.56      10091.56       434.11 o                         
   9   0   0       6343.90       6385.53       349.59 o                         
  10   0   0       3992.30       2693.48       348.06 o                         
 -10   1   0       2658.60       2317.40       297.97 o                         
  -9   1   0       3634.85       4241.07       305.89 o                         
  -8   1   0        282.37         49.37       105.38 o                         
  -7   1   0       3493.85       3200.82       204.49 o                         
  -6   1   0      12904.26      15598.57       439.08 o                         
  -5   1   0       1661.75       1585.88       119.97 o                         
  -4   1   0     111872.50     120265.93      1789.01 o                         
  -3   1   0      26831.52      26195.90       475.44 o                         
  -2   1   0      85304.40      65937.71      1169.01 o                         
  -1   1   0       7116.53       5150.61       113.61 o                         
   1   1   0       7938.75       5080.29       100.09 o                         
   2   1   0      21218.24      23859.40       405.00 o                         
   3   1   0      18827.96      19177.58       375.92 o                         
   4   1   0      33447.79      37474.60       925.48 o                         
   5   1   0       1485.21       1114.80       140.77 o                         
   6   1   0       1807.42       2128.19       159.95 o                         
   7   1   0      10639.01      10682.13       508.81 o                         
   8   1   0        922.10        860.75       140.35 o                         
   9   1   0       2905.97       4661.21       367.68 o                         
  10   1   0       2784.90       2750.82       342.26 o                         
  -9   2   0       6129.93       6034.23       371.64 o                         
  -8   2   0         50.09        -62.53       102.27 o                         
  -7   2   0      21052.79      23437.38       657.97 o                         
  -6   2   0      71599.35      76108.48      1292.20 o                         
  -5   2   0          2.34        -36.58        48.10 o                         
  -4   2   0       4037.98       1725.06       136.95 o                         
  -3   2   0       4124.28       3865.66       259.42 o                         
  -2   2   0      64122.90      62454.55       938.98 o                         
  -1   2   0       3934.03       3896.00       101.72 o                         
   0   2   0       4412.45       2949.72        88.18 o                         
   1   2   0       2437.66       2258.16        62.76 o                         
   2   2   0      16570.47      12778.50       247.79 o                         
   3   2   0       1797.43       1599.48       123.94 o                         
   4   2   0      22430.27      24257.28       481.93 o                         
   5   2   0        479.64        727.30        96.40 o                         
   6   2   0       4404.25       5857.52       244.99 o                         
   7   2   0        196.90        365.90        87.56 o                         
   8   2   0      26486.76      26054.84       716.50 o                         
   9   2   0       1797.58       1827.99       262.96 o                         
  10   2   0       5049.41       4359.18       411.09 o                         
  -9   3   0       1881.98       1470.41       223.57 o                         
  -8   3   0        853.87       3626.84       282.76 o                         
  -7   3   0       4640.28       5301.83       279.18 o                         
  -6   3   0       5408.63       5494.08       266.44 o                         
  -5   3   0       8324.27      11355.04       382.34 o                         
  -4   3   0      11751.99      10427.32       307.77 o                         
  -3   3   0       6902.46       6350.93       195.97 o                         
  -2   3   0       5130.65        404.45        57.31 o                         
  -1   3   0      18207.94      17452.76       285.66 o                         
   0   3   0      21013.85      20767.68      1076.91 o                         
   1   3   0        743.79       1109.48        49.95 o                         
   2   3   0       6410.23       6484.24       136.84 o                         
   3   3   0      13380.52      13411.02       322.36 o                         
   4   3   0     107006.80     105521.30      1598.94 o                         
   5   3   0        902.64       1219.66       112.36 o                         
   6   3   0      14677.98      15037.56       442.10 o                         
   7   3   0       2814.71       3870.69       221.55 o                         
   8   3   0       5287.89       5665.89       295.29 o                         
   9   3   0        383.22        -52.57       115.58 o                         
  10   3   0       1701.13        692.61       187.81 o                         
  -9   4   0       1976.35       3294.64       384.44 o                         
  -8   4   0       1131.46       1613.30       221.91 o                         
  -7   4   0       1578.66       1875.76       189.22 o                         
  -6   4   0      11247.91      11271.32       387.68 o                         
  -5   4   0       9411.69       8765.30       309.18 o                         
  -4   4   0      31286.09      33566.38       682.10 o                         
  -3   4   0      10042.47       9390.85       268.83 o                         
  -2   4   0       5383.37       5198.40       144.98 o                         
  -1   4   0      11300.59       3605.86       190.27 o                         
   0   4   0      28237.24      26219.47       504.24 o                         
   1   4   0      11496.51        163.91        33.16 o                         
   2   4   0      28063.12      26961.64       433.27 o                         
   3   4   0       2433.45       2028.12        80.17 o                         
   4   4   0      57163.91      59944.12       868.39 o                         
   5   4   0        699.59       1266.38       131.66 o                         
   7   4   0       9292.26       8200.14       314.86 o                         
   8   4   0       6208.09       6753.95       303.86 o                         
   9   4   0       9866.97      10502.43       595.18 o                         
  10   4   0        150.87        209.36       191.73 o                         
  -9   5   0       1171.24        853.55       552.00 o                         
  -8   5   0        887.92        631.70       146.62 o                         
  -7   5   0      20233.72      19528.36       625.68 o                         
  -6   5   0       8388.04       9987.18       373.65 o                         
  -5   5   0      11060.31      14109.38       420.43 o                         
  -4   5   0       2828.65       4242.05       322.87 o                         
  -3   5   0      56975.89      52472.15       861.28 o                         
  -2   5   0      70699.37      69880.14      1058.44 o                         
  -1   5   0       7787.65      10961.44       535.28 o                         
   0   5   0      42932.41      50774.40       912.97 o                         
   1   5   0        867.25        808.58        51.13 o                         
   2   5   0       9618.22       9608.37       260.52 o                         
   3   5   0       5039.98       2541.47       102.16 o                         
   4   5   0      62841.47      62979.36       832.17 o                         
   5   5   0      33306.83      32130.00       590.01 o                         
   6   5   0       3018.34       4194.09       196.69 o                         
   7   5   0       1503.68       1758.81       185.24 o                         
   8   5   0       5030.23       5758.20       304.59 o                         
   9   5   0       4113.12       4303.52       309.11 o                         
  10   5   0        217.57         70.94       170.07 o                         
  -9   6   0       1234.70        904.43       260.48 o                         
  -8   6   0        672.35        737.18       149.68 o                         
  -7   6   0       4682.82       4992.83       364.22 o                         
  -6   6   0       4733.10       4580.23       272.40 o                         
  -5   6   0      12839.04      12315.60       397.13 o                         
  -4   6   0       6290.75       5772.07       206.43 o                         
  -3   6   0       3042.71       2988.13       131.06 o                         
  -2   6   0       3910.05       3562.26       165.09 o                         
  -1   6   0        349.63        161.18        51.94 o                         
   0   6   0      75834.44      65022.44      1661.16 o                         
   1   6   0       4232.74       4700.52       211.06 o                         
   2   6   0      76826.61      95043.23      1521.96 o                         
   3   6   0      36934.95      35346.36       522.73 o                         
   4   6   0      17866.38      18675.06       374.56 o                         
   5   6   0       9558.52      10098.76       253.37 o                         
   6   6   0       5696.23       5292.78       203.76 o                         
   7   6   0       2903.44       3116.71       198.95 o                         
   8   6   0      15056.77      15126.11       469.40 o                         
   9   6   0       1219.71       1798.97       222.64 o                         
  -8   7   0       6823.86       5657.23       368.66 o                         
  -7   7   0       6680.25       7039.17       430.91 o                         
  -6   7   0       3924.76       3840.25       260.89 o                         
  -5   7   0       5670.51       6443.11       241.14 o                         
  -4   7   0       2443.71       4513.56       280.03 o                         
  -3   7   0       5676.82       5883.17       192.04 o                         
  -2   7   0      86447.02      85061.23      1522.09 o                         
  -1   7   0       3081.87       4478.10       179.23 o                         
   0   7   0       5544.19       5569.15       180.26 o                         
   1   7   0      19661.03      17897.47       349.77 o                         
   2   7   0      14535.55      10992.57       370.16 o                         
   3   7   0       2713.73       2860.79       124.55 o                         
   4   7   0       5405.02       5475.63       178.69 o                         
   5   7   0       1434.46       2136.68       133.18 o                         
   6   7   0      26353.89      29582.42       559.20 o                         
   7   7   0      21692.01      21509.35       501.31 o                         
   8   7   0       9216.28       9135.80       351.15 o                         
   9   7   0       1983.74       2460.95       247.33 o                         
  -8   8   0       2616.85       3590.83       283.74 o                         
  -7   8   0       2870.98       2429.42       316.26 o                         
  -6   8   0       6135.61       6140.81       312.14 o                         
  -5   8   0      14129.42      17964.88       448.46 o                         
  -4   8   0      13042.92      18217.98       423.88 o                         
  -3   8   0       4094.97       3946.26       210.70 o                         
  -2   8   0       3027.70       1592.24       148.50 o                         
  -1   8   0      11506.11      10639.08       695.83 o                         
   0   8   0       1950.45       2403.85       122.61 o                         
   1   8   0       3209.16       4613.62       169.34 o                         
   2   8   0      22120.96      26446.00       485.96 o                         
   4   8   0       4870.91       3730.65       180.73 o                         
   5   8   0      12788.14      11674.42       297.83 o                         
   6   8   0       2914.47       4770.93       228.31 o                         
   7   8   0       3533.70       5653.88       306.49 o                         
   8   8   0       4555.91       3812.49       223.91 o                         
   9   8   0       2324.68       2303.40       223.58 o                         
  -8   9   0       3790.78       4197.57       341.36 o                         
  -7   9   0       5025.76       4514.22       307.31 o                         
  -6   9   0       4091.20       2565.80       341.56 o                         
  -5   9   0       7492.11       6950.30       292.38 o                         
  -4   9   0        116.56        240.88        77.41 o                         
  -3   9   0       2105.36       2477.65       176.61 o                         
  -2   9   0      27613.12      30063.10       723.23 o                         
  -1   9   0      12915.63      14726.97       452.10 o                         
   0   9   0      34003.23      22889.51       829.60 o                         
   1   9   0       1632.77       1737.79       114.22 o                         
   2   9   0       2391.48       3483.91       159.35 o                         
   3   9   0       4115.47       3834.89       165.82 o                         
   4   9   0       4882.68       5585.39       178.29 o                         
   5   9   0       1841.29       1824.07       126.85 o                         
   6   9   0      13714.49      11978.84       346.69 o                         
   7   9   0       3346.69       3603.30       236.27 o                         
   8   9   0      17423.75      17914.71       545.03 o                         
   9   9   0       2077.54       2247.61       327.33 o                         
  -7  10   0       4279.06       4255.58       320.65 o                         
  -6  10   0       6264.24       6564.19       326.04 o                         
  -5  10   0       3867.72       4274.19       351.70 o                         
  -4  10   0       4045.06       3672.87       251.77 o                         
  -3  10   0      33979.87      34249.20       789.40 o                         
  -2  10   0       8234.76       9912.12       304.27 o                         
  -1  10   0       4531.49       5640.18       226.62 o                         
   0  10   0       3297.73       4622.27       193.59 o                         
   1  10   0       2460.53       3719.18       173.19 o                         
   2  10   0     147581.34     145685.47      2324.95 o                         
   3  10   0       9353.23       9004.57       269.79 o                         
   4  10   0      16615.18      18091.22       434.13 o                         
   5  10   0        482.63        714.81        85.58 o                         
   6  10   0       1593.06       2591.89       183.65 o                         
   7  10   0        494.56        272.11        93.71 o                         
   8  10   0        372.94        227.23       174.34 o                         
   9  10   0       4108.14       4553.19       371.77 o                         
  -7  11   0       5598.61       5931.14       405.23 o                         
  -6  11   0        467.13        826.84       209.03 o                         
  -5  11   0      12007.01      12407.03       615.61 o                         
  -4  11   0       2005.26       2931.84       231.37 o                         
  -3  11   0       1514.32       1664.76       144.13 o                         
  -2  11   0      23166.11      23150.79       544.20 o                         
  -1  11   0      31502.46      27890.48       588.82 o                         
   0  11   0      41627.87      41800.08       832.23 o                         
   1  11   0      11072.36      12441.74       384.06 o                         
   2  11   0       2711.16       3121.91       176.46 o                         
   3  11   0        298.93        328.87        75.07 o                         
   4  11   0      11114.88      11146.30       335.26 o                         
   5  11   0       5832.48       4037.95       181.66 o                         
   6  11   0       2934.85       2653.44       193.90 o                         
   7  11   0        637.91        632.10       132.33 o                         
   8  11   0       1864.52       2652.98       317.83 o                         
  -6  12   0         51.85        239.19       169.92 o                         
  -5  12   0      27901.27      27876.43       781.30 o                         
  -4  12   0      39678.65      36344.65       993.90 o                         
  -3  12   0       3004.90       2842.41       193.65 o                         
  -2  12   0        950.68        909.29       113.19 o                         
  -1  12   0       4989.02       5102.03       225.30 o                         
   0  12   0      24174.70      22760.43       788.38 o                         
   1  12   0       2055.74       2072.28       189.28 o                         
   2  12   0      16936.62      14864.86       617.20 o                         
   3  12   0       7698.27      10654.65       366.82 o                         
   4  12   0      11031.08      13315.54       409.10 o                         
   5  12   0        590.39        739.43        99.01 o                         
   6  12   0        511.17        430.54        98.65 o                         
   7  12   0       2725.40        347.66       132.25 o                         
   8  12   0          3.32        209.95       125.78 o                         
  -6  13   0       9587.88      10543.90       756.56 o                         
  -5  13   0       2190.72       2553.18       374.63 o                         
  -4  13   0       1023.17       1202.87       174.33 o                         
  -3  13   0       5094.11       4332.80       267.94 o                         
  -2  13   0       4047.77       3176.42       261.82 o                         
  -1  13   0       9763.74      10888.46       350.33 o                         
   0  13   0       2522.95       2633.73       186.10 o                         
   1  13   0      11478.18      11223.91       374.08 o                         
   2  13   0      14564.22      15499.68       461.00 o                         
   3  13   0        988.94        943.25       118.12 o                         
   4  13   0        900.94        906.57       160.67 o                         
   5  13   0       5241.03       5800.23       289.74 o                         
   6  13   0       6725.70       7201.40       294.19 o                         
   7  13   0       2294.07       2161.82       209.99 o                         
   8  13   0       1522.33       1330.36       232.79 o                         
  -5  14   0       4272.92       4355.25       512.20 o                         
  -4  14   0       3036.43       3207.61       352.38 o                         
  -3  14   0        294.13        234.73        97.75 o                         
  -2  14   0      12468.75      12473.04       452.62 o                         
  -1  14   0       1040.63        738.29       149.96 o                         
   0  14   0       3053.52       1739.10       188.96 o                         
   1  14   0       8342.62       8659.71       339.57 o                         
   2  14   0        481.77        540.31       157.05 o                         
   3  14   0       7846.32      12226.26       458.14 o                         
   4  14   0        799.20        911.08       135.32 o                         
   5  14   0       4787.04       4245.76       268.88 o                         
   6  14   0      15770.50      15292.95       497.30 o                         
   7  14   0        332.25        205.89       126.42 o                         
  -5  15   0       1834.35       1576.23       416.50 o                         
  -4  15   0       3248.77       2098.65       287.30 o                         
  -3  15   0       6641.38       6399.53       409.13 o                         
  -2  15   0       1221.03        987.66       166.77 o                         
  -1  15   0       6619.13       8905.64       391.23 o                         
   0  15   0       3787.05       3685.85       246.88 o                         
   1  15   0         44.97        -27.24        91.20 o                         
   2  15   0       4274.33       3358.23       231.56 o                         
   3  15   0       2042.18       2151.76       218.96 o                         
   4  15   0        519.37        317.24       102.30 o                         
   5  15   0        171.46        -14.89       115.00 o                         
   6  15   0       4651.58       5095.04       338.94 o                         
   7  15   0       2955.54       3152.58       341.25 o                         
  -4  16   0       1002.76        963.03       222.94 o                         
  -3  16   0       5449.45       5150.01       324.50 o                         
  -2  16   0       4369.29       4058.07       393.57 o                         
  -1  16   0       6858.66       7463.14       390.88 o                         
   0  16   0       6581.88       6202.91       306.68 o                         
   1  16   0       1697.67       2205.67       200.63 o                         
   2  16   0       5708.54       6567.04       331.48 o                         
   3  16   0       1875.73       2151.33       238.23 o                         
   4  16   0      14979.59      14119.35       548.06 o                         
   5  16   0       4977.47       5034.11       403.03 o                         
   6  16   0       5560.47       4572.02       393.75 o                         
  -3  17   0       1528.14       1168.24       208.36 o                         
  -2  17   0       2533.93       2144.54       429.47 o                         
  -1  17   0        799.35        820.83       258.12 o                         
   0  17   0      28686.63      29198.98       909.21 o                         
   1  17   0       5461.34       5985.13       324.57 o                         
   2  17   0        546.84        226.18       143.35 o                         
   3  17   0       4396.19       4041.78       398.59 o                         
   4  17   0       1733.54       2585.31       296.32 o                         
   5  17   0       1755.93       1793.47       310.96 o                         
  -1  18   0       1015.87        793.63       229.62 o                         
   0  18   0        147.61        168.01       173.85 o                         
   1  18   0        767.46       1316.06       274.58 o                         
   2  18   0       3734.12       4684.42       547.02 o                         
   3  18   0        426.36        557.87       314.31 o                         
  -3 -18   1       3755.34       2550.84       399.96 o                         
  -2 -18   1       4962.66       5230.96       525.01 o                         
  -1 -18   1      14551.26      15425.64       625.06 o                         
   0 -18   1       2854.98       2199.90       307.72 o                         
   1 -18   1       2279.06       1895.13       302.45 o                         
  -5 -17   1       8075.99       8951.32       599.59 o                         
  -4 -17   1       4367.52       4915.08       409.44 o                         
  -3 -17   1        339.36        482.33       171.41 o                         
  -2 -17   1       6753.80       6275.04       341.01 o                         
  -1 -17   1       3498.09       3276.92       311.61 o                         
   0 -17   1        490.78        558.92       140.11 o                         
   1 -17   1       7946.87       7922.00       499.76 o                         
   2 -17   1       1169.25       1463.57       478.03 o                         
   3 -17   1       1643.36       1979.62       747.86 o                         
  -6 -16   1        279.02        398.52       230.46 o                         
  -5 -16   1       1799.17        392.30       192.31 o                         
  -4 -16   1       4337.92       4717.24       356.80 o                         
  -3 -16   1       1733.49       1933.30       201.25 o                         
  -2 -16   1       2603.31       3503.82       252.57 o                         
  -1 -16   1       7636.45      11738.68       465.42 o                         
   0 -16   1       3832.75       3791.55       245.68 o                         
   1 -16   1       4525.06       3936.97       240.40 o                         
   2 -16   1        618.60        257.20       175.61 o                         
   3 -16   1        639.40        654.11       189.87 o                         
   4 -16   1       3832.23       4044.09       324.75 o                         
  -6 -15   1         85.10        257.11       115.38 o                         
  -5 -15   1       2717.53       4054.45       342.09 o                         
  -4 -15   1       1630.15       1988.65       201.56 o                         
  -3 -15   1       1202.71        620.74       126.72 o                         
  -2 -15   1       3746.13       4032.85       242.81 o                         
  -1 -15   1       1847.34       2209.10       194.15 o                         
   0 -15   1      15453.92      15933.81       506.90 o                         
   1 -15   1        892.52       1492.95       176.64 o                         
   2 -15   1       4435.04       5236.14       321.94 o                         
   3 -15   1       4928.27       4596.85       294.98 o                         
   4 -15   1        301.00        505.32       151.33 o                         
  -7 -14   1       1179.66        425.06       165.20 o                         
  -6 -14   1       7110.86       7571.03       332.97 o                         
  -5 -14   1       3489.10       3148.70       225.23 o                         
  -4 -14   1       2261.47       2226.94       185.83 o                         
  -3 -14   1       4662.05       5829.85       293.11 o                         
  -2 -14   1      10314.15      10161.23       382.48 o                         
  -1 -14   1      11242.42      11023.01       385.39 o                         
   0 -14   1      12434.34      12760.70       414.94 o                         
   1 -14   1         83.41          9.09        78.04 o                         
   2 -14   1       1444.38       1774.30       205.63 o                         
   3 -14   1       1485.10       1279.61       203.32 o                         
   4 -14   1       1393.50       1213.86       229.38 o                         
   5 -14   1       1384.27       2176.40       405.14 o                         
  -8 -13   1       5501.57       5333.08       412.20 o                         
  -7 -13   1        466.62        419.15       153.73 o                         
  -6 -13   1       9222.42      10636.79       515.58 o                         
  -5 -13   1       5882.76       6093.17       305.87 o                         
  -4 -13   1      17709.25      16199.65       504.25 o                         
  -3 -13   1       2797.95       2518.14       173.17 o                         
  -2 -13   1       1857.09       2167.79       185.03 o                         
  -1 -13   1       1776.14       2490.46       185.31 o                         
   0 -13   1       3441.68       4410.89       228.46 o                         
   1 -13   1       2384.11       2509.40       223.51 o                         
   2 -13   1      15835.48      16406.13       536.16 o                         
   3 -13   1      14457.75      15326.58       594.19 o                         
   4 -13   1       1633.66       1570.20       230.41 o                         
   5 -13   1        764.17       1263.51       242.10 o                         
   6 -13   1        270.36        393.12       218.68 o                         
  -8 -12   1       2978.95       2933.12       346.03 o                         
  -7 -12   1       4761.60       5687.60       471.57 o                         
  -6 -12   1       2147.40       2494.32       177.13 o                         
  -5 -12   1       5678.27       6184.60       292.44 o                         
  -4 -12   1       1302.03       1539.97       166.76 o                         
  -3 -12   1        876.79       1182.24       130.18 o                         
  -2 -12   1       5426.97       5224.09       263.11 o                         
  -1 -12   1       9704.06       7846.25       296.15 o                         
   0 -12   1      21540.17      22008.50       514.14 o                         
   1 -12   1        312.61        411.66        80.00 o                         
   2 -12   1       4610.85       4600.60       299.38 o                         
   3 -12   1      11702.29      12752.55       545.33 o                         
   4 -12   1       1498.48       2074.22       265.34 o                         
   5 -12   1      14767.62      12751.87       564.14 o                         
   6 -12   1       2767.17       2734.05       356.97 o                         
  -8 -11   1       5433.69       5032.84       371.77 o                         
  -7 -11   1       8879.76       8436.06       340.17 o                         
  -6 -11   1      37908.00      36641.10       790.69 o                         
  -5 -11   1       3008.18       4024.69       188.42 o                         
  -4 -11   1      14784.49      14288.27       401.71 o                         
  -3 -11   1       2107.55       1936.84       138.42 o                         
  -2 -11   1      12069.64      14060.96       407.45 o                         
  -1 -11   1      11771.09      13113.63       396.60 o                         
   0 -11   1       1838.07       1698.84       144.53 o                         
   1 -11   1      10834.84      11521.68       446.85 o                         
   2 -11   1      16254.85      16363.39       579.88 o                         
   3 -11   1        471.29        670.45        93.00 o                         
   4 -11   1      33998.12      31765.62       842.81 o                         
   5 -11   1       2153.49       2475.97       289.43 o                         
   6 -11   1       3493.71       3379.66       326.71 o                         
   7 -11   1       2659.68       1134.77       430.22 o                         
  -9 -10   1        365.00        449.31       180.57 o                         
  -8 -10   1       1340.88        968.20       171.79 o                         
  -7 -10   1        577.90        508.98       109.69 o                         
  -6 -10   1      14081.68      14555.78       424.46 o                         
  -5 -10   1       3325.22       3239.10       160.32 o                         
  -4 -10   1       4891.12       5442.52       217.84 o                         
  -3 -10   1        970.12        199.90       129.39 o                         
  -2 -10   1      18840.06      19056.58       467.29 o                         
  -1 -10   1       5132.85       5008.50       212.27 o                         
   0 -10   1       3137.76       2882.32       157.83 o                         
   1 -10   1       8915.40      12987.89       401.84 o                         
   2 -10   1       1116.87       1230.78       117.73 o                         
   3 -10   1       8371.20       6139.54       271.23 o                         
   4 -10   1       9325.01       8343.31       596.06 o                         
   5 -10   1       5615.13       5422.49       391.95 o                         
   6 -10   1        787.12        920.05       159.16 o                         
   7 -10   1       5295.19       5439.57       351.91 o                         
  -9  -9   1        417.87        708.13       214.76 o                         
  -8  -9   1       4232.63       5296.84       315.88 o                         
  -7  -9   1       1603.44       1348.94       157.96 o                         
  -6  -9   1       7335.54       8240.73       278.69 o                         
  -5  -9   1       2616.51       2610.38       142.46 o                         
  -4  -9   1       2807.59       3609.20       151.83 o                         
  -3  -9   1       6455.19       7864.52       240.89 o                         
  -2  -9   1      12037.98      16723.94       512.72 o                         
  -1  -9   1       1742.26       1731.35       181.21 o                         
   0  -9   1      14595.82      10583.03       289.34 o                         
   1  -9   1       1366.54       1216.56       119.70 o                         
   2  -9   1      23674.97      25021.94       736.47 o                         
   3  -9   1       3238.63       3815.34       199.27 o                         
   4  -9   1      28981.99      29984.06       747.08 o                         
   5  -9   1      18932.34      18041.99       502.03 o                         
   6  -9   1        329.09        162.35       100.94 o                         
   7  -9   1       5301.66       5141.31       319.89 o                         
   8  -9   1       4289.50       5203.43       598.54 o                         
  -9  -8   1      11835.60      11412.65       436.46 o                         
  -8  -8   1        473.52        774.01       119.26 o                         
  -7  -8   1        273.68        235.62       111.38 o                         
  -6  -8   1      10515.20      13000.73       383.71 o                         
  -5  -8   1       5116.41       4794.68       255.70 o                         
  -4  -8   1      31445.62      30568.29       500.21 o                         
  -3  -8   1       2636.62       2662.14       122.98 o                         
  -2  -8   1      35374.57      34906.88       599.84 o                         
  -1  -8   1      35917.43      39961.22       752.01 o                         
   0  -8   1      21230.63      19680.98       413.28 o                         
   1  -8   1      26689.67      26729.12       691.72 o                         
   2  -8   1      61894.68      38258.55      1686.54 o                         
   3  -8   1      11108.35       9935.93       329.12 o                         
   4  -8   1       3549.86       4614.55       188.91 o                         
   5  -8   1      12820.85      12763.04       410.70 o                         
   6  -8   1       4577.62       4993.57       281.16 o                         
   7  -8   1       2799.93       2616.54       253.53 o                         
   8  -8   1        841.71        638.85       171.25 o                         
  -9  -7   1        469.95        611.60       145.52 o                         
  -8  -7   1       5801.29       5253.49       266.48 o                         
  -7  -7   1       2046.12       2729.07       173.56 o                         
  -6  -7   1       2022.96       2564.43       146.00 o                         
  -5  -7   1       4773.32       5098.66       202.89 o                         
  -4  -7   1       6964.59      11161.84       264.89 o                         
  -3  -7   1      47401.34      47201.04       714.25 o                         
  -2  -7   1     133612.52     112230.73      2378.22 o                         
  -1  -7   1       7661.69       5070.27       293.01 o                         
   0  -7   1        630.23        666.52        73.97 o                         
   1  -7   1       7491.57       6272.80       215.79 o                         
   2  -7   1       3820.99       6136.17       231.46 o                         
   3  -7   1      34347.65      35942.57       900.35 o                         
   4  -7   1       1567.43        917.50       178.37 o                         
   5  -7   1      19163.77      18709.10       553.09 o                         
   6  -7   1       6964.43       6223.05       323.75 o                         
   7  -7   1       3443.57       3486.52       274.17 o                         
   8  -7   1       2374.56       2268.18       260.60 o                         
  -9  -6   1        787.24        736.93       158.31 o                         
  -8  -6   1       3654.32       4018.83       250.68 o                         
  -7  -6   1      12259.29      12227.91       377.05 o                         
  -6  -6   1      58863.36      57574.85       950.15 o                         
  -5  -6   1      23695.73      21098.92       455.68 o                         
  -4  -6   1        175.52        327.73        53.52 o                         
  -3  -6   1       3127.73       3010.81       107.30 o                         
  -2  -6   1      33203.03      33000.61       510.28 o                         
  -1  -6   1      53780.51      55695.11       818.70 o                         
   0  -6   1       2982.21       2514.69       183.13 o                         
   1  -6   1        914.80        813.21       103.47 o                         
   2  -6   1       1367.95       1736.69       134.81 o                         
   3  -6   1       6455.36       7704.15       209.26 o                         
   4  -6   1        786.47       1246.91       117.11 o                         
   5  -6   1       7275.46       9481.34       363.10 o                         
   6  -6   1      28595.04      27605.02       714.08 o                         
   7  -6   1       3266.38       2255.54       247.00 o                         
   8  -6   1       6454.97       5872.54       360.43 o                         
   9  -6   1       7621.75       5952.85       770.32 o                         
 -10  -5   1        799.86        415.35       178.64 o                         
  -9  -5   1      22802.23      20425.46       689.87 o                         
  -8  -5   1       3705.94       3703.58       264.46 o                         
  -7  -5   1       8501.16       8771.19       325.05 o                         
  -6  -5   1       6449.68       7038.08       250.89 o                         
  -5  -5   1        661.75       1077.26        93.73 o                         
  -4  -5   1      39659.98      40749.76       576.85 o                         
  -3  -5   1      13235.19      11828.71       243.57 o                         
  -2  -5   1      37799.84      31738.95       939.37 o                         
  -1  -5   1       2813.92       3865.42       157.36 o                         
   0  -5   1       8362.60      11124.86       244.73 o                         
   1  -5   1      30720.60      30325.58       691.86 o                         
   2  -5   1      92999.71      93337.34      1488.74 o                         
   3  -5   1       7282.96       7590.09       203.04 o                         
   5  -5   1       2974.23       4208.42       221.26 o                         
   6  -5   1      13602.62      13666.16       449.27 o                         
   7  -5   1       1412.91       1878.30       204.68 o                         
   8  -5   1        833.58        721.70       137.85 o                         
   9  -5   1       4883.40       4668.60       461.80 o                         
 -10  -4   1       1179.51        913.99       231.72 o                         
  -9  -4   1       3720.05       3950.44       335.32 o                         
  -8  -4   1      16472.03      17350.07       508.67 o                         
  -7  -4   1       1083.80        871.53       122.73 o                         
  -6  -4   1      32621.64      30472.37       644.36 o                         
  -5  -4   1      13991.09      14648.86       368.44 o                         
  -4  -4   1       6937.67       8257.72       224.35 o                         
  -3  -4   1        203.64        275.71        35.91 o                         
  -2  -4   1      28446.66      27635.13       501.96 o                         
  -1  -4   1       4458.79         -0.44        25.64 o                         
   0  -4   1     105576.73      62678.86      1074.17 o                         
   1  -4   1       9218.64       5091.35       411.67 o                         
   2  -4   1     169240.70     175021.53      2320.62 o                         
   3  -4   1        815.57       1318.59        95.84 o                         
   4  -4   1      18845.38      18498.96       419.99 o                         
   5  -4   1       5570.73       4259.12       601.22 o                         
   6  -4   1        407.76        364.17       101.52 o                         
   7  -4   1      12969.17      12185.00       479.86 o                         
   8  -4   1       1207.53       1661.05       190.48 o                         
   9  -4   1      19414.94      20273.88       794.90 o                         
 -10  -3   1        269.19        732.56       293.47 o                         
  -9  -3   1       1640.68       1730.03       257.35 o                         
  -8  -3   1      19969.88      19978.62       603.44 o                         
  -7  -3   1       7352.62       8997.10       355.60 o                         
  -6  -3   1      18160.91      23564.20       585.33 o                         
  -5  -3   1      11814.96      11021.06       311.52 o                         
  -4  -3   1      33088.29      29090.73       589.22 o                         
  -3  -3   1       8505.89       2941.72       384.93 o                         
  -2  -3   1     185692.28     273724.91      6094.73 o                         
  -1  -3   1      10072.01      10428.71       188.69 o                         
   0  -3   1       1433.48        568.11       109.00 o                         
   1  -3   1       5041.29       1007.92        59.05 o                         
   2  -3   1       2161.23       1662.19        88.88 o                         
   3  -3   1       7715.86       7287.41       298.25 o                         
   4  -3   1      25661.08      32742.00       662.13 o                         
   5  -3   1      23615.01      24303.52       567.65 o                         
   6  -3   1       2093.53       1889.54       166.29 o                         
   7  -3   1       5324.24       4955.90       310.03 o                         
   8  -3   1       6173.32       3902.52       293.30 o                         
   9  -3   1       2009.23       2611.99       283.16 o                         
 -10  -2   1       1938.61       2088.60       432.62 o                         
  -9  -2   1        918.76        686.36       152.32 o                         
  -8  -2   1       8893.12       6338.37       355.60 o                         
  -7  -2   1      17117.13      15613.40       463.06 o                         
  -6  -2   1       9476.12      12581.70       372.53 o                         
  -5  -2   1       5822.94       6126.89       225.36 o                         
  -4  -2   1      11001.27      10815.33       280.19 o                         
  -3  -2   1       1031.60        855.53        77.72 o                         
  -2  -2   1      91465.16      23799.47       378.31 o                         
  -1  -2   1       2341.87        114.10        20.57 o                         
   0  -2   1      24167.01      23296.88       515.76 o                         
   1  -2   1       5496.06       5503.49       125.98 o                         
   2  -2   1     218760.03     223561.80      3090.61 o                         
   3  -2   1      34128.51      32535.54       577.87 o                         
   4  -2   1      23901.79       6940.45       597.55 o                         
   5  -2   1       1662.01       1340.07       127.10 o                         
   6  -2   1       2984.18       3937.88       222.05 o                         
   7  -2   1      24042.36      24292.54       663.49 o                         
   8  -2   1       1108.98        908.39       216.96 o                         
   9  -2   1        358.19        373.57       142.85 o                         
 -10  -1   1       1017.27        702.67       219.29 o                         
  -9  -1   1       9638.82      11653.37       572.61 o                         
  -8  -1   1        305.36        585.62       133.62 o                         
  -7  -1   1       3823.71       3976.37       241.01 o                         
  -6  -1   1       6095.94       5332.77       236.01 o                         
  -5  -1   1        532.74        214.31        60.27 o                         
  -4  -1   1      53830.81      50277.08       846.52 o                         
  -3  -1   1       5375.59       5042.72       159.40 o                         
  -2  -1   1     194290.41     191021.31      2490.37 o                         
  -1  -1   1      14518.19      12268.23       193.47 o                         
   1  -1   1       2428.65        524.70        36.82 o                         
   2  -1   1       1551.48       1331.05        71.07 o                         
   3  -1   1      13956.94      14407.81       325.27 o                         
   4  -1   1      11214.49      16020.06       362.40 o                         
   5  -1   1       1868.05       2519.91       141.64 o                         
   6  -1   1      65833.69      64492.39      1141.83 o                         
   7  -1   1       1903.41       1797.62       157.98 o                         
   8  -1   1       1112.51       1380.35       170.69 o                         
   9  -1   1       3564.90       3871.24       288.43 o                         
  10  -1   1       1498.82       1781.13       275.97 o                         
 -10   0   1        245.42        136.74       175.26 o                         
  -9   0   1       2310.54       1838.74       241.51 o                         
  -8   0   1       4008.28       4939.93       298.14 o                         
  -7   0   1       1277.55       1915.49       174.80 o                         
  -6   0   1       5404.64       5526.43       241.77 o                         
  -5   0   1        122.40        110.12        58.04 o                         
  -4   0   1      99006.69      91682.92      1514.02 o                         
  -3   0   1      12140.46       6041.91       193.86 o                         
  -2   0   1       4080.07        578.30        87.30 o                         
  -1   0   1      13777.86       9575.52       220.73 o                         
   1   0   1      18669.63      15762.69       274.52 o                         
   2   0   1      14825.06      14470.12       272.20 o                         
   3   0   1       1541.14        216.71        41.26 o                         
   4   0   1      38767.89      37873.86       673.64 o                         
   5   0   1      27056.27      28485.64       542.00 o                         
   6   0   1       6608.34       5922.87       253.90 o                         
   7   0   1      11807.50      12686.21       434.30 o                         
   8   0   1       6333.73       6248.12       287.00 o                         
   9   0   1       1235.85       1933.43       212.69 o                         
  10   0   1        411.16        476.95       215.14 o                         
 -10   1   1       9356.72      10096.35       539.12 o                         
  -9   1   1       5779.19       6944.91       441.65 o                         
  -8   1   1       8484.78       8818.52       401.03 o                         
  -7   1   1       6212.03       3619.12       217.68 o                         
  -5   1   1       4567.80       4577.77       191.42 o                         
  -4   1   1      37012.55      36271.15       651.98 o                         
  -3   1   1      10263.71      11468.28       285.32 o                         
  -2   1   1       1658.15       1366.24        79.78 o                         
  -1   1   1       7824.61       7346.79       170.92 o                         
   1   1   1      11589.33      10049.38       209.05 o                         
   2   1   1      21160.79      23156.77       424.58 o                         
   3   1   1      11270.15      13315.01       313.21 o                         
   4   1   1      89987.43      87190.47      1349.74 o                         
   5   1   1       4777.47       4853.11       200.40 o                         
   6   1   1      23150.10      22325.54       529.18 o                         
   7   1   1      12074.64      13012.91       398.38 o                         
   8   1   1       6826.49       6543.25       324.34 o                         
   9   1   1       5510.35       5972.05       334.92 o                         
  10   1   1       3442.19       2694.08       300.96 o                         
  -9   2   1       1221.74       1526.85       346.98 o                         
  -8   2   1        311.56        291.89       135.79 o                         
  -7   2   1      12921.32      15759.62       590.84 o                         
  -6   2   1       2762.12       3516.03       194.52 o                         
  -5   2   1       2625.10       2213.50       140.19 o                         
  -4   2   1      13764.35      14033.62       365.81 o                         
  -3   2   1      10668.24       9968.89       272.15 o                         
  -2   2   1      16283.42      25205.67       854.87 o                         
  -1   2   1       1065.75       1627.44        79.16 o                         
   0   2   1       6424.42       5791.81       222.41 o                         
   1   2   1        666.73         74.15        18.62 o                         
   2   2   1        603.16        642.58        48.01 o                         
   3   2   1       9430.29       8273.87       236.54 o                         
   4   2   1      13169.79      13349.69       322.45 o                         
   5   2   1         86.11         72.68        56.77 o                         
   6   2   1      21610.79      23046.71       500.84 o                         
   7   2   1       4726.13       4243.60       217.06 o                         
   8   2   1       1620.50       1751.95       193.32 o                         
   9   2   1       2384.68       2367.01       232.38 o                         
  10   2   1        609.58        590.16       192.63 o                         
  -9   3   1       2736.45       3509.28       406.16 o                         
  -8   3   1      20555.19      20093.39       766.43 o                         
  -7   3   1       4081.46       4585.99       268.88 o                         
  -6   3   1       2892.85       3295.56       190.73 o                         
  -5   3   1      21214.44      21199.22       564.27 o                         
  -4   3   1       3804.40       4781.25       211.76 o                         
  -3   3   1       8414.52       7609.54       251.84 o                         
  -2   3   1      19096.08      19265.76       390.10 o                         
  -1   3   1      13747.34      11582.49       317.91 o                         
   0   3   1     186405.28     156986.67      3846.38 o                         
   1   3   1       3965.28       4240.42       100.44 o                         
   2   3   1      22496.43      22406.64       314.24 o                         
   3   3   1      12009.23      11349.92       361.37 o                         
   4   3   1       4070.55       2943.57       132.12 o                         
   5   3   1       6285.79       5953.13       205.83 o                         
   6   3   1       9551.17      11334.15       335.49 o                         
   7   3   1      37853.71      36797.78       733.10 o                         
   8   3   1       2204.22       2199.79       200.24 o                         
   9   3   1       5454.67       5442.55       326.90 o                         
  10   3   1       1242.69        869.72       251.59 o                         
  -9   4   1       7372.32       7503.45       669.87 o                         
  -8   4   1       4455.86       4319.78       305.12 o                         
  -7   4   1       2775.43       3105.44       281.14 o                         
  -6   4   1       2915.97       2009.03       161.47 o                         
  -5   4   1       5350.11       4920.99       229.96 o                         
  -4   4   1      49949.12      53459.43       980.25 o                         
  -3   4   1      29960.72      31426.78       620.99 o                         
  -2   4   1        212.52        522.57        63.34 o                         
  -1   4   1       9806.31       8666.68       441.02 o                         
   0   4   1       5315.31       3737.64       132.91 o                         
   1   4   1       6165.30       5312.75       126.24 o                         
   2   4   1       4203.01       4249.59       141.95 o                         
   3   4   1       3223.44       3984.30       114.01 o                         
   4   4   1      49067.78      73305.63      1033.30 o                         
   5   4   1       2225.42       2664.61       162.22 o                         
   7   4   1        427.99        129.27        84.96 o                         
   8   4   1       4427.04       3971.07       234.26 o                         
   9   4   1       3532.29       4027.15       365.27 o                         
  10   4   1       5784.28       5664.44       427.16 o                         
  -9   5   1       3253.64       2932.20       431.50 o                         
  -8   5   1        270.45        113.29       110.88 o                         
  -7   5   1      63974.85      68588.49      1537.17 o                         
  -6   5   1      20838.59      23777.78       623.95 o                         
  -5   5   1       1261.67       1455.88       143.10 o                         
  -4   5   1      10270.26      10950.37       333.24 o                         
  -3   5   1       3001.55       1815.04       120.51 o                         
  -2   5   1      30179.39      29324.35       510.41 o                         
  -1   5   1      28139.18      28914.29       523.39 o                         
   0   5   1     198196.94     233584.91      3640.20 o                         
   1   5   1       9464.70      10990.43       418.62 o                         
   2   5   1       9202.65       8571.76       184.47 o                         
   3   5   1       1188.11       1263.16        75.59 o                         
   4   5   1       6462.43       6345.38       183.41 o                         
   5   5   1       6029.01       7825.69       253.41 o                         
   6   5   1       2459.13       2414.78       156.09 o                         
   7   5   1        842.70       1051.94       130.30 o                         
   8   5   1      21543.05      20236.53       557.54 o                         
   9   5   1       6414.71       6055.23       444.30 o                         
  10   5   1       1339.57        635.74       235.64 o                         
  -9   6   1       3181.43       3466.33       490.19 o                         
  -8   6   1       5544.07       5491.62       316.83 o                         
  -7   6   1       2155.77       2587.44       231.50 o                         
  -6   6   1      28158.15      28571.00       729.11 o                         
  -5   6   1       7940.47       7380.69       300.30 o                         
  -4   6   1      22371.20      23431.14       548.29 o                         
  -3   6   1      28174.80      33419.70       606.72 o                         
  -2   6   1      26877.98      27917.74      1848.80 o                         
  -1   6   1       2965.25       1956.65       109.09 o                         
   0   6   1      29167.54      28328.33       538.32 o                         
   1   6   1       2410.92       2352.60        92.99 o                         
   2   6   1      19305.38      21687.51       442.95 o                         
   3   6   1       4622.78       5183.94       160.73 o                         
   4   6   1      83677.41      79015.81      1119.47 o                         
   5   6   1       6662.33       6349.41       190.91 o                         
   6   6   1       8377.96       7205.66       241.24 o                         
   7   6   1       4399.50       4729.92       241.69 o                         
   8   6   1       2467.25       2550.41       213.56 o                         
   9   6   1       7442.74       7983.98       404.57 o                         
  -8   7   1       2284.73       2275.68       249.65 o                         
  -7   7   1       7995.53      10039.86       380.78 o                         
  -6   7   1      33983.61      32944.36       754.85 o                         
  -5   7   1        564.77        645.67        87.61 o                         
  -4   7   1      11571.31       7370.63       839.23 o                         
  -3   7   1       6159.09       6179.77       199.87 o                         
  -2   7   1       7697.35       9095.41       289.07 o                         
  -1   7   1      13873.11      16008.24       395.34 o                         
   0   7   1       1405.33       1576.86       112.64 o                         
   1   7   1       8155.65       6968.63       271.79 o                         
   2   7   1      24350.95      17622.07       790.23 o                         
   3   7   1       8323.65       8970.46       213.25 o                         
   4   7   1        160.69        326.18        57.59 o                         
   5   7   1       2943.27       2747.02       148.45 o                         
   6   7   1       7985.91       8492.68       260.51 o                         
   7   7   1        866.87        394.00        91.45 o                         
   8   7   1       4027.67       3237.87       229.79 o                         
   9   7   1        450.12        266.93       149.22 o                         
  -8   8   1       3710.78       3002.43       285.14 o                         
  -7   8   1         81.73        119.49       112.50 o                         
  -6   8   1        529.34        539.22        95.41 o                         
  -5   8   1      27830.40      28344.56       629.77 o                         
  -4   8   1       3830.41       4018.98       183.37 o                         
  -3   8   1      10302.76      10179.27       343.32 o                         
  -2   8   1       6658.83       6751.45       260.87 o                         
  -1   8   1      12720.34      12045.91       343.42 o                         
   0   8   1       9772.05      11708.56       292.84 o                         
   1   8   1       3712.66       5377.41       170.22 o                         
   2   8   1      25645.57      27549.75       453.66 o                         
   3   8   1       4735.48       4925.09       199.33 o                         
   4   8   1      81146.89      79394.05      1083.67 o                         
   5   8   1       5937.31       5533.48       206.57 o                         
   6   8   1       6350.38       7145.19       257.44 o                         
   7   8   1        707.19       1269.58       142.16 o                         
   8   8   1       5293.96       5730.61       259.68 o                         
   9   8   1        861.76        954.05       147.83 o                         
  -8   9   1        353.85        274.29       222.46 o                         
  -7   9   1       1694.44       1743.17       200.29 o                         
  -6   9   1       2138.17       3417.95       382.65 o                         
  -5   9   1       7111.96       6484.39       256.86 o                         
  -4   9   1       1887.42       1681.01       178.09 o                         
  -3   9   1      18144.88      20382.99       538.54 o                         
  -2   9   1      14508.97      14110.56       390.77 o                         
  -1   9   1       9817.32      10014.28       296.81 o                         
   0   9   1      50069.35      51866.64       883.53 o                         
   1   9   1       5329.78       4029.65       685.17 o                         
   2   9   1      54403.80      61539.56      1020.38 o                         
   3   9   1      13887.79      12906.82       327.46 o                         
   4   9   1       8504.20      10532.71       254.00 o                         
   5   9   1        967.15        758.89       118.81 o                         
   6   9   1         89.38        124.16        71.67 o                         
   7   9   1       1443.64       1623.77       193.64 o                         
   8   9   1       9440.98       9611.92       385.17 o                         
   9   9   1        246.92        352.98       176.44 o                         
  -7  10   1      19331.86      18407.27       676.78 o                         
  -6  10   1        937.95       1456.59       164.58 o                         
  -5  10   1       4337.79       4906.27       299.91 o                         
  -4  10   1       6691.40       6099.50       285.58 o                         
  -3  10   1      10413.57       8286.21       278.37 o                         
  -2  10   1      78709.45      77279.07      1340.72 o                         
  -1  10   1      20141.94      20298.54       490.21 o                         
   0  10   1        949.93       1006.37       104.86 o                         
   1  10   1      10844.60      10195.79       293.66 o                         
   2  10   1       8662.94       8714.14       280.44 o                         
   3  10   1       3883.23       2343.16       130.98 o                         
   4  10   1       1901.33       2134.90       132.61 o                         
   5  10   1       1660.63       1834.65       120.77 o                         
   6  10   1      18973.53      22185.97       561.63 o                         
   7  10   1       4981.67       5028.09       292.07 o                         
   8  10   1       3597.37       2983.74       343.98 o                         
   9  10   1       1841.20       1494.63       247.31 o                         
  -7  11   1       3660.05       1591.79       236.18 o                         
  -6  11   1       6849.93       7002.54       484.51 o                         
  -5  11   1      11072.29      11511.42       515.12 o                         
  -4  11   1       5286.40       5936.98       312.86 o                         
  -3  11   1       5246.24       6358.87       259.93 o                         
  -2  11   1       7849.20       7979.68       283.60 o                         
  -1  11   1        404.98        140.44        61.62 o                         
   0  11   1        880.15       1355.43       155.43 o                         
   1  11   1      18052.70      20091.98       485.64 o                         
   2  11   1      10217.41      12401.34       348.89 o                         
   3  11   1       1672.87       2576.03       164.08 o                         
   4  11   1       5997.05       6804.71       254.07 o                         
   5  11   1        988.96        995.80       112.07 o                         
   6  11   1      19072.29      19119.35       515.88 o                         
   7  11   1       3195.04       2904.62       199.32 o                         
   8  11   1       2722.44       2857.56       297.14 o                         
  -7  12   1        128.57        215.03       305.31 o                         
  -6  12   1       2099.79       2936.24       357.45 o                         
  -5  12   1       1005.73       1479.29       292.92 o                         
  -4  12   1       2549.60       2836.38       240.45 o                         
  -3  12   1       9101.12       9772.00       354.04 o                         
  -2  12   1       3069.77       3767.29       196.67 o                         
  -1  12   1       8674.17       8988.02       300.68 o                         
   0  12   1      26404.38      27559.12       631.30 o                         
   1  12   1        935.40        937.09       110.41 o                         
   2  12   1      12576.48      12952.20       367.94 o                         
   3  12   1      22142.43      22123.28       540.24 o                         
   4  12   1       3916.14       5221.31       233.85 o                         
   5  12   1       3780.43       3711.20       184.07 o                         
   6  12   1       3565.10       3166.66       198.29 o                         
   7  12   1       4549.62       4269.24       244.73 o                         
   8  12   1      10643.07      10350.23       483.59 o                         
  -6  13   1       3902.76       3231.87       404.61 o                         
  -5  13   1       6069.29       6912.46       374.19 o                         
  -4  13   1       3117.04       3729.04       268.23 o                         
  -3  13   1       8187.42       7484.63       322.54 o                         
  -2  13   1      10121.93       9139.75       330.57 o                         
  -1  13   1       4969.13       5332.94       240.95 o                         
   0  13   1      11752.62      12209.60       392.42 o                         
   1  13   1       1403.29       1457.45       155.86 o                         
   2  13   1      14609.18      14642.26       446.34 o                         
   3  13   1       5308.49       4151.49       280.48 o                         
   4  13   1      20130.37      19087.48       682.99 o                         
   5  13   1       1194.49       1243.77       147.74 o                         
   6  13   1       1105.39       1795.82       168.82 o                         
   7  13   1        412.55        781.42       130.97 o                         
   8  13   1        918.61       1097.92       194.50 o                         
  -5  14   1       1009.73       1160.20       327.01 o                         
  -4  14   1        791.34        660.71       153.25 o                         
  -3  14   1       4706.56       4586.71       289.70 o                         
  -2  14   1       3441.55       4408.09       276.08 o                         
  -1  14   1       5749.86       6231.89       311.37 o                         
   0  14   1       1323.28       1248.46       128.22 o                         
   1  14   1        427.90        249.85        84.71 o                         
   2  14   1      10273.86      10612.81       387.57 o                         
   3  14   1       1129.59       1094.37       137.82 o                         
   4  14   1       1533.58       2111.31       203.52 o                         
   5  14   1        878.35        981.30       221.00 o                         
   6  14   1       1393.82       1822.84       175.99 o                         
   7  14   1       2394.29       2592.68       227.99 o                         
  -5  15   1       7133.33       7310.37       481.48 o                         
  -4  15   1       9377.73       8775.08       423.59 o                         
  -3  15   1       3391.35       3503.43       243.80 o                         
  -2  15   1        213.21        240.20       115.94 o                         
  -1  15   1       3255.73       3184.85       235.87 o                         
   0  15   1        186.43        351.36        96.52 o                         
   1  15   1        584.23        627.13       118.39 o                         
   2  15   1      32799.25      32166.55       781.62 o                         
   3  15   1        636.79        185.71       101.44 o                         
   4  15   1       5239.77       5266.38       285.23 o                         
   5  15   1       2581.60       2337.46       258.93 o                         
   6  15   1        556.89        747.79       147.90 o                         
   7  15   1        657.81        466.36       155.27 o                         
  -4  16   1        987.02       1268.94       253.00 o                         
  -3  16   1       2592.00       2107.26       249.89 o                         
  -2  16   1       5569.81       5027.40       343.27 o                         
  -1  16   1       1828.80        673.39       242.34 o                         
   0  16   1       2950.75       3596.30       295.54 o                         
   1  16   1       9046.75       8409.61       370.62 o                         
   2  16   1       2258.13       2699.19       223.61 o                         
   3  16   1       1407.68       1598.75       188.43 o                         
   4  16   1       1592.13       1351.42       184.66 o                         
   5  16   1       1119.88        569.89       181.51 o                         
   6  16   1       6387.92       5372.74       395.39 o                         
  -3  17   1       1163.42       1612.98       332.14 o                         
  -2  17   1        105.94        -33.33       284.36 o                         
  -1  17   1        409.83        431.60       156.80 o                         
   0  17   1        111.30         34.75       161.71 o                         
   1  17   1       5212.20       5226.89       304.06 o                         
   2  17   1        161.56        146.83       109.97 o                         
   3  17   1       4582.67       4889.40       364.28 o                         
   4  17   1       5548.87       5488.68       637.50 o                         
   5  17   1       4148.27       4784.32       471.21 o                         
  -1  18   1       4062.42       4565.23       678.56 o                         
   0  18   1       1784.65       2274.20       246.74 o                         
   1  18   1        496.62        600.80       219.18 o                         
   2  18   1        854.73        980.89       225.77 o                         
   3  18   1       4070.04       4560.60       455.29 o                         
   4  18   1       4817.06       5022.99       443.22 o                         
  -3 -18   2       1761.42       2248.64       365.10 o                         
  -2 -18   2       1422.90       1904.32       498.83 o                         
  -1 -18   2       2533.20       2512.75       339.03 o                         
   0 -18   2       2923.45       2950.52       323.08 o                         
   1 -18   2       1285.87       1297.45       255.42 o                         
  -4 -17   2       1670.70       1303.02       242.70 o                         
  -3 -17   2        245.18        167.58       125.47 o                         
  -2 -17   2       3451.41       3977.10       282.75 o                         
  -1 -17   2       3321.35       1466.00       285.81 o                         
   0 -17   2        185.18         54.57       121.18 o                         
   1 -17   2         27.24       -138.84       138.84 o                         
   2 -17   2       9029.08       8609.38       469.49 o                         
  -6 -16   2        704.67        731.48       263.91 o                         
  -5 -16   2        351.51        179.10       179.56 o                         
  -4 -16   2       2422.48       3051.95       261.48 o                         
  -3 -16   2       1467.49       1475.47       171.63 o                         
  -2 -16   2        629.93       1073.59       144.06 o                         
  -1 -16   2        918.70       1346.36       178.15 o                         
   0 -16   2       6171.84       5889.81       303.36 o                         
   1 -16   2       5827.94       5215.96       310.85 o                         
   2 -16   2       1435.67        662.95       420.67 o                         
   3 -16   2       2397.13       2632.28       271.57 o                         
   4 -16   2        581.79        549.90       439.92 o                         
  -6 -15   2      10519.99      10245.40       662.60 o                         
  -5 -15   2       3890.60       4023.02       322.36 o                         
  -4 -15   2      19070.02      18552.92       588.34 o                         
  -3 -15   2       5877.33       5329.00       290.92 o                         
  -2 -15   2       8040.15       7604.51       332.11 o                         
  -1 -15   2       9052.48       8348.78       338.75 o                         
   0 -15   2        702.13        647.53       115.34 o                         
   1 -15   2      18178.64      18479.72       546.80 o                         
   2 -15   2       1831.72       2125.90       243.19 o                         
   3 -15   2       4762.79       4609.30       303.83 o                         
   4 -15   2       4205.81       4180.74       522.11 o                         
  -7 -14   2       1298.05       1536.75       238.05 o                         
  -6 -14   2       2042.93        586.52       151.38 o                         
  -5 -14   2       3702.06       3588.11       238.48 o                         
  -4 -14   2       6274.40       7300.06       377.69 o                         
  -3 -14   2       1263.87       1687.68       182.58 o                         
  -2 -14   2       7266.08       7269.77       319.68 o                         
  -1 -14   2        820.58        863.46       127.20 o                         
   0 -14   2        184.19        269.48        81.86 o                         
   1 -14   2       2671.27       3010.09       216.61 o                         
   2 -14   2        189.15        227.96       114.70 o                         
   3 -14   2       1342.95       1170.98       157.50 o                         
   4 -14   2        478.54         23.70       138.92 o                         
   5 -14   2       1097.67        663.68       253.95 o                         
  -7 -13   2       4219.35       3454.45       321.74 o                         
  -6 -13   2        718.78        675.61       127.79 o                         
  -5 -13   2       7522.05       8132.97       333.30 o                         
  -4 -13   2      19751.63      18996.22       474.59 o                         
  -3 -13   2       2181.84       1943.31       183.51 o                         
  -2 -13   2       1685.71       2698.57       200.34 o                         
  -1 -13   2       8672.34       9817.69       349.38 o                         
   0 -13   2        327.25        562.46       101.78 o                         
   1 -13   2      11562.19      11886.27       398.75 o                         
   2 -13   2       3645.16       3027.87       289.70 o                         
   3 -13   2        222.34        378.53       128.55 o                         
   4 -13   2      10249.08      10558.63       434.37 o                         
   5 -13   2        793.94        931.30       238.88 o                         
   6 -13   2       5072.96       4428.18       600.99 o                         
  -8 -12   2       6050.58       5682.84       664.41 o                         
  -7 -12   2        473.53        664.43       164.08 o                         
  -6 -12   2       4629.90       4044.19       258.72 o                         
  -5 -12   2       2872.01       4184.02       247.61 o                         
  -4 -12   2       4009.91       5735.40       243.51 o                         
  -3 -12   2      10212.92      11460.43       380.50 o                         
  -2 -12   2       9251.41       9538.06       338.16 o                         
  -1 -12   2       3827.29       3651.57       203.29 o                         
   0 -12   2      62229.10      62453.24      1114.33 o                         
   1 -12   2       4163.04       5589.86       258.10 o                         
   2 -12   2       8678.89      13317.94       550.71 o                         
   3 -12   2       9124.63       9848.44       400.82 o                         
   4 -12   2       4050.86       4148.02       337.55 o                         
   5 -12   2       7236.23       7637.31       437.13 o                         
   6 -12   2       9813.91       8902.13       567.10 o                         
  -8 -11   2       3905.01       6477.00       434.25 o                         
  -7 -11   2       1567.65       1593.12       188.32 o                         
  -6 -11   2       1696.10       2043.57       184.26 o                         
  -5 -11   2       7364.68       5567.83       274.63 o                         
  -4 -11   2       5285.43       5282.29       230.28 o                         
  -3 -11   2       4934.74       7063.28       251.17 o                         
  -2 -11   2      14932.73      15923.76       438.15 o                         
  -1 -11   2       8652.76      12123.54       523.42 o                         
   0 -11   2       8988.24       9619.21       589.57 o                         
   1 -11   2       4461.90       4676.17       237.71 o                         
   2 -11   2       2669.01       2849.63       215.68 o                         
   3 -11   2       5196.44       5129.96       251.24 o                         
   4 -11   2        952.23       1273.95       210.33 o                         
   5 -11   2       7480.55       7181.81       548.98 o                         
   6 -11   2       3203.72       3781.31       381.47 o                         
   7 -11   2       4088.03       4685.68       647.87 o                         
  -9 -10   2       3183.20       1486.03       309.39 o                         
  -8 -10   2        201.46        442.64       265.49 o                         
  -7 -10   2       3651.46       3578.47       225.83 o                         
  -6 -10   2      20552.71      21586.14       600.98 o                         
  -5 -10   2       3030.46       4593.69       201.53 o                         
  -4 -10   2      15877.45      18691.66       532.51 o                         
  -3 -10   2       3357.42       2155.83       141.88 o                         
  -2 -10   2      21739.32      22064.34       537.87 o                         
  -1 -10   2       1477.34       1705.50       131.95 o                         
   0 -10   2      38752.62      36521.36       773.48 o                         
   1 -10   2      12346.04      17161.73       468.85 o                         
   2 -10   2      12010.77      12796.07       357.54 o                         
   3 -10   2      14576.02      16206.90       485.12 o                         
   4 -10   2       1964.08       1738.05       201.95 o                         
   5 -10   2       3728.26       3693.97       332.56 o                         
   6 -10   2       1918.68       3011.85       327.60 o                         
   7 -10   2        187.93        300.90       143.47 o                         
  -9  -9   2       1982.75       2060.71       400.22 o                         
  -8  -9   2        840.61        760.23       200.22 o                         
  -7  -9   2       4308.47       3805.40       225.63 o                         
  -6  -9   2       7880.87       7104.09       280.85 o                         
  -5  -9   2       3059.65       3269.74       168.38 o                         
  -4  -9   2        816.12       1209.44        94.94 o                         
  -3  -9   2       2711.08       3856.05       205.24 o                         
  -2  -9   2      11432.73      12427.20       305.51 o                         
  -1  -9   2       7375.95       7161.72       241.95 o                         
   0  -9   2      35746.31      35934.05       711.60 o                         
   1  -9   2        202.89         95.47        48.00 o                         
   2  -9   2       8262.36       8830.11       391.91 o                         
   3  -9   2       3485.33       5659.99       246.43 o                         
   4  -9   2       6237.81       7687.04       387.09 o                         
   5  -9   2       7343.76       8755.08       326.21 o                         
   6  -9   2        879.68        421.86       144.82 o                         
   7  -9   2       1066.47       1169.46       188.02 o                         
   8  -9   2       3862.09       3373.37       476.71 o                         
  -9  -8   2        393.55        260.88       133.56 o                         
  -8  -8   2       8321.56       8601.88       358.79 o                         
  -7  -8   2       1045.27       1025.05       147.06 o                         
  -6  -8   2      35176.49      37837.50       727.35 o                         
  -5  -8   2       6290.97       5762.49       197.73 o                         
  -4  -8   2      40780.07      38597.94       628.93 o                         
  -3  -8   2       2881.26       2749.94       124.49 o                         
  -2  -8   2      15166.11      18238.14       377.03 o                         
  -1  -8   2        467.82        638.25        73.37 o                         
   0  -8   2       1792.85       1823.10       131.49 o                         
   1  -8   2      44108.32      40244.36       811.60 o                         
   2  -8   2       6850.75      10229.46      1707.98 o                         
   3  -8   2        743.91        536.78        85.16 o                         
   4  -8   2      23806.07      23444.52       612.75 o                         
   5  -8   2       1389.91       1489.23       160.87 o                         
   6  -8   2       1877.43       1755.63       184.11 o                         
   7  -8   2       8380.32       8536.29       413.25 o                         
   8  -8   2       2701.22       2753.98       391.17 o                         
  -9  -7   2        382.74        363.93       125.13 o                         
  -8  -7   2        722.63        580.26       131.46 o                         
  -7  -7   2       8706.50       7326.88       277.62 o                         
  -6  -7   2      14497.26      15499.65       425.27 o                         
  -5  -7   2       8257.43       7922.19       233.05 o                         
  -4  -7   2      15993.96      20734.56       398.87 o                         
  -3  -7   2       8178.30       8510.27       212.88 o                         
  -2  -7   2       1820.50       1173.11       322.61 o                         
  -1  -7   2       7821.83       5762.16       204.27 o                         
   0  -7   2      53560.27      51028.59       900.41 o                         
   1  -7   2       1185.94       1525.80       113.92 o                         
   2  -7   2       5409.50       5540.67       199.19 o                         
   3  -7   2      25324.68      28092.69       666.75 o                         
   4  -7   2      54480.56      55325.17       974.65 o                         
   5  -7   2      19319.84      19360.68       519.50 o                         
   6  -7   2       1136.45       1144.15       158.48 o                         
   7  -7   2         91.45        -22.16       103.62 o                         
   8  -7   2        226.80        175.65       263.60 o                         
  -9  -6   2       6444.87       7098.61       374.94 o                         
  -8  -6   2       9654.02      13696.34       484.96 o                         
  -7  -6   2       5185.19       5068.42       242.07 o                         
  -6  -6   2      10283.46      10599.56       293.27 o                         
  -5  -6   2       1075.60       2545.96       408.26 o                         
  -4  -6   2      13089.43      15571.58      1151.11 o                         
  -3  -6   2       6002.51       5878.74       152.18 o                         
  -2  -6   2       2795.36       2803.01       106.14 o                         
  -1  -6   2      29527.13      28197.54       468.45 o                         
   0  -6   2      17015.27      14991.07       348.46 o                         
   1  -6   2      14797.71      11434.09       335.98 o                         
   2  -6   2     159788.03     156177.97      2864.23 o                         
   3  -6   2        730.15        988.10        87.69 o                         
   4  -6   2      31380.26      35563.32       689.65 o                         
   5  -6   2       8152.11       9049.50       328.83 o                         
   6  -6   2        329.98        880.35       154.88 o                         
   7  -6   2      10821.59      10397.00       471.01 o                         
   8  -6   2       1194.64       1257.59       203.89 o                         
   9  -6   2       4835.66       3924.65       451.00 o                         
  -9  -5   2       7428.83       7938.12       500.04 o                         
  -8  -5   2       2219.59       2062.80       200.70 o                         
  -7  -5   2       4457.95       4917.91       243.00 o                         
  -6  -5   2       5679.88       7496.76       260.27 o                         
  -5  -5   2       3277.01       3374.74       156.74 o                         
  -4  -5   2      56802.96      54955.76      2279.87 o                         
  -3  -5   2      14127.35      14711.30       294.97 o                         
  -2  -5   2     221990.53     205992.11      2710.31 o                         
  -1  -5   2       3427.86       4371.65       189.20 o                         
   0  -5   2      18334.01      18391.40       377.85 o                         
   1  -5   2       1488.19       2145.94       113.33 o                         
   2  -5   2      19689.10      19882.03      1202.44 o                         
   3  -5   2      17715.70      18213.42       395.69 o                         
   4  -5   2       1853.97       1378.75       132.65 o                         
   5  -5   2      24005.56      23805.74       548.01 o                         
   6  -5   2       6165.99       7167.72       312.13 o                         
   7  -5   2      10173.24       9240.68       409.41 o                         
   8  -5   2       6263.93       6132.24       324.66 o                         
   9  -5   2       2778.92       3199.37       445.90 o                         
 -10  -4   2       3119.18       3046.50       325.03 o                         
  -9  -4   2        132.52        105.82       120.52 o                         
  -8  -4   2       5333.88       4729.59       268.23 o                         
  -7  -4   2       1852.02       1658.12       206.82 o                         
  -6  -4   2       4971.74       4905.04       221.92 o                         
  -5  -4   2       7851.35       7454.74       247.85 o                         
  -4  -4   2      13793.26      12490.72       274.88 o                         
  -3  -4   2       1533.02       2405.33        86.93 o                         
  -2  -4   2      70884.94      70546.12      2453.38 o                         
  -1  -4   2       1592.48        508.21        52.41 o                         
   0  -4   2       1469.83       1279.53        76.41 o                         
   1  -4   2       3375.83       2906.69       148.65 o                         
   2  -4   2       1221.68       1508.47        85.71 o                         
   3  -4   2       7293.07      10803.84       278.09 o                         
   4  -4   2       7284.41       7517.97       242.53 o                         
   5  -4   2      22591.87      22911.09       519.93 o                         
   6  -4   2        711.17       2272.12       201.17 o                         
   7  -4   2       1618.35       1769.27       212.38 o                         
   8  -4   2       6580.03       6956.65       335.79 o                         
   9  -4   2        175.23        388.56       170.70 o                         
 -10  -3   2       3776.03       3276.99       513.05 o                         
  -9  -3   2       9352.69       8787.29       440.09 o                         
  -8  -3   2        681.91        781.50       159.10 o                         
  -7  -3   2       2003.99       1851.21       179.76 o                         
  -6  -3   2      10981.48      11633.56       379.57 o                         
  -5  -3   2      10952.02      10704.69       304.41 o                         
  -4  -3   2      19807.98       7112.27       342.15 o                         
  -3  -3   2       7589.56       6708.05       178.35 o                         
  -2  -3   2      98361.27      94799.96      1336.30 o                         
  -1  -3   2       3995.37       5435.95       125.32 o                         
   0  -3   2      14781.25      14461.70       340.93 o                         
   1  -3   2       8553.50       8680.36       180.53 o                         
   2  -3   2       1192.56        947.76        91.26 o                         
   4  -3   2       1508.25       1579.65       113.13 o                         
   5  -3   2       3423.56       4945.73       218.31 o                         
   6  -3   2      11696.50      11724.89       361.19 o                         
   7  -3   2       2617.11       2848.30       244.87 o                         
   8  -3   2      18987.29      17990.53       626.27 o                         
   9  -3   2       3911.11       3511.85       336.43 o                         
 -10  -2   2       1759.68       1453.55       273.98 o                         
  -9  -2   2      14394.89      12666.43       578.09 o                         
  -8  -2   2       1949.56       3926.07       379.84 o                         
  -7  -2   2       6716.05       6802.03       305.01 o                         
  -6  -2   2      26339.46      26863.54       595.86 o                         
  -5  -2   2       1091.84       1660.57       127.27 o                         
  -4  -2   2      21835.31      21882.25       447.53 o                         
  -3  -2   2      15668.01      15722.87       304.94 o                         
  -2  -2   2      59517.35      28496.23       470.17 o                         
  -1  -2   2       4576.21       4325.74        93.58 o                         
   0  -2   2        553.90        518.65        49.19 o                         
   1  -2   2       4106.85       5811.10       130.75 o                         
   2  -2   2      92687.96      92765.92      1344.22 o                         
   3  -2   2      14298.57      12032.29       404.35 o                         
   4  -2   2       6719.77       8069.17       295.93 o                         
   5  -2   2       1051.07       1130.85       142.46 o                         
   6  -2   2      17419.95      18359.42       507.84 o                         
   7  -2   2       2346.08       2119.93       197.16 o                         
   8  -2   2       7098.38       7110.38       351.38 o                         
   9  -2   2      20386.31      19256.77       609.64 o                         
 -10  -1   2        619.28        506.84       226.65 o                         
  -9  -1   2       3448.22       3417.91       306.84 o                         
  -8  -1   2      31864.92      32185.20       873.99 o                         
  -7  -1   2       2005.01       2503.82       197.30 o                         
  -6  -1   2      10115.66       9929.80       326.23 o                         
  -5  -1   2       6218.31       6226.96       227.16 o                         
  -4  -1   2       3738.48       4070.18       186.92 o                         
  -3  -1   2       6305.36       6041.28       178.58 o                         
  -2  -1   2      12390.95      18463.92       333.20 o                         
  -1  -1   2       6080.94       5077.33       109.63 o                         
   1  -1   2       1082.58       1012.32        47.38 o                         
   2  -1   2      54929.07      52005.75       887.27 o                         
   3  -1   2       6710.85       6577.22       188.13 o                         
   4  -1   2       2714.90       4723.22       176.19 o                         
   5  -1   2      40188.12      42291.26       782.78 o                         
   6  -1   2      37059.82      36609.95       749.79 o                         
   7  -1   2      22902.86      23005.19       535.68 o                         
   8  -1   2       2505.67       2614.31       226.59 o                         
   9  -1   2       9557.24       9976.79       429.83 o                         
  10  -1   2       7162.50       8121.79       514.39 o                         
 -10   0   2        744.20        413.68       229.07 o                         
  -9   0   2       2388.68       2145.15       303.91 o                         
  -8   0   2       3943.04       3871.72       388.94 o                         
  -7   0   2       5644.39       6239.33       296.70 o                         
  -6   0   2       9899.58      14903.59       412.17 o                         
  -5   0   2      27235.27      26481.42       597.07 o                         
  -4   0   2      16915.90      16127.68       396.19 o                         
  -3   0   2      10962.21       9722.44       258.50 o                         
  -2   0   2      64465.61       9230.43       251.45 o                         
  -1   0   2       1768.39        883.71        53.59 o                         
   1   0   2       4365.97       4121.44        81.59 o                         
   2   0   2     221121.62     217549.59      2999.86 o                         
   3   0   2      27945.62      26890.01       486.32 o                         
   5   0   2         77.66         73.57        48.48 o                         
   6   0   2       1421.93       2517.34       162.05 o                         
   7   0   2       3964.37       3862.06       208.17 o                         
   8   0   2       3827.97       4108.27       252.97 o                         
   9   0   2       2631.14       1681.09       332.37 o                         
  10   0   2       8717.44       8115.86       560.92 o                         
  -9   1   2       1178.05       1763.77       259.23 o                         
  -8   1   2       2329.57       2385.93       234.83 o                         
  -7   1   2      11403.30      12084.14       399.06 o                         
  -6   1   2      19224.04      18912.42       512.62 o                         
  -5   1   2      39533.95      41412.46       828.12 o                         
  -4   1   2       7859.60       8605.94       243.15 o                         
  -3   1   2       5364.54       6051.79       177.15 o                         
  -2   1   2      16457.40       2784.37       174.96 o                         
  -1   1   2        895.98        687.20        55.61 o                         
   1   1   2       7290.27       4027.75        92.94 o                         
   2   1   2      59156.77      85235.35      1234.47 o                         
   3   1   2       2683.54       3093.38       111.07 o                         
   5   1   2       1820.16       1799.59       131.59 o                         
   6   1   2       3979.63       3858.84       186.47 o                         
   7   1   2       3941.02       4920.17       242.23 o                         
   8   1   2        237.96        429.41       129.29 o                         
   9   1   2      11327.28      11019.38       425.33 o                         
  10   1   2       2012.63       2542.21       542.89 o                         
  -9   2   2       7455.73       8657.02       504.56 o                         
  -8   2   2       5929.71       6897.92       369.76 o                         
  -7   2   2       2298.52       2114.99       210.18 o                         
  -6   2   2      11319.20      11550.89       350.61 o                         
  -5   2   2       4089.45       4305.72       188.85 o                         
  -4   2   2      83623.20      84715.85      1317.44 o                         
  -2   2   2     127527.27     151785.94      2707.03 o                         
  -1   2   2       1569.50       2455.19       105.84 o                         
   0   2   2      15264.72       9820.75       178.68 o                         
   1   2   2       8974.29       8923.51       152.45 o                         
   2   2   2      16583.01      13248.29       258.11 o                         
   3   2   2       4591.02       4356.85       131.05 o                         
   4   2   2      17541.24      20088.16       396.04 o                         
   5   2   2       1527.64       1179.62       101.44 o                         
   6   2   2      16975.43      16130.14       398.02 o                         
   7   2   2        265.49        290.86        83.63 o                         
   8   2   2        754.47       3133.89       268.25 o                         
   9   2   2       1687.12       1901.91       215.19 o                         
  10   2   2       1294.59        807.19       311.50 o                         
  -9   3   2       3158.61       2920.31       321.76 o                         
  -8   3   2       6184.04       4912.79       337.54 o                         
  -7   3   2       8319.56       7733.08       347.96 o                         
  -6   3   2        532.51        599.40        94.87 o                         
  -5   3   2      12814.99      15823.75       403.27 o                         
  -4   3   2      59959.06      60109.07      1072.73 o                         
  -3   3   2      11993.46      12302.44       436.65 o                         
  -2   3   2       2079.20       1799.45        97.12 o                         
  -1   3   2       7758.86       5696.29       300.61 o                         
   0   3   2      15337.02      11568.40       469.76 o                         
   1   3   2       2499.66       2397.93        69.25 o                         
   2   3   2       5980.49       6263.95       128.78 o                         
   3   3   2       4703.38       4448.13       270.22 o                         
   4   3   2       6513.31       8698.27       617.75 o                         
   5   3   2       5191.08       4764.60       184.23 o                         
   6   3   2      19475.67      19463.18       452.21 o                         
   7   3   2      11482.31      16859.45       457.00 o                         
   8   3   2        729.42        914.44       139.04 o                         
   9   3   2       2135.94       1814.18       209.83 o                         
  10   3   2       2649.81       2735.31       367.66 o                         
  -9   4   2       9614.96      11881.49       590.56 o                         
  -8   4   2       4354.15       4659.17       270.86 o                         
  -7   4   2       8853.60       8772.50       460.76 o                         
  -6   4   2        116.60        242.42        72.97 o                         
  -5   4   2      21767.04      20085.80       518.14 o                         
  -4   4   2      44928.61      44980.73       858.41 o                         
  -3   4   2       4792.09       5873.57       230.14 o                         
  -2   4   2       2145.40       2932.87       126.77 o                         
  -1   4   2      34677.27      32765.15       602.08 o                         
   0   4   2      14699.44       7982.76       219.39 o                         
   1   4   2       3315.72       2026.90        93.79 o                         
   2   4   2       5713.25       4985.55       159.33 o                         
   3   4   2       9648.86       8966.11       190.89 o                         
   4   4   2     185097.67     180026.81      3314.49 o                         
   5   4   2       8767.59       8208.50       249.18 o                         
   6   4   2      62194.43      65130.28      1070.87 o                         
   7   4   2        139.77         47.67        69.03 o                         
   8   4   2       1781.38       1535.90       178.10 o                         
   9   4   2         78.16        129.71       115.21 o                         
  10   4   2        224.29        424.20       200.35 o                         
  -9   5   2       2145.61       2489.59       456.17 o                         
  -8   5   2       3352.26       3347.03       245.49 o                         
  -7   5   2       5474.93       8029.86       386.77 o                         
  -6   5   2      15610.92      15662.59       440.35 o                         
  -5   5   2      38328.39      35896.12       800.28 o                         
  -4   5   2       5371.53       5937.07       236.52 o                         
  -3   5   2       7511.94       7760.04       295.04 o                         
  -2   5   2       9473.75       4684.38       410.59 o                         
  -1   5   2      22525.27      24298.57       500.60 o                         
   0   5   2     276395.06     291754.91      4275.38 o                         
   1   5   2      19796.88      20352.52       346.65 o                         
   2   5   2       4195.90       2328.57       120.62 o                         
   3   5   2       1318.88       1322.59        71.04 o                         
   4   5   2       2569.39       2872.01       120.05 o                         
   5   5   2        420.99        428.10        68.23 o                         
   6   5   2       8688.43       9916.18       312.29 o                         
   7   5   2       4067.90       4591.79       246.29 o                         
   8   5   2       1543.95       1664.23       175.33 o                         
   9   5   2       1449.16       1613.75       213.32 o                         
  10   5   2       6197.69       6719.81       499.07 o                         
  -9   6   2        625.12        664.95       207.24 o                         
  -8   6   2        860.24        761.56       153.10 o                         
  -7   6   2       5602.72       4810.71       286.27 o                         
  -6   6   2      10442.05       9604.28       387.49 o                         
  -5   6   2       2377.34       3234.71       209.19 o                         
  -4   6   2      13830.47      16187.05       430.36 o                         
  -3   6   2      54456.09      54002.14       898.03 o                         
  -2   6   2      68016.01      68184.47      1064.04 o                         
  -1   6   2       4578.70       3949.84       137.60 o                         
   0   6   2      89963.80      79111.58      2506.85 o                         
   1   6   2          1.70          8.28        21.96 o                         
   2   6   2      38921.03      44829.48       731.09 o                         
   3   6   2       8485.45       9528.67       219.21 o                         
   4   6   2       8594.56       8519.52       207.06 o                         
   5   6   2       3311.77       2601.17       123.51 o                         
   6   6   2       3189.26       2693.56       156.27 o                         
   7   6   2       6659.37       6241.10       267.09 o                         
   8   6   2       3701.23       3382.25       233.62 o                         
   9   6   2       3547.41       3077.72       274.27 o                         
  10   6   2       3681.27       3679.90       931.16 o                         
  -8   7   2        833.76        935.39       219.86 o                         
  -7   7   2      22202.06      21878.25       642.58 o                         
  -6   7   2      14785.79      16470.22       523.26 o                         
  -5   7   2        311.11        308.00        76.51 o                         
  -4   7   2       1438.25       1217.21       114.19 o                         
  -3   7   2        222.30        108.21        46.64 o                         
  -2   7   2       8921.50      10040.15       309.74 o                         
  -1   7   2        146.79        231.97        40.59 o                         
   0   7   2      30269.57      30234.02       801.77 o                         
   1   7   2        166.18        177.95        39.22 o                         
   2   7   2        704.99        832.97        71.87 o                         
   3   7   2        147.23         78.69        31.29 o                         
   4   7   2      17364.05      21539.50       430.85 o                         
   5   7   2       1533.65       2082.61       124.60 o                         
   6   7   2       6406.67       8100.25       246.01 o                         
   7   7   2        368.30        238.61        95.51 o                         
   8   7   2       9692.69      10153.46       372.93 o                         
   9   7   2       2411.81       2987.29       298.95 o                         
  -8   8   2       2451.54       2575.14       361.55 o                         
  -7   8   2      14580.54      14184.44       490.99 o                         
  -6   8   2         32.03         76.58        75.50 o                         
  -5   8   2       3064.38       3327.21       183.62 o                         
  -4   8   2       2678.30       2813.22       167.64 o                         
  -3   8   2         76.38         32.70        59.50 o                         
  -2   8   2      11832.17      11718.43       335.99 o                         
  -1   8   2      13827.33      13419.66       310.10 o                         
   0   8   2      68014.68      72590.64      1230.11 o                         
   1   8   2       7824.66       7929.82       213.79 o                         
   2   8   2       7160.15      10422.32       259.82 o                         
   3   8   2      13997.92      13998.39       333.11 o                         
   4   8   2      13742.48      12867.17       313.06 o                         
   5   8   2       2507.68       2172.35       137.61 o                         
   6   8   2       3245.59       3680.28       186.46 o                         
   7   8   2       3501.46       3016.79       190.03 o                         
   8   8   2      12317.80      12230.21       378.49 o                         
   9   8   2       4197.84       4095.68       279.09 o                         
  -8   9   2       1214.05       1207.72       239.69 o                         
  -7   9   2        942.42        579.21       201.63 o                         
  -6   9   2      13121.83      11521.23       392.52 o                         
  -5   9   2        175.07        178.65        85.47 o                         
  -4   9   2      17246.50      16648.61       446.94 o                         
  -3   9   2       8210.46      10334.35       354.73 o                         
  -2   9   2       4755.88       7117.90       253.03 o                         
  -1   9   2      23531.78      22835.77       510.33 o                         
   0   9   2       2131.07       1597.29       124.95 o                         
   1   9   2        521.36        206.83        44.31 o                         
   2   9   2       8735.60      11490.96       273.75 o                         
   3   9   2        345.67        468.98        69.59 o                         
   4   9   2      35595.17      36164.57       579.71 o                         
   5   9   2       2078.44       2216.68       138.71 o                         
   6   9   2       2315.89       6850.73       346.48 o                         
   7   9   2       9320.56       9453.05       401.82 o                         
   8   9   2      12647.65      12005.30       441.67 o                         
   9   9   2       5592.72       5478.26       386.92 o                         
  -7  10   2       7239.49       9828.99       677.54 o                         
  -6  10   2       3929.46       4884.80       263.71 o                         
  -5  10   2       5329.17       5404.98       279.63 o                         
  -4  10   2       2217.82       2932.52       204.58 o                         
  -3  10   2       3129.59       2880.13       196.71 o                         
  -2  10   2       1244.39       1685.01       130.54 o                         
  -1  10   2       3559.76       3682.25       184.40 o                         
   0  10   2       1057.24       1421.37       117.06 o                         
   1  10   2      14328.46      17616.65       381.31 o                         
   2  10   2       5619.17       5306.16       210.35 o                         
   3  10   2       8406.21       8576.45       268.61 o                         
   4  10   2      23732.74      23844.95       456.42 o                         
   5  10   2      19441.84      19739.77       418.26 o                         
   6  10   2      11884.77      11656.92       379.63 o                         
   7  10   2       3227.82       3679.68       211.09 o                         
   8  10   2        998.77       1377.51       284.04 o                         
   9  10   2        107.16        162.01       162.31 o                         
  -7  11   2        434.16        385.63       171.70 o                         
  -6  11   2        912.73       1001.25       166.34 o                         
  -5  11   2       5511.35       5715.41       364.10 o                         
  -4  11   2      13204.53      13446.43       496.00 o                         
  -3  11   2      51177.96      53929.75      1143.80 o                         
  -2  11   2       4564.76       4256.93       192.59 o                         
  -1  11   2       3580.69       3336.87       184.42 o                         
   0  11   2      15869.67      16403.99       412.12 o                         
   1  11   2      17433.83      17910.43       442.75 o                         
   2  11   2      56225.62      58695.01       964.22 o                         
   3  11   2      21296.76      20497.75       458.17 o                         
   4  11   2      12267.79      12004.82       346.76 o                         
   5  11   2       2710.84       2661.04       163.58 o                         
   6  11   2      15465.01      16025.08       467.19 o                         
   7  11   2        596.77        841.68       115.72 o                         
   8  11   2        980.64        893.49       180.44 o                         
  -7  12   2       3665.55       3167.79       514.56 o                         
  -6  12   2       5568.38       6520.08       354.22 o                         
  -5  12   2       1034.71       1102.47       296.68 o                         
  -4  12   2       3641.05       3829.71       307.31 o                         
  -3  12   2       2841.45       2463.13       212.04 o                         
  -2  12   2      20736.47      20591.00       509.25 o                         
  -1  12   2      18522.10      18163.89       535.16 o                         
   0  12   2       1456.63       1660.66       144.65 o                         
   1  12   2       4693.43       2719.59       252.76 o                         
   2  12   2       8003.51       6718.64       290.17 o                         
   3  12   2       1145.70       1317.68       145.38 o                         
   4  12   2       7090.46       7301.95       303.13 o                         
   5  12   2        498.62        706.82       102.30 o                         
   6  12   2       4452.82       5106.51       225.83 o                         
   7  12   2       4928.21       5597.70       273.37 o                         
   8  12   2       1398.10       1092.65       194.66 o                         
  -6  13   2        889.90        798.64       254.83 o                         
  -5  13   2      16347.96      16136.63       574.48 o                         
  -4  13   2       3803.35       4661.60       343.57 o                         
  -3  13   2       1718.53       1496.20       156.10 o                         
  -2  13   2      14128.62      14001.73       416.25 o                         
  -1  13   2         71.15        -24.23        65.63 o                         
   0  13   2        638.01        818.38       117.51 o                         
   1  13   2        334.58        490.05       100.42 o                         
   2  13   2       3678.58       4358.94       217.38 o                         
   3  13   2       1316.03       1829.29       205.05 o                         
   4  13   2       9099.19       9546.52       380.56 o                         
   5  13   2        460.55        675.77       111.27 o                         
   6  13   2       5677.95       7298.64       296.20 o                         
   7  13   2       2188.03       3457.11       248.63 o                         
   8  13   2       1754.93       1845.22       220.52 o                         
  -5  14   2       2292.55       1780.77       289.51 o                         
  -4  14   2       2500.34       2720.12       253.90 o                         
  -3  14   2       2679.33       3144.25       216.66 o                         
  -2  14   2      10482.21      10295.65       391.64 o                         
  -1  14   2        817.23        663.13       177.60 o                         
   0  14   2      11044.26      12204.61       449.13 o                         
   1  14   2       6208.56       5880.57       291.08 o                         
   2  14   2        961.27       1178.28       144.80 o                         
   3  14   2       7795.86       7433.91       305.53 o                         
   4  14   2       2477.40       2722.27       239.40 o                         
   5  14   2       2159.07       1834.54       197.26 o                         
   6  14   2       3809.47       3295.90       210.91 o                         
   7  14   2       1957.17       1740.47       190.15 o                         
  -5  15   2       2516.83       1952.81       359.42 o                         
  -4  15   2       2527.52       2228.76       232.24 o                         
  -3  15   2      13307.02      12653.89       480.47 o                         
  -2  15   2       7501.12       7559.65       344.71 o                         
  -1  15   2        838.61       1509.45       189.62 o                         
   0  15   2      10629.27      11008.64       375.62 o                         
   1  15   2       2315.53       2070.61       193.37 o                         
   2  15   2      11838.80      12077.31       429.36 o                         
   3  15   2      14361.79      13008.47       453.90 o                         
   4  15   2        731.66        688.61       121.97 o                         
   5  15   2        369.62        242.90       175.33 o                         
   6  15   2       5214.05       5337.87       324.31 o                         
   7  15   2       4698.21       4443.09       291.83 o                         
  -4  16   2         81.21        -72.21       149.32 o                         
  -3  16   2       2063.21       2090.42       244.55 o                         
  -2  16   2       1223.81        697.76       233.03 o                         
  -1  16   2      16593.73      16773.33       539.35 o                         
   0  16   2      10831.51      10232.79       400.65 o                         
   1  16   2       5115.54       7213.24       344.76 o                         
   2  16   2       4559.74       4145.77       296.79 o                         
   3  16   2       1284.70       1389.48       174.75 o                         
   4  16   2       2652.29       2417.02       238.46 o                         
   5  16   2       2872.74       2805.66       336.95 o                         
   6  16   2       9478.86       8322.67       545.33 o                         
  -3  17   2       1741.68       1290.30       261.62 o                         
  -2  17   2       1674.92        978.80       479.56 o                         
  -1  17   2         28.08        135.13       216.76 o                         
   0  17   2       1239.60       1212.15       224.46 o                         
   1  17   2       1328.10       1373.68       176.96 o                         
   2  17   2       2770.85       2521.43       244.96 o                         
   3  17   2       5718.77       6001.85       401.41 o                         
   4  17   2        723.12       1085.74       184.09 o                         
   5  17   2       1149.72       1607.25       271.15 o                         
  -1  18   2       1614.69       1362.92       312.99 o                         
   0  18   2       2617.87       3596.59       447.50 o                         
   1  18   2       1899.43       1503.14       225.74 o                         
   2  18   2       6404.00       5919.46       449.29 o                         
   3  18   2       2358.93       3042.53       302.44 o                         
   4  18   2       6011.50       5478.78       452.11 o                         
  -2 -18   3        177.63        -75.80       198.34 o                         
  -1 -18   3        292.41         74.05       170.00 o                         
   0 -18   3       4141.05       4507.75       868.76 o                         
  -4 -17   3       3802.89       4176.84       389.56 o                         
  -3 -17   3       3577.00       3606.65       330.50 o                         
  -2 -17   3       7442.09       7347.61       398.36 o                         
  -1 -17   3       1948.37        963.51       338.82 o                         
   0 -17   3         51.15         -3.22       229.90 o                         
   1 -17   3       3030.49       3029.50       295.04 o                         
   2 -17   3       1580.36       1377.00       235.81 o                         
  -5 -16   3        293.23        567.71       271.28 o                         
  -4 -16   3       2420.19       2593.94       275.52 o                         
  -3 -16   3      11455.24      10932.65       429.98 o                         
  -2 -16   3        436.07        638.74       129.77 o                         
  -1 -16   3       2246.44       2497.20       231.80 o                         
   0 -16   3      14796.92      14907.65       490.80 o                         
   1 -16   3       1784.51        819.65       171.60 o                         
   2 -16   3       3105.58       1772.76       254.41 o                         
   3 -16   3       1558.88       2005.42       234.28 o                         
  -6 -15   3        350.38        925.01       494.53 o                         
  -5 -15   3       4544.01       5474.25       497.70 o                         
  -4 -15   3       4063.17       4907.17       298.45 o                         
  -3 -15   3       2440.26       1857.47       376.61 o                         
  -2 -15   3       6753.64       6277.80       303.07 o                         
  -1 -15   3       9151.77      10484.79       386.71 o                         
   0 -15   3       5471.88       7871.05       341.93 o                         
   1 -15   3       2097.47       2054.06       216.43 o                         
   2 -15   3       2510.25       2703.48       271.08 o                         
   3 -15   3       2202.04       1851.66       229.87 o                         
   4 -15   3       6702.08       5994.80       385.81 o                         
  -7 -14   3       6975.53       6151.77       411.17 o                         
  -6 -14   3       4274.98       4224.61       337.58 o                         
  -5 -14   3       2743.37       2947.97       246.66 o                         
  -4 -14   3       3733.59       4579.84       375.88 o                         
  -3 -14   3       3603.77       5241.92       277.50 o                         
  -2 -14   3       6598.26       6848.06       303.15 o                         
  -1 -14   3       6863.41       6956.66       297.14 o                         
   0 -14   3        874.83        360.75        88.55 o                         
   1 -14   3       8168.17       8300.02       316.86 o                         
   2 -14   3      40477.63      37692.93      1145.78 o                         
   3 -14   3       6879.41       7127.91       320.05 o                         
   4 -14   3       1705.44       1527.38       231.92 o                         
   5 -14   3       6501.78       5607.19       432.44 o                         
  -7 -13   3       1046.83       1667.60       236.01 o                         
  -6 -13   3       7465.99       8377.67       479.31 o                         
  -5 -13   3       1386.89       1188.07       144.13 o                         
  -4 -13   3       2635.40       2761.46       181.89 o                         
  -3 -13   3       8049.34       7182.03       308.56 o                         
  -2 -13   3      16880.62      16362.27       480.32 o                         
  -1 -13   3       8598.60       9616.82       347.11 o                         
   0 -13   3      12984.45      13609.99       415.80 o                         
   1 -13   3        245.57        326.20       175.42 o                         
   2 -13   3        168.98        421.37       253.99 o                         
   3 -13   3       5633.57       5216.35       368.83 o                         
   4 -13   3       3602.90       3324.81       255.80 o                         
   5 -13   3       1395.47       1320.74       256.06 o                         
   6 -13   3        787.05        834.65       266.23 o                         
  -8 -12   3       2765.54       1510.35       362.93 o                         
  -7 -12   3        813.51        206.18       144.04 o                         
  -6 -12   3       1042.75        857.67       131.70 o                         
  -5 -12   3       8923.71       9535.38       419.15 o                         
  -4 -12   3      51937.67      52864.19       933.55 o                         
  -3 -12   3        344.94        347.72       100.82 o                         
  -2 -12   3       2828.13       2926.78       189.25 o                         
  -1 -12   3       6260.93       5017.77       234.95 o                         
   0 -12   3       7776.48       8208.78       306.02 o                         
   1 -12   3       6330.11       6674.06       312.86 o                         
   2 -12   3       6770.39       5856.63       639.20 o                         
   3 -12   3       7394.97       7449.10       364.78 o                         
   4 -12   3       7597.06       7819.61       408.22 o                         
   5 -12   3       9400.22       7538.39       443.26 o                         
   6 -12   3       1905.89       2398.44       337.12 o                         
  -8 -11   3       7385.94       8178.44       480.18 o                         
  -7 -11   3       1824.43       1825.01       207.63 o                         
  -6 -11   3       1593.25       2217.67       229.26 o                         
  -5 -11   3        697.22        114.37        82.30 o                         
  -4 -11   3      13855.69      14680.50       402.71 o                         
  -3 -11   3        197.88        146.64        60.49 o                         
  -2 -11   3        319.61        491.08        91.05 o                         
  -1 -11   3       2932.12       3344.51       182.02 o                         
   0 -11   3       1675.29       2157.31       155.70 o                         
   1 -11   3       3880.00       1989.28       197.83 o                         
   2 -11   3        426.86        581.57       105.36 o                         
   3 -11   3       1999.69       2420.09       209.74 o                         
   4 -11   3       5566.83       6250.75       529.92 o                         
   5 -11   3        632.75        511.91       204.25 o                         
   6 -11   3       3722.29       3447.97       378.84 o                         
   7 -11   3       1195.13        572.77       297.13 o                         
  -8 -10   3       2115.54       1864.97       530.20 o                         
  -7 -10   3       3151.75       3228.41       240.47 o                         
  -6 -10   3      15815.30      17083.79       603.29 o                         
  -5 -10   3        695.17        750.46       139.00 o                         
  -4 -10   3      20148.27      21383.56       541.26 o                         
  -3 -10   3       2275.83       1635.31       131.87 o                         
  -2 -10   3       1940.47       2339.90       158.51 o                         
  -1 -10   3       3142.16       3260.11       171.18 o                         
   0 -10   3      15226.29      17332.02       417.68 o                         
   1 -10   3      27002.83      26380.00       737.26 o                         
   2 -10   3       4184.28       4201.61       214.67 o                         
   3 -10   3       3622.02       2544.03       209.46 o                         
   4 -10   3       3792.88       4185.29       286.46 o                         
   5 -10   3       2455.62       3019.66       301.65 o                         
   6 -10   3       3111.46       3113.50       308.56 o                         
   7 -10   3        118.74        362.37       149.25 o                         
  -9  -9   3       5009.94       4916.38       508.76 o                         
  -8  -9   3       9576.06      10148.42       522.12 o                         
  -7  -9   3        245.81        121.01       106.57 o                         
  -6  -9   3       8805.53       8694.66       437.69 o                         
  -5  -9   3        835.25       1090.36       123.76 o                         
  -4  -9   3       1951.00       3151.46       166.26 o                         
  -3  -9   3       1516.74       1745.74       113.77 o                         
  -2  -9   3      21971.28      21414.48       465.50 o                         
  -1  -9   3       6875.48       6657.62       232.80 o                         
   0  -9   3      42288.95      35071.14       693.84 o                         
   1  -9   3       2381.92       2419.67       160.64 o                         
   2  -9   3      27997.29      31207.42       782.21 o                         
   3  -9   3       5317.73       5841.31       248.56 o                         
   4  -9   3       4231.15       3657.39       261.24 o                         
   5  -9   3       3766.94       3331.67       326.40 o                         
   6  -9   3      14545.88      13461.28       486.14 o                         
   7  -9   3      38790.75      36550.73       967.32 o                         
   8  -9   3       1173.21       1502.26       261.89 o                         
  -9  -8   3        533.37        500.78       183.08 o                         
  -8  -8   3       1336.72       2150.46       248.88 o                         
  -7  -8   3       1140.73       1131.84       160.09 o                         
  -6  -8   3      12506.26      17020.76       489.78 o                         
  -5  -8   3        362.48        267.06        75.33 o                         
  -4  -8   3       6344.42       2564.25       194.02 o                         
  -3  -8   3       4380.58       4294.50       167.36 o                         
  -2  -8   3       4040.03       5832.05       188.44 o                         
  -1  -8   3       2091.83       2613.43       136.22 o                         
   0  -8   3      22599.95      24490.29       487.63 o                         
   1  -8   3       3421.17       3536.58       190.47 o                         
   2  -8   3      28511.72      28123.76       534.48 o                         
   3  -8   3      18000.49      18167.41       510.22 o                         
   4  -8   3      31192.65      31107.24       783.81 o                         
   5  -8   3       5315.65       5626.85       261.40 o                         
   6  -8   3       3517.23       4906.52       273.36 o                         
   7  -8   3        166.44        459.00       155.20 o                         
   8  -8   3        326.74        142.58       175.98 o                         
  -9  -7   3       4027.78       3987.32       272.56 o                         
  -8  -7   3       2763.09       1118.53       201.36 o                         
  -7  -7   3      10329.89      10380.81       335.12 o                         
  -6  -7   3       3776.74       4242.63       198.72 o                         
  -5  -7   3       3139.16       4598.85       223.56 o                         
  -4  -7   3      16221.17      23684.47       531.16 o                         
  -3  -7   3       3118.59       3165.54       149.51 o                         
  -2  -7   3      30123.51      31560.13       515.97 o                         
  -1  -7   3      20677.75      19535.47       374.37 o                         
   0  -7   3     214123.66     201599.31      3052.77 o                         
   1  -7   3      21750.81      24516.37       571.29 o                         
   2  -7   3       6671.93       8870.17       233.84 o                         
   3  -7   3       1621.86       1481.50       141.50 o                         
   4  -7   3       1048.59       1067.28       131.83 o                         
   5  -7   3      36667.94      34698.56       725.82 o                         
   6  -7   3       2257.21       2288.45       200.57 o                         
   7  -7   3        991.78        973.85       157.41 o                         
   8  -7   3       6039.06       5766.91       411.45 o                         
  -9  -6   3       1131.33        902.47       259.86 o                         
  -8  -6   3       4571.02       7022.24       310.10 o                         
  -7  -6   3       1373.78       2015.39       170.01 o                         
  -6  -6   3      17838.98      18092.99       402.22 o                         
  -5  -6   3       8105.72       8259.99       270.53 o                         
  -4  -6   3      43842.00      43168.72       833.31 o                         
  -3  -6   3       4271.84       5973.86       179.79 o                         
  -2  -6   3     110157.34     107672.26      1501.79 o                         
  -1  -6   3        959.70       1012.84        71.28 o                         
   1  -6   3      18816.63      18534.77       554.70 o                         
   2  -6   3       5099.81       5308.34       183.84 o                         
   3  -6   3        548.21        982.70        89.63 o                         
   4  -6   3      33150.48      33363.45       656.36 o                         
   5  -6   3       1586.77       1932.70       151.03 o                         
   6  -6   3       2071.03       1951.16       189.29 o                         
   7  -6   3       8213.41       6878.50       356.76 o                         
   8  -6   3       1417.17       1527.00       321.72 o                         
   9  -6   3       4701.11       4694.93       476.15 o                         
  -9  -5   3       2123.53       2643.05       283.80 o                         
  -8  -5   3       9272.21       8734.51       376.95 o                         
  -7  -5   3       4595.30       4171.24       224.83 o                         
  -6  -5   3      63646.28      62605.59      1033.93 o                         
  -5  -5   3       4534.69       5520.44       190.06 o                         
  -4  -5   3      21345.63      21623.26       571.54 o                         
  -3  -5   3        126.25         85.12        42.93 o                         
  -2  -5   3      10812.97       2258.24       278.61 o                         
  -1  -5   3       6907.17       7579.04       170.19 o                         
   0  -5   3      11003.78       9504.66       230.66 o                         
   1  -5   3       8369.84      11738.74       534.83 o                         
   2  -5   3      22038.54      20804.45       507.69 o                         
   3  -5   3      23534.94      24131.99       482.73 o                         
   4  -5   3       3138.23       2738.62       155.18 o                         
   5  -5   3       2197.48       2735.14       172.89 o                         
   6  -5   3       6319.45       6816.64       285.85 o                         
   7  -5   3       2500.17       2236.36       209.51 o                         
   8  -5   3       5560.73       5656.92       334.18 o                         
   9  -5   3       3028.36       2593.60       372.25 o                         
 -10  -4   3        860.11        988.26       295.65 o                         
  -9  -4   3        988.69       1537.44       210.51 o                         
  -8  -4   3        354.32        241.46       112.13 o                         
  -7  -4   3       2868.47       2186.03       210.31 o                         
  -6  -4   3       1237.62       1143.32       127.35 o                         
  -5  -4   3       9772.21       9703.82       275.67 o                         
  -4  -4   3       7228.77       8327.44       213.55 o                         
  -3  -4   3       6034.82       5789.34       163.07 o                         
  -2  -4   3        668.76        583.84        58.66 o                         
  -1  -4   3      14372.34      14494.24       249.69 o                         
   0  -4   3       5269.11       4564.21       158.82 o                         
   1  -4   3       6733.84       5871.33       212.57 o                         
   2  -4   3       9793.61      10788.22       245.68 o                         
   3  -4   3      11574.79      17708.09       382.62 o                         
   4  -4   3      79389.90      77588.70      1245.78 o                         
   5  -4   3      14910.04      13344.35       371.58 o                         
   6  -4   3       8065.74       6146.20       264.97 o                         
   7  -4   3       7378.87       7783.49       406.59 o                         
   8  -4   3       7226.52       7730.37       384.73 o                         
   9  -4   3       2808.34       2662.26       356.47 o                         
 -10  -3   3        494.78        932.97       224.58 o                         
  -9  -3   3       7534.89       6296.19       380.91 o                         
  -8  -3   3       5591.34       7788.32       406.92 o                         
  -7  -3   3        505.26        614.98       120.09 o                         
  -6  -3   3      56627.62      53740.81      1048.49 o                         
  -5  -3   3        750.09        543.52        76.97 o                         
  -4  -3   3       1298.76       1799.76       355.60 o                         
  -3  -3   3      19388.82      18680.14       373.90 o                         
  -2  -3   3       8473.80       9060.22       223.51 o                         
  -1  -3   3      30725.26      31045.72       500.71 o                         
   0  -3   3      13693.24      13245.81       295.56 o                         
   1  -3   3       2914.82       2748.49       108.92 o                         
   2  -3   3     211830.53     145763.41      2064.62 o                         
   3  -3   3        861.97        838.73        76.42 o                         
   4  -3   3      29517.44      31198.64       599.74 o                         
   5  -3   3        462.77        561.44        90.67 o                         
   6  -3   3       5887.38       6447.69       266.06 o                         
   7  -3   3       6869.57       6533.01       348.11 o                         
   8  -3   3        243.36        491.55       142.48 o                         
   9  -3   3      17992.44      17510.97       730.40 o                         
 -10  -2   3       5733.10       4956.02       390.04 o                         
  -9  -2   3       1956.72       1764.16       381.07 o                         
  -8  -2   3       2848.03       3603.60       271.65 o                         
  -7  -2   3      19199.52      19498.05       546.13 o                         
  -6  -2   3        678.04       1353.30       167.38 o                         
  -5  -2   3       2845.39       2474.39       143.05 o                         
  -4  -2   3      28249.76      41616.52       683.01 o                         
  -3  -2   3      20162.86      19066.44       349.78 o                         
  -2  -2   3     238572.45     227975.08      2961.35 o                         
  -1  -2   3       8898.24       8405.36       154.03 o                         
   0  -2   3      29384.57      31338.55       674.61 o                         
   1  -2   3       7488.75       7437.88       185.95 o                         
   2  -2   3       8256.75      11326.38       250.69 o                         
   3  -2   3      10817.39      10226.11       267.90 o                         
   4  -2   3      18518.03      19250.82       422.14 o                         
   5  -2   3      66367.92      64665.77      1104.16 o                         
   6  -2   3       3998.06       4750.49       231.79 o                         
   7  -2   3       1819.10       1734.24       149.21 o                         
   8  -2   3       3799.74       5406.45       299.99 o                         
   9  -2   3       6099.75       5330.83       369.57 o                         
 -10  -1   3         53.69        100.20       196.19 o                         
  -9  -1   3        536.13        842.82       165.81 o                         
  -8  -1   3       6878.52      10707.74       458.49 o                         
  -7  -1   3       4292.28       4354.32       266.90 o                         
  -6  -1   3      31428.41      31230.28       660.71 o                         
  -5  -1   3      34647.79      30724.27       613.00 o                         
  -4  -1   3      13566.46      12484.83       945.82 o                         
  -3  -1   3         84.05         89.77        29.88 o                         
  -2  -1   3      13135.83      19589.59       349.98 o                         
  -1  -1   3        599.57        465.72        34.80 o                         
   0  -1   3      18729.93       5321.08       128.92 o                         
   1  -1   3       3868.21       1448.63        90.82 o                         
   2  -1   3      50405.41      42610.46       715.57 o                         
   3  -1   3       9992.91      10951.48       262.15 o                         
   4  -1   3      17869.51      22465.67       496.66 o                         
   5  -1   3        687.40        978.96       103.62 o                         
   6  -1   3       8403.50       7656.84       258.72 o                         
   7  -1   3      11549.90      10515.96       329.99 o                         
   8  -1   3       8957.40       9098.62       397.32 o                         
   9  -1   3       1792.03       2071.91       221.04 o                         
 -10   0   3       1539.43       1167.34       259.71 o                         
  -9   0   3      32709.00      33040.99      1045.97 o                         
  -8   0   3       7063.43       7237.04       365.08 o                         
  -7   0   3        787.28       1050.78       145.17 o                         
  -6   0   3         18.10        168.10        63.96 o                         
  -5   0   3       3917.11       4629.34       211.51 o                         
  -4   0   3      83407.65      75678.62      1284.50 o                         
  -3   0   3       1690.94       1244.49       109.15 o                         
  -2   0   3     139014.36     131522.02      1856.13 o                         
  -1   0   3       7191.47       7112.06       165.97 o                         
   0   0   3      11939.56      11621.83       258.93 o                         
   1   0   3       3298.61       2146.55       124.81 o                         
   2   0   3      52601.99      21327.23       803.79 o                         
   3   0   3       8658.07       6266.28       167.46 o                         
   5   0   3       8126.10      11407.23       291.10 o                         
   6   0   3      38939.35      36332.68       677.85 o                         
   7   0   3       8758.40       8530.41       296.58 o                         
   8   0   3      15511.36      14988.63       500.64 o                         
   9   0   3       3337.11       3372.57       288.13 o                         
  10   0   3        251.30        355.68       220.32 o                         
  -9   1   3       3522.85       5030.11       384.85 o                         
  -8   1   3      10125.73      10063.13       454.90 o                         
  -7   1   3        386.95        692.84       194.55 o                         
  -6   1   3      17387.92      16894.42       479.96 o                         
  -5   1   3        773.46        735.72        94.00 o                         
  -4   1   3      36292.14      36154.55       707.81 o                         
  -3   1   3       9442.03      10293.57       252.77 o                         
  -2   1   3      59043.45      54009.16      1697.07 o                         
  -1   1   3      10685.63      10009.46       181.32 o                         
   0   1   3       5602.03       3466.89       108.36 o                         
   1   1   3       4335.98       3135.89       134.91 o                         
   2   1   3      46997.97      46121.80       664.14 o                         
   3   1   3       2016.02       2653.70       104.64 o                         
   4   1   3      10257.99       9196.28       233.53 o                         
   5   1   3       3483.05       2785.85       136.96 o                         
   6   1   3       3164.82       3072.12       172.56 o                         
   7   1   3       1964.30       2502.13       183.25 o                         
   8   1   3        316.26        399.87       114.79 o                         
   9   1   3      15218.95      15508.09       525.10 o                         
  10   1   3        316.46       1108.49       662.20 o                         
  -9   2   3       7450.00       7952.53       701.76 o                         
  -8   2   3      12533.58      11540.44       482.43 o                         
  -7   2   3        658.27        827.25       159.94 o                         
  -6   2   3       5024.47       5337.95       231.56 o                         
  -5   2   3      19966.97      12184.22       997.14 o                         
  -4   2   3       1704.27        358.21       370.26 o                         
  -3   2   3      23091.44      22319.66       497.35 o                         
  -2   2   3      27749.44      40656.04       829.91 o                         
  -1   2   3      10551.13      10869.33       243.95 o                         
   0   2   3        723.89        723.60        45.31 o                         
   1   2   3       3400.29       2587.90       124.68 o                         
   2   2   3     268622.12     268015.47      3284.17 o                         
   3   2   3       2703.73       2720.20       108.44 o                         
   4   2   3       6288.65       7076.74       199.52 o                         
   5   2   3       5137.75       5254.60       193.68 o                         
   6   2   3      37209.07      35415.85       675.24 o                         
   7   2   3      11471.75      10770.22       358.33 o                         
   8   2   3       9707.39       7025.71       331.73 o                         
   9   2   3       2012.92       1596.54       202.13 o                         
  10   2   3       1319.07       1419.45       260.59 o                         
  -9   3   3       5097.08       5327.36       434.12 o                         
  -8   3   3         72.35       2647.07       302.78 o                         
  -7   3   3      10161.99      10580.09       450.25 o                         
  -6   3   3      15375.77      15431.97       418.08 o                         
  -5   3   3       9154.57       8850.00       314.72 o                         
  -4   3   3        455.54        630.48        75.84 o                         
  -3   3   3      19038.44      19050.11       389.60 o                         
  -2   3   3       2537.07       2281.30       120.03 o                         
  -1   3   3      16595.74      15782.73       331.71 o                         
   0   3   3       4633.33       4917.76        96.39 o                         
   1   3   3       4276.71       5558.51       116.82 o                         
   2   3   3     694459.94     686464.12     15725.43 o                         
   3   3   3      30257.54      29272.35       469.40 o                         
   4   3   3      28997.32       3018.88       317.38 o                         
   5   3   3        465.56        342.04        63.75 o                         
   6   3   3       3740.97       6167.68       237.67 o                         
   7   3   3       7700.63       7693.47       284.92 o                         
   8   3   3       2027.72       2701.00       223.35 o                         
   9   3   3        903.23        846.50       165.19 o                         
  10   3   3       3259.85       3931.28       432.63 o                         
  -9   4   3        636.45        852.71       209.16 o                         
  -8   4   3       8018.38       8342.50       357.83 o                         
  -7   4   3        419.60        218.61       145.74 o                         
  -6   4   3        321.47        203.67        80.99 o                         
  -5   4   3      20744.59      20518.49       521.14 o                         
  -4   4   3       4925.03       6701.12       250.26 o                         
  -3   4   3       3136.53       3167.89       155.22 o                         
  -2   4   3     118236.42     132020.53      2029.22 o                         
  -1   4   3      27607.98      26247.72       469.10 o                         
   0   4   3     191497.44     172404.02      2128.69 o                         
   1   4   3      44802.47      45135.67       641.55 o                         
   2   4   3      17847.95      18041.45       825.38 o                         
   3   4   3       1441.79       1566.61        81.89 o                         
   4   4   3      37186.98      43613.17       678.79 o                         
   5   4   3       2705.60       2781.26       145.66 o                         
   6   4   3      15840.06      15958.68       430.02 o                         
   7   4   3       1377.12       1615.86       148.21 o                         
   8   4   3       1367.17       1444.97       209.07 o                         
   9   4   3      11523.65      11131.38       482.34 o                         
  10   4   3       1670.29       3390.17       453.98 o                         
  -9   5   3      10207.49       9328.60       724.82 o                         
  -8   5   3        695.30        493.22       129.71 o                         
  -7   5   3       4308.67       4337.95       287.13 o                         
  -6   5   3       4784.94       6564.18       269.85 o                         
  -5   5   3      11705.69      11692.70       363.16 o                         
  -4   5   3     128529.34     125418.71      2045.85 o                         
  -3   5   3      23903.78      14760.66       533.40 o                         
  -2   5   3      20314.57      24955.73      1400.40 o                         
  -1   5   3      30330.63      29123.45       915.37 o                         
   0   5   3      59846.51      62993.38      1008.14 o                         
   1   5   3        281.73        206.04        50.84 o                         
   2   5   3       5075.16       3570.09       182.47 o                         
   3   5   3        441.80        150.80        36.07 o                         
   4   5   3      11093.70      10433.82       234.29 o                         
   5   5   3      13172.14      12905.38       321.51 o                         
   6   5   3       1007.70       1676.61       145.89 o                         
   7   5   3       2885.93       2582.36       182.87 o                         
   8   5   3       9666.28       9011.28       357.46 o                         
   9   5   3        494.24        473.40       159.28 o                         
  10   5   3       7819.57       6702.78       461.02 o                         
  -9   6   3       2246.84       2859.26       346.75 o                         
  -8   6   3       2194.09       1761.18       218.11 o                         
  -7   6   3      12760.25      11972.19       440.41 o                         
  -6   6   3      16825.31      17011.61       473.75 o                         
  -5   6   3       3618.65       5274.89       335.00 o                         
  -4   6   3       3139.22       3898.69       197.68 o                         
  -3   6   3        856.85       1297.16       114.90 o                         
  -2   6   3       8644.39       8534.25       225.43 o                         
  -1   6   3        391.89        442.44        66.18 o                         
   0   6   3      12726.18      11735.85       670.26 o                         
   1   6   3        655.43        892.41        78.68 o                         
   2   6   3      23826.20      26545.65       402.96 o                         
   3   6   3       2802.92       3510.21       123.65 o                         
   5   6   3       6362.48       7196.07       205.70 o                         
   6   6   3       6749.44       6917.94       237.18 o                         
   7   6   3       2495.70       2808.90       202.56 o                         
   8   6   3       1076.38       1614.61       187.28 o                         
   9   6   3        941.90       1759.91       281.50 o                         
  10   6   3       5116.18       5675.68       696.80 o                         
  -8   7   3       1952.50       2336.76       236.53 o                         
  -7   7   3       1967.86       2816.17       219.09 o                         
  -6   7   3       1231.08       1809.32       168.78 o                         
  -5   7   3       2864.49       2667.40       206.02 o                         
  -4   7   3      40709.08      40858.16       761.00 o                         
  -3   7   3       1684.37       2315.67       142.41 o                         
  -2   7   3      17966.79      17586.86       465.21 o                         
  -1   7   3      17456.00      18360.57       371.48 o                         
   0   7   3       1765.13       1990.92       103.51 o                         
   1   7   3      10032.99       9066.99       267.77 o                         
   2   7   3        464.14        567.89        85.88 o                         
   3   7   3        470.31        433.95        57.15 o                         
   4   7   3      39897.48      38827.66       663.16 o                         
   5   7   3       5900.66       5324.36       187.94 o                         
   6   7   3      24450.20      23984.93       465.24 o                         
   7   7   3        161.70        128.19        74.92 o                         
   8   7   3       2783.90       3696.31       240.37 o                         
   9   7   3       2547.47       3109.31       295.34 o                         
  -8   8   3       6176.55       6186.62       432.15 o                         
  -7   8   3        146.28        -21.17        98.99 o                         
  -6   8   3        815.91        758.76       113.02 o                         
  -5   8   3      16897.14      20339.65       512.73 o                         
  -4   8   3        981.54       1783.91       144.10 o                         
  -3   8   3       3063.89       2909.70       188.62 o                         
  -2   8   3       3039.36       2257.65       310.94 o                         
  -1   8   3       9671.72       9327.98       285.20 o                         
   0   8   3      55145.12      61820.27      1074.85 o                         
   1   8   3       3744.20       4464.86       162.84 o                         
   2   8   3      25859.85      25579.21       473.47 o                         
   3   8   3       4804.35       5051.79       167.50 o                         
   4   8   3        141.08       1306.14       127.27 o                         
   5   8   3       2284.18       2396.17       141.26 o                         
   6   8   3       9157.70      10479.88       296.18 o                         
   7   8   3      26810.54      29968.75       627.35 o                         
   8   8   3       1149.08        885.95       132.35 o                         
   9   8   3          1.56         38.58       110.34 o                         
  -8   9   3        104.39         51.60       186.58 o                         
  -7   9   3       1233.20        515.12       149.31 o                         
  -6   9   3        867.88       1970.98       173.35 o                         
  -5   9   3        395.88        823.50       120.07 o                         
  -4   9   3       7727.02       8661.50       279.72 o                         
  -3   9   3      17345.79      16406.81       473.74 o                         
  -2   9   3      17387.24      16294.91       495.93 o                         
  -1   9   3      12068.60      12122.70       301.13 o                         
   0   9   3       7686.12       7573.68       256.60 o                         
   1   9   3       2828.20       2603.40       133.68 o                         
   2   9   3       4929.56       6195.26       202.05 o                         
   3   9   3       4274.15       4534.25       175.22 o                         
   4   9   3      66640.22      69660.17      1144.97 o                         
   5   9   3      23325.48      23292.79       489.37 o                         
   6   9   3      18495.26      11784.19       429.47 o                         
   7   9   3        795.17        276.23       115.33 o                         
   8   9   3        920.28       1231.59       150.63 o                         
   9   9   3       3227.84       4052.53       350.64 o                         
  -7  10   3      26072.87      24373.38       951.30 o                         
  -6  10   3      11472.28      10904.73       396.75 o                         
  -5  10   3       5264.42       5172.44       237.56 o                         
  -4  10   3       3359.05       3706.99       231.12 o                         
  -3  10   3          5.30         72.57        66.29 o                         
  -2  10   3       6160.70       6276.91       251.61 o                         
  -1  10   3         63.17          9.36        48.38 o                         
   0  10   3     103861.69     111452.06      1716.24 o                         
   1  10   3       6089.25       6247.79       218.20 o                         
   2  10   3        904.46       1081.65       101.54 o                         
   3  10   3       5811.98       5725.40       216.92 o                         
   4  10   3       7223.03       8911.65       688.57 o                         
   5  10   3       3566.16       5635.06       214.86 o                         
   6  10   3      10553.51      14136.48       465.75 o                         
   7  10   3       1376.43       1399.44       233.55 o                         
   8  10   3      10505.86       9046.89       432.19 o                         
   9  10   3      12734.88      11725.63       669.19 o                         
  -7  11   3       1809.25       1155.73       218.33 o                         
  -6  11   3       1468.58        759.08       133.23 o                         
  -5  11   3      13593.52      13728.73       533.64 o                         
  -4  11   3       6975.94       7592.32       370.32 o                         
  -3  11   3       6922.97       8006.29       334.22 o                         
  -2  11   3      16386.88      15907.60       445.46 o                         
  -1  11   3       9164.02       9897.99       355.63 o                         
   0  11   3      40865.89      40161.89       774.42 o                         
   1  11   3        111.54        164.70        56.15 o                         
   2  11   3       7393.31       8034.98       256.58 o                         
   3  11   3       1744.21       1848.40       138.08 o                         
   4  11   3       7133.52       6401.78       230.21 o                         
   5  11   3       5448.14       4406.40       194.39 o                         
   6  11   3        520.15        193.26        81.03 o                         
   7  11   3       8631.90       8452.50       328.32 o                         
   8  11   3         45.92         28.18       124.45 o                         
  -7  12   3       4141.43       4673.12      1231.40 o                         
  -6  12   3       6081.36       6141.36       396.75 o                         
  -5  12   3        123.83        384.90       172.14 o                         
  -4  12   3       2265.94       1875.28       261.19 o                         
  -3  12   3        156.40        171.24        88.09 o                         
  -2  12   3       1156.37       1618.85       160.82 o                         
  -1  12   3       9270.34      10474.02       385.42 o                         
   0  12   3        320.55        240.11        68.16 o                         
   1  12   3      11161.87      12025.92       351.34 o                         
   2  12   3       8352.05       8802.30       283.31 o                         
   3  12   3       1859.12       1816.07       162.77 o                         
   4  12   3       5659.29       5676.69       276.97 o                         
   5  12   3       4274.16       4132.96       203.25 o                         
   6  12   3       7180.20       8507.73       291.92 o                         
   7  12   3        960.24        299.49       101.20 o                         
   8  12   3       5920.77       5634.53       371.85 o                         
  -6  13   3        179.36        237.74       172.51 o                         
  -5  13   3       6509.80       8643.33       426.08 o                         
  -4  13   3       3220.78       3689.37       276.57 o                         
  -3  13   3        817.98        459.77       145.37 o                         
  -2  13   3        814.54        427.24       144.24 o                         
  -1  13   3      10599.50      10893.53       402.02 o                         
   0  13   3        756.16        623.37       104.84 o                         
   1  13   3        209.75        134.21        70.36 o                         
   2  13   3        855.08        851.69       100.29 o                         
   3  13   3       1438.69       1384.02       143.16 o                         
   4  13   3      33344.98      30329.67       820.17 o                         
   5  13   3       4272.04       4188.00       224.73 o                         
   6  13   3        168.50        137.00        83.15 o                         
   7  13   3        127.00        170.36       105.82 o                         
   8  13   3       3718.11       4020.13       317.68 o                         
  -5  14   3        842.60        152.50       237.70 o                         
  -4  14   3        801.51        669.00       161.16 o                         
  -3  14   3      22283.89      22620.77       665.27 o                         
  -2  14   3       3892.32       4933.58       246.32 o                         
  -1  14   3      18221.86      18911.24       574.11 o                         
   0  14   3      11850.80       9398.16       353.39 o                         
   1  14   3      12085.15      11877.28       374.99 o                         
   2  14   3      32454.90      35165.73       808.75 o                         
   3  14   3       7053.68       7152.29       358.80 o                         
   4  14   3      18159.85      19573.60       672.03 o                         
   5  14   3       1526.98       1571.10       165.51 o                         
   6  14   3       7526.69       7573.62       358.57 o                         
   7  14   3       2340.96       2560.77       219.56 o                         
  -5  15   3       1173.50       1049.77       257.40 o                         
  -4  15   3       1951.91       1325.80       220.11 o                         
  -3  15   3       3738.20       3591.66       280.50 o                         
  -2  15   3      18422.94      18214.58       496.00 o                         
  -1  15   3      14377.73      14547.56       639.56 o                         
   0  15   3        181.32        263.07       159.92 o                         
   1  15   3       6159.22       6713.32       292.71 o                         
   2  15   3       3894.82       4184.32       261.48 o                         
   3  15   3       2138.07       2154.77       235.55 o                         
   4  15   3       1256.91       1069.59       162.03 o                         
   5  15   3         21.49        121.00       198.33 o                         
   6  15   3       2019.80       2524.92       225.82 o                         
   7  15   3        255.99        167.32       134.79 o                         
  -4  16   3      15008.36      14502.76       575.10 o                         
  -3  16   3       1145.87        741.81       174.23 o                         
  -2  16   3        718.13        514.70       159.92 o                         
  -1  16   3       2484.42       2476.14       246.57 o                         
   0  16   3       1427.90       1638.08       156.66 o                         
   1  16   3       1728.34       2360.65       218.78 o                         
   2  16   3       5009.55       6770.44       330.75 o                         
   3  16   3       1805.91       2087.81       215.07 o                         
   4  16   3       7360.97       6767.08       345.49 o                         
   5  16   3        414.17        516.36       185.22 o                         
   6  16   3       1697.63        795.65       269.46 o                         
  -3  17   3       1841.15       2133.28       278.65 o                         
  -2  17   3        156.95         66.71       178.38 o                         
  -1  17   3        623.80        813.11       261.18 o                         
   0  17   3      10493.82      10544.08       446.57 o                         
   1  17   3       1899.46       3280.04       325.20 o                         
   2  17   3        425.68         96.16       113.80 o                         
   3  17   3       8931.89       8623.32       498.97 o                         
   4  17   3         64.81         11.91       122.94 o                         
   5  17   3        937.62        821.49       291.03 o                         
  -2  18   3       1883.66       1511.61       330.63 o                         
  -1  18   3       2096.98       1876.69       287.02 o                         
   0  18   3       1462.26       2444.69       380.98 o                         
   1  18   3       1374.13       1447.06       271.77 o                         
   2  18   3        355.19        343.75       204.40 o                         
   3  18   3       4395.40       4046.75       428.01 o                         
   4  18   3       1462.70        785.23       189.84 o                         
  -2 -18   4       1152.67        447.04       450.91 o                         
  -1 -18   4       6840.51       6943.46       633.81 o                         
   0 -18   4        746.13        673.94       277.75 o                         
  -4 -17   4       3922.75       4189.02       522.18 o                         
  -3 -17   4       3897.07       3939.38       503.29 o                         
  -2 -17   4       6142.98       5776.33       423.36 o                         
  -1 -17   4        172.39        795.00       211.02 o                         
   0 -17   4        117.07        218.21       177.24 o                         
   1 -17   4       1001.22       1319.32       209.56 o                         
   2 -17   4        401.65        496.52       166.93 o                         
  -5 -16   4         47.01       -110.74       220.17 o                         
  -4 -16   4       7158.21       7337.42       415.01 o                         
  -3 -16   4        989.31       1260.52       226.96 o                         
  -2 -16   4       3546.08       4172.62       280.07 o                         
  -1 -16   4       1435.68       1836.38       191.88 o                         
   0 -16   4       1189.09       1140.60       141.56 o                         
   1 -16   4       1587.41       1327.68       418.02 o                         
   2 -16   4        468.29        234.07       143.33 o                         
   3 -16   4        316.65        444.89       194.87 o                         
  -6 -15   4        327.39        414.47       403.26 o                         
  -5 -15   4        148.23        242.64       185.96 o                         
  -4 -15   4      13407.50      13605.29       512.92 o                         
  -3 -15   4        803.16        244.02       106.00 o                         
  -2 -15   4       4760.15       4732.93       268.02 o                         
  -1 -15   4       3088.52       3307.24       230.53 o                         
   0 -15   4       4991.89       5332.22       278.00 o                         
   1 -15   4      24121.80      23358.16       610.64 o                         
   2 -15   4       3724.55       3674.28       293.39 o                         
   3 -15   4        525.98        788.60       167.28 o                         
   4 -15   4       1534.36       1460.93       224.73 o                         
  -7 -14   4         19.71          7.40       148.31 o                         
  -6 -14   4       4939.44       3095.10       314.42 o                         
  -5 -14   4        547.80        558.73       125.47 o                         
  -4 -14   4       8061.05       8286.49       409.43 o                         
  -3 -14   4       8392.14       8127.66       343.51 o                         
  -2 -14   4      26658.76      27938.44       694.89 o                         
  -1 -14   4       4161.23       3968.92       230.80 o                         
   0 -14   4       6580.03       6951.35       300.69 o                         
   1 -14   4       2407.42       2312.06       200.79 o                         
   2 -14   4        655.65       1515.59       237.63 o                         
   3 -14   4      16350.88      15777.67       494.23 o                         
   4 -14   4        294.94        495.14       175.31 o                         
   5 -14   4       1023.01       1145.15       242.68 o                         
  -7 -13   4       8316.64       8394.32       481.15 o                         
  -6 -13   4       9330.78       9782.13       426.87 o                         
  -5 -13   4       7642.56       7775.48       370.28 o                         
  -4 -13   4       4376.76       3252.59       222.20 o                         
  -3 -13   4         34.66        -25.32        81.87 o                         
  -2 -13   4       6700.98       7163.34       305.54 o                         
  -1 -13   4      14477.11      14729.81       442.97 o                         
   0 -13   4        760.13        769.03       117.73 o                         
   1 -13   4        784.96        708.80        97.54 o                         
   2 -13   4      15628.17      14797.24       812.90 o                         
   3 -13   4       2817.34       3131.02       398.81 o                         
   4 -13   4       2298.01       3012.50       260.76 o                         
   5 -13   4       2463.98       2605.17       343.42 o                         
   6 -13   4       2717.47       2708.98       497.28 o                         
  -8 -12   4       1828.56       2420.98       345.48 o                         
  -7 -12   4       1815.08       1779.94       243.55 o                         
  -6 -12   4       1919.29       2122.10       203.51 o                         
  -5 -12   4       1674.18       2027.39       195.70 o                         
  -4 -12   4        189.70        196.79        83.49 o                         
  -3 -12   4       3187.55       3604.60       198.48 o                         
  -2 -12   4        651.38        776.92       114.31 o                         
  -1 -12   4        794.74        714.16       135.72 o                         
   0 -12   4        529.78        556.59        97.98 o                         
   1 -12   4       2959.61       3254.32       221.66 o                         
   2 -12   4      14014.06      13054.80       474.85 o                         
   3 -12   4       1096.04       1422.75       165.27 o                         
   4 -12   4       1482.57       1511.18       202.17 o                         
   5 -12   4       2800.70       3015.80       305.80 o                         
   6 -12   4       1179.85       1976.83       347.11 o                         
  -8 -11   4       4181.46       4980.00       490.93 o                         
  -7 -11   4       4302.38       4088.61       318.90 o                         
  -6 -11   4       6286.79       5880.95       350.68 o                         
  -5 -11   4        319.50        -10.01        93.96 o                         
  -4 -11   4       7465.01       7745.35       295.60 o                         
  -3 -11   4       6267.09       6143.78       250.07 o                         
  -2 -11   4       1227.44       1206.65       134.80 o                         
  -1 -11   4        574.55        578.85        87.88 o                         
   0 -11   4      64600.19      60659.64      1058.82 o                         
   1 -11   4       6585.21       7772.89       389.10 o                         
   2 -11   4      12814.16      11755.78       433.67 o                         
   3 -11   4       1971.07       1898.90       215.76 o                         
   4 -11   4       6390.55       8485.76       449.80 o                         
   5 -11   4       8196.35       7561.64       541.84 o                         
   6 -11   4        624.80        642.98       186.18 o                         
   7 -11   4       7184.81       6138.69       645.72 o                         
  -8 -10   4      10943.29      10891.03       547.67 o                         
  -7 -10   4       1291.60       1251.85       155.71 o                         
  -6 -10   4      11045.58      11918.87       499.57 o                         
  -5 -10   4       3468.92       4819.11       266.77 o                         
  -4 -10   4      19832.51      20310.20       526.77 o                         
  -3 -10   4       7100.25       7132.59       243.43 o                         
  -2 -10   4      16290.07      16290.44       406.82 o                         
  -1 -10   4       7827.92       9916.65       313.74 o                         
   0 -10   4      18120.49      27051.22       556.32 o                         
   1 -10   4       1351.03       1227.14       147.05 o                         
   2 -10   4       5569.18       4855.21       243.65 o                         
   3 -10   4      10996.99       9197.36       402.17 o                         
   4 -10   4      10004.76       9483.31       471.32 o                         
   5 -10   4       4562.87       5723.38       408.80 o                         
   6 -10   4       1110.62       1247.52       218.58 o                         
   7 -10   4       4631.45       4178.53       350.83 o                         
  -9  -9   4       1792.56       2307.50       381.93 o                         
  -8  -9   4        663.34        625.73       170.23 o                         
  -7  -9   4       1481.41        569.62       131.55 o                         
  -6  -9   4      13726.15       3889.80       309.52 o                         
  -5  -9   4      23277.20      23661.52       603.36 o                         
  -4  -9   4      27902.54      26902.71       571.65 o                         
  -3  -9   4       6855.12       7068.19       237.24 o                         
  -2  -9   4       5129.00       6610.37       227.61 o                         
  -1  -9   4       1679.46       1642.57       120.22 o                         
   0  -9   4       3190.81       3466.34       160.08 o                         
   1  -9   4       2029.47       2056.07       177.27 o                         
   2  -9   4      26207.91      24717.72       590.84 o                         
   3  -9   4      10158.81      10275.84       368.22 o                         
   4  -9   4       3751.40       4455.36       263.47 o                         
   5  -9   4       7430.13       7082.50       431.38 o                         
   6  -9   4        865.06       1006.00       252.16 o                         
   7  -9   4       7870.32       7206.32       376.72 o                         
   8  -9   4       3654.02       4188.71       518.51 o                         
  -9  -8   4       3380.27       3360.52       536.52 o                         
  -8  -8   4       9148.68       9172.81       449.08 o                         
  -7  -8   4       5702.64       6816.82       349.48 o                         
  -6  -8   4       6361.67       8879.88       341.69 o                         
  -5  -8   4      14917.03      15110.35       415.90 o                         
  -4  -8   4      29866.56      27784.66       533.58 o                         
  -3  -8   4        790.31        408.62        89.25 o                         
  -2  -8   4      17850.40      18361.80       406.44 o                         
  -1  -8   4       6913.52       8622.89       246.38 o                         
   0  -8   4      21146.17      21255.96       441.97 o                         
   1  -8   4       3633.81       3444.85       279.82 o                         
   2  -8   4       2977.79       1558.73       182.56 o                         
   3  -8   4       5770.16       4855.65       241.62 o                         
   4  -8   4       9963.83      11151.98       423.72 o                         
   5  -8   4       2715.80       2425.78       176.77 o                         
   6  -8   4      25012.12      24192.43       861.16 o                         
   7  -8   4       2993.90       2370.90       234.47 o                         
   8  -8   4       3572.98       2708.62       376.38 o                         
  -9  -7   4        983.69        816.25       163.67 o                         
  -8  -7   4       5934.41       5902.17       288.28 o                         
  -7  -7   4        163.72         74.01        81.70 o                         
  -6  -7   4       9475.58       9187.89       332.35 o                         
  -5  -7   4        568.18        604.95       100.78 o                         
  -4  -7   4      63211.40      59846.56      1019.53 o                         
  -3  -7   4       3572.37       3095.50       150.78 o                         
  -2  -7   4      12880.16      10662.18       321.73 o                         
  -1  -7   4       3290.19       3091.25       126.95 o                         
   0  -7   4      13870.21      15483.76       341.73 o                         
   1  -7   4       8113.78       8987.65       296.79 o                         
   2  -7   4       7852.07       9684.15       270.02 o                         
   3  -7   4       4575.93       5841.45       316.96 o                         
   4  -7   4      25553.89      25260.50       543.81 o                         
   5  -7   4       4820.22       4762.51       228.31 o                         
   6  -7   4       7824.33       7332.75       327.57 o                         
   7  -7   4       7954.27       7770.28       391.15 o                         
   8  -7   4        796.33       1060.37       223.51 o                         
  -9  -6   4       1539.09       1822.47       234.14 o                         
  -8  -6   4       8017.86       8038.43       302.87 o                         
  -7  -6   4        246.80        223.39        84.83 o                         
  -6  -6   4        513.60        940.47        95.34 o                         
  -5  -6   4        317.05        157.12        56.28 o                         
  -4  -6   4       9392.53      11670.98      1019.14 o                         
  -3  -6   4       2106.57       3162.05       135.87 o                         
  -2  -6   4      22402.79      23142.59       453.37 o                         
  -1  -6   4       5126.59       6410.92       175.61 o                         
   0  -6   4      47747.67      42040.28       812.94 o                         
   1  -6   4       2118.18       2125.29       141.84 o                         
   2  -6   4       3755.99       3292.70       138.13 o                         
   3  -6   4       1455.40       1594.14       106.28 o                         
   4  -6   4      22856.45      23347.74       513.55 o                         
   5  -6   4       8621.79       9196.05       314.05 o                         
   6  -6   4      21158.97      20620.17       547.30 o                         
   7  -6   4      17612.89      18556.45       709.87 o                         
   8  -6   4       2612.23       3212.55       366.34 o                         
   9  -6   4      10891.05       9334.50       557.42 o                         
  -9  -5   4       2688.58       2119.22       237.99 o                         
  -8  -5   4        849.93        473.04       103.54 o                         
  -7  -5   4      11951.34      10892.00       361.91 o                         
  -6  -5   4      17113.13      27516.73       562.53 o                         
  -5  -5   4       1953.96       2737.06       144.50 o                         
  -4  -5   4       6062.00       6612.68       711.20 o                         
  -3  -5   4        376.08        294.79        56.29 o                         
  -2  -5   4      14137.83      13302.60       314.87 o                         
  -1  -5   4       4211.77       4677.10       134.74 o                         
   0  -5   4      31098.11      29796.95       664.85 o                         
   1  -5   4       8872.28       9125.68       267.34 o                         
   3  -5   4      15431.70      13615.96       324.73 o                         
   4  -5   4      21260.33      21010.17       473.56 o                         
   5  -5   4        117.02         59.11        64.18 o                         
   6  -5   4       9835.98      13569.75       411.77 o                         
   7  -5   4       2205.40       2251.42       224.01 o                         
   8  -5   4       1245.23        926.32       161.96 o                         
   9  -5   4        618.33        807.49       250.50 o                         
  -9  -4   4       9283.45       8780.10       429.29 o                         
  -8  -4   4       3159.44       2616.59       236.00 o                         
  -7  -4   4       6796.51       7664.62       318.58 o                         
  -6  -4   4       4468.74       4316.08       209.41 o                         
  -5  -4   4       4919.81       5070.21       199.62 o                         
  -4  -4   4      10169.80      10180.68       258.80 o                         
  -3  -4   4       5278.44       5767.29       198.73 o                         
  -2  -4   4      47232.44      46200.45       656.26 o                         
  -1  -4   4      23369.70      22521.07       402.91 o                         
   0  -4   4     203757.19     186968.98      3312.94 o                         
   1  -4   4      10819.81      10267.93       264.47 o                         
   2  -4   4      28023.24      43473.15       714.28 o                         
   3  -4   4       1430.20       1419.57        94.64 o                         
   4  -4   4       1976.44       2457.98       139.99 o                         
   5  -4   4      24182.20      23407.35       527.88 o                         
   6  -4   4        320.32        501.86        96.99 o                         
   7  -4   4      14113.59      14599.60       494.73 o                         
   8  -4   4      11941.64      12034.21       475.58 o                         
   9  -4   4        774.69        755.32       204.28 o                         
 -10  -3   4       2216.55       1730.39       319.67 o                         
  -9  -3   4       1917.21       1754.99       226.63 o                         
  -8  -3   4       2604.60       2761.72       272.45 o                         
  -7  -3   4       4535.53       4284.27       253.89 o                         
  -6  -3   4      24214.52      27805.32       646.96 o                         
  -5  -3   4      18365.85      17979.69       397.40 o                         
  -4  -3   4      57554.76      34604.88       594.33 o                         
  -3  -3   4      25473.58      26051.02       460.20 o                         
  -2  -3   4      50207.32      49038.46       712.07 o                         
  -1  -3   4      12295.53      12415.82       268.03 o                         
   0  -3   4      12857.49      16781.43       608.36 o                         
   1  -3   4      61413.38      57166.79       984.64 o                         
   2  -3   4      13832.92        967.36       165.66 o                         
   3  -3   4         87.85         28.40        31.96 o                         
   4  -3   4      14150.29      15363.21       368.54 o                         
   5  -3   4       2967.54       3272.85       178.02 o                         
   6  -3   4       2713.55       2576.90       189.82 o                         
   7  -3   4       5405.59       5640.53       311.87 o                         
   8  -3   4       4931.61       5194.70       323.55 o                         
   9  -3   4       5376.38       5025.91       503.32 o                         
 -10  -2   4        119.85        102.08       182.19 o                         
  -9  -2   4       2026.20       2046.07       246.82 o                         
  -8  -2   4         21.07          3.90       119.67 o                         
  -7  -2   4      42150.48      42184.73       941.78 o                         
  -6  -2   4      35704.34      34550.32       706.77 o                         
  -5  -2   4      12903.34      13803.38       357.72 o                         
  -4  -2   4       5653.61       7723.79       216.15 o                         
  -3  -2   4      11594.60      10506.64       258.72 o                         
  -2  -2   4      61743.68      58817.09       933.96 o                         
  -1  -2   4      33535.61      32546.13       507.43 o                         
   0  -2   4        675.57        814.44        47.33 o                         
   1  -2   4       7093.87       9946.67       231.70 o                         
   2  -2   4      17874.39      17671.38       332.38 o                         
   3  -2   4      37477.05      35841.16       789.17 o                         
   4  -2   4      17361.27      16716.23       383.69 o                         
   5  -2   4       1931.92       1824.80       156.14 o                         
   6  -2   4       7758.08       7799.68       294.68 o                         
   7  -2   4        206.06        301.39       114.64 o                         
   8  -2   4       9468.32       9325.11       436.56 o                         
   9  -2   4       2641.79       2950.31       303.42 o                         
 -10  -1   4       2367.07       2284.33       385.25 o                         
  -9  -1   4       5461.42       5260.16       378.89 o                         
  -8  -1   4         61.95        231.64       116.10 o                         
  -7  -1   4      13981.67      14785.13       665.08 o                         
  -6  -1   4      20750.47      20124.96       493.05 o                         
  -5  -1   4        245.37         16.38        44.60 o                         
  -4  -1   4      22833.44      23650.46       478.38 o                         
  -3  -1   4      30205.17      29129.88       525.17 o                         
  -2  -1   4       5997.45       6322.12       161.72 o                         
  -1  -1   4       3358.11       2785.28       133.59 o                         
   0  -1   4      20444.37      13375.91       894.14 o                         
   1  -1   4      11052.44      10936.83       240.14 o                         
   2  -1   4     134207.34     125421.84      1779.72 o                         
   3  -1   4       3042.56       3362.59       142.34 o                         
   4  -1   4      90414.52      88699.34      1378.32 o                         
   5  -1   4       4792.44       5737.14       196.33 o                         
   6  -1   4       8489.52       8312.82       268.65 o                         
   7  -1   4        206.19        309.58       119.40 o                         
   8  -1   4       2653.53       2596.86       247.20 o                         
   9  -1   4      10561.29      10094.24       422.61 o                         
  -9   0   4        524.74        600.74       208.76 o                         
  -8   0   4       6195.82       6479.95       339.25 o                         
  -7   0   4       2814.30       3048.89       236.24 o                         
  -6   0   4      56178.93      53721.36      1059.68 o                         
  -5   0   4       1307.42       1474.18       130.00 o                         
  -4   0   4        516.08         66.84        44.82 o                         
  -3   0   4      19335.47      16141.98       345.91 o                         
  -2   0   4      65747.29      60605.70      1196.60 o                         
  -1   0   4       5631.18       5636.06       123.21 o                         
   0   0   4       3893.39       3411.18        91.48 o                         
   1   0   4       4316.99       4059.78       125.84 o                         
   2   0   4      51204.74      40736.19       962.92 o                         
   3   0   4       1179.83       1184.44        86.63 o                         
   4   0   4      76595.44      71142.12      1332.57 o                         
   5   0   4       6420.18       6296.33       206.99 o                         
   6   0   4         29.47        158.83        62.60 o                         
   7   0   4       1653.18       1421.63       124.24 o                         
   8   0   4       1856.07       1887.08       211.82 o                         
   9   0   4       7245.19      11501.54       452.01 o                         
  10   0   4        809.54       1073.22       225.10 o                         
  -9   1   4        926.34       1037.01       286.79 o                         
  -8   1   4       5768.63       5867.72       341.37 o                         
  -7   1   4      13198.80      11133.68       508.07 o                         
  -6   1   4       2198.75       2209.75       222.26 o                         
  -5   1   4      14204.74      13780.70       390.94 o                         
  -4   1   4      36535.95      47881.31       814.19 o                         
  -3   1   4       2941.06       3156.61       158.16 o                         
  -2   1   4      72785.26      49116.05      1070.67 o                         
  -1   1   4       3067.95        221.28        44.12 o                         
   0   1   4      53295.95      48111.52      1489.82 o                         
   1   1   4       1185.13       1129.75        50.55 o                         
   2   1   4      41260.46      41152.46       607.93 o                         
   3   1   4        286.45        367.83        46.15 o                         
   4   1   4      41580.23      39536.80       651.51 o                         
   5   1   4      24348.43      19145.98       408.70 o                         
   6   1   4       4184.38       4377.50       193.77 o                         
   7   1   4       7091.40       6573.66       276.45 o                         
   8   1   4       8439.03      12788.43       483.68 o                         
   9   1   4       3161.72       3300.58       253.23 o                         
  10   1   4        173.59        466.43       255.04 o                         
  -9   2   4       3791.01       3986.33       422.66 o                         
  -8   2   4       3632.05       4170.29       248.55 o                         
  -7   2   4        320.08        375.58       109.14 o                         
  -6   2   4       3160.41       3754.50       219.45 o                         
  -5   2   4       6930.55       8330.57       362.32 o                         
  -3   2   4       2743.31       3233.39       395.92 o                         
  -2   2   4      29310.60      29304.15       585.08 o                         
  -1   2   4       2305.93       3176.11       106.43 o                         
   0   2   4      43688.84      42916.19       818.10 o                         
   1   2   4       5253.72       3428.46       159.33 o                         
   2   2   4     129196.12     123982.66      1572.44 o                         
   3   2   4       8216.23       8454.51       311.81 o                         
   4   2   4       9969.77      12290.32       281.61 o                         
   5   2   4       4192.69       4350.54       170.04 o                         
   6   2   4       8205.21      10125.94       294.76 o                         
   7   2   4       2619.36       2733.58       190.20 o                         
   8   2   4      21845.60      20957.51       621.26 o                         
   9   2   4        270.96        475.32       136.75 o                         
  10   2   4       2187.78       2006.04       302.54 o                         
  -9   3   4      19544.21      19981.17      1138.85 o                         
  -8   3   4       2166.49       1588.52       197.36 o                         
  -7   3   4      10181.92      10441.53       463.02 o                         
  -6   3   4      13386.78      12839.46       376.91 o                         
  -5   3   4       1811.22       1337.38       123.18 o                         
  -4   3   4      21991.48      24095.12       492.81 o                         
  -3   3   4       1797.59       1666.28       113.50 o                         
  -2   3   4     296926.81     255803.55      4093.73 o                         
  -1   3   4       2179.32         73.53        53.62 o                         
   0   3   4       3762.20       5858.74       300.70 o                         
   1   3   4       7961.82       7986.37       203.88 o                         
   2   3   4      25197.32      34963.54      1864.23 o                         
   3   3   4      14072.41      12718.71       271.64 o                         
   4   3   4      25316.76      18798.35       363.11 o                         
   5   3   4       5849.82       5601.33       182.93 o                         
   6   3   4      58254.91      56705.88       962.79 o                         
   7   3   4      16111.13      15564.71       421.43 o                         
   8   3   4       5385.06       7429.33       341.58 o                         
   9   3   4       3537.38       3613.34       279.41 o                         
  10   3   4       6596.21       6140.62       505.21 o                         
  -9   4   4        729.03        951.09       216.52 o                         
  -8   4   4      12916.59      12821.03       432.91 o                         
  -7   4   4       2255.25       2808.34       238.85 o                         
  -6   4   4      26229.66      26254.71       594.60 o                         
  -5   4   4       6499.98       5497.04       319.06 o                         
  -4   4   4      12612.94      11804.26       309.38 o                         
  -3   4   4      28119.23      27724.71       571.36 o                         
  -2   4   4       3709.33       3540.07       151.00 o                         
  -1   4   4       3746.63       3520.70       125.31 o                         
   0   4   4        571.06        332.21        37.47 o                         
   1   4   4      17370.84      18115.21       301.87 o                         
   2   4   4      25132.66      23526.95       753.67 o                         
   3   4   4        723.74        633.67        59.55 o                         
   4   4   4      10237.61      11117.50       260.93 o                         
   5   4   4      24427.47      24287.39       465.05 o                         
   6   4   4      45664.97      42660.01       785.16 o                         
   7   4   4       7951.41       7119.33       275.68 o                         
   8   4   4       2580.76       2873.81       220.92 o                         
   9   4   4       7176.10       7599.86       379.06 o                         
  10   4   4        333.52        134.10       197.10 o                         
  -9   5   4       6362.41       5616.70       588.80 o                         
  -8   5   4       7539.59       7284.02       338.15 o                         
  -7   5   4       3922.71       5091.19       291.84 o                         
  -6   5   4       7263.90       7603.25       287.76 o                         
  -5   5   4       7468.76       9904.46       308.66 o                         
  -4   5   4       7271.89       7050.02       264.43 o                         
  -3   5   4       2010.89       1364.69       307.94 o                         
  -2   5   4      36260.54      37793.41      1923.97 o                         
  -1   5   4      10838.42      14317.22       311.96 o                         
   0   5   4      25458.13      24618.45       377.53 o                         
   1   5   4       9264.77       9518.48       193.84 o                         
   2   5   4      58367.66      56360.79      1057.49 o                         
   3   5   4       9659.94       8956.48       198.43 o                         
   4   5   4      31056.02      30287.21       783.14 o                         
   5   5   4      11690.43      15184.97       356.45 o                         
   6   5   4      11512.69      11128.98       325.74 o                         
   7   5   4       3422.84       2878.24       188.91 o                         
   8   5   4      18058.18      17568.55       560.85 o                         
   9   5   4       3163.65       3443.61       343.69 o                         
  10   5   4        485.23          1.65       220.52 o                         
  -9   6   4       1464.94       2299.77       463.06 o                         
  -8   6   4        978.73        742.51       154.91 o                         
  -7   6   4       6075.69       4305.74       268.15 o                         
  -6   6   4      29018.20      27777.93       669.53 o                         
  -5   6   4      28456.25      27882.63       665.91 o                         
  -4   6   4       1550.68       1588.59       135.84 o                         
  -3   6   4      15371.65      14951.72       383.30 o                         
  -2   6   4       5009.18       5069.70       172.69 o                         
  -1   6   4        738.13        918.23        83.63 o                         
   0   6   4      71985.41      65277.75      1917.22 o                         
   1   6   4       9878.74       9748.67       231.53 o                         
   2   6   4     140159.61     147346.95      2107.37 o                         
   3   6   4      13422.93      17804.64       333.19 o                         
   4   6   4      21300.20      19731.23       359.09 o                         
   5   6   4       8092.74       8683.36       233.39 o                         
   6   6   4       3881.96       3429.99       171.34 o                         
   7   6   4       2042.43       2488.54       179.02 o                         
   8   6   4        634.78        860.90       130.69 o                         
   9   6   4      15564.79      14717.07       637.93 o                         
  -8   7   4       5186.64       5151.68       361.09 o                         
  -7   7   4       2430.09       2603.92       255.42 o                         
  -6   7   4       1804.10       2168.52       198.87 o                         
  -5   7   4      14603.02      13052.38       420.67 o                         
  -4   7   4       2092.79       2438.06       171.01 o                         
  -3   7   4       8961.15       9199.12       265.31 o                         
  -2   7   4      39575.08      49688.27       832.13 o                         
  -1   7   4      10899.20      10341.93       298.08 o                         
   0   7   4       8098.69       7561.63       214.35 o                         
   1   7   4      17268.89      14486.15       392.79 o                         
   2   7   4      51339.21      50262.70       768.39 o                         
   3   7   4       9315.66       9590.32       235.08 o                         
   4   7   4        452.33        483.93        65.01 o                         
   5   7   4       1426.78       1684.49       108.96 o                         
   6   7   4       4499.19       5288.45       198.44 o                         
   7   7   4       3097.80       3049.91       193.20 o                         
   8   7   4       2485.29       1031.37       173.58 o                         
   9   7   4       2121.47       1893.43       274.04 o                         
  -8   8   4        979.83        303.22       158.34 o                         
  -7   8   4       6738.23       6429.71       394.04 o                         
  -6   8   4       2506.09       2572.55       188.85 o                         
  -5   8   4      28943.64      29787.33       657.72 o                         
  -4   8   4      48072.37      49196.56       893.56 o                         
  -3   8   4       8052.59       8353.29       278.32 o                         
  -2   8   4       1904.33        468.23       119.41 o                         
  -1   8   4       8461.95       8808.40       265.90 o                         
   0   8   4      15908.11      16159.65       370.14 o                         
   1   8   4      12804.07      12256.17       290.98 o                         
   2   8   4      22926.42      24165.85       456.09 o                         
   3   8   4       1342.13       1507.96       121.84 o                         
   4   8   4      12120.72      14930.68       503.22 o                         
   5   8   4       1713.59       2136.13       191.91 o                         
   6   8   4       1091.20       1707.03       129.49 o                         
   7   8   4        977.17       1506.70       144.43 o                         
   8   8   4       4110.53       4987.33       270.57 o                         
   9   8   4       1069.87        609.03       145.36 o                         
  -8   9   4       3193.61       3731.65       326.18 o                         
  -7   9   4      12892.39      10750.46       455.80 o                         
  -6   9   4      15150.68      14546.07       436.80 o                         
  -5   9   4       3728.42       3108.83       199.72 o                         
  -4   9   4       1423.94       1345.00       128.51 o                         
  -3   9   4      17915.84      20088.59       546.16 o                         
  -2   9   4       8480.77      10083.58       336.45 o                         
  -1   9   4      22593.57      21466.13       489.95 o                         
   0   9   4      21579.20      14574.33       497.10 o                         
   1   9   4       1534.90       1643.22       113.58 o                         
   2   9   4      25002.67      25044.86       480.89 o                         
   3   9   4        181.31        196.09        51.97 o                         
   4   9   4      12442.54      17138.28       398.61 o                         
   5   9   4       2389.27       2132.95       138.45 o                         
   6   9   4      39774.23      35630.58       776.26 o                         
   7   9   4       2947.73       3286.39       222.40 o                         
   8   9   4        293.08        346.98       110.53 o                         
   9   9   4       4274.21       4870.76       359.22 o                         
  -7  10   4       9339.99      11031.45       523.41 o                         
  -6  10   4       3682.01       3138.19       233.66 o                         
  -5  10   4       6527.93       6230.16       261.40 o                         
  -4  10   4      20643.20      20349.36       595.19 o                         
  -3  10   4       1305.09       1053.42       168.87 o                         
  -2  10   4       4290.64       4677.80       218.46 o                         
  -1  10   4       1066.42       1704.73       127.93 o                         
   0  10   4       3004.37       2779.74       167.59 o                         
   1  10   4      32432.91      33524.52       672.76 o                         
   2  10   4       2808.40       2754.85       147.59 o                         
   3  10   4       1926.99       1484.55       119.18 o                         
   4  10   4      27188.07      27380.07       864.55 o                         
   5  10   4      13327.87      13424.80       368.40 o                         
   6  10   4      19701.56      21488.47       552.81 o                         
   7  10   4       4508.57       4607.25       252.72 o                         
   8  10   4      12720.24      12305.59       472.93 o                         
   9  10   4        112.71        317.87       199.93 o                         
  -7  11   4        637.70        602.93       177.56 o                         
  -6  11   4       2407.92       2420.39       206.53 o                         
  -5  11   4       5220.45       5545.60       333.69 o                         
  -4  11   4       4229.41       5953.70       307.96 o                         
  -3  11   4      36339.59      42004.70       888.88 o                         
  -2  11   4       3738.00       4097.76       218.53 o                         
  -1  11   4       3193.91       1986.61       185.99 o                         
   0  11   4      27870.26      28429.09       598.34 o                         
   1  11   4        434.62        600.97        86.75 o                         
   2  11   4       4016.04       5090.44       204.10 o                         
   3  11   4       3379.99       2909.81       163.09 o                         
   4  11   4       5532.97       5055.28       229.78 o                         
   5  11   4       3601.71       3908.65       186.61 o                         
   6  11   4       4207.76       4375.54       229.34 o                         
   7  11   4       1300.56       1415.69       148.45 o                         
   8  11   4        331.67        356.76       140.21 o                         
  -7  12   4       1515.10       2412.21       843.17 o                         
  -6  12   4       2468.31       2766.34       279.01 o                         
  -5  12   4       4049.63       4301.50       279.35 o                         
  -4  12   4       7109.81       6539.42       349.99 o                         
  -3  12   4         60.71        -77.82        77.82 o                         
  -2  12   4       4327.75       4043.64       242.59 o                         
  -1  12   4       6624.88       7985.53       330.31 o                         
   0  12   4       1085.90       1243.52       135.01 o                         
   1  12   4       4392.57       3501.72       169.18 o                         
   2  12   4        756.96        965.34       125.86 o                         
   3  12   4         12.89        -49.90        49.90 o                         
   4  12   4      25134.11      27868.13       602.33 o                         
   5  12   4       6998.87       8070.12       282.71 o                         
   6  12   4      10181.15      11177.32       339.05 o                         
   7  12   4        859.03       1033.67       156.06 o                         
   8  12   4        418.94        453.43       200.94 o                         
  -6  13   4        224.90        996.23       368.28 o                         
  -5  13   4      13398.26      13105.19       524.60 o                         
  -4  13   4        840.37        984.45       143.21 o                         
  -3  13   4       2216.47       2183.05       211.22 o                         
  -2  13   4       3430.34       3250.57       241.10 o                         
  -1  13   4        116.19         23.07        78.66 o                         
   0  13   4      35366.11      40200.03       849.31 o                         
   1  13   4       5019.51       6111.54       254.89 o                         
   2  13   4       2021.49       2335.69       160.16 o                         
   3  13   4      12959.22      12537.44       387.17 o                         
   4  13   4       3332.32       1767.38       218.96 o                         
   5  13   4       2521.00       2414.22       180.18 o                         
   6  13   4       1757.01       1898.19       167.78 o                         
   7  13   4       2911.24       3045.37       262.31 o                         
   8  13   4      10482.73      12194.31       508.18 o                         
  -5  14   4       1535.00       1681.33       240.73 o                         
  -4  14   4       3372.29       3503.23       290.18 o                         
  -3  14   4       7326.23       8407.17       360.15 o                         
  -2  14   4      12751.32      13900.21       507.60 o                         
  -1  14   4       9045.37       9621.81       413.60 o                         
   0  14   4       2276.50       1699.30       168.18 o                         
   1  14   4       1795.26       2094.27       165.05 o                         
   2  14   4       3317.54       4074.30       210.37 o                         
   3  14   4       1366.03       2030.08       193.08 o                         
   4  14   4      10760.21      15345.46       589.97 o                         
   5  14   4       3286.32       3008.63       204.80 o                         
   6  14   4       1856.83       1358.40       168.01 o                         
   7  14   4       6134.67       5468.55       297.71 o                         
  -5  15   4         67.96        250.81       168.79 o                         
  -4  15   4        197.74        118.92       160.71 o                         
  -3  15   4       3476.96       2958.63       241.23 o                         
  -2  15   4       4447.43       5216.41       308.24 o                         
  -1  15   4        558.67        447.65       111.13 o                         
   0  15   4       2049.30       2546.68       244.28 o                         
   1  15   4      10657.05      12213.33       456.83 o                         
   2  15   4      20897.42      21787.21       576.78 o                         
   3  15   4       1066.41        486.86       126.23 o                         
   4  15   4       3296.81       3367.35       249.03 o                         
   5  15   4       9733.74      10549.88       444.66 o                         
   6  15   4       7559.77       8223.28       352.25 o                         
   7  15   4        973.76        759.67       146.64 o                         
  -4  16   4       3155.22       3857.67       404.42 o                         
  -3  16   4      10796.59      10895.96       603.98 o                         
  -2  16   4       1651.57       1233.20       167.30 o                         
  -1  16   4       1069.04       1156.53       161.30 o                         
   0  16   4      10047.51       9171.51       378.07 o                         
   1  16   4       3472.36       3543.86       233.56 o                         
   2  16   4       5418.62       5153.07       298.55 o                         
   3  16   4       6911.92       6408.14       294.60 o                         
   4  16   4        534.88        657.99       137.99 o                         
   5  16   4       2897.45       2202.11       294.05 o                         
   6  16   4       5084.94       4777.35       361.72 o                         
  -3  17   4        197.51        408.92       201.90 o                         
  -2  17   4        346.13        437.49       163.95 o                         
  -1  17   4      21090.62      22340.46       809.41 o                         
   0  17   4        369.55        470.96       285.38 o                         
   1  17   4       3724.10       2823.27       224.30 o                         
   2  17   4        436.54        143.17       119.67 o                         
   3  17   4       1098.55       1132.98       232.82 o                         
   4  17   4      14466.28      14265.01       605.19 o                         
   5  17   4       1025.19       1157.88       340.76 o                         
  -2  18   4       2344.27       2285.07       354.52 o                         
  -1  18   4       1069.68       1033.89       215.60 o                         
   0  18   4        871.84        869.14       305.41 o                         
   1  18   4         83.23        -57.58       237.05 o                         
   2  18   4        319.73        289.90       172.09 o                         
   3  18   4        566.32        375.86       214.76 o                         
   4  18   4       6639.47       6481.63       500.83 o                         
   1  19   4        822.99        908.89       216.15 o                         
  -4 -17   5       1165.05       1613.03       564.56 o                         
  -3 -17   5        633.68        695.89       191.01 o                         
  -2 -17   5       1750.72       1996.23       232.46 o                         
  -1 -17   5       3562.95       3672.24       295.96 o                         
   0 -17   5       5646.70       5084.66       368.85 o                         
   1 -17   5       3644.31       3744.31       389.40 o                         
   2 -17   5       2150.58       1982.05       434.34 o                         
  -5 -16   5        489.99        -44.50       216.49 o                         
  -4 -16   5        427.85        222.37       187.97 o                         
  -3 -16   5       1278.72       1492.70       219.95 o                         
  -2 -16   5       1310.31       1989.20       266.96 o                         
  -1 -16   5       2203.36       2255.38       211.28 o                         
   0 -16   5       2084.73       2128.54       201.20 o                         
   1 -16   5       4642.38       3778.95       277.91 o                         
   2 -16   5       3516.28       2816.44       520.40 o                         
   3 -16   5       2441.70       2309.16       316.98 o                         
  -6 -15   5      14637.00      15352.14      1144.16 o                         
  -5 -15   5       1265.64       1373.38       243.98 o                         
  -4 -15   5        353.90        506.81       168.58 o                         
  -3 -15   5      12208.15      11505.75       469.16 o                         
  -2 -15   5       1893.63       2223.45       196.97 o                         
  -1 -15   5       3975.18       3885.10       241.83 o                         
   0 -15   5       7134.72       6958.45       315.25 o                         
   1 -15   5       2039.62       2438.80       224.05 o                         
   2 -15   5       3296.30       2270.41       294.28 o                         
   3 -15   5        591.75        686.11       274.26 o                         
   4 -15   5       5676.22       5765.98       412.41 o                         
  -7 -14   5       2308.49       2216.78       311.13 o                         
  -6 -14   5        304.92       1106.66       414.72 o                         
  -5 -14   5        713.10        554.20       188.47 o                         
  -4 -14   5       1738.86       2529.80       234.21 o                         
  -3 -14   5        201.45        376.52        99.85 o                         
  -2 -14   5       8738.11       9798.76       370.29 o                         
  -1 -14   5       3696.14       3788.22       226.05 o                         
   0 -14   5       1498.65        962.17       133.08 o                         
   1 -14   5        576.52        645.74       161.47 o                         
   2 -14   5       3998.72       4595.17       377.74 o                         
   3 -14   5       2526.43       3973.22       419.24 o                         
   4 -14   5      13858.30      13170.97       764.85 o                         
   5 -14   5      13651.02      12840.29       585.84 o                         
  -7 -13   5       1606.89       2835.68       340.32 o                         
  -6 -13   5        769.54       1073.05       250.68 o                         
  -5 -13   5         41.88        -65.57       100.55 o                         
  -4 -13   5       6931.26       6239.23       335.49 o                         
  -3 -13   5       2230.80       2562.55       216.95 o                         
  -2 -13   5      10260.58      12720.40       414.20 o                         
  -1 -13   5        238.89        307.05        96.80 o                         
   0 -13   5       3088.52       3825.95       222.13 o                         
   1 -13   5       7177.39       7328.65       311.10 o                         
   2 -13   5      20118.91      18106.37       573.55 o                         
   3 -13   5       4281.12       3441.53       280.85 o                         
   4 -13   5       1041.65       1440.65       223.51 o                         
   5 -13   5        644.21       1010.29       412.29 o                         
  -8 -12   5       3110.57       3088.12       384.40 o                         
  -7 -12   5       1084.14       1231.81       174.20 o                         
  -6 -12   5        640.51        255.64       105.17 o                         
  -5 -12   5       2105.90       2655.26       221.98 o                         
  -4 -12   5      10759.59      11512.63       417.06 o                         
  -3 -12   5       8883.18       8522.40       300.71 o                         
  -2 -12   5      30917.08      30652.89       700.89 o                         
  -1 -12   5       2133.99       1797.92       184.13 o                         
   0 -12   5        714.90        885.42       120.16 o                         
   1 -12   5       8797.91       7586.21       329.67 o                         
   2 -12   5       6171.79       8317.15       406.15 o                         
   3 -12   5      22134.75      22253.48       953.51 o                         
   4 -12   5       2183.88       1733.23       242.24 o                         
   5 -12   5       4607.24       4306.38       454.03 o                         
   6 -12   5       7714.81       8274.19       545.10 o                         
  -8 -11   5       9119.88       9207.47       541.96 o                         
  -7 -11   5        756.83        990.27       202.20 o                         
  -6 -11   5       1106.23        577.56       277.07 o                         
  -5 -11   5        507.52        444.12       106.14 o                         
  -4 -11   5      10547.08       9330.22       337.32 o                         
  -3 -11   5       9050.97       9062.61       311.46 o                         
  -2 -11   5      29182.58      30065.50       718.40 o                         
  -1 -11   5       1658.48       1869.70       151.14 o                         
   0 -11   5       4349.52       4365.02       199.79 o                         
   1 -11   5       1330.32       1197.49       141.12 o                         
   2 -11   5       1964.76       2464.86       220.04 o                         
   3 -11   5      15702.27      15491.89       573.59 o                         
   4 -11   5       3149.71       4284.79       317.42 o                         
   5 -11   5       8694.50       8598.62       538.80 o                         
   6 -11   5       2875.62       2420.69       307.67 o                         
   7 -11   5        346.79        291.28       406.59 o                         
  -8 -10   5       3977.15       4701.96       366.57 o                         
  -7 -10   5       2844.28       2712.42       246.14 o                         
  -6 -10   5      18920.31      19364.90       704.84 o                         
  -5 -10   5       7837.61       8388.23       348.05 o                         
  -4 -10   5       1292.81       1712.19       159.40 o                         
  -3 -10   5       5947.26       6019.59       265.98 o                         
  -2 -10   5      17910.75      17117.85       433.96 o                         
  -1 -10   5      18999.39      19083.69       469.64 o                         
   0 -10   5      10871.75      12420.38       348.94 o                         
   1 -10   5       5821.28       5109.55       245.31 o                         
   2 -10   5       8562.81       8440.15       279.03 o                         
   3 -10   5       3219.03       3596.39       253.95 o                         
   4 -10   5        807.72        637.58       147.54 o                         
   5 -10   5       2184.53       2406.07       262.73 o                         
   6 -10   5       5703.02       6353.70       447.79 o                         
   7 -10   5       4104.56       4934.46       435.81 o                         
  -9  -9   5       1830.58       2657.40       398.86 o                         
  -8  -9   5        308.07        231.86       158.22 o                         
  -7  -9   5       6323.42       5997.87       329.95 o                         
  -6  -9   5       5588.31      11962.35       823.42 o                         
  -5  -9   5       1299.84       1881.18       188.56 o                         
  -4  -9   5      26894.54      26758.22       572.94 o                         
  -3  -9   5       3153.02       4397.23       188.57 o                         
  -2  -9   5       3391.77       4218.72       186.97 o                         
  -1  -9   5      12263.39      10884.30       435.73 o                         
   0  -9   5       4173.32       4130.64       221.27 o                         
   1  -9   5      12311.34      11876.47       386.65 o                         
   2  -9   5      36188.21      35250.77       664.41 o                         
   3  -9   5       1275.15       1143.85       157.99 o                         
   4  -9   5         96.99         18.36        85.53 o                         
   5  -9   5       4389.35       4021.93       299.86 o                         
   6  -9   5       8870.82       8581.21       381.20 o                         
   7  -9   5       1513.73        918.91       170.88 o                         
  -9  -8   5       2785.62       2634.39       495.27 o                         
  -8  -8   5      30022.89      31732.81       869.59 o                         
  -7  -8   5       2657.28       3389.89       252.09 o                         
  -6  -8   5       2263.20       3899.36       219.50 o                         
  -5  -8   5       9326.93       8970.32       312.44 o                         
  -4  -8   5        872.23       1568.77       171.03 o                         
  -3  -8   5       8774.11       8672.15       278.45 o                         
  -2  -8   5      13756.56      16805.69       363.20 o                         
  -1  -8   5       1250.56       1617.50       102.92 o                         
   0  -8   5      59523.92      61665.03      1094.07 o                         
   1  -8   5       4183.67       4124.90       207.79 o                         
   2  -8   5      30199.85      28620.64       720.07 o                         
   3  -8   5       3077.39       3400.44       201.06 o                         
   4  -8   5       4316.63       5176.73       313.49 o                         
   5  -8   5        876.01        857.50       118.97 o                         
   6  -8   5       2932.59       2600.96       214.42 o                         
   7  -8   5      17161.04      15952.78       544.49 o                         
   8  -8   5       2259.28       1599.18       338.82 o                         
  -9  -7   5       1887.30       1715.04       246.35 o                         
  -8  -7   5       1822.20       2247.70       196.41 o                         
  -7  -7   5        675.06        797.59       137.94 o                         
  -6  -7   5        908.55        652.98       111.35 o                         
  -5  -7   5       2407.88       3063.59       193.21 o                         
  -4  -7   5      50597.20      49527.11       937.87 o                         
  -3  -7   5        281.82        110.54        46.75 o                         
  -2  -7   5       9455.09       8422.09       290.78 o                         
  -1  -7   5       5795.00       5900.69       181.02 o                         
   0  -7   5      16204.71      19623.99       431.28 o                         
   1  -7   5        642.24        732.47        93.02 o                         
   2  -7   5      20185.56      19460.60       596.09 o                         
   3  -7   5      16077.58      15993.99       462.52 o                         
   4  -7   5        990.27        644.69       140.59 o                         
   5  -7   5       9994.85       9903.16       331.54 o                         
   6  -7   5        203.29        597.50       111.05 o                         
   7  -7   5       1256.36       2305.87       249.32 o                         
   8  -7   5        661.98        646.94       239.58 o                         
  -9  -6   5         66.40       -125.09       137.29 o                         
  -8  -6   5       1978.21       3284.62       216.31 o                         
  -7  -6   5       5830.29       6037.62       317.58 o                         
  -6  -6   5       6805.64       5307.64       313.44 o                         
  -5  -6   5       4670.64       3115.88       190.39 o                         
  -4  -6   5        256.10        138.23        53.07 o                         
  -3  -6   5       2313.10       3539.85       144.93 o                         
  -2  -6   5       3907.11       4351.38       178.33 o                         
  -1  -6   5       1272.08       1609.30       113.97 o                         
   0  -6   5      69678.95      64272.74      1493.91 o                         
   1  -6   5       3427.72        890.10       326.27 o                         
   2  -6   5      24170.33      22570.19       590.13 o                         
   3  -6   5      11434.79      10910.55       315.10 o                         
   4  -6   5       2541.82       3928.19       186.73 o                         
   5  -6   5       7805.94       9469.96       322.59 o                         
   6  -6   5      13050.79      11817.94       412.54 o                         
   7  -6   5       9720.87       7304.34       393.35 o                         
   8  -6   5        720.47        613.23       178.66 o                         
  -9  -5   5       2186.85       3171.90       316.65 o                         
  -8  -5   5         75.42        157.23       105.19 o                         
  -7  -5   5       2199.66       2824.20       196.07 o                         
  -6  -5   5      26909.79      27953.78       579.95 o                         
  -5  -5   5        785.07       1183.19       107.09 o                         
  -4  -5   5      82545.45      82130.31      1401.94 o                         
  -3  -5   5       7672.19       5680.27       200.91 o                         
  -2  -5   5      26640.44      26313.14       573.50 o                         
  -1  -5   5       8215.09       9069.05       226.38 o                         
   0  -5   5      17095.79      15822.88       357.01 o                         
   1  -5   5       3898.10       5832.92       205.46 o                         
   2  -5   5       3867.27       3445.91       200.08 o                         
   3  -5   5      11544.57      11097.68       283.60 o                         
   4  -5   5       7608.26       8322.93       318.18 o                         
   5  -5   5       1695.77       2409.30       157.77 o                         
   6  -5   5      28672.86      27960.72       643.28 o                         
   7  -5   5        175.88        340.90       108.12 o                         
   8  -5   5        432.02        512.68       162.67 o                         
   9  -5   5       2600.85       2748.74       440.24 o                         
  -9  -4   5        525.13        507.05       181.93 o                         
  -8  -4   5       2794.28       2528.78       218.12 o                         
  -7  -4   5         96.05         41.95        74.44 o                         
  -6  -4   5      14358.73      14680.85       397.05 o                         
  -5  -4   5       9942.09       9893.07       262.38 o                         
  -4  -4   5      45348.41      44944.25       736.52 o                         
  -3  -4   5       8212.14       8205.86       203.11 o                         
  -2  -4   5       7424.33       8137.72       703.87 o                         
  -1  -4   5      21781.23      21310.40       390.64 o                         
   0  -4   5      14007.32        432.58       183.30 o                         
   1  -4   5      21252.22      19210.44       382.52 o                         
   2  -4   5      33142.69      38379.01       689.52 o                         
   3  -4   5       3453.04       4421.01       161.00 o                         
   4  -4   5      23305.37      23146.10       493.23 o                         
   5  -4   5       9782.27       9319.72       299.71 o                         
   6  -4   5      11879.56      10500.25       362.82 o                         
   7  -4   5      22604.55      23628.93       766.97 o                         
   8  -4   5       3435.03       4282.43       296.27 o                         
   9  -4   5       2406.46       2790.64       417.57 o                         
  -9  -3   5       1331.71       1036.40       282.92 o                         
  -8  -3   5       8296.61       7779.09       438.44 o                         
  -7  -3   5       2553.48       3374.96       226.87 o                         
  -6  -3   5        109.16        390.23        97.12 o                         
  -5  -3   5      14398.89      13357.05       342.23 o                         
  -4  -3   5       9078.65      15076.79       684.42 o                         
  -3  -3   5       4098.38       3416.81       283.52 o                         
  -2  -3   5       9606.33      10969.24       208.29 o                         
  -1  -3   5      27291.59      27262.59       457.82 o                         
   0  -3   5      42991.52      44327.31      1190.07 o                         
   1  -3   5      23364.87      21185.69       497.99 o                         
   2  -3   5      12346.30       3552.56       247.85 o                         
   3  -3   5      14489.51      14448.73       329.62 o                         
   4  -3   5     158811.25     158904.22      2344.73 o                         
   5  -3   5       8528.77       8972.60       293.80 o                         
   6  -3   5      16282.55      19070.86       531.34 o                         
   7  -3   5      10054.17       9060.12       477.45 o                         
   8  -3   5       2831.19       1934.60       225.58 o                         
   9  -3   5       6398.81       5366.69       475.89 o                         
  -9  -2   5       6444.25       6430.78       385.07 o                         
  -8  -2   5       1761.68       1435.02       185.26 o                         
  -7  -2   5       2347.92       2504.30       220.77 o                         
  -6  -2   5       5493.82       6769.42       261.35 o                         
  -5  -2   5       6929.12       7672.17       238.80 o                         
  -4  -2   5      22948.93      31579.27       550.49 o                         
  -3  -2   5      22707.59      21118.52       411.67 o                         
  -2  -2   5      11064.49       8129.74       170.19 o                         
  -1  -2   5      45928.93      44824.94       646.16 o                         
   0  -2   5     276372.91     270460.59      3678.75 o                         
   1  -2   5      18504.39      17166.84       329.80 o                         
   2  -2   5      22360.50      31093.92       735.75 o                         
   4  -2   5       7593.75       4703.29       211.94 o                         
   5  -2   5      11841.41      11394.94       341.87 o                         
   6  -2   5      15029.29      18104.48       660.48 o                         
   7  -2   5       3991.94       4095.55       260.70 o                         
   8  -2   5       4172.63       3684.16       280.01 o                         
   9  -2   5        452.31        556.06       207.30 o                         
  -9  -1   5        279.21        213.63       137.60 o                         
  -8  -1   5       8430.50      10590.50       483.99 o                         
  -7  -1   5       9356.66       9056.90       417.79 o                         
  -6  -1   5       3859.10       4050.33       204.73 o                         
  -5  -1   5        699.98        187.25        66.55 o                         
  -4  -1   5      14123.13      14769.02       347.93 o                         
  -3  -1   5      23963.00      23151.92       475.78 o                         
  -2  -1   5     165558.20     154917.39      2172.46 o                         
  -1  -1   5       8341.61       9692.09       542.56 o                         
   0  -1   5     232198.03     200676.02      3671.40 o                         
   1  -1   5      29874.66      27256.75       479.76 o                         
   2  -1   5      37761.72      34304.09      1059.23 o                         
   3  -1   5        180.81        199.51        45.20 o                         
   4  -1   5       1576.17       2179.07       144.59 o                         
   5  -1   5       5178.68       5044.84       215.59 o                         
   6  -1   5       6206.30       5442.27       275.13 o                         
   7  -1   5      17864.64      17568.19       560.64 o                         
   8  -1   5       2265.99       2405.45       200.99 o                         
   9  -1   5       2194.18       2430.04       349.15 o                         
  -9   0   5       4997.05       3879.64       460.14 o                         
  -8   0   5       7255.28       6391.08       330.12 o                         
  -7   0   5       8570.92       8365.86       389.64 o                         
  -6   0   5      27546.17      33033.74       744.59 o                         
  -5   0   5       2886.67       3625.65       191.71 o                         
  -4   0   5      35567.42      29722.12       726.77 o                         
  -3   0   5        307.61        187.59        76.06 o                         
  -2   0   5       2386.98       1669.43       124.30 o                         
  -1   0   5       6509.94       7156.69       201.39 o                         
   0   0   5       9226.18       9631.09       195.93 o                         
   1   0   5      16586.06      15720.35       275.04 o                         
   2   0   5       4763.74       4364.37       108.83 o                         
   3   0   5      15089.26      11558.90       265.32 o                         
   4   0   5       1968.08       2292.50       114.33 o                         
   5   0   5       2713.35       2581.81       139.41 o                         
   6   0   5      14557.09      22128.59       480.30 o                         
   7   0   5       1251.22       1702.47       140.89 o                         
   8   0   5       5572.63       5442.65       328.15 o                         
   9   0   5       9152.08       4371.85       334.04 o                         
  10   0   5       5672.96       5982.67       527.72 o                         
  -9   1   5      10437.69      10562.09       607.32 o                         
  -8   1   5        126.77        180.40       101.90 o                         
  -7   1   5      13291.35      14799.75       569.85 o                         
  -6   1   5      13443.55      12688.33       403.74 o                         
  -5   1   5       1931.78       2560.48       250.48 o                         
  -4   1   5       5177.87       4972.05       182.25 o                         
  -3   1   5        317.46        267.23        44.55 o                         
  -2   1   5      89270.43      86618.95      1262.63 o                         
  -1   1   5      14793.97       8102.20       262.48 o                         
   0   1   5      51455.43      50129.47      1163.42 o                         
   1   1   5       8537.33       8769.60       165.57 o                         
   2   1   5       1769.21       2745.91        90.37 o                         
   3   1   5      12222.83      15242.08       346.40 o                         
   4   1   5      19390.09      18958.84       378.40 o                         
   5   1   5        860.21       1454.93       180.64 o                         
   6   1   5       8651.25       7690.62       593.60 o                         
   7   1   5       1107.59       1551.78       143.04 o                         
   8   1   5      26534.49      25789.75       683.73 o                         
   9   1   5       2114.62       2231.98       226.38 o                         
  10   1   5        128.73        217.01       181.56 o                         
  -9   2   5        450.88        385.62       175.00 o                         
  -8   2   5       1609.96       2055.19       295.44 o                         
  -7   2   5       2564.82       2879.21       236.60 o                         
  -6   2   5      42571.96      43140.57       829.09 o                         
  -5   2   5       3068.66       2041.46       212.89 o                         
  -4   2   5       6116.15       4486.68       194.11 o                         
  -3   2   5      30399.67      30375.71       586.31 o                         
  -2   2   5       4521.01       7035.31       219.04 o                         
  -1   2   5      22724.33      21904.93       396.12 o                         
   0   2   5       1545.10       1751.60        71.29 o                         
   1   2   5      10201.00       1997.09       121.00 o                         
   2   2   5      81514.39      24534.57       985.28 o                         
   3   2   5       9859.40       9227.94       436.33 o                         
   4   2   5     102321.85      98962.98      1506.03 o                         
   5   2   5       1146.15       1282.14       100.82 o                         
   6   2   5       1960.29       1802.97       133.73 o                         
   7   2   5      14708.44      15038.14       434.90 o                         
   8   2   5       6984.57       7801.29       371.89 o                         
   9   2   5      21472.11      19862.43       587.02 o                         
  10   2   5        610.55        502.57       274.16 o                         
  -9   3   5       2017.92       2164.87       302.93 o                         
  -8   3   5       9875.62      10176.26       408.97 o                         
  -7   3   5       6876.24       6475.10       306.87 o                         
  -6   3   5       1055.84       1345.90       131.60 o                         
  -5   3   5       2770.21       3047.67       160.37 o                         
  -4   3   5       8100.97       9589.91       267.49 o                         
  -3   3   5        325.33        454.02        77.84 o                         
  -2   3   5      53751.53      57279.25      1244.35 o                         
  -1   3   5       1218.02       1309.61        97.63 o                         
   0   3   5       8574.91       9294.95       252.41 o                         
   1   3   5      17240.88      21562.77       415.17 o                         
   2   3   5       9030.36       9084.80       189.66 o                         
   3   3   5      10645.72       8074.83       377.48 o                         
   4   3   5      58641.98      59765.82       925.74 o                         
   5   3   5      21440.14      21584.44       421.18 o                         
   6   3   5      17246.73      16741.69       384.11 o                         
   7   3   5        631.75        886.10       113.57 o                         
   8   3   5        206.11        216.45        92.54 o                         
   9   3   5       2508.31       1615.47       201.78 o                         
  10   3   5       1031.71       1203.63       255.92 o                         
  -9   4   5        258.30        555.01       186.63 o                         
  -8   4   5       4163.26       5106.25       275.24 o                         
  -7   4   5       4015.78       4950.93       273.52 o                         
  -6   4   5        660.19       1030.91       124.24 o                         
  -5   4   5      35801.28      34613.30       685.51 o                         
  -4   4   5      37087.45      41875.40       826.30 o                         
  -3   4   5      41643.24      42631.41       861.17 o                         
  -2   4   5       9686.15      11169.35       303.16 o                         
  -1   4   5       3919.72       3570.23       182.44 o                         
   0   4   5       3469.39       2458.94        79.13 o                         
   1   4   5       5121.78       5376.53       140.10 o                         
   2   4   5     128238.82     123129.56      1664.60 o                         
   3   4   5       5942.16       5962.04       160.13 o                         
   4   4   5       4040.11       5729.58       179.91 o                         
   5   4   5       3817.91       4194.80       168.36 o                         
   6   4   5       8817.22       9301.86       307.48 o                         
   7   4   5       1918.47       2100.66       181.04 o                         
   8   4   5       7668.27       8138.86       348.39 o                         
   9   4   5       1530.27       1554.46       199.20 o                         
  10   4   5       1896.75       1847.74       374.17 o                         
  -9   5   5       9441.97       8155.56       486.88 o                         
  -8   5   5       5341.86       4899.04       284.09 o                         
  -7   5   5       1388.45       1759.80       190.02 o                         
  -6   5   5       4605.07       5368.52       240.53 o                         
  -5   5   5       6235.03       5882.13       261.58 o                         
  -4   5   5       5252.69       4790.27       219.54 o                         
  -2   5   5      60791.79      58578.41      1093.29 o                         
  -1   5   5       5714.11       5725.35       165.47 o                         
   0   5   5       8220.46      10842.60       213.00 o                         
   1   5   5      10455.94      10485.17       250.84 o                         
   2   5   5      69305.32      15859.40       406.15 o                         
   3   5   5       4839.75       2023.38        98.42 o                         
   4   5   5      29635.03      30637.67       520.74 o                         
   5   5   5       2505.37       2677.25       143.74 o                         
   6   5   5       7685.68       7590.67       295.02 o                         
   7   5   5       4578.86       4507.37       230.05 o                         
   8   5   5       6851.44       6166.02       343.47 o                         
   9   5   5       5087.63       6564.83       394.76 o                         
  10   5   5        529.63        327.53       208.69 o                         
  -9   6   5       9104.55       7957.75       459.13 o                         
  -8   6   5       3722.90       3589.99       322.69 o                         
  -7   6   5      11838.57      12164.43       536.21 o                         
  -6   6   5        595.50        614.12       128.32 o                         
  -5   6   5       9548.59      10425.83       366.38 o                         
  -4   6   5      28720.07      32260.18       697.07 o                         
  -3   6   5       2234.07       2107.20       134.97 o                         
  -2   6   5      93480.38      88584.40      3200.62 o                         
  -1   6   5      18932.77      17044.36       340.99 o                         
   0   6   5       9337.74       8660.99       218.07 o                         
   1   6   5      31454.13      37124.44       574.25 o                         
   2   6   5       8438.72      13610.46       320.31 o                         
   3   6   5        796.33       1195.28        89.95 o                         
   4   6   5         46.41        100.14        38.98 o                         
   5   6   5       4462.99       4727.14       206.77 o                         
   6   6   5      15425.22      16319.50       403.72 o                         
   7   6   5       4339.23       4062.52       211.30 o                         
   8   6   5       5860.09       7451.67       344.44 o                         
   9   6   5       3116.24       3004.50       334.65 o                         
  -8   7   5        653.50        536.23       172.35 o                         
  -7   7   5         23.81        134.94       136.92 o                         
  -6   7   5       3293.33       3465.84       233.72 o                         
  -5   7   5       6994.78       6697.75       312.32 o                         
  -4   7   5       6112.08       8980.85       491.75 o                         
  -3   7   5      42059.06      41765.51       751.92 o                         
  -2   7   5      14678.18      14629.88       334.63 o                         
  -1   7   5       1943.00       2877.90       147.55 o                         
   0   7   5       1002.86        936.01        65.20 o                         
   1   7   5      15723.55      14100.88       277.53 o                         
   2   7   5      18666.03      18603.18       627.22 o                         
   3   7   5       2348.98       2497.88       130.71 o                         
   4   7   5       2173.34       2786.70       139.22 o                         
   5   7   5       5130.14       5107.81       178.69 o                         
   6   7   5      52990.75      52582.89       824.74 o                         
   7   7   5       9437.44       8036.53       295.98 o                         
   8   7   5      10139.44      10448.34       386.25 o                         
   9   7   5       1260.10       1110.60       204.61 o                         
  -8   8   5       2073.17       1406.74       285.21 o                         
  -7   8   5       2290.04       2544.07       239.67 o                         
  -6   8   5       4572.94       5058.49       285.78 o                         
  -5   8   5       3369.39       5362.76       273.78 o                         
  -4   8   5      11788.61      11782.72       343.77 o                         
  -3   8   5      26211.77      23615.07       500.54 o                         
  -2   8   5       9735.33      11422.66       332.62 o                         
  -1   8   5      37911.07      37144.34       765.17 o                         
   0   8   5       5732.79       5302.46       184.33 o                         
   1   8   5       6493.67       6141.50       191.77 o                         
   2   8   5      50714.68      46159.41      1197.47 o                         
   3   8   5      23962.26      23682.10       490.40 o                         
   4   8   5      22412.03       6366.87       343.34 o                         
   5   8   5       4234.43       4267.42       183.92 o                         
   6   8   5       8350.47       9054.97       268.92 o                         
   7   8   5       2422.98       2571.47       191.58 o                         
   8   8   5       7207.14       7885.55       324.57 o                         
   9   8   5        992.40        648.35       169.96 o                         
  -8   9   5       8624.35       7350.46       455.47 o                         
  -7   9   5       1624.90       1791.14       220.50 o                         
  -6   9   5        553.75        393.55       107.33 o                         
  -5   9   5      23726.71      24069.85       579.27 o                         
  -4   9   5        436.80        419.21        78.49 o                         
  -3   9   5       3169.14       3320.45       205.60 o                         
  -2   9   5      30211.59      31671.26       688.08 o                         
  -1   9   5      38176.29      38942.19       815.63 o                         
   0   9   5      86392.98      84513.02      1403.20 o                         
   1   9   5      19224.48      18625.14       399.90 o                         
   2   9   5      68727.09      72049.14      1092.95 o                         
   3   9   5       3698.38       5585.42       237.44 o                         
   4   9   5      13922.59      14165.25       354.68 o                         
   5   9   5       2986.47       2598.06       152.58 o                         
   6   9   5       3283.28       3394.87       198.08 o                         
   7   9   5       3337.70       3017.12       237.35 o                         
   8   9   5       3353.53       3678.34       234.67 o                         
   9   9   5       4783.18       5145.59       367.26 o                         
  -7  10   5       1094.51       1971.29       229.13 o                         
  -6  10   5       1838.26       2867.02       234.83 o                         
  -5  10   5       9463.00       8635.75       453.72 o                         
  -4  10   5      14095.11      14641.73       492.18 o                         
  -3  10   5      16203.61      17101.04       473.36 o                         
  -2  10   5      24133.62      29070.53       653.27 o                         
  -1  10   5       5331.21       8534.04       319.07 o                         
   0  10   5        359.59        389.52        85.24 o                         
   1  10   5       2785.77       3636.03       192.79 o                         
   2  10   5       2237.68       1843.93       194.09 o                         
   3  10   5       2751.42       1970.68       175.06 o                         
   4  10   5       9269.04      10939.65       307.20 o                         
   5  10   5       6569.67       9216.05       313.65 o                         
   6  10   5       5430.93       6356.73       277.32 o                         
   7  10   5       1818.61       2080.65       196.22 o                         
   8  10   5        544.01        440.68       142.05 o                         
   9  10   5       4087.55       1945.62       393.26 o                         
  -7  11   5      12053.91      11858.14       799.95 o                         
  -6  11   5       8241.69       7669.20       334.20 o                         
  -5  11   5      11676.88      12174.71       504.27 o                         
  -4  11   5       1707.83       2421.26       217.86 o                         
  -3  11   5       9645.98       9569.78       385.01 o                         
  -2  11   5       2044.35       2201.21       188.99 o                         
  -1  11   5       1575.81        936.16       114.39 o                         
   0  11   5      23799.89      23887.97       588.43 o                         
   1  11   5       7958.66      10123.84       313.24 o                         
   2  11   5      41861.18      47060.39       806.25 o                         
   3  11   5       6432.50       8589.99       289.73 o                         
   4  11   5       4693.38       5159.26       357.34 o                         
   5  11   5       6178.94       5570.88       235.84 o                         
   6  11   5       1906.19       2356.11       182.86 o                         
   7  11   5       2668.72       4148.31       282.07 o                         
   8  11   5        180.23         18.94       115.63 o                         
  -7  12   5        503.00        857.91       314.33 o                         
  -6  12   5       3855.45       4614.20       327.15 o                         
  -5  12   5       2518.53       2684.90       228.95 o                         
  -4  12   5      10080.88       9883.19       408.70 o                         
  -3  12   5       2593.56       2672.94       202.52 o                         
  -2  12   5      10954.38      13141.69       438.50 o                         
  -1  12   5       7468.40       9136.26       290.13 o                         
   0  12   5       3159.15       3696.38       199.22 o                         
   1  12   5      18123.23      19052.56       456.44 o                         
   2  12   5       5273.59       5472.41       215.49 o                         
   3  12   5        554.03        571.51        92.79 o                         
   4  12   5       2958.86       3825.12       208.76 o                         
   5  12   5       2788.84       2576.08       190.26 o                         
   6  12   5      16366.61      16748.79       435.34 o                         
   7  12   5       1621.48       1462.45       170.31 o                         
   8  12   5        179.48         70.87       112.47 o                         
  -6  13   5       3289.35       3177.73       371.21 o                         
  -5  13   5       4156.32       6243.48       376.53 o                         
  -4  13   5       3806.38       4378.64       271.94 o                         
  -3  13   5       3052.96       3142.20       222.01 o                         
  -2  13   5       2681.82       3558.58       249.33 o                         
  -1  13   5       5777.86       6303.18       356.51 o                         
   0  13   5        217.55        210.21        88.05 o                         
   1  13   5        107.10        120.12        70.16 o                         
   2  13   5        557.89        580.16        81.55 o                         
   3  13   5       2460.79       2323.77       179.31 o                         
   4  13   5      11619.26      12766.07       463.94 o                         
   5  13   5       4385.34       4241.10       263.23 o                         
   6  13   5       1251.27       1506.87       159.58 o                         
   7  13   5       5265.67       5193.61       315.32 o                         
   8  13   5      13227.85      13973.46       629.49 o                         
  -5  14   5       1702.99       3020.27       524.66 o                         
  -4  14   5        496.44        314.32       122.16 o                         
  -3  14   5       6872.83      10430.90       409.81 o                         
  -2  14   5       7340.18       7553.70       382.34 o                         
  -1  14   5      34633.82      32930.13       979.07 o                         
   0  14   5       3856.80       4587.78       370.41 o                         
   1  14   5        654.19        512.43       142.45 o                         
   2  14   5       3171.20       3604.98       201.17 o                         
   3  14   5       3919.08       4047.58       234.38 o                         
   4  14   5      33888.99      34728.89       887.46 o                         
   5  14   5       9327.89       9071.94       368.22 o                         
   6  14   5        624.52        434.00       129.22 o                         
   7  14   5         21.74        -54.29       106.84 o                         
  -5  15   5       1527.53        982.79       207.54 o                         
  -4  15   5       4226.29       4577.77       324.35 o                         
  -3  15   5       3910.95       3688.13       277.41 o                         
  -2  15   5       4968.87       4987.35       281.11 o                         
  -1  15   5        332.05        428.81       105.16 o                         
   0  15   5       6519.62       6302.97       327.65 o                         
   1  15   5      26296.67      27044.98       694.53 o                         
   2  15   5       6041.36       4022.81       257.04 o                         
   3  15   5       4767.79       4365.88       297.77 o                         
   4  15   5        910.68        779.54       159.04 o                         
   5  15   5       1837.10       2551.76       248.83 o                         
   6  15   5      17124.44      19338.44       627.79 o                         
   7  15   5          4.43       -135.48       135.48 o                         
  -4  16   5       2074.02       2055.79       419.67 o                         
  -3  16   5      15590.08      16336.35       609.22 o                         
  -2  16   5       5785.77       6165.82       394.51 o                         
  -1  16   5       1155.39       1436.01       186.35 o                         
   0  16   5       9231.76       9506.38       422.37 o                         
   1  16   5        127.39        139.42        95.09 o                         
   2  16   5       8440.23       9245.79       361.60 o                         
   3  16   5        774.64        708.90       139.96 o                         
   4  16   5        332.72        498.48       149.58 o                         
   5  16   5       1085.44       1051.74       180.68 o                         
   6  16   5       1269.69       1228.06       209.04 o                         
  -3  17   5        535.39        184.46       178.70 o                         
  -2  17   5       2816.76       3017.14       271.77 o                         
  -1  17   5       1271.72       1642.88       282.18 o                         
   0  17   5         39.00        -91.36       122.05 o                         
   1  17   5       1276.73         22.66       103.02 o                         
   2  17   5        979.20        403.62       143.39 o                         
   3  17   5        569.62        441.60       172.27 o                         
   4  17   5       2077.78       3449.63       343.41 o                         
   5  17   5       1945.54       2674.32       439.18 o                         
  -2  18   5        765.08        186.24       180.51 o                         
  -1  18   5       3621.31       3805.42       354.06 o                         
   0  18   5       8200.20       9444.44       510.46 o                         
   1  18   5       2897.54       3872.14       324.03 o                         
   2  18   5       4372.27       3714.54       439.74 o                         
   3  18   5       2862.76       2890.60       369.89 o                         
   4  18   5       2228.61       1610.02       349.43 o                         
   1  19   5       5404.46       6093.91       892.15 o                         
   2  19   5       2993.55       4347.11       901.83 o                         
  -3 -17   6        263.26        648.13       231.79 o                         
  -2 -17   6        722.15        481.60       181.05 o                         
  -1 -17   6       3427.71       2306.31       259.23 o                         
   0 -17   6        201.64        569.09       208.77 o                         
   1 -17   6       2881.98       3535.74       658.67 o                         
  -5 -16   6       2380.57       1500.82       659.87 o                         
  -4 -16   6       3837.99       3763.47       360.30 o                         
  -3 -16   6       2810.40       2899.74       295.09 o                         
  -2 -16   6       6784.30       7391.88       453.19 o                         
  -1 -16   6       5412.19       5959.14       352.29 o                         
   0 -16   6      10648.23      10010.36       431.31 o                         
   1 -16   6        455.48        -41.41       137.26 o                         
   2 -16   6       1400.54        746.28       492.90 o                         
   3 -16   6       1821.86       1648.67       322.29 o                         
  -6 -15   6       1399.93       2292.20       333.54 o                         
  -5 -15   6       6542.10       6340.30       451.13 o                         
  -4 -15   6       1797.85       1656.54       287.99 o                         
  -3 -15   6       2882.70       3030.40       271.15 o                         
  -2 -15   6       4448.33       4357.03       265.16 o                         
  -1 -15   6        725.49        567.16       123.09 o                         
   0 -15   6       3828.89       5671.00       312.60 o                         
   1 -15   6         24.03        127.26       101.51 o                         
   2 -15   6       3238.88       2513.36       345.23 o                         
   3 -15   6       2058.60       1926.87       264.93 o                         
   4 -15   6       2291.81       1553.39       600.04 o                         
  -6 -14   6       7440.04       6564.54       393.12 o                         
  -5 -14   6        645.14        551.96       267.38 o                         
  -4 -14   6       3567.63       4572.27       274.33 o                         
  -3 -14   6       1781.46       2088.51       195.19 o                         
  -2 -14   6       2892.41       2976.67       208.21 o                         
  -1 -14   6        165.49        180.09        88.16 o                         
   0 -14   6      15492.61      16374.79       539.90 o                         
   1 -14   6       8045.80       8610.23       363.91 o                         
   2 -14   6       1074.18       1294.01       230.79 o                         
   3 -14   6       3563.28       3620.88       316.31 o                         
   4 -14   6        545.99        525.71       265.62 o                         
   5 -14   6       8343.76       7869.56       708.89 o                         
  -7 -13   6       1298.21       1255.41       219.11 o                         
  -6 -13   6      10398.79      10295.06       475.29 o                         
  -5 -13   6       4816.23       3963.13       254.13 o                         
  -4 -13   6       2889.73       3082.11       231.96 o                         
  -3 -13   6       5379.80       3962.32       243.87 o                         
  -2 -13   6       8272.76       8341.87       328.44 o                         
  -1 -13   6       3707.57       3620.86       213.36 o                         
   0 -13   6       3143.31       4108.34       255.87 o                         
   1 -13   6       1842.03       1675.90       186.04 o                         
   2 -13   6       7448.53       7444.64       427.14 o                         
   3 -13   6       6017.57       5213.77       416.59 o                         
   4 -13   6       2517.73       2202.79       361.40 o                         
   5 -13   6       2814.37       4524.98       411.52 o                         
  -7 -12   6       2751.74       2773.86       267.38 o                         
  -6 -12   6      16526.22      15551.75       496.22 o                         
  -5 -12   6       4757.28       4741.46       274.28 o                         
  -4 -12   6        966.49        769.63       125.84 o                         
  -3 -12   6       4291.44       4648.41       259.65 o                         
  -2 -12   6       6264.38       6358.72       278.97 o                         
  -1 -12   6       5303.22       4843.36       235.29 o                         
   0 -12   6       6044.90       5904.97       285.46 o                         
   1 -12   6      13893.37      13717.50       463.14 o                         
   2 -12   6       4536.08       4566.03       267.60 o                         
   3 -12   6       1174.22       1100.05       295.58 o                         
   4 -12   6       4192.54       4675.47       336.97 o                         
   5 -12   6        703.77        235.26       211.03 o                         
   6 -12   6       2368.70       2097.07       327.56 o                         
  -8 -11   6         95.88        126.97       168.94 o                         
  -7 -11   6        405.77        368.36       172.95 o                         
  -6 -11   6        354.97        256.89       113.76 o                         
  -5 -11   6        333.29        -96.73        96.73 o                         
  -4 -11   6      16504.21      15634.94       530.20 o                         
  -3 -11   6       1556.70       2090.54       178.82 o                         
  -2 -11   6       4693.94       8225.57       308.12 o                         
  -1 -11   6        622.24        654.15       110.60 o                         
   0 -11   6       9759.45       8547.08       321.38 o                         
   1 -11   6       4988.20       2435.38       254.66 o                         
   2 -11   6       1400.20       1435.34       248.69 o                         
   3 -11   6       4634.65       5087.34       355.18 o                         
   4 -11   6      21952.88      21297.94      1249.82 o                         
   5 -11   6      15361.48      16389.83       648.44 o                         
   6 -11   6       2101.94       1630.82       295.65 o                         
   7 -11   6       6723.47       2668.83       828.51 o                         
  -8 -10   6       3075.89       2739.54       312.99 o                         
  -7 -10   6       1956.85       2334.73       229.68 o                         
  -6 -10   6      14245.42      14902.82       622.93 o                         
  -5 -10   6       2008.05       1839.98       187.13 o                         
  -4 -10   6       6949.42       6301.80       275.98 o                         
  -3 -10   6       4192.11       2481.00       185.19 o                         
  -2 -10   6       3671.25       3720.77       179.03 o                         
  -1 -10   6       8818.35       8129.56       279.08 o                         
   0 -10   6      12780.62      15576.72       395.32 o                         
   1 -10   6      22621.54      21344.36       568.87 o                         
   2 -10   6      51642.42      48749.92       948.49 o                         
   3 -10   6       1194.69       1618.09       212.85 o                         
   4 -10   6       3220.35       5070.30       325.30 o                         
   5 -10   6       3029.63       3791.25       288.25 o                         
   6 -10   6        962.98        783.23       205.21 o                         
   7 -10   6       2657.37       3077.75       607.74 o                         
  -8  -9   6       6090.88       6426.17       422.91 o                         
  -7  -9   6       1904.02       2197.93       196.73 o                         
  -6  -9   6       4297.70       3113.66       258.94 o                         
  -5  -9   6       3319.20       3852.12       249.20 o                         
  -4  -9   6      10136.55      11901.63       319.49 o                         
  -3  -9   6      17899.72      17473.75       490.05 o                         
  -2  -9   6     121448.77     121062.23      1854.16 o                         
  -1  -9   6       4183.87       4340.23       213.80 o                         
   0  -9   6       8798.56       8326.92       262.67 o                         
   1  -9   6       3285.27       4243.40       252.21 o                         
   2  -9   6       2493.62       4148.68       196.58 o                         
   3  -9   6      27570.48      30153.82       833.08 o                         
   4  -9   6      10730.75      11533.44       427.04 o                         
   5  -9   6       8530.65       9099.19       444.58 o                         
   6  -9   6       6696.68       6736.20       388.76 o                         
   7  -9   6       3235.55       2589.57       271.28 o                         
  -9  -8   6        583.54        270.19       217.26 o                         
  -8  -8   6       1072.17       1639.11       326.45 o                         
  -7  -8   6       3379.42       3391.10       299.04 o                         
  -6  -8   6      14146.98      14559.59       504.78 o                         
  -5  -8   6       2274.77       1885.80       158.11 o                         
  -4  -8   6      27816.11      22479.62       467.54 o                         
  -3  -8   6       2861.65       3391.07       173.50 o                         
  -2  -8   6        811.90       1240.65       100.01 o                         
  -1  -8   6      11665.67      12159.65       293.00 o                         
   0  -8   6       2557.67       3617.18       176.76 o                         
   1  -8   6        389.67        148.06        57.26 o                         
   2  -8   6        927.64        929.05       107.28 o                         
   3  -8   6      18832.51      19468.67       604.96 o                         
   4  -8   6       6084.58       7221.44       383.57 o                         
   5  -8   6      11611.28      12147.28       377.12 o                         
   6  -8   6       2652.05       2492.54       214.89 o                         
   7  -8   6        112.75         42.35       124.37 o                         
   8  -8   6       3691.49       2704.51       446.64 o                         
  -9  -7   6       5392.14       6559.57       404.28 o                         
  -8  -7   6      14441.32      13806.25       424.81 o                         
  -7  -7   6         88.81         35.72       110.30 o                         
  -6  -7   6       3459.69       4247.63       241.41 o                         
  -5  -7   6       1557.49       2380.90       181.22 o                         
  -4  -7   6      14051.37      15439.86       413.51 o                         
  -3  -7   6       3503.20       3583.80       178.21 o                         
  -2  -7   6      32100.76      30914.28       596.13 o                         
  -1  -7   6       1357.64       1077.64        97.60 o                         
   0  -7   6       9590.96      11812.68       349.36 o                         
   1  -7   6       6773.78       7486.89       272.56 o                         
   2  -7   6      14625.95      19183.09       503.45 o                         
   3  -7   6       7187.40       6484.51       312.07 o                         
   4  -7   6      12959.27      12018.04       340.38 o                         
   5  -7   6        996.35        386.46       123.12 o                         
   6  -7   6      24158.07      26585.39       648.84 o                         
   7  -7   6       6584.33       9746.58       430.42 o                         
   8  -7   6       2162.50       2089.14       378.28 o                         
  -9  -6   6       2773.81       2689.74       331.41 o                         
  -8  -6   6       8072.56       8047.81       346.51 o                         
  -7  -6   6       5215.12       5775.42       338.87 o                         
  -6  -6   6       2307.88       3096.36       174.60 o                         
  -5  -6   6       1027.76       2189.22       177.47 o                         
  -4  -6   6      25902.74      26199.93       598.70 o                         
  -3  -6   6       3108.47       4519.98       157.92 o                         
  -2  -6   6      12974.76      16213.20       361.29 o                         
  -1  -6   6       3101.41       3438.38       150.03 o                         
   0  -6   6      38661.12      34566.11       714.90 o                         
   1  -6   6       3840.20       3308.48       173.51 o                         
   2  -6   6      43573.64      42377.72       952.16 o                         
   3  -6   6       9046.09       9741.17       288.95 o                         
   4  -6   6      21986.99      31591.78       637.66 o                         
   5  -6   6       1034.14        863.28       152.93 o                         
   6  -6   6      18432.54      19322.74       557.81 o                         
   7  -6   6       4873.93       3273.33       506.82 o                         
   8  -6   6       4410.43       4302.00       378.29 o                         
  -9  -5   6       3971.46       4386.44       338.02 o                         
  -8  -5   6      30255.49      29066.51       721.99 o                         
  -7  -5   6       1524.83       1731.57       195.52 o                         
  -6  -5   6         98.22        211.95        74.55 o                         
  -5  -5   6       5260.27       6250.95       218.97 o                         
  -4  -5   6      10557.54      10549.10       321.25 o                         
  -3  -5   6       1315.40        410.37        67.40 o                         
  -1  -5   6       3824.70       5059.12       159.45 o                         
   0  -5   6      96220.12     119415.13      2466.23 o                         
   1  -5   6       9913.25      13059.30       302.87 o                         
   2  -5   6      85207.44      83233.34      2123.65 o                         
   3  -5   6        767.96         49.13        37.78 o                         
   4  -5   6      12082.21      12695.03       749.51 o                         
   5  -5   6       5963.33       6132.60       244.88 o                         
   6  -5   6       8251.21       8162.52       332.51 o                         
   7  -5   6      28345.46      27714.01       890.13 o                         
   8  -5   6        217.03        351.67       156.92 o                         
   9  -5   6       5727.61       5219.49       539.34 o                         
  -9  -4   6       5325.69       5191.18       381.35 o                         
  -8  -4   6        371.58        358.92       125.14 o                         
  -7  -4   6       6551.32       5669.07       298.32 o                         
  -6  -4   6       5809.68       4063.47       309.41 o                         
  -5  -4   6       9768.87      10329.09       296.08 o                         
  -4  -4   6      25614.02      26102.74       488.94 o                         
  -3  -4   6       3623.61       5330.08       175.37 o                         
  -2  -4   6      32979.08      35416.74       821.32 o                         
  -1  -4   6       3198.73        921.66        86.00 o                         
   1  -4   6       9265.00       8748.46       253.76 o                         
   2  -4   6      93543.04      90206.19      1445.40 o                         
   3  -4   6      38119.21      35222.35       683.38 o                         
   4  -4   6       8609.18      10830.55       332.79 o                         
   5  -4   6       1971.80       1911.20       141.64 o                         
   6  -4   6       2747.43       3049.38       199.95 o                         
   7  -4   6       7612.35       7666.81       416.78 o                         
   8  -4   6       1969.80       2202.17       215.97 o                         
   9  -4   6        379.24        437.76       259.98 o                         
  -9  -3   6       1438.21       1657.03       277.07 o                         
  -8  -3   6       3478.73       5746.58       324.78 o                         
  -7  -3   6      10413.53      11114.21       414.63 o                         
  -6  -3   6      10531.57      14304.26       400.48 o                         
  -5  -3   6       7363.89       6691.51       239.83 o                         
  -4  -3   6       5078.79       1820.44       111.21 o                         
  -3  -3   6       5134.98       5406.17       164.44 o                         
  -2  -3   6      28610.64      29581.02       450.74 o                         
  -1  -3   6       7097.74       6586.90       153.42 o                         
   0  -3   6     145769.41     136398.08      2413.75 o                         
   1  -3   6      29178.42      26818.24       633.46 o                         
   2  -3   6      23669.71      19522.10       485.72 o                         
   3  -3   6      26910.98      25760.46       495.28 o                         
   4  -3   6       9871.55      14811.08       369.07 o                         
   5  -3   6       9809.10       9890.14       316.28 o                         
   6  -3   6      15964.37      16716.13       460.64 o                         
   7  -3   6        606.56       1213.32       347.11 o                         
   8  -3   6       4853.67       4968.87       286.07 o                         
   9  -3   6       7416.26       6796.25       457.36 o                         
  -9  -2   6       3063.10       3335.95       308.80 o                         
  -8  -2   6       3084.71       2763.42       252.93 o                         
  -7  -2   6       1757.57       1838.13       206.00 o                         
  -6  -2   6      20364.39      20566.49       500.17 o                         
  -5  -2   6       3923.99       3483.67       162.75 o                         
  -4  -2   6     144797.59     141416.50      2085.05 o                         
  -3  -2   6       5095.89       4819.98       226.41 o                         
  -2  -2   6      27672.15      10456.68       472.54 o                         
  -1  -2   6      12044.10      10776.53       359.03 o                         
   0  -2   6      17925.87      18296.52       330.51 o                         
   1  -2   6      10940.83      17029.11       353.93 o                         
   2  -2   6        142.28        126.05        40.44 o                         
   3  -2   6       9167.58       8442.03       228.08 o                         
   4  -2   6      44456.19      44569.43       844.18 o                         
   5  -2   6      22038.01      21770.87       504.68 o                         
   6  -2   6       4157.37       3672.16       204.52 o                         
   7  -2   6       5068.57       6346.01       426.45 o                         
   8  -2   6       2515.26       2272.15       220.92 o                         
   9  -2   6        469.33        607.48       186.51 o                         
  -9  -1   6        912.24        483.68       173.68 o                         
  -8  -1   6       3076.30       3635.08       285.18 o                         
  -7  -1   6       4832.14       5208.81       288.00 o                         
  -6  -1   6       5970.38       5242.48       233.30 o                         
  -5  -1   6       7120.54       6890.14       291.99 o                         
  -4  -1   6      17815.19      18306.08       403.01 o                         
  -3  -1   6        587.77       1065.20        81.14 o                         
  -2  -1   6        716.96        986.69        66.62 o                         
  -1  -1   6       8804.51       8883.56       293.88 o                         
   0  -1   6       2014.76       2964.49       124.05 o                         
   1  -1   6       3240.68       3015.37       124.31 o                         
   2  -1   6         73.93         23.20        24.19 o                         
   3  -1   6       3731.68       4537.03       158.40 o                         
   4  -1   6       1675.68       2358.79       132.31 o                         
   5  -1   6       5861.12       6738.85       324.89 o                         
   6  -1   6      16396.82      15403.60       457.96 o                         
   7  -1   6       5641.18       4846.53       367.19 o                         
   8  -1   6         80.41         14.09        91.74 o                         
   9  -1   6       4981.86       6246.07       425.72 o                         
  -9   0   6       3411.75       3385.78       365.95 o                         
  -8   0   6       2211.72       2051.59       217.59 o                         
  -7   0   6       4932.50       5552.24       323.67 o                         
  -6   0   6       7291.08       9793.06       350.96 o                         
  -5   0   6       2455.40       2679.84       181.15 o                         
  -4   0   6      68918.98      66661.86      1080.56 o                         
  -3   0   6       6668.38       1089.35       127.01 o                         
  -2   0   6       2345.53       1518.55       117.08 o                         
  -1   0   6       8276.28       8202.00       172.93 o                         
   0   0   6       2222.00       2398.68        97.44 o                         
   1   0   6       2131.06       2873.00       150.28 o                         
   2   0   6       5000.61       4912.43       129.52 o                         
   3   0   6        978.77       1030.09        70.23 o                         
   4   0   6      77637.16      75262.20      1117.19 o                         
   5   0   6       8546.50       8221.73       245.11 o                         
   6   0   6      45683.38      46612.62       821.22 o                         
   7   0   6       3017.28       3675.67       204.53 o                         
   8   0   6       1854.59       1969.34       170.46 o                         
   9   0   6        318.83        550.16       163.00 o                         
  -9   1   6       6447.40       7098.31       588.83 o                         
  -8   1   6       4916.27       4868.53       336.49 o                         
  -7   1   6       2555.39       2225.99       319.16 o                         
  -6   1   6      21849.43      20848.96       548.93 o                         
  -5   1   6      21651.60      20948.14       556.35 o                         
  -4   1   6       3729.12       4254.90       184.69 o                         
  -3   1   6       6602.04       6899.04       195.10 o                         
  -2   1   6        302.98        344.38        44.79 o                         
  -1   1   6        924.51        116.57        31.26 o                         
   0   1   6     236673.70     204757.69      4375.40 o                         
   1   1   6      26506.70      24970.59       409.51 o                         
   2   1   6      42702.77      62727.19       890.37 o                         
   3   1   6      16491.74      18284.04       324.90 o                         
   4   1   6       5778.49       6302.67       240.62 o                         
   5   1   6       2725.83       2603.22       144.71 o                         
   6   1   6       5240.35       3844.44       277.41 o                         
   7   1   6      35280.52      33965.37       761.00 o                         
   8   1   6        219.66        342.67       109.81 o                         
   9   1   6       1522.74       2511.55       296.99 o                         
  10   1   6        948.37       1118.95       240.95 o                         
  -9   2   6       1812.27       1860.79       265.33 o                         
  -8   2   6        662.81        959.93       156.37 o                         
  -7   2   6       8865.57       9153.63       422.22 o                         
  -6   2   6       3793.18       3563.39       203.64 o                         
  -5   2   6       5675.06       4723.15       444.67 o                         
  -4   2   6      24701.03      24452.60       536.39 o                         
  -3   2   6      62085.20      61430.12      1045.38 o                         
  -2   2   6      87365.59      84406.49      1455.77 o                         
  -1   2   6       6007.77       7730.52       175.50 o                         
   0   2   6      85152.29     105173.76      4207.80 o                         
   1   2   6      18340.61      11985.31       449.10 o                         
   2   2   6      19763.67       4071.29       175.96 o                         
   3   2   6       5371.37       5243.66       209.38 o                         
   4   2   6      18415.90      17819.70       371.33 o                         
   5   2   6      15127.83      15705.58       359.73 o                         
   6   2   6      12167.79      14937.16       380.26 o                         
   7   2   6      23465.66      22101.34       531.13 o                         
   8   2   6       1061.14        407.78       129.71 o                         
   9   2   6       5283.72       4624.56       290.74 o                         
  10   2   6       2033.36       3480.78       558.12 o                         
  -9   3   6       7802.26       7729.36       457.48 o                         
  -8   3   6       1586.42        540.37       159.48 o                         
  -7   3   6      33141.14      30441.41       867.76 o                         
  -6   3   6      30799.94      29437.07       634.27 o                         
  -5   3   6       4287.33       4952.87       203.45 o                         
  -4   3   6      40447.39      60218.69      1087.46 o                         
  -3   3   6       5971.66       5325.37       216.23 o                         
  -2   3   6      40574.59      39140.26       757.01 o                         
  -1   3   6      22833.45      11372.08       686.31 o                         
   0   3   6      50044.08      48467.52       784.04 o                         
   1   3   6      11428.97      12102.64       260.34 o                         
   2   3   6      13201.91      19529.56       596.48 o                         
   3   3   6       6606.76        960.48       205.29 o                         
   4   3   6       2154.21       4270.33       200.87 o                         
   5   3   6        365.65        271.86        59.02 o                         
   6   3   6      14551.29      20794.96       440.13 o                         
   7   3   6        548.75        524.17       103.35 o                         
   8   3   6      21203.87      19682.86       643.04 o                         
   9   3   6       7871.02       7533.59       354.60 o                         
  10   3   6       2655.12       2395.37       405.46 o                         
  -9   4   6       7417.35       7390.20       546.78 o                         
  -8   4   6       9930.72       9581.92       393.13 o                         
  -7   4   6      14605.30      14358.96       484.72 o                         
  -6   4   6      17729.81      16615.20       470.04 o                         
  -5   4   6       6750.39       4678.29       316.32 o                         
  -4   4   6       2274.07       2537.23       156.86 o                         
  -3   4   6       1463.33       1450.09       120.65 o                         
  -2   4   6     110260.03     108688.41      1853.96 o                         
  -1   4   6       8784.22       8501.65       286.34 o                         
   0   4   6     102475.66      58319.43      1560.02 o                         
   1   4   6       3871.09        269.44        54.62 o                         
   2   4   6       1505.60       1678.51        91.19 o                         
   3   4   6       1861.73       2490.77       105.39 o                         
   4   4   6       7763.38       8194.38       231.91 o                         
   5   4   6       3305.16       3884.97       162.20 o                         
   6   4   6        378.08        344.03        68.48 o                         
   7   4   6       6867.42       7350.51       290.64 o                         
   8   4   6       4228.38       4799.88       293.98 o                         
   9   4   6        490.40        462.47       147.55 o                         
  10   4   6       2948.85       1694.85       502.62 o                         
  -9   5   6       2060.51       2633.08       309.50 o                         
  -8   5   6       3790.43       3466.21       255.43 o                         
  -7   5   6       3690.18       3584.06       290.80 o                         
  -6   5   6      26695.59      26893.03       638.25 o                         
  -5   5   6         61.26         74.77        67.49 o                         
  -4   5   6      20630.97      19664.15       493.31 o                         
  -3   5   6       6826.98       3893.06       655.84 o                         
  -2   5   6      14705.11      15705.75       366.40 o                         
  -1   5   6      31036.63      30153.68       568.16 o                         
   0   5   6       2964.26       4169.26       113.45 o                         
   1   5   6       3684.74       4337.68       156.39 o                         
   2   5   6      36632.52      38981.22       586.56 o                         
   3   5   6       3604.30        433.49       112.67 o                         
   4   5   6     158935.94     164751.77      2049.92 o                         
   5   5   6       2417.46       2493.34       135.17 o                         
   6   5   6      13440.80      14189.20       377.89 o                         
   7   5   6       1818.34       2281.74       195.87 o                         
   8   5   6       6157.17       6478.03       369.48 o                         
   9   5   6      12860.21      11131.19       508.56 o                         
  10   5   6        991.02        530.43       279.38 o                         
  -9   6   6       6254.34       6899.56       450.09 o                         
  -8   6   6       6996.14       6496.83       446.48 o                         
  -7   6   6       7315.69       6089.40       452.49 o                         
  -6   6   6       6386.51       6729.13       332.51 o                         
  -5   6   6       3445.79       3567.92       216.09 o                         
  -4   6   6      14160.43      18468.26       541.82 o                         
  -3   6   6       2141.19       2243.91       150.43 o                         
  -2   6   6       2104.49       2645.20       172.69 o                         
  -1   6   6       4828.52        984.90       133.49 o                         
   0   6   6       7098.92       5700.03       170.07 o                         
   1   6   6      14429.52      17627.26       355.03 o                         
   2   6   6       2559.86       2845.04       115.92 o                         
   3   6   6       3436.81       3928.15       148.55 o                         
   4   6   6      48500.79      46717.46       697.03 o                         
   5   6   6      23156.96      18794.38       373.44 o                         
   6   6   6      25829.83      22909.67       558.14 o                         
   7   6   6       3515.18       4837.12       243.01 o                         
   8   6   6       1677.10       2229.68       194.06 o                         
   9   6   6        202.48        458.96       169.88 o                         
  -8   7   6       1555.43       2203.97       284.92 o                         
  -7   7   6       2335.13       2334.97       261.74 o                         
  -6   7   6       6977.83       6930.95       322.52 o                         
  -5   7   6      11865.30      10657.03       619.56 o                         
  -4   7   6      13869.97       8071.73       681.87 o                         
  -3   7   6      33796.20      34961.54       712.78 o                         
  -2   7   6       4524.61       4839.55       176.15 o                         
  -1   7   6       2552.37       2590.70       146.76 o                         
   0   7   6      29163.35      31691.00       695.66 o                         
   1   7   6      22893.68      20287.97       364.74 o                         
   2   7   6     154862.39     135136.56      3271.07 o                         
   3   7   6      42146.38      44461.50       774.39 o                         
   4   7   6      27083.61      27201.11       493.56 o                         
   5   7   6       1312.97       2196.69       129.22 o                         
   6   7   6        821.71       1540.06       117.26 o                         
   7   7   6       1107.74       2250.24       203.00 o                         
   8   7   6       6521.26       5434.44       292.13 o                         
   9   7   6       1259.30       1047.45       167.30 o                         
  -8   8   6        724.04        146.47       257.16 o                         
  -7   8   6      12455.26      12080.89       507.57 o                         
  -6   8   6       1597.62       1990.77       201.07 o                         
  -5   8   6        470.33        521.38       108.84 o                         
  -4   8   6       6221.75       8296.55       282.08 o                         
  -3   8   6       1133.70       1150.71       115.33 o                         
  -2   8   6     143717.61     139580.12      2405.81 o                         
  -1   8   6      28872.90      30263.50       673.13 o                         
   0   8   6       5999.63       8369.52       224.88 o                         
   1   8   6      33354.40      37168.07       598.21 o                         
   2   8   6      12692.89      16185.71       342.59 o                         
   3   8   6        760.42        443.17       136.62 o                         
   4   8   6       7637.95       8212.53       365.28 o                         
   5   8   6       4582.88       4331.68       232.93 o                         
   6   8   6      11382.92      11330.22       309.92 o                         
   7   8   6      11722.92      12237.46       355.90 o                         
   8   8   6       1622.24       2342.01       201.66 o                         
   9   8   6       4339.04       3589.43       299.19 o                         
  -8   9   6       1034.94       1317.19       247.56 o                         
  -7   9   6       3402.13       3622.33       287.58 o                         
  -6   9   6       2707.34       2418.53       199.10 o                         
  -5   9   6      32614.22      30751.74       681.61 o                         
  -4   9   6      26265.64      27435.80       598.57 o                         
  -3   9   6       4490.02       4509.87       188.85 o                         
  -2   9   6      10706.16      14504.55       403.98 o                         
  -1   9   6       5409.29       4787.80       216.79 o                         
   0   9   6      26950.04      24481.04       496.29 o                         
   1   9   6        938.31        761.12        78.16 o                         
   2   9   6       6201.83       6701.62       203.78 o                         
   3   9   6       3561.26       3887.59       176.64 o                         
   4   9   6       8442.13       8997.72       284.88 o                         
   5   9   6       4088.73       3834.74       224.00 o                         
   6   9   6        261.45       2351.89       209.49 o                         
   7   9   6       1071.98       1151.52       133.51 o                         
   8   9   6       2404.97       3207.54       233.88 o                         
   9   9   6        525.62        900.71       177.18 o                         
  -7  10   6       1837.14       2428.15       305.61 o                         
  -6  10   6        601.03        524.88       128.03 o                         
  -5  10   6       1719.49       2221.88       178.33 o                         
  -4  10   6       9039.93       7777.12       288.81 o                         
  -3  10   6       8656.74       5658.38      1096.13 o                         
  -2  10   6      31913.67      30192.74       674.82 o                         
  -1  10   6      10362.15      10367.58       341.00 o                         
   0  10   6       9209.41       8940.94       236.38 o                         
   1  10   6       9657.35       9270.95       247.45 o                         
   3  10   6      13766.00      14892.54       330.21 o                         
   4  10   6       4431.02       4230.07       197.60 o                         
   5  10   6       1947.67       1937.98       166.40 o                         
   6  10   6      23084.60      24579.95       679.61 o                         
   7  10   6       5333.66       5313.99       312.36 o                         
   8  10   6      14200.06      15491.82       645.04 o                         
   9  10   6        340.57        227.02       158.50 o                         
  -7  11   6       1419.42        607.61       177.64 o                         
  -6  11   6        840.65       1104.13       151.42 o                         
  -5  11   6       3157.81       4757.24       261.15 o                         
  -4  11   6       7873.58       7133.75       392.38 o                         
  -3  11   6       2332.76       2460.30       184.01 o                         
  -2  11   6       8905.75       9180.80       333.22 o                         
  -1  11   6       1313.89       3505.44       213.77 o                         
   0  11   6       3342.76       3318.13       196.33 o                         
   1  11   6      18846.65      20712.52       488.48 o                         
   2  11   6      16392.42      16878.37       430.93 o                         
   3  11   6       5285.35       5395.85       209.75 o                         
   4  11   6       6929.95       7626.00       272.90 o                         
   5  11   6       3635.78       3394.56       241.62 o                         
   6  11   6      12120.62      11777.88       438.70 o                         
   7  11   6       2349.95       2359.23       210.46 o                         
   8  11   6       2284.24       2584.19       264.36 o                         
  -6  12   6         72.02        143.41       139.96 o                         
  -5  12   6      15392.75      12479.42       460.20 o                         
  -4  12   6        948.50       2608.98       259.08 o                         
  -3  12   6      14834.49      15195.74       499.96 o                         
  -2  12   6       3216.08       3272.29       218.67 o                         
  -1  12   6       3455.04       4294.26       198.30 o                         
   0  12   6      21012.96      21661.98       538.79 o                         
   1  12   6        411.80         38.11        64.65 o                         
   2  12   6      20698.37      20516.47       487.89 o                         
   3  12   6        349.00        476.26        67.76 o                         
   4  12   6       2420.36       4001.96       220.14 o                         
   5  12   6       1961.08       2059.69       203.66 o                         
   6  12   6      17253.72      16893.15       526.93 o                         
   7  12   6       3135.16       3677.94       248.73 o                         
   8  12   6       1683.85        818.66       369.28 o                         
  -6  13   6       1031.19       1064.09       245.81 o                         
  -5  13   6       8405.96       7669.63       413.82 o                         
  -4  13   6       9742.91       9463.80       421.29 o                         
  -3  13   6       3401.26       2896.60       226.27 o                         
  -2  13   6       6117.88       5083.20       303.99 o                         
  -1  13   6        273.32        290.05        95.08 o                         
   0  13   6       1174.97       1298.99       169.46 o                         
   1  13   6        326.67        391.99        91.44 o                         
   2  13   6       7221.51       7108.38       292.75 o                         
   3  13   6       4567.85       4818.66       299.97 o                         
   5  13   6       3124.10       2909.82       208.02 o                         
   6  13   6        370.93        579.16       121.57 o                         
   7  13   6        201.93        165.90       120.32 o                         
   8  13   6       3127.94       4567.21       361.75 o                         
  -5  14   6       7426.28       8066.12       415.97 o                         
  -4  14   6        904.57       1284.48       171.60 o                         
  -3  14   6       7782.87       7226.16       345.32 o                         
  -2  14   6       4446.70       5688.54       339.69 o                         
  -1  14   6       3166.24       3429.30       300.95 o                         
   0  14   6      19657.33      18703.84       637.55 o                         
   1  14   6      11283.77      10488.34       380.63 o                         
   2  14   6      21961.52      25290.72       635.31 o                         
   3  14   6       2834.21       3924.74       247.11 o                         
   4  14   6      15480.79      17172.74       514.51 o                         
   5  14   6       1056.54        806.27       107.83 o                         
   6  14   6       1299.65       1585.31       194.24 o                         
   7  14   6       4630.41       4302.51       393.71 o                         
  -5  15   6       1001.77        740.09       228.73 o                         
  -4  15   6       3036.41       2790.66       336.91 o                         
  -3  15   6       3013.19       3057.18       284.63 o                         
  -2  15   6       5008.92       5037.50       387.23 o                         
  -1  15   6       5392.99       6955.46       315.50 o                         
   0  15   6        321.75        528.37       124.67 o                         
   1  15   6      12528.12      13344.02       442.78 o                         
   2  15   6       2436.25       3409.94       276.41 o                         
   3  15   6       2208.31       2274.38       197.83 o                         
   4  15   6       2683.80       3231.29       272.46 o                         
   5  15   6       7381.66       8626.75       446.48 o                         
   6  15   6       4124.62       4709.09       320.99 o                         
   7  15   6       1767.27       1918.33       271.80 o                         
  -4  16   6       4648.34       6290.06       433.47 o                         
  -3  16   6        670.38        837.99       179.62 o                         
  -2  16   6       1629.17       1479.54       217.85 o                         
  -1  16   6       1049.34        858.83       132.54 o                         
   0  16   6       3137.02       3320.46       326.77 o                         
   1  16   6       1551.10       1994.44       209.30 o                         
   2  16   6       4410.36       4327.74       282.77 o                         
   3  16   6       1755.48       1840.76       198.75 o                         
   4  16   6        700.78        416.12       173.54 o                         
   5  16   6        862.49        484.21       141.63 o                         
   6  16   6        435.02        134.70       167.77 o                         
  -3  17   6         74.40        -15.21       150.86 o                         
  -2  17   6        691.29        605.52       150.56 o                         
  -1  17   6      12874.16      14785.23      1102.13 o                         
   0  17   6       1083.96       1001.48       213.59 o                         
   1  17   6       4997.86       5180.55       341.80 o                         
   2  17   6        799.13        421.24       165.16 o                         
   3  17   6       2164.81       2363.07       266.47 o                         
   4  17   6       8177.99       8500.42       688.62 o                         
   5  17   6       4272.65       3954.15       464.17 o                         
  -2  18   6       2431.93       2110.18       304.79 o                         
  -1  18   6       2146.71       1541.40       299.22 o                         
   0  18   6       9528.63       9965.73       574.58 o                         
   1  18   6       9864.39       8902.97       538.75 o                         
   2  18   6       1907.79       2673.03       386.26 o                         
   3  18   6       2209.80       2231.52       447.65 o                         
   4  18   6        277.70        236.26       192.08 o                         
   1  19   6       1748.60       1431.03       274.09 o                         
   2  19   6       1905.12       2067.29       722.20 o                         
  -3 -17   7       8596.16       9627.03       701.53 o                         
  -2 -17   7       1523.37       1598.17       348.15 o                         
  -1 -17   7       8344.19       8577.50       661.85 o                         
   0 -17   7       1250.52        672.44       281.55 o                         
   1 -17   7       2562.56       3034.10       352.59 o                         
  -4 -16   7      14491.38      14184.55       766.29 o                         
  -3 -16   7       1598.24       1778.09       258.50 o                         
  -2 -16   7        956.15       1631.16       262.33 o                         
  -1 -16   7        347.21        248.23       144.82 o                         
   0 -16   7        782.13        200.37       214.83 o                         
   1 -16   7       8570.20       8074.28       451.85 o                         
   2 -16   7       2500.44       1237.76       465.19 o                         
  -5 -15   7       3521.53       3079.19       365.28 o                         
  -4 -15   7       5721.49       5767.30       538.66 o                         
  -3 -15   7       2951.88       3642.46       268.82 o                         
  -2 -15   7       2134.49       1938.51       195.21 o                         
  -1 -15   7       2496.69       2605.93       226.70 o                         
   0 -15   7        819.97        697.74       152.43 o                         
   1 -15   7       6275.77       8249.69       454.68 o                         
   2 -15   7        759.95        559.06       238.65 o                         
   3 -15   7        374.02        348.07       173.82 o                         
   4 -15   7       2405.00       2121.02       330.84 o                         
  -6 -14   7       7687.77       7441.02       488.76 o                         
  -5 -14   7       3078.69       3053.34       331.72 o                         
  -4 -14   7       2654.89       2635.97       247.42 o                         
  -3 -14   7        972.73       1163.15       183.89 o                         
  -2 -14   7       1453.62       1878.19       181.32 o                         
  -1 -14   7      12952.91      13324.47       431.24 o                         
   0 -14   7      14118.22      10905.81       472.61 o                         
   1 -14   7       1596.93        953.39       154.15 o                         
   2 -14   7       1129.49       1373.47       296.32 o                         
   3 -14   7         35.89       -138.97       138.97 o                         
   4 -14   7       4213.56       4629.21       388.41 o                         
  -7 -13   7        330.23        357.22       171.56 o                         
  -6 -13   7       3864.89       4279.48       332.16 o                         
  -5 -13   7       2816.61       2579.14       224.00 o                         
  -4 -13   7        438.06        160.97        91.74 o                         
  -3 -13   7        449.12        236.09       113.28 o                         
  -2 -13   7      34106.19      33742.29       883.95 o                         
  -1 -13   7        308.85        381.14        92.41 o                         
   0 -13   7      15453.29      15515.47       507.80 o                         
   1 -13   7       4704.71       5514.72       440.47 o                         
   2 -13   7       3835.87       2381.09       204.48 o                         
   3 -13   7       2764.08       2900.37       281.43 o                         
   4 -13   7       2683.92       2148.61       347.38 o                         
   5 -13   7       5040.64       5413.23       626.30 o                         
  -7 -12   7       1464.73        741.33       209.61 o                         
  -6 -12   7       5819.17       5430.93       347.20 o                         
  -5 -12   7        106.26        162.03        99.29 o                         
  -4 -12   7       2198.72       3095.18       229.54 o                         
  -3 -12   7       1574.94       2352.66       194.93 o                         
  -2 -12   7       4973.75       4050.27       219.75 o                         
  -1 -12   7        525.73        129.73        70.80 o                         
   0 -12   7       1377.65       1432.17       194.55 o                         
   1 -12   7        902.20       1225.48       144.57 o                         
   2 -12   7       7103.99       7915.16       332.68 o                         
   3 -12   7      15330.53      16652.80      1108.38 o                         
   4 -12   7       8418.64       8411.78       448.49 o                         
   5 -12   7       2322.54       1654.11       508.76 o                         
   6 -12   7        238.65        268.76       259.33 o                         
  -8 -11   7        472.63        402.41       201.54 o                         
  -7 -11   7       1561.53       1482.79       197.54 o                         
  -6 -11   7       1420.90       1351.84       182.32 o                         
  -5 -11   7       3354.57       1546.15       186.50 o                         
  -4 -11   7      10025.43       9852.26       392.19 o                         
  -3 -11   7       3867.98       3971.34       230.11 o                         
  -2 -11   7      29559.36      30352.95       688.17 o                         
  -1 -11   7       5672.41       6314.90       262.23 o                         
   0 -11   7      50654.43      49169.80      1068.60 o                         
   1 -11   7      12425.75      14443.47       438.02 o                         
   2 -11   7       9734.34      10216.00       521.62 o                         
   3 -11   7       3788.19       5508.99       372.37 o                         
   4 -11   7       1385.25       2244.77       262.85 o                         
   5 -11   7       8927.95       8725.20       454.21 o                         
   6 -11   7        291.11        109.82       195.04 o                         
  -8 -10   7       5690.22       6726.54       452.92 o                         
  -7 -10   7       1829.25       2860.69       314.91 o                         
  -6 -10   7       6647.13       7801.49       420.22 o                         
  -5 -10   7       7108.84       7185.48       327.13 o                         
  -4 -10   7       5986.64       5719.60       288.12 o                         
  -3 -10   7      13725.66      13900.62       420.98 o                         
  -2 -10   7      22033.39      20716.94       478.35 o                         
  -1 -10   7       1360.68       1345.51       129.54 o                         
   0 -10   7      12437.75      19719.83       516.78 o                         
   1 -10   7      20492.72      21347.12       550.34 o                         
   2 -10   7       2266.09       2110.51       173.01 o                         
   3 -10   7        752.83        707.00       164.98 o                         
   4 -10   7      29761.32      28892.57      1112.10 o                         
   5 -10   7       7194.34       9893.14       481.08 o                         
   6 -10   7       5493.44       5267.60       409.49 o                         
   7 -10   7       1248.57       1910.00       399.88 o                         
  -8  -9   7       2819.15       2831.76       314.21 o                         
  -7  -9   7       4100.25       3829.56       253.51 o                         
  -6  -9   7      24742.82      22380.83       790.09 o                         
  -5  -9   7       3246.70       3302.54       224.36 o                         
  -4  -9   7       2422.72       3421.28       170.34 o                         
  -3  -9   7       2637.12       2579.44       166.23 o                         
  -2  -9   7       3460.24       5102.96       239.61 o                         
  -1  -9   7      12193.25      11343.73       323.86 o                         
   0  -9   7       3434.08       2631.86       179.15 o                         
   1  -9   7       4813.01       6223.04       305.07 o                         
   2  -9   7      40426.97      45366.10       883.36 o                         
   3  -9   7       3947.15       4927.01       272.28 o                         
   4  -9   7       8050.81       9274.80       485.93 o                         
   5  -9   7       2510.50       2495.53       262.68 o                         
   6  -9   7       6802.25       6217.06       329.20 o                         
   7  -9   7         28.80         -0.28       144.55 o                         
  -9  -8   7       2679.10       4113.28       632.44 o                         
  -8  -8   7        325.36        503.39       175.31 o                         
  -7  -8   7       4223.82       5973.02       306.72 o                         
  -6  -8   7       5892.35       7773.08       360.17 o                         
  -5  -8   7       1217.56       1173.70       140.39 o                         
  -4  -8   7       5593.50       6015.15       307.24 o                         
  -3  -8   7       7487.40       7980.23       276.54 o                         
  -2  -8   7      19428.26      25709.28       553.64 o                         
  -1  -8   7       7800.17       7925.29       276.33 o                         
   0  -8   7        494.64        587.79       110.82 o                         
   1  -8   7       3459.54       3819.11       222.44 o                         
   2  -8   7      39670.30      39531.72       776.64 o                         
   3  -8   7        613.37       1734.53       206.73 o                         
   4  -8   7       5271.87       6748.79       314.63 o                         
   5  -8   7       5708.12       5860.23       306.91 o                         
   6  -8   7       1336.02       1437.54       188.66 o                         
   7  -8   7       4645.18       4544.62       293.06 o                         
   8  -8   7        858.00        542.22       251.69 o                         
  -9  -7   7       1144.11       1445.62       250.47 o                         
  -8  -7   7       2446.12       2670.30       243.39 o                         
  -7  -7   7       1773.35       1420.04       193.14 o                         
  -6  -7   7      18509.58      18934.56       593.32 o                         
  -5  -7   7       1522.64       2173.81       169.20 o                         
  -4  -7   7       2645.23       2505.92       163.71 o                         
  -3  -7   7       2603.11       3004.56       200.64 o                         
  -2  -7   7      18142.45      18902.92       419.61 o                         
  -1  -7   7       6968.00       6650.12       214.44 o                         
   0  -7   7       2437.43       3239.23       221.60 o                         
   1  -7   7        667.58        503.94        85.38 o                         
   2  -7   7      14025.89      16940.26       444.96 o                         
   3  -7   7       1410.58       1172.60       144.52 o                         
   4  -7   7      17462.46      14787.12       407.34 o                         
   5  -7   7       2323.38       2438.78       178.52 o                         
   6  -7   7       5276.15       5061.08       292.43 o                         
   7  -7   7        846.50        785.81       137.91 o                         
   8  -7   7       1943.60       2155.86       279.69 o                         
  -9  -6   7       1383.26       1462.81       256.92 o                         
  -8  -6   7      11014.92      10888.46       410.85 o                         
  -7  -6   7       2792.87       2672.64       229.46 o                         
  -6  -6   7       2632.79       2902.04       170.34 o                         
  -5  -6   7       4391.87       1742.28       154.24 o                         
  -4  -6   7      34094.11      34453.86       716.83 o                         
  -3  -6   7      34259.31      35235.02       665.02 o                         
  -2  -6   7      87976.55      95716.68      1461.68 o                         
  -1  -6   7       8357.58      10906.15       293.72 o                         
   0  -6   7       7977.18       7352.38       283.35 o                         
   1  -6   7       2736.77       3364.69       369.49 o                         
   2  -6   7       5212.41       5885.92       378.97 o                         
   3  -6   7      13075.38      12486.12       381.40 o                         
   4  -6   7      16981.45      18090.69       436.75 o                         
   5  -6   7      20490.55      21080.48       515.46 o                         
   6  -6   7       6603.38       6033.51       284.77 o                         
   7  -6   7       4440.24       3927.82       318.91 o                         
   8  -6   7       1107.84        774.26       183.90 o                         
  -9  -5   7         63.82        191.58       161.98 o                         
  -8  -5   7        932.47        603.70       144.11 o                         
  -7  -5   7       1723.78       1803.62       187.31 o                         
  -6  -5   7      13001.94      12820.35       358.12 o                         
  -5  -5   7       7566.72       6613.14       227.45 o                         
  -4  -5   7       2285.82       2399.96       197.28 o                         
  -3  -5   7      15625.66      11642.86       384.29 o                         
  -2  -5   7       1932.37       2328.46       113.36 o                         
  -1  -5   7       8917.50       9165.84       280.23 o                         
   0  -5   7      14070.79      19822.15       623.98 o                         
   1  -5   7       4028.49       5231.23       204.57 o                         
   2  -5   7      28866.14      28057.39       686.19 o                         
   3  -5   7       5514.65       3441.82       163.45 o                         
   4  -5   7       1281.36       1740.42       192.39 o                         
   5  -5   7       9041.98      12686.60       369.58 o                         
   6  -5   7       1418.76       1678.33       170.11 o                         
   7  -5   7       5089.77       4574.01       380.73 o                         
   8  -5   7      14921.45      13527.68       545.90 o                         
   9  -5   7       2770.70       3865.13       512.76 o                         
  -9  -4   7      17251.30      17591.84       702.08 o                         
  -8  -4   7       4016.79       4441.58       283.81 o                         
  -7  -4   7       1341.32        437.19       107.53 o                         
  -6  -4   7       6539.45       5591.46       706.32 o                         
  -5  -4   7       3486.56       4001.50       177.13 o                         
  -4  -4   7      76519.16      76217.65      1153.46 o                         
  -3  -4   7       2093.94       2342.85       115.57 o                         
  -2  -4   7      76958.41      72705.54      1155.87 o                         
   0  -4   7       1946.77       1819.47        88.16 o                         
   1  -4   7      12485.24      13253.67       335.03 o                         
   2  -4   7       5398.47       5790.57       189.37 o                         
   3  -4   7       5287.12       5869.20       238.47 o                         
   4  -4   7       8587.74      10930.66       328.11 o                         
   5  -4   7        719.97        836.57       107.08 o                         
   6  -4   7      28465.36      27825.09       650.74 o                         
   7  -4   7      10864.70      11915.00       495.51 o                         
   8  -4   7        165.10        184.98       129.97 o                         
   9  -4   7       5300.49       6153.19       564.06 o                         
  -9  -3   7       2806.36       3674.82       339.47 o                         
  -8  -3   7      24381.32      25056.36       726.52 o                         
  -7  -3   7        300.47        263.27       101.10 o                         
  -6  -3   7       5303.36       5252.95       218.98 o                         
  -5  -3   7       5684.76       4845.37       205.73 o                         
  -4  -3   7      26743.30      23770.49       547.78 o                         
  -3  -3   7       2642.62       2785.92       194.77 o                         
  -2  -3   7       9103.79       9610.23       211.47 o                         
  -1  -3   7        845.22        847.24        58.85 o                         
   0  -3   7      27903.52      26462.82       524.73 o                         
   1  -3   7        322.75         65.68        53.43 o                         
   2  -3   7      80343.97      76448.36      1343.77 o                         
   3  -3   7       9187.25       9655.15       272.52 o                         
   4  -3   7      16822.69      21414.89       464.14 o                         
   5  -3   7       5358.60       5632.14       246.02 o                         
   6  -3   7      16691.21      16578.05       454.89 o                         
   7  -3   7       9485.85       9945.80       474.49 o                         
   8  -3   7       1396.12       2121.22       225.35 o                         
   9  -3   7       7689.02       8629.11       950.52 o                         
  -9  -2   7        676.79        755.96       184.39 o                         
  -8  -2   7      18309.00      18147.34       635.55 o                         
  -7  -2   7        286.49        228.05        90.61 o                         
  -6  -2   7       1699.30       1687.79       154.15 o                         
  -5  -2   7       4323.77       6402.42       246.63 o                         
  -4  -2   7       5666.56       6743.91       219.03 o                         
  -3  -2   7        465.00        495.08        57.60 o                         
  -2  -2   7       2713.72       2831.56       178.16 o                         
   0  -2   7      54443.67      67433.81      3482.35 o                         
   1  -2   7       6645.41       9380.76       223.24 o                         
   2  -2   7       5830.42       6528.68       224.21 o                         
   3  -2   7       7868.89       7658.92       214.47 o                         
   4  -2   7      17352.91      16401.09       387.95 o                         
   5  -2   7       3386.84       4058.30       208.37 o                         
   6  -2   7      13601.93      16141.75       445.17 o                         
   7  -2   7       7237.28       8724.87       445.90 o                         
   8  -2   7       5330.07       6053.22       306.13 o                         
   9  -2   7      11447.24      10749.88       494.84 o                         
  -9  -1   7       1611.98       2265.69       264.91 o                         
  -8  -1   7       1294.68       1444.00       182.54 o                         
  -7  -1   7      17889.83      18020.29       517.35 o                         
  -6  -1   7      10820.26       8846.04       315.92 o                         
  -5  -1   7      10758.31      10131.96       308.95 o                         
  -4  -1   7       4013.72       4786.49       240.29 o                         
  -3  -1   7      15384.60      20874.12       443.18 o                         
  -2  -1   7      22734.20      29035.40       502.86 o                         
  -1  -1   7       8150.92      10243.99      1293.72 o                         
   0  -1   7     287348.28     271321.59      6975.24 o                         
   2  -1   7     107062.58     102562.98      1486.35 o                         
   3  -1   7      16116.41      15665.47       340.25 o                         
   4  -1   7      31581.79      48545.73       930.33 o                         
   5  -1   7       6203.12       7961.95       292.29 o                         
   6  -1   7       6014.89       6502.70       271.87 o                         
   7  -1   7       4767.72       4056.11       277.85 o                         
   8  -1   7       1400.32       1054.04       165.06 o                         
   9  -1   7       5452.68       5963.82       445.93 o                         
  -9   0   7        218.53        557.62       187.50 o                         
  -8   0   7      10577.46      10442.71       470.01 o                         
  -7   0   7       6246.16       7941.57       354.94 o                         
  -6   0   7      14703.16      20053.69       534.60 o                         
  -5   0   7      32505.18      32637.01       707.39 o                         
  -4   0   7      15220.71      14663.48       382.24 o                         
  -3   0   7       5665.45       4676.00       158.93 o                         
  -2   0   7      25705.85      23497.07       415.69 o                         
  -1   0   7      18952.23      21743.50       371.75 o                         
   0   0   7     486929.31     516769.03      6983.64 o                         
   1   0   7      32138.39      31608.55       478.86 o                         
   2   0   7      26717.93      23057.69       433.73 o                         
   3   0   7      25572.27      25254.41       438.38 o                         
   5   0   7       3119.65       3219.28       158.20 o                         
   6   0   7      14157.88      14734.83       376.75 o                         
   7   0   7       8807.61       9004.41       313.76 o                         
   8   0   7       2869.42       3106.30       210.78 o                         
   9   0   7       6428.43       6318.03       352.08 o                         
  -9   1   7      10152.36      11000.95       637.50 o                         
  -8   1   7        165.90        108.45        98.96 o                         
  -7   1   7       1428.63       1998.01       240.02 o                         
  -6   1   7       6159.41       7565.86       407.94 o                         
  -5   1   7      22976.59      21832.82       531.17 o                         
  -4   1   7     121423.65     118584.07      1781.89 o                         
  -3   1   7      10978.96      11419.00       270.11 o                         
  -2   1   7      34654.22      34661.75      1679.01 o                         
  -1   1   7      46457.98      42881.84       768.60 o                         
   0   1   7       1844.97       2104.51       195.79 o                         
   1   1   7      15516.09      15572.06       291.27 o                         
   2   1   7       2345.86       2265.98        90.72 o                         
   3   1   7       1559.80       1801.96        84.92 o                         
   4   1   7      22395.66      21256.54       420.04 o                         
   5   1   7       7067.41       5623.18       212.66 o                         
   6   1   7       1032.78        357.52        77.41 o                         
   7   1   7       3694.21       4289.65       235.25 o                         
   8   1   7      17131.79      17397.04       516.79 o                         
   9   1   7         78.84         72.59       128.28 o                         
  -9   2   7       2986.11       3046.61       317.27 o                         
  -8   2   7       8982.52       9545.95       399.86 o                         
  -7   2   7      10561.52      10334.53       486.66 o                         
  -6   2   7      23861.34      24049.31       604.48 o                         
  -5   2   7       8831.44       9142.48       295.38 o                         
  -3   2   7       7386.73       7402.57       204.64 o                         
  -2   2   7        459.82        381.71        52.54 o                         
  -1   2   7      42540.45      39776.65       622.06 o                         
   0   2   7       5513.35       7147.50       561.75 o                         
   1   2   7      15049.75      13248.26       309.72 o                         
   2   2   7      15653.33      13163.68       260.06 o                         
   4   2   7      73764.91      72156.63      1088.50 o                         
   5   2   7       3172.90       3854.54       172.60 o                         
   6   2   7      10851.20      11015.88       315.21 o                         
   7   2   7       3141.23       3977.79       343.89 o                         
   8   2   7         81.06        157.98        83.83 o                         
   9   2   7        759.86        567.24       150.65 o                         
  10   2   7        363.96          7.35       206.76 o                         
  -9   3   7       1962.35       2721.42       318.96 o                         
  -8   3   7       4215.99       4974.27       293.88 o                         
  -7   3   7        194.43        309.09        98.29 o                         
  -6   3   7       9202.29      10412.91       331.68 o                         
  -5   3   7       4127.36       5341.23       214.08 o                         
  -4   3   7      38893.59      38087.21       747.29 o                         
  -3   3   7      11991.76      10598.53       505.39 o                         
  -2   3   7      23903.94      18804.14       417.96 o                         
  -1   3   7      11881.30      10180.33       366.20 o                         
   0   3   7      66513.70      66776.66      1143.71 o                         
   1   3   7      13951.99      17161.60       346.48 o                         
   2   3   7      13589.42      14004.37       276.89 o                         
   3   3   7      12195.33      12389.35       260.16 o                         
   4   3   7     104285.05     101412.40      1384.47 o                         
   5   3   7       6201.83       5805.49       237.00 o                         
   6   3   7      46990.99      47730.35       837.56 o                         
   7   3   7       2471.14       3005.50       192.48 o                         
   8   3   7        943.34       1148.83       180.85 o                         
   9   3   7       1010.78       1099.01       172.71 o                         
  10   3   7        135.43        748.67       256.90 o                         
  -9   4   7        315.62        615.98       205.53 o                         
  -8   4   7       3708.29       3512.38       241.02 o                         
  -7   4   7       6777.72       6487.68       315.89 o                         
  -6   4   7       4697.17       5782.15       303.48 o                         
  -5   4   7       8681.96       8488.27       318.36 o                         
  -4   4   7      20661.84      21870.76       569.46 o                         
  -3   4   7      10939.86       9787.49       313.85 o                         
  -2   4   7      45793.05      46582.75       983.40 o                         
  -1   4   7       6142.78       7452.17       394.02 o                         
   0   4   7      55041.30      56868.48       865.13 o                         
   1   4   7       6349.08       1748.66       138.11 o                         
   2   4   7      28891.98      33214.97      1041.77 o                         
   3   4   7       3416.07       3872.26       141.12 o                         
   4   4   7       2794.93       4271.22       155.30 o                         
   5   4   7       2943.26       3291.89       162.06 o                         
   6   4   7       1290.83        556.29        82.60 o                         
   7   4   7      10298.35      10136.67       318.69 o                         
   8   4   7        109.62         67.69        88.68 o                         
   9   4   7       2517.86       2449.25       232.56 o                         
  10   4   7        910.22        744.71       221.50 o                         
  -9   5   7       2759.65       3621.86       425.93 o                         
  -8   5   7       1407.37       1125.57       173.09 o                         
  -7   5   7        621.92        647.03       148.92 o                         
  -6   5   7       7712.83      11195.18       475.26 o                         
  -5   5   7       5375.09       5558.82       259.36 o                         
  -4   5   7       3176.83       2916.88       209.98 o                         
  -3   5   7      12734.39      10875.54       339.41 o                         
  -2   5   7      25127.44      25308.16       633.20 o                         
  -1   5   7       5405.87       6476.81       199.64 o                         
   0   5   7      13701.39      17165.19       360.44 o                         
   1   5   7       3707.33       4085.78       128.19 o                         
   2   5   7       3804.70        595.39       392.26 o                         
   3   5   7         99.09         44.42        32.61 o                         
   4   5   7      58517.01      59798.97       850.35 o                         
   5   5   7       8680.40       9124.54       261.42 o                         
   6   5   7      21952.51      30227.62       583.45 o                         
   7   5   7       1923.54       2210.57       175.74 o                         
   8   5   7       2387.98       2668.18       258.48 o                         
   9   5   7       2352.38       1023.31       300.79 o                         
  -8   6   7        615.50        533.61       250.91 o                         
  -7   6   7      22377.47      23783.19       788.64 o                         
  -6   6   7       6487.35       6436.75       376.30 o                         
  -5   6   7      13056.21      13544.18       427.15 o                         
  -4   6   7       7494.13      10657.45       347.32 o                         
  -3   6   7       2074.22       2154.18       149.96 o                         
  -2   6   7       6875.99       6029.07       232.84 o                         
  -1   6   7       1440.89       1584.08       129.16 o                         
   0   6   7     117052.63     112984.84      1460.55 o                         
   1   6   7       1239.26       1106.68        65.83 o                         
   2   6   7      28188.81      44199.86       670.83 o                         
   3   6   7      12697.67      12851.19       297.57 o                         
   5   6   7       2815.96       2908.16       148.30 o                         
   6   6   7       8114.66       8362.34       273.13 o                         
   7   6   7       2562.98       2931.85       186.86 o                         
   8   6   7      32779.50      32771.50       895.76 o                         
   9   6   7       9197.75       9434.58       478.81 o                         
  -8   7   7       3133.37       3143.86       338.84 o                         
  -7   7   7       4273.98       5243.95       338.63 o                         
  -6   7   7       7403.55       7081.48       327.34 o                         
  -5   7   7       5648.28       6383.24       315.88 o                         
  -4   7   7       2888.58       4439.29       311.03 o                         
  -3   7   7        481.07        398.44        84.95 o                         
  -2   7   7      23953.19      22447.47       473.63 o                         
  -1   7   7      33576.91      34362.73       647.45 o                         
   0   7   7      59543.52      91083.23      4017.17 o                         
   1   7   7      16827.44      13854.37       305.01 o                         
   2   7   7       6927.94       7227.39       213.40 o                         
   3   7   7       2151.10       3079.65       215.08 o                         
   4   7   7      34675.55      35958.67       649.82 o                         
   5   7   7       2278.56       3475.72       163.99 o                         
   6   7   7      17127.33      17301.68       407.68 o                         
   7   7   7      20449.23      19298.33       457.86 o                         
   8   7   7       6942.45       6478.42       306.55 o                         
   9   7   7       1159.41       1302.17       183.30 o                         
  -8   8   7        669.41        368.47       208.49 o                         
  -7   8   7        651.49        783.37       159.03 o                         
  -6   8   7      13831.13      12664.46       454.58 o                         
  -5   8   7       3179.79       4119.05       241.06 o                         
  -4   8   7      15499.42      17802.36       485.48 o                         
  -3   8   7      10849.26       9891.19       293.79 o                         
  -2   8   7       4737.89       4963.47       265.63 o                         
  -1   8   7      11137.50      13789.91      1011.81 o                         
   0   8   7       2712.54       2708.34       131.07 o                         
   1   8   7       1497.58       1162.87        87.45 o                         
   2   8   7      29975.55      28806.35       539.04 o                         
   3   8   7       3556.73       3386.77       157.92 o                         
   4   8   7       9277.71       3127.30       388.55 o                         
   5   8   7      17281.64      16725.80       433.15 o                         
   6   8   7      19414.09      19513.80       461.74 o                         
   7   8   7        505.76        601.75       102.63 o                         
   8   8   7       1788.75       1765.56       181.96 o                         
   9   8   7       5871.65       5178.33       331.37 o                         
  -8   9   7       3844.36       3308.53       358.13 o                         
  -7   9   7      10094.72      10700.25       601.80 o                         
  -6   9   7       4070.23       2638.33       253.90 o                         
  -5   9   7       4958.43       4464.01       231.31 o                         
  -4   9   7       8455.74       8294.52       293.72 o                         
  -3   9   7      13323.53      13383.87       345.02 o                         
  -2   9   7       2103.44       3614.71       203.49 o                         
  -1   9   7        788.45        764.88        99.81 o                         
   0   9   7      14720.64      11540.44       458.24 o                         
   1   9   7       6738.84       7195.27       214.16 o                         
   2   9   7      43177.66      41414.51       742.18 o                         
   3   9   7      13347.68      14146.86       358.30 o                         
   4   9   7       5610.60       5317.20       221.73 o                         
   5   9   7       3228.91       3505.54       225.94 o                         
   6   9   7       9694.00       8014.09       299.15 o                         
   7   9   7       2470.00       2635.94       209.72 o                         
   8   9   7      10532.24      11388.51       424.45 o                         
   9   9   7        585.33        926.06       217.47 o                         
  -7  10   7        121.52        -91.11       197.74 o                         
  -6  10   7       7527.44       7321.29       343.56 o                         
  -5  10   7       3054.75       2927.97       209.19 o                         
  -4  10   7       3345.52       3492.78       203.76 o                         
  -3  10   7      23820.49      23727.29       606.62 o                         
  -2  10   7        766.15        810.53       108.46 o                         
  -1  10   7      34649.34      33444.94       748.94 o                         
   0  10   7        800.53       1288.35       110.68 o                         
   1  10   7       1317.71       1938.63       126.06 o                         
   2  10   7      21863.63      22738.38       571.42 o                         
   3  10   7       8891.45       8173.71       251.07 o                         
   4  10   7      37826.18      37789.92       739.09 o                         
   5  10   7       1345.08       1543.29       157.33 o                         
   6  10   7       4650.75       4939.08       287.83 o                         
   7  10   7       1168.82       1292.02       181.63 o                         
   8  10   7        478.53        585.98       157.43 o                         
   9  10   7       3185.69       3185.85       304.27 o                         
  -7  11   7      10442.79      10174.52       530.61 o                         
  -6  11   7        887.73       1236.88       203.68 o                         
  -5  11   7       3903.60       4115.88       241.53 o                         
  -4  11   7      10287.05      14302.57       499.27 o                         
  -3  11   7       1730.34       1657.10       153.78 o                         
  -2  11   7      25600.94      25600.44       622.29 o                         
  -1  11   7      24578.36      20968.97       554.52 o                         
   0  11   7      14020.67      13362.07       707.06 o                         
   1  11   7      15248.85      16166.90       380.27 o                         
   2  11   7       1815.71       2357.48       145.30 o                         
   3  11   7       1079.30       1019.18       109.20 o                         
   4  11   7       2834.56       3194.05       225.65 o                         
   5  11   7       1120.98       1491.23       156.60 o                         
   6  11   7       6074.50       5633.43       347.09 o                         
   7  11   7       1711.17       1864.48       193.27 o                         
   8  11   7       1952.64       2894.43       293.44 o                         
  -6  12   7       2426.77       1956.10       199.56 o                         
  -5  12   7      18039.23      18769.94       632.34 o                         
  -4  12   7      34473.37      32277.21       846.19 o                         
  -3  12   7       2580.64       2554.52       232.02 o                         
  -2  12   7        739.96        794.25       124.21 o                         
  -1  12   7       7659.68       7092.65       288.78 o                         
   0  12   7       6866.14       7471.43       316.26 o                         
   1  12   7       5624.07       5543.96       253.72 o                         
   2  12   7      10903.27      11021.43       344.28 o                         
   3  12   7       5663.43       8662.46       346.26 o                         
   4  12   7      11680.92      11629.55       401.38 o                         
   5  12   7        960.80       1534.13       174.01 o                         
   6  12   7        982.79        903.36       243.83 o                         
   7  12   7       1342.56        395.80       124.85 o                         
   8  12   7       1669.21       1414.10       247.84 o                         
  -6  13   7       9385.66      10716.68       904.61 o                         
  -5  13   7       4367.30       3951.03       293.16 o                         
  -4  13   7       2548.61       2678.52       225.59 o                         
  -3  13   7       3830.04       4286.33       285.03 o                         
  -2  13   7      10581.70       9671.46       475.60 o                         
  -1  13   7       2579.68       3201.72       228.29 o                         
   0  13   7       6449.29       7432.86       298.65 o                         
   1  13   7       1456.89       1687.90       164.60 o                         
   2  13   7       6312.62       7375.49       369.97 o                         
   3  13   7      18165.90      17864.81       472.88 o                         
   4  13   7       2688.71       3187.26       287.19 o                         
   5  13   7        539.63        423.34       110.01 o                         
   6  13   7      17678.47      16237.51       515.59 o                         
   7  13   7       8599.70       9622.10       429.66 o                         
   8  13   7       6555.88       5928.96       397.61 o                         
  -5  14   7        931.04        734.60       273.46 o                         
  -4  14   7        798.55        827.69       164.59 o                         
  -3  14   7       3254.28       3393.21       261.05 o                         
  -2  14   7      12954.71      12574.90       492.40 o                         
  -1  14   7      12286.93      12592.81       472.01 o                         
   0  14   7       5109.79       3865.06       310.98 o                         
   1  14   7       7216.26       6538.22       387.93 o                         
   2  14   7       3774.83       3750.87       240.97 o                         
   3  14   7       6356.91       6528.11       303.46 o                         
   4  14   7        956.69       1381.70       154.80 o                         
   5  14   7       4503.92       3992.16       239.46 o                         
   6  14   7       1911.19        108.16        97.91 o                         
   7  14   7        809.66        467.32       122.29 o                         
  -5  15   7       1823.48       1364.01       283.01 o                         
  -4  15   7       4094.72       3320.34       294.89 o                         
  -3  15   7      16357.35      16117.04       598.18 o                         
  -2  15   7       8611.69       8401.08       389.70 o                         
  -1  15   7       2824.33       2940.86       247.04 o                         
   0  15   7       8318.70       9421.15       509.40 o                         
   1  15   7        705.84        711.27       153.02 o                         
   2  15   7       5152.84       4625.50       252.66 o                         
   3  15   7       2247.52       2208.50       196.57 o                         
   4  15   7       4742.02       4392.74       243.23 o                         
   5  15   7          8.98       -100.15       100.15 o                         
   6  15   7       5476.91       4659.09       368.05 o                         
   7  15   7        989.66       1331.22       257.94 o                         
  -4  16   7         21.08       -112.60       167.92 o                         
  -3  16   7       2728.43       2030.47       234.13 o                         
  -2  16   7        728.19        236.36       170.13 o                         
  -1  16   7       1024.25       2427.43       256.56 o                         
   0  16   7        667.83        539.05       148.68 o                         
   1  16   7       5322.98       5545.03       313.75 o                         
   2  16   7      11640.26      11825.09       510.06 o                         
   3  16   7       2332.48       2679.30       214.53 o                         
   4  16   7       1912.89       1989.11       330.91 o                         
   5  16   7       4427.61       3897.07       266.80 o                         
   6  16   7       1745.69       1084.43       177.94 o                         
  -3  17   7       6602.24       6871.33       428.78 o                         
  -2  17   7        383.36        240.49       152.46 o                         
  -1  17   7       2377.95       2429.35       251.71 o                         
   0  17   7      10398.37      10732.05       643.81 o                         
   1  17   7       8247.40       8171.92       421.58 o                         
   2  17   7       1153.31       1354.11       194.54 o                         
   3  17   7        582.09        496.21       148.88 o                         
   4  17   7       8823.70      10509.80       593.41 o                         
   5  17   7       1901.73       1502.15       218.93 o                         
  -2  18   7        597.74        176.33       170.50 o                         
  -1  18   7       4017.23       4107.49       366.31 o                         
   0  18   7        972.20       1456.30       288.50 o                         
   1  18   7         26.08        -32.76       169.23 o                         
   2  18   7        459.07        609.44       211.65 o                         
   3  18   7       2147.49       2539.67       338.32 o                         
   4  18   7       5911.56       5795.10       448.95 o                         
   1  19   7       1620.65       1389.87       579.93 o                         
   2  19   7       5839.52       5094.97       931.16 o                         
  -2 -17   8       6706.97       5615.10       710.37 o                         
  -1 -17   8       4538.10       4438.86       470.72 o                         
   0 -17   8       3246.34       2824.59       464.45 o                         
  -4 -16   8        647.32       1088.95       298.07 o                         
  -3 -16   8       1334.66       1965.55       361.05 o                         
  -2 -16   8        275.55        195.27       160.84 o                         
  -1 -16   8       4655.05       7186.47       415.38 o                         
   0 -16   8       1194.33        902.12       188.78 o                         
   1 -16   8       5373.58       4985.19       617.00 o                         
   2 -16   8       7032.75       5693.95       527.86 o                         
  -5 -15   8        869.18       1592.23       301.73 o                         
  -4 -15   8       1256.84       1281.15       338.65 o                         
  -3 -15   8       5277.11       4581.87       433.23 o                         
  -2 -15   8         84.10       -107.55       107.55 o                         
  -1 -15   8       2543.41       2813.27       350.47 o                         
   0 -15   8      22334.52      22117.18       680.22 o                         
   1 -15   8       2644.61       3432.48       498.21 o                         
   2 -15   8       4345.62       3449.00       494.28 o                         
   3 -15   8        437.65        -74.71       352.41 o                         
  -6 -14   8       6277.75       6884.08       418.47 o                         
  -5 -14   8       4161.61       4265.04       492.69 o                         
  -4 -14   8       9381.27       9134.45       427.99 o                         
  -3 -14   8        900.96       1521.36       197.83 o                         
  -2 -14   8       2888.59       4437.38       262.52 o                         
  -1 -14   8        924.98       1203.24       204.93 o                         
   0 -14   8       2675.62       4047.76       277.13 o                         
   1 -14   8       4355.26       4523.99       283.58 o                         
   2 -14   8       3118.44       4005.71       323.59 o                         
   3 -14   8       3401.50       3968.19       342.22 o                         
   4 -14   8       2991.22       2460.06       328.49 o                         
  -7 -13   8        370.77        292.08       163.41 o                         
  -6 -13   8       4665.55       5071.89       337.49 o                         
  -5 -13   8        760.97        410.21       246.53 o                         
  -4 -13   8       6363.28       7002.61       343.50 o                         
  -3 -13   8        794.51        618.07       136.65 o                         
  -2 -13   8       5781.65       8415.74       332.07 o                         
  -1 -13   8       2883.31       4373.77       263.56 o                         
   0 -13   8       1613.83       1648.28       186.55 o                         
   1 -13   8         60.02        -27.17        81.23 o                         
   2 -13   8       6150.28       6587.60       478.35 o                         
   3 -13   8      10740.44      10725.39       444.61 o                         
   4 -13   8       1333.28        848.59       297.26 o                         
   5 -13   8       3078.36       2824.72       758.86 o                         
  -7 -12   8        482.96       1393.77       412.86 o                         
  -6 -12   8       6015.52       5206.81       345.43 o                         
  -5 -12   8        375.49        403.53       102.10 o                         
  -4 -12   8      18077.20      19412.63       684.32 o                         
  -3 -12   8        236.81        145.94        86.08 o                         
  -2 -12   8       3825.73       2613.58       245.92 o                         
  -1 -12   8      17809.77      17520.88       480.85 o                         
   0 -12   8       2827.28       3652.82       227.34 o                         
   1 -12   8       5757.38       7275.84       318.55 o                         
   2 -12   8       6669.66       7216.81       338.79 o                         
   3 -12   8       4057.98       4755.35       396.85 o                         
   4 -12   8       5285.26       5207.28       353.67 o                         
   5 -12   8         71.78        -76.34       223.64 o                         
   6 -12   8       6967.66       6426.87       873.86 o                         
  -8 -11   8        675.78        880.57       221.44 o                         
  -7 -11   8        399.38         16.61       143.39 o                         
  -6 -11   8      20065.36      19379.84       601.62 o                         
  -5 -11   8       3683.50       3747.38       235.78 o                         
  -4 -11   8       5100.55       5131.97       342.10 o                         
  -3 -11   8        129.90        143.92        85.95 o                         
  -2 -11   8        368.23        605.01       108.40 o                         
  -1 -11   8       2662.33       3296.21       207.13 o                         
   0 -11   8       2441.06       2459.07       204.68 o                         
   1 -11   8       9331.46       8119.89       319.68 o                         
   2 -11   8       2231.83       3226.15       347.21 o                         
   3 -11   8        394.84        302.02       203.19 o                         
   4 -11   8      18316.09      18500.34       691.58 o                         
   5 -11   8       3771.01       5168.69       398.42 o                         
   6 -11   8       9250.56       8936.51       681.03 o                         
  -8 -10   8       1406.36       1216.36       278.11 o                         
  -7 -10   8        306.01        339.22       141.35 o                         
  -6 -10   8       2390.49       3462.27       283.28 o                         
  -5 -10   8        708.53        818.43       162.29 o                         
  -4 -10   8        158.48        -10.85        91.47 o                         
  -3 -10   8       3372.28       3438.29       209.98 o                         
  -2 -10   8      12339.05      11627.18       351.38 o                         
  -1 -10   8       7504.50       6899.73       269.92 o                         
   0 -10   8      28535.82      27160.92       637.11 o                         
   1 -10   8       4890.94       7703.90       304.79 o                         
   2 -10   8       7360.72       7920.90       354.55 o                         
   3 -10   8       7807.29       8215.81       433.24 o                         
   4 -10   8      20349.69      21709.33       872.12 o                         
   5 -10   8      19526.36      18119.01       723.68 o                         
   6 -10   8        555.78        599.98       216.87 o                         
   7 -10   8       4154.91       3539.63       518.16 o                         
  -8  -9   8       1215.42       1252.40       296.07 o                         
  -7  -9   8       2135.51       1305.84       182.64 o                         
  -6  -9   8        479.02       4538.94       405.21 o                         
  -5  -9   8         26.81        100.62        76.41 o                         
  -4  -9   8       5772.03       9568.52       354.62 o                         
  -3  -9   8       3262.49       4837.46       208.14 o                         
  -2  -9   8       9504.80      12573.15       354.14 o                         
  -1  -9   8      18395.50      16007.10       406.18 o                         
   0  -9   8      27298.06      28443.70       636.49 o                         
   1  -9   8       2812.83       2545.48       185.07 o                         
   2  -9   8       5208.11       5132.40       224.69 o                         
   3  -9   8       2591.25       3536.45       234.70 o                         
   4  -9   8       1932.94       2115.10       256.95 o                         
   5  -9   8       6872.73       5535.05       411.94 o                         
   6  -9   8        796.79        518.85       351.76 o                         
   7  -9   8       1237.31        988.32       233.35 o                         
  -8  -8   8       4483.10       4468.53       372.60 o                         
  -7  -8   8       2789.62       2628.43       232.79 o                         
  -6  -8   8      12315.84      11803.49       660.68 o                         
  -5  -8   8       4043.71       3348.25       224.94 o                         
  -4  -8   8       4469.23       3170.96       275.32 o                         
  -3  -8   8       1315.40       1264.36       120.43 o                         
  -2  -8   8      79636.79      81611.66      1313.69 o                         
  -1  -8   8      11630.40      13055.75       410.46 o                         
   0  -8   8      39509.07      39048.59       788.33 o                         
   1  -8   8       2730.50       3104.04       231.88 o                         
   2  -8   8      15539.00       7140.58       769.85 o                         
   3  -8   8      13644.45      13916.48       713.43 o                         
   4  -8   8       1349.71       1629.79       200.43 o                         
   5  -8   8      17277.67      17852.00       572.79 o                         
   6  -8   8       4159.11       5443.98       272.71 o                         
   7  -8   8       9388.59       9275.69       464.25 o                         
   8  -8   8        823.47        685.22       260.34 o                         
  -9  -7   8        803.30        601.33       190.85 o                         
  -8  -7   8      12984.18      11600.42       522.25 o                         
  -7  -7   8       1832.41       1976.88       259.40 o                         
  -6  -7   8      28516.37      30174.22       798.38 o                         
  -5  -7   8        613.04        576.41       110.00 o                         
  -4  -7   8      18908.42      18552.39       475.47 o                         
  -3  -7   8       7504.50       8252.63       327.46 o                         
  -2  -7   8      11706.98      10431.83       288.53 o                         
  -1  -7   8       1753.12       1790.74       140.71 o                         
   0  -7   8       2008.94       1970.82       159.64 o                         
   1  -7   8      29725.91      28381.09       636.02 o                         
   2  -7   8      15509.81      19185.15       510.55 o                         
   3  -7   8       1502.70       1852.44       179.30 o                         
   4  -7   8       6831.46       8716.16       355.21 o                         
   5  -7   8       2771.32       2235.65       180.13 o                         
   6  -7   8       1902.47       2055.24       210.95 o                         
   7  -7   8       5197.62       7011.71       400.06 o                         
   8  -7   8       1796.49       1672.96       240.20 o                         
  -9  -6   8        943.08        606.47       237.62 o                         
  -8  -6   8       1951.89       2229.31       211.46 o                         
  -7  -6   8       5382.13       5361.79       300.23 o                         
  -6  -6   8      16502.00      16787.81       451.40 o                         
  -5  -6   8       6218.65       5381.20       340.78 o                         
  -4  -6   8       1161.41       1700.46       138.01 o                         
  -3  -6   8       7719.73       9869.00       319.04 o                         
  -2  -6   8      53220.95      53944.17       909.14 o                         
  -1  -6   8      16488.97      15938.04       426.85 o                         
   0  -6   8       3116.08       3180.58       188.48 o                         
   2  -6   8      12398.23      14650.64       688.93 o                         
   3  -6   8      24554.27      24503.04       538.31 o                         
   4  -6   8       6354.42       6398.22       281.35 o                         
   5  -6   8      12199.86      13364.95       392.28 o                         
   6  -6   8       4017.57       4149.07       247.42 o                         
   7  -6   8       1407.30        520.13       134.80 o                         
   8  -6   8      11150.65      10169.96       498.70 o                         
  -9  -5   8       3769.05       3897.55       367.39 o                         
  -8  -5   8        651.05        947.45       200.72 o                         
  -7  -5   8      10851.91      12305.79       424.12 o                         
  -6  -5   8      47260.11      50254.94       893.19 o                         
  -5  -5   8        432.26        598.24        82.27 o                         
  -4  -5   8       6200.41       6072.04       247.64 o                         
  -3  -5   8      11946.58      12558.87       330.28 o                         
  -1  -5   8       5923.51       7409.47       200.36 o                         
   0  -5   8       5595.13       6259.72       180.40 o                         
   1  -5   8      12948.63      12772.66       345.65 o                         
   2  -5   8     124537.44     121956.23      2288.98 o                         
   3  -5   8      13309.78       8610.36       462.88 o                         
   4  -5   8      51169.37      49610.66       891.07 o                         
   5  -5   8       3177.84       4359.67       240.64 o                         
   6  -5   8       5604.32       5186.24       272.32 o                         
   7  -5   8       2290.84       2665.51       259.65 o                         
   8  -5   8       1879.95       2291.36       264.13 o                         
  -9  -4   8        698.63        525.55       163.32 o                         
  -8  -4   8      19252.39      19045.72       612.91 o                         
  -7  -4   8       6498.79       6350.77       302.50 o                         
  -6  -4   8      11572.78       9499.88       534.12 o                         
  -5  -4   8      14088.94      16504.29       411.54 o                         
  -4  -4   8       2372.73       2523.60       138.16 o                         
  -3  -4   8       3462.24       3809.08       147.84 o                         
  -2  -4   8      71490.04      71779.55      1116.29 o                         
  -1  -4   8       9239.71       6673.63       208.96 o                         
   0  -4   8       2364.01       2033.09        95.79 o                         
   1  -4   8       6889.19       7580.41       239.22 o                         
   2  -4   8      55252.86      71007.15      1323.23 o                         
   3  -4   8       1659.87       1567.03       124.01 o                         
   4  -4   8       1752.13       2195.46       123.51 o                         
   5  -4   8      11211.81      11329.34       368.85 o                         
   6  -4   8       2732.09       2286.15       190.60 o                         
   7  -4   8        877.74        620.47       164.04 o                         
   8  -4   8        721.84        934.35       251.17 o                         
   9  -4   8       4269.57       4518.63       405.64 o                         
  -9  -3   8       3665.39       4576.91       328.49 o                         
  -8  -3   8        990.70       1887.43       190.75 o                         
  -7  -3   8       7753.84       9874.78       397.40 o                         
  -6  -3   8       3647.21       4148.31       214.87 o                         
  -5  -3   8       8543.82       9097.54       282.24 o                         
  -4  -3   8      52263.73      45753.79       756.34 o                         
  -2  -3   8      52339.23      67051.30       970.98 o                         
  -1  -3   8        157.42        176.34        34.87 o                         
   0  -3   8       3862.92       3957.44       135.75 o                         
   1  -3   8       1100.32        490.48       202.37 o                         
   2  -3   8      66650.92      58254.59      1068.45 o                         
   3  -3   8      13483.09      13160.70       367.38 o                         
   4  -3   8       6178.91       5772.80       210.00 o                         
   5  -3   8      17545.70      17067.38       433.13 o                         
   6  -3   8        969.55       1516.66       160.38 o                         
   7  -3   8       4546.00       4548.55       323.06 o                         
   8  -3   8       2824.86       3385.73       245.45 o                         
   9  -3   8        376.44        365.98       215.61 o                         
  -9  -2   8       4971.94       4232.17       336.14 o                         
  -8  -2   8       8138.06       6207.31       355.98 o                         
  -7  -2   8        141.54        165.77        86.36 o                         
  -6  -2   8        500.48        618.79        97.29 o                         
  -5  -2   8       2929.30       3556.92       176.45 o                         
  -4  -2   8      11783.05      13131.65       328.45 o                         
  -3  -2   8       2771.77       2985.88       133.95 o                         
  -2  -2   8      51929.87      45234.17       730.90 o                         
  -1  -2   8       3839.58       3698.46       123.22 o                         
   0  -2   8        873.55       1023.50        71.13 o                         
   1  -2   8      14710.78      14955.05       319.71 o                         
   2  -2   8      25408.29      30222.80       617.63 o                         
   3  -2   8       8875.36       8604.57       244.21 o                         
   5  -2   8      12479.38      10208.49       596.79 o                         
   6  -2   8      12727.09      13245.80       395.18 o                         
   7  -2   8       1066.07       1081.11       152.52 o                         
   8  -2   8       7713.88       7706.58       351.81 o                         
   9  -2   8        160.26        209.36       164.20 o                         
  -9  -1   8      15000.01      14007.37       573.19 o                         
  -8  -1   8       1288.07       1099.72       175.97 o                         
  -7  -1   8        264.33        150.41        87.42 o                         
  -6  -1   8       4240.68       3481.89       308.50 o                         
  -5  -1   8        914.59       1494.01       125.07 o                         
  -4  -1   8      45832.62      43851.07       772.94 o                         
  -3  -1   8       4449.67       4139.24       153.59 o                         
  -2  -1   8      63406.61      62099.91       963.62 o                         
  -1  -1   8       4123.99       4589.13       201.63 o                         
   0  -1   8       1241.76       1548.65        87.06 o                         
   1  -1   8      20666.88      15980.44       462.96 o                         
   2  -1   8       2799.34       2949.18       130.27 o                         
   3  -1   8      20431.04      18555.51       383.83 o                         
   4  -1   8       2405.59       3665.75       179.17 o                         
   5  -1   8       1587.00       1947.73       142.38 o                         
   6  -1   8      44922.74      45585.86       886.29 o                         
   7  -1   8        812.99        649.90       148.85 o                         
   8  -1   8         42.14        -11.63        92.21 o                         
   9  -1   8       9020.93      10316.54       545.90 o                         
  -9   0   8       3022.62       2881.00       335.03 o                         
  -8   0   8      19282.22      18532.59       560.38 o                         
  -7   0   8       3013.02       4290.89       315.16 o                         
  -6   0   8       5249.08       6068.89       273.23 o                         
  -5   0   8        295.32        369.42        77.58 o                         
  -4   0   8       6988.64       6858.29       221.56 o                         
  -3   0   8      30756.62      23072.70       413.45 o                         
  -1   0   8      21714.88      25115.85       447.10 o                         
   0   0   8      57444.50      65374.74      1268.85 o                         
   1   0   8      42763.20      41555.80       699.71 o                         
   2   0   8      64835.05      61479.77       883.33 o                         
   3   0   8       8457.67       7942.51       201.22 o                         
   4   0   8       4652.47       4842.88       231.11 o                         
   5   0   8      28112.45      31000.77       634.42 o                         
   6   0   8      40403.96      39919.22       861.41 o                         
   7   0   8      18230.12      16878.57       512.34 o                         
   8   0   8       3075.68       2784.01       234.66 o                         
   9   0   8       7149.46       6102.48       387.35 o                         
  -9   1   8       1634.23       1996.73       311.69 o                         
  -8   1   8       3571.62       3321.33       274.62 o                         
  -7   1   8       3367.52       2996.55       260.70 o                         
  -6   1   8      11302.78      10148.47       633.81 o                         
  -5   1   8       1143.14       1620.87       136.25 o                         
  -4   1   8       9443.20       9705.47       270.79 o                         
  -3   1   8       5341.64       7661.95       197.25 o                         
  -2   1   8        726.71        874.37       100.27 o                         
  -1   1   8      40018.25      34267.58       546.79 o                         
   0   1   8     116745.66      80994.84      6804.69 o                         
   1   1   8      27480.61      26308.71       450.97 o                         
   2   1   8      57551.05      56311.31       819.30 o                         
   3   1   8      40923.41      40182.67       642.77 o                         
   4   1   8      15873.83      15114.92       331.63 o                         
   5   1   8       9407.66       8357.03       262.54 o                         
   6   1   8       5725.22       5545.96       215.09 o                         
   7   1   8       2298.66       2712.71       176.19 o                         
   8   1   8       5444.24       5121.02       259.17 o                         
   9   1   8        294.70        397.01       145.02 o                         
  -9   2   8        592.42       1624.46       406.38 o                         
  -8   2   8       6939.68       7862.58       360.29 o                         
  -7   2   8        806.05       1166.92       237.81 o                         
  -6   2   8       8911.29       9733.32       352.43 o                         
  -5   2   8      47249.02      44277.58       824.78 o                         
  -4   2   8       6468.74       5410.38       213.97 o                         
  -3   2   8       9303.76       9171.88       242.07 o                         
  -2   2   8      13952.88      13256.92       282.03 o                         
  -1   2   8      25003.48      21782.89       383.15 o                         
   0   2   8     182833.78     172940.70      4930.06 o                         
   1   2   8      14013.75      12825.81       304.12 o                         
   2   2   8      76133.67      74022.25      1119.32 o                         
   3   2   8      14728.06      14272.97       282.04 o                         
   4   2   8      49704.48      67794.89      1037.41 o                         
   5   2   8       1460.33       1821.92       129.17 o                         
   6   2   8       5756.75       7326.34       253.74 o                         
   7   2   8       4819.88       4359.61       228.21 o                         
   8   2   8       2188.77       1725.11       211.97 o                         
   9   2   8      11606.60      11027.02       460.14 o                         
  -9   3   8       1487.34       1188.37       242.34 o                         
  -8   3   8       9308.95       8382.78       381.52 o                         
  -7   3   8       2433.90       2749.35       296.32 o                         
  -6   3   8       5310.62       7291.52       272.93 o                         
  -5   3   8       1367.01       2191.55       152.95 o                         
  -4   3   8      42555.59      42222.38       811.17 o                         
  -3   3   8      15738.15      14929.82       374.19 o                         
  -2   3   8      26938.90       9721.76       633.44 o                         
  -1   3   8      21572.84      19731.40       509.17 o                         
   0   3   8      53387.62      71441.79      1678.15 o                         
   1   3   8       3369.86       4253.68       147.99 o                         
   2   3   8      17939.14      19715.90       392.71 o                         
   3   3   8       8845.96       8190.42       202.62 o                         
   4   3   8       2283.81        100.66        60.80 o                         
   5   3   8       8577.51       8219.07       259.77 o                         
   6   3   8        156.53        420.47        80.94 o                         
   7   3   8       8187.70       7784.42       288.78 o                         
   8   3   8       2306.01       2974.51       201.06 o                         
   9   3   8       4755.09       4184.23       279.10 o                         
  -9   4   8       8303.54       7520.36       565.20 o                         
  -8   4   8        310.66        142.63       111.60 o                         
  -7   4   8      23927.33      23963.66       664.30 o                         
  -6   4   8      14530.58      12296.59       397.57 o                         
  -5   4   8       4649.09       4625.09       239.05 o                         
  -4   4   8      27521.15      26800.33       661.59 o                         
  -3   4   8      10466.02      15575.01       389.83 o                         
  -2   4   8      28276.32      40730.51       800.70 o                         
  -1   4   8       4748.79       4366.30       169.62 o                         
   0   4   8      94467.03      89358.12      1512.49 o                         
   1   4   8       6871.01       3555.04       367.98 o                         
   2   4   8      26155.85      26177.53       491.33 o                         
   3   4   8       5192.95       5699.49       188.90 o                         
   4   4   8      11548.68      18287.20       366.83 o                         
   5   4   8       7253.07       7339.13       243.96 o                         
   6   4   8       3678.00       2479.36       252.38 o                         
   7   4   8       2376.03       2533.43       199.36 o                         
   8   4   8       2145.34       2188.76       224.29 o                         
   9   4   8       2374.30       3907.71       275.48 o                         
  -9   5   8       2592.19       2121.09       762.52 o                         
  -8   5   8         56.37         56.19       158.79 o                         
  -7   5   8      10860.20      13338.71       585.31 o                         
  -6   5   8       2783.30       4078.79       271.88 o                         
  -5   5   8       1678.94       2526.70       188.65 o                         
  -4   5   8      39926.24      39791.81       892.53 o                         
  -3   5   8       2995.71       1472.97       159.46 o                         
  -2   5   8       5008.31       5056.00       188.56 o                         
  -1   5   8      15283.80      14680.42       498.40 o                         
   0   5   8       7251.89       9655.89       222.86 o                         
   1   5   8      10951.10      11623.95       262.93 o                         
   2   5   8       8841.17       7470.52       506.35 o                         
   3   5   8        113.22        108.47        39.64 o                         
   4   5   8      21080.55      20537.04       400.84 o                         
   5   5   8       6278.28       6218.38       214.32 o                         
   6   5   8      66669.91      66759.19      1051.37 o                         
   7   5   8       3097.97       3474.15       191.01 o                         
   8   5   8       3300.78       3872.61       278.33 o                         
   9   5   8       2898.74       2989.99       269.27 o                         
  -8   6   8       6252.46       6394.49       425.68 o                         
  -7   6   8       2690.74       2731.66       279.18 o                         
  -6   6   8      32463.01      31732.73       811.10 o                         
  -5   6   8      19891.52      18931.40       529.63 o                         
  -4   6   8       9585.06       9904.75       339.58 o                         
  -3   6   8       5242.31       6108.72       234.23 o                         
  -2   6   8      17396.52      16580.25       398.70 o                         
  -1   6   8      13318.05      13002.99       316.45 o                         
   0   6   8      41823.54      38460.85       573.80 o                         
   1   6   8      12351.96      12477.76       259.35 o                         
   2   6   8       6791.09      10755.86       248.92 o                         
   3   6   8       7159.89       7313.16       205.33 o                         
   4   6   8      35548.38      32641.73       595.77 o                         
   5   6   8       6559.88       5173.23       203.81 o                         
   6   6   8       6878.95       6638.19       240.79 o                         
   7   6   8       5322.59       5421.35       225.92 o                         
   8   6   8      16692.64      16917.02       551.24 o                         
   9   6   8        296.12        485.65       138.58 o                         
  -8   7   8        618.92        396.88       189.62 o                         
  -7   7   8       4512.04       4127.25       285.67 o                         
  -6   7   8        483.64        512.84       123.88 o                         
  -5   7   8       6157.45       5941.25       288.48 o                         
  -4   7   8      10642.32       8412.84       317.92 o                         
  -3   7   8      17757.50      17327.69       450.39 o                         
  -2   7   8      17317.44      16958.91       416.78 o                         
  -1   7   8      11741.24      11886.27       288.51 o                         
   0   7   8      19972.19      20601.54       494.68 o                         
   1   7   8       1004.33        744.70        94.96 o                         
   2   7   8       8501.44       1202.44       300.61 o                         
   3   7   8       7985.51       8021.12       214.61 o                         
   4   7   8      55102.53      52951.52      1027.50 o                         
   5   7   8      12238.72      11811.13       313.14 o                         
   6   7   8       2907.33       3232.64       191.06 o                         
   7   7   8       3990.14       3210.50       190.42 o                         
   8   7   8       1839.57       1743.57       178.86 o                         
   9   7   8       1066.48        798.40       159.22 o                         
  -8   8   8       1169.51       1120.04       291.24 o                         
  -7   8   8       3180.65       3316.87       272.24 o                         
  -6   8   8      14860.61      16514.12       532.56 o                         
  -5   8   8       1168.58       1475.93       158.21 o                         
  -4   8   8       9172.27      10486.79       338.87 o                         
  -3   8   8      14350.77      13731.49       364.05 o                         
  -2   8   8       8220.93       4168.02       455.33 o                         
  -1   8   8      10517.97       9594.86       256.96 o                         
   0   8   8      32630.27      31504.43       772.18 o                         
   1   8   8       4737.14       5131.94       189.67 o                         
   2   8   8      13656.29      13076.33       304.50 o                         
   3   8   8      10072.16       9911.48       286.82 o                         
   4   8   8      21651.72      15472.33       367.33 o                         
   5   8   8       4732.25       4054.07       199.40 o                         
   6   8   8      26402.72      29956.82       591.57 o                         
   7   8   8        293.06        348.74        90.60 o                         
   8   8   8       4081.61       4846.67       291.85 o                         
   9   8   8       1271.40       1322.97       202.66 o                         
  -8   9   8      10158.85       9329.88       687.52 o                         
  -7   9   8      18700.26      18131.57       724.38 o                         
  -6   9   8       2167.54       3776.90       293.12 o                         
  -5   9   8      12861.09      12603.78       423.25 o                         
  -4   9   8       2579.50       2365.39       158.32 o                         
  -3   9   8       9454.15       8752.94       294.44 o                         
  -2   9   8      33570.77      34379.97       663.54 o                         
  -1   9   8       2711.34       2929.76       176.36 o                         
   0   9   8      55651.86      49462.91      1153.57 o                         
   1   9   8       3006.30       2706.02       162.70 o                         
   2   9   8      12317.53      13412.80       320.03 o                         
   3   9   8       9814.02      10133.14       295.84 o                         
   4   9   8       2290.69       2377.46       157.92 o                         
   5   9   8       2779.08       2583.74       168.28 o                         
   6   9   8       1920.74       2100.63       230.61 o                         
   7   9   8       5091.58       5166.90       261.41 o                         
   8   9   8      12204.30      11983.23       438.40 o                         
   9   9   8       1146.15       1437.12       271.06 o                         
  -7  10   8        143.69         45.54       130.74 o                         
  -6  10   8       3433.83       3480.33       270.21 o                         
  -5  10   8       6023.45       6329.63       280.79 o                         
  -4  10   8       1941.72       1371.46       157.27 o                         
  -3  10   8       3788.28       2499.53       175.28 o                         
  -2  10   8      19851.60      18882.67       535.74 o                         
  -1  10   8      32376.33      32191.42       735.18 o                         
   0  10   8      11484.35      16109.45       458.27 o                         
   1  10   8       2561.74       2511.39       129.13 o                         
   2  10   8       6972.40       5606.78       260.72 o                         
   3  10   8       3781.77       3818.15       175.79 o                         
   4  10   8       4927.46       5290.85       229.50 o                         
   5  10   8       2306.91       2757.50       194.00 o                         
   6  10   8       3686.86       5615.77       305.84 o                         
   7  10   8       2275.75       2356.40       240.76 o                         
   8  10   8       3136.10       3126.81       256.00 o                         
   9  10   8       1836.15       1408.67       228.02 o                         
  -7  11   8       3573.73       2816.71       533.26 o                         
  -6  11   8       4938.05       5062.30       301.38 o                         
  -5  11   8       2901.54       3642.06       222.07 o                         
  -4  11   8       1984.11       2316.64       217.64 o                         
  -3  11   8       3784.48       4317.63       245.23 o                         
  -2  11   8       3740.62       3922.08       219.50 o                         
  -1  11   8       4268.70       2740.00       186.62 o                         
   0  11   8        986.44        959.83       110.39 o                         
   1  11   8      13359.49      14554.98       332.67 o                         
   2  11   8      18032.17      18709.46       442.97 o                         
   3  11   8        710.10        864.28        97.49 o                         
   4  11   8       4871.96       4768.57       319.67 o                         
   5  11   8      10508.00       9764.97       357.96 o                         
   6  11   8       5971.19       6411.02       331.26 o                         
   7  11   8       2456.25       2619.63       232.79 o                         
   8  11   8       7175.95       6890.67       367.54 o                         
  -6  12   8       6261.52       6434.12       340.80 o                         
  -5  12   8       4288.31       4508.83       350.58 o                         
  -4  12   8        860.16        846.13       147.15 o                         
  -3  12   8      32859.05      33377.47       904.91 o                         
  -2  12   8       1285.35       2433.41       232.57 o                         
  -1  12   8        727.82        718.41       118.67 o                         
   0  12   8      28415.53      26453.62       705.31 o                         
   1  12   8      17971.72      17270.07       405.61 o                         
   2  12   8      37034.10      36058.04       667.80 o                         
   3  12   8      24021.02      25005.59       589.71 o                         
   4  12   8      16943.80      18436.76       544.15 o                         
   5  12   8       1185.39       1327.30       164.32 o                         
   6  12   8        418.54        417.27       111.49 o                         
   7  12   8       1898.39       1190.50       172.69 o                         
   8  12   8       2700.13        881.04       250.87 o                         
  -6  13   8        519.43        512.59       238.28 o                         
  -5  13   8       2820.11       3161.99       269.20 o                         
  -4  13   8       4373.16       3854.87       258.65 o                         
  -3  13   8       4128.04       4086.07       315.10 o                         
  -2  13   8      15165.21      16672.35       572.32 o                         
  -1  13   8      35028.96      35462.65      1005.57 o                         
   0  13   8       5548.51       4575.51       279.83 o                         
   1  13   8       3779.73       4692.75       235.03 o                         
   2  13   8       8453.71       9223.63       313.66 o                         
   3  13   8        915.51       1030.91       133.73 o                         
   4  13   8      12782.89      10699.05       372.43 o                         
   5  13   8        378.42        246.30       104.18 o                         
   6  13   8       3965.57       4193.40       288.19 o                         
   7  13   8       1576.47       1830.37       249.34 o                         
   8  13   8        501.23        547.91       186.28 o                         
  -5  14   8      15867.53      14920.04       658.03 o                         
  -4  14   8       7800.84       8031.01       413.99 o                         
  -3  14   8        345.58        391.91       143.40 o                         
  -2  14   8       5160.39       6216.80       348.32 o                         
  -1  14   8       3750.50       3440.42       256.11 o                         
   0  14   8       2948.51       2990.73       213.33 o                         
   1  14   8       1680.38       2086.67       177.28 o                         
   2  14   8      10085.70      10510.86       398.90 o                         
   3  14   8        288.44        646.88       110.62 o                         
   4  14   8       5321.09       4663.13       261.64 o                         
   5  14   8       1268.83       1313.19       160.99 o                         
   6  14   8       1671.65        738.77       198.40 o                         
   7  14   8       1679.12       1195.98       191.13 o                         
  -5  15   8       1264.03        850.43       232.70 o                         
  -4  15   8       3460.89       3913.58       350.70 o                         
  -3  15   8       4370.90       4884.41       347.75 o                         
  -2  15   8        826.02        660.73       135.27 o                         
  -1  15   8       2419.12       2490.69       250.85 o                         
   0  15   8         77.97        212.12       101.94 o                         
   1  15   8        309.44        259.72       101.65 o                         
   2  15   8      12965.97      10636.03       390.20 o                         
   3  15   8      10895.92      10376.81       348.33 o                         
   4  15   8       2847.07       3361.24       212.77 o                         
   5  15   8        526.99        288.00       131.16 o                         
   6  15   8       1347.52       1588.57       199.54 o                         
   7  15   8       4896.57       4106.30       303.99 o                         
  -4  16   8       1383.42       1633.95       252.13 o                         
  -3  16   8       1294.84       1340.39       197.15 o                         
  -2  16   8       3548.55       3147.48       288.29 o                         
  -1  16   8       5349.97       3081.75       235.84 o                         
   0  16   8       7164.69       7268.84       365.93 o                         
   1  16   8      20124.02      19928.31       651.43 o                         
   2  16   8       1195.13       1864.94       197.97 o                         
   3  16   8       2199.79       2045.57       191.48 o                         
   4  16   8        712.38        640.51       218.77 o                         
   5  16   8        227.85        217.10       136.40 o                         
   6  16   8       6662.40       6742.86       367.89 o                         
  -3  17   8       2611.95       2173.55       275.84 o                         
  -2  17   8       1182.49       1073.01       231.76 o                         
  -1  17   8         99.50        131.42       138.42 o                         
   0  17   8        590.90        261.99       149.63 o                         
   1  17   8       1564.63       1218.08       201.23 o                         
   2  17   8       1587.29       1321.86       218.98 o                         
   3  17   8       4078.63       5611.79       369.12 o                         
   4  17   8        242.17        527.85       375.69 o                         
   5  17   8       2845.18       2775.45       315.36 o                         
  -2  18   8       2250.70       1898.97       652.54 o                         
  -1  18   8       6206.82       6346.44       447.48 o                         
   0  18   8       5471.12       4504.24       457.36 o                         
   1  18   8        463.65        282.79       197.90 o                         
   2  18   8        751.75        495.15       200.15 o                         
   3  18   8      10767.86      10554.42       790.65 o                         
   4  18   8       5665.35       5843.29       660.36 o                         
   1  19   8       3177.28       2851.18       755.19 o                         
  -4 -16   9       7989.19       7756.38       739.67 o                         
  -3 -16   9       4776.49       4578.06       669.66 o                         
  -2 -16   9      14004.64      14990.93       601.50 o                         
  -1 -16   9       5922.17       6004.85       598.11 o                         
   0 -16   9       1381.95        555.99       176.89 o                         
   1 -16   9       2931.66       1922.99       328.83 o                         
   2 -16   9        738.26        -31.09       217.99 o                         
  -5 -15   9        704.43        362.31       236.33 o                         
  -4 -15   9      10985.50      10418.57       820.56 o                         
  -3 -15   9        248.14        564.68       138.40 o                         
  -2 -15   9        102.49        -95.76       103.91 o                         
  -1 -15   9       5533.11       6043.28       481.83 o                         
   0 -15   9       2607.79       2964.29       260.52 o                         
   1 -15   9       4827.05       4675.20       414.29 o                         
   2 -15   9        303.23         71.59       252.95 o                         
   3 -15   9       2389.29       2280.27       314.41 o                         
  -6 -14   9       1018.99       1314.46       216.82 o                         
  -5 -14   9        526.65        375.68       212.15 o                         
  -4 -14   9        406.11        266.71       146.62 o                         
  -3 -14   9       1474.99       1697.49       192.76 o
[truncated: 612,201 more chars]
