# Supplementary material for: Halogen, chalcogen, and hydrogen bonding in organoiodine cocrystals of heterocyclic thio­nes: imidazolidine-2-thione, 2-mercaptobenzimidazole, 2-mercapto-5-methyl­benzimidazole, 2-mercaptobenzoxazole, and 2-mercaptobenzo­thia­zole
Source: Acta Crystallogr C Struct Chem. 2022 Nov 9;78(Pt 12):702–15. doi: 10.1107/S2053229622009548 (PMC9720885; doi:10.1107/S2053229622009548)
Supplement: Supplementary file 15 [file c-78-00702-MBZTH_13F4DIBsup15.hkl]

data_MBZTH_13F4DIB                                                              
_shelx_title ' mo_d8_5485_12_mf4dib_11_meoh_0_a.res in P-1'                     
_shelx_refln_list_code          4                                               
_shelx_F_calc_maximum      168.69                                               
_exptl_crystal_F_000       528.00                                               
_reflns_d_resolution_high  0.7081                                               
                                                                                
loop_                                                                           
 _space_group_symop_operation_xyz                                               
 'x, y, z'                                                                      
 '-x, -y, -z'                                                                   
                                                                                
_cell_length_a     7.2175                                                       
_cell_length_b     8.2675                                                       
_cell_length_c    14.4498                                                       
_cell_angle_alpha  97.936                                                       
_cell_angle_beta   91.297                                                       
_cell_angle_gamma 109.178                                                       
                                                                                
_shelx_F_squared_multiplier     1.000                                           
                                                                                
loop_                                                                           
 _refln_index_h                                                                 
 _refln_index_k                                                                 
 _refln_index_l                                                                 
 _refln_F_squared_calc                                                          
 _refln_F_squared_meas                                                          
 _refln_F_squared_sigma                                                         
 _refln_observed_status                                                         
   1   0   0       3795.62       3932.61        66.26 o                         
   3   0   0       1154.49       1240.75        19.67 o                         
   4   0   0        815.32        818.28        16.28 o                         
   5   0   0       9911.90       9748.53       138.77 o                         
   6   0   0         34.10         43.91         6.20 o                         
   7   0   0        476.16        466.66        17.06 o                         
   8   0   0        112.19         93.85        11.11 o                         
   9   0   0          9.49         12.17         5.64 o                         
  -9   1   0         41.20         45.43         9.50 o                         
  -8   1   0        198.83        196.67        14.87 o                         
  -7   1   0       2899.55       2798.60        50.47 o                         
  -6   1   0         93.45         92.73         5.29 o                         
  -5   1   0       3328.02       3392.65        48.54 o                         
  -4   1   0       2090.41       2385.15        31.32 o                         
  -3   1   0          0.06          5.17         0.99 o                         
  -2   1   0       9971.69       9734.67       194.20 o                         
  -1   1   0       5399.94       5461.25        95.08 o                         
   0   1   0       3840.75       3728.96        83.99 o                         
   1   1   0       2269.79       2194.51        26.79 o                         
   2   1   0       1000.32       1069.08        14.88 o                         
   3   1   0      14526.54      14911.15       193.42 o                         
   4   1   0      15210.73      15821.98       220.17 o                         
   5   1   0       2387.09       2430.69        46.85 o                         
   6   1   0       2418.70       2465.45        48.99 o                         
   7   1   0         24.96         19.86         3.55 o                         
   8   1   0        184.26        224.43        23.46 o                         
   9   1   0        311.10        304.59        28.21 o                         
  -9   2   0        741.47        783.05        40.44 o                         
  -8   2   0        101.39         91.06        14.61 o                         
  -7   2   0       1260.77       1311.22        26.56 o                         
  -6   2   0       4382.65       4578.05        61.19 o                         
  -5   2   0          3.37          4.09         0.82 o                         
  -4   2   0        194.24        185.16         5.30 o                         
  -3   2   0       7529.08       7757.30       120.05 o                         
  -2   2   0       1789.42       1820.40        39.89 o                         
   0   2   0       3859.29       3767.60        61.98 o                         
   1   2   0         15.37         23.15         1.67 o                         
   2   2   0      17726.51      17417.06       212.14 o                         
   3   2   0        489.23        496.22         9.52 o                         
   4   2   0      10418.19      10044.89       134.44 o                         
   5   2   0        357.10        391.21        12.49 o                         
   6   2   0          0.51         -1.84         1.84 o                         
   7   2   0       1576.20       1560.01        51.16 o                         
   8   2   0         74.22        121.14        19.30 o                         
 -10   3   0         72.76         15.14        28.50 o                         
  -9   3   0        423.20        418.74        29.15 o                         
  -8   3   0       2064.67       2077.27        50.92 o                         
  -7   3   0        325.35        330.95         9.05 o                         
  -6   3   0         18.15         21.61         2.93 o                         
  -5   3   0        988.33        944.10        18.64 o                         
  -4   3   0       3380.44       3578.35        58.19 o                         
  -3   3   0      27705.82      27259.93       940.50 o                         
  -2   3   0       2162.00       2145.20        35.59 o                         
  -1   3   0      15339.07      15370.65       243.45 o                         
   0   3   0        465.05        450.52        12.38 o                         
   1   3   0         80.74         90.13         4.61 o                         
   2   3   0       9285.92       8845.07       110.96 o                         
   3   3   0       2411.91       2433.94        34.21 o                         
   4   3   0       1298.53       1297.73        21.75 o                         
   5   3   0        843.22        814.17        20.95 o                         
   6   3   0        742.80        726.91        24.37 o                         
   7   3   0       1453.36       1493.76       117.43 o                         
   8   3   0        811.60        764.74        57.30 o                         
 -10   4   0        491.43        477.26        27.33 o                         
  -9   4   0         14.72         26.36         8.23 o                         
  -8   4   0          4.76          7.50         2.25 o                         
  -7   4   0         83.66         79.53         5.74 o                         
  -6   4   0        303.99        315.39        10.31 o                         
  -5   4   0       4186.91       4023.60        78.08 o                         
  -4   4   0       5048.28       4985.26        80.37 o                         
  -3   4   0       1080.50       1039.10        22.55 o                         
  -2   4   0        872.68        826.31        19.58 o                         
  -1   4   0        740.02        788.24        17.36 o                         
   0   4   0      10085.90      10101.57       151.83 o                         
   1   4   0      14918.87      14405.97       260.53 o                         
   2   4   0       1315.47       1334.60        23.62 o                         
   3   4   0       6193.57       6177.59        80.59 o                         
   4   4   0        200.91        188.57         7.49 o                         
   5   4   0         24.71         28.41         3.18 o                         
   6   4   0       1288.69       1308.23        39.79 o                         
   7   4   0         39.54         62.99        11.75 o                         
 -10   5   0       1111.02       1111.13        40.38 o                         
  -9   5   0        125.72        118.06         8.89 o                         
  -8   5   0          3.68          2.27         2.01 o                         
  -7   5   0        647.90        653.85        18.26 o                         
  -6   5   0       1918.99       1997.07        45.11 o                         
  -5   5   0        258.96        272.57         9.49 o                         
  -4   5   0       5040.28       5171.15        83.32 o                         
  -3   5   0        343.47        337.02        10.11 o                         
  -2   5   0          3.59          5.44         1.59 o                         
  -1   5   0       9471.22       9805.42       201.48 o                         
   0   5   0         53.67         82.90         4.93 o                         
   1   5   0      12690.42      12597.33       177.63 o                         
   2   5   0         57.07         55.61         3.96 o                         
   3   5   0          1.38          2.90         1.42 o                         
   4   5   0       2902.24       2913.86        53.01 o                         
   5   5   0         13.17          8.44         2.50 o                         
   6   5   0       1972.08       2113.52        85.52 o                         
   7   5   0         41.27         17.80         9.56 o                         
  -9   6   0        140.72        140.17         9.74 o                         
  -8   6   0        369.43        356.01        12.68 o                         
  -7   6   0       1135.46       1184.20        31.75 o                         
  -6   6   0       2962.27       3067.24        59.62 o                         
  -5   6   0         32.55         37.13         4.56 o                         
  -4   6   0          2.48          1.61         1.33 o                         
  -3   6   0        386.81        393.81        11.77 o                         
  -2   6   0        317.48        327.39        10.85 o                         
  -1   6   0       3391.38       3296.62        62.29 o                         
   0   6   0       4627.24       4587.18        76.20 o                         
   1   6   0         15.75          9.37         1.91 o                         
   2   6   0          6.13          3.85         1.85 o                         
   3   6   0       2311.15       2280.11        47.98 o                         
   4   6   0       1012.41       1067.21        25.97 o                         
   5   6   0       2903.70       3012.70        72.66 o                         
   6   6   0         72.36         77.86        23.60 o                         
  -9   7   0        231.56        209.25        13.78 o                         
  -8   7   0       3235.69       3365.42        70.62 o                         
  -7   7   0        697.71        741.74        23.51 o                         
  -6   7   0        185.49        187.01        10.06 o                         
  -5   7   0        113.14        108.31         6.09 o                         
  -4   7   0         74.67         71.28         5.40 o                         
  -3   7   0       3175.30       3250.84        57.30 o                         
  -2   7   0       2139.00       2141.56        45.48 o                         
  -1   7   0         84.56         87.50         6.96 o                         
   0   7   0        841.33        852.69        22.28 o                         
   1   7   0        222.01        213.40        10.98 o                         
   2   7   0         29.19         30.53         5.18 o                         
   3   7   0       2244.15       2193.01        47.18 o                         
   4   7   0        117.22         94.13         7.77 o                         
   5   7   0        166.49        198.00        14.42 o                         
  -9   8   0        722.67        682.66        44.28 o                         
  -8   8   0        103.74         97.69         7.26 o                         
  -7   8   0        219.75        251.69        12.50 o                         
  -6   8   0          3.66         -0.67         1.76 o                         
  -5   8   0       2186.11       2111.41        39.05 o                         
  -4   8   0       3463.18       3522.44        62.79 o                         
  -3   8   0        159.44        149.66         7.57 o                         
  -2   8   0       2856.96       2771.03        57.48 o                         
  -1   8   0        411.04        417.00        16.33 o                         
   0   8   0         71.02         65.91         6.93 o                         
   1   8   0       1182.50       1222.74        35.27 o                         
   2   8   0        209.98        185.48        11.21 o                         
   3   8   0        357.41        418.13        18.39 o                         
   4   8   0        107.74        134.94        10.22 o                         
  -8   9   0         16.46         -2.85         7.39 o                         
  -7   9   0          0.42          3.96         3.01 o                         
  -6   9   0       1129.48       1142.53        28.97 o                         
  -5   9   0        150.25        157.57         9.53 o                         
  -4   9   0       1307.23       1344.80        30.46 o                         
  -3   9   0       1169.42       1165.97        31.65 o                         
  -2   9   0        143.28        115.62        11.08 o                         
  -1   9   0        870.45        905.23        30.54 o                         
   0   9   0        273.27        254.05        13.46 o                         
   1   9   0        980.99       1044.34        30.62 o                         
   2   9   0       2121.66       2080.12        48.75 o                         
   3   9   0          0.28          3.92         5.08 o                         
  -7  10   0          1.55         -2.04         4.51 o                         
  -6  10   0       1250.11       1312.59        34.39 o                         
  -5  10   0        497.90        497.22        16.47 o                         
  -4  10   0        148.18        165.94        12.47 o                         
  -3  10   0          2.03          6.50         5.09 o                         
  -2  10   0        207.77        210.34        13.72 o                         
  -1  10   0        227.05        245.28        14.25 o                         
   0  10   0       2008.37       2058.74        50.27 o                         
   1  10   0        209.20        184.25        15.30 o                         
  -6  11   0         91.01         85.97        14.23 o                         
  -5  11   0        525.94        543.96        22.27 o                         
  -4  11   0          9.61          4.18         5.09 o                         
  -3  11   0         89.86         83.97         9.77 o                         
  -2  11   0        350.93        335.31        23.14 o                         
  -1  11   0        142.85        142.85        19.32 o                         
   1 -11   1         61.66         43.93        23.18 o                         
   2 -11   1       1767.26       1764.90        50.11 o                         
   3 -11   1       1009.82       1035.09        37.88 o                         
   4 -11   1        458.97        471.86        22.14 o                         
   5 -11   1        314.46        311.92        16.68 o                         
   6 -11   1         12.03          7.60         5.48 o                         
  -1 -10   1        214.13        211.98        16.65 o                         
   0 -10   1         12.10          9.70         4.23 o                         
   1 -10   1       1990.52       2089.63        50.32 o                         
   2 -10   1         56.70         41.95         6.33 o                         
   3 -10   1       1563.21       1643.03        46.73 o                         
   4 -10   1          0.36         -4.03         5.01 o                         
   5 -10   1        140.14        142.78         9.86 o                         
   6 -10   1        816.45        882.65        27.82 o                         
   7 -10   1          0.84         -0.58         4.34 o                         
  -3  -9   1        328.68        340.13        15.97 o                         
  -2  -9   1          3.60          1.00         3.65 o                         
  -1  -9   1        122.62        135.63        10.73 o                         
   0  -9   1        185.62        190.46        11.79 o                         
   1  -9   1       5313.83       5365.35       109.08 o                         
   2  -9   1        326.60        351.07        15.95 o                         
   3  -9   1       1415.01       1391.87        35.93 o                         
   4  -9   1        259.15        255.82        12.70 o                         
   5  -9   1        511.55        522.71        16.75 o                         
   6  -9   1       1916.49       1959.22        38.54 o                         
   7  -9   1        771.65        762.82        22.15 o                         
   8  -9   1         17.86         14.45         6.76 o                         
  -4  -8   1        270.30        227.64        14.31 o                         
  -3  -8   1        584.72        591.44        20.85 o                         
  -2  -8   1         19.68         16.89         3.83 o                         
  -1  -8   1       2579.95       2548.96        54.86 o                         
   0  -8   1       3645.65       3672.00        67.28 o                         
   1  -8   1        603.48        605.49        20.46 o                         
   2  -8   1       1647.93       1631.70        38.74 o                         
   3  -8   1         30.04         24.65         4.07 o                         
   4  -8   1       1733.65       1743.12        36.13 o                         
   5  -8   1       2556.36       2572.25        45.90 o                         
   6  -8   1        608.16        611.59        25.30 o                         
   7  -8   1        924.41        929.73        27.55 o                         
   8  -8   1        154.63        162.10        14.94 o                         
   9  -8   1          2.09         -0.04         6.05 o                         
  -5  -7   1        290.65        288.98        15.18 o                         
  -4  -7   1        294.44        285.84        12.50 o                         
  -3  -7   1        254.34        270.55        12.31 o                         
  -2  -7   1       3813.57       3989.96        78.69 o                         
  -1  -7   1          5.63          0.46         1.87 o                         
   0  -7   1       5614.20       5628.15       101.17 o                         
   1  -7   1        347.48        376.68        14.52 o                         
   2  -7   1        281.06        278.05        12.10 o                         
   3  -7   1       6719.64       6717.05       107.71 o                         
   4  -7   1          1.97          2.50         1.65 o                         
   5  -7   1       6573.58       6633.15       109.15 o                         
   6  -7   1        922.56        924.07        23.15 o                         
   7  -7   1          6.67          1.85         2.26 o                         
   8  -7   1       1143.97       1182.36        47.45 o                         
   9  -7   1         73.26         63.45         8.95 o                         
  -6  -6   1        281.86        291.23        28.13 o                         
  -5  -6   1         72.91         56.92         7.80 o                         
  -4  -6   1         47.15         39.09         4.26 o                         
  -3  -6   1        158.90        136.63         7.91 o                         
  -2  -6   1       5618.23       5542.99        80.26 o                         
  -1  -6   1       1562.09       1562.20        28.25 o                         
   0  -6   1       2730.26       2834.61        56.36 o                         
   1  -6   1       1246.18       1222.84        28.85 o                         
   2  -6   1       2702.61       2642.26        46.58 o                         
   3  -6   1       5641.61       5541.52       106.08 o                         
   4  -6   1       6950.27       7000.42       120.02 o                         
   5  -6   1        212.69        218.22         8.76 o                         
   6  -6   1        287.00        317.20        12.53 o                         
   7  -6   1        440.86        454.60        16.05 o                         
   8  -6   1       2033.31       2010.30        70.82 o                         
   9  -6   1       1644.24       1649.97        41.91 o                         
  -7  -5   1         22.35          8.56         8.39 o                         
  -6  -5   1         93.66         58.51         9.12 o                         
  -5  -5   1         69.75         76.15         5.93 o                         
  -4  -5   1        583.01        584.50        14.30 o                         
  -3  -5   1       4062.55       4113.34        63.08 o                         
  -2  -5   1        155.93        151.54         6.27 o                         
  -1  -5   1       2518.82       2581.45        40.26 o                         
   0  -5   1         56.06         68.01         5.00 o                         
   1  -5   1       1190.96       1167.54        28.65 o                         
   2  -5   1      17080.54      16933.83       250.53 o                         
   3  -5   1        225.10        233.76         8.39 o                         
   4  -5   1       3773.38       3911.13        60.64 o                         
   5  -5   1        800.70        838.65        18.25 o                         
   6  -5   1         45.15         40.10         4.39 o                         
   7  -5   1       5653.19       5721.35       108.80 o                         
   8  -5   1       1378.69       1375.80        36.58 o                         
   9  -5   1        297.38        302.61        13.51 o                         
  10  -5   1         44.85         41.98         7.45 o                         
  -7  -4   1         70.44         82.77        14.99 o                         
  -6  -4   1       1533.67       1561.24        45.43 o                         
  -5  -4   1       2842.57       3047.35        50.53 o                         
  -4  -4   1        983.47        979.49        19.24 o                         
  -3  -4   1       3392.82       3429.05        47.35 o                         
  -2  -4   1       2401.82       2433.74        34.94 o                         
  -1  -4   1       1135.77       1090.67        23.71 o                         
   0  -4   1       3826.05       3531.96        67.75 o                         
   1  -4   1        403.20        342.21        10.33 o                         
   2  -4   1      10332.67      10143.78       179.87 o                         
   3  -4   1       2813.73       2747.63        46.05 o                         
   4  -4   1        808.99        826.00        17.09 o                         
   5  -4   1       2571.87       2626.11        49.37 o                         
   6  -4   1       1864.12       1900.07        33.45 o                         
   7  -4   1       3339.52       3356.51        63.25 o                         
   8  -4   1        261.11        264.20        11.28 o                         
   9  -4   1         70.00         62.77        10.89 o                         
  10  -4   1        382.31        390.70        26.13 o                         
  -8  -3   1         20.82          8.61         7.72 o                         
  -7  -3   1         68.62        111.68        13.75 o                         
  -6  -3   1         10.73          3.57         3.02 o                         
  -5  -3   1        558.33        536.94        15.07 o                         
  -4  -3   1        394.67        408.56         9.66 o                         
  -3  -3   1          0.88          2.36         0.76 o                         
  -2  -3   1       4394.09       4401.47        64.07 o                         
  -1  -3   1       5015.23       4826.41        73.87 o                         
   0  -3   1      12944.46      12386.58       197.36 o                         
   1  -3   1      14507.62      14059.83       222.65 o                         
   2  -3   1        737.85        717.49        17.52 o                         
   3  -3   1        202.58        217.85         5.59 o                         
   4  -3   1       2677.13       2724.52        45.99 o                         
   5  -3   1       4557.32       4577.97        68.42 o                         
   6  -3   1       7489.92       7562.86        97.81 o                         
   7  -3   1          0.25          8.10         1.52 o                         
   8  -3   1        116.80        129.25         9.07 o                         
   9  -3   1        577.59        584.05        58.49 o                         
  10  -3   1         71.90         47.80        19.00 o                         
  -8  -2   1          2.90         -1.48         6.83 o                         
  -7  -2   1       2682.16       2787.88        80.34 o                         
  -6  -2   1        917.23        919.91        24.65 o                         
  -5  -2   1       1059.03       1074.71        24.07 o                         
  -4  -2   1         82.82         94.31         5.00 o                         
  -3  -2   1       1048.50       1113.27        17.84 o                         
  -2  -2   1       8184.58       8159.16       106.68 o                         
  -1  -2   1      12180.16      11256.70       161.75 o                         
   0  -2   1       1609.67       1595.81        34.43 o                         
   1  -2   1       1404.88       1405.30        30.58 o                         
   2  -2   1       1472.83       1488.49        24.33 o                         
   3  -2   1        466.43        440.95         9.94 o                         
   4  -2   1      12693.54      12041.64       154.06 o                         
   5  -2   1       2808.66       2785.32        33.71 o                         
   6  -2   1       1798.80       1779.23        27.48 o                         
   7  -2   1        104.66         96.64         4.41 o                         
   8  -2   1          0.02          4.62         2.55 o                         
   9  -2   1       1996.12       1996.32        81.34 o                         
  -9  -1   1        918.76        931.30        57.60 o                         
  -8  -1   1       1340.98       1388.47        76.30 o                         
  -7  -1   1        135.15        126.96         8.77 o                         
  -6  -1   1       1597.75       1589.45        35.04 o                         
  -5  -1   1         17.76         23.50         3.06 o                         
  -4  -1   1       1714.42       1747.69        31.87 o                         
  -3  -1   1       6130.20       6164.02        87.99 o                         
  -2  -1   1        844.58        826.85        13.17 o                         
  -1  -1   1      10180.62      10055.68       162.47 o                         
   0  -1   1        564.41        585.36        15.00 o                         
   1  -1   1       1279.95       1360.38        25.33 o                         
   3  -1   1      12355.87      12265.66       131.54 o                         
   4  -1   1       2047.42       1973.17        26.06 o                         
   5  -1   1       3570.53       3629.52        49.04 o                         
   6  -1   1         61.49         57.60         4.16 o                         
   7  -1   1       1718.57       1650.60        31.32 o                         
   8  -1   1       2020.91       1993.24        58.11 o                         
   9  -1   1        136.55        165.25        13.39 o                         
  -9   0   1         54.18         64.13        14.25 o                         
  -8   0   1        881.88        866.31        33.35 o                         
  -7   0   1         52.45         38.91         5.49 o                         
  -6   0   1        501.28        544.58        16.78 o                         
  -5   0   1       5053.75       4951.02        95.06 o                         
  -4   0   1       1354.45       1417.93        24.89 o                         
  -3   0   1      11843.68      11609.30       160.34 o                         
  -1   0   1       2556.40       2623.34        36.31 o                         
   1   0   1       4143.93       4155.01        48.62 o                         
   2   0   1       4399.46       4179.02        44.24 o                         
   3   0   1      11678.13      11231.56       146.04 o                         
   4   0   1        704.42        810.67        16.24 o                         
   5   0   1         11.19         11.28         2.33 o                         
   6   0   1       2534.43       2594.65        43.80 o                         
   7   0   1         43.21         38.10         5.29 o                         
   8   0   1       2105.93       2088.52       119.95 o                         
   9   0   1        249.59        236.60        24.35 o                         
  -9   1   1        277.61        283.22        24.94 o                         
  -8   1   1        727.73        705.35        27.70 o                         
  -7   1   1        393.00        406.50        12.87 o                         
  -6   1   1       1900.99       1909.41        33.33 o                         
  -5   1   1       5084.58       5110.72        66.96 o                         
  -4   1   1       9562.85       9703.12       120.31 o                         
  -3   1   1          1.70          8.35         3.26 o                         
  -2   1   1       8373.15       8828.38       116.17 o                         
  -1   1   1        217.85        228.84         6.68 o                         
   0   1   1       4810.14       4760.04        70.14 o                         
   2   1   1      10542.80      10375.59       132.26 o                         
   3   1   1        255.55        199.36         5.02 o                         
   4   1   1        391.90        422.61        11.20 o                         
   5   1   1         15.69         18.89         2.38 o                         
   6   1   1       2829.93       2763.58        49.84 o                         
   7   1   1       1028.31       1014.05        32.72 o                         
   8   1   1        403.82        391.88        33.25 o                         
  -9   2   1        338.86        287.02        25.39 o                         
  -8   2   1          1.97          0.81         3.27 o                         
  -7   2   1        381.98        368.37         9.44 o                         
  -6   2   1       5748.87       5857.50        80.83 o                         
  -5   2   1          9.94         11.67         1.30 o                         
  -4   2   1       4495.93       4691.07        64.27 o                         
  -3   2   1         11.55         10.75         1.40 o                         
  -2   2   1        202.45        225.15         6.12 o                         
   1   2   1       4284.99       4073.30        62.19 o                         
   2   2   1       1825.79       1700.45        24.05 o                         
   3   2   1        268.80        270.28         6.09 o                         
   4   2   1       4282.89       4317.24        57.89 o                         
   5   2   1       4106.99       4146.49        65.11 o                         
   6   2   1        633.13        629.40        18.36 o                         
   7   2   1       1357.07       1386.30        46.62 o                         
   8   2   1          0.22          6.53         6.53 o                         
 -10   3   1         93.30         70.66        23.46 o                         
  -9   3   1          4.32          0.31         8.76 o                         
  -8   3   1       2647.59       2690.26        56.13 o                         
  -7   3   1        437.05        426.29        10.34 o                         
  -6   3   1       5608.59       5588.43        82.97 o                         
  -5   3   1       3897.58       3952.83        56.41 o                         
  -4   3   1          0.03          3.16         1.88 o                         
  -3   3   1       5251.11       5318.00        82.05 o                         
  -2   3   1       2638.14       2575.57        44.78 o                         
  -1   3   1       9573.68       9439.64       139.63 o                         
   0   3   1       4447.77       4217.46        65.78 o                         
   1   3   1         32.97         27.44         2.01 o                         
   2   3   1       1323.76       1386.80        21.78 o                         
   3   3   1       9088.91       9174.15       101.51 o                         
   4   3   1         11.07         10.78         1.53 o                         
   5   3   1       4065.40       4066.82        69.99 o                         
   6   3   1       1342.76       1356.56        39.38 o                         
   7   3   1          5.59          4.71         7.20 o                         
   8   3   1        308.86        234.82        31.77 o                         
 -10   4   1        286.01        292.71        14.87 o                         
  -9   4   1        567.36        598.45        21.62 o                         
  -8   4   1       1394.86       1428.85        30.70 o                         
  -7   4   1       3906.99       4027.77        71.84 o                         
  -6   4   1         76.86         84.82         4.61 o                         
  -5   4   1          1.12          4.49         1.81 o                         
  -4   4   1       1197.56       1232.85        26.73 o                         
  -3   4   1       3041.48       3089.79        51.59 o                         
  -2   4   1      20215.48      20321.98       297.80 o                         
  -1   4   1       6699.86       6841.82        97.48 o                         
   0   4   1       1105.80       1106.73        22.04 o                         
   1   4   1        345.95        367.98         8.94 o                         
   2   4   1         21.06         20.65         2.86 o                         
   3   4   1       3118.29       3084.58        46.16 o                         
   4   4   1       1393.85       1381.81        22.55 o                         
   5   4   1         29.84         43.15         3.78 o                         
   6   4   1         50.15         38.89         8.57 o                         
   7   4   1        337.06        312.63        27.37 o                         
 -10   5   1          1.31          1.70         4.44 o                         
  -9   5   1       1677.48       1695.64        40.20 o                         
  -8   5   1        177.98        177.57         8.49 o                         
  -7   5   1        666.30        684.40        20.18 o                         
  -6   5   1        625.37        638.90        18.90 o                         
  -5   5   1        310.48        317.39        10.70 o                         
  -4   5   1      12121.39      11884.29       179.86 o                         
  -3   5   1       5709.12       5814.27        91.42 o                         
  -2   5   1       3352.62       3251.24        54.23 o                         
  -1   5   1       1527.81       1556.04        29.17 o                         
   0   5   1        250.70        262.00         9.26 o                         
   1   5   1       6184.40       6203.14        92.26 o                         
   2   5   1       4704.86       4637.42        73.67 o                         
   3   5   1        756.58        767.45        17.66 o                         
   4   5   1       1957.72       2034.56        37.14 o                         
   5   5   1         27.11         14.87         3.01 o                         
   6   5   1         11.82          7.47         5.64 o                         
   7   5   1        248.68        228.91        30.01 o                         
  -9   6   1       1202.95       1244.19        29.26 o                         
  -8   6   1        114.78        119.88         7.69 o                         
  -7   6   1        267.06        269.72        10.41 o                         
  -6   6   1       2008.98       2029.03        44.27 o                         
  -5   6   1       1986.56       2013.44        39.02 o                         
  -4   6   1       3188.29       3264.01        52.67 o                         
  -3   6   1        969.36        928.36        20.80 o                         
  -2   6   1         17.15         11.64         1.88 o                         
  -1   6   1       4569.18       4626.68        83.14 o                         
   0   6   1       3106.53       3090.04        54.43 o                         
   1   6   1          0.44          3.76         1.44 o                         
   2   6   1       2030.61       2037.08        40.90 o                         
   3   6   1        952.57        914.24        23.82 o                         
   4   6   1        137.88        145.57         8.81 o                         
   5   6   1        180.78        182.36        10.85 o                         
   6   6   1         58.89         19.50        10.13 o                         
  -9   7   1         20.90          9.45         3.68 o                         
  -8   7   1          6.92          3.34         2.81 o                         
  -7   7   1        765.82        752.89        24.13 o                         
  -6   7   1        307.32        304.04        11.64 o                         
  -5   7   1       5773.64       5908.65        90.85 o                         
  -4   7   1         32.72         28.68         3.53 o                         
  -3   7   1        375.34        375.41        12.24 o                         
  -2   7   1       2091.68       2056.29        39.09 o                         
  -1   7   1         38.30         25.46         4.51 o                         
   0   7   1       6277.40       6300.95        96.56 o                         
   1   7   1        602.33        595.47        19.59 o                         
   2   7   1          8.47          8.56         2.81 o                         
   3   7   1        362.85        354.92        14.35 o                         
   4   7   1          2.52         -2.57         2.57 o                         
   5   7   1        504.02        552.36        24.12 o                         
  -9   8   1        140.97         66.05        30.06 o                         
  -8   8   1          0.15         -0.55         3.75 o                         
  -7   8   1       4137.03       4265.63        79.98 o                         
  -6   8   1       1007.28       1046.42        26.72 o                         
  -5   8   1       1635.83       1653.30        42.46 o                         
  -4   8   1        141.96        145.00         7.45 o                         
  -3   8   1        116.40        116.74         6.65 o                         
  -2   8   1       3256.21       3286.72        65.72 o                         
  -1   8   1       1293.88       1280.58        33.40 o                         
   0   8   1        633.58        667.06        23.68 o                         
   1   8   1         20.92         17.86         3.59 o                         
   2   8   1        540.54        539.46        21.87 o                         
   3   8   1         33.28         39.56         6.55 o                         
   4   8   1        720.85        730.91        24.89 o                         
  -8   9   1       1205.41       1176.30        57.41 o                         
  -7   9   1         37.07         36.33         4.83 o                         
  -6   9   1        528.20        540.18        17.97 o                         
  -5   9   1          0.06         -1.55         2.11 o                         
  -4   9   1       1113.88       1100.06        25.03 o                         
  -3   9   1       2975.07       2962.06        61.90 o                         
  -2   9   1        137.58        140.80        10.76 o                         
  -1   9   1       1950.78       1960.48        50.13 o                         
   0   9   1         93.06        108.27         9.06 o                         
   1   9   1        108.44        103.36         9.60 o                         
   2   9   1        651.45        630.17        25.36 o                         
   3   9   1         33.40         65.68        11.92 o                         
  -7  10   1         10.77          1.43         3.35 o                         
  -6  10   1        102.19        103.28        10.33 o                         
  -5  10   1       1654.45       1636.45        35.84 o                         
  -4  10   1        173.73        177.12        14.89 o                         
  -3  10   1       2131.70       2193.92        63.26 o                         
  -2  10   1        602.45        652.47        26.95 o                         
  -1  10   1         16.24         12.27         3.87 o                         
   0  10   1        517.43        479.90        20.89 o                         
   1  10   1        125.64         98.56        17.64 o                         
  -5  11   1        631.29        676.22        30.71 o                         
  -4  11   1        649.67        674.69        26.83 o                         
  -3  11   1        196.34        190.64        23.14 o                         
  -2  11   1        171.97        195.95        16.24 o                         
  -1  11   1        524.13        515.60        28.31 o                         
   0 -11   2       1635.56       1687.13       111.34 o                         
   1 -11   2        426.78        475.81        27.10 o                         
   2 -11   2        333.31        355.43        24.03 o                         
   3 -11   2          0.79          4.39         4.64 o                         
   4 -11   2         74.27         65.05        12.04 o                         
   5 -11   2       2296.29       2312.73        51.32 o                         
   6 -11   2        492.96        490.77        25.47 o                         
  -2 -10   2        117.75         91.61        21.38 o                         
  -1 -10   2        232.54        251.03        19.27 o                         
   0 -10   2          3.49          6.80         4.23 o                         
   1 -10   2         38.16         26.84         5.01 o                         
   2 -10   2          1.51          5.24         3.75 o                         
   3 -10   2       1099.16       1091.96        36.71 o                         
   4 -10   2       1639.89       1803.82        45.48 o                         
   5 -10   2        341.22        342.53        13.35 o                         
   6 -10   2        937.55        998.39        27.44 o                         
   7 -10   2          5.66         -0.57         4.51 o                         
  -3  -9   2        177.88        214.84        13.02 o                         
  -2  -9   2        773.69        752.78        25.16 o                         
  -1  -9   2        890.49        914.23        28.21 o                         
   0  -9   2          0.29         -2.45         2.45 o                         
   1  -9   2         11.72         11.05         3.90 o                         
   2  -9   2       1467.11       1484.23        34.33 o                         
   3  -9   2         16.89          3.05         2.90 o                         
   4  -9   2       3285.37       3254.16        66.71 o                         
   5  -9   2        296.91        290.49        12.27 o                         
   6  -9   2         17.79         17.83         2.72 o                         
   7  -9   2       1473.77       1476.87        51.91 o                         
   8  -9   2          6.98          6.89         6.34 o                         
  -4  -8   2        626.89        576.45        23.10 o                         
  -3  -8   2       2447.35       2494.02        53.68 o                         
  -2  -8   2         82.43        102.00         8.63 o                         
  -1  -8   2         36.78         22.15         4.09 o                         
   0  -8   2        236.98        261.17        12.01 o                         
   1  -8   2        108.82         98.03         7.21 o                         
   2  -8   2       3807.75       3920.96        76.20 o                         
   3  -8   2        479.49        493.29        17.88 o                         
   4  -8   2        431.54        424.20        16.88 o                         
   5  -8   2          1.65          2.35         2.17 o                         
   6  -8   2        649.87        653.47        22.85 o                         
   7  -8   2        752.50        748.82        36.34 o                         
   8  -8   2       2011.32       1973.27        59.60 o                         
   9  -8   2          3.47          5.49         8.91 o                         
  -5  -7   2       1276.91       1300.81        37.19 o                         
  -4  -7   2        454.83        502.17        16.98 o                         
  -3  -7   2          7.37         10.44         4.13 o                         
  -2  -7   2          9.94          5.43         2.61 o                         
  -1  -7   2        249.18        270.34        11.69 o                         
   0  -7   2       6548.41       6636.17       107.76 o                         
   1  -7   2       4977.46       4912.44        89.81 o                         
   2  -7   2        820.59        829.61        23.33 o                         
   3  -7   2       3687.92       3815.34        65.60 o                         
   4  -7   2          0.12         -1.32         1.32 o                         
   5  -7   2        629.26        667.53        19.63 o                         
   6  -7   2       3172.39       3198.16        66.24 o                         
   7  -7   2         75.88         71.10         8.98 o                         
   8  -7   2        772.30        786.22        44.04 o                         
   9  -7   2         78.71        100.87        11.15 o                         
  -6  -6   2         50.08         50.28        12.27 o                         
  -5  -6   2        693.29        635.66        20.92 o                         
  -4  -6   2       1181.83       1129.95        25.83 o                         
  -3  -6   2          4.89          1.56         1.86 o                         
  -2  -6   2        593.05        628.31        15.29 o                         
  -1  -6   2       3959.13       3992.93        63.66 o                         
   0  -6   2         21.95         18.88         2.73 o                         
   1  -6   2       3911.02       3858.74        87.24 o                         
   2  -6   2        864.94        804.57        27.04 o                         
   3  -6   2        739.09        713.65        17.43 o                         
   4  -6   2       5682.32       5699.44        92.02 o                         
   5  -6   2          6.65          6.94         1.17 o                         
   6  -6   2       4908.00       4959.05        91.25 o                         
   7  -6   2       1491.93       1449.71        44.09 o                         
   8  -6   2        192.26        181.21        13.37 o                         
   9  -6   2        167.93        190.37        14.04 o                         
  -7  -5   2        840.55        775.66        41.61 o                         
  -6  -5   2       1786.29       1779.26        50.45 o                         
  -5  -5   2        170.32        172.30         7.79 o                         
  -4  -5   2        131.24        133.63         6.14 o                         
  -3  -5   2       1720.33       1756.45        30.78 o                         
  -2  -5   2       1098.12       1111.70        19.25 o                         
  -1  -5   2       6294.79       6084.65        96.04 o                         
   0  -5   2       3506.62       3575.03        65.83 o                         
   1  -5   2          3.39          3.17         1.13 o                         
   2  -5   2        518.14        456.87        11.87 o                         
   3  -5   2        599.38        592.34        16.54 o                         
   4  -5   2       3023.62       3011.13        55.17 o                         
   5  -5   2       8421.62       8726.35       126.37 o                         
   6  -5   2        123.46        122.46         6.09 o                         
   7  -5   2         18.63         21.48         3.60 o                         
   8  -5   2        309.86        319.49        13.99 o                         
   9  -5   2        537.66        539.95        28.35 o                         
  10  -5   2       1382.98       1489.01        50.05 o                         
  -7  -4   2        543.72        567.23        33.52 o                         
  -6  -4   2        861.26        796.15        26.00 o                         
  -5  -4   2          6.49          5.25         2.66 o                         
  -4  -4   2        447.47        440.82        11.62 o                         
  -3  -4   2       9700.33       9684.85       122.57 o                         
  -2  -4   2       3930.57       3746.55        56.51 o                         
  -1  -4   2       4446.65       4448.69        82.58 o                         
   0  -4   2         97.99         83.25         4.73 o                         
   1  -4   2        144.11        132.47         5.57 o                         
   2  -4   2       3234.24       3322.84        63.91 o                         
   3  -4   2       9987.40       9888.02       161.46 o                         
   4  -4   2         10.08          7.27         1.08 o                         
   5  -4   2       1550.28       1629.86        31.75 o                         
   6  -4   2        456.22        490.62        14.41 o                         
   7  -4   2        173.09        173.56        10.08 o                         
   8  -4   2       3959.13       3943.19        86.41 o                         
   9  -4   2        505.08        520.29        20.68 o                         
  10  -4   2        139.91        121.90        10.43 o                         
  -8  -3   2        236.77        278.47        33.55 o                         
  -7  -3   2        101.99         83.50        28.06 o                         
  -6  -3   2         65.36         65.92         7.54 o                         
  -5  -3   2       1262.33       1249.62        26.36 o                         
  -4  -3   2       8065.35       8049.44       108.85 o                         
  -3  -3   2        761.53        748.51        15.70 o                         
  -2  -3   2       8101.07       8315.51       109.97 o                         
  -1  -3   2       1174.32       1215.50        21.89 o                         
   0  -3   2       3840.84       3718.15        68.93 o                         
   1  -3   2      12517.39      12142.93       212.03 o                         
   2  -3   2        130.62        150.96         5.96 o                         
   3  -3   2      10009.58       9803.34       175.63 o                         
   4  -3   2       2155.18       2199.62        37.85 o                         
   5  -3   2         94.98        101.62         5.49 o                         
   6  -3   2        409.28        396.23        11.12 o                         
   7  -3   2       2276.03       2346.62        41.71 o                         
   8  -3   2        218.28        231.75        15.34 o                         
   9  -3   2        731.47        831.24        67.99 o                         
  10  -3   2         57.75         43.64        18.70 o                         
  -7  -2   2        313.58        320.91        19.27 o                         
  -6  -2   2       2370.35       2370.73        49.60 o                         
  -5  -2   2        124.13        126.75         6.89 o                         
  -4  -2   2       7893.81       7432.20       107.74 o                         
  -3  -2   2        916.89        870.44        17.55 o                         
  -2  -2   2        415.29        390.02         7.42 o                         
  -1  -2   2       6003.08       6015.11        84.10 o                         
   0  -2   2       2501.34       2410.27        70.59 o                         
   2  -2   2      13192.67      12833.51       207.91 o                         
   3  -2   2        260.77        262.18         5.83 o                         
   4  -2   2          1.71          6.80         0.91 o                         
   5  -2   2       1317.85       1343.01        20.84 o                         
   6  -2   2       2198.67       2064.56        31.69 o                         
   7  -2   2       4536.75       4450.06        64.32 o                         
   8  -2   2         63.66         60.10         7.24 o                         
   9  -2   2        164.38        128.65        11.45 o                         
  -9  -1   2        142.51        146.08        19.89 o                         
  -8  -1   2          1.03          3.86         4.75 o                         
  -7  -1   2          1.50          2.21         2.24 o                         
  -6  -1   2       3947.91       3996.35        73.65 o                         
  -5  -1   2       1345.17       1402.23        30.53 o                         
  -4  -1   2       2155.27       2161.84        38.20 o                         
  -3  -1   2        147.38        186.73         5.89 o                         
  -2  -1   2       4681.33       4676.18        55.91 o                         
  -1  -1   2      13347.57      13310.09       283.88 o                         
   1  -1   2          2.17          4.65         0.92 o                         
   2  -1   2         15.29         17.33         1.50 o                         
   3  -1   2       1048.79       1099.69        14.80 o                         
   4  -1   2       3814.34       3831.73        46.16 o                         
   5  -1   2       8324.93       8093.13       102.94 o                         
   6  -1   2        987.90        973.59        17.18 o                         
   7  -1   2         87.30        100.48         7.06 o                         
   8  -1   2        224.02        253.11        13.19 o                         
   9  -1   2         19.69         13.19         7.13 o                         
  -9   0   2        174.96        144.30        19.00 o                         
  -8   0   2        934.22        966.24        41.43 o                         
  -7   0   2       4410.84       4231.76        77.92 o                         
  -6   0   2        830.41        877.35        21.03 o                         
  -5   0   2       5951.49       5869.39        86.61 o                         
  -4   0   2        820.34        880.76        18.30 o                         
  -3   0   2       5191.60       5217.56        66.27 o                         
  -2   0   2      12539.28      12121.28       190.77 o                         
  -1   0   2          1.51          5.24         1.31 o                         
   0   0   2       1519.71       1363.84        23.17 o                         
   1   0   2        124.25        109.18         2.89 o                         
   2   0   2        259.28        296.04         5.40 o                         
   3   0   2       6575.76       6518.41        69.15 o                         
   4   0   2       2613.99       2584.70        34.69 o                         
   5   0   2        298.47        258.69         7.46 o                         
   6   0   2       1997.93       1946.70        34.81 o                         
   7   0   2        136.71        124.24         8.34 o                         
   8   0   2        773.46        703.19        27.70 o                         
   9   0   2        759.10        713.99        46.32 o                         
  -8   1   2        594.11        571.35        20.62 o                         
  -7   1   2       3414.81       3501.49        58.03 o                         
  -6   1   2        712.44        709.92        16.33 o                         
  -5   1   2         73.04         82.10         3.62 o                         
  -4   1   2      13364.54      14065.66       165.40 o                         
  -3   1   2       2154.99       2181.24        29.43 o                         
  -1   1   2       7663.77       7431.48       101.93 o                         
   0   1   2       9591.30       9608.25       304.15 o                         
   1   1   2       8494.00       8411.59       109.16 o                         
   2   1   2       2411.14       2490.72        30.25 o                         
   3   1   2       3005.22       2857.16        33.58 o                         
   4   1   2       3620.17       3538.48        53.96 o                         
   5   1   2         19.11         12.27         2.03 o                         
   6   1   2        381.15        368.56        13.26 o                         
   7   1   2        865.30        851.43        25.41 o                         
   8   1   2          0.88          2.67         4.45 o                         
   9   1   2        468.68        453.02        37.11 o                         
  -9   2   2        591.76        617.52        55.97 o                         
  -8   2   2        884.64        863.10        32.88 o                         
  -7   2   2        427.13        427.17        10.19 o                         
  -6   2   2          9.38         14.01         1.49 o                         
  -5   2   2       4042.10       4074.43        51.07 o                         
  -4   2   2        673.56        582.49        14.50 o                         
  -2   2   2        585.23        653.81        14.72 o                         
  -1   2   2       2795.47       3065.72        41.59 o                         
   0   2   2      11465.37      11646.93       159.73 o                         
   1   2   2       9598.15       9303.43       121.47 o                         
   2   2   2      28317.80      28396.56       444.97 o                         
   3   2   2         12.09         20.18         2.29 o                         
   4   2   2        672.67        697.48        13.51 o                         
   5   2   2         25.33         27.61         5.05 o                         
   6   2   2        162.10        166.39         8.01 o                         
   7   2   2        544.81        561.35        35.33 o                         
   8   2   2        554.39        597.31        46.61 o                         
 -10   3   2        926.89        887.95        76.60 o                         
  -9   3   2         10.13          7.15        20.34 o                         
  -8   3   2        991.84       1043.44        27.55 o                         
  -7   3   2         56.02         52.25         3.86 o                         
  -6   3   2        119.73        125.25         5.15 o                         
  -5   3   2      12658.11      12757.00       168.18 o                         
  -4   3   2        285.69        290.58         7.64 o                         
  -3   3   2       5934.07       5957.39        85.26 o                         
  -2   3   2         34.85         35.67         2.10 o                         
  -1   3   2        486.83        538.49        12.30 o                         
   0   3   2      16130.64      15890.81       218.22 o                         
   1   3   2       9051.50       9045.97       135.25 o                         
   2   3   2       1357.75       1237.89        22.03 o                         
   3   3   2        161.00        139.55         4.77 o                         
   4   3   2        166.56        160.04         5.94 o                         
   5   3   2       3029.04       3104.03        49.54 o                         
   6   3   2       1134.03       1158.75        35.83 o                         
   7   3   2        459.29        484.90        25.19 o                         
   8   3   2        179.07        242.24        31.47 o                         
 -10   4   2        338.68        381.19        48.69 o                         
  -9   4   2        400.55        418.01        15.25 o                         
  -8   4   2         28.08         27.77         4.03 o                         
  -7   4   2       1638.91       1633.41        33.83 o                         
  -6   4   2        731.19        716.93        15.95 o                         
  -5   4   2       5495.01       5558.73        82.36 o                         
  -4   4   2       4451.56       4418.74        94.88 o                         
  -3   4   2       1298.71       1345.67        23.84 o                         
  -2   4   2       5122.34       5278.98        88.36 o                         
  -1   4   2      20895.67      21304.49       336.84 o                         
   0   4   2       3912.80       3840.88        68.72 o                         
   1   4   2       5529.83       5538.00        76.64 o                         
   2   4   2         83.73         85.46         4.19 o                         
   3   4   2       1723.45       1696.70        26.70 o                         
   4   4   2       4805.85       4785.43        71.83 o                         
   5   4   2        504.36        546.11        18.06 o                         
   6   4   2       1103.12       1191.73        44.19 o                         
   7   4   2        276.15        263.56        25.96 o                         
 -10   5   2         19.25         17.91         5.41 o                         
  -9   5   2        115.77        111.15         7.35 o                         
  -8   5   2        816.03        822.15        21.11 o                         
  -7   5   2        809.64        839.73        20.18 o                         
  -6   5   2       7904.55       8007.79       124.85 o                         
  -5   5   2        932.78        994.64        23.67 o                         
  -4   5   2          1.77          2.23         1.14 o                         
  -3   5   2       1663.06       1682.49        29.47 o                         
  -2   5   2       5525.23       5658.99        89.38 o                         
  -1   5   2      16650.16      16645.03       231.32 o                         
   0   5   2        218.89        213.79         8.27 o                         
   1   5   2       2307.09       2288.18        39.26 o                         
   2   5   2       1696.54       1675.51        29.36 o                         
   3   5   2        362.66        334.67        10.79 o                         
   4   5   2       2304.52       2311.44        51.56 o                         
   5   5   2        354.43        355.76        14.41 o                         
   6   5   2         18.96         39.16         8.67 o                         
  -9   6   2         59.52         66.30         5.98 o                         
  -8   6   2       1551.82       1514.89        33.39 o                         
  -7   6   2        674.24        668.01        18.49 o                         
  -6   6   2       1308.44       1313.66        27.46 o                         
  -5   6   2          6.39          9.49         1.77 o                         
  -4   6   2        238.75        256.37         8.42 o                         
  -3   6   2       9768.82       9700.32       153.53 o                         
  -2   6   2      10242.04      10251.70       157.24 o                         
  -1   6   2       1189.52       1128.69        22.00 o                         
   0   6   2        129.99        122.15         6.92 o                         
   1   6   2          3.90          2.31         1.61 o                         
   2   6   2       6553.92       6533.13       129.27 o                         
   3   6   2       1953.58       1943.34        42.08 o                         
   4   6   2        995.94       1070.77        36.69 o                         
   5   6   2        380.65        435.17        17.41 o                         
   6   6   2        123.26         89.15        10.09 o                         
  -9   7   2         39.78         26.64         5.84 o                         
  -8   7   2        355.30        373.68        18.54 o                         
  -7   7   2        371.54        406.02        16.79 o                         
  -6   7   2         27.63         17.33         2.91 o                         
  -5   7   2        810.87        807.11        18.42 o                         
  -4   7   2       4801.04       4892.00        76.82 o                         
  -3   7   2        427.94        412.04        12.91 o                         
  -2   7   2       8835.32       8838.72       138.26 o                         
  -1   7   2          6.35          3.61         2.46 o                         
   0   7   2        110.73        116.64         7.18 o                         
   1   7   2       5380.24       5390.74       104.02 o                         
   2   7   2         16.39         18.29         4.47 o                         
   3   7   2       3502.08       3565.86        69.65 o                         
   4   7   2          1.24         -0.63         2.73 o                         
   5   7   2         15.50         11.49         5.06 o                         
  -9   8   2        745.43        809.82        57.15 o                         
  -8   8   2         21.73         19.16         4.56 o                         
  -7   8   2          0.32          1.59         3.18 o                         
  -6   8   2         53.40         64.25         5.52 o                         
  -5   8   2        329.08        334.93        11.14 o                         
  -4   8   2       2176.95       2189.35        40.30 o                         
  -3   8   2        232.72        226.55         9.64 o                         
  -2   8   2          5.89          3.79         2.11 o                         
  -1   8   2        997.99        962.11        27.39 o                         
   0   8   2        935.70        933.43        27.00 o                         
   1   8   2       2378.52       2419.55        52.72 o                         
   2   8   2       1640.92       1672.28        45.06 o                         
   3   8   2         34.22         19.36         3.99 o                         
   4   8   2        197.04        182.76        14.17 o                         
  -8   9   2         62.19         57.22         8.85 o                         
  -7   9   2        193.00        209.98        13.24 o                         
  -6   9   2       2409.54       2394.23        49.78 o                         
  -5   9   2        999.96       1035.23        24.85 o                         
  -4   9   2        279.69        274.82        12.58 o                         
  -3   9   2        694.83        712.16        22.98 o                         
  -2   9   2         11.44          8.46         3.46 o                         
  -1   9   2       1057.09       1124.45        34.19 o                         
   0   9   2       1311.70       1329.22        35.55 o                         
   1   9   2        297.80        316.54        15.36 o                         
   2   9   2        244.51        274.77        17.43 o                         
   3   9   2        251.07        238.27        26.92 o                         
  -7  10   2        891.02        835.46        53.82 o                         
  -6  10   2         86.12         86.04         9.36 o                         
  -5  10   2        707.42        730.48        23.86 o                         
  -4  10   2         38.31         24.91         3.88 o                         
  -3  10   2        331.40        323.99        16.64 o                         
  -2  10   2       1382.28       1350.34        40.00 o                         
  -1  10   2          0.01          0.44         3.73 o                         
   0  10   2       1087.12       1136.45        38.56 o                         
   1  10   2         49.55         46.02         8.47 o                         
  -5  11   2         26.35         24.13         6.45 o                         
  -4  11   2        664.73        660.24        24.48 o                         
  -3  11   2         77.96         52.95        12.46 o                         
  -2  11   2       1040.75       1070.99        36.24 o                         
   0 -11   3        399.57        447.18        35.54 o                         
   1 -11   3          2.64          6.99         6.99 o                         
   2 -11   3       1187.03       1146.82        45.13 o                         
   3 -11   3        596.50        621.18        28.27 o                         
   4 -11   3         30.11         14.38         5.12 o                         
   5 -11   3         35.62         31.25        10.46 o                         
   6 -11   3        170.47        170.30        15.77 o                         
  -2 -10   3        139.30        158.45        19.56 o                         
  -1 -10   3        664.29        734.00        32.61 o                         
   0 -10   3        905.96        916.91        32.26 o                         
   1 -10   3       2328.91       2405.89        78.81 o                         
   2 -10   3        101.98        117.37        10.19 o                         
   3 -10   3        105.12        100.71         9.04 o                         
   4 -10   3         14.46          8.86         3.29 o                         
   5 -10   3        280.52        281.63        12.45 o                         
   6 -10   3       1718.77       1761.83        38.64 o                         
   7 -10   3        484.99        492.09        22.92 o                         
  -3  -9   3        192.21        208.62        13.13 o                         
  -2  -9   3        147.72        163.04        15.58 o                         
  -1  -9   3       2593.30       2674.20        58.73 o                         
   0  -9   3        537.93        561.86        21.21 o                         
   1  -9   3        932.03        955.98        32.98 o                         
   2  -9   3          2.02         -0.38         2.62 o                         
   3  -9   3        148.90        142.50         8.74 o                         
   4  -9   3       3397.49       3532.72        64.64 o                         
   5  -9   3       1670.89       1697.64        39.17 o                         
   6  -9   3        330.06        315.84        12.50 o                         
   7  -9   3       1236.47       1209.06        46.05 o                         
   8  -9   3          2.00          6.77         6.67 o                         
  -4  -8   3          8.48          6.65         3.72 o                         
  -3  -8   3        506.34        547.43        19.45 o                         
  -2  -8   3        497.38        522.15        19.10 o                         
  -1  -8   3       2258.31       2218.84        49.43 o                         
   0  -8   3        697.47        719.44        21.31 o                         
   1  -8   3        747.21        723.28        20.64 o                         
   2  -8   3       1257.37       1179.43        27.97 o                         
   3  -8   3       2245.28       2274.37        44.61 o                         
   4  -8   3        433.02        440.51        14.07 o                         
   5  -8   3       1737.97       1799.83        36.34 o                         
   6  -8   3        674.00        676.15        30.54 o                         
   7  -8   3        804.69        827.68        33.60 o                         
   8  -8   3        202.07        205.72        35.34 o                         
   9  -8   3          1.68         -0.37         6.04 o                         
  -5  -7   3          0.70          1.32         4.68 o                         
  -4  -7   3        842.01        906.52        25.21 o                         
  -3  -7   3        305.60        271.76        12.41 o                         
  -2  -7   3       6741.44       6754.94       111.71 o                         
  -1  -7   3        308.02        316.24        12.32 o                         
   0  -7   3        551.50        556.92        16.80 o                         
   1  -7   3        352.61        342.89        14.39 o                         
   2  -7   3        137.63        142.76         8.72 o                         
   3  -7   3       7481.06       7602.26       129.11 o                         
   4  -7   3        251.67        237.07        10.92 o                         
   5  -7   3        322.00        340.93        10.51 o                         
   6  -7   3        685.00        678.45        22.63 o                         
   7  -7   3        134.43        157.34        13.30 o                         
   8  -7   3       1079.50       1138.35        46.73 o                         
   9  -7   3        901.37        830.20        42.17 o                         
  -6  -6   3        149.13        143.13        12.50 o                         
  -5  -6   3         71.08         90.37         7.29 o                         
  -4  -6   3       5173.89       5236.41        98.78 o                         
  -3  -6   3       1637.38       1684.59        33.02 o                         
  -2  -6   3       1578.63       1562.28        30.42 o                         
  -1  -6   3         60.89         59.73         6.93 o                         
   0  -6   3        327.60        318.30        12.05 o                         
   1  -6   3      14782.58      14359.97       288.49 o                         
   2  -6   3       4830.41       4599.04        84.17 o                         
   3  -6   3       3504.83       3601.39        97.32 o                         
   4  -6   3       1138.40       1169.33        28.54 o                         
   5  -6   3         40.41         40.43         3.17 o                         
   6  -6   3       1864.41       1937.36        43.26 o                         
   7  -6   3       1249.76       1238.89        55.63 o                         
   8  -6   3        153.07        133.04        10.72 o                         
   9  -6   3        106.68         94.82        13.04 o                         
  -7  -5   3         72.11         42.06        11.07 o                         
  -6  -5   3        280.05        284.07        19.60 o                         
  -5  -5   3        935.53       1000.81        24.11 o                         
  -4  -5   3        688.32        681.35        15.42 o                         
  -3  -5   3       1381.11       1376.95        24.15 o                         
  -2  -5   3        540.12        537.03        12.13 o                         
  -1  -5   3       3382.25       3395.80        62.73 o                         
   0  -5   3      14165.81      13722.72       222.21 o                         
   1  -5   3        792.48        849.85        18.50 o                         
   2  -5   3       9288.67       8992.35       149.45 o                         
   3  -5   3        356.67        382.57        12.61 o                         
   4  -5   3        655.62        700.05        19.55 o                         
   5  -5   3       6812.05       6972.55       120.16 o                         
   6  -5   3        212.65        208.80        10.62 o                         
   7  -5   3       2780.10       2815.47        57.98 o                         
   8  -5   3        129.96        136.34         9.72 o                         
   9  -5   3          0.64         -3.90         3.90 o                         
  -7  -4   3         58.30         82.34        43.79 o                         
  -6  -4   3          2.82         -0.26         2.34 o                         
  -5  -4   3       6396.75       6337.98       113.86 o                         
  -4  -4   3       2334.92       2311.23        39.21 o                         
  -3  -4   3       2342.40       2393.23        38.46 o                         
  -2  -4   3       2844.20       2877.01        42.23 o                         
  -1  -4   3        909.37        907.34        23.80 o                         
   0  -4   3      20629.15      20459.38       324.25 o                         
   1  -4   3       2616.60       2500.54        49.27 o                         
   2  -4   3       3802.17       4074.53        70.38 o                         
   3  -4   3       9187.74       8999.64       146.97 o                         
   4  -4   3       1263.69       1301.53        30.36 o                         
   5  -4   3      10124.13      10380.93       159.05 o                         
   6  -4   3       5755.08       5903.31        90.56 o                         
   7  -4   3          6.69          4.96         2.24 o                         
   8  -4   3         19.50         18.33         3.30 o                         
   9  -4   3         42.37         42.14         7.63 o                         
  10  -4   3        504.62        500.97        24.90 o                         
  -8  -3   3        344.68        268.37        32.36 o                         
  -7  -3   3       2243.45       2325.39        87.74 o                         
  -6  -3   3        657.15        662.63        23.44 o                         
  -5  -3   3        698.96        670.30        17.20 o                         
  -4  -3   3         19.96         18.73         2.32 o                         
  -3  -3   3          2.51          4.54         1.07 o                         
  -2  -3   3       7506.89       7465.00       100.03 o                         
  -1  -3   3      20646.49      19855.69       439.46 o                         
   0  -3   3       2163.44       2186.21        43.06 o                         
   1  -3   3       3479.09       3607.58        61.29 o                         
   2  -3   3       1241.54       1289.31        24.58 o                         
   3  -3   3       4487.68       4659.98        94.03 o                         
   4  -3   3       9191.97       8882.70       125.91 o                         
   5  -3   3        134.08        133.87         5.13 o                         
   6  -3   3         80.71         94.74         5.22 o                         
   7  -3   3       1028.52       1009.95        24.35 o                         
   8  -3   3        280.25        288.69        14.10 o                         
   9  -3   3       1731.87       1734.44        50.54 o                         
  -7  -2   3          2.54         18.08         4.74 o                         
  -6  -2   3        319.74        322.16        12.30 o                         
  -5  -2   3       1280.75       1275.59        27.24 o                         
  -4  -2   3       4104.09       4042.20        73.06 o                         
  -3  -2   3      12698.54      12634.43       184.90 o                         
  -2  -2   3        224.99        248.40         5.74 o                         
  -1  -2   3      24127.08      24757.17       548.03 o                         
   0  -2   3       2347.50       2418.04        41.45 o                         
   1  -2   3         87.68         93.75         3.38 o                         
   2  -2   3      19165.52      18322.01       407.36 o                         
   3  -2   3       1498.67       1502.05        21.56 o                         
   4  -2   3      19438.76      18900.88       220.28 o                         
   5  -2   3        109.70        105.02         4.06 o                         
   6  -2   3         20.10         26.27         2.18 o                         
   7  -2   3       2941.35       2964.84        47.99 o                         
   8  -2   3        185.21        204.30         9.61 o                         
   9  -2   3        449.51        388.94        29.32 o                         
  -9  -1   3        672.79        607.41        44.54 o                         
  -8  -1   3       1002.61       1031.95        62.65 o                         
  -7  -1   3         14.12         10.94         3.32 o                         
  -6  -1   3        252.11        251.06        10.97 o                         
  -5  -1   3       1208.69       1212.56        25.40 o                         
  -4  -1   3        508.89        486.96        12.88 o                         
  -3  -1   3       9385.27       9524.07       132.97 o                         
  -2  -1   3       5004.92       5105.61        73.34 o                         
  -1  -1   3        217.26        191.59         4.43 o                         
   0  -1   3       9282.26       9000.85       131.20 o                         
   1  -1   3       6847.45       6703.17       106.81 o                         
   3  -1   3      13257.25      12765.90       149.40 o                         
   4  -1   3         97.49         96.55         3.23 o                         
   5  -1   3        137.63        153.78         4.39 o                         
   6  -1   3       1836.03       1769.76        27.76 o                         
   7  -1   3       1238.76       1276.44        26.39 o                         
   8  -1   3       1360.82       1368.86        38.78 o                         
   9  -1   3         43.63         34.04        13.95 o                         
  -9   0   3         54.24         35.63         9.80 o                         
  -8   0   3        172.00        165.93        15.22 o                         
  -7   0   3         33.51         35.58         4.25 o                         
  -6   0   3         46.06         53.29         4.95 o                         
  -5   0   3       7468.08       7398.42       116.41 o                         
  -4   0   3       4783.85       4803.41        62.88 o                         
  -3   0   3          4.27          4.35         0.67 o                         
  -2   0   3       1173.64       1205.30        17.06 o                         
  -1   0   3       1111.16       1074.90        25.26 o                         
   0   0   3       5786.66       5232.49        77.85 o                         
   2   0   3       1770.23       1810.46        22.56 o                         
   3   0   3       4453.44       4671.22        54.77 o                         
   4   0   3        902.46        854.41        12.28 o                         
   5   0   3        288.23        238.60         6.85 o                         
   6   0   3      12445.67      11945.97       171.94 o                         
   7   0   3        456.46        447.35        15.36 o                         
   8   0   3        844.94        936.66        30.11 o                         
   9   0   3          2.54          4.75         5.05 o                         
  -9   1   3         19.36          0.74        13.36 o                         
  -8   1   3        240.56        225.53        13.84 o                         
  -7   1   3       2336.30       2374.79        41.61 o                         
  -6   1   3       1637.68       1688.29        26.36 o                         
  -5   1   3        195.33        203.42         6.80 o                         
  -4   1   3      11854.10      12202.79       150.96 o                         
  -3   1   3        232.64        233.70         4.85 o                         
  -2   1   3       1238.85       1389.65        20.47 o                         
  -1   1   3      15034.14      14326.50       317.72 o                         
   0   1   3       2400.97       2435.38        41.27 o                         
   1   1   3       9891.29       9500.51       149.95 o                         
   2   1   3         40.30         25.36         1.97 o                         
   3   1   3        433.51        456.84         8.74 o                         
   4   1   3      10774.00      10943.40       130.52 o                         
   5   1   3       2800.96       2872.45        43.41 o                         
   6   1   3        850.63        883.85        21.39 o                         
   7   1   3        387.51        433.12        17.69 o                         
   8   1   3         48.47         28.55         6.50 o                         
   9   1   3        964.58        900.12        58.19 o                         
  -9   2   3         53.13         44.83        17.52 o                         
  -8   2   3       1977.51       1958.22        59.17 o                         
  -7   2   3          0.62          1.66         1.16 o                         
  -6   2   3       1933.59       1906.36        25.74 o                         
  -5   2   3        733.56        728.82        13.68 o                         
  -4   2   3       5562.83       5956.41        80.65 o                         
  -3   2   3       7673.98       7603.97       106.84 o                         
  -2   2   3          4.70         35.97         6.59 o                         
  -1   2   3       7312.54       6782.67       101.01 o                         
   0   2   3      22520.26      21459.91       413.02 o                         
   1   2   3          2.82          1.94         0.56 o                         
   2   2   3        201.78        260.26         6.31 o                         
   3   2   3       1301.53       1286.81        20.19 o                         
   4   2   3        201.32        188.96         5.19 o                         
   5   2   3       4648.95       4600.13        63.03 o                         
   6   2   3         33.28         19.60         3.34 o                         
   7   2   3         19.36         13.60         4.60 o                         
   8   2   3        707.33        683.71        50.47 o                         
 -10   3   3        137.93        146.37        33.25 o                         
  -9   3   3          8.79          5.24         2.36 o                         
  -8   3   3       2218.77       2234.31        54.13 o                         
  -7   3   3        609.75        634.51        15.06 o                         
  -6   3   3        927.56        977.74        18.57 o                         
  -5   3   3        732.18        729.15        14.63 o                         
  -4   3   3        937.14        943.59        24.72 o                         
  -3   3   3       3621.56       3583.96        54.38 o                         
  -2   3   3      12135.20      11555.23       159.78 o                         
  -1   3   3        246.65        223.63         6.46 o                         
   0   3   3          1.04         38.13         5.49 o                         
   1   3   3        876.02        932.21        16.94 o                         
   2   3   3        214.82        200.88         6.32 o                         
   3   3   3      12417.28      12277.51       191.37 o                         
   4   3   3       1027.25       1079.20        18.00 o                         
   5   3   3       1861.61       1918.83        34.65 o                         
   6   3   3        203.59        157.33        12.94 o                         
   7   3   3         91.18        112.02        12.07 o                         
   8   3   3        782.82        772.45        57.60 o                         
 -10   4   3        576.95        557.91        23.42 o                         
  -9   4   3       1162.17       1182.71        30.32 o                         
  -8   4   3        528.20        537.88        16.18 o                         
  -7   4   3        483.57        492.88        13.86 o                         
  -6   4   3        345.72        346.74         9.85 o                         
  -5   4   3        386.21        395.18        12.09 o                         
  -4   4   3       9910.52       9539.39       183.01 o                         
  -3   4   3        529.36        543.62        11.97 o                         
  -2   4   3        203.65        184.02         6.68 o                         
  -1   4   3        716.58        836.11        18.77 o                         
   0   4   3        726.89        727.80        16.79 o                         
   1   4   3      11380.72      11318.56       142.36 o                         
   2   4   3       3733.08       3667.98        53.84 o                         
   3   4   3       1581.03       1560.93        26.42 o                         
   4   4   3       1121.03       1107.41        20.62 o                         
   5   4   3         87.30         90.83         7.15 o                         
   6   4   3        620.43        576.98        27.76 o                         
   7   4   3        937.00        895.80        43.01 o                         
 -10   5   3          1.50          2.17         4.14 o                         
  -9   5   3       1080.97       1110.27        26.11 o                         
  -8   5   3        147.24        146.63         8.78 o                         
  -7   5   3         60.67         57.21         4.32 o                         
  -6   5   3       3781.19       3797.65        70.73 o                         
  -5   5   3        154.36        149.37         7.50 o                         
  -4   5   3       6330.38       6296.37       100.08 o                         
  -3   5   3       2137.71       2076.76        36.97 o                         
  -2   5   3         25.42         34.84         3.57 o                         
  -1   5   3        222.54        235.97         8.98 o                         
   0   5   3       3216.61       3213.94        59.08 o                         
   1   5   3         37.22         33.49         3.44 o                         
   2   5   3       1100.00       1046.96        21.71 o                         
   3   5   3        440.56        418.80        13.43 o                         
   4   5   3         84.99         77.55         6.68 o                         
   5   5   3       2293.43       2200.04        56.96 o                         
   6   5   3         54.15         27.17         7.26 o                         
  -9   6   3         38.04         25.13         4.70 o                         
  -8   6   3        568.62        560.95        20.07 o                         
  -7   6   3        899.29        916.51        27.09 o                         
  -6   6   3       1907.17       1967.24        48.66 o                         
  -5   6   3       5042.73       4933.49        82.27 o                         
  -4   6   3        344.09        358.94        10.23 o                         
  -3   6   3        132.96        139.32         7.81 o                         
  -2   6   3       3746.69       3814.10        65.15 o                         
  -1   6   3       1149.50       1128.60        22.32 o                         
   0   6   3       9061.42       9029.00       131.74 o                         
   1   6   3        352.21        333.64        11.54 o                         
   2   6   3        736.09        748.17        24.16 o                         
   3   6   3        218.15        199.28        10.85 o                         
   4   6   3        109.59         85.08         7.88 o                         
   5   6   3        462.78        463.00        18.50 o                         
   6   6   3        372.37        385.83        25.03 o                         
  -9   7   3        524.19        551.06        25.93 o                         
  -8   7   3        319.22        326.01        17.22 o                         
  -7   7   3       2939.99       3009.97        72.91 o                         
  -6   7   3        112.75        118.05         9.03 o                         
  -5   7   3         32.92         36.42         4.89 o                         
  -4   7   3        223.40        216.89         8.23 o                         
  -3   7   3       1581.63       1521.07        29.40 o                         
  -2   7   3       4946.62       4924.25        81.72 o                         
  -1   7   3       1631.97       1626.78        33.93 o                         
   0   7   3         35.75         27.36         3.42 o                         
   1   7   3        349.21        359.61        15.12 o                         
   2   7   3          3.53          6.35         2.71 o                         
   3   7   3        576.58        568.36        22.97 o                         
   4   7   3        846.02        789.87        25.03 o                         
   5   7   3         26.88         27.31         6.60 o                         
  -9   8   3        688.54        635.90        30.03 o                         
  -8   8   3        267.92        271.44        23.48 o                         
  -7   8   3       1596.27       1605.42        47.97 o                         
  -6   8   3        108.19        119.82        12.08 o                         
  -5   8   3        230.31        242.71         9.22 o                         
  -4   8   3       2821.34       2821.00        49.72 o                         
  -3   8   3       3152.92       3135.42        53.19 o                         
  -2   8   3        144.56        124.70         8.54 o                         
  -1   8   3        586.74        550.32        21.74 o                         
   0   8   3        225.61        235.75        12.20 o                         
   1   8   3       1396.99       1371.16        35.13 o                         
   2   8   3        883.51        864.84        29.31 o                         
   3   8   3          2.41          2.02         5.46 o                         
   4   8   3       1000.44       1048.76        38.81 o                         
  -8   9   3       1326.51       1387.28        49.87 o                         
  -7   9   3         46.00         34.76         8.46 o                         
  -6   9   3         12.92         11.80         3.99 o                         
  -5   9   3       1009.02        966.95        23.60 o                         
  -4   9   3        496.87        472.21        14.42 o                         
  -3   9   3       3445.04       3440.20        58.87 o                         
  -2   9   3          5.56          2.20         3.30 o                         
  -1   9   3          0.07         -1.09         2.60 o                         
   0   9   3       1004.46        963.67        30.00 o                         
   1   9   3         96.88         62.09         8.74 o                         
   2   9   3        625.96        672.01        30.76 o                         
  -7  10   3         10.14          9.21         5.64 o                         
  -6  10   3        126.51         95.05        10.52 o                         
  -5  10   3       2563.69       2559.20        52.43 o                         
  -4  10   3        385.61        374.37        13.98 o                         
  -3  10   3        272.82        285.33        13.87 o                         
  -2  10   3          0.95         -3.25         3.25 o                         
  -1  10   3          1.35          7.93         4.26 o                         
   0  10   3        649.61        642.40        27.00 o                         
   1  10   3        380.81        401.67        27.01 o                         
  -5  11   3        163.58        129.49        17.48 o                         
  -4  11   3        626.12        666.70        24.11 o                         
  -3  11   3         46.36         34.35         6.24 o                         
  -2  11   3        515.92        488.63        22.69 o                         
   0 -11   4       1011.62       1073.66        57.35 o                         
   1 -11   4         17.10         14.48         6.25 o                         
   2 -11   4        103.66        112.22        21.05 o                         
   3 -11   4       1751.43       1806.58        65.04 o                         
   4 -11   4        685.66        717.30        25.71 o                         
   5 -11   4        605.19        608.17        22.03 o                         
   6 -11   4         54.85         38.56        11.82 o                         
  -2 -10   4        731.52        728.69        31.88 o                         
  -1 -10   4       1410.17       1516.07        51.46 o                         
   0 -10   4          9.60          6.07         5.27 o                         
   1 -10   4         59.64         42.04         6.82 o                         
   2 -10   4        575.66        604.76        24.69 o                         
   3 -10   4       1659.65       1659.29        41.85 o                         
   4 -10   4       1857.40       1873.80        47.08 o                         
   5 -10   4        255.46        262.50        12.97 o                         
   6 -10   4         10.20         15.46         6.47 o                         
   7 -10   4       1554.47       1601.35        48.11 o                         
  -3  -9   4        728.05        797.84        25.64 o                         
  -2  -9   4        178.15        196.16        12.61 o                         
  -1  -9   4         36.06         30.72         5.48 o                         
   0  -9   4        424.07        451.40        18.61 o                         
   1  -9   4        453.26        427.09        21.49 o                         
   2  -9   4       5163.59       5245.84        91.10 o                         
   3  -9   4        852.97        885.28        23.86 o                         
   4  -9   4        215.32        234.81        10.70 o                         
   5  -9   4         86.06         81.72         9.34 o                         
   6  -9   4         68.51         58.26         7.40 o                         
   7  -9   4       2226.84       2326.99       100.57 o                         
   8  -9   4        481.73        476.38        40.15 o                         
  -4  -8   4         69.97         48.12         6.87 o                         
  -3  -8   4        256.58        249.86        13.02 o                         
  -2  -8   4         41.22         32.87         4.97 o                         
  -1  -8   4          8.97          1.03         3.35 o                         
   0  -8   4       2521.72       2451.10        49.31 o                         
   1  -8   4       2894.66       2851.99        58.51 o                         
   2  -8   4       1460.14       1387.48        54.88 o                         
   3  -8   4        987.48       1015.44        28.95 o                         
   4  -8   4         12.63          8.14         2.08 o                         
   5  -8   4       3902.30       4044.21        87.81 o                         
   6  -8   4       2130.57       2141.97        45.54 o                         
   7  -8   4        513.07        505.95        25.56 o                         
   8  -8   4        186.37        163.79        16.14 o                         
   9  -8   4          6.63         -0.26         7.27 o                         
  -5  -7   4        830.61        766.93        25.95 o                         
  -4  -7   4        468.63        473.00        16.54 o                         
  -3  -7   4         16.23         15.55         5.13 o                         
  -2  -7   4        386.08        394.54        15.41 o                         
  -1  -7   4        503.12        526.75        19.15 o                         
   0  -7   4       1202.54       1213.45        29.98 o                         
   1  -7   4       2767.84       2799.16        56.03 o                         
   2  -7   4         70.55         63.78         4.98 o                         
   3  -7   4        635.44        630.13        16.78 o                         
   4  -7   4       6824.02       6693.07       128.83 o                         
   5  -7   4         45.77         33.81         5.00 o                         
   6  -7   4       6491.56       6666.94       182.99 o                         
   7  -7   4        488.45        511.66        21.61 o                         
   8  -7   4         76.94         76.56        10.15 o                         
   9  -7   4       1108.89       1160.89        47.35 o                         
  -6  -6   4        679.13        687.68        28.12 o                         
  -5  -6   4          7.98          8.79         2.73 o                         
  -4  -6   4        202.52        214.73         8.85 o                         
  -3  -6   4        493.78        490.97        13.29 o                         
  -2  -6   4       1469.86       1440.26        35.57 o                         
  -1  -6   4       7723.23       7595.25       119.96 o                         
   0  -6   4        153.99        123.45         8.55 o                         
   1  -6   4        386.91        401.35        11.76 o                         
   2  -6   4         27.43         18.11         3.10 o                         
   3  -6   4        108.63        119.41         6.28 o                         
   4  -6   4       6445.80       6484.94       103.57 o                         
   5  -6   4       1399.59       1388.88        27.79 o                         
   6  -6   4        347.47        332.51        14.61 o                         
   7  -6   4        352.44        373.48        17.58 o                         
   8  -6   4        753.03        758.86        26.59 o                         
   9  -6   4        985.14        971.55        34.24 o                         
  -7  -5   4         36.48          6.23        12.47 o                         
  -6  -5   4          5.51          0.49        10.31 o                         
  -5  -5   4        314.74        343.11        12.04 o                         
  -4  -5   4          5.28          3.89         1.71 o                         
  -3  -5   4       5118.58       5132.08        73.05 o                         
  -2  -5   4       3612.62       3725.15        57.50 o                         
  -1  -5   4        142.07        151.35         6.96 o                         
   0  -5   4       1208.16       1229.30        24.32 o                         
   1  -5   4        121.89        145.45         6.45 o                         
   2  -5   4       9043.91       9245.42       152.60 o                         
   3  -5   4       8968.67       8933.22       147.91 o                         
   4  -5   4       1224.47       1274.24        30.24 o                         
   5  -5   4       2280.89       2346.35        40.44 o                         
   6  -5   4         30.53         25.85         4.32 o                         
   7  -5   4        528.67        561.73        20.97 o                         
   8  -5   4       2645.03       2736.90        62.03 o                         
   9  -5   4          6.05          5.18         4.20 o                         
  -7  -4   4         36.29         28.50        13.06 o                         
  -6  -4   4         11.97          9.07         3.61 o                         
  -5  -4   4       1869.26       1928.86        34.45 o                         
  -4  -4   4        848.73        874.40        19.42 o                         
  -3  -4   4       1308.75       1303.62        23.56 o                         
  -2  -4   4       1911.15       1947.03        32.10 o                         
  -1  -4   4        411.26        473.27        12.49 o                         
   0  -4   4       1925.18       1713.91        33.92 o                         
   1  -4   4      14793.89      14247.48       228.16 o                         
   2  -4   4        543.24        585.10        17.06 o                         
   3  -4   4      10007.91       9963.98       150.86 o                         
   4  -4   4       3436.43       3512.88        54.92 o                         
   5  -4   4        363.99        379.88        10.60 o                         
   6  -4   4       2183.24       2232.87        39.54 o                         
   7  -4   4          0.90         -0.99         1.76 o                         
   8  -4   4       2258.70       2219.12        51.94 o                         
   9  -4   4        218.16        230.83        14.12 o                         
  -8  -3   4        296.95        323.60        35.33 o                         
  -7  -3   4        232.15        254.46        19.63 o                         
  -6  -3   4       1164.96       1206.87        33.99 o                         
  -5  -3   4       2146.08       2054.54        43.34 o                         
  -4  -3   4       2629.90       2574.17        55.35 o                         
  -3  -3   4          3.90          3.88         0.94 o                         
  -2  -3   4       1350.32       1487.57        23.81 o                         
  -1  -3   4       5516.59       5491.70        78.98 o                         
   0  -3   4        723.18        829.09        19.41 o                         
   1  -3   4       8780.46       8560.77       138.48 o                         
   2  -3   4       6054.88       5986.14        99.36 o                         
   3  -3   4        307.40        316.83         9.18 o                         
   4  -3   4       3881.92       4086.59        58.18 o                         
   5  -3   4       1434.83       1472.30        23.41 o                         
   6  -3   4       5007.86       5112.48        72.39 o                         
   7  -3   4       3927.07       3998.36        66.42 o                         
   8  -3   4         52.12         43.54         5.25 o                         
   9  -3   4          7.28         -0.71         3.31 o                         
  -8  -2   4        270.26        326.27        40.38 o                         
  -7  -2   4        172.93        177.55        14.82 o                         
  -6  -2   4       6775.28       6629.89       107.51 o                         
  -5  -2   4       4224.84       4223.13        70.70 o                         
  -4  -2   4       2119.12       2191.17        48.34 o                         
  -3  -2   4        103.33        132.25         3.86 o                         
  -2  -2   4          7.61          7.12         1.64 o                         
  -1  -2   4      11576.97      11541.36       158.23 o                         
   0  -2   4      10656.22      10507.67       167.06 o                         
   1  -2   4       3583.90       3640.56        55.87 o                         
   2  -2   4       1785.52       1915.93        34.46 o                         
   3  -2   4        585.80        555.14         9.65 o                         
   4  -2   4       2403.98       2414.39        32.16 o                         
   5  -2   4       8668.51       8521.78       103.09 o                         
   6  -2   4        122.88        124.63         5.18 o                         
   7  -2   4       1027.61       1026.03        21.61 o                         
   8  -2   4        504.08        487.07        15.25 o                         
   9  -2   4         10.33         -2.29         4.12 o                         
  -9  -1   4        189.26        170.39        23.46 o                         
  -8  -1   4        998.82       1090.11        65.62 o                         
  -7  -1   4       1775.59       1731.57        51.88 o                         
  -6  -1   4       1279.52       1274.38        28.38 o                         
  -5  -1   4        180.13        169.89         7.49 o                         
  -4  -1   4        211.36        219.03         6.29 o                         
  -3  -1   4       9429.15       9760.12       148.81 o                         
  -2  -1   4      28456.32      26991.34       881.09 o                         
  -1  -1   4        346.46        362.15         9.63 o                         
   0  -1   4      15171.10      14881.65       256.15 o                         
   1  -1   4       1238.28       1276.77        23.40 o                         
   2  -1   4       3880.07       3925.89        56.64 o                         
   3  -1   4       5289.50       5318.29        68.02 o                         
   4  -1   4        477.54        535.77         9.78 o                         
   5  -1   4       4379.02       4354.45        55.16 o                         
   6  -1   4        269.52        298.55         9.44 o                         
   7  -1   4        230.70        219.68         8.22 o                         
   8  -1   4        567.35        562.34        21.57 o                         
   9  -1   4       1257.29       1266.84        49.69 o                         
  -9   0   4        318.94        355.36        30.58 o                         
  -8   0   4        509.72        509.19        27.04 o                         
  -7   0   4       1723.27       1733.85        35.76 o                         
  -6   0   4        141.37        148.45         8.15 o                         
  -5   0   4       1087.81       1051.04        17.99 o                         
  -4   0   4       5172.81       5086.74        60.08 o                         
  -3   0   4         14.68         26.64         2.15 o                         
  -2   0   4      18517.52      17757.71       334.17 o                         
  -1   0   4       4970.72       4641.37        86.74 o                         
   0   0   4        382.28        420.68        13.58 o                         
   1   0   4       2881.97       2781.52        41.13 o                         
   2   0   4       3248.08       3240.07        44.93 o                         
   3   0   4      11966.29      11999.68       141.70 o                         
   4   0   4       8648.71       8822.57        94.08 o                         
   5   0   4        164.77        158.84         4.54 o                         
   6   0   4          9.48          8.71         1.75 o                         
   7   0   4        218.83        200.49        11.52 o                         
   8   0   4        210.93        205.71        14.32 o                         
   9   0   4        355.15        344.97        30.58 o                         
  -9   1   4       2637.06       2691.09        72.41 o                         
  -8   1   4        275.01        265.97        12.73 o                         
  -7   1   4       1100.51       1109.72        23.53 o                         
  -6   1   4          8.90         15.66         2.21 o                         
  -5   1   4        201.16        220.50         5.74 o                         
  -4   1   4       6999.84       6915.24        79.90 o                         
  -3   1   4       5746.31       5904.07        94.83 o                         
  -2   1   4        115.23        155.55         4.45 o                         
  -1   1   4        292.34        320.72         8.31 o                         
   0   1   4       4179.92       4108.67        55.14 o                         
   1   1   4      12007.00      11945.78       164.66 o                         
   2   1   4      18494.48      18294.00       249.65 o                         
   3   1   4        401.65        391.78         8.26 o                         
   4   1   4        192.12        199.10         5.37 o                         
   5   1   4         45.15         47.51         3.19 o                         
   6   1   4        100.73        108.11         4.95 o                         
   7   1   4       2624.79       2631.07        64.26 o                         
   8   1   4        584.76        579.47        27.03 o                         
  -9   2   4        348.81        376.05        20.66 o                         
  -8   2   4        266.52        267.41         9.00 o                         
  -7   2   4        241.05        221.16         6.87 o                         
  -6   2   4      10268.50      10486.34       139.45 o                         
  -5   2   4       9349.46       9096.77       115.04 o                         
  -4   2   4       4605.49       4804.03        66.13 o                         
  -3   2   4       5698.58       5720.59        93.38 o                         
  -2   2   4         39.04         29.21         2.12 o                         
  -1   2   4       3367.39       3374.49        52.67 o                         
   0   2   4       5382.67       5089.06        68.52 o                         
   1   2   4        128.54        147.64         5.38 o                         
   2   2   4       1223.15       1085.30        17.83 o                         
   3   2   4        610.86        662.81        12.17 o                         
   4   2   4          0.29          0.19         0.89 o                         
   5   2   4       4633.30       4424.60        68.71 o                         
   6   2   4       1800.14       1800.71        39.88 o                         
   7   2   4        145.40        178.40        14.63 o                         
   8   2   4        234.34        241.32        28.35 o                         
 -10   3   4        411.86        408.81        52.85 o                         
  -9   3   4          0.06          0.99         2.50 o                         
  -8   3   4          1.40          2.30         2.00 o                         
  -7   3   4       2269.04       2276.63        43.70 o                         
  -6   3   4        379.89        386.67        10.28 o                         
  -5   3   4       8528.86       8522.59       108.50 o                         
  -4   3   4       2590.78       2585.58        39.08 o                         
  -3   3   4         13.24         12.38         1.59 o                         
  -2   3   4      12661.34      12902.19       178.28 o                         
  -1   3   4        430.97        440.56        11.25 o                         
   0   3   4      14825.28      14792.10       218.59 o                         
   1   3   4       5610.91       5209.51        84.03 o                         
   2   3   4        281.40        320.92         9.20 o                         
   3   3   4       1062.17       1074.50        17.96 o                         
   4   3   4        724.77        689.08        14.66 o                         
   5   3   4        147.44        155.39         7.25 o                         
   6   3   4        984.51       1019.42        24.68 o                         
   7   3   4         19.74         39.74        10.89 o                         
 -10   4   4        308.14        285.07        28.58 o                         
  -9   4   4         83.32         64.61         6.28 o                         
  -8   4   4        230.09        219.16        10.00 o                         
  -7   4   4       2784.26       2752.35        49.23 o                         
  -6   4   4       2557.20       2575.85        47.14 o                         
  -5   4   4        586.98        636.59        17.78 o                         
  -4   4   4       1417.65       1385.36        25.13 o                         
  -3   4   4       2428.99       2433.75        42.27 o                         
  -2   4   4       6296.43       6069.73        88.06 o                         
  -1   4   4      14812.62      14695.98       203.98 o                         
   0   4   4         36.18         46.65         3.33 o                         
   1   4   4          0.31          4.22         1.17 o                         
   2   4   4         17.89         25.94         3.20 o                         
   3   4   4       1584.27       1552.71        26.71 o                         
   4   4   4       2730.55       2726.96        55.00 o                         
   5   4   4        531.11        506.47        16.11 o                         
   6   4   4         68.78         81.49         7.77 o                         
   7   4   4          1.69         11.30         6.56 o                         
  -9   5   4        542.06        585.70        20.93 o                         
  -8   5   4       1728.14       1724.27        41.66 o                         
  -7   5   4        643.27        674.59        21.53 o                         
  -6   5   4       1403.21       1448.18        33.42 o                         
  -5   5   4        380.19        358.99        12.38 o                         
  -4   5   4        235.39        238.83         8.13 o                         
  -3   5   4       8609.34       8625.26       116.46 o                         
  -2   5   4        199.72        201.80         7.18 o                         
  -1   5   4       1299.25       1314.93        24.88 o                         
   0   5   4        460.78        484.67        12.25 o                         
   1   5   4        225.84        203.92         7.47 o                         
   2   5   4       6514.12       6494.16       111.92 o                         
   3   5   4       1748.01       1690.26        36.09 o                         
   4   5   4        603.21        613.46        25.41 o                         
   5   5   4        293.58        326.73        17.50 o                         
   6   5   4        206.66        206.55        12.60 o                         
  -9   6   4         38.61         34.26         5.08 o                         
  -8   6   4       1758.15       1816.34        44.88 o                         
  -7   6   4        470.94        488.52        18.49 o                         
  -6   6   4          6.26          5.04         2.25 o                         
  -5   6   4       2922.83       2823.74        52.52 o                         
  -4   6   4        779.41        793.80        19.90 o                         
  -3   6   4       5536.79       5526.78        83.50 o                         
  -2   6   4        461.38        435.65        12.53 o                         
  -1   6   4        965.42        987.28        24.11 o                         
   0   6   4       1833.52       1844.35        31.47 o                         
   1   6   4       3113.74       3060.81        50.48 o                         
   2   6   4       1053.34       1033.67        27.82 o                         
   3   6   4        341.30        347.33        11.65 o                         
   4   6   4         33.97         41.21         6.37 o                         
   5   6   4        975.79        928.98        31.83 o                         
  -9   7   4        629.74        684.73        27.85 o                         
  -8   7   4        113.77        102.18        13.07 o                         
  -7   7   4        332.30        291.51        14.59 o                         
  -6   7   4       2129.26       2110.90        50.97 o                         
  -5   7   4       2761.16       2756.28        55.38 o                         
  -4   7   4       5956.00       5914.81        90.11 o                         
  -3   7   4         13.35         12.72         2.37 o                         
  -2   7   4         10.96         15.25         2.63 o                         
  -1   7   4        739.90        708.68        16.85 o                         
   0   7   4       1187.37       1194.16        26.16 o                         
   1   7   4       2019.99       2003.75        44.45 o                         
   2   7   4          1.58         -2.68         2.68 o                         
   3   7   4        114.07        122.68         8.96 o                         
   4   7   4        263.19        236.59        12.18 o                         
  -8   8   4         99.47        116.94        11.27 o                         
  -7   8   4          1.55          0.38         3.37 o                         
  -6   8   4       3260.54       3177.47        73.15 o                         
  -5   8   4        955.25        986.85        27.38 o                         
  -4   8   4       1399.37       1389.29        28.33 o                         
  -3   8   4        690.43        651.50        16.99 o                         
  -2   8   4        484.64        463.84        14.36 o                         
  -1   8   4       6611.21       6630.08       143.48 o                         
   0   8   4       1530.78       1500.19        39.74 o                         
   1   8   4       1062.63       1086.45        33.40 o                         
   2   8   4          9.56         26.81         6.93 o                         
   3   8   4          4.55          2.78         4.22 o                         
  -8   9   4        322.72        321.55        24.15 o                         
  -7   9   4        422.50        423.48        23.85 o                         
  -6   9   4        198.06        189.27        13.25 o                         
  -5   9   4        269.55        278.54        13.22 o                         
  -4   9   4          6.46          4.14         2.19 o                         
  -3   9   4       1447.90       1459.42        31.70 o                         
  -2   9   4       2841.02       2750.69        63.61 o                         
  -1   9   4        199.68        205.53        11.79 o                         
   0   9   4       1086.45       1115.97        31.83 o                         
   1   9   4         38.20         17.82         6.24 o                         
   2   9   4        443.95        462.24        28.21 o                         
  -6  10   4          5.05         -3.51         4.26 o                         
  -5  10   4         31.70         37.02         5.62 o                         
  -4  10   4        445.75        419.40        19.10 o                         
  -3  10   4         41.40         27.41         4.71 o                         
  -2  10   4        912.90        944.31        30.79 o                         
  -1  10   4         19.99         18.33         5.50 o                         
   0  10   4          5.83         -4.09         6.04 o                         
  -3  11   4        963.77        899.23        51.49 o                         
   1 -11   5       1158.54       1216.07        51.84 o                         
   2 -11   5         21.54         11.66         5.87 o                         
   3 -11   5         54.73         66.59        10.06 o                         
   4 -11   5         43.51         42.28         6.66 o                         
   5 -11   5        186.88        219.07        17.34 o                         
   6 -11   5       1710.08       1811.84        66.22 o                         
  -2 -10   5        268.58        363.97        44.54 o                         
  -1 -10   5        439.67        454.82        24.65 o                         
   0 -10   5        116.62        105.87        12.18 o                         
   1 -10   5        636.78        623.42        26.22 o                         
   2 -10   5         10.30          6.94         4.10 o                         
   3 -10   5          7.07          3.19         3.40 o                         
   4 -10   5        731.35        768.99        25.42 o                         
   5 -10   5        829.72        830.85        28.18 o                         
   6 -10   5         64.48         61.19         6.79 o                         
   7 -10   5         40.89         25.61         9.92 o                         
  -3  -9   5       1315.10       1331.36        39.47 o                         
  -2  -9   5          2.95         -0.99         3.33 o                         
  -1  -9   5       1823.05       1871.78        45.33 o                         
   0  -9   5        649.77        672.19        23.57 o                         
   1  -9   5        112.27        114.51        10.57 o                         
   2  -9   5        566.10        546.21        19.98 o                         
   3  -9   5        402.54        404.30        17.24 o                         
   4  -9   5       1084.49       1095.08        26.72 o                         
   5  -9   5       1783.66       1860.07        42.17 o                         
   6  -9   5         21.46         19.70         4.43 o                         
   7  -9   5         64.66         69.96        11.87 o                         
   8  -9   5        261.96        307.79        31.78 o                         
  -4  -8   5        760.32        850.50        27.79 o                         
  -3  -8   5        996.65       1002.91        28.33 o                         
  -2  -8   5       1520.48       1568.13        38.78 o                         
  -1  -8   5         38.65         36.34         5.14 o                         
   0  -8   5         14.13          9.63         4.62 o                         
   1  -8   5        284.29        317.44        13.85 o                         
   2  -8   5       1452.67       1510.97        31.95 o                         
   3  -8   5       5339.02       5309.62        88.99 o                         
   4  -8   5        276.23        284.33        11.53 o                         
   5  -8   5        538.68        551.99        19.70 o                         
   6  -8   5        689.78        683.55        18.68 o                         
   7  -8   5        122.14         81.30         9.70 o                         
   8  -8   5       1992.77       1969.76        60.02 o                         
   9  -8   5        316.42        293.59        44.68 o                         
  -5  -7   5        315.75        309.10        12.82 o                         
  -4  -7   5       1527.49       1554.06        31.90 o                         
  -3  -7   5        143.08        120.80         8.21 o                         
  -2  -7   5        851.36        850.99        28.91 o                         
  -1  -7   5        974.08        934.59        25.20 o                         
   0  -7   5        420.84        370.61        14.32 o                         
   1  -7   5       6512.57       6391.77       102.66 o                         
   2  -7   5       2051.48       1987.07        38.41 o                         
   3  -7   5          5.56          3.59         1.98 o                         
   4  -7   5        918.46        927.50        23.46 o                         
   5  -7   5       1001.18       1037.02        27.01 o                         
   6  -7   5       1564.85       1600.95        47.42 o                         
   7  -7   5       1501.27       1529.58        42.90 o                         
   8  -7   5        118.25        122.09        12.66 o                         
   9  -7   5       1092.13       1078.29        42.53 o                         
  -6  -6   5        866.22        876.49        38.97 o                         
  -5  -6   5         49.31         63.49         5.99 o                         
  -4  -6   5       2937.03       2915.14        56.67 o                         
  -3  -6   5        561.27        550.96        15.59 o                         
  -2  -6   5        106.76        100.75         5.91 o                         
  -1  -6   5       1662.50       1727.39        33.56 o                         
   0  -6   5        999.17       1001.49        21.98 o                         
   1  -6   5       2326.05       2444.72        43.90 o                         
   2  -6   5       2945.63       2979.27        81.24 o                         
   3  -6   5         16.87         20.63         2.82 o                         
   4  -6   5       1744.14       1770.70        38.09 o                         
   5  -6   5       3769.35       3818.64        71.87 o                         
   6  -6   5        240.29        252.20        10.04 o                         
   7  -6   5       1558.34       1574.51        42.38 o                         
   8  -6   5        901.59        919.94        30.21 o                         
   9  -6   5        101.77        105.03        14.23 o                         
  -7  -5   5        539.91        507.88        35.97 o                         
  -6  -5   5        972.47        944.22        38.55 o                         
  -5  -5   5       2659.34       2712.85        52.65 o                         
  -4  -5   5         17.17         15.49         2.45 o                         
  -3  -5   5        427.83        418.94        11.22 o                         
  -2  -5   5       1445.70       1418.27        26.05 o                         
  -1  -5   5       4811.27       4802.08        93.28 o                         
   0  -5   5      14608.41      14907.34       241.68 o                         
   1  -5   5         28.67         30.80         3.05 o                         
   2  -5   5          1.25          0.14         1.15 o                         
   3  -5   5       1731.53       1804.19        37.96 o                         
   4  -5   5        171.90        184.00         9.83 o                         
   5  -5   5       5184.65       5172.92        79.31 o                         
   6  -5   5       1366.45       1349.97        33.55 o                         
   7  -5   5         24.35         43.40         5.73 o                         
   8  -5   5        171.76        162.28        10.90 o                         
   9  -5   5         56.49         45.79         8.38 o                         
  -7  -4   5       1495.36       1549.56        68.33 o                         
  -6  -4   5         92.77         88.73        10.83 o                         
  -5  -4   5        510.33        503.31        15.11 o                         
  -4  -4   5       1550.78       1561.13        26.16 o                         
  -3  -4   5         32.39         28.22         3.03 o                         
  -2  -4   5      15597.87      15325.28       226.98 o                         
  -1  -4   5       1173.44       1116.99        22.85 o                         
   0  -4   5       1161.43       1157.85        25.21 o                         
   1  -4   5         32.12         40.14         3.24 o                         
   2  -4   5       2404.75       2644.81        52.46 o                         
   3  -4   5      12533.14      12376.27       200.71 o                         
   4  -4   5       3159.67       3107.66        53.05 o                         
   5  -4   5        636.11        626.76        14.22 o                         
   6  -4   5        172.40        150.19         7.36 o                         
   7  -4   5          0.41          1.77         1.98 o                         
   8  -4   5        131.20        128.77         9.61 o                         
   9  -4   5       1131.18       1124.69        36.75 o                         
  -8  -3   5        336.05        339.33        35.03 o                         
  -7  -3   5       1257.76       1249.69        46.51 o                         
  -6  -3   5        679.46        682.95        23.50 o                         
  -5  -3   5       1362.78       1368.57        29.07 o                         
  -4  -3   5       3336.67       3341.54        48.22 o                         
  -3  -3   5       6681.96       6682.17        85.99 o                         
  -2  -3   5       4742.92       4836.77        70.31 o                         
  -1  -3   5       3217.39       3253.42        57.46 o                         
   0  -3   5        374.01        439.29        11.52 o                         
   1  -3   5       7768.80       7751.95       125.98 o                         
   2  -3   5      21774.97      21560.92       373.45 o                         
   3  -3   5       1441.91       1444.39        30.49 o                         
   4  -3   5       8123.79       8045.15       108.77 o                         
   5  -3   5       1331.76       1355.49        23.42 o                         
   6  -3   5        847.71        833.93        15.27 o                         
   7  -3   5       1790.63       1730.54        38.10 o                         
   8  -3   5        161.72        147.34        10.73 o                         
   9  -3   5        723.55        735.71        26.53 o                         
  -8  -2   5       1042.01       1066.66        68.88 o                         
  -7  -2   5         19.39         23.61         6.53 o                         
  -6  -2   5         18.91         12.64         2.73 o                         
  -5  -2   5       2473.48       2342.22        39.71 o                         
  -4  -2   5        804.96        774.51        15.39 o                         
  -3  -2   5      14855.65      14673.44       195.32 o                         
  -2  -2   5        167.45        187.32         5.77 o                         
  -1  -2   5       2803.54       3072.36        52.48 o                         
   0  -2   5      17215.13      16674.00       262.95 o                         
   1  -2   5       1560.39       1768.28        31.59 o                         
   2  -2   5      13343.87      13208.28       171.35 o                         
   3  -2   5       2080.56       2069.92        31.29 o                         
   4  -2   5        857.70        948.20        15.91 o                         
   5  -2   5       2683.61       2685.08        36.38 o                         
   6  -2   5         74.94         82.36         4.08 o                         
   7  -2   5       2111.71       2110.32        36.13 o                         
   8  -2   5       2715.33       2749.59        52.88 o                         
   9  -2   5         49.72         54.80        15.86 o                         
  -9  -1   5        214.21        211.37        25.53 o                         
  -8  -1   5         25.48         17.22         7.42 o                         
  -7  -1   5        350.59        358.24        18.91 o                         
  -6  -1   5        160.82        172.23         8.38 o                         
  -5  -1   5       7788.82       7819.20       106.06 o                         
  -4  -1   5       3678.52       3673.86        46.85 o                         
  -3  -1   5       2592.54       2547.23        36.89 o                         
  -2  -1   5        503.38        552.23        11.81 o                         
  -1  -1   5        236.12        245.78         6.57 o                         
   0  -1   5      25037.12      24540.46       942.33 o                         
   1  -1   5      14388.46      14312.97       310.44 o                         
   2  -1   5       6196.64       6304.97        89.36 o                         
   3  -1   5         97.07         90.48         3.91 o                         
   4  -1   5       1289.41       1367.82        21.28 o                         
   5  -1   5       4009.16       4091.73        53.11 o                         
   6  -1   5       2160.94       2239.90        33.25 o                         
   7  -1   5         68.34         78.18         5.98 o                         
   8  -1   5         37.66         41.46         8.20 o                         
   9  -1   5          0.19          2.66        13.95 o                         
  -9   0   5          1.52          9.06         4.60 o                         
  -8   0   5         63.52         55.88        10.58 o                         
  -7   0   5        979.23        951.85        25.01 o                         
  -6   0   5       6644.46       6473.64       103.93 o                         
  -5   0   5        156.21        174.04         6.07 o                         
  -4   0   5       4074.86       4121.46        51.89 o                         
  -3   0   5         63.07         73.61         4.05 o                         
  -2   0   5       4657.27       4390.69        86.13 o                         
  -1   0   5      27313.98      24940.62       478.49 o                         
   0   0   5       2547.13       2609.84        43.41 o                         
   1   0   5      22196.83      20899.42       308.41 o                         
   2   0   5        692.66        683.89        11.92 o                         
   3   0   5       2985.86       3066.66        42.55 o                         
   4   0   5       9350.11       9577.06       121.11 o                         
   5   0   5         62.91         61.77         3.04 o                         
   6   0   5       2364.82       2321.55        42.47 o                         
   7   0   5         33.03         34.04         4.10 o                         
   8   0   5         46.88         24.33         5.60 o                         
   9   0   5        222.34        182.61        23.01 o                         
  -9   1   5         23.68         14.92         4.32 o                         
  -8   1   5        699.70        693.19        23.51 o                         
  -7   1   5        275.25        275.16         7.82 o                         
  -6   1   5       3928.86       3959.86        57.32 o                         
  -5   1   5          2.65          3.11         0.86 o                         
  -4   1   5          5.19          5.81         0.97 o                         
  -3   1   5      13265.40      13240.97       228.43 o                         
  -2   1   5       3457.19       3518.45        49.08 o                         
  -1   1   5      27652.30      26184.78       710.28 o                         
   0   1   5       5851.28       5756.98        81.40 o                         
   1   1   5          4.84          6.36         1.07 o                         
   2   1   5       5156.51       5105.29        98.53 o                         
   3   1   5       1486.61       1582.68        23.20 o                         
   4   1   5      10909.91      10743.18       129.24 o                         
   5   1   5       2443.75       2546.20        35.42 o                         
   6   1   5        398.87        392.29        12.17 o                         
   7   1   5        111.72        109.08         9.28 o                         
   8   1   5        178.13        162.11        16.85 o                         
  -9   2   5        133.56        157.14        13.81 o                         
  -8   2   5       2107.02       2074.26        35.59 o                         
  -7   2   5       1374.31       1356.75        25.09 o                         
  -6   2   5        230.25        238.79         7.15 o                         
  -5   2   5          4.08          5.01         1.39 o                         
  -4   2   5       1957.29       2047.82        36.12 o                         
  -3   2   5      10655.89      10490.43       137.96 o                         
  -2   2   5      12711.38      12535.94       173.52 o                         
  -1   2   5        906.87        861.64        16.84 o                         
   0   2   5        192.92        152.90         4.68 o                         
   1   2   5       6246.44       6056.74        87.36 o                         
   2   2   5       5435.00       5452.44        68.38 o                         
   3   2   5      17229.13      16861.58       199.10 o                         
   4   2   5          7.90         12.19         1.54 o                         
   5   2   5         13.12         15.51         2.61 o                         
   6   2   5        502.30        464.64        14.34 o                         
   7   2   5        810.52        793.93        34.03 o                         
   8   2   5       1627.36       1538.97        52.10 o                         
  -9   3   5        645.25        614.43        19.12 o                         
  -8   3   5         67.24         50.15         5.37 o                         
  -7   3   5       1162.68       1191.65        26.39 o                         
  -6   3   5       1355.93       1384.15        25.51 o                         
  -5   3   5       1867.29       1866.35        30.67 o                         
  -4   3   5       7236.72       7225.80       104.38 o                         
  -3   3   5         50.34         71.85         4.02 o                         
  -2   3   5      11097.20      11098.83       154.55 o                         
  -1   3   5         39.67         46.17         2.87 o                         
   0   3   5        129.85        174.06         5.60 o                         
   1   3   5      15136.22      14865.94       206.71 o                         
   2   3   5        613.76        623.67        13.29 o                         
   3   3   5       2605.44       2628.66        36.94 o                         
   4   3   5         25.00         18.49         2.46 o                         
   5   3   5        116.27        116.16         5.80 o                         
   6   3   5       1588.50       1583.43        35.07 o                         
   7   3   5        690.54        692.85        27.13 o                         
  -9   4   5        399.82        410.69        18.80 o                         
  -8   4   5        134.64        138.07         8.99 o                         
  -7   4   5        818.50        810.14        23.68 o                         
  -6   4   5       5160.34       5328.58       114.97 o                         
  -5   4   5        174.76        164.04         6.48 o                         
  -4   4   5       4570.58       4420.52        67.13 o                         
  -3   4   5       6344.14       6233.37        97.74 o                         
  -2   4   5        467.88        515.83        11.93 o                         
  -1   4   5       2653.82       2690.84        46.18 o                         
   0   4   5        855.83        877.86        19.78 o                         
   1   4   5       6138.99       6092.42        84.96 o                         
   2   4   5       5649.84       5759.85        81.40 o                         
   3   4   5        891.68        883.74        17.92 o                         
   4   4   5        839.41        752.41        18.44 o                         
   5   4   5       2293.47       2168.19        43.13 o                         
   6   4   5        377.74        397.21        15.11 o                         
   7   4   5        353.10        337.73        30.73 o                         
  -9   5   5          8.81          7.90         3.17 o                         
  -8   5   5        199.44        206.43        11.36 o                         
  -7   5   5         24.70         25.02         3.98 o                         
  -6   5   5       2389.75       2364.80        52.90 o                         
  -5   5   5       2923.44       2898.41        49.30 o                         
  -4   5   5          1.80          1.05         1.22 o                         
  -3   5   5        341.32        337.19        11.44 o                         
  -2   5   5       1067.76       1106.78        24.35 o                         
  -1   5   5       2315.57       2258.44        38.44 o                         
   0   5   5      12877.14      12484.05       177.60 o                         
   1   5   5        168.59        174.66         6.94 o                         
   2   5   5        655.98        635.08        16.84 o                         
   3   5   5        409.45        376.28        11.73 o                         
   4   5   5        339.58        341.05        11.92 o                         
   5   5   5       1970.11       1968.54        48.48 o                         
   6   5   5         18.28         10.86         4.27 o                         
  -9   6   5          0.58          4.49         3.67 o                         
  -8   6   5        857.30        875.97        29.91 o                         
  -7   6   5       1401.97       1447.08        37.95 o                         
  -6   6   5        263.77        262.57        14.49 o                         
  -5   6   5        388.41        406.24        13.53 o                         
  -4   6   5        162.49        162.71         9.26 o                         
  -3   6   5         68.15         74.80         4.98 o                         
  -2   6   5       4936.00       4902.89        81.91 o                         
  -1   6   5       2396.48       2328.68        44.14 o                         
   0   6   5        666.79        656.60        19.77 o                         
   1   6   5        233.99        223.14         8.73 o                         
   2   6   5         22.38         19.42         3.17 o                         
   3   6   5       3179.69       3181.25        56.40 o                         
   4   6   5       2620.41       2501.96        47.00 o                         
   5   6   5        622.15        650.98        27.08 o                         
  -9   7   5       1223.46       1303.73        47.65 o                         
  -8   7   5         13.73          8.00         3.85 o                         
  -7   7   5       1896.93       1977.76        49.27 o                         
  -6   7   5        607.15        611.02        22.50 o                         
  -5   7   5        226.64        215.43        10.82 o                         
  -4   7   5       1439.89       1438.55        31.66 o                         
  -3   7   5         60.75         56.69         5.25 o                         
  -2   7   5       2990.36       3041.57        55.39 o                         
  -1   7   5        637.95        626.80        23.70 o                         
   0   7   5        251.48        238.33         9.28 o                         
   1   7   5         69.15         62.23         7.34 o                         
   2   7   5       2034.51       1965.47        48.90 o                         
   3   7   5          2.28          1.74         3.69 o                         
   4   7   5        859.67        837.48        30.12 o                         
  -8   8   5        132.66        147.62        22.38 o                         
  -7   8   5         28.56         21.48         5.30 o                         
  -6   8   5        314.57        292.62        12.98 o                         
  -5   8   5        296.69        314.12        13.58 o                         
  -4   8   5        503.42        492.64        16.56 o                         
  -3   8   5       2256.82       2244.41        46.76 o                         
  -2   8   5        371.40        369.80        13.25 o                         
  -1   8   5         55.77         50.89         7.90 o                         
   0   8   5        217.35        191.24        12.87 o                         
   1   8   5        126.10        139.16        11.23 o                         
   2   8   5       1487.08       1526.32        44.06 o                         
   3   8   5         79.19         87.90        10.57 o                         
  -7   9   5        595.46        507.55        33.39 o                         
  -6   9   5        758.69        749.75        23.86 o                         
  -5   9   5       2264.92       2276.34        51.32 o                         
  -4   9   5        120.53        121.33         9.09 o                         
  -3   9   5         16.05         11.66         4.18 o                         
  -2   9   5         27.58         23.36         4.90 o                         
  -1   9   5        188.57        169.73        12.78 o                         
   0   9   5        736.90        751.72        28.09 o                         
   1   9   5        430.41        408.46        23.60 o                         
   2   9   5        175.64        182.37        18.34 o                         
  -6  10   5        107.54         71.00        20.48 o                         
  -5  10   5        348.13        368.05        18.18 o                         
  -4  10   5         43.59         34.60         5.95 o                         
  -3  10   5        179.47        169.83        13.90 o                         
  -2  10   5        883.93        877.39        29.17 o                         
  -1  10   5       1164.59       1137.20        41.37 o                         
   0  10   5          1.08          1.48        11.14 o                         
   1 -11   6        734.76        754.27        39.43 o                         
   2 -11   6         45.28         47.37         9.31 o                         
   3 -11   6       2128.05       2202.75        66.19 o                         
   4 -11   6        643.48        699.62        24.80 o                         
   5 -11   6          3.44          7.36         9.29 o                         
  -1 -10   6         33.23         20.24         6.22 o                         
   0 -10   6        595.90        649.68        24.51 o                         
   1 -10   6       1368.31       1404.66        42.95 o                         
   2 -10   6       2471.79       2537.00        68.15 o                         
   3 -10   6         45.85         38.75         5.30 o                         
   4 -10   6         11.88         18.02         4.60 o                         
   5 -10   6        364.86        338.42        15.19 o                         
   6 -10   6        793.83        785.38        22.72 o                         
   7 -10   6       1942.22       1035.21        91.15 o                         
  -3  -9   6       1052.07       1055.01        34.27 o                         
  -2  -9   6          0.73          4.03         4.65 o                         
  -1  -9   6         80.17         66.29         8.70 o                         
   0  -9   6       2594.44       2709.18        96.56 o                         
   1  -9   6         45.74         26.33         7.18 o                         
   2  -9   6       2553.81       2528.79        60.24 o                         
   3  -9   6        100.71         82.48         6.47 o                         
   4  -9   6          2.12         -1.27         3.04 o                         
   5  -9   6       2745.55       2856.42        73.79 o                         
   6  -9   6        291.62        298.73        12.45 o                         
   7  -9   6        713.08        688.96        28.36 o                         
   8  -9   6         17.16         -1.02        12.63 o                         
  -4  -8   6        409.62        445.82        19.62 o                         
  -3  -8   6         13.27         14.69         3.27 o                         
  -2  -8   6       1111.95       1213.40        38.69 o                         
  -1  -8   6        635.07        686.92        22.81 o                         
   0  -8   6       4999.94       5219.81       110.78 o                         
   1  -8   6       2486.36       2517.50        53.79 o                         
   2  -8   6        164.62        182.31         8.61 o                         
   3  -8   6        552.55        539.47        16.14 o                         
   4  -8   6       1376.82       1378.37        35.00 o                         
   5  -8   6       1760.08       1789.49        45.01 o                         
   6  -8   6       1173.00       1141.46        32.89 o                         
   7  -8   6        153.73        126.76        12.57 o                         
   8  -8   6         73.66         55.95         8.97 o                         
  -5  -7   6          1.58         -3.23         3.23 o                         
  -4  -7   6         59.58         60.58         5.43 o                         
  -3  -7   6        930.36        948.24        30.70 o                         
  -2  -7   6       1501.96       1454.93        44.83 o                         
  -1  -7   6       5574.47       5554.86       100.19 o                         
   0  -7   6          4.55          8.27         1.94 o                         
   1  -7   6         54.02         67.18         5.06 o                         
   2  -7   6       1813.13       1789.02        35.60 o                         
   3  -7   6       2269.86       2270.21        46.64 o                         
   4  -7   6       6820.79       6917.73       121.46 o                         
   5  -7   6         53.42         49.82         5.92 o                         
   6  -7   6        190.60        205.83        10.25 o                         
   7  -7   6         27.65         23.53         5.71 o                         
   8  -7   6         47.83         36.49         8.44 o                         
   9  -7   6        581.43        529.70        32.36 o                         
  -6  -6   6        257.98        228.82        20.38 o                         
  -5  -6   6          0.49         -1.58         2.30 o                         
  -4  -6   6         48.49         57.71        12.77 o                         
  -3  -6   6       1145.97       1183.03        24.67 o                         
  -2  -6   6        722.55        717.78        20.95 o                         
  -1  -6   6       1592.83       1601.52        32.57 o                         
   0  -6   6          3.05          3.50         1.30 o                         
   1  -6   6        158.35        165.54         7.41 o                         
   2  -6   6      14276.95      13722.47       247.93 o                         
   3  -6   6       5281.47       5259.74        93.80 o                         
   4  -6   6       4290.88       4421.19        80.81 o                         
   5  -6   6         89.66         85.40         7.39 o                         
   6  -6   6        413.51        416.03        15.00 o                         
   7  -6   6       3726.90       3834.38        93.29 o                         
   8  -6   6        687.52        697.07        26.98 o                         
   9  -6   6        496.99        489.87        27.19 o                         
  -7  -5   6        103.35         95.81        36.52 o                         
  -6  -5   6        284.97        329.34        36.07 o                         
  -5  -5   6       1493.13       1574.05        41.27 o                         
  -4  -5   6        179.79        190.82         8.58 o                         
  -3  -5   6       4616.19       4524.47        70.85 o                         
  -2  -5   6       2438.65       2430.29        48.67 o                         
  -1  -5   6        494.77        488.74        13.48 o                         
   0  -5   6       1484.18       1461.02        31.84 o                         
   1  -5   6       3884.60       3764.04        67.56 o                         
   2  -5   6        481.82        475.73        13.66 o                         
   3  -5   6       3529.90       3460.88        63.86 o                         
   4  -5   6        123.70        129.28         7.27 o                         
   5  -5   6       2057.87       2013.81        39.01 o                         
   6  -5   6       5856.23       5798.49       102.68 o                         
   7  -5   6        153.31        144.83        11.47 o                         
   8  -5   6       2433.39       2404.18        56.95 o                         
   9  -5   6         12.28         11.92         4.45 o                         
  -7  -4   6        367.35        399.46        34.59 o                         
  -6  -4   6        240.93        285.89        38.70 o                         
  -5  -4   6       1079.14       1000.07        35.49 o                         
  -4  -4   6       3680.98       3669.52        56.86 o                         
  -3  -4   6        392.18        382.76        10.21 o                         
  -2  -4   6        166.14        154.72         5.90 o                         
  -1  -4   6        302.51        289.39        11.27 o                         
   0  -4   6       1171.48       1295.86        27.24 o                         
   1  -4   6      22102.95      22092.45       349.67 o                         
   2  -4   6       2225.65       2204.41        38.26 o                         
   3  -4   6       1750.58       1799.64        36.41 o                         
   4  -4   6       1107.79       1132.18        24.09 o                         
   5  -4   6       1083.93       1094.91        21.17 o                         
   6  -4   6       3667.51       3717.28        75.46 o                         
   7  -4   6       1066.23       1059.63        26.17 o                         
   8  -4   6        109.54         96.47         8.77 o                         
   9  -4   6        429.02        424.36        27.70 o                         
  -7  -3   6        161.35        163.27        15.04 o                         
  -6  -3   6       1332.34       1385.04        43.16 o                         
  -5  -3   6        207.05        219.54         8.22 o                         
  -4  -3   6        104.16        113.89         4.69 o                         
  -3  -3   6         32.98         47.25         3.02 o                         
  -2  -3   6         13.34         10.61         1.49 o                         
  -1  -3   6      18722.33      18002.36       247.85 o                         
   0  -3   6       7936.98       8052.27       131.32 o                         
   1  -3   6       2887.03       2975.55        51.66 o                         
   2  -3   6        613.46        619.07        13.72 o                         
   3  -3   6        105.56        129.38         5.83 o                         
   4  -3   6       6272.86       6168.26        84.98 o                         
   5  -3   6       7970.87       7928.56       108.03 o                         
   6  -3   6        905.06        861.87        16.72 o                         
   7  -3   6        310.10        307.83         9.12 o                         
   8  -3   6        506.49        510.73        15.84 o                         
   9  -3   6        251.56        203.20        24.80 o                         
  -8  -2   6       1456.13       1513.17        89.37 o                         
  -7  -2   6        120.48         96.67        10.89 o                         
  -6  -2   6       1148.54       1127.80        30.99 o                         
  -5  -2   6          9.82          4.10         2.03 o                         
  -4  -2   6         55.82         73.29         3.58 o                         
  -3  -2   6       3977.51       4020.07        59.91 o                         
  -2  -2   6       2545.62       2318.82        47.27 o                         
  -1  -2   6       1081.11       1134.79        22.79 o                         
   0  -2   6       2112.88       2076.16        31.85 o                         
   1  -2   6       2995.80       3125.76        49.74 o                         
   2  -2   6       9514.66      10041.48       140.25 o                         
   3  -2   6      13259.59      12649.83       189.94 o                         
   4  -2   6        287.75        330.47         8.16 o                         
   5  -2   6       5276.18       5103.65        67.77 o                         
   6  -2   6       1294.03       1277.86        23.54 o                         
   7  -2   6         12.41          8.03         3.86 o                         
   8  -2   6        439.02        451.90        14.55 o                         
   9  -2   6          5.90          3.32         3.24 o                         
  -9  -1   6        132.80        148.42        27.02 o                         
  -8  -1   6       1685.74       1642.96        66.96 o                         
  -7  -1   6       1387.87       1375.34        40.15 o                         
  -6  -1   6        176.42        174.72         7.62 o                         
  -5  -1   6        268.87        267.00         8.01 o                         
  -4  -1   6       1968.55       1963.14        44.91 o                         
  -3  -1   6       2219.09       2104.30        31.72 o                         
  -2  -1   6       7628.71       7455.56        99.22 o                         
  -1  -1   6       2983.76       2965.83        51.58 o                         
   0  -1   6       1568.98       1670.97        26.26 o                         
   1  -1   6       5137.26       4956.43        71.36 o                         
   2  -1   6       1846.10       1959.28        31.70 o                         
   3  -1   6      10141.80      10117.81       127.13 o                         
   4  -1   6       5010.93       5007.56        74.10 o                         
   5  -1   6          4.38          5.52         1.38 o                         
   6  -1   6       2905.56       2911.02        41.89 o                         
   7  -1   6        684.58        689.66        18.71 o                         
   8  -1   6       3079.19       2979.77        61.68 o                         
   9  -1   6       1024.99       1055.92        40.59 o                         
  -9   0   6       1093.49       1093.92        43.08 o                         
  -8   0   6         82.27         68.12         6.96 o                         
  -7   0   6         11.26         29.57        23.75 o                         
  -6   0   6       1409.18       1440.56        27.78 o                         
  -5   0   6        945.40        955.82        16.12 o                         
  -4   0   6      15037.12      14932.61       187.61 o                         
  -3   0   6       2000.93       1950.28        38.76 o                         
  -2   0   6       5080.75       5241.89        96.54 o                         
  -1   0   6        409.98        428.78         9.87 o                         
   0   0   6        454.71        538.62        14.20 o                         
   1   0   6      15147.41      15195.97       209.29 o                         
   2   0   6       8938.45       8834.55       111.03 o                         
   3   0   6         12.29         12.81         1.65 o                         
   4   0   6        664.62        688.39        13.53 o                         
   5   0   6        580.57        605.64        11.73 o                         
   6   0   6        653.19        609.48        14.61 o                         
   7   0   6       3388.76       3404.87        68.94 o                         
   8   0   6         63.79         52.12        11.65 o                         
  -9   1   6        598.46        559.51        19.54 o                         
  -8   1   6         68.23         61.70         5.69 o                         
  -7   1   6         64.36         57.16         5.59 o                         
  -6   1   6       3360.01       3286.49        46.34 o                         
  -5   1   6       2935.55       2874.86        50.01 o                         
  -4   1   6        861.69        909.54        16.50 o                         
  -3   1   6        271.79        241.05         7.05 o                         
  -2   1   6        162.81        154.82         8.54 o                         
  -1   1   6      10355.11       9853.29       137.48 o                         
   0   1   6       9434.57       9259.19       129.50 o                         
   1   1   6         21.60         21.67         2.13 o                         
   2   1   6       9731.24       9557.69       135.16 o                         
   3   1   6        725.85        706.66        14.88 o                         
   4   1   6         96.91        105.42         4.87 o                         
   5   1   6       1763.45       1802.01        30.20 o                         
   6   1   6        654.65        688.94        19.59 o                         
   7   1   6        764.22        793.50        22.64 o                         
   8   1   6         24.82         36.24         9.42 o                         
  -9   2   6        117.47         93.23        19.60 o                         
  -8   2   6        129.37        135.14         6.36 o                         
  -7   2   6       2386.93       2319.78        45.06 o                         
  -6   2   6          6.11         11.76         2.02 o                         
  -5   2   6       4577.67       4594.07        65.66 o                         
  -4   2   6        252.33        275.46         9.15 o                         
  -3   2   6        494.98        491.74        10.89 o                         
  -2   2   6       8135.70       8162.63       115.66 o                         
  -1   2   6        133.42        115.93         4.52 o                         
   0   2   6      18586.21      18428.84       253.15 o                         
   1   2   6       2640.60       2605.38        41.86 o                         
   2   2   6        701.77        719.77        15.06 o                         
   3   2   6       2978.05       3026.98        41.17 o                         
   4   2   6        350.86        351.47         9.10 o                         
   5   2   6       3501.56       3427.88        51.89 o                         
   6   2   6       2590.39       2552.15        52.89 o                         
   7   2   6         52.75         90.54        11.08 o                         
   8   2   6        118.67        153.77        21.38 o                         
  -9   3   6        505.38        469.57        19.87 o                         
  -8   3   6        890.48        866.49        25.01 o                         
  -7   3   6       6018.82       6021.08       102.66 o                         
  -6   3   6         60.31         84.55         6.27 o                         
  -5   3   6        863.97        877.22        20.05 o                         
  -4   3   6       1416.08       1467.13        26.82 o                         
  -3   3   6       1169.31       1220.42        24.21 o                         
  -2   3   6       6160.98       6032.01        87.30 o                         
  -1   3   6       4623.98       4583.06        72.75 o                         
   0   3   6        214.58        260.66         7.35 o                         
   1   3   6        279.78        291.30         8.01 o                         
   2   3   6        251.00        293.86         8.08 o                         
   3   3   6       2037.05       2050.70        31.72 o                         
   4   3   6       4482.50       4545.37        74.79 o                         
   5   3   6        166.79        171.02         9.08 o                         
   6   3   6         31.20         42.43         5.82 o                         
   7   3   6          2.64          1.03         6.00 o                         
  -9   4   6       1403.33       1509.04        50.53 o                         
  -8   4   6       3153.42       3145.03        66.87 o                         
  -7   4   6        130.14        146.10         8.64 o                         
  -6   4   6        233.31        238.58        10.13 o                         
  -5   4   6         31.93         30.07         4.56 o                         
  -4   4   6       8184.02       8125.94       125.69 o                         
  -3   4   6       7675.55       7686.49       119.23 o                         
  -2   4   6       1597.98       1640.93        29.00 o                         
  -1   4   6       3611.51       3586.35        55.84 o                         
   0   4   6         11.34         18.77         3.44 o                         
   1   4   6         52.06         69.72         4.61 o                         
   2   4   6       6247.67       6065.05        85.56 o                         
   3   4   6        844.07        805.30        18.65 o                         
   4   4   6        527.99        511.91        14.98 o                         
   5   4   6         27.73         33.93         3.68 o                         
   6   4   6          0.10         -2.47         2.47 o                         
  -9   5   6         48.63         34.52         5.20 o                         
  -8   5   6       1448.09       1468.05        54.21 o                         
  -7   5   6         31.56         50.32         5.90 o                         
  -6   5   6        195.04        185.52        11.56 o                         
  -5   5   6       5935.18       5744.56       103.55 o                         
  -4   5   6         83.21        103.14         5.96 o                         
  -3   5   6       5969.41       5992.06        96.45 o                         
  -2   5   6       1163.12       1131.86        22.44 o                         
  -1   5   6         76.75         74.30         4.81 o                         
   0   5   6       3892.60       3994.90        63.90 o                         
   1   5   6         31.50         26.07         2.75 o                         
   2   5   6       1905.66       2012.06        39.29 o                         
   3   5   6       1099.36       1087.96        23.01 o                         
   4   5   6         20.37         20.02         5.57 o                         
   5   5   6          4.04         15.47         5.47 o                         
   6   5   6        578.05        528.61        38.58 o                         
  -9   6   6         45.54         55.41        11.40 o                         
  -8   6   6        180.27        212.10        14.12 o                         
  -7   6   6       1378.70       1376.70        37.29 o                         
  -6   6   6        693.69        698.81        27.34 o                         
  -5   6   6       3072.49       3066.58        59.79 o                         
  -4   6   6       3595.53       3561.66        59.55 o                         
  -3   6   6         71.74         77.08         5.75 o                         
  -2   6   6       1130.75       1115.39        23.41 o                         
  -1   6   6        179.74        192.39         8.34 o                         
   0   6   6       3291.67       3328.00        56.74 o                         
   1   6   6       4608.94       4677.69        78.76 o                         
   2   6   6        243.01        226.23        10.14 o                         
   3   6   6         48.47         66.37         6.12 o                         
   4   6   6         31.55         22.42         3.65 o                         
   5   6   6         14.94         16.81         3.94 o                         
  -9   7   6        151.37        129.07        17.26 o                         
  -8   7   6         19.39          9.14         4.42 o                         
  -7   7   6       1279.01       1272.58        36.63 o                         
  -6   7   6       2175.02       2087.77        64.50 o                         
  -5   7   6        590.50        593.11        19.30 o                         
  -4   7   6        675.43        683.69        19.50 o                         
  -3   7   6       1186.98       1187.50        29.25 o                         
  -2   7   6        165.21        161.28         9.99 o                         
  -1   7   6       4982.25       5029.56        91.44 o                         
   0   7   6        374.88        386.77        13.49 o                         
   1   7   6         96.48         88.56         6.94 o                         
   2   7   6         56.35         49.76         5.66 o                         
   3   7   6        632.23        658.59        20.70 o                         
   4   7   6       1017.32       1003.08        36.68 o                         
  -8   8   6       1830.63       1818.83        61.82 o                         
  -7   8   6          1.57          2.14         5.46 o                         
  -6   8   6       1756.69       1784.26        56.43 o                         
  -5   8   6        171.16        167.26        15.02 o                         
  -4   8   6        152.69        157.06         9.40 o                         
  -3   8   6       1484.67       1472.12        33.74 o                         
  -2   8   6         70.93         68.24         6.46 o                         
  -1   8   6       1548.22       1584.52        28.87 o                         
   0   8   6        176.95        182.03        12.64 o                         
   1   8   6         14.71          9.71         4.02 o                         
   2   8   6        464.63        443.55        23.64 o                         
   3   8   6        889.99        866.65        39.70 o                         
  -7   9   6       1229.07       1272.88       120.24 o                         
  -6   9   6        174.93        153.66        14.43 o                         
  -5   9   6        291.04        267.36        14.78 o                         
  -4   9   6        924.85        901.54        27.01 o                         
  -3   9   6       2258.62       2184.89        48.79 o                         
  -2   9   6       1927.12       1880.27        44.48 o                         
  -1   9   6         84.21         82.35         8.35 o                         
   0   9   6          1.61          3.14         3.76 o                         
   1   9   6        185.85        170.09        16.37 o                         
  -6  10   6        241.42        264.52        23.94 o                         
  -5  10   6         23.95          7.09         4.53 o                         
  -4  10   6       2277.38       2379.73        56.01 o                         
  -3  10   6        164.65        160.32        14.66 o                         
  -2  10   6        304.34        317.93        16.46 o                         
  -1  10   6         60.67         42.18        10.42 o                         
   1 -11   7        880.41        900.75        38.64 o                         
   2 -11   7        277.06        273.70        18.65 o                         
   3 -11   7         54.28         23.42         8.06 o                         
   4 -11   7       1502.32       1593.84        57.15 o                         
   5 -11   7         15.45          6.07         5.38 o                         
  -1 -10   7       1020.22       1094.97        40.15 o                         
   0 -10   7        364.45        358.61        19.26 o                         
   1 -10   7         46.61         29.49         7.36 o                         
   2 -10   7       1112.35       1106.84        46.94 o                         
   3 -10   7        339.64        324.86        17.54 o                         
   4 -10   7       1600.79       1626.41        52.53 o                         
   5 -10   7       2044.56       2043.64        52.07 o                         
   6 -10   7          8.48          9.52         3.61 o                         
   7 -10   7         55.16         23.24        11.24 o                         
  -3  -9   7        360.08        364.87        25.54 o                         
  -2  -9   7        319.33        355.77        17.52 o                         
  -1  -9   7         10.32          1.10         3.62 o                         
   0  -9   7         17.52         15.64         4.24 o                         
   1  -9   7        163.57        171.55        14.44 o                         
   2  -9   7        906.42        894.46        24.89 o                         
   3  -9   7       4090.97       4120.06        74.07 o                         
   4  -9   7        210.41        204.90         9.37 o                         
   5  -9   7         70.71         77.65         8.54 o                         
   6  -9   7         76.38         76.96        11.02 o                         
   7  -9   7        596.14        575.55        26.24 o                         
   8  -9   7       2234.44       2144.06        76.97 o                         
  -4  -8   7        726.28        776.06        23.74 o                         
  -3  -8   7        372.64        323.39        14.57 o                         
  -2  -8   7        838.25        817.11        29.69 o                         
  -1  -8   7         83.35         80.13         7.86 o                         
   0  -8   7        786.65        778.87        35.69 o                         
   1  -8   7       2375.90       2262.06        55.23 o                         
   2  -8   7          7.86          9.42         2.39 o                         
   3  -8   7       1458.36       1486.11        32.24 o                         
   4  -8   7         21.58         16.52         3.63 o                         
   5  -8   7         14.17         12.70         3.69 o                         
   6  -8   7       1393.24       1465.49        50.84 o                         
   7  -8   7       1430.68       1508.58        51.98 o                         
   8  -8   7        272.95        278.29        20.99 o                         
  -5  -7   7         40.03         23.25         5.35 o                         
  -4  -7   7       1035.13       1012.66        25.23 o                         
  -3  -7   7        139.33        138.02         8.02 o                         
  -2  -7   7        347.56        344.47        13.27 o                         
  -1  -7   7       1898.49       1878.94        49.42 o                         
   0  -7   7        223.62        197.59         8.45 o                         
   1  -7   7       5054.55       5009.93        83.50 o                         
   2  -7   7       2440.28       2400.72        49.49 o                         
   3  -7   7          0.56          0.08         1.57 o                         
   4  -7   7       1206.41       1166.87        29.48 o                         
   5  -7   7       1162.52       1107.76        29.07 o                         
   6  -7   7       2450.96       2393.00        68.97 o                         
   7  -7   7       1757.81       1693.93        46.67 o                         
   8  -7   7         29.82         22.44         5.80 o                         
   9  -7   7         29.77         25.14         9.11 o                         
  -6  -6   7        538.10        464.06        25.92 o                         
  -5  -6   7         35.57         51.13         6.63 o                         
  -4  -6   7         43.46         35.02         6.15 o                         
  -3  -6   7        705.64        730.46        19.75 o                         
  -2  -6   7        608.49        648.45        22.64 o                         
  -1  -6   7       4078.13       4069.88        68.96 o                         
   0  -6   7       7551.45       7651.78       131.01 o                         
   1  -6   7        827.83        780.43        20.46 o                         
   2  -6   7        660.32        635.78        17.79 o                         
   3  -6   7         69.36         63.70         4.06 o                         
   4  -6   7        385.36        387.93        14.04 o                         
   5  -6   7       5139.55       5102.59        92.66 o                         
   6  -6   7         92.81         91.21         8.97 o                         
   7  -6   7        689.89        637.54        19.57 o                         
   8  -6   7        204.13        216.35        13.87 o                         
   9  -6   7         23.62         13.12         5.10 o                         
  -6  -5   7        233.16        177.77        19.87 o                         
  -5  -5   7        629.13        573.31        25.89 o                         
  -4  -5   7        550.60        543.71        14.59 o                         
  -3  -5   7        872.43        898.54        22.31 o                         
  -2  -5   7       4151.27       4201.89        74.94 o                         
  -1  -5   7          3.29         16.10         3.81 o                         
   0  -5   7        278.45        306.16        13.32 o                         
   1  -5   7        714.42        747.45        19.09 o                         
   2  -5   7        559.95        559.63        15.33 o                         
   3  -5   7      10351.29      10373.20       172.17 o                         
   4  -5   7       4805.21       4773.14        85.80 o                         
   5  -5   7        444.17        444.20        13.17 o                         
   6  -5   7       2768.96       2681.68        54.13 o                         
   7  -5   7         52.04         56.09         5.93 o                         
   8  -5   7        711.53        714.25        28.42 o                         
   9  -5   7        726.51        686.84        25.18 o                         
  -7  -4   7        952.21        922.90        50.28 o                         
  -6  -4   7         17.76         -1.65         6.68 o                         
  -5  -4   7        342.18        357.17        17.33 o                         
  -4  -4   7       2587.76       2530.44        43.12 o                         
  -3  -4   7          2.57          2.48         1.60 o                         
  -2  -4   7       4765.36       4802.40        76.46 o                         
  -1  -4   7       2755.92       2842.36        44.81 o                         
   0  -4   7         12.06         12.51         1.90 o                         
   1  -4   7       3469.06       3478.09        61.91 o                         
   2  -4   7       2344.58       2238.07        42.22 o                         
   3  -4   7       1398.77       1527.52        32.54 o                         
   4  -4   7       2493.44       2500.52        45.01 o                         
   5  -4   7        252.38        240.14         8.97 o                         
   6  -4   7        388.61        363.12        14.53 o                         
   7  -4   7       2354.62       2377.48        48.76 o                         
   8  -4   7         15.45         18.80         4.59 o                         
   9  -4   7       1144.42       1108.17        46.42 o                         
  -8  -3   7         87.46         84.62        22.56 o                         
  -7  -3   7         18.44         13.16         6.23 o                         
  -6  -3   7       1647.48       1718.05        45.24 o                         
  -5  -3   7       1362.82       1359.84        31.23 o                         
  -4  -3   7       4418.18       4417.96        71.39 o                         
  -3  -3   7       8951.53       9048.58       129.28 o                         
  -2  -3   7         68.16         65.07         4.28 o                         
  -1  -3   7        635.64        609.99        14.27 o                         
   0  -3   7       1273.72       1207.91        24.93 o                         
   1  -3   7       2140.85       2138.23        36.56 o                         
   2  -3   7       7456.83       7303.68       104.40 o                         
   3  -3   7        378.65        383.97         9.56 o                         
   4  -3   7        228.35        238.17         7.63 o                         
   5  -3   7       1296.73       1283.77        25.62 o                         
   6  -3   7         20.53         23.45         3.16 o                         
   7  -3   7       1998.66       1925.48        33.78 o                         
   8  -3   7       1240.13       1228.77        29.49 o                         
   9  -3   7         63.36         68.92         9.73 o                         
  -8  -2   7        221.02        227.56        20.29 o                         
  -7  -2   7        769.22        790.72        34.34 o                         
  -6  -2   7        734.96        750.88        19.51 o                         
  -5  -2   7       5924.94       5948.99        94.35 o                         
  -4  -2   7        220.64        227.38         7.12 o                         
  -3  -2   7         13.14         19.04         2.31 o                         
  -2  -2   7       1212.01       1224.04        24.47 o                         
  -1  -2   7       2486.21       2551.12        43.27 o                         
   0  -2   7      27212.43      27649.87       475.79 o                         
   1  -2   7       8283.43       8351.78       125.51 o                         
   2  -2   7       3183.06       3360.15        54.73 o                         
   3  -2   7       1127.29       1143.60        21.63 o                         
   4  -2   7         16.00         17.79         2.09 o                         
   5  -2   7       1049.00       1027.54        19.70 o                         
   6  -2   7       1079.81       1074.65        21.54 o                         
   7  -2   7        157.21        136.09         6.43 o                         
   8  -2   7          1.87         -2.43         2.43 o                         
   9  -2   7         84.59        103.03         7.90 o                         
  -8  -1   7         56.69         59.92        13.45 o                         
  -7  -1   7       1698.96       1651.32        65.37 o                         
  -6  -1   7        696.61        696.47        19.14 o                         
  -5  -1   7       3236.67       3187.68        46.76 o                         
  -4  -1   7        396.52        427.83        10.17 o                         
  -3  -1   7        415.69        440.25        10.50 o                         
  -2  -1   7       8170.18       7999.65       115.51 o                         
  -1  -1   7       8239.42       8022.74       131.13 o                         
   0  -1   7       1934.55       1804.34        31.38 o                         
   1  -1   7        766.42        670.98        14.61 o                         
   2  -1   7        245.73        274.92         8.54 o                         
   3  -1   7       4669.03       4648.88        62.15 o                         
   4  -1   7      12944.40      12847.12       179.95 o                         
   5  -1   7          0.91          2.96         1.13 o                         
   6  -1   7       4410.96       4420.04        64.52 o                         
   7  -1   7        643.48        647.88        15.62 o                         
   8  -1   7         12.04          8.47         2.90 o                         
   9  -1   7        298.56        265.19        47.06 o                         
  -9   0   7        381.05        451.55        27.38 o                         
  -8   0   7        315.10        319.00        15.50 o                         
  -7   0   7       2768.61       2795.64        57.59 o                         
  -6   0   7       3747.24       3752.02        73.82 o                         
  -5   0   7        359.50        351.14         8.47 o                         
  -4   0   7        133.78        137.50         5.15 o                         
  -3   0   7       5726.87       5525.32       124.51 o                         
  -2   0   7       8260.14       8314.07       126.53 o                         
  -1   0   7       9730.63       9891.80       140.93 o                         
   0   0   7        155.59        186.21         5.99 o                         
   1   0   7       2688.84       2955.98        45.93 o                         
   2   0   7       5815.26       5808.28        85.04 o                         
   3   0   7        241.84        253.44         6.92 o                         
   4   0   7       1965.54       1967.42        30.32 o                         
   5   0   7       1599.64       1620.64        28.69 o                         
   6   0   7        620.10        616.67        16.71 o                         
   7   0   7        112.84        102.87         7.77 o                         
   8   0   7        160.45        154.83        11.18 o                         
  -9   1   7         82.92        113.03        16.43 o                         
  -8   1   7       2217.95       2150.21        64.31 o                         
  -7   1   7        181.80        194.08         9.57 o                         
  -6   1   7        333.71        340.85         9.74 o                         
  -5   1   7       1408.01       1402.31        24.11 o                         
  -4   1   7        651.40        661.82        14.53 o                         
  -3   1   7      15619.27      15196.92       198.56 o                         
  -2   1   7       3979.08       3953.89        70.17 o                         
  -1   1   7       3597.21       3494.24        56.98 o                         
   0   1   7        163.34        202.52         6.85 o                         
   1   1   7        148.66        155.52         6.21 o                         
   2   1   7       9198.55       9487.17       135.14 o                         
   3   1   7       3195.53       3121.89        50.28 o                         
   4   1   7          8.10         11.17         1.75 o                         
   5   1   7        239.73        230.80         9.56 o                         
   6   1   7        187.06        182.01         7.78 o                         
   7   1   7        790.95        771.94        23.30 o                         
   8   1   7        824.75        815.87        42.82 o                         
  -9   2   7        294.60        314.39        35.93 o                         
  -8   2   7        623.72        615.69        16.16 o                         
  -7   2   7          8.37         12.39         2.62 o                         
  -6   2   7        321.20        333.21        11.50 o                         
  -5   2   7       5886.85       5861.52        87.24 o                         
  -4   2   7       8586.41       8543.02       122.75 o                         
  -3   2   7       5222.86       5267.88        69.30 o                         
  -2   2   7       3980.85       4046.38        61.77 o                         
  -1   2   7        785.70        805.71        17.32 o                         
   0   2   7      13930.11      13716.63       190.91 o                         
   1   2   7      13044.51      13321.32       199.61 o                         
   2   2   7       1249.07       1218.91        21.39 o                         
   3   2   7       3486.53       3477.28        53.01 o                         
   4   2   7         19.43         14.49         2.38 o                         
   5   2   7        578.56        595.59        20.13 o                         
   6   2   7        702.65        689.41        21.82 o                         
   7   2   7         21.86         19.29         5.76 o                         
  -9   3   7        750.39        772.70        28.58 o                         
  -8   3   7        491.31        477.36        17.04 o                         
  -7   3   7         23.30         21.05         5.31 o                         
  -6   3   7       3600.30       3545.73        65.09 o                         
  -5   3   7        242.94        239.32         8.67 o                         
  -4   3   7       4593.23       4418.96        63.68 o                         
  -3   3   7        129.47        139.77         6.02 o                         
  -2   3   7       1470.74       1553.38        30.81 o                         
  -1   3   7       9351.22       9399.65       133.27 o                         
   0   3   7         15.21         16.23         2.18 o                         
   1   3   7      11750.51      11731.80       166.32 o                         
   2   3   7       1593.36       1599.17        28.20 o                         
   3   3   7        266.50        248.51         9.45 o                         
   4   3   7       2279.79       2268.61        46.67 o                         
   5   3   7          4.68         14.13         3.22 o                         
   6   3   7       1635.47       1552.19        41.76 o                         
   7   3   7        325.38        324.48        15.59 o                         
  -9   4   7         10.76          6.81         3.97 o                         
  -8   4   7          4.06          2.68         2.55 o                         
  -7   4   7         97.49         98.94         8.65 o                         
  -6   4   7       4424.21       4409.65        93.53 o                         
  -5   4   7       2007.00       1988.54        34.64 o                         
  -4   4   7       2469.69       2474.44        44.51 o                         
  -3   4   7        111.07        125.18         7.04 o                         
  -2   4   7       2940.86       2917.48        60.85 o                         
  -1   4   7       8697.16       8628.49       124.11 o                         
   0   4   7       6595.21       6605.56        92.43 o                         
   1   4   7        273.14        286.17         8.53 o                         
   2   4   7        538.99        624.56        17.01 o                         
   3   4   7        924.21        942.63        24.64 o                         
   4   4   7       1610.56       1676.15        33.41 o                         
   5   4   7       3100.91       3098.99        71.35 o                         
   6   4   7          8.03          8.58         3.53 o                         
  -9   5   7          0.96          7.29         6.46 o                         
  -8   5   7       1970.62       1969.52        81.71 o                         
  -7   5   7       2034.97       2107.46        71.00 o                         
  -6   5   7        229.17        253.83        10.13 o                         
  -5   5   7       1220.67       1190.15        23.22 o                         
  -4   5   7        228.26        227.94         9.69 o                         
  -3   5   7       1584.88       1572.59        33.25 o                         
  -2   5   7       7542.70       7465.24       109.63 o                         
  -1   5   7        724.02        718.74        16.98 o                         
   0   5   7       1881.50       1926.59        33.11 o                         
   1   5   7        409.94        420.66        11.45 o                         
   2   5   7        451.53        423.75        12.87 o                         
   3   5   7       3709.31       3630.30        63.48 o                         
   4   5   7          6.18          8.22         6.48 o                         
   5   5   7         83.87         93.57         8.50 o                         
   6   5   7          2.25          2.92         4.75 o                         
  -9   6   7        626.60        640.09        47.02 o                         
  -8   6   7         16.81          8.56         3.84 o                         
  -7   6   7        406.85        426.47        19.21 o                         
  -6   6   7        112.93        118.05         9.34 o                         
  -5   6   7        544.74        525.11        15.64 o                         
  -4   6   7       4743.18       4716.49        80.27 o                         
  -3   6   7        123.14        127.78         7.38 o                         
  -2   6   7       6423.15       6337.88        96.05 o                         
  -1   6   7       1996.22       1984.53        34.74 o                         
   0   6   7        286.07        291.90        10.22 o                         
   1   6   7       1860.81       1829.33        39.28 o                         
   2   6   7        472.93        488.00        16.67 o                         
   3   6   7       1650.59       1652.78        34.42 o                         
   4   6   7         57.96         77.23        11.71 o                         
   5   6   7        112.23        116.64        11.22 o                         
  -8   7   7        265.34        264.66        20.04 o                         
  -7   7   7         50.89         42.71         8.55 o                         
  -6   7   7        392.30        358.39        15.65 o                         
  -5   7   7       1072.55       1089.54        42.85 o                         
  -4   7   7       1109.91       1092.36        28.55 o                         
  -3   7   7       4303.40       4142.97        73.08 o                         
  -2   7   7          0.24          3.00         1.90 o                         
  -1   7   7        151.77        166.84         8.79 o                         
   0   7   7       1169.99       1169.58        25.41 o                         
   1   7   7       2201.19       2275.80        45.03 o                         
   2   7   7       4067.57       3963.33        75.89 o                         
   3   7   7         83.51         85.42         7.45 o                         
   4   7   7        228.28        254.66        20.54 o                         
  -8   8   7         25.32         13.17         5.87 o                         
  -7   8   7         22.18         12.16         4.65 o                         
  -6   8   7        600.72        610.77        22.51 o                         
  -5   8   7       1404.34       1454.22        39.86 o                         
  -4   8   7          4.98          2.25         2.67 o                         
  -3   8   7        211.91        234.50        13.87 o                         
  -2   8   7        211.46        197.68        10.89 o                         
  -1   8   7          5.87          6.80         2.65 o                         
   0   8   7       2695.78       2624.32        46.82 o                         
   1   8   7       1150.77       1153.51        35.82 o                         
   2   8   7        288.17        256.85        31.09 o                         
  -7   9   7        878.68        839.56        43.88 o                         
  -6   9   7        154.81        147.03        12.58 o                         
  -5   9   7       1307.80       1342.23        39.01 o                         
  -4   9   7        625.55        630.54        22.55 o                         
  -3   9   7         21.85         22.51         4.17 o                         
  -2   9   7        455.93        446.06        16.45 o                         
  -1   9   7        493.03        483.38        19.33 o                         
   0   9   7        632.88        610.87        23.98 o                         
   1   9   7        200.09        224.11        22.20 o                         
  -5  10   7        140.65        101.89        12.21 o                         
  -4  10   7         61.12         63.85         9.74 o                         
  -3  10   7         89.99         81.05         9.86 o                         
  -2  10   7        319.97        321.59        19.97 o                         
   2 -11   8         60.89         73.50        24.08 o                         
   3 -11   8        155.96         83.98        11.91 o                         
   4 -11   8         41.67         50.38        14.20 o                         
  -1 -10   8        815.51        747.98        31.00 o                         
   0 -10   8       1437.81       1507.48        54.24 o                         
   1 -10   8        104.58         81.98        10.61 o                         
   2 -10   8        113.55        102.62        12.99 o                         
   3 -10   8          3.40         -0.44         4.32 o                         
   4 -10   8        775.16        758.72        23.95 o                         
   5 -10   8       1034.80       1004.81        41.83 o                         
   6 -10   8          2.16         -0.90         4.74 o                         
  -3  -9   8         73.70        146.05        25.67 o                         
  -2  -9   8       2432.87       2451.88        78.96 o                         
  -1  -9   8          3.38         -1.42         3.47 o                         
   0  -9   8       2587.37       2639.28       105.99 o                         
   1  -9   8        447.16        448.49        24.74 o                         
   2  -9   8        214.88        197.76        15.66 o                         
   3  -9   8       2089.09       2043.02        43.03 o                         
   4  -9   8          7.57          7.54         2.38 o                         
   5  -9   8       2132.78       2101.06        54.28 o                         
   6  -9   8        812.39        824.02        28.46 o                         
   7  -9   8         66.31         73.11         8.07 o                         
  -4  -8   8         99.45        114.62        14.10 o                         
  -3  -8   8          6.98          1.36         4.11 o                         
  -2  -8   8       2823.62       2785.58        70.54 o                         
  -1  -8   8        514.69        530.06        23.35 o                         
   0  -8   8        761.54        752.93        23.19 o                         
   1  -8   8       1191.28       1207.76        34.59 o                         
   2  -8   8       1263.89       1248.80        28.89 o                         
   3  -8   8       2033.89       2019.69        50.60 o                         
   4  -8   8       3170.95       3117.49        63.34 o                         
   5  -8   8        296.78        253.36        13.82 o                         
   6  -8   8         75.33         60.12         8.08 o                         
   7  -8   8         41.95         40.54         7.33 o                         
   8  -8   8        643.14        649.14        36.85 o                         
  -5  -7   8         17.69          8.81         5.20 o                         
  -4  -7   8        862.94        854.32        24.53 o                         
  -3  -7   8       3169.74       3200.56        61.58 o                         
  -2  -7   8        285.14        279.66        11.94 o                         
  -1  -7   8       1699.18       1739.86        43.47 o                         
   0  -7   8         40.12         43.68         7.50 o                         
   1  -7   8       1634.99       1670.39        35.25 o                         
   2  -7   8       7284.79       7189.29       133.83 o                         
   3  -7   8          0.72          3.25         1.60 o                         
   4  -7   8       2391.16       2328.52        50.09 o                         
   5  -7   8         66.23         60.04         6.37 o                         
   6  -7   8        237.79        246.67        12.33 o                         
   7  -7   8       2233.97       2231.14        49.46 o                         
   8  -7   8        417.71        416.46        23.72 o                         
  -6  -6   8          1.45         -0.47         4.34 o                         
  -5  -6   8       1970.58       1915.81        59.14 o                         
  -4  -6   8         27.12         52.70         5.45 o                         
  -3  -6   8       5709.67       5653.48        99.27 o                         
  -2  -6   8        364.81        379.87        15.94 o                         
  -1  -6   8         84.20         71.48         5.20 o                         
   0  -6   8       5216.73       5198.32        93.12 o                         
   1  -6   8         53.65         66.21         5.37 o                         
   2  -6   8       6008.96       6134.60       106.88 o                         
   3  -6   8        521.80        532.44        17.06 o                         
   4  -6   8        118.94        110.75         7.50 o                         
   5  -6   8       1013.22       1021.98        24.89 o                         
   6  -6   8        562.83        548.93        20.61 o                         
   7  -6   8        331.37        312.12        13.58 o                         
   8  -6   8        888.74        885.19        37.61 o                         
   9  -6   8        139.36        154.44        18.07 o                         
  -6  -5   8        281.79        310.62        15.58 o                         
  -5  -5   8        977.25        975.08        30.63 o                         
  -4  -5   8       1406.46       1400.09        34.50 o                         
  -3  -5   8         93.44        105.59         7.77 o                         
  -2  -5   8        676.77        660.12        16.61 o                         
  -1  -5   8       4252.68       4228.60        65.04 o                         
   0  -5   8      10520.63      10464.82       159.95 o                         
   1  -5   8      16196.16      16475.38       265.35 o                         
   2  -5   8         76.59         88.49         6.13 o                         
   3  -5   8         80.75         93.56         6.57 o                         
   4  -5   8        855.59        867.50        21.29 o                         
   5  -5   8       4612.77       4550.04        72.29 o                         
   6  -5   8       4772.29       4564.21       105.23 o                         
   7  -5   8         10.37         12.17         3.11 o                         
   8  -5   8         29.32         24.86         7.44 o                         
   9  -5   8         15.30         15.51         5.49 o                         
  -7  -4   8        537.40        514.31        36.63 o                         
  -6  -4   8        790.12        776.50        25.64 o                         
  -5  -4   8        225.03        207.71        10.94 o                         
  -4  -4   8       2003.34       1932.70        39.82 o                         
  -3  -4   8        519.86        560.15        14.92 o                         
  -2  -4   8        163.75        167.61         7.23 o                         
  -1  -4   8      13028.16      12830.59       192.77 o                         
   0  -4   8        718.26        710.80        18.04 o                         
   1  -4   8       3798.77       4015.08        65.64 o                         
   2  -4   8        870.86        834.15        17.27 o                         
   3  -4   8         80.39         99.70         5.72 o                         
   4  -4   8      15271.67      15321.18       230.25 o                         
   5  -4   8        407.95        401.43        13.28 o                         
   6  -4   8       1165.80       1117.60        34.01 o                         
   7  -4   8          7.72          8.79         2.77 o                         
   8  -4   8        257.26        224.40        13.85 o                         
   9  -4   8       1401.76       1394.08        44.95 o                         
  -7  -3   8        250.19        264.09        21.69 o                         
  -6  -3   8       1731.55       1684.68        46.38 o                         
  -5  -3   8        819.07        816.20        21.31 o                         
  -4  -3   8          8.27          9.06         2.10 o                         
  -3  -3   8       4234.30       4350.17        66.76 o                         
  -2  -3   8        724.63        698.63        16.44 o                         
  -1  -3   8       9563.97       9568.09       156.35 o                         
   0  -3   8       3558.66       3629.92        63.98 o                         
   1  -3   8       1967.90       2044.75        35.86 o                         
   2  -3   8       5749.61       5806.86        90.82 o                         
   3  -3   8       7494.05       7576.60       109.43 o                         
   4  -3   8       1669.57       1662.99        28.47 o                         
   5  -3   8       4116.54       4107.69        64.57 o                         
   6  -3   8          5.02          5.60         1.73 o                         
   7  -3   8        826.53        807.40        20.47 o                         
   8  -3   8       1053.10       1041.81        29.94 o                         
   9  -3   8        163.83        172.08        13.54 o                         
  -8  -2   8        318.49        302.81        23.44 o                         
  -7  -2   8        557.78        594.17        27.69 o                         
  -6  -2   8          5.37          5.41         3.51 o                         
  -5  -2   8        592.88        609.55        14.12 o                         
  -4  -2   8       1108.72       1212.69        21.84 o                         
  -3  -2   8       2628.71       2664.74        45.34 o                         
  -2  -2   8      18552.05      19002.40       247.16 o                         
  -1  -2   8        146.02        156.14         6.73 o                         
   0  -2   8        361.13        408.40        11.82 o                         
   1  -2   8       3325.93       3218.74        52.99 o                         
   2  -2   8       1178.54       1223.31        26.96 o                         
   3  -2   8      15258.58      15530.84       230.32 o                         
   4  -2   8        439.03        421.69        10.87 o                         
   5  -2   8       1186.70       1147.90        24.44 o                         
   6  -2   8       3660.07       3634.28        57.89 o                         
   7  -2   8          1.72          1.38         1.80 o                         
   8  -2   8       1908.91       1971.19        42.12 o                         
   9  -2   8        217.94        265.77        21.77 o                         
  -8  -1   8          4.31          5.25         6.00 o                         
  -7  -1   8         49.40         74.89         7.40 o                         
  -6  -1   8         63.73         72.23         5.68 o                         
  -5  -1   8        101.99        115.13         5.68 o                         
  -4  -1   8       8131.54       7975.27       102.65 o                         
  -3  -1   8       1780.47       1713.13        29.50 o                         
  -2  -1   8        936.20        924.99        20.04 o                         
  -1  -1   8        195.14        223.50         8.89 o                         
   0  -1   8        642.33        696.40        15.52 o                         
   1  -1   8      17321.75      16432.33       227.32 o                         
   2  -1   8       5184.86       5029.10        74.89 o                         
   3  -1   8       2118.66       2076.06        31.57 o                         
   4  -1   8        148.09        136.70         5.88 o                         
   5  -1   8          1.55          4.52         1.46 o                         
   6  -1   8       1312.21       1312.87        26.17 o                         
   7  -1   8       1021.10       1029.04        22.71 o                         
   8  -1   8        356.48        357.64        21.81 o                         
  -9   0   8        508.68        461.10        32.10 o                         
  -8   0   8          1.30          5.21         8.50 o                         
  -7   0   8        164.95        184.60         8.91 o                         
  -6   0   8       2065.82       2038.08        40.37 o                         
  -5   0   8         93.64        100.37         4.86 o                         
  -4   0   8       1781.11       1780.60        29.02 o                         
  -3   0   8        904.42        943.61        18.79 o                         
  -2   0   8         95.29        110.87         5.37 o                         
  -1   0   8       4436.82       4648.61        64.84 o                         
   0   0   8      21246.68      22242.54       304.53 o                         
   1   0   8       1197.26       1288.50        23.03 o                         
   2   0   8       5472.44       5480.36        81.77 o                         
   3   0   8          0.32          3.41         1.32 o                         
   4   0   8       1467.98       1477.07        28.43 o                         
   5   0   8       5078.45       5109.96        84.86 o                         
   6   0   8        740.67        680.10        18.01 o                         
   7   0   8       1516.18       1505.21        53.38 o                         
   8   0   8          0.23          5.15         3.04 o                         
  -9   1   8         32.40         29.01        10.39 o                         
  -8   1   8        932.93        918.88        28.29 o                         
  -7   1   8        220.77        222.07        11.46 o                         
  -6   1   8       2430.97       2438.97        44.01 o                         
  -5   1   8       2780.52       2808.28        43.19 o                         
  -4   1   8        352.21        343.57        10.78 o                         
  -3   1   8         62.65         64.11         3.78 o                         
  -2   1   8       2821.20       2821.75        48.87 o                         
  -1   1   8        652.70        694.12        15.09 o                         
   0   1   8       9988.56       9681.83       157.17 o                         
   1   1   8        484.08        439.69        15.02 o                         
   2   1   8        615.32        644.43        15.34 o                         
   3   1   8       8162.50       8209.07       112.95 o                         
   4   1   8       1701.85       1706.67        28.91 o                         
   5   1   8       5561.29       5446.48       111.74 o                         
   6   1   8        839.46        863.89        22.42 o                         
   7   1   8          4.65          9.61         3.39 o                         
   8   1   8        505.31        467.30        33.30 o                         
  -9   2   8        390.79        404.75        19.03 o                         
  -8   2   8        771.00        789.37        25.85 o                         
  -7   2   8       2890.14       2855.78        58.55 o                         
  -6   2   8        262.87        253.53        10.40 o                         
  -5   2   8        104.76        116.56         6.32 o                         
  -4   2   8        360.57        333.52        10.26 o                         
  -3   2   8       1535.54       1512.33        24.06 o                         
  -2   2   8       9854.72       9685.71       147.42 o                         
  -1   2   8       4806.87       4925.63        73.50 o                         
   0   2   8         68.08         42.97         3.76 o                         
   1   2   8         81.66         78.58         7.65 o                         
   2   2   8        410.39        437.46        11.71 o                         
   3   2   8       2148.98       2223.88        35.79 o                         
   4   2   8       3261.41       3369.22        60.45 o                         
   5   2   8         13.72         16.94         3.52 o                         
   6   2   8         62.17         64.03         6.80 o                         
   7   2   8        811.66        790.26        26.68 o                         
  -9   3   8       1008.64       1013.12        33.86 o                         
  -8   3   8        192.79        162.65         9.56 o                         
  -7   3   8        550.80        531.82        17.45 o                         
  -6   3   8         31.25         25.90         3.46 o                         
  -5   3   8         64.51         70.87         5.17 o                         
  -4   3   8       6138.73       5869.20        82.93 o                         
  -3   3   8       4251.77       4160.23        64.63 o                         
  -2   3   8        349.52        372.88        10.19 o                         
  -1   3   8       3559.69       3435.44        54.21 o                         
   0   3   8        310.44        295.78         8.41 o                         
   1   3   8       2052.21       2073.64        38.23 o                         
   2   3   8       4869.69       4899.26        71.75 o                         
   3   3   8         64.26         74.27         8.45 o                         
   4   3   8       2634.12       2775.37        52.01 o                         
   5   3   8         33.33         25.77         4.12 o                         
   6   3   8         43.48         36.42         5.26 o                         
   7   3   8        715.66        698.01        29.99 o                         
  -9   4   8        945.78        984.10        28.89 o                         
  -8   4   8         73.94         88.23         8.13 o                         
  -7   4   8        174.41        181.50         9.13 o                         
  -6   4   8        612.18        601.30        16.17 o                         
  -5   4   8       2156.10       2105.83        38.25 o                         
  -4   4   8        165.74        166.42         7.71 o                         
  -3   4   8       4343.72       4355.68        72.88 o                         
  -2   4   8        307.01        328.93        10.28 o                         
  -1   4   8       1696.19       1764.47        31.93 o                         
   0   4   8       5363.60       5497.60        78.46 o                         
   1   4   8        323.90        324.07        11.03 o                         
   2   4   8       3573.47       3655.61        63.86 o                         
   3   4   8       2258.64       2329.83        56.87 o                         
   4   4   8        153.57        139.57         9.03 o                         
   5   4   8        251.32        237.26        13.83 o                         
   6   4   8        147.94        158.33        18.66 o                         
  -9   5   8         11.25          6.06         4.50 o                         
  -8   5   8         39.69         30.39         7.32 o                         
  -7   5   8        510.50        499.37        25.07 o                         
  -6   5   8        807.29        780.63        22.08 o                         
  -5   5   8       3885.29       3923.46        64.45 o                         
  -4   5   8         10.47         13.26         2.38 o                         
  -3   5   8        106.65        113.00         7.68 o                         
  -2   5   8        695.23        739.78        17.40 o                         
  -1   5   8        186.37        201.29         7.75 o                         
   0   5   8       2937.99       2838.52        45.58 o                         
   1   5   8       3663.68       3720.45        54.69 o                         
   2   5   8         20.24         22.00         4.23 o                         
   3   5   8        110.06        103.32         9.65 o                         
   4   5   8        220.06        203.83        12.48 o                         
   5   5   8        414.17        455.54        18.17 o                         
  -8   6   8        151.36        140.53        13.18 o                         
  -7   6   8       2426.64       2410.31        72.23 o                         
  -6   6   8       1922.56       1912.66        43.67 o                         
  -5   6   8        579.75        563.71        19.92 o                         
  -4   6   8        480.50        495.56        15.92 o                         
  -3   6   8         18.85         17.45         3.07 o                         
  -2   6   8       1696.26       1743.88        33.36 o                         
  -1   6   8       2740.76       2738.66        45.20 o                         
   0   6   8          0.09          3.60         2.30 o                         
   1   6   8        356.28        363.48        12.30 o                         
   2   6   8          9.85         10.48         2.13 o                         
   3   6   8          3.29          3.42         2.77 o                         
   4   6   8       1954.31       1988.55        46.76 o                         
  -8   7   8       1488.18       1523.71        55.54 o                         
  -7   7   8         99.26         90.39        10.76 o                         
  -6   7   8       1025.91       1047.23        28.15 o                         
  -5   7   8          1.34         -0.01         2.10 o                         
  -4   7   8        450.49        430.89        14.24 o                         
  -3   7   8       2686.03       2776.77        56.86 o                         
  -2   7   8         83.88         71.83         6.23 o                         
  -1   7   8       2256.39       2326.31        45.86 o                         
   0   7   8        831.32        815.43        21.34 o                         
   1   7   8         37.84         25.24         4.78 o                         
   2   7   8        157.14        150.75         7.02 o                         
   3   7   8        101.05         77.46        10.77 o                         
  -7   8   8         10.35         14.74         5.13 o                         
  -6   8   8         62.70         60.59         7.67 o                         
  -5   8   8       1983.44       1980.95        45.85 o                         
  -4   8   8        360.90        327.43        14.66 o                         
  -3   8   8       1930.82       1894.70        44.58 o                         
  -2   8   8       1369.63       1388.10        38.46 o                         
  -1   8   8        208.90        207.79        10.75 o                         
   0   8   8        362.21        324.62        12.65 o                         
   1   8   8          7.20         -1.60         3.31 o                         
   2   8   8        526.57        524.89        28.96 o                         
  -6   9   8         15.67         11.45         6.28 o                         
  -5   9   8        349.47        335.06        17.23 o                         
  -4   9   8        735.48        724.87        24.79 o                         
  -3   9   8         90.05         72.49         9.56 o                         
  -2   9   8         39.94         31.48         7.07 o                         
  -1   9   8        398.32        378.54        17.13 o                         
   0   9   8        205.65        207.01        14.65 o                         
   2 -11   9        555.69        598.23        43.49 o                         
   3 -11   9         11.57         16.61         9.82 o                         
   4 -11   9        952.41        926.25        82.24 o                         
  -1 -10   9        236.17        248.37        21.13 o                         
   0 -10   9         33.92         11.24         8.96 o                         
   1 -10   9        414.30        416.02        20.82 o                         
   2 -10   9       1651.74       1648.72        44.43 o                         
   3 -10   9       1470.63       1481.76        39.27 o                         
   4 -10   9        857.56        873.91        34.47 o                         
   5 -10   9          6.47          4.51         5.74 o                         
   6 -10   9        377.62        360.21        41.86 o                         
  -2  -9   9        158.73        158.65        19.70 o                         
  -1  -9   9          0.19          0.55         3.94 o                         
   0  -9   9       1045.25       1034.91        44.14 o                         
   1  -9   9       2813.53       2890.42        66.34 o                         
   2  -9   9        340.23        309.44        13.29 o                         
   3  -9   9       2488.19       2491.91        52.90 o                         
   4  -9   9         12.20         10.01         4.72 o                         
   5  -9   9          9.23         -2.78         4.24 o                         
   6  -9   9       2012.79       1951.24        51.37 o                         
   7  -9   9         14.07          9.60         6.07 o                         
  -4  -8   9        187.23        199.19        34.44 o                         
  -3  -8   9         41.27         37.90         5.72 o                         
  -2  -8   9         42.10         30.91         4.01 o                         
  -1  -8   9       1424.54       1473.56        34.16 o                         
   0  -8   9        378.54        392.34        14.54 o                         
   1  -8   9       1285.95       1295.63        34.37 o                         
   2  -8   9       1288.66       1309.18        29.89 o                         
   3  -8   9         41.42         34.12         5.07 o                         
   4  -8   9       1840.89       1803.63        42.23 o                         
   5  -8   9        384.05        382.77        17.66 o                         
   6  -8   9       3091.47       2949.02        63.17 o                         
   7  -8   9       1665.03       1558.98        39.97 o                         
   8  -8   9         51.13         17.07        10.50 o                         
  -5  -7   9         68.24         84.63        11.93 o                         
  -4  -7   9         89.86         82.62        10.83 o                         
  -3  -7   9        107.90         97.47         8.51 o                         
  -2  -7   9         36.89         46.02         6.83 o                         
  -1  -7   9       1767.20       1790.14        43.89 o                         
   0  -7   9       3024.93       3089.39        53.03 o                         
   1  -7   9         51.34         46.80         4.64 o                         
   2  -7   9          9.25          4.01         2.28 o                         
   3  -7   9       1247.04       1216.94        30.88 o                         
   4  -7   9       1177.51       1178.55        30.58 o                         
   5  -7   9       5102.57       5178.16       108.76 o                         
   6  -7   9        149.51        127.07        10.84 o                         
   7  -7   9         29.85         22.49         4.55 o                         
   8  -7   9        272.83        239.31        17.93 o                         
  -5  -6   9          5.84         29.18        35.18 o                         
  -4  -6   9         36.03         27.37         6.30 o                         
  -3  -6   9       2715.24       2696.12        58.34 o                         
  -2  -6   9       2762.20       2776.74        60.73 o                         
  -1  -6   9        466.16        449.12        13.32 o                         
   0  -6   9        615.80        646.04        19.30 o                         
   1  -6   9        340.12        301.51        11.96 o                         
   2  -6   9       1178.17       1175.56        25.75 o                         
   3  -6   9       4783.82       4737.38        86.97 o                         
   4  -6   9        448.99        410.73        14.00 o                         
   5  -6   9        941.15        961.43        26.34 o                         
   6  -6   9          0.90          0.73         2.25 o                         
   7  -6   9         41.17         30.52         8.46 o                         
   8  -6   9       1931.12       1893.50        47.27 o                         
  -6  -5   9          7.07         14.62         6.61 o                         
  -5  -5   9        888.77        879.43        26.00 o                         
  -4  -5   9       1931.83       1946.95        45.22 o                         
  -3  -5   9         60.38         46.53         8.62 o                         
  -2  -5   9       3501.33       3564.09        67.04 o                         
  -1  -5   9       2930.95       2939.16        52.09 o                         
   0  -5   9        337.43        354.19        12.42 o                         
   1  -5   9       2919.99       2964.89        52.51 o                         
   2  -5   9       2496.66       2456.41        44.61 o                         
   3  -5   9       7035.83       7100.08       114.25 o                         
   4  -5   9       2841.50       3000.43        54.26 o                         
   5  -5   9        145.82        132.41         7.41 o                         
   6  -5   9       1094.96       1054.46        26.15 o                         
   7  -5   9       1413.78       1367.37        44.41 o                         
   8  -5   9        516.93        494.61        21.35 o                         
  -7  -4   9        313.00        337.25        42.75 o                         
  -6  -4   9        520.74        542.53        23.81 o                         
  -5  -4   9        220.23        248.27        11.55 o                         
  -4  -4   9       3571.08       3447.83        71.94 o                         
  -3  -4   9       1317.21       1255.28        32.08 o                         
  -2  -4   9        276.26        260.93         9.56 o                         
  -1  -4   9       2599.17       2593.70        45.99 o                         
   0  -4   9        902.97        866.96        19.49 o                         
   1  -4   9       6490.58       6531.72       102.12 o                         
   2  -4   9      10944.31      11135.27       157.77 o                         
   3  -4   9        633.05        608.85        16.56 o                         
   4  -4   9        225.76        220.06         9.23 o                         
   5  -4   9        169.50        180.17         8.12 o                         
   6  -4   9        298.98        277.51        11.35 o                         
   7  -4   9       3964.39       3960.99        75.80 o                         
   8  -4   9        127.30        132.20         9.45 o                         
   9  -4   9         88.75         83.73        11.38 o                         
  -7  -3   9         22.39         35.53         7.30 o                         
  -6  -3   9       2129.37       2162.35        81.16 o                         
  -5  -3   9       1129.52       1209.18        35.65 o                         
  -4  -3   9        670.26        697.77        21.19 o                         
  -3  -3   9        347.69        386.31        11.39 o                         
  -2  -3   9        519.61        498.19        13.55 o                         
  -1  -3   9       1874.57       1899.51        34.85 o                         
   0  -3   9      10450.46      10458.47       171.60 o                         
   1  -3   9       1711.01       1624.54        30.11 o                         
   2  -3   9         68.96         66.10         4.02 o                         
   3  -3   9        109.52        115.53         5.30 o                         
   4  -3   9        446.99        440.63        10.40 o                         
   5  -3   9       8532.40       8338.15       122.65 o                         
   6  -3   9       2582.19       2666.12        49.94 o                         
   7  -3   9        692.97        702.03        19.24 o                         
   8  -3   9        670.17        686.84        19.52 o                         
  -8  -2   9        430.14        484.69        28.14 o                         
  -7  -2   9       1840.57       1859.67        48.60 o                         
  -6  -2   9         53.26         42.93         9.13 o                         
  -5  -2   9       3265.51       3255.14        60.07 o                         
  -4  -2   9        492.58        444.42        11.73 o                         
  -3  -2   9        314.99        297.29         9.41 o                         
  -2  -2   9       8042.12       8213.46       111.60 o                         
  -1  -2   9        502.26        518.86        14.71 o                         
   0  -2   9       6083.09       6131.02       104.32 o                         
   1  -2   9       2816.38       2881.06        48.68 o                         
   2  -2   9         38.24         33.74         2.72 o                         
   3  -2   9       4064.57       4119.10        63.90 o                         
   4  -2   9       2087.45       2152.99        35.29 o                         
   5  -2   9        883.18        898.43        21.59 o                         
   6  -2   9       1853.54       1868.01        33.97 o                         
   7  -2   9         56.52         69.94         5.93 o                         
   8  -2   9        453.17        454.41        14.25 o                         
  -8  -1   9        207.63        207.17        55.52 o                         
  -7  -1   9       1531.35       1584.63        34.39 o                         
  -6  -1   9        571.59        580.83        14.74 o                         
  -5  -1   9         13.04          8.26         2.04 o                         
  -4  -1   9       3857.64       3912.65        73.50 o                         
  -3  -1   9        556.55        533.14        13.26 o                         
  -2  -1   9      11294.87      11498.26       176.59 o                         
  -1  -1   9      11431.09      11325.50       170.83 o                         
   0  -1   9        295.31        323.42        10.73 o                         
   1  -1   9        240.15        243.72         8.01 o                         
   2  -1   9       1363.86       1440.60        28.60 o                         
   3  -1   9        570.37        547.85        12.28 o                         
   4  -1   9       3471.73       3594.37        54.07 o                         
   5  -1   9       1129.43       1187.84        26.00 o                         
   6  -1   9          5.61          2.50         1.81 o                         
   7  -1   9        338.28        349.60        12.94 o                         
   8  -1   9         36.15         28.15         4.80 o                         
  -8   0   9       1434.18       1376.04        38.38 o                         
  -7   0   9        469.28        461.84        17.22 o                         
  -6   0   9         10.23         12.51         3.07 o                         
  -5   0   9       1024.01       1035.39        20.73 o                         
  -4   0   9        908.29        848.82        18.12 o                         
  -3   0   9      10772.44      10833.40       154.31 o                         
  -2   0   9       2969.18       3168.96        53.94 o                         
  -1   0   9        195.69        220.32         6.89 o                         
   0   0   9         73.17         77.51         5.35 o                         
   1   0   9       1346.84       1467.18        24.67 o                         
   2   0   9      17573.22      17504.69       243.76 o                         
   3   0   9       2686.29       2741.77        43.40 o                         
   4   0   9       6762.04       6690.81       108.67 o                         
   5   0   9        321.73        313.93        12.18 o                         
   6   0   9        158.85        164.99         9.11 o                         
   7   0   9        537.14        499.60        16.82 o                         
   8   0   9        526.25        527.81        29.84 o                         
  -9   1   9         17.04         22.18         7.94 o                         
  -8   1   9        774.63        726.35        22.96 o                         
  -7   1   9         28.34         29.19         4.90 o                         
  -6   1   9          4.88          6.63         1.93 o                         
  -5   1   9       5570.66       5588.05        94.97 o                         
  -4   1   9        435.48        430.61        14.33 o                         
  -3   1   9       5100.01       4962.01        93.11 o                         
  -2   1   9         11.67         12.49         2.27 o                         
  -1   1   9         46.11         57.51         3.83 o                         
   0   1   9       4627.36       4630.07        70.08 o                         
   1   1   9       4483.24       4557.09        80.76 o                         
   2   1   9         43.98         48.41         5.75 o                         
   3   1   9        548.10        534.05        13.79 o                         
   4   1   9        941.04        931.63        26.63 o                         
   5   1   9        982.51        944.69        25.95 o                         
   6   1   9       1642.62       1595.43        35.20 o                         
   7   1   9         39.16         48.49         8.21 o                         
  -9   2   9        440.58        434.13        19.09 o                         
  -8   2   9          2.19          2.37         4.16 o                         
  -7   2   9       1110.03       1110.51        25.32 o                         
  -6   2   9        670.53        652.51        17.21 o                         
  -5   2   9       4847.04       4827.30        87.02 o                         
  -4   2   9       3129.58       3134.61        47.55 o                         
  -3   2   9         36.54         33.09         2.97 o                         
  -2   2   9        945.80        956.40        19.87 o                         
  -1   2   9       5200.75       5106.62        97.57 o                         
   0   2   9        872.44        850.17        20.23 o                         
   1   2   9       4419.18       4288.37        72.27 o                         
   2   2   9        756.48        741.61        16.93 o                         
   3   2   9         93.49         99.97         5.87 o                         
   4   2   9        466.70        460.74        15.05 o                         
   5   2   9         56.79         59.43         6.10 o                         
   6   2   9       1003.20        964.28        27.19 o                         
   7   2   9        793.38        823.41        28.71 o                         
  -9   3   9          3.84          0.77         8.64 o                         
  -8   3   9        837.34        857.71        23.03 o                         
  -7   3   9        608.72        619.08        18.69 o                         
  -6   3   9       5428.21       5285.75        91.22 o                         
  -5   3   9        243.60        234.56         9.70 o                         
  -4   3   9        475.18        499.41        12.90 o                         
  -3   3   9       1252.09       1297.65        25.69 o                         
  -2   3   9       1072.51       1075.42        21.65 o                         
  -1   3   9      12529.86      12345.98       165.29 o                         
   0   3   9        239.48        228.17         8.77 o                         
   1   3   9       1404.26       1348.21        27.33 o                         
   2   3   9        672.10        727.73        17.65 o                         
   3   3   9        879.98        872.74        23.99 o                         
   4   3   9       1124.10       1195.25        30.33 o                         
   5   3   9        679.13        700.34        22.70 o                         
   6   3   9        105.83         89.59        10.07 o                         
  -9   4   9          0.76          0.34         7.71 o                         
  -8   4   9       2313.15       2331.61        60.79 o                         
  -7   4   9        626.10        616.59        19.07 o                         
  -6   4   9        967.41        961.85        26.39 o                         
  -5   4   9          0.08          2.37         1.75 o                         
  -4   4   9          1.42          3.16         1.76 o                         
  -3   4   9       8271.02       8468.10       133.07 o                         
  -2   4   9       4410.11       4488.32        69.84 o                         
  -1   4   9        441.75        417.19        11.29 o                         
   0   4   9        543.55        523.57        13.03 o                         
   1   4   9         76.47         60.90         5.86 o                         
   2   4   9       3538.00       3492.31        62.81 o                         
   3   4   9        880.46        887.09        35.04 o                         
   4   4   9        255.64        261.57        12.51 o                         
   5   4   9        493.15        561.54        20.49 o                         
   6   4   9          6.34          9.59         4.87 o                         
  -8   5   9        870.77        860.34        28.44 o                         
  -7   5   9       1081.78       1065.55        27.76 o                         
  -6   5   9        759.26        772.90        33.12 o                         
  -5   5   9        407.81        416.98        13.95 o                         
  -4   5   9       4381.29       4500.12        82.25 o                         
  -3   5   9        158.54        163.14        11.21 o                         
  -2   5   9       4587.51       4514.77        71.12 o                         
  -1   5   9         85.63         90.95         5.33 o                         
   0   5   9        298.09        324.76        10.63 o                         
   1   5   9       3389.78       3480.54        59.51 o                         
   2   5   9        254.40        235.55        10.99 o                         
   3   5   9       1644.09       1768.80        45.45 o                         
   4   5   9        265.04        274.49        13.75 o                         
   5   5   9         15.85         10.52         4.29 o                         
  -8   6   9        122.59        116.49        16.33 o                         
  -7   6   9        172.07        177.80        15.98 o                         
  -6   6   9        251.28        232.39        11.50 o                         
  -5   6   9         17.54          5.67         2.69 o                         
  -4   6   9       5121.09       5142.24        87.84 o                         
  -3   6   9        246.41        257.93        11.35 o                         
  -2   6   9        242.33        266.87        10.39 o                         
  -1   6   9       2152.98       2153.93        40.06 o                         
   0   6   9        298.20        303.13        11.68 o                         
   1   6   9       2209.73       2271.51        43.54 o                         
   2   6   9       1344.22       1323.43        33.44 o                         
   3   6   9         98.21         94.05         9.02 o                         
   4   6   9         91.53         61.16         9.77 o                         
  -8   7   9          2.10         11.88         5.22 o                         
  -7   7   9          0.10         -3.78         3.78 o                         
  -6   7   9       1995.68       1934.21        47.06 o                         
  -5   7   9       1378.17       1435.59        35.11 o                         
  -4   7   9       1012.63       1040.65        29.25 o                         
  -3   7   9        488.67        502.45        17.25 o                         
  -2   7   9        138.96        132.57         8.72 o                         
  -1   7   9       1125.38       1145.08        27.64 o                         
   0   7   9       1966.95       1995.14        45.36 o                         
   1   7   9        169.91        164.61         9.51 o                         
   2   7   9          2.31         -0.71         2.96 o                         
   3   7   9        194.61        146.65        18.04 o                         
  -7   8   9       1759.44       1740.74        67.01 o                         
  -6   8   9          5.04         -0.87         3.89 o                         
  -5   8   9       1735.66       1759.04        50.08 o                         
  -4   8   9        134.29        149.25        11.90 o                         
  -3   8   9        151.58        144.79        11.16 o                         
  -2   8   9       3035.78       2971.17        62.38 o                         
  -1   8   9          4.11          3.65         4.05 o                         
   0   8   9       2367.99       2451.20        48.27 o                         
   1   8   9         24.24         20.63         6.55 o                         
  -5   9   9        123.92        131.54        13.54 o                         
  -4   9   9        462.74        444.06        21.57 o                         
  -3   9   9        602.89        591.82        21.98 o                         
  -2   9   9       1178.50       1256.05        32.28 o                         
  -1   9   9       1792.10       1765.79        38.86 o                         
   0   9   9          0.16          1.87         3.95 o                         
   0 -10  10        494.28        522.30        27.90 o                         
   1 -10  10          0.18          0.53         4.46 o                         
   2 -10  10          4.25          2.71         6.51 o                         
   3 -10  10        570.84        522.52        20.22 o                         
   4 -10  10        127.11         92.50        13.84 o                         
   5 -10  10       1624.39       1608.68        63.08 o                         
  -2  -9  10       2224.89       2405.95       101.69 o                         
  -1  -9  10         69.44         76.64        10.33 o                         
   0  -9  10         32.36         17.48         3.88 o                         
   1  -9  10          2.42          1.67         4.49 o                         
   2  -9  10        431.98        440.80        16.51 o                         
   3  -9  10       1240.68       1225.68        31.91 o                         
   4  -9  10        570.72        568.92        28.77 o                         
   5  -9  10         93.81         88.07        13.93 o                         
   6  -9  10          6.64          4.04         5.24 o                         
   7  -9  10        293.88        244.76        25.76 o                         
  -3  -8  10        466.49        512.03        23.99 o                         
  -2  -8  10        519.10        484.18        16.24 o                         
  -1  -8  10        138.76        142.33        11.87 o                         
   0  -8  10          1.35         -0.89         2.13 o                         
   1  -8  10       1381.55       1384.70        33.98 o                         
   2  -8  10       2016.41       2018.56        41.51 o                         
   3  -8  10        235.29        237.68        14.32 o                         
   4  -8  10       1164.20       1162.19        40.75 o                         
   5  -8  10        353.02        362.08        17.80 o                         
   6  -8  10        136.29        128.82        17.01 o                         
   7  -8  10        760.73        748.94        38.78 o                         
  -4  -7  10        436.16        393.17        19.89 o                         
  -3  -7  10        487.38        504.53        19.76 o                         
  -2  -7  10        252.39        235.00        11.47 o                         
  -1  -7  10        730.27        717.23        22.75 o                         
   0  -7  10       5047.85       5060.51        92.93 o                         
   1  -7  10        136.89        136.99         7.77 o                         
   2  -7  10       3648.88       3668.80        70.47 o                         
   3  -7  10       1096.19       1096.75        29.23 o                         
   4  -7  10        198.24        197.10        11.20 o                         
   5  -7  10        976.39        937.11        31.56 o                         
   6  -7  10         58.29         49.56         6.22 o                         
   7  -7  10       1514.24       1462.26        37.92 o                         
   8  -7  10       1008.85        936.22        45.27 o                         
  -5  -6  10       2283.99       2269.84        52.43 o                         
  -4  -6  10        110.27         99.99         9.29 o                         
  -3  -6  10        477.34        472.56        20.86 o                         
  -2  -6  10        571.06        584.36        21.72 o                         
  -1  -6  10          3.86          2.37         2.18 o                         
   0  -6  10       2702.34       2785.87        50.63 o                         
   1  -6  10        572.93        515.24        15.35 o                         
   2  -6  10        160.70        180.81         9.84 o                         
   3  -6  10        847.14        864.08        22.10 o                         
   4  -6  10        786.01        783.69        21.25 o                         
   5  -6  10       1987.50       1946.54        56.04 o                         
   6  -6  10       3376.47       3340.32        98.78 o                         
   7  -6  10        472.25        445.85        17.64 o                         
   8  -6  10         15.78         13.15         7.73 o                         
  -6  -5  10        789.27        841.96        33.95 o                         
  -5  -5  10        746.33        743.38        23.35 o                         
  -4  -5  10         38.32         43.55         6.51 o                         
  -3  -5  10        184.01        178.54        11.64 o                         
  -2  -5  10       2895.08       2837.84        62.25 o                         
  -1  -5  10       4930.20       4933.23        81.83 o                         
   0  -5  10          2.52          2.71         1.66 o                         
   1  -5  10        992.53       1049.56        23.61 o                         
   2  -5  10          2.51          1.53         1.68 o                         
   3  -5  10       1131.84       1209.04        27.12 o                         
   4  -5  10       3486.11       3598.08        69.84 o                         
   5  -5  10        496.82        500.04        16.23 o                         
   6  -5  10        470.58        424.65        16.62 o                         
   7  -5  10          9.19         11.05         3.69 o                         
   8  -5  10         33.29         19.29         5.87 o                         
  -7  -4  10         16.52          4.75        12.17 o                         
  -6  -4  10       1012.79        996.54        32.84 o                         
  -5  -4  10        117.04        115.68         8.22 o                         
  -4  -4  10       1395.43       1341.00        34.89 o                         
  -3  -4  10       9555.58       9437.50       174.32 o                         
  -2  -4  10        869.82        889.63        23.08 o                         
  -1  -4  10       9289.00       9441.84       136.07 o                         
   0  -4  10        229.69        223.63         9.64 o                         
   1  -4  10        780.08        764.60        18.48 o                         
   2  -4  10       3893.03       3951.01        61.84 o                         
   3  -4  10         20.88         20.15         2.48 o                         
   4  -4  10       1720.44       1834.70        36.88 o                         
   5  -4  10        654.59        659.88        17.48 o                         
   6  -4  10        166.61        144.81         9.35 o                         
   7  -4  10        460.28        471.32        17.73 o                         
   8  -4  10        562.76        570.02        20.29 o                         
  -7  -3  10          1.05          0.54         3.64 o                         
  -6  -3  10        246.03        230.98        13.86 o                         
  -5  -3  10        786.78        809.48        24.15 o                         
  -4  -3  10       1328.11       1302.33        33.60 o                         
  -3  -3  10       3912.60       4109.34        83.13 o                         
  -2  -3  10       3329.08       3344.37        53.62 o                         
  -1  -3  10        153.01        137.16         7.16 o                         
   0  -3  10       5640.04       5498.21        95.41 o                         
   1  -3  10       3031.42       2934.10        72.29 o                         
   2  -3  10      11243.36      11292.54       171.27 o                         
   3  -3  10       8779.46       8942.47       129.34 o                         
   4  -3  10         49.36         59.36         3.55 o                         
   5  -3  10        356.12        363.76        10.42 o                         
   6  -3  10          8.43         16.90         4.58 o                         
   7  -3  10        644.93        658.77        19.11 o                         
   8  -3  10        857.38        918.79        26.86 o                         
  -8  -2  10        195.25        207.51        33.55 o                         
  -7  -2  10        461.71        451.33        16.63 o                         
  -6  -2  10        304.19        303.00        12.07 o                         
  -5  -2  10       2271.11       2265.74        38.87 o                         
  -4  -2  10       7029.15       7020.38       120.04 o                         
  -3  -2  10        812.83        898.76        19.81 o                         
  -2  -2  10       1285.00       1300.09        25.28 o                         
  -1  -2  10       3220.72       3102.39        57.73 o                         
   0  -2  10       2117.12       2160.69        42.88 o                         
   1  -2  10      17389.82      16848.93       270.21 o                         
   2  -2  10          8.38          6.46         1.63 o                         
   3  -2  10        283.25        296.69        10.00 o                         
   4  -2  10        167.62        183.48         7.32 o                         
   5  -2  10        685.87        688.75        18.56 o                         
   6  -2  10       4569.30       4644.25        80.80 o                         
   7  -2  10        649.50        694.65        19.05 o                         
   8  -2  10         21.56         23.32         3.99 o                         
  -8  -1  10         29.40         41.65        18.56 o                         
  -7  -1  10        299.84        293.02        11.97 o                         
  -6  -1  10       3793.92       3815.16        70.00 o                         
  -5  -1  10         10.60         12.87         2.29 o                         
  -4  -1  10       6051.75       6061.60        91.61 o                         
  -3  -1  10        271.14        284.86         9.47 o                         
  -2  -1  10         39.57         45.76         3.89 o                         
  -1  -1  10      12306.33      12229.06       184.50 o                         
   0  -1  10       1971.73       1947.33        33.92 o                         
   1  -1  10       4177.72       4165.61        64.12 o                         
   2  -1  10        531.57        512.80        13.77 o                         
   3  -1  10          2.25          3.91         1.30 o                         
   4  -1  10       8244.44       8286.80       121.31 o                         
   5  -1  10       2340.94       2357.66        60.43 o                         
   6  -1  10        874.22        882.41        21.54 o                         
   7  -1  10        679.02        700.91        28.94 o                         
   8  -1  10        240.90        229.66        15.09 o                         
  -8   0  10        196.77        209.41        11.21 o                         
  -7   0  10        392.68        387.37        13.99 o                         
  -6   0  10       1466.64       1483.04        30.08 o                         
  -5   0  10       4529.16       4408.26        82.95 o                         
  -4   0  10         44.55         44.41         4.27 o                         
  -3   0  10       2285.72       2331.77        39.64 o                         
  -2   0  10       2096.03       2075.05        39.71 o                         
  -1   0  10       9283.47       9740.76       130.80 o                         
   0   0  10      17165.59      17348.01       240.57 o                         
   1   0  10        281.79        291.37         8.86 o                         
   2   0  10        108.96        100.39         5.66 o                         
   3   0  10       1659.31       1729.89        30.95 o                         
   4   0  10       1098.40       1106.17        24.66 o                         
   5   0  10       2179.92       2195.20        55.42 o                         
   6   0  10          3.82          5.52         2.35 o                         
   7   0  10        141.33        112.24         8.73 o                         
  -8   1  10        198.79        187.97        11.00 o                         
  -7   1  10       1555.90       1559.83        34.57 o                         
  -6   1  10         71.48         78.08         7.12 o                         
  -5   1  10        209.55        225.48         9.44 o                         
  -4   1  10       2295.35       2408.45        43.82 o                         
  -3   1  10       1025.62       1039.57        28.59 o                         
  -2   1  10      19517.70      19589.66       282.63 o                         
  -1   1  10        610.69        591.48        14.25 o                         
   0   1  10        695.73        737.46        18.20 o                         
   1   1  10       1827.71       1948.66        45.03 o                         
   2   1  10       2021.11       2111.04        37.89 o                         
   3   1  10       9783.95       9987.02       145.58 o                         
   4   1  10       1066.60       1090.15        33.84 o                         
   5   1  10        660.19        639.68        20.44 o                         
   6   1  10         34.66         43.77         5.36 o                         
   7   1  10         66.25         63.79         8.45 o                         
  -8   2  10         33.33         28.97         4.79 o                         
  -7   2  10        843.78        873.23        33.02 o                         
  -6   2  10        175.26        177.72         9.64 o                         
  -5   2  10         12.34         12.67         2.38 o                         
  -4   2  10       2960.05       2933.62        45.77 o                         
  -3   2  10       3777.06       3740.67        56.41 o                         
  -2   2  10       3218.31       3230.97        56.50 o                         
  -1   2  10       1088.49       1077.47        27.28 o                         
   0   2  10        402.53        412.36        13.30 o                         
   1   2  10       6879.68       6794.27       108.81 o                         
   2   2  10       8048.58       8244.03       130.35 o                         
   3   2  10       4568.27       4871.71        97.07 o                         
   4   2  10       1802.61       1863.19        52.33 o                         
   5   2  10         39.52         29.84         4.79 o                         
   6   2  10       1097.21       1036.88        29.75 o                         
   7   2  10        544.01        559.34        23.33 o                         
  -8   3  10        385.00        368.38        15.44 o                         
  -7   3  10         23.03         26.62         4.78 o                         
  -6   3  10        387.91        371.94        15.71 o                         
  -5   3  10       1189.19       1159.08        28.70 o                         
  -4   3  10       2471.92       2464.35        41.01 o                         
  -3   3  10       6389.54       6328.31        89.18 o                         
  -2   3  10          5.65          2.02         1.61 o                         
  -1   3  10        123.65        120.55         5.71 o                         
   0   3  10       4579.15       4419.57        70.14 o                         
   1   3  10         23.95         25.44         3.88 o                         
   2   3  10       3852.73       3824.75        87.17 o                         
   3   3  10          6.22          3.72         2.23 o                         
   4   3  10        134.17        134.09         9.27 o                         
   5   3  10       2389.23       2480.41        60.79 o                         
   6   3  10          7.44          8.73         4.63 o                         
  -8   4  10        110.12        126.68         8.81 o                         
  -7   4  10        282.28        268.24        12.34 o                         
  -6   4  10       1168.18       1187.15        30.01 o                         
  -5   4  10       3943.53       3998.13        82.93 o                         
  -4   4  10        805.88        830.31        21.35 o                         
  -3   4  10        167.25        180.65         8.67 o                         
  -2   4  10        100.33        105.90         5.93 o                         
  -1   4  10          1.01          2.44         1.93 o                         
   0   4  10       5974.64       5848.71        98.50 o                         
   1   4  10       1838.55       1886.48        39.23 o                         
   2   4  10       1491.90       1470.25        36.78 o                         
   3   4  10        126.26        162.68        10.08 o                         
   4   4  10        574.72        609.88        26.73 o                         
   5   4  10        588.66        589.96        23.06 o                         
  -8   5  10          7.39          1.06         4.68 o                         
  -7   5  10       1245.30       1246.88        32.50 o                         
  -6   5  10        983.75        935.67        26.05 o                         
  -5   5  10        136.38        135.48         7.82 o                         
  -4   5  10        277.52        297.51        12.78 o                         
  -3   5  10         47.96         38.62         4.32 o                         
  -2   5  10       3474.72       3471.69        57.70 o                         
  -1   5  10       3476.08       3511.96        55.30 o                         
   0   5  10        332.30        349.29        11.07 o                         
   1   5  10       1811.43       1819.76        45.92 o                         
   2   5  10        210.13        222.69        11.73 o                         
   3   5  10        181.93        196.73        11.37 o                         
   4   5  10       1633.21       1690.72        41.18 o                         
   5   5  10        106.16        127.95        18.70 o                         
  -8   6  10         25.51          7.42         5.56 o                         
  -7   6  10        637.89        574.21        22.86 o                         
  -6   6  10        268.20        295.86        14.45 o                         
  -5   6  10         14.34         10.90         3.58 o                         
  -4   6  10        726.28        745.97        22.45 o                         
  -3   6  10       2238.90       2303.05        47.42 o                         
  -2   6  10          8.20          5.79         2.26 o                         
  -1   6  10       1513.41       1495.73        34.26 o                         
   0   6  10        172.84        183.77         8.59 o                         
   1   6  10        371.76        360.31        14.26 o                         
   2   6  10       1100.42       1080.24        30.10 o                         
   3   6  10          0.21          4.84         3.38 o                         
   4   6  10        881.68        931.35        34.72 o                         
  -7   7  10          0.57         -3.90         3.90 o                         
  -6   7  10          6.27          4.12         3.40 o                         
  -5   7  10        126.00        133.83         9.59 o                         
  -4   7  10         18.96         18.83         4.36 o                         
  -3   7  10       1439.09       1439.25        39.37 o                         
  -2   7  10        927.63        882.86        25.80 o                         
  -1   7  10         65.06         55.13         5.83 o                         
   0   7  10        141.96        126.34         8.04 o                         
   1   7  10        942.47        900.41        27.15 o                         
   2   7  10        449.93        474.99        21.75 o                         
  -6   8  10         71.43         98.26        17.01 o                         
  -5   8  10       1723.10       1729.48        49.90 o                         
  -4   8  10        762.59        753.81        25.89 o                         
  -3   8  10        194.17        190.23        13.70 o                         
  -2   8  10        131.16        167.95        10.97 o                         
  -1   8  10         44.24         25.62         4.97 o                         
   0   8  10         40.34         28.48         5.19 o                         
  -4   9  10        388.41        387.06        20.03 o                         
  -3   9  10        341.64        324.36        25.85 o                         
  -2   9  10        500.81        463.66        20.66 o                         
   0 -10  11       1620.83       1583.88        78.96 o                         
   1 -10  11        806.83        807.48        31.20 o                         
   2 -10  11        254.18        233.61        21.98 o                         
   3 -10  11        169.23        180.31        19.14 o                         
   4 -10  11        115.63        112.11        13.13 o                         
   5 -10  11       1785.14       1708.16        66.68 o                         
  -2  -9  11         14.11         13.68         9.26 o                         
  -1  -9  11        956.31        998.80        36.94 o                         
   0  -9  11        896.33        876.58        26.84 o                         
   1  -9  11       3108.68       3154.11        73.10 o                         
   2  -9  11        200.28        197.13        11.73 o                         
   3  -9  11         20.75         25.94         7.92 o                         
   4  -9  11       2207.90       2227.98        76.77 o                         
   5  -9  11          2.53          9.49         5.93 o                         
   6  -9  11       1791.57       1728.58        57.67 o                         
  -3  -8  11         69.51         49.94        24.65 o                         
  -2  -8  11          5.34          3.48         5.80 o                         
  -1  -8  11       4075.61       4200.43        89.98 o                         
   0  -8  11        526.88        560.90        18.50 o                         
   1  -8  11       1538.87       1579.26        46.25 o                         
   2  -8  11        293.77        288.61        16.52 o                         
   3  -8  11         67.68         61.99         7.43 o                         
   4  -8  11       4426.23       4395.45        97.91 o                         
   5  -8  11        855.05        784.82        33.05 o                         
   6  -8  11        180.77        156.57        17.35 o                         
   7  -8  11        429.88        405.46        33.68 o                         
  -4  -7  11         14.64         14.69         5.03 o                         
  -3  -7  11       1702.41       1725.18        58.74 o                         
  -2  -7  11       2801.19       2962.84        77.14 o                         
  -1  -7  11        465.81        470.24        19.76 o                         
   0  -7  11       1624.20       1611.46        37.43 o                         
   1  -7  11        135.37        123.55         7.68 o                         
   2  -7  11       2274.31       2304.97        56.10 o                         
   3  -7  11       4026.38       4053.86        86.19 o                         
   4  -7  11       1173.92       1194.67        32.57 o                         
   5  -7  11       1962.90       1918.80        46.51 o                         
   6  -7  11         62.40         53.32        11.69 o                         
   7  -7  11        136.48        137.03        14.14 o                         
  -5  -6  11         28.97         28.90         8.98 o                         
  -4  -6  11        433.68        444.28        19.05 o                         
  -3  -6  11         88.59         86.36        11.00 o                         
  -2  -6  11       1841.33       1814.05        46.68 o                         
  -1  -6  11         10.01          4.34         4.41 o                         
   0  -6  11        206.81        210.10         9.58 o                         
   1  -6  11       5443.05       5470.36        89.50 o                         
   2  -6  11        472.71        459.31        16.22 o                         
   3  -6  11       6608.08       6686.50       109.64 o                         
   4  -6  11       1613.62       1640.97        35.68 o                         
   5  -6  11         68.06         66.72         7.62 o                         
   6  -6  11       2241.02       2197.37        54.85 o                         
   7  -6  11         27.35         17.63         4.65 o                         
   8  -6  11       1768.77       1801.29        67.33 o                         
  -6  -5  11         99.14         95.10        13.31 o                         
  -5  -5  11        200.68        200.83        13.25 o                         
  -4  -5  11       1922.09       1904.80        56.67 o                         
  -3  -5  11        355.78        370.85        16.31 o                         
  -2  -5  11        165.28        183.31        12.54 o                         
  -1  -5  11       1035.68        990.08        23.67 o                         
   0  -5  11         33.62         34.07         3.82 o                         
   1  -5  11       6281.53       6337.95       104.96 o                         
   2  -5  11       3407.77       3490.24        56.85 o                         
   3  -5  11        254.91        247.48         9.38 o                         
   4  -5  11         34.74         49.17         7.25 o                         
   5  -5  11       1097.13       1193.74        34.74 o                         
   6  -5  11       1869.58       1837.52        43.25 o                         
   7  -5  11       3048.09       3063.32        64.08 o                         
   8  -5  11         54.64         46.39         7.85 o                         
  -6  -4  11       1406.31       1416.90        43.08 o                         
  -5  -4  11       1244.73       1274.53        34.79 o                         
  -4  -4  11        398.43        384.57        16.82 o                         
  -3  -4  11       1248.70       1265.98        38.21 o                         
  -2  -4  11         62.80         62.86         5.59 o                         
  -1  -4  11        855.39        916.24        24.90 o                         
   0  -4  11       4129.18       4105.33        75.34 o                         
   1  -4  11        295.29        319.66        10.16 o                         
   2  -4  11       2026.56       2145.66        40.08 o                         
   3  -4  11       1164.84       1151.49        24.06 o                         
   4  -4  11        569.97        552.85        16.76 o                         
   5  -4  11       6424.29       6520.18       128.98 o                         
   6  -4  11        376.71        397.66        16.04 o                         
   7  -4  11        575.11        574.04        19.97 o                         
   8  -4  11        129.47        110.35        12.30 o                         
  -7  -3  11        512.75        550.36        22.50 o                         
  -6  -3  11         43.33         42.24        11.27 o                         
  -5  -3  11        240.82        258.70        12.93 o                         
  -4  -3  11        151.73        163.28         9.05 o                         
  -3  -3  11       1435.38       1489.66        34.38 o                         
  -2  -3  11       4750.07       4691.78        73.37 o                         
  -1  -3  11       1238.91       1186.95        28.11 o                         
   0  -3  11       9088.30       8925.89       149.96 o                         
   1  -3  11       3218.52       3181.85        54.73 o                         
   2  -3  11         25.17         14.03         3.87 o                         
   3  -3  11       2309.29       2509.74        43.31 o                         
   4  -3  11        918.24        898.54        19.47 o                         
   5  -3  11       3501.94       3457.16        57.09 o                         
   6  -3  11        620.92        642.50        20.27 o                         
   7  -3  11        173.49        182.66        13.56 o                         
   8  -3  11        505.74        514.59        19.52 o                         
  -7  -2  11       1085.93       1110.90        31.29 o                         
  -6  -2  11         12.70          4.26         2.57 o                         
  -5  -2  11          4.42          3.45         2.24 o                         
  -4  -2  11       2170.58       2146.01        49.19 o                         
  -3  -2  11        292.21        299.23        11.19 o                         
  -2  -2  11       4376.64       4460.42        74.51 o                         
  -1  -2  11       2267.38       2159.75        43.88 o                         
   0  -2  11        205.49        193.28         9.06 o                         
   1  -2  11        549.92        531.46        14.39 o                         
   2  -2  11       1298.69       1228.96        26.61 o                         
   3  -2  11       1692.90       1716.58        32.69 o                         
   4  -2  11       9057.96       8884.15       123.02 o                         
   5  -2  11        164.50        167.90         8.64 o                         
   6  -2  11         73.49         76.25         7.68 o                         
   7  -2  11        440.39        431.21        16.00 o                         
   8  -2  11         56.74         29.65         6.48 o                         
  -8  -1  11        155.54        152.05        13.26 o                         
  -7  -1  11        322.02        332.46        14.50 o                         
  -6  -1  11          0.11          1.81         2.10 o                         
  -5  -1  11         11.89         11.00         2.92 o                         
  -4  -1  11       2152.71       2281.79        69.26 o                         
  -3  -1  11       2553.63       2650.51        45.06 o                         
  -2  -1  11        143.77        150.85         7.43 o                         
  -1  -1  11        113.33        102.38         4.96 o                         
   0  -1  11        509.83        500.23        12.12 o                         
   1  -1  11        827.48        887.43        19.24 o                         
   2  -1  11      12509.43      12567.26       178.89 o                         
   3  -1  11       1476.65       1490.50        25.76 o                         
   4  -1  11        572.09        591.76        15.11 o                         
   5  -1  11          9.89          7.18         2.20 o                         
   6  -1  11         52.58         41.39         4.80 o                         
   7  -1  11       2666.45       2672.83        56.26 o                         
  -8   0  11        217.87        232.85        14.56 o                         
  -7   0  11          4.21          5.16         2.57 o                         
  -6   0  11       1515.74       1547.45        34.81 o                         
  -5   0  11       5347.00       5103.43       127.58 o                         
  -4   0  11        226.83        252.79        10.02 o                         
  -3   0  11       4041.59       4042.71        78.06 o                         
  -2   0  11        124.08        113.23         5.47 o                         
  -1   0  11         80.46        106.31         5.02 o                         
   0   0  11       5214.19       5586.75        83.65 o                         
   1   0  11        628.12        661.34        15.44 o                         
   2   0  11        427.84        466.15        13.43 o                         
   3   0  11        971.12       1001.91        21.70 o                         
   4   0  11        109.06         95.46         7.74 o                         
   5   0  11       1493.74       1440.63        33.77 o                         
   6   0  11       2652.55       2650.12        61.85 o                         
   7   0  11         39.55         42.35         6.71 o                         
  -8   1  11         40.13         44.35         6.78 o                         
  -7   1  11       2342.10       2373.97        72.07 o                         
  -6   1  11        194.70        202.79         9.59 o                         
  -5   1  11       3450.27       3434.07        79.91 o                         
  -4   1  11       2727.40       2764.74        56.99 o                         
  -3   1  11        163.26        165.94         8.09 o                         
  -2   1  11       4129.17       4261.45        62.63 o                         
  -1   1  11       1293.26       1346.18        26.46 o                         
   0   1  11       5756.79       5943.52        88.90 o                         
   1   1  11       6643.02       6852.20       109.65 o                         
   2   1  11         13.03         13.05         2.68 o                         
   3   1  11         26.78         32.93         3.76 o                         
   4   1  11       1663.07       1697.35        34.99 o                         
   5   1  11         75.03         74.79         7.66 o                         
   6   1  11       1296.86       1325.97        35.83 o                         
   7   1  11        206.77        242.00        15.25 o                         
  -8   2  11        144.31        128.24         9.41 o                         
  -7   2  11       1309.57       1360.30        35.80 o                         
  -6   2  11       1670.00       1649.84        40.98 o                         
  -5   2  11         24.20         18.81         4.05 o                         
  -4   2  11        307.61        310.47        10.22 o                         
  -3   2  11        924.34        923.30        21.15 o                         
  -2   2  11       1547.35       1578.99        32.36 o                         
  -1   2  11      10103.58       9967.79       144.07 o                         
   0   2  11       3275.94       3272.33        58.53 o                         
   1   2  11        390.21        375.32        14.18 o                         
   2   2  11         44.42         46.67         5.05 o                         
   3   2  11        757.16        719.73        21.19 o                         
   4   2  11       3707.96       3715.40       108.86 o                         
   5   2  11        779.51        785.92        36.47 o                         
   6   2  11        444.39        482.98        19.93 o                         
  -8   3  11       1485.04       1400.51        42.99 o                         
  -7   3  11         70.43         54.83         6.38 o                         
  -6   3  11       1688.13       1657.86        42.35 o                         
  -5   3  11        149.81        142.13         8.70 o                         
  -4   3  11        256.64        256.43         9.50 o                         
  -3   3  11       6125.31       6094.10        87.04 o                         
  -2   3  11        776.12        787.00        17.37 o                         
  -1   3  11       1007.93       1000.45        24.71 o                         
   0   3  11          7.71          8.38         2.21 o                         
   1   3  11        422.94        385.93        14.32 o                         
   2   3  11       2243.72       2237.19        49.26 o                         
   3   3  11       2814.31       2919.22        62.92 o                         
   4   3  11          3.80          6.40         2.72 o                         
   5   3  11       1535.82       1597.41        40.12 o                         
   6   3  11        246.96        267.14        20.40 o                         
  -8   4  11       1713.81       1784.19        61.32 o                         
  -7   4  11        378.78        362.20        15.96 o                         
  -6   4  11          2.56          4.60         3.99 o                         
  -5   4  11       1644.21       1635.17        38.20 o                         
  -4   4  11        733.49        736.36        20.54 o                         
  -3   4  11       3385.04       3308.78        54.76 o                         
  -2   4  11       1499.56       1460.25        27.54 o                         
  -1   4  11          8.84          9.74         1.93 o                         
   0   4  11        822.03        811.00        21.97 o                         
   1   4  11       1953.72       1927.47        40.82 o                         
   2   4  11        268.60        263.96        14.65 o                         
   3   4  11       2054.49       2059.38        46.60 o                         
   4   4  11        338.66        349.55        15.72 o                         
   5   4  11        212.39        231.73        13.82 o                         
  -8   5  11          1.98         -4.08         4.42 o                         
  -7   5  11         13.89          8.10         3.75 o                         
  -6   5  11        768.59        724.90        25.67 o                         
  -5   5  11       1223.26       1177.04        28.15 o                         
  -4   5  11       6044.38       6188.03       110.80 o                         
  -3   5  11        160.43        160.48         9.21 o                         
  -2   5  11        169.47        163.62         7.53 o                         
  -1   5  11        122.54        127.14         9.03 o                         
   0   5  11        594.35        584.84        20.09 o                         
   1   5  11       1953.66       1967.57        49.81 o                         
   2   5  11          6.34         15.37         5.22 o                         
   3   5  11         43.83         83.65         9.23 o                         
   4   5  11         14.55         -3.55         3.55 o                         
  -7   6  11          0.81         -4.81         4.81 o                         
  -6   6  11       3226.67       3177.52        65.52 o                         
  -5   6  11        604.26        607.88        20.18 o                         
  -4   6  11        575.68        568.78        19.61 o                         
  -3   6  11          1.33          3.35         2.60 o                         
  -2   6  11         23.04         10.60         2.74 o                         
  -1   6  11       3598.94       3537.21        68.54 o                         
   0   6  11       1933.14       1882.64        48.92 o                         
   1   6  11        341.32        345.05        15.39 o                         
   2   6  11        722.25        734.81        24.26 o                         
   3   6  11        131.78        121.99        12.96 o                         
  -7   7  11        371.83        318.53        22.61 o                         
  -6   7  11        516.18        521.83        20.38 o                         
  -5   7  11        417.37        442.05        17.80 o                         
  -4   7  11         42.09         34.47        10.85 o                         
  -3   7  11        916.32        912.91        32.18 o                         
  -2   7  11       1385.21       1420.69        32.39 o                         
  -1   7  11        121.86        122.41         7.83 o                         
   0   7  11       1102.83       1129.63        29.39 o                         
   1   7  11         26.90         20.75         5.01 o                         
   2   7  11          1.36         -1.01         4.26 o                         
  -6   8  11          2.01         -0.16         4.37 o                         
  -5   8  11         91.03        142.98        16.10 o                         
  -4   8  11        667.49        697.91        27.29 o                         
  -3   8  11          0.15          6.84         8.87 o                         
  -2   8  11        880.34        864.27        27.68 o                         
  -1   8  11         11.97         12.15         4.27 o                         
   0   8  11         51.02         41.38         7.92 o                         
   1 -10  12         52.19         25.93        15.26 o                         
   2 -10  12        315.36        344.91        28.63 o                         
   3 -10  12       2762.06       2767.18        78.31 o                         
   4 -10  12        514.36        521.84        27.53 o                         
  -1  -9  12         69.31         54.89        11.73 o                         
   0  -9  12         86.38         76.80        18.18 o                         
   1  -9  12       1100.12       1105.11        30.69 o                         
   2  -9  12       2315.09       2401.34        61.08 o                         
   3  -9  12        143.47        143.06        18.16 o                         
   4  -9  12       1166.47       1148.27        40.94 o                         
   5  -9  12         19.08          0.76         9.76 o                         
   6  -9  12        568.08        512.51        38.72 o                         
  -3  -8  12        299.72        308.43        37.56 o                         
  -2  -8  12          6.68         12.83         6.35 o                         
  -1  -8  12        432.71        437.94        23.97 o                         
   0  -8  12        300.76        302.60        14.51 o                         
   1  -8  12        213.26        215.34        11.81 o                         
   2  -8  12       1672.83       1728.79        69.85 o                         
   3  -8  12        170.28        166.61        12.07 o                         
   4  -8  12        189.08        166.41        19.70 o                         
   5  -8  12       1941.47       1871.50        59.61 o                         
   6  -8  12         43.69         34.94         8.17 o                         
   7  -8  12       1328.19       1247.78        62.49 o                         
  -4  -7  12         11.71          6.77         8.75 o                         
  -3  -7  12         42.93         49.23        11.43 o                         
  -2  -7  12        157.60        157.39        13.74 o                         
  -1  -7  12        916.75        912.31        41.14 o                         
   0  -7  12       3803.71       3954.40       114.28 o                         
   1  -7  12        781.18        782.91        22.00 o                         
   2  -7  12        241.57        249.76        12.13 o                         
   3  -7  12         35.68         35.60         6.28 o                         
   4  -7  12         52.09         53.94         6.97 o                         
   5  -7  12        890.11        896.82        30.63 o                         
   6  -7  12       1852.06       1783.31        53.68 o                         
   7  -7  12         33.89         13.82         5.88 o                         
  -5  -6  12        132.96        107.76        15.57 o                         
  -4  -6  12        155.23        164.81        11.98 o                         
  -3  -6  12         13.49          5.19         3.49 o                         
  -2  -6  12       4055.04       4121.55        88.10 o                         
  -1  -6  12       2356.13       2381.98        57.12 o                         
   0  -6  12        879.27        875.21        22.82 o                         
   1  -6  12        598.89        603.53        16.63 o                         
   2  -6  12        223.38        246.79        11.43 o                         
   3  -6  12       3271.07       3346.25        68.46 o                         
   4  -6  12       3781.85       3731.84        85.04 o                         
   5  -6  12        256.25        258.01        17.47 o                         
   6  -6  12        990.24        989.96        34.72 o                         
   7  -6  12         20.54         10.84         6.99 o                         
  -5  -5  12        145.00        135.81        11.60 o                         
  -4  -5  12        664.34        691.89        24.61 o                         
  -3  -5  12       1957.35       1977.93        66.16 o                         
  -2  -5  12       1130.38       1172.45        34.18 o                         
  -1  -5  12       1480.44       1480.71        32.09 o                         
   0  -5  12        145.24        134.03        10.40 o                         
   1  -5  12       1721.52       1745.24        37.39 o                         
   2  -5  12       3727.48       3885.82        70.38 o                         
   3  -5  12         54.64         43.98         4.60 o                         
   4  -5  12       3386.91       3427.93        63.64 o                         
   5  -5  12       1689.99       1580.77        63.45 o                         
   6  -5  12        149.49        117.55        10.36 o                         
   7  -5  12        359.08        377.46        20.98 o                         
   8  -5  12        120.01        149.42        17.30 o                         
  -6  -4  12          2.11         -3.20         4.22 o                         
  -5  -4  12        380.15        427.60        19.05 o                         
  -4  -4  12        361.55        379.68        16.84 o                         
  -3  -4  12       3220.28       3337.98       112.40 o                         
  -2  -4  12        906.16        926.32        29.95 o                         
  -1  -4  12        683.09        706.53        26.33 o                         
   0  -4  12        154.39        140.60         8.54 o                         
   1  -4  12        624.90        594.40        15.71 o                         
   2  -4  12       4305.61       4359.21        80.45 o                         
   3  -4  12       4547.67       4495.62        71.36 o                         
   4  -4  12         75.35         86.74         5.93 o                         
   5  -4  12        200.19        203.86        11.60 o                         
   6  -4  12        665.96        712.87        26.00 o                         
   7  -4  12       1040.09       1028.45        36.65 o                         
   8  -4  12       2093.40       2306.16        68.47 o                         
  -7  -3  12        102.08         96.16        11.29 o                         
  -6  -3  12         39.78         32.95         6.56 o                         
  -5  -3  12       5003.06       5300.40       108.25 o                         
  -4  -3  12        627.83        655.07        22.65 o                         
  -3  -3  12       1856.40       1944.85        42.65 o                         
  -2  -3  12         13.39         12.56         2.44 o                         
  -1  -3  12          4.58         11.34         3.89 o                         
   0  -3  12       6246.81       6165.23       108.67 o                         
   1  -3  12       3152.15       3102.14        54.54 o                         
   2  -3  12         95.87        113.98         6.22 o                         
   3  -3  12       1088.34       1031.27        22.59 o                         
   4  -3  12          9.80         14.26         2.17 o                         
   5  -3  12        355.95        369.82        12.50 o                         
   6  -3  12       2024.45       2096.48        41.47 o                         
   7  -3  12        598.37        637.93        22.32 o                         
   8  -3  12         20.71          6.48         6.11 o                         
  -7  -2  12        403.26        430.79        26.22 o                         
  -6  -2  12       2543.19       2543.27        58.37 o                         
  -5  -2  12        144.76        148.78        10.09 o                         
  -4  -2  12       1879.85       1896.42        41.41 o                         
  -3  -2  12          0.15          3.40         2.76 o                         
  -2  -2  12       3085.60       3030.40        54.58 o                         
  -1  -2  12       3605.52       3609.13        62.75 o                         
   0  -2  12        877.24        870.94        23.64 o                         
   1  -2  12       4812.91       4687.96        77.69 o                         
   2  -2  12        474.38        500.33        13.93 o                         
   3  -2  12        458.05        455.87        13.96 o                         
   4  -2  12       1413.47       1469.88        28.60 o                         
   5  -2  12        414.73        442.08        14.67 o                         
   6  -2  12        562.11        591.00        17.17 o                         
   7  -2  12        590.19        617.37        18.88 o                         
  -7  -1  12         50.66         48.28        11.41 o                         
  -6  -1  12       2520.53       2503.78        49.31 o                         
  -5  -1  12          9.91          7.49         2.65 o                         
  -4  -1  12        340.81        324.52        16.43 o                         
  -3  -1  12       3616.99       3677.08        60.14 o                         
  -2  -1  12       2156.10       2147.41        41.25 o                         
  -1  -1  12       6965.75       7141.54       123.94 o                         
   0  -1  12       4040.01       4073.84        60.11 o                         
   1  -1  12         33.40         39.42         3.84 o                         
   2  -1  12       1840.40       1956.70        36.06 o                         
   3  -1  12        189.00        196.37         8.42 o                         
   4  -1  12       3140.43       2969.92        71.35 o                         
   5  -1  12       2923.55       2859.86        60.04 o                         
   6  -1  12         30.69         30.91         5.64 o                         
   7  -1  12          4.51         -1.40         3.54 o                         
  -8   0  12       1674.56       1703.64        57.48 o                         
  -7   0  12        775.34        764.97        20.15 o                         
  -6   0  12        876.73        900.98        22.58 o                         
  -5   0  12          8.81          4.73         2.56 o                         
  -4   0  12       1072.36       1109.58        24.47 o                         
  -3   0  12       4590.82       4678.50        69.16 o                         
  -2   0  12       4842.10       4991.41        76.45 o                         
  -1   0  12       1196.30       1266.06        23.54 o                         
   0   0  12         19.26         24.09         4.16 o                         
   1   0  12        666.42        677.06        18.00 o                         
   2   0  12       1813.32       1907.51        35.64 o                         
   3   0  12       5517.19       5543.13        87.00 o                         
   4   0  12        506.57        549.70        18.43 o                         
   5   0  12          1.19          3.61         2.98 o                         
   6   0  12         88.35         91.94         9.95 o                         
   7   0  12         77.63         68.62        11.37 o                         
  -8   1  12         22.70         23.92        13.27 o                         
  -7   1  12        879.53        887.14        29.79 o                         
  -6   1  12         32.29         26.86         3.25 o                         
  -5   1  12        648.51        688.12        19.16 o                         
  -4   1  12       4073.98       4011.49        80.43 o                         
  -3   1  12         38.07        117.27        29.84 o                         
  -2   1  12       2695.52       2750.38        43.73 o                         
  -1   1  12          9.76         14.18         2.57 o                         
   0   1  12        235.87        236.41         8.52 o                         
   1   1  12       6216.97       6616.38       115.63 o                         
   2   1  12       1553.11       1689.72        41.85 o                         
   3   1  12        828.71        834.69        21.74 o                         
   4   1  12         71.36         82.23         7.35 o                         
   5   1  12         93.93         74.91         9.90 o                         
   6   1  12       1571.15       1560.36        41.04 o                         
  -8   2  12         30.51         30.35         5.56 o                         
  -7   2  12         49.84         40.94         4.95 o                         
  -6   2  12       3736.44       3721.17        78.57 o                         
  -5   2  12       1142.57       1119.19        31.71 o                         
  -4   2  12       5277.16       5256.04        82.61 o                         
  -3   2  12       2834.60       2853.53        49.85 o                         
  -2   2  12         20.33         22.09         3.34 o                         
  -1   2  12       3348.74       3430.02        56.47 o                         
   0   2  12        117.74        119.39         7.47 o                         
   1   2  12       5065.27       5041.76        92.27 o                         
   2   2  12       1695.81       1743.68        40.58 o                         
   3   2  12          0.06          3.52         3.16 o                         
   4   2  12         78.39         78.94        12.03 o                         
   5   2  12        508.11        488.78        24.05 o                         
   6   2  12          3.20          1.89         4.25 o                         
  -8   3  12          0.37         -1.19         6.48 o                         
  -7   3  12        378.74        393.95        18.39 o                         
  -6   3  12        906.81        890.50        25.81 o                         
  -5   3  12       3812.27       3825.01        69.28 o                         
  -4   3  12        135.14        126.17         7.57 o                         
  -3   3  12         24.30         27.32         6.31 o                         
  -2   3  12       4200.29       4051.76        65.97 o                         
  -1   3  12       1612.05       1536.03        31.44 o                         
   0   3  12       8982.59       8681.75       167.67 o                         
   1   3  12        221.60        211.44        12.28 o                         
   2   3  12         31.31         26.07         5.53 o                         
   3   3  12        438.48        469.82        19.63 o                         
   4   3  12        645.42        668.50        36.17 o                         
   5   3  12       1410.67       1386.46        45.31 o                         
  -8   4  12        124.94        144.02        17.14 o                         
  -7   4  12       1680.80       1576.04        44.89 o                         
  -6   4  12        101.89         95.41         8.23 o                         
  -5   4  12       1446.23       1455.01        33.63 o                         
  -4   4  12         38.50         34.79         5.10 o                         
  -3   4  12         50.13         51.10         4.68 o                         
  -2   4  12       6146.18       5911.45        86.34 o                         
  -1   4  12       2981.78       2899.88        51.81 o                         
   0   4  12       1916.80       1812.62        39.13 o                         
   1   4  12         45.81         48.87         6.31 o                         
   2   4  12         64.38         43.30         5.86 o                         
   3   4  12       4302.75       4282.58       113.45 o                         
   4   4  12        822.86        813.57        29.66 o                         
  -7   5  12       1209.79       1199.96        40.47 o                         
  -6   5  12       1086.85       1104.97        30.81 o                         
  -5   5  12          0.05          1.67         3.91 o                         
  -4   5  12        523.92        524.25        18.67 o                         
  -3   5  12       1418.89       1424.54        33.21 o                         
  -2   5  12       1688.83       1689.68        34.21 o                         
  -1   5  12       1717.79       1716.58        43.08 o                         
   0   5  12        368.33        341.32        15.12 o                         
   1   5  12        167.29        139.72        10.18 o                         
   2   5  12       2318.16       2285.28        51.64 o                         
   3   5  12         10.59          5.63         4.78 o                         
   4   5  12        683.61        704.30        30.06 o                         
  -7   6  12         65.79         40.61         8.59 o                         
  -6   6  12         11.96          1.25         6.47 o                         
  -5   6  12        427.84        417.22        17.00 o                         
  -4   6  12        384.00        375.03        16.51 o                         
  -3   6  12       4530.34       4732.97        99.15 o                         
  -2   6  12        592.96        583.27        17.89 o                         
  -1   6  12        310.39        312.53        13.95 o                         
   0   6  12        161.77        158.98        11.89 o                         
   1   6  12         37.37         30.53         7.08 o                         
   2   6  12       3528.17       3528.69        85.61 o                         
  -6   7  12         14.37         -0.84         5.24 o                         
  -5   7  12       2094.45       2109.58        53.51 o                         
  -4   7  12        849.54        897.04        30.79 o                         
  -3   7  12        300.10        308.16        15.51 o                         
  -2   7  12        120.26        128.34         8.96 o                         
  -1   7  12          7.72          9.58         2.85 o                         
   0   7  12       1243.63       1187.84        33.71 o                         
   1   7  12        543.17        542.85        24.76 o                         
  -4   8  12        591.38        605.91        25.78 o                         
  -3   8  12         39.45         26.84         5.25 o                         
  -2   8  12        214.16        202.01        12.77 o                         
  -1   8  12       1950.99       1840.02        56.35 o                         
  -1  -9  13       1433.34       1418.12        53.68 o                         
   0  -9  13         31.19         18.43        17.22 o                         
   1  -9  13          0.41          0.60         3.36 o                         
   2  -9  13         85.70         75.03         8.37 o                         
   3  -9  13        630.66        639.45        27.69 o                         
   4  -9  13       2317.72       2218.41        71.26 o                         
   5  -9  13        237.42        206.20        26.92 o                         
  -2  -8  13          2.12         -2.82         6.80 o                         
  -1  -8  13        800.58        758.82        42.39 o                         
   0  -8  13        264.34        271.06        16.42 o                         
   1  -8  13          9.54          5.71         3.66 o                         
   2  -8  13       4526.59       4501.25        95.70 o                         
   3  -8  13       1254.86       1257.74        45.03 o                         
   4  -8  13        338.40        365.26        27.37 o                         
   5  -8  13        419.74        396.84        24.43 o                         
   6  -8  13         71.12         44.61        10.07 o                         
  -3  -7  13       1393.84       1375.87        54.23 o                         
  -2  -7  13       1608.07       1658.01        52.77 o                         
  -1  -7  13        458.35        459.71        24.35 o                         
   0  -7  13        547.51        548.39        26.46 o                         
   1  -7  13       1757.17       1768.81        46.01 o                         
   2  -7  13        917.70        969.48        30.40 o                         
   3  -7  13       1204.52       1176.52        34.99 o                         
   4  -7  13          9.36          1.72         3.53 o                         
   5  -7  13        833.43        885.82        36.87 o                         
   6  -7  13       1347.02       1344.77        48.44 o                         
   7  -7  13         26.98          7.84         7.95 o                         
  -4  -6  13       3074.87       2968.23        80.57 o                         
  -3  -6  13         49.80         25.48         7.03 o                         
  -2  -6  13        234.84        198.31        13.17 o                         
  -1  -6  13       1033.03       1054.78        29.22 o                         
   0  -6  13        446.19        451.29        19.55 o                         
   1  -6  13       8192.37       8620.19       165.22 o                         
   2  -6  13        254.90        240.84        10.41 o                         
   3  -6  13        526.23        557.68        18.09 o                         
   4  -6  13        890.42        859.77        26.03 o                         
   5  -6  13          0.15          1.30         3.03 o                         
   6  -6  13       1021.28        998.94        30.74 o                         
   7  -6  13        299.00        280.88        19.57 o                         
  -5  -5  13        611.97        689.68        25.98 o                         
  -4  -5  13        289.26        280.42        15.76 o                         
  -3  -5  13         40.24         37.80         6.00 o                         
  -2  -5  13         33.91         35.49         7.11 o                         
  -1  -5  13       6789.94       6816.93       136.87 o                         
   0  -5  13       5599.44       5619.78       119.96 o                         
   1  -5  13       1753.21       1728.81        40.39 o                         
   2  -5  13        819.37        819.74        20.95 o                         
   3  -5  13         31.84         22.69         3.25 o                         
   4  -5  13       3030.55       3018.80        71.54 o                         
   5  -5  13       2075.94       2186.74        56.39 o                         
   6  -5  13        418.64        432.55        19.12 o                         
   7  -5  13        209.93        207.59        15.64 o                         
  -6  -4  13        419.54        391.87        25.17 o                         
  -5  -4  13        605.90        593.53        22.81 o                         
  -4  -4  13          0.98          9.71         3.79 o                         
  -3  -4  13        286.60        267.79        15.46 o                         
  -2  -4  13       3373.05       3340.31        67.64 o                         
  -1  -4  13        548.48        551.01        20.64 o                         
   0  -4  13       4202.55       4058.82        85.02 o                         
   1  -4  13          4.18          7.81         2.62 o                         
   2  -4  13        875.45        949.45        27.13 o                         
   3  -4  13       8571.54       8510.79       135.95 o                         
   4  -4  13         16.84         27.65         7.63 o                         
   5  -4  13       4050.65       4022.75        91.95 o                         
   6  -4  13        159.16        160.37        10.82 o                         
   7  -4  13         79.29         61.09        10.83 o                         
  -6  -3  13         41.65         36.18         9.36 o                         
  -5  -3  13        321.79        309.19        15.52 o                         
  -4  -3  13       1753.29       1800.06        50.73 o                         
  -3  -3  13         15.74         20.00         4.25 o                         
  -2  -3  13       7804.86       7636.53       123.04 o                         
  -1  -3  13        786.08        746.81        25.14 o                         
   0  -3  13        149.51        160.73        10.31 o                         
   1  -3  13       2394.06       2312.74        57.81 o                         
   2  -3  13         97.05        119.67         9.32 o                         
   3  -3  13       7084.00       6707.63       110.28 o                         
   4  -3  13       1807.93       1854.21        36.34 o                         
   5  -3  13          6.61          7.37         1.96 o                         
   6  -3  13        784.89        814.58        22.37 o                         
   7  -3  13        254.85        260.31        14.28 o                         
  -7  -2  13          4.94          1.24         5.22 o                         
  -6  -2  13         69.62         63.89        13.87 o                         
  -5  -2  13        246.23        217.45        13.12 o                         
  -4  -2  13       3045.91       3004.43        74.47 o                         
  -3  -2  13       4126.39       3970.07        75.50 o                         
  -2  -2  13       1905.88       1881.26        38.31 o                         
  -1  -2  13       3990.29       3929.13        73.97 o                         
   0  -2  13       1037.16        942.10        28.01 o                         
   1  -2  13       2250.66       2277.58        48.22 o                         
   2  -2  13       7617.45       7369.33       117.84 o                         
   3  -2  13        125.90        132.15        11.76 o                         
   4  -2  13        583.74        566.71        18.56 o                         
   5  -2  13        931.36        943.51        26.20 o                         
   6  -2  13        322.52        296.02        11.81 o                         
   7  -2  13       1927.78       2054.52        52.32 o                         
  -7  -1  13         19.58          7.10         8.83 o                         
  -6  -1  13        624.10        631.75        23.03 o                         
  -5  -1  13       2070.65       2160.83        48.38 o                         
  -4  -1  13         10.79         10.64         2.66 o                         
  -3  -1  13       2746.93       2851.17        49.48 o                         
  -2  -1  13        191.39        194.11        10.00 o                         
  -1  -1  13       1129.58       1187.30        25.50 o                         
   0  -1  13       8599.92       8909.15       129.75 o                         
   1  -1  13         53.30         74.95         4.85 o                         
   2  -1  13      10793.55      10585.92       153.83 o                         
   3  -1  13        711.22        674.14        18.50 o                         
   4  -1  13         40.37         30.39         4.92 o                         
   5  -1  13       2314.66       2245.80        56.47 o                         
   6  -1  13        168.46        169.09        12.82 o                         
   7  -1  13        591.93        586.07        36.01 o                         
  -7   0  13        282.11        273.17        17.85 o                         
  -6   0  13         42.17         53.89         5.72 o                         
  -5   0  13       1647.86       1635.96        39.46 o                         
  -4   0  13        543.06        506.44        14.71 o                         
  -3   0  13         92.05         95.35         5.39 o                         
  -2   0  13        501.28        528.50        14.03 o                         
  -1   0  13        116.50        130.18         5.98 o                         
   0   0  13       4593.28       4909.99        81.63 o                         
   1   0  13       4697.75       5012.18        82.53 o                         
   2   0  13         19.27         14.54         2.97 o                         
   3   0  13        502.04        521.50        22.34 o                         
   4   0  13        963.41       1044.86        30.42 o                         
   5   0  13       1359.75       1353.89        37.68 o                         
   6   0  13       2127.95       2074.85        67.24 o                         
  -7   1  13       1738.77       1730.25        39.69 o                         
  -6   1  13        174.61        190.54        12.36 o                         
  -5   1  13        455.58        450.58        15.65 o                         
  -4   1  13         15.37         16.45         3.70 o                         
  -3   1  13        622.90        632.19        16.52 o                         
  -2   1  13        253.29        266.21         9.60 o                         
  -1   1  13       6331.57       6589.71       105.97 o                         
   0   1  13        575.56        612.21        16.50 o                         
   1   1  13        320.01        312.29        13.09 o                         
   2   1  13        117.23        143.20         9.35 o                         
   3   1  13        427.72        426.05        16.81 o                         
   4   1  13       6869.21       7056.19       127.54 o                         
   5   1  13        251.10        246.29        14.57 o                         
   6   1  13        420.99        442.57        20.57 o                         
  -7   2  13        115.44        133.80        11.37 o                         
  -6   2  13        574.27        591.45        24.91 o                         
  -5   2  13         14.03         17.05         3.60 o                         
  -4   2  13       1559.61       1509.41        38.03 o                         
  -3   2  13       3900.26       3927.50        94.49 o                         
  -2   2  13       1018.21       1039.05        23.26 o                         
  -1   2  13       3438.58       3465.76        57.61 o                         
   0   2  13          4.85          6.17         2.26 o                         
   1   2  13        102.87        100.27         8.61 o                         
   2   2  13       1849.21       1919.13        56.45 o                         
   3   2  13       1350.85       1426.87        50.22 o                         
   4   2  13        155.41        155.61        10.80 o                         
   5   2  13        165.83        165.33        13.19 o                         
  -7   3  13         10.79         13.17        10.63 o                         
  -6   3  13        158.22        145.72        11.84 o                         
  -5   3  13       1367.83       1393.49        39.35 o                         
  -4   3  13        381.48        373.02        20.07 o                         
  -3   3  13        934.31        910.28        20.24 o                         
  -2   3  13       2857.97       2805.32        49.59 o                         
  -1   3  13         76.34         71.59         5.79 o                         
   0   3  13        280.78        289.39        13.99 o                         
   1   3  13       1057.25       1073.20        36.57 o                         
   2   3  13       1350.62       1332.19        37.39 o                         
   3   3  13       2241.36       2360.55        56.90 o                         
   4   3  13         13.10         11.82         4.34 o                         
   5   3  13          3.58         11.37         7.20 o                         
  -7   4  13        349.97        293.34        19.30 o                         
  -6   4  13        411.75        384.34        17.32 o                         
  -5   4  13       1135.77       1133.04        31.35 o                         
  -4   4  13       1883.02       1966.80        41.16 o                         
  -3   4  13        185.53        192.54         8.54 o                         
  -2   4  13         57.77         55.05         5.79 o                         
  -1   4  13        131.16        129.70        12.81 o                         
   0   4  13        670.57        603.25        26.18 o                         
   1   4  13       3440.67       3303.22        89.70 o                         
   2   4  13        863.94        860.91        36.36 o                         
   3   4  13        441.98        460.14        18.76 o                         
   4   4  13          2.84          0.74         3.94 o                         
  -7   5  13        634.89        603.24        47.58 o                         
  -6   5  13       1385.51       1377.78        40.40 o                         
  -5   5  13        120.66        124.27         9.95 o                         
  -4   5  13        163.07        167.87        11.62 o                         
  -3   5  13        554.79        578.98        20.58 o                         
  -2   5  13         75.21         68.08         6.56 o                         
  -1   5  13       1924.06       1817.14        51.25 o                         
   0   5  13       1270.20       1233.59        39.80 o                         
   1   5  13          2.21          3.99         3.92 o                         
   2   5  13        144.13        158.50        11.52 o                         
   3   5  13        181.20        214.31        15.09 o                         
  -6   6  13       1306.16       1358.15        53.11 o                         
  -5   6  13        267.33        259.63        13.97 o                         
  -4   6  13         26.14         27.46         5.01 o                         
  -3   6  13        833.52        835.10        26.00 o                         
  -2   6  13        281.67        280.49        12.37 o                         
  -1   6  13        518.33        517.76        19.89 o                         
   0   6  13        479.64        492.02        20.33 o                         
   1   6  13          4.92          9.28         4.04 o                         
   2   6  13        167.94        183.78        17.49 o                         
  -5   7  13        138.06        138.09        17.87 o                         
  -4   7  13        710.81        653.47        28.02 o                         
  -3   7  13        784.06        785.87        32.01 o                         
  -2   7  13       2100.15       2028.07        80.08 o                         
  -1   7  13         14.52         15.16         4.55 o                         
   0   7  13          0.22          6.18         4.45 o                         
   0  -9  14        164.07        201.19        24.25 o                         
   1  -9  14       1419.74       1421.39        45.04 o                         
   2  -9  14       1708.62       1755.89        47.68 o                         
   3  -9  14         10.66         10.78         5.36 o                         
   4  -9  14         87.19         68.31        11.02 o                         
  -2  -8  14        564.42        625.31        46.68 o                         
  -1  -8  14        231.44        202.75        26.66 o                         
   0  -8  14       4254.05       4470.30       101.51 o                         
   1  -8  14        601.58        615.59        27.42 o                         
   2  -8  14        285.52        297.33        15.47 o                         
   3  -8  14         40.98         23.43         6.30 o                         
   4  -8  14         12.98          5.99         5.21 o                         
   5  -8  14       3104.83       3061.08       104.02 o                         
  -3  -7  14         56.92         16.56        12.37 o                         
  -2  -7  14        578.87        600.00        32.67 o                         
  -1  -7  14        271.06        290.75        19.85 o                         
   0  -7  14        421.09        418.72        24.17 o                         
   1  -7  14        111.39         81.54        11.33 o                         
   2  -7  14          8.03          2.25         4.85 o                         
   3  -7  14       3676.32       3767.73        87.25 o                         
   4  -7  14       2573.37       2511.95        80.35 o                         
   5  -7  14        357.02        354.41        24.55 o                         
   6  -7  14       1099.94       1140.18        49.28 o                         
  -4  -6  14        547.50        547.76        47.10 o                         
  -3  -6  14         50.08         57.92         9.87 o                         
  -2  -6  14        725.83        685.15        26.29 o                         
  -1  -6  14       1069.39       1074.84        39.20 o                         
   0  -6  14         27.32         17.44         4.85 o                         
   1  -6  14        221.22        210.59        14.87 o                         
   2  -6  14       1814.81       1790.63        46.34 o                         
   3  -6  14          2.45         14.06         4.06 o                         
   4  -6  14       2303.94       2267.55        57.44 o                         
   5  -6  14        124.13         90.07        17.04 o                         
   6  -6  14         50.03         86.84        12.15 o                         
  -5  -5  14        422.75        467.70        34.96 o                         
  -4  -5  14       1070.93       1044.55        34.23 o                         
  -3  -5  14       2951.01       2896.34        68.50 o                         
  -2  -5  14        194.84        188.77        12.94 o                         
  -1  -5  14         13.35          8.07         3.50 o                         
   0  -5  14         80.94         70.48         8.22 o                         
   1  -5  14        542.58        560.15        21.91 o                         
   2  -5  14       4092.16       4013.40        72.54 o                         
   3  -5  14        980.96        993.02        25.03 o                         
   4  -5  14        401.90        382.11        20.51 o                         
   5  -5  14        236.62        233.50        13.92 o                         
   6  -5  14        131.68        137.58        18.18 o                         
   7  -5  14       1411.69       1507.08        59.63 o                         
  -5  -4  14       1456.54       1414.77        42.96 o                         
  -4  -4  14         73.70         87.84         8.91 o                         
  -3  -4  14        182.89        182.25        12.43 o                         
  -2  -4  14        396.16        402.97        19.44 o                         
  -1  -4  14        203.59        215.31        14.08 o                         
   0  -4  14       5937.00       5836.73       117.58 o                         
   1  -4  14       3941.44       3868.42        75.65 o                         
   2  -4  14        267.11        288.35        11.21 o                         
   3  -4  14        827.65        834.64        20.81 o                         
   4  -4  14        160.02        165.47         8.93 o                         
   5  -4  14        518.90        526.65        22.87 o                         
   6  -4  14       1057.98       1097.52        35.95 o                         
   7  -4  14         33.53         22.18         7.59 o                         
  -6  -3  14        752.08        755.25        27.30 o                         
  -5  -3  14        694.59        648.99        24.69 o                         
  -4  -3  14        510.67        489.62        24.68 o                         
  -3  -3  14          6.35          4.06         2.37 o                         
  -2  -3  14       1473.18       1457.74        41.14 o                         
  -1  -3  14       4306.64       4147.94        91.12 o                         
   0  -3  14        374.37        356.74        16.44 o                         
   1  -3  14       3024.62       2905.87        65.77 o                         
   2  -3  14        569.74        557.33        18.11 o                         
   3  -3  14        832.18        839.29        25.21 o                         
   4  -3  14       3147.18       3187.82        64.40 o                         
   5  -3  14         83.38        101.32         8.24 o                         
   6  -3  14       3185.62       3207.72        63.00 o                         
   7  -3  14        650.53        665.68        35.55 o                         
  -6  -2  14        868.48        850.51        34.57 o                         
  -5  -2  14          9.19          1.71         3.28 o                         
  -4  -2  14         30.78         18.57         4.29 o                         
  -3  -2  14        705.51        728.22        25.07 o                         
  -2  -2  14        228.40        248.76        11.16 o                         
  -1  -2  14       4078.08       4144.39        93.63 o                         
   0  -2  14        962.72        891.02        25.50 o                         
   1  -2  14         11.82         11.45         4.17 o                         
   2  -2  14       1548.40       1592.46        36.54 o                         
   3  -2  14        612.26        595.58        16.65 o                         
   4  -2  14       2419.47       2300.16        67.20 o                         
   5  -2  14       1562.45       1499.73        43.39 o                         
   6  -2  14        147.18        161.86        13.06 o                         
   7  -2  14         27.73         48.86        15.72 o                         
  -7  -1  14        487.19        481.26        24.36 o                         
  -6  -1  14        237.19        212.51        13.48 o                         
  -5  -1  14        344.18        360.18        18.71 o                         
  -4  -1  14        204.06        229.44        13.06 o                         
  -3  -1  14       7729.02       7701.81       236.37 o                         
  -2  -1  14       1342.38       1363.91        34.30 o                         
  -1  -1  14        313.45        312.84        14.33 o                         
   0  -1  14        150.66        157.92         7.74 o                         
   1  -1  14         95.50         81.04         5.33 o                         
   2  -1  14       2603.03       2610.48        45.66 o                         
   3  -1  14       2264.68       2238.84        93.41 o                         
   4  -1  14         55.96         70.13         6.93 o                         
   5  -1  14        181.60        168.94        12.66 o                         
   6  -1  14        139.35        126.48        18.89 o                         
  -7   0  14         39.29         50.31        11.78 o                         
  -6   0  14        173.57        166.71        16.16 o                         
  -5   0  14       2401.63       2494.08        87.20 o                         
  -4   0  14       3659.58       3697.80        72.73 o                         
  -3   0  14        637.21        655.56        20.43 o                         
  -2   0  14       3560.54       3627.98        59.28 o                         
  -1   0  14        138.93        132.68         6.32 o                         
   0   0  14       1844.91       1988.43        38.95 o                         
   1   0  14       4047.01       4330.11        73.31 o                         
   2   0  14          4.76          6.17         3.04 o                         
   3   0  14       2024.97       2076.19        47.26 o                         
   4   0  14        328.18        312.10        15.32 o                         
   5   0  14          0.30          5.41         3.49 o                         
   6   0  14        525.17        499.60        27.17 o                         
  -7   1  14          0.62         -3.87         3.87 o                         
  -6   1  14       1357.98       1338.95        51.03 o                         
  -5   1  14         13.16         16.01         3.58 o                         
  -4   1  14       3417.08       3387.57        62.40 o                         
  -3   1  14         70.76         72.65         5.33 o                         
  -2   1  14        146.09        159.65         7.31 o                         
  -1   1  14       4202.55       4364.36        69.58 o                         
   0   1  14         27.07         39.01         5.05 o                         
   1   1  14       5403.67       5410.35        98.62 o                         
   2   1  14       3198.40       3324.86        81.62 o                         
   3   1  14        129.65        135.34         9.83 o                         
   4   1  14        218.55        197.06        12.49 o                         
   5   1  14         57.87         51.81         7.73 o                         
  -7   2  14          0.54          4.10         4.71 o                         
  -6   2  14       2380.91       2441.90        60.32 o                         
  -5   2  14        850.80        841.38        27.77 o                         
  -4   2  14       1010.70        988.59        25.98 o                         
  -3   2  14          0.29          8.86         4.38 o                         
  -2   2  14        286.18        298.61        11.11 o                         
  -1   2  14       2495.82       2522.18        53.70 o                         
   0   2  14       3649.22       3727.05        74.26 o                         
   1   2  14          0.33          0.59         2.70 o                         
   2   2  14        120.11        140.02        11.32 o                         
   3   2  14        115.21        122.74        15.75 o                         
   4   2  14        529.78        533.70        21.49 o                         
   5   2  14       1774.25       1749.99        61.46 o                         
  -7   3  14       1541.62       1551.34        67.56 o                         
  -6   3  14        371.98        352.88        17.70 o                         
  -5   3  14        901.46        917.91        30.04 o                         
  -4   3  14         36.40         28.17         5.70 o                         
  -3   3  14        429.93        441.72        18.79 o                         
  -2   3  14       1998.32       1955.46        40.75 o                         
  -1   3  14         32.79         24.28         3.75 o                         
   0   3  14       1261.16       1255.24        30.57 o                         
   1   3  14         45.97         35.01         5.29 o                         
   2   3  14         22.60          9.80         3.48 o                         
   3   3  14       1555.09       1541.47        47.89 o                         
   4   3  14        512.30        564.70        27.96 o                         
  -7   4  14       1103.06       1141.68        74.08 o                         
  -6   4  14          0.59         -3.82         3.82 o                         
  -5   4  14          1.06         -1.05         4.59 o                         
  -4   4  14       4156.75       4235.48       111.89 o                         
  -3   4  14          6.27          3.83         2.52 o                         
  -2   4  14       5248.50       5098.89       144.95 o                         
  -1   4  14        789.20        742.06        23.74 o                         
   0   4  14          8.80          4.85         3.50 o                         
   1   4  14        458.18        462.32        19.95 o                         
   2   4  14         46.59         41.55         7.41 o                         
   3   4  14        444.39        465.02        25.04 o                         
  -6   5  14         56.57         39.49        10.59 o                         
  -5   5  14        788.79        750.89        28.14 o                         
  -4   5  14        832.71        870.73        29.19 o                         
  -3   5  14       1821.13       1861.72        49.25 o                         
  -2   5  14         42.91         36.13         6.76 o                         
  -1   5  14         70.26         65.85         7.09 o                         
   0   5  14        655.74        603.63        24.50 o                         
   1   5  14       1445.52       1393.63        43.22 o                         
   2   5  14       1946.36       1873.62        58.10 o                         
  -5   6  14       1600.28       1646.17        41.65 o                         
  -4   6  14         25.80         29.82         5.43 o                         
  -3   6  14        670.41        710.03        26.91 o                         
  -2   6  14        279.07        278.45        15.01 o                         
  -1   6  14          0.34          9.47         3.76 o                         
   0   6  14       2314.04       2234.84        66.24 o                         
   1   6  14        682.67        699.92        30.44 o                         
  -4   7  14        289.68        272.32        15.39 o                         
  -3   7  14        227.99        197.11        26.35 o                         
  -2   7  14        287.91        303.83        21.41 o                         
  -1   7  14        450.98        439.48        27.99 o                         
   2  -9  15        864.51        911.29        57.91 o                         
  -1  -8  15        205.82        146.02        26.46 o                         
   0  -8  15        642.69        599.63        26.70 o                         
   1  -8  15        145.05        139.45        13.72 o                         
   2  -8  15        926.80        987.20        48.69 o                         
   3  -8  15       1095.96       1079.03        42.08 o                         
   4  -8  15         36.32         41.74        27.39 o                         
   5  -8  15         55.17         44.07        12.58 o                         
  -2  -7  15        213.63        201.05        29.91 o                         
  -1  -7  15        406.15        384.34        24.11 o                         
   0  -7  15       1732.52       1683.29        56.30 o                         
   1  -7  15       3667.64       3685.73       202.42 o                         
   2  -7  15        110.74         95.91         7.93 o                         
   3  -7  15          1.04          4.05         4.85 o                         
   4  -7  15         32.05         77.32        32.00 o                         
   5  -7  15        385.31        392.41        25.89 o                         
  -3  -6  15        378.73        394.88        22.43 o                         
  -2  -6  15        119.58        121.01        11.99 o                         
  -1  -6  15       3279.20       3327.29        78.09 o                         
   0  -6  15        249.59        257.48        17.80 o                         
   1  -6  15         44.99         19.57         5.85 o                         
   2  -6  15         18.39         12.93         4.25 o                         
   3  -6  15        228.93        252.75        12.69 o                         
   4  -6  15       2639.94       2692.71       105.67 o                         
   5  -6  15       1724.64       1787.87        60.14 o                         
   6  -6  15        196.65        240.86        22.53 o                         
  -4  -5  15         49.36         32.73         8.94 o                         
  -3  -5  15       1093.25       1044.99        34.73 o                         
  -2  -5  15        235.01        241.36        15.16 o                         
  -1  -5  15       3540.60       3539.02        80.84 o                         
   0  -5  15       1036.42       1093.44        39.00 o                         
   1  -5  15        264.28        274.36        15.24 o                         
   2  -5  15       1368.26       1325.84        30.87 o                         
   3  -5  15       1966.38       1880.48        43.96 o                         
   4  -5  15        119.33        111.03         7.88 o                         
   5  -5  15        831.34        886.26        35.40 o                         
   6  -5  15        704.19        765.64        39.25 o                         
  -5  -4  15         48.54         30.64         8.37 o                         
  -4  -4  15       1235.86       1194.37        37.35 o                         
  -3  -4  15       1373.84       1342.51        39.84 o                         
  -2  -4  15       5146.46       5099.81       114.90 o                         
  -1  -4  15         19.54         12.39         4.28 o                         
   0  -4  15         11.40          6.27         2.96 o                         
   1  -4  15        794.70        758.69        26.80 o                         
   2  -4  15       1187.47       1194.83        30.73 o                         
   3  -4  15       2703.35       2660.54        73.67 o                         
   4  -4  15        236.21        265.11        14.70 o                         
   5  -4  15         14.14         15.37         5.90 o                         
   6  -4  15        142.32        169.75        16.69 o                         
  -5  -3  15          5.95          5.83         4.18 o                         
  -4  -3  15       2742.21       2657.57        98.27 o                         
  -3  -3  15        798.77        744.74        30.29 o                         
  -2  -3  15        905.62        861.44        26.28 o                         
  -1  -3  15         42.87         36.84         7.97 o                         
   0  -3  15         84.38        104.88         9.43 o                         
   1  -3  15       7160.11       7050.56       138.93 o                         
   2  -3  15       2867.12       2690.58        55.91 o                         
   3  -3  15        950.62        889.27        27.28 o                         
   4  -3  15        182.70        173.19        10.71 o                         
   5  -3  15         75.67         70.04         8.57 o                         
   6  -3  15        944.52        941.22        27.24 o                         
  -6  -2  15        832.32        812.19        61.62 o                         
  -5  -2  15        874.90        822.84        29.97 o                         
  -4  -2  15       1911.85       1828.55        48.00 o                         
  -3  -2  15        246.56        245.66        14.18 o                         
  -2  -2  15        333.95        320.58        17.92 o                         
  -1  -2  15       3020.41       2971.08        63.73 o                         
   0  -2  15       5331.88       5487.92       142.61 o                         
   1  -2  15        713.84        712.96        21.44 o                         
   2  -2  15       1430.76       1500.42        35.25 o                         
   3  -2  15         81.68         66.67         5.90 o                         
   4  -2  15       2021.69       2077.36        47.45 o                         
   5  -2  15       1124.72       1043.48        36.39 o                         
   6  -2  15        356.40        309.66        20.98 o                         
  -6  -1  15        249.14        253.79        15.65 o                         
  -5  -1  15       3262.90       3206.04        96.30 o                         
  -4  -1  15         17.64         14.75         4.12 o                         
  -3  -1  15        181.90        183.22        11.69 o                         
  -2  -1  15       3102.88       3184.81        70.88 o                         
  -1  -1  15         72.18         97.29         7.40 o                         
   0  -1  15       6648.21       6873.76       133.17 o                         
   1  -1  15        276.14        283.51        10.55 o                         
   2  -1  15          1.13          0.09         1.95 o                         
   3  -1  15       1761.82       1824.13        60.28 o                         
   4  -1  15        392.95        435.97        20.08 o                         
   5  -1  15       2068.00       2022.84        58.34 o                         
   6  -1  15       1107.35       1021.89        46.50 o                         
  -6   0  15       1034.60        887.62        41.98 o                         
  -5   0  15        285.15        267.57        14.81 o                         
  -4   0  15         32.03         33.32         5.21 o                         
  -3   0  15         70.64         69.08         7.56 o                         
  -2   0  15       6817.44       7235.68       116.65 o                         
  -1   0  15       3639.64       3761.23        65.60 o                         
   0   0  15       1853.40       1905.07        35.60 o                         
   1   0  15         44.73         34.48         4.41 o                         
   2   0  15        980.52       1002.77        31.68 o                         
   3   0  15       2714.99       2785.66        65.34 o                         
   4   0  15       1374.08       1393.01        37.79 o                         
   5   0  15        151.46        149.12        16.49 o                         
  -7   1  15         40.34         39.49        18.70 o                         
  -6   1  15        215.96        207.47        11.29 o                         
  -5   1  15         51.33         47.85         5.56 o                         
  -4   1  15       1493.11       1503.54        36.90 o                         
  -3   1  15       4569.99       4742.60        95.34 o                         
  -2   1  15         64.86         73.41         6.04 o                         
  -1   1  15       2926.70       3025.82        52.87 o                         
   0   1  15         55.09         41.93         4.60 o                         
   1   1  15       1393.33       1427.17        35.72 o                         
   2   1  15       3918.98       4078.59        86.46 o                         
   3   1  15         47.63         26.44         4.58 o                         
   4   1  15       1148.20       1169.07        34.06 o                         
   5   1  15          3.65         -0.90         5.67 o                         
  -7   2  15          0.02          4.04         5.43 o                         
  -6   2  15         39.24         31.67         8.13 o                         
  -5   2  15       1115.71       1129.74        39.21 o                         
  -4   2  15        173.36        158.14         9.14 o                         
  -3   2  15       3954.78       4003.56        76.14 o                         
  -2   2  15       2249.94       2350.08        43.32 o                         
  -1   2  15         16.84         10.69         2.76 o                         
   0   2  15       1863.62       1915.74        43.95 o                         
   1   2  15        714.43        770.17        25.91 o                         
   2   2  15       3847.52       3992.51        86.13 o                         
   3   2  15       1642.72       1649.04        43.47 o                         
   4   2  15        151.80        162.01        16.96 o                         
  -6   3  15         48.51         53.41        18.56 o                         
  -5   3  15       1837.25       1893.88        59.30 o                         
  -4   3  15        411.24        429.34        18.70 o                         
  -3   3  15        531.28        511.70        15.26 o                         
  -2   3  15        158.32        164.30         9.54 o                         
  -1   3  15        860.00        863.12        23.89 o                         
   0   3  15       1319.34       1265.37        36.42 o                         
   1   3  15       4973.56       4862.68       101.65 o                         
   2   3  15         60.99         39.02         7.32 o                         
   3   3  15          0.18         -3.14         3.50 o                         
   4   3  15        293.29        259.22        19.69 o                         
  -6   4  15       2067.36       2150.24        87.33 o                         
  -5   4  15          9.85         12.00         6.12 o                         
  -4   4  15       1959.56       2002.99        46.62 o                         
  -3   4  15        346.68        345.59        14.41 o                         
  -2   4  15        333.84        317.63        15.23 o                         
  -1   4  15       2306.50       2215.55        56.23 o                         
   0   4  15         11.50         13.19         7.17 o                         
   1   4  15       1244.89       1203.37        39.59 o                         
   2   4  15         19.40         11.03         5.53 o                         
   3   4  15         64.17         63.02        12.77 o                         
  -5   5  15        374.91        394.53        24.24 o                         
  -4   5  15          8.05          7.77         3.76 o                         
  -3   5  15        420.54        445.38        21.71 o                         
  -2   5  15        470.46        449.28        18.87 o                         
  -1   5  15       1633.19       1529.84        47.02 o                         
   0   5  15       1942.02       1831.70        84.34 o                         
   1   5  15         24.40          9.91         4.84 o                         
  -4   6  15        118.02        103.73        13.04 o                         
  -3   6  15        935.51        867.32        33.85 o                         
  -2   6  15       1972.32       1892.92        69.73 o                         
  -1   6  15        271.81        249.91        19.38 o                         
   0   6  15         64.90         57.87        17.61 o                         
   0  -8  16       1465.20       1454.21        96.61 o                         
   1  -8  16         66.48         34.09         8.94 o                         
   2  -8  16          1.16         -3.82         8.41 o                         
   3  -8  16       2076.89       2066.33        95.28 o                         
  -2  -7  16       2538.24       2670.61       114.91 o                         
  -1  -7  16       1031.18       1095.09        46.31 o                         
   0  -7  16         44.00         27.35         7.10 o                         
   1  -7  16        811.42        743.34        34.64 o                         
   2  -7  16        774.98        729.09        43.90 o                         
   3  -7  16       2035.84       1980.04        59.39 o                         
   4  -7  16       1317.31       1362.15        65.58 o                         
   5  -7  16        280.56        327.47        34.49 o                         
  -3  -6  16       1308.90       1324.18        75.07 o                         
  -2  -6  16        117.22        122.78        15.86 o                         
  -1  -6  16         32.22         19.60         5.40 o                         
   0  -6  16        720.25        737.15        32.56 o                         
   1  -6  16        702.79        685.09        30.47 o                         
   2  -6  16       5578.68       5480.90       260.56 o                         
   3  -6  16        123.45        134.42        14.60 o                         
   4  -6  16        355.36        364.57        24.82 o                         
   5  -6  16         76.77         34.92        10.47 o                         
  -4  -5  16          4.08         10.69         7.08 o                         
  -3  -5  16        858.97        863.65        36.36 o                         
  -2  -5  16         23.44         25.67         6.30 o                         
  -1  -5  16         65.41         50.45         8.02 o                         
   0  -5  16       4093.53       3872.31        98.61 o                         
   1  -5  16       1714.23       1649.96        53.43 o                         
   2  -5  16        626.38        608.16        26.82 o                         
   3  -5  16          2.94          1.41         3.80 o                         
   4  -5  16          6.83          7.09         6.55 o                         
   5  -5  16       3764.04       3786.07        90.97 o                         
  -4  -4  16        347.29        361.48        39.04 o                         
  -3  -4  16         38.85         43.04        15.38 o                         
  -2  -4  16        793.48        765.82        30.17 o                         
  -1  -4  16        520.61        460.52        23.67 o                         
   0  -4  16        768.71        780.53        50.19 o                         
   1  -4  16       1853.51       1761.60        70.42 o                         
   2  -4  16         33.28         27.37         5.25 o                         
   3  -4  16        236.10        241.99        14.92 o                         
   4  -4  16       2971.05       2887.09        69.73 o                         
   5  -4  16        100.56         92.44         8.09 o                         
  -5  -3  16         94.21         80.33        25.64 o                         
  -4  -3  16        345.77        297.05        17.48 o                         
  -3  -3  16        134.64        117.74        11.34 o                         
  -2  -3  16       1364.70       1344.97        39.93 o                         
  -1  -3  16       5521.41       5369.79       125.88 o                         
   0  -3  16        672.81        666.61        22.90 o                         
   1  -3  16        421.56        401.43        18.63 o                         
   2  -3  16        549.29        583.66        25.71 o                         
   3  -3  16          2.95         11.06         3.21 o                         
   4  -3  16       2830.47       2735.87        55.88 o                         
   5  -3  16        834.82        790.30        36.39 o                         
   6  -3  16         45.17         33.27        11.66 o                         
  -5  -2  16        287.17        268.73        26.05 o                         
  -4  -2  16         85.23         86.50         9.58 o                         
  -3  -2  16       3142.39       2985.33        81.13 o                         
  -2  -2  16        834.54        857.43        37.42 o                         
  -1  -2  16        154.00        156.46        23.14 o                         
   0  -2  16          5.41          5.66         2.98 o                         
   1  -2  16        295.93        280.62        12.72 o                         
   2  -2  16       3854.31       3934.60        83.48 o                         
   3  -2  16       2694.08       2796.67        60.98 o                         
   4  -2  16        884.79        886.73        27.28 o                         
   5  -2  16        894.51        855.78        30.11 o                         
  -6  -1  16         10.97         11.59         7.97 o                         
  -5  -1  16        725.29        712.03        36.63 o                         
  -4  -1  16        620.32        594.64        23.56 o                         
  -3  -1  16        432.33        482.64        26.97 o                         
  -2  -1  16        905.71        931.05        33.84 o                         
  -1  -1  16        130.23        136.63         9.40 o                         
   0  -1  16       1033.72       1117.55        29.14 o                         
   1  -1  16       3580.24       3646.57        70.96 o                         
   2  -1  16         33.47         49.31         9.98 o                         
   3  -1  16       2074.57       2086.69        77.88 o                         
   4  -1  16        644.15        676.46        27.11 o                         
   5  -1  16        426.66        445.17        25.45 o                         
  -6   0  16        123.80        124.65        21.97 o                         
  -5   0  16       1479.10       1374.15        97.36 o                         
  -4   0  16       1219.10       1170.07        46.35 o                         
  -3   0  16          3.72          3.55         2.94 o                         
  -2   0  16         24.34         23.48         4.08 o                         
  -1   0  16        958.38        999.85        24.75 o                         
   0   0  16          3.28         11.27         2.34 o                         
   1   0  16       2420.03       2547.90        59.42 o                         
   2   0  16        581.08        615.27        24.06 o                         
   3   0  16         34.34         31.57         6.08 o                         
   4   0  16        380.08        346.36        17.79 o                         
   5   0  16         79.85         16.61        14.77 o                         
  -6   1  16       2596.86       2576.34       149.62 o                         
  -5   1  16        116.30        118.78        12.88 o                         
  -4   1  16         49.11         40.72         4.85 o                         
  -3   1  16        208.60        209.31        15.59 o                         
  -2   1  16        319.63        330.28        13.20 o                         
  -1   1  16       4111.81       4218.52        68.93 o                         
   0   1  16       1196.74       1235.01        34.72 o                         
   1   1  16         21.19         26.68         5.71 o                         
   2   1  16        153.92        156.92        15.77 o                         
   3   1  16        103.80        108.40         9.96 o                         
   4   1  16        285.51        284.49        31.84 o                         
  -6   2  16        334.51        355.69        38.60 o                         
  -5   2  16         89.28         50.84         8.45 o                         
  -4   2  16          0.74         -1.79         2.85 o                         
  -3   2  16       2421.57       2506.16        52.91 o                         
  -2   2  16       2325.20       2365.57        46.15 o                         
  -1   2  16        147.53        136.88         9.33 o                         
   0   2  16       1259.39       1307.79        41.63 o                         
   1   2  16         73.56         83.49         9.20 o                         
   2   2  16        293.27        289.24        14.76 o                         
   3   2  16       1178.54       1162.68        34.06 o                         
   4   2  16          2.76          9.90         5.55 o                         
  -6   3  16        315.98        280.63        26.56 o                         
  -5   3  16         79.46         53.16        14.10 o                         
  -4   3  16       3021.15       3027.60        63.29 o                         
  -3   3  16          1.56          6.21         4.39 o                         
  -2   3  16       1953.49       2014.94        45.39 o                         
  -1   3  16        430.96        440.18        18.09 o                         
   0   3  16        807.83        823.36        28.05 o                         
   1   3  16       1445.95       1390.86        40.23 o                         
   2   3  16          0.94          2.56         3.62 o                         
   3   3  16        709.72        687.97        30.70 o                         
  -5   4  16         22.21         16.54         4.61 o                         
  -4   4  16       1524.51       1564.30        47.70 o                         
  -3   4  16        881.91        851.01        25.04 o                         
  -2   4  16        127.55        130.64        11.10 o                         
  -1   4  16         74.93         75.92         9.76 o                         
   0   4  16        320.21        358.52        22.58 o                         
   1   4  16        450.43        413.38        23.46 o                         
   2   4  16       1474.22       1452.09        48.63 o                         
  -4   5  16        461.00        444.98        20.13 o                         
  -3   5  16        267.70        267.44        17.50 o                         
  -2   5  16          0.42         -1.56         3.90 o                         
  -1   5  16        547.18        522.51        27.33 o                         
   0   5  16       1357.15       1335.18        44.80 o                         
  -1  -7  17        978.73       1005.23        96.49 o                         
   0  -7  17          0.71         -3.45         5.66 o                         
   1  -7  17        739.75        749.91        35.31 o                         
   2  -7  17        188.25        172.00        23.83 o                         
   3  -7  17         61.24         42.48        16.80 o                         
  -2  -6  17         13.76         14.19         7.26 o                         
  -1  -6  17       2023.99       2028.04        57.18 o                         
   0  -6  17        510.53        522.44        29.93 o                         
   1  -6  17          0.88         -6.76         6.93 o                         
   2  -6  17        537.57        527.16        27.41 o                         
   3  -6  17         94.44         82.22        11.34 o                         
   4  -6  17        544.38        573.07        45.69 o                         
  -3  -5  17       1451.65       1454.51        63.30 o                         
  -2  -5  17       1262.96       1179.38        43.53 o                         
  -1  -5  17         63.06         44.56        11.10 o                         
   0  -5  17        414.39        375.41        22.85 o                         
   1  -5  17        209.25        161.85        15.59 o                         
   2  -5  17       1397.15       1443.19        50.31 o                         
   3  -5  17       4168.73       4023.47        93.71 o                         
   4  -5  17         37.94         18.35         6.89 o                         
   5  -5  17        282.09        300.81        44.42 o                         
  -4  -4  17       1399.88       1280.14        85.09 o                         
  -3  -4  17        167.98        168.16        16.59 o                         
  -2  -4  17        119.68        123.18        11.93 o                         
  -1  -4  17        299.48        267.51        19.24 o                         
   0  -4  17        120.23        135.62        13.52 o                         
   1  -4  17       2981.49       2827.68        78.36 o                         
   2  -4  17        836.94        851.20        34.99 o                         
   3  -4  17         94.52         81.52         8.74 o                         
   4  -4  17        135.14         70.75        15.71 o                         
   5  -4  17         53.09         19.72         9.78 o                         
  -4  -3  17       2530.28       2396.85       108.97 o                         
  -3  -3  17        656.76        628.65        26.26 o                         
  -2  -3  17          0.07          0.73         3.67 o                         
  -1  -3  17       1786.09       1851.93        49.64 o                         
   0  -3  17        430.63        410.50        22.32 o                         
   1  -3  17        985.23       1024.16        32.11 o                         
   2  -3  17        365.79        375.78        17.05 o                         
   3  -3  17         34.01         40.69         8.08 o                         
   4  -3  17        586.12        567.71        24.00 o                         
   5  -3  17       1115.48       1056.07        62.85 o                         
  -5  -2  17       1116.47       1032.96        70.29 o                         
  -4  -2  17         31.17         35.65         7.18 o                         
  -3  -2  17        512.10        480.77        21.86 o                         
  -2  -2  17       1028.40        980.86        33.34 o                         
  -1  -2  17       2175.70       2222.98        63.46 o                         
   0  -2  17       3635.88       3634.88       129.11 o                         
   1  -2  17         78.20         74.86         9.01 o                         
   2  -2  17         23.89         26.89         4.88 o                         
   3  -2  17        267.34        276.10        22.62 o                         
   4  -2  17         26.79         14.14         7.14 o                         
   5  -2  17        648.10        642.03        48.38 o                         
  -5  -1  17         39.63         16.56        11.01 o                         
  -4  -1  17        248.07        291.50        17.91 o                         
  -3  -1  17        629.36        642.08        34.21 o                         
  -2  -1  17       4898.44       5107.25       143.99 o                         
  -1  -1  17        959.50        973.84        30.44 o                         
   0  -1  17        265.96        253.46        12.68 o                         
   1  -1  17         58.20         72.14         7.04 o                         
   2  -1  17        457.97        457.99        23.48 o                         
   3  -1  17       2938.20       2935.76        83.63 o                         
   4  -1  17        565.49        524.49        29.27 o                         
  -5   0  17        292.29        316.02        18.81 o                         
  -4   0  17       1837.40       1828.65        48.56 o                         
  -3   0  17        987.76       1044.41        29.40 o                         
  -2   0  17       1237.84       1263.18        36.36 o                         
  -1   0  17         84.89         82.23        12.74 o                         
   0   0  17         11.81          9.80         2.78 o                         
   1   0  17       2468.49       2558.47        54.64 o                         
   2   0  17       2621.44       2854.88        70.07 o                         
   3   0  17        122.81        103.91        10.30 o                         
   4   0  17       1228.64       1175.78        58.26 o                         
  -5   1  17        863.99        918.26        44.13 o                         
  -4   1  17       1177.24       1192.84        44.11 o                         
  -3   1  17       3416.59       3519.23        76.48 o                         
  -2   1  17         32.42         23.22         7.37 o                         
  -1   1  17         32.08         28.53         5.55 o                         
   0   1  17       1551.14       1598.46        47.04 o                         
   1   1  17         31.24         15.30         4.32 o                         
   2   1  17       1572.26       1597.56        44.30 o                         
   3   1  17        164.00        141.88        13.70 o                         
   4   1  17        225.54        232.21        24.01 o                         
  -5   2  17       2668.81       2679.40        78.51 o                         
  -4   2  17        323.87        307.94        14.47 o                         
  -3   2  17        550.10        567.91        21.28 o                         
  -2   2  17        104.72         98.81         7.50 o                         
  -1   2  17         11.54          7.78         4.73 o                         
   0   2  17       3458.12       3395.25        75.52 o                         
   1   2  17        614.67        633.14        26.92 o                         
   2   2  17        175.24        149.01        14.33 o                         
   3   2  17          1.62         -5.84         5.84 o                         
  -5   3  17        243.37        236.29        17.38 o                         
  -4   3  17        397.09        402.02        19.15 o                         
  -3   3  17         53.16         44.20         6.27 o                         
  -2   3  17       2064.29       2133.14        57.25 o                         
  -1   3  17       2825.85       2799.76        71.74 o                         
   0   3  17        423.03        451.66        21.40 o                         
   1   3  17        808.99        805.37        28.86 o                         
   2   3  17          3.98         -1.39         5.15 o                         
  -4   4  17         59.39         50.16         8.34 o                         
  -3   4  17       1827.50       1815.44        41.35 o                         
  -2   4  17         75.11         72.60         9.36 o                         
  -1   4  17       1928.63       1955.27        83.04 o                         
   0   4  17        323.02        305.99        19.30 o                         
   1   4  17         11.43          4.63         5.77 o                         
  -2   5  17        563.17        597.78        26.90 o                         
  -1  -6  18        625.89        566.69        34.93 o                         
   0  -6  18       2545.59       2409.98        99.24 o                         
   1  -6  18        274.38        283.07        24.94 o                         
   2  -6  18        776.07        749.50        43.67 o                         
   3  -6  18        233.79        195.91        18.47 o                         
  -2  -5  18       1873.54       1658.40        80.27 o                         
  -1  -5  18         95.85         75.62         9.46 o                         
   0  -5  18       3176.56       3057.99        85.53 o                         
   1  -5  18       1320.80       1299.64        63.51 o                         
   2  -5  18         14.76         -4.04         7.24 o                         
   3  -5  18        451.73        431.32        20.63 o                         
   4  -5  18        157.38        131.52        16.37 o                         
  -3  -4  18       1197.23       1132.33        57.67 o                         
  -2  -4  18       1243.55       1173.69        48.14 o                         
  -1  -4  18       3571.46       3473.29        92.93 o                         
   0  -4  18         95.24         93.95        14.31 o                         
   1  -4  18        112.27        101.66        18.33 o                         
   2  -4  18        540.84        501.82        26.37 o                         
   3  -4  18       1921.09       1889.98        61.35 o                         
   4  -4  18       3238.98       3078.35       107.56 o                         
  -4  -3  18        207.59        174.52        19.70 o                         
  -3  -3  18       2119.26       2106.20        70.76 o                         
  -2  -3  18          1.08          1.80         5.79 o                         
  -1  -3  18        536.37        523.59        26.71 o                         
   0  -3  18        371.02        347.18        20.87 o                         
   1  -3  18         41.38         31.17        10.09 o                         
   2  -3  18       5114.81       5313.04       123.36 o                         
   3  -3  18        376.07        363.56        21.00 o                         
   4  -3  18        622.52        620.85        29.16 o                         
  -4  -2  18        120.19        121.84        15.39 o                         
  -3  -2  18       1486.26       1450.72        44.02 o                         
  -2  -2  18       1007.79       1029.93        38.97 o                         
  -1  -2  18        189.46        200.75        16.31 o                         
   0  -2  18        658.64        713.48        25.48 o                         
   1  -2  18       1570.33       1600.69        47.42 o                         
   2  -2  18       1178.19       1148.69        40.58 o                         
   3  -2  18        752.25        781.22        35.67 o                         
   4  -2  18         88.32         70.27        18.73 o                         
  -4  -1  18       2117.71       2288.37        90.50 o                         
  -3  -1  18        129.24         96.42        11.76 o                         
  -2  -1  18         88.85         52.13         7.30 o                         
  -1  -1  18        884.25        956.00        30.56 o                         
   0  -1  18       1080.04       1126.29        44.44 o                         
   1  -1  18       4042.44       4081.66        95.11 o                         
   2  -1  18          5.51          4.29         3.61 o                         
   3  -1  18        284.22        273.06        15.33 o                         
   4  -1  18        987.02       1106.96        59.38 o                         
  -4   0  18        120.74        149.72        18.66 o                         
  -3   0  18        188.19        203.24        18.86 o                         
  -2   0  18         47.39         40.11         7.57 o                         
  -1   0  18       3369.02       3338.39        65.97 o                         
   0   0  18       2172.59       2274.26        63.53 o                         
   1   0  18        419.66        385.86        16.28 o                         
   2   0  18        258.59        233.72        15.29 o                         
   3   0  18          0.06         -0.28         4.72 o                         
  -4   1  18         53.05         39.60         7.33 o                         
  -3   1  18        919.16        916.20        25.78 o                         
  -2   1  18       1577.69       1561.02        36.98 o                         
  -1   1  18        203.31        185.19        10.35 o                         
   0   1  18        585.43        594.77        32.91 o                         
   1   1  18         13.03          7.54         4.02 o                         
   2   1  18        854.27        821.41        28.03 o                         
   3   1  18       2022.98       1906.88        58.32 o                         
  -4   2  18        112.03         70.45        19.28 o                         
  -3   2  18        481.48        471.96        20.77 o                         
  -2   2  18       1235.70       1233.26        34.94 o                         
  -1   2  18         65.54         47.98         6.88 o                         
   0   2  18          7.52          2.76         5.16 o                         
   1   2  18        689.19        736.69        27.71 o                         
   2   2  18         74.17         48.56         9.22 o                         
  -4   3  18       2065.30       2056.17        66.66 o                         
  -3   3  18        454.42        460.75        19.05 o                         
  -2   3  18         41.17         29.18         6.51 o                         
  -1   3  18         10.80         37.41        10.99 o                         
   0   3  18         10.12          2.08         4.42 o                         
   1   3  18        943.10        971.56        36.91 o                         
  -1  -5  19         16.32         -1.26         7.89 o                         
   0  -5  19        658.62        643.23        37.40 o                         
   1  -5  19       1495.13       1424.07        73.27 o                         
   2  -5  19        177.63        213.16        18.83 o                         
  -2  -4  19        347.98        317.48        25.54 o                         
  -1  -4  19       1611.56       1557.61        61.88 o                         
   0  -4  19         15.99         18.53        20.90 o                         
   1  -4  19       2576.88       2700.95        90.87 o                         
   2  -4  19        500.56        503.46        28.12 o                         
   3  -4  19         11.85          6.89         6.77 o                         
  -3  -3  19        921.08        912.15        43.70 o                         
  -2  -3  19        175.65        142.87        15.23 o                         
  -1  -3  19       1057.63       1023.27        49.10 o                         
   0  -3  19       2663.08       2745.83        75.68 o                         
   1  -3  19        490.17        479.78        34.78 o                         
   2  -3  19         28.17         30.22        14.38 o                         
   3  -3  19          1.66          7.05         6.94 o                         
  -3  -2  19        432.06        438.39        27.90 o                         
  -2  -2  19       1747.68       1819.88        57.73 o                         
  -1  -2  19          3.29          6.07         5.23 o                         
   0  -2  19        219.61        255.51        17.14 o                         
   1  -2  19         10.55          9.91         8.14 o                         
   2  -2  19        126.69         92.79        21.04 o                         
   3  -2  19       2316.56       2357.81        64.87 o                         
  -3  -1  19          9.21         13.75         8.00 o                         
  -2  -1  19       1692.10       1693.57        55.23 o                         
  -1  -1  19         50.56         45.14        11.61 o                         
   0  -1  19         15.18          9.08         6.29 o                         
   1  -1  19       1062.28       1087.85        45.09 o                         
   2  -1  19        457.45        484.32        39.28 o                         
   3  -1  19        344.29        319.91        18.96 o                         
  -3   0  19       1254.07       1293.65        40.73 o                         
  -2   0  19         66.77         51.17        10.46 o                         
  -1   0  19        161.22        147.37        16.06 o                         
   0   0  19         40.29         32.49         5.92 o                         
   1   0  19       1177.98       1145.19        37.53 o                         
   2   0  19        989.85        950.19        32.60 o                         
  -3   1  19         16.03          7.24         4.72 o                         
  -2   1  19        695.92        729.06        32.71 o                         
  -1   1  19        323.24        295.65        16.94 o                         
   0   1  19       3695.64       3709.42        80.79 o                         
   1   1  19        378.64        387.34        21.75 o                         
  -3   2  19          9.77          1.01         6.26 o                         
  -2   2  19       1472.31       1465.76        44.40 o                         
  -1   2  19        587.72        566.86        22.09 o                         
   0   2  19        175.09        164.22        13.88 o                         
  -1  -3  20        483.08        507.18        33.94 o                         
   0  -3  20       2299.08       2281.06        80.77 o                         
   1  -3  20          1.16         11.96         5.72 o                         
  -1  -2  20        428.78        451.31        29.60 o                         
   0  -2  20       2598.78       2697.54        88.10 o                         
   1  -2  20       1684.79       1704.03        63.82 o                         
  -2  -1  20        293.10        298.85        25.94 o                         
  -1  -1  20       3121.40       3144.68       100.06 o                         
   0  -1  20         36.44         40.81         9.52 o                         
   1  -1  20        109.41         68.95        11.36 o                         
  -2   0  20         41.17         39.22        10.54 o                         
  -1   0  20       2654.21       2513.21       111.99 o                         
   0   0  20        103.02        104.97        14.21 o                         
                                                                                
