# Supplementary material for: Halogen, chalcogen, and hydrogen bonding in organoiodine cocrystals of heterocyclic thio­nes: imidazolidine-2-thione, 2-mercaptobenzimidazole, 2-mercapto-5-methyl­benzimidazole, 2-mercaptobenzoxazole, and 2-mercaptobenzo­thia­zole
Source: Acta Crystallogr C Struct Chem. 2022 Nov 9;78(Pt 12):702–15. doi: 10.1107/S2053229622009548 (PMC9720885; doi:10.1107/S2053229622009548)
Supplement: Supplementary file 16 [file c-78-00702-MBZTH_213F4DIBsup16.hkl]

data_MBZTH_213F4DIB                                                             
_shelx_title ' mo_d8_5487_12_mf4dib_12_meoh_0_a.res in P2(1)'                   
_shelx_refln_list_code          4                                               
_shelx_F_calc_maximum      458.64                                               
_exptl_crystal_F_000      1768.00                                               
_reflns_d_resolution_high  0.7371                                               
                                                                                
loop_                                                                           
 _space_group_symop_operation_xyz                                               
 'x, y, z'                                                                      
 '-x, y+1/2, -z'                                                                
                                                                                
_cell_length_a     4.5581                                                       
_cell_length_b    34.3584                                                       
_cell_length_c    15.6075                                                       
_cell_angle_alpha  90.000                                                       
_cell_angle_beta   94.707                                                       
_cell_angle_gamma  90.000                                                       
                                                                                
_shelx_F_squared_multiplier     1.000                                           
                                                                                
loop_                                                                           
 _refln_index_h                                                                 
 _refln_index_k                                                                 
 _refln_index_l                                                                 
 _refln_F_squared_calc                                                          
 _refln_F_squared_meas                                                          
 _refln_F_squared_sigma                                                         
 _refln_observed_status                                                         
   0 -46   0         75.52        186.62       205.60 o                         
   1 -45   0       1449.84       1197.15       246.53 o                         
   0 -44   0      12452.44      12461.25       797.99 o                         
   1 -44   0        256.62       -214.21       268.39 o                         
   2 -44   0       2076.08       1757.85       511.58 o                         
   1 -43   0       7291.23       6914.23       525.92 o                         
   2 -43   0       1474.16       1910.63       331.23 o                         
   0 -42   0       2995.11       3541.16       448.48 o                         
   1 -42   0       1239.51       1225.20       404.11 o                         
   2 -42   0       3796.49       3705.11       481.37 o                         
   1 -41   0        334.65        399.79       160.87 o                         
   2 -41   0       2081.24       2452.42       349.31 o                         
   0 -40   0       2922.13       3530.19       556.07 o                         
   1 -40   0       4331.75       4924.97       585.07 o                         
   2 -40   0       4877.91       5217.77       467.47 o                         
   3 -40   0       1680.12       1928.66       552.87 o                         
   1 -39   0        463.42        206.82       147.79 o                         
   2 -39   0       4247.36       4531.94       444.44 o                         
   3 -39   0       4790.34       5650.25       503.46 o                         
   0 -38   0      11675.42      12137.39       756.92 o                         
   1 -38   0       2382.00       2274.90       304.84 o                         
   2 -38   0       1718.88       1256.22       430.68 o                         
   3 -38   0       1272.41       1226.60       550.63 o                         
   1 -37   0       4334.19       4627.49       652.37 o                         
   2 -37   0       8967.13       8584.87       563.99 o                         
   3 -37   0       1160.40        745.72       251.57 o                         
   0 -36   0       6818.00       6439.52       500.24 o                         
   1 -36   0       2865.47       3076.01       322.25 o                         
   2 -36   0       1612.38       1263.99       388.32 o                         
   3 -36   0       4333.27       4214.03       430.48 o                         
   1 -35   0       8912.54       9512.38       452.95 o                         
   2 -35   0        214.23         15.14       150.37 o                         
   3 -35   0       1412.30       1412.52       266.33 o                         
   4 -35   0       3627.76       3525.37       428.44 o                         
   0 -34   0       4975.63       5251.61       359.38 o                         
   1 -34   0      16765.40      15638.75       611.14 o                         
   2 -34   0        540.45        244.27       633.83 o                         
   3 -34   0       9568.71       9278.82       476.29 o                         
   4 -34   0        794.40        182.73       177.17 o                         
   1 -33   0       2057.89       2028.44       220.05 o                         
   2 -33   0       1652.57       1467.71       212.50 o                         
   3 -33   0      12699.98      13373.29       512.08 o                         
   4 -33   0        503.19        380.20       149.78 o                         
   0 -32   0        151.17        257.36       111.17 o                         
   1 -32   0        584.92        612.13       139.06 o                         
   2 -32   0       5463.73       5304.16       558.73 o                         
   3 -32   0       1721.21       2005.12       242.40 o                         
   4 -32   0       1402.01       1767.43       310.87 o                         
   1 -31   0       3629.69       3498.71       271.29 o                         
   2 -31   0       2210.77       2530.28       229.81 o                         
   3 -31   0       6258.85       6146.39       332.06 o                         
   4 -31   0       1189.81       1102.50       161.78 o                         
   0 -30   0      88611.77      90202.30      1956.43 o                         
   1 -30   0        981.30        770.57       134.97 o                         
   2 -30   0        102.20        155.44        88.34 o                         
   3 -30   0        326.61        251.17       107.94 o                         
   4 -30   0       4923.57       5538.97       603.11 o                         
   1 -29   0       2481.33       2656.81       225.73 o                         
   2 -29   0       5778.45       5486.23       372.85 o                         
   3 -29   0       1938.26       1683.77       180.20 o                         
   4 -29   0       5976.13       6371.72       346.48 o                         
   0 -28   0       4560.16       4466.88       301.63 o                         
   1 -28   0       1792.09       1604.07       161.47 o                         
   2 -28   0        483.10        370.89        89.53 o                         
   3 -28   0       4217.24       3783.11       243.33 o                         
   4 -28   0       7126.26       6645.52       446.86 o                         
   1 -27   0      14361.08      14024.86       465.31 o                         
   2 -27   0       2702.33       2638.06       179.12 o                         
   3 -27   0       3101.44       2956.87       212.81 o                         
   4 -27   0       2214.44       1959.23       204.59 o                         
   5 -27   0        633.05        289.35       275.92 o                         
   0 -26   0      20227.16      21527.49       697.73 o                         
   1 -26   0      34932.66      34912.38       909.84 o                         
   2 -26   0       4828.01       5149.31       236.15 o                         
   3 -26   0       7320.85       7386.83       325.32 o                         
   4 -26   0       2952.02       3059.35       232.55 o                         
   5 -26   0       3570.40       3793.88       442.18 o                         
   1 -25   0      12321.09      12230.54       761.18 o                         
   2 -25   0      10266.70       9650.01       320.83 o                         
   3 -25   0        687.92        670.91       134.82 o                         
   4 -25   0       7623.95       7635.77       355.85 o                         
   5 -25   0        471.52        133.68       123.89 o                         
   0 -24   0       5979.32       6300.09       332.97 o                         
   1 -24   0       1231.30       1279.32       131.50 o                         
   2 -24   0      10498.98       9988.36       320.52 o                         
   3 -24   0      13165.06      13424.21       431.32 o                         
   4 -24   0       2110.36       2362.11       228.22 o                         
   5 -24   0       2646.08       2674.65       269.32 o                         
   1 -23   0       1789.81       1910.06       181.65 o                         
   2 -23   0       7807.51       7766.38       271.32 o                         
   3 -23   0       5493.11       5630.88       239.48 o                         
   4 -23   0       5428.22       5751.42       273.16 o                         
   5 -23   0       1899.79       1562.57       197.27 o                         
   0 -22   0      37754.37      39082.81       979.90 o                         
   1 -22   0       1895.52       2030.21       151.43 o                         
   2 -22   0       9655.04       9668.70       299.64 o                         
   3 -22   0       2172.77       2266.34       152.04 o                         
   4 -22   0       7001.07       7372.37       337.84 o                         
   5 -22   0       4654.71       4377.35       309.09 o                         
   1 -21   0      27007.14      26441.77       534.32 o                         
   2 -21   0      27244.28      26897.74       741.37 o                         
   3 -21   0       7708.05       7922.12       277.72 o                         
   4 -21   0       3357.46       3760.53       222.15 o                         
   5 -21   0       2058.93       2182.45       267.28 o                         
   0 -20   0      27182.77      28784.20       892.42 o                         
   1 -20   0        541.47        528.39       104.17 o                         
   2 -20   0       3779.01       3738.81       175.00 o                         
   3 -20   0       1181.80       1400.12       118.46 o                         
   4 -20   0      12146.74      12034.00       406.95 o                         
   5 -20   0        874.63        793.40       128.61 o                         
   1 -19   0      35314.88      34913.41       619.00 o                         
   2 -19   0       5644.96       5694.15       208.59 o                         
   3 -19   0       4617.40       4912.03       204.68 o                         
   4 -19   0      11338.20      11573.99       397.81 o                         
   5 -19   0        726.43        862.12       143.72 o                         
   0 -18   0      10931.49      10973.87       407.68 o                         
   1 -18   0        973.40       1093.68        91.21 o                         
   2 -18   0      28733.28      28573.73       675.93 o                         
   3 -18   0       2374.60       2315.19       144.53 o                         
   4 -18   0       2851.40       3110.25       215.58 o                         
   5 -18   0       3200.25       3276.80       236.93 o                         
   1 -17   0      72383.50      72533.70      1062.45 o                         
   2 -17   0      68529.85      68383.12       915.15 o                         
   3 -17   0       4601.23       4590.24       190.98 o                         
   4 -17   0        222.45        283.27        69.11 o                         
   5 -17   0       2925.26       3067.92       217.87 o                         
   0 -16   0       7959.03       7498.77       310.20 o                         
   1 -16   0      43541.84      43559.36       632.96 o                         
   2 -16   0       3255.87       3294.64       129.42 o                         
   3 -16   0       5023.30       5072.80       197.24 o                         
   4 -16   0       4853.06       4577.93       212.32 o                         
   5 -16   0       9456.27       9750.27       378.16 o                         
   1 -15   0       8862.68       8997.42       225.49 o                         
   2 -15   0       3418.91       3495.28       129.25 o                         
   3 -15   0       1039.60       1234.87       100.70 o                         
   4 -15   0        491.78        380.80        80.65 o                         
   5 -15   0       5067.01       4574.17       268.11 o                         
   0 -14   0      29348.29      27999.69       685.76 o                         
   1 -14   0      21618.84      21403.95       381.38 o                         
   2 -14   0        337.81        284.61        39.83 o                         
   3 -14   0       4047.83       4212.71       192.76 o                         
   4 -14   0       2025.13       2209.22       160.09 o                         
   5 -14   0       5165.36       5196.80       422.35 o                         
   1 -13   0      70363.28      68638.07       836.75 o                         
   2 -13   0      47015.16      47391.78       650.72 o                         
   3 -13   0        579.72        540.57        62.08 o                         
   4 -13   0        428.19        428.82        84.16 o                         
   5 -13   0       3536.71       3922.96       267.09 o                         
   0 -12   0      33197.88      31942.88       720.23 o                         
   1 -12   0       3241.54       3379.10       111.44 o                         
   2 -12   0      11002.16      10832.54       247.60 o                         
   3 -12   0       2015.46       2072.13       107.01 o                         
   4 -12   0       1985.98       2009.76       152.80 o                         
   5 -12   0       1573.44       1627.52       163.01 o                         
   1 -11   0      19740.76      19929.81       333.16 o                         
   2 -11   0      12872.63      12600.81       295.09 o                         
   3 -11   0      11767.82      11824.47       360.44 o                         
   4 -11   0       2520.08       2812.52       191.14 o                         
   5 -11   0       1615.62       1212.97       143.25 o                         
   0 -10   0      37621.53      36419.20       750.69 o                         
   1 -10   0      10559.38      10585.81       200.19 o                         
   2 -10   0      18748.94      19069.42       341.27 o                         
   3 -10   0      15701.36      16042.29       430.16 o                         
   4 -10   0       6244.58       6144.71       280.08 o                         
   5 -10   0        412.18        316.42       103.82 o                         
   6 -10   0       2377.66       2306.33       268.55 o                         
   1  -9   0      30585.54      29588.37       435.92 o                         
   2  -9   0      40505.38      41381.62       639.49 o                         
   3  -9   0      33160.45      33881.19       695.05 o                         
   4  -9   0       6851.70       6945.09       296.80 o                         
   5  -9   0       5240.05       5139.91       289.59 o                         
   6  -9   0        717.52        705.67       163.70 o                         
   0  -8   0      50844.99      49405.15       923.66 o                         
   1  -8   0      13785.28      13823.57       222.24 o                         
   2  -8   0      14777.33      14750.06       299.26 o                         
   3  -8   0       6057.93       6088.49       241.48 o                         
   4  -8   0       7733.83       8297.71       322.09 o                         
   5  -8   0       5300.50       5277.35       294.81 o                         
   6  -8   0       1259.76       1099.96       273.83 o                         
   1  -7   0      28667.01      28485.72       402.02 o                         
   2  -7   0      39939.16      39429.43       673.55 o                         
   3  -7   0       8847.01       9105.80       308.17 o                         
   4  -7   0      16894.67      17355.27       491.89 o                         
   5  -7   0       2244.73       2347.69       202.25 o                         
   6  -7   0        613.70        532.33       155.57 o                         
   0  -6   0      19274.50      17665.40       335.92 o                         
   1  -6   0      23788.12      23743.49       398.02 o                         
   2  -6   0      11575.58      11316.12       243.08 o                         
   3  -6   0      14255.10      14524.80       438.18 o                         
   4  -6   0       2124.81       2156.18       165.50 o                         
   5  -6   0       1881.51       1826.03       185.91 o                         
   6  -6   0        784.51        538.30       555.68 o                         
   1  -5   0      29430.26      29345.79       427.87 o                         
   2  -5   0      20460.02      19769.69       357.21 o                         
   3  -5   0       8140.73       8611.27       286.58 o                         
   4  -5   0      17985.53      18769.90       508.12 o                         
   5  -5   0        754.32        744.08       126.14 o                         
   6  -5   0       1731.56       1866.63       317.25 o                         
   0  -4   0      15447.96      13513.66       927.74 o                         
   1  -4   0      93624.30      93573.59      1170.75 o                         
   2  -4   0      11903.60      12216.38       249.38 o                         
   3  -4   0      41783.84      44280.77       820.20 o                         
   4  -4   0       5119.69       5077.85       245.94 o                         
   5  -4   0       3007.11       3100.29       229.85 o                         
   6  -4   0       2757.63       3017.03       494.18 o                         
   1  -3   0       6680.79       6787.37       138.57 o                         
   2  -3   0       5015.89       5014.54       124.64 o                         
   3  -3   0      46313.82      45452.70      1323.61 o                         
   4  -3   0       1070.69        995.39       135.28 o                         
   5  -3   0       1968.57       1802.42       187.09 o                         
   6  -3   0        534.96        856.90       390.24 o                         
   1  -2   0       9834.56       9768.61       162.96 o                         
   2  -2   0      20073.68      19882.29       326.92 o                         
   3  -2   0      11375.41      11546.94       243.30 o                         
   4  -2   0       4864.17       4623.96       237.74 o                         
   5  -2   0       1075.60        857.19       132.71 o                         
   6  -2   0       3203.27       3285.64       323.65 o                         
   1  -1   0       1081.94       1079.42        40.30 o                         
   2  -1   0        404.09        400.04        46.82 o                         
   3  -1   0       7426.29       7319.24       184.26 o                         
   4  -1   0       8873.67       8528.85       269.93 o                         
   5  -1   0        906.95       1102.10       302.84 o                         
   6  -1   0       2397.91       3044.40       404.22 o                         
   1   0   0       8623.52       8396.71       168.41 o                         
   2   0   0       1177.58       1135.12        67.68 o                         
   3   0   0       6654.96       6479.42       175.37 o                         
   4   0   0       9370.62       9529.86       391.74 o                         
   5   0   0       3882.71       3723.76       256.15 o                         
   6   0   0       1565.34       1587.38       244.40 o                         
   1   1   0       1081.81       1028.55        48.74 o                         
   2   1   0        397.99        406.33        45.26 o                         
   3   1   0       7417.01       7536.95       194.18 o                         
   4   1   0       8932.42       8773.79       287.77 o                         
   5   1   0        914.15        927.93       145.62 o                         
   6   1   0       2405.76       2961.55       386.04 o                         
   1   2   0       9881.18       9517.70       270.71 o                         
   2   2   0      20132.59      20469.09       388.25 o                         
   3   2   0      11416.31      11476.47       258.21 o                         
   4   2   0       4885.06       4604.51       206.11 o                         
   5   2   0       1081.99        997.03       189.37 o                         
   6   2   0       3214.22       3976.10       728.77 o                         
   1   3   0       6673.26       6682.96       125.60 o                         
   2   3   0       5014.50       5232.66       162.06 o                         
   3   3   0      46259.59      45979.64       824.76 o                         
   4   3   0       1063.21        991.52       109.77 o                         
   5   3   0       1980.74       1825.46       237.40 o                         
   6   3   0        532.28        765.43       178.84 o                         
   0   4   0      15497.32      14113.24       519.85 o                         
   1   4   0      93624.83      93139.14      1157.12 o                         
   2   4   0      11957.90      12002.22       277.25 o                         
   3   4   0      41884.68      42616.07      1460.82 o                         
   4   4   0       5120.72       5216.77       226.15 o                         
   5   4   0       3002.50       2927.57       196.50 o                         
   6   4   0       2761.36       2873.56       339.47 o                         
   1   5   0      29492.60      29074.12       429.87 o                         
   2   5   0      20420.13      19737.94       393.96 o                         
   3   5   0       8112.00       8317.47       253.37 o                         
   4   5   0      17951.33      17679.87       384.76 o                         
   5   5   0        750.56        792.73       112.38 o                         
   6   5   0       1729.02       1394.18       677.40 o                         
   0   6   0      19420.44      18541.83       339.01 o                         
   1   6   0      23972.69      24512.84       378.67 o                         
   2   6   0      11617.14      11453.74       275.49 o                         
   3   6   0      14266.42      14452.51       408.63 o                         
   4   6   0       2116.49       2250.09       131.40 o                         
   5   6   0       1867.30       1556.51       197.22 o                         
   6   6   0        791.63        447.77       164.74 o                         
   1   7   0      28757.24      28794.62       440.82 o                         
   2   7   0      39870.27      39773.15       681.88 o                         
   3   7   0       8859.97       9148.04       274.90 o                         
   4   7   0      16963.74      16924.39       343.01 o                         
   5   7   0       2223.77       2166.29       245.48 o                         
   6   7   0        612.29        231.47       296.46 o                         
   0   8   0      50819.49      48752.28       758.98 o                         
   1   8   0      13935.24      13712.70       315.94 o                         
   2   8   0      14829.62      14920.72       338.88 o                         
   3   8   0       6071.27       6244.19       197.16 o                         
   4   8   0       7755.00       7474.38       214.28 o                         
   5   8   0       5317.16       5294.24       281.57 o                         
   6   8   0       1251.00        593.65       251.22 o                         
   1   9   0      30510.91      29758.35       520.43 o                         
   2   9   0      40537.41      40962.36       658.61 o                         
   3   9   0      33152.20      33110.97       583.15 o                         
   4   9   0       6855.44       6859.76       210.83 o                         
   5   9   0       5224.90       5319.27       559.00 o                         
   6   9   0        719.62        605.60       144.90 o                         
   0  10   0      37622.04      34577.53       600.98 o                         
   1  10   0      10522.66      10493.38       194.66 o                         
   2  10   0      18819.88      18610.10       345.14 o                         
   3  10   0      15712.16      15858.45       356.29 o                         
   4  10   0       6264.95       6187.46       222.88 o                         
   5  10   0        408.81        333.29       102.74 o                         
   6  10   0       2384.30       1886.38       341.95 o                         
   1  11   0      19727.52      19460.63       318.70 o                         
   2  11   0      12760.63      12906.14       284.89 o                         
   3  11   0      11729.67      11455.92       297.62 o                         
   4  11   0       2503.05       2624.17       151.84 o                         
   5  11   0       1613.73       1378.49       170.57 o                         
   0  12   0      33268.48      31843.71       532.21 o                         
   1  12   0       3221.56       3416.90       106.58 o                         
   2  12   0      11134.42      10982.67       250.30 o                         
   3  12   0       2001.87       2183.69       154.12 o                         
   4  12   0       2000.45       2151.50       135.98 o                         
   5  12   0       1570.48       1473.01       197.70 o                         
   1  13   0      70381.41      67690.27       819.14 o                         
   2  13   0      46885.63      48296.48       708.88 o                         
   3  13   0        570.27        570.80        95.86 o                         
   4  13   0        425.01        382.02        67.93 o                         
   5  13   0       3516.53       3361.62       259.48 o                         
   0  14   0      29410.48      28279.93       505.82 o                         
   1  14   0      21637.43      21377.76       327.11 o                         
   2  14   0        335.92        362.82        47.10 o                         
   3  14   0       4069.33       4183.47       177.71 o                         
   4  14   0       2019.20       1996.47       166.02 o                         
   5  14   0       5178.51       4470.94       388.54 o                         
   1  15   0       8867.04       8892.70       192.06 o                         
   2  15   0       3445.29       3367.94       135.02 o                         
   3  15   0       1013.84       1365.31       144.15 o                         
   4  15   0        479.71        505.42        89.10 o                         
   5  15   0       5044.15       4536.31       291.25 o                         
   0  16   0       7930.62       7493.82       226.22 o                         
   1  16   0      43536.26      43096.04       563.91 o                         
   2  16   0       3245.11       3426.25       129.60 o                         
   3  16   0       5013.46       5150.54       207.77 o                         
   4  16   0       4824.67       4756.12       336.72 o                         
   5  16   0       9467.21       9152.42       336.15 o                         
   1  17   0      72456.52      73795.48       874.13 o                         
   2  17   0      68532.61      68107.93       978.16 o                         
   3  17   0       4581.97       4476.07       199.51 o                         
   4  17   0        220.90        147.82        60.01 o                         
   5  17   0       2911.22       3141.05       223.81 o                         
   0  18   0      10897.93      11300.55       315.78 o                         
   1  18   0        961.59       1109.31        68.90 o                         
   2  18   0      28736.23      29420.89       479.55 o                         
   3  18   0       2378.41       2329.46       115.25 o                         
   4  18   0       2827.18       2786.54       175.56 o                         
   5  18   0       3199.15       2946.94       233.18 o                         
   1  19   0      35284.66      35521.92       526.79 o                         
   2  19   0       5655.28       5734.62       188.28 o                         
   3  19   0       4659.16       4749.46       160.44 o                         
   4  19   0      11374.75      11310.21       363.25 o                         
   5  19   0        724.03        760.89       119.47 o                         
   0  20   0      27229.41      29201.78       644.05 o                         
   1  20   0        534.88        584.76        60.20 o                         
   2  20   0       3792.96       4052.96       155.96 o                         
   3  20   0       1187.10       1189.60       101.06 o                         
   4  20   0      12189.03      12499.63       388.03 o                         
   5  20   0        878.25       1060.13       400.02 o                         
   1  21   0      27010.40      26695.54       437.34 o                         
   2  21   0      27174.06      27814.68       483.43 o                         
   3  21   0       7763.08       8234.78       228.97 o                         
   4  21   0       3367.92       3715.01       217.99 o                         
   5  21   0       2063.62       2269.67       202.56 o                         
   0  22   0      37672.88      38695.04       811.45 o                         
   1  22   0       1883.25       2053.41       106.47 o                         
   2  22   0       9626.74      10055.94       264.51 o                         
   3  22   0       2155.12       2148.56       119.33 o                         
   4  22   0       6998.57       7331.54       336.05 o                         
   5  22   0       4638.30       4228.90       261.91 o                         
   1  23   0       1801.97       1827.95       104.93 o                         
   2  23   0       7886.59       7601.58       233.33 o                         
   3  23   0       5520.01       5418.39       194.10 o                         
   4  23   0       5403.72       5511.87       270.46 o                         
   5  23   0       1895.94       1497.88       194.32 o                         
   0  24   0       5978.35       6176.70       236.84 o                         
   1  24   0       1252.52       1327.90        92.76 o                         
   2  24   0      10561.16      10414.60       321.53 o                         
   3  24   0      13123.76      13051.96       338.56 o                         
   4  24   0       2102.70       2160.68       187.24 o                         
   5  24   0       2650.82       2686.52       222.82 o                         
   1  25   0      12356.57      12160.16       290.10 o                         
   2  25   0      10281.50      10494.67       282.92 o                         
   3  25   0        682.20        596.80       103.64 o                         
   4  25   0       7630.07       7553.56       332.21 o                         
   5  25   0        474.46        328.43       158.12 o                         
   0  26   0      20293.05      21005.06       498.19 o                         
   1  26   0      34945.64      35116.74       593.77 o                         
   2  26   0       4834.85       5117.96       196.53 o                         
   3  26   0       7301.05       7114.08       249.01 o                         
   4  26   0       2966.66       2669.94       208.57 o                         
   5  26   0       3569.65       3514.41       496.27 o                         
   1  27   0      14348.13      14311.53       325.43 o                         
   2  27   0       2702.18       2659.38       148.42 o                         
   3  27   0       3100.23       3177.85       177.95 o                         
   4  27   0       2217.75       2464.36       286.48 o                         
   5  27   0        643.45        860.53       329.92 o                         
   0  28   0       4546.12       4932.98       220.64 o                         
   1  28   0       1773.47       1829.22       114.56 o                         
   2  28   0        472.08        523.98        72.76 o                         
   3  28   0       4237.96       4365.18       219.71 o                         
   4  28   0       7121.30       7370.23       384.27 o                         
   1  29   0       2488.93       2591.31       128.18 o                         
   2  29   0       5745.58       5768.55       225.18 o                         
   3  29   0       1949.36       1688.14       169.03 o                         
   4  29   0       5974.79       6398.11       610.77 o                         
   0  30   0      88619.42      91666.75      1875.62 o                         
   1  30   0        975.81       1118.06        86.24 o                         
   2  30   0        101.04         46.88        48.21 o                         
   3  30   0        326.14        299.08        91.92 o                         
   4  30   0       4903.82       5300.30       301.00 o                         
   1  31   0       3629.54       3494.52       161.99 o                         
   2  31   0       2194.28       2269.20       210.54 o                         
   3  31   0       6255.19       6117.87       383.26 o                         
   4  31   0       1187.92       1138.39       187.47 o                         
   0  32   0        143.66        219.34        57.27 o                         
   1  32   0        579.81        812.77        85.52 o                         
   2  32   0       5445.54       5460.83       251.94 o                         
   3  32   0       1730.76       1590.94       212.89 o                         
   4  32   0       1400.10       1369.99       219.50 o                         
   1  33   0       2068.41       2253.48       136.74 o                         
   2  33   0       1650.31       2101.62       162.76 o                         
   3  33   0      12721.61      13042.31       530.38 o                         
   4  33   0        505.24        388.25       129.41 o                         
   0  34   0       4942.12       5176.82       286.92 o                         
   1  34   0      16805.22      17424.31       405.70 o                         
   2  34   0        540.69        442.78       127.34 o                         
   3  34   0       9572.92       8904.53       802.42 o                         
   4  34   0        785.91        543.44       134.64 o                         
   1  35   0       8917.73       9038.84       349.54 o                         
   2  35   0        208.53        231.35        83.29 o                         
   3  35   0       1414.71       1672.21       220.15 o                         
   4  35   0       3642.78       3320.04       330.08 o                         
   0  36   0       6784.27       6682.60       334.17 o                         
   1  36   0       2866.39       3254.57       202.89 o                         
   2  36   0       1602.53       1481.46       321.63 o                         
   3  36   0       4338.97       4166.39       319.78 o                         
   1  37   0       4336.07       4689.53       271.13 o                         
   2  37   0       8963.54       8858.67       436.02 o                         
   3  37   0       1161.59       1073.66       187.59 o                         
   0  38   0      11675.85      11242.93       464.56 o                         
   1  38   0       2391.19       2679.21       308.41 o                         
   2  38   0       1712.68       2012.13       283.55 o                         
   3  38   0       1271.58        762.00       219.13 o                         
   1  39   0        468.29        534.99       119.93 o                         
   2  39   0       4227.35       4037.70       316.50 o                         
   3  39   0       4788.11       4900.72       394.14 o                         
   0  40   0       2919.86       2541.18       338.81 o                         
   1  40   0       4313.02       4582.65       322.06 o                         
   2  40   0       4865.82       5261.15       351.63 o                         
   3  40   0       1682.39       1679.58       345.59 o                         
   1  41   0        323.68        368.26       140.18 o                         
   2  41   0       2080.92       2057.83       248.47 o                         
   0  42   0       3014.02       3046.44       466.58 o                         
   1  42   0       1234.82       1086.01       223.28 o                         
   2  42   0       3780.13       3989.16       362.33 o                         
   1  43   0       7303.39       6938.76       512.60 o                         
   2  43   0       1475.53       1084.99       202.43 o                         
   0  44   0      12482.81      14111.11      1073.57 o                         
   1  44   0        253.08        256.80       131.62 o                         
   2  44   0       2076.70       1463.46       530.50 o                         
   1  45   0       1451.91       1541.27       342.67 o                         
   0  46   0         75.82        225.84       291.88 o                         
   0 -46   1        565.36        625.61       183.53 o                         
  -1 -45   1       2218.24       2061.25       322.28 o                         
   0 -45   1        290.42        214.00       175.28 o                         
   1 -45   1         79.92       -172.43       248.11 o                         
  -2 -44   1          6.90        910.84       498.84 o                         
  -1 -44   1       4928.59       5555.96       489.11 o                         
   0 -44   1       1085.54        958.47       181.90 o                         
   1 -44   1       4322.80       3271.15       389.68 o                         
  -2 -43   1        930.66        929.38       331.72 o                         
  -1 -43   1       4972.46       5417.74       590.39 o                         
   0 -43   1        908.20        678.66       180.15 o                         
   1 -43   1        447.44        734.78       173.97 o                         
   2 -43   1        905.42        795.62       380.31 o                         
  -2 -42   1        330.98        199.43       245.36 o                         
  -1 -42   1       1503.45       1980.90       346.43 o                         
   0 -42   1       4601.39       4884.57       336.14 o                         
   1 -42   1       2467.55       2586.60       350.88 o                         
   2 -42   1       5316.26       5926.35       791.84 o                         
  -2 -41   1       8739.14       8741.02       614.24 o                         
  -1 -41   1       1639.32       1560.26       649.93 o                         
   0 -41   1       1124.19        895.94       229.68 o                         
   1 -41   1        160.91         89.07       134.18 o                         
   2 -41   1        753.69        669.15       235.40 o                         
  -3 -40   1       1675.51       1430.61       858.40 o                         
  -2 -40   1       2842.36       2744.78       519.90 o                         
  -1 -40   1       2199.46       2276.00       306.53 o                         
   0 -40   1       9065.23       9355.22       481.59 o                         
   1 -40   1        208.54       -195.33       201.53 o                         
   2 -40   1       1229.50       1232.97       254.03 o                         
   3 -40   1       1096.37        899.78       311.55 o                         
  -3 -39   1        210.24        -89.81       241.97 o                         
  -2 -39   1       4577.98       5062.37       457.69 o                         
  -1 -39   1       2747.68       2561.71       311.42 o                         
   0 -39   1       1684.11       1790.98       236.09 o                         
   1 -39   1        819.09        515.43       152.86 o                         
   2 -39   1        918.53       1029.94       232.19 o                         
   3 -39   1       2089.58       2173.12       361.88 o                         
  -3 -38   1        268.45        -37.00       191.22 o                         
  -2 -38   1        299.30         34.56       125.58 o                         
  -1 -38   1       1332.56       1451.41       378.71 o                         
   0 -38   1       3349.00       3682.51       280.32 o                         
   1 -38   1       1891.16        859.13       264.58 o                         
   2 -38   1       4713.15       4315.96       411.12 o                         
   3 -38   1       1114.96       1348.44       317.67 o                         
  -3 -37   1        880.13        499.94       246.89 o                         
  -2 -37   1       1830.59       2260.35       504.16 o                         
  -1 -37   1      18269.35      18297.41       801.82 o                         
   0 -37   1        259.70        198.87        95.06 o                         
   1 -37   1      12977.18      12629.69       653.88 o                         
   2 -37   1       1716.29       1374.01       250.44 o                         
   3 -37   1        463.19        356.50       203.49 o                         
  -3 -36   1         25.72       -142.32       150.05 o                         
  -2 -36   1        429.90        462.86       159.56 o                         
  -1 -36   1       4989.11       5574.36       444.12 o                         
   0 -36   1       3698.23       3662.00       270.49 o                         
   1 -36   1      13509.70      13619.11       655.07 o                         
   2 -36   1       1069.23       1346.64       240.77 o                         
   3 -36   1       1900.39        888.06       383.23 o                         
  -4 -35   1        664.16        182.31       184.49 o                         
  -3 -35   1       2233.25       2632.23       531.04 o                         
  -2 -35   1       1651.43       1700.89       223.97 o                         
  -1 -35   1       2492.83       2465.39       299.35 o                         
   0 -35   1        316.60        205.11        83.92 o                         
   1 -35   1       3204.59       3357.15       278.41 o                         
   2 -35   1       3102.19       2809.85       334.44 o                         
   3 -35   1       1131.48        817.31       168.92 o                         
   4 -35   1       1588.23       1224.17       314.86 o                         
  -4 -34   1       3432.04       3077.04       320.51 o                         
  -3 -34   1       1043.63        841.70       179.20 o                         
  -2 -34   1       1985.00       2591.07       335.35 o                         
  -1 -34   1       4976.03       5276.91       343.21 o                         
   0 -34   1       5081.22       5864.65       330.43 o                         
   1 -34   1        384.30        636.78       287.13 o                         
   2 -34   1       7018.81       6376.07       415.57 o                         
   3 -34   1       4744.55       5040.91       384.95 o                         
   4 -34   1        852.95        669.01       363.01 o                         
  -4 -33   1       2893.86       3159.48       317.05 o                         
  -3 -33   1       1966.94       1743.57       232.38 o                         
  -2 -33   1      15873.46      14870.24       634.72 o                         
  -1 -33   1       3462.01       3670.05       285.17 o                         
   0 -33   1       6993.17       6989.11       297.25 o                         
   1 -33   1      18037.66      17955.78       642.55 o                         
   2 -33   1       4933.50       4861.95       353.17 o                         
   3 -33   1       4865.60       4768.06       337.37 o                         
   4 -33   1         49.03          4.09       115.79 o                         
  -4 -32   1       1288.15       1106.75       222.70 o                         
  -3 -32   1       4917.05       5040.26       306.08 o                         
  -2 -32   1       2752.89       2516.01       319.90 o                         
  -1 -32   1       3530.63       3547.44       280.33 o                         
   0 -32   1       2246.34       2636.46       185.45 o                         
   1 -32   1        510.12        540.49       150.96 o                         
   2 -32   1       9637.48       9384.51       477.44 o                         
   3 -32   1        859.14        774.24       131.56 o                         
   4 -32   1       3498.16       3513.30       319.85 o                         
  -4 -31   1       1513.90       1531.00       222.42 o                         
  -3 -31   1       4042.06       4041.96       310.51 o                         
  -2 -31   1       3197.04       3229.48       283.30 o                         
  -1 -31   1      10840.51      10432.76       473.21 o                         
   0 -31   1       2822.79       2776.15       201.94 o                         
   1 -31   1      12702.37      12381.12       509.40 o                         
   2 -31   1       5277.14       5782.95       382.88 o                         
   3 -31   1       4876.42       4797.04       360.70 o                         
   4 -31   1       4417.86       4309.74       358.25 o                         
  -4 -30   1        254.35        221.03       108.71 o                         
  -3 -30   1       3441.59       3031.67       234.55 o                         
  -2 -30   1       1241.54       1178.58       173.68 o                         
  -1 -30   1       1906.29       2320.10       225.40 o                         
   0 -30   1       9279.45       9717.02       331.46 o                         
   1 -30   1       3862.06       4434.06       297.11 o                         
   2 -30   1        889.57        836.98       128.91 o                         
   3 -30   1        980.29       1146.53       185.13 o                         
   4 -30   1       2689.97       2855.03       254.22 o                         
  -4 -29   1       2579.36       2860.11       261.78 o                         
  -3 -29   1       7351.07       7203.38       317.55 o                         
  -2 -29   1       5203.48       5310.20       333.61 o                         
  -1 -29   1      15949.84      15287.70       501.41 o                         
   0 -29   1      28959.20      30090.12       636.68 o                         
   1 -29   1       1264.40       1021.69       147.70 o                         
   2 -29   1      11664.85      11428.68       418.07 o                         
   3 -29   1       3168.22       3423.14       263.87 o                         
   4 -29   1       6297.25       6369.83       353.14 o                         
  -4 -28   1       1747.78       1402.51       229.97 o                         
  -3 -28   1       9338.79       9382.24       482.43 o                         
  -2 -28   1       2965.29       3170.83       235.91 o                         
  -1 -28   1        758.46        679.50       118.66 o                         
   0 -28   1       4006.75       4672.18       217.40 o                         
   1 -28   1       1572.50       1554.64       139.55 o                         
   2 -28   1       6212.46       6095.82       269.90 o                         
   3 -28   1        835.24       1067.13       152.08 o                         
   4 -28   1       3476.11       3522.22       263.18 o                         
  -5 -27   1       1255.90       1119.51       208.53 o                         
  -4 -27   1       2290.24       2042.48       203.97 o                         
  -3 -27   1      11391.18      11801.66       476.52 o                         
  -2 -27   1      42493.94      41542.50       799.09 o                         
  -1 -27   1       2277.98       2389.38       186.89 o                         
   0 -27   1       5581.50       6007.27       242.57 o                         
   1 -27   1       7297.97       6899.43       277.39 o                         
   2 -27   1      21029.17      21166.37       520.24 o                         
   3 -27   1       4925.19       5483.09       289.51 o                         
   4 -27   1       1336.87       1119.57       159.81 o                         
  -5 -26   1       1220.35       1160.19       308.68 o                         
  -4 -26   1       1183.97       1253.52       154.39 o                         
  -3 -26   1       2730.44       3161.75       226.53 o                         
  -2 -26   1       1059.11        997.64       114.47 o                         
  -1 -26   1       2474.01       2650.51       193.30 o                         
   0 -26   1      10699.44      11144.53       367.59 o                         
   1 -26   1        561.63        374.08        75.19 o                         
   2 -26   1       1950.19       1673.32       140.50 o                         
   3 -26   1       2934.63       2640.35       199.93 o                         
   4 -26   1       1355.78       1585.28       178.74 o                         
   5 -26   1       5680.42       5011.52       390.07 o                         
  -5 -25   1        160.67         11.86       166.49 o                         
  -4 -25   1       1486.43       1476.92       208.18 o                         
  -3 -25   1       1786.63       1910.74       168.03 o                         
  -2 -25   1       1433.71       1379.33       127.58 o                         
  -1 -25   1       5163.91       5293.34       283.26 o                         
   0 -25   1       2454.33       2595.87       151.87 o                         
   1 -25   1      24640.39      22955.84       583.68 o                         
   2 -25   1         61.42         29.92        41.97 o                         
   3 -25   1      10489.55      10555.01       389.70 o                         
   4 -25   1       2629.03       3005.73       234.97 o                         
   5 -25   1       2030.36       1840.32       323.17 o                         
  -5 -24   1       4993.55       4945.50       459.03 o                         
  -4 -24   1       3506.36       3533.02       214.71 o                         
  -3 -24   1      18777.79      18632.57       511.09 o                         
  -2 -24   1      19010.48      18717.96       554.13 o                         
  -1 -24   1      31866.70      32469.56       726.44 o                         
   0 -24   1      30648.49      31866.87       618.89 o                         
   1 -24   1      30331.24      28543.79       624.53 o                         
   2 -24   1        413.30        402.76        68.32 o                         
   3 -24   1       2644.11       2992.55       201.86 o                         
   4 -24   1       4021.11       4146.80       260.09 o                         
   5 -24   1        776.43        593.22       129.24 o                         
  -5 -23   1       1792.16       1755.27       258.85 o                         
  -4 -23   1       4567.99       4804.56       259.81 o                         
  -3 -23   1      18329.58      18184.79       456.75 o                         
  -2 -23   1       2256.98       2168.93       145.52 o                         
  -1 -23   1       9067.91       9359.49       345.12 o                         
   0 -23   1       9490.00      10617.60       426.38 o                         
   1 -23   1      26320.15      25070.98       499.56 o                         
   2 -23   1      12686.38      12870.98       321.16 o                         
   3 -23   1      13237.45      13823.60       409.36 o                         
   4 -23   1        631.97        317.22       115.88 o                         
   5 -23   1        264.03        358.40       130.86 o                         
  -5 -22   1        107.33         23.34        87.94 o                         
  -4 -22   1        209.73        296.50        85.91 o                         
  -3 -22   1        920.33        912.92       109.86 o                         
  -2 -22   1        991.44       1134.98       105.69 o                         
  -1 -22   1      10332.81      10520.84       358.58 o                         
   0 -22   1       8206.67       8669.15       278.42 o                         
   1 -22   1       5420.37       5396.56       178.66 o                         
   2 -22   1      25708.70      26184.86       538.66 o                         
   3 -22   1       4251.67       4579.18       211.17 o                         
   4 -22   1        865.73       1164.08       226.30 o                         
   5 -22   1       1538.41       1681.94       205.24 o                         
  -5 -21   1       3046.58       2946.32       254.77 o                         
  -4 -21   1        308.77        247.57        65.89 o                         
  -3 -21   1       3103.63       3396.06       176.36 o                         
  -2 -21   1       3664.38       3859.34       181.09 o                         
  -1 -21   1       3853.45       3787.31       208.49 o                         
   0 -21   1      15122.80      16463.77       389.93 o                         
   1 -21   1       4639.28       4239.42       182.99 o                         
   2 -21   1       1224.22       1223.40        94.80 o                         
   3 -21   1       1212.13       1345.98       131.34 o                         
   4 -21   1       5968.09       6123.42       343.57 o                         
   5 -21   1       2515.84       2399.76       234.47 o                         
  -5 -20   1       7001.00       6937.21       338.98 o                         
  -4 -20   1      12270.11      12464.63       523.23 o                         
  -3 -20   1      16307.27      16926.91       411.95 o                         
  -2 -20   1       7814.97       7676.62       255.95 o                         
  -1 -20   1       2217.74       1962.32       139.41 o                         
   0 -20   1      88756.33      92101.30      1386.16 o                         
   1 -20   1      13544.99      13260.64       303.12 o                         
   2 -20   1      11773.90      11535.82       286.33 o                         
   3 -20   1        518.48        625.06        73.61 o                         
   4 -20   1       2982.21       3195.26       222.57 o                         
   5 -20   1         39.20         12.73        93.85 o                         
  -5 -19   1        492.11        403.31       101.47 o                         
  -4 -19   1       4358.51       4424.79       224.47 o                         
  -3 -19   1      12435.61      12441.95       344.12 o                         
  -2 -19   1       6819.85       6783.46       229.05 o                         
  -1 -19   1        808.02        687.94       101.60 o                         
   0 -19   1      14252.01      14216.34       345.11 o                         
   1 -19   1       2449.50       2451.60       124.78 o                         
   2 -19   1      23013.36      23383.78       428.88 o                         
   3 -19   1      18378.40      18310.86       384.78 o                         
   4 -19   1       4008.46       3932.84       234.10 o                         
   5 -19   1        112.03         90.21        97.36 o                         
  -5 -18   1       1766.17       1381.82       162.72 o                         
  -4 -18   1       3617.99       3421.07       283.33 o                         
  -3 -18   1       3168.43       3295.46       159.99 o                         
  -2 -18   1        451.10        417.90        59.89 o                         
  -1 -18   1       2875.08       2794.32       142.23 o                         
   0 -18   1      38911.14      39290.50       614.44 o                         
   1 -18   1       6300.28       6329.10       194.26 o                         
   2 -18   1      17921.27      17616.55       351.83 o                         
   3 -18   1      20165.42      20384.80       402.14 o                         
   4 -18   1       4583.77       4877.91       265.68 o                         
   5 -18   1       3128.00       3107.35       243.54 o                         
  -5 -17   1       3567.34       3009.99       207.06 o                         
  -4 -17   1        570.03        512.64        83.34 o                         
  -3 -17   1       2887.91       3114.67       155.52 o                         
  -2 -17   1      19795.46      19099.95       405.87 o                         
  -1 -17   1       1108.70       1044.25       104.47 o                         
   0 -17   1      23392.24      23388.65       464.18 o                         
   1 -17   1      10480.81      10087.43       238.64 o                         
   2 -17   1       9693.46      10123.71       247.80 o                         
   3 -17   1       8388.90       8262.55       234.01 o                         
   4 -17   1       4939.66       5015.38       248.72 o                         
   5 -17   1          4.19        -77.80        77.80 o                         
  -5 -16   1       1229.57       1040.83       162.27 o                         
  -4 -16   1       8989.95       9009.82       288.18 o                         
  -3 -16   1      24926.64      25206.72       494.63 o                         
  -2 -16   1       4737.78       4769.33       174.28 o                         
  -1 -16   1      90240.86      90780.55      1432.14 o                         
   0 -16   1        639.47        795.47        72.47 o                         
   1 -16   1      15149.01      15104.27       296.94 o                         
   2 -16   1       5626.62       5499.29       188.43 o                         
   3 -16   1      18633.83      19189.20       417.29 o                         
   4 -16   1       1041.86       1162.20       174.77 o                         
   5 -16   1        540.20        527.52       114.88 o                         
  -5 -15   1        604.49        409.14       100.17 o                         
  -4 -15   1      14532.90      14728.88       374.52 o                         
  -3 -15   1       1361.05       1250.56        99.35 o                         
  -2 -15   1       3573.45       3376.90       147.93 o                         
  -1 -15   1      25515.59      25061.03       457.30 o                         
   0 -15   1      26531.86      25926.41       460.38 o                         
   1 -15   1        497.85        539.05        52.33 o                         
   2 -15   1       8364.16       8312.08       210.83 o                         
   3 -15   1      30575.47      30925.92       557.42 o                         
   4 -15   1       7629.35       8197.97       318.77 o                         
   5 -15   1       4937.56       4602.22       285.68 o                         
  -5 -14   1       2227.99       2248.64       200.11 o                         
  -4 -14   1        262.15        188.77        64.63 o                         
  -3 -14   1      22711.09      22170.46       437.35 o                         
  -2 -14   1       7044.36       7474.32       243.47 o                         
  -1 -14   1      58537.41      58853.97       828.87 o                         
   0 -14   1      21407.42      21461.04       413.33 o                         
   1 -14   1       7333.91       7213.14       180.00 o                         
   2 -14   1       6588.84       6521.47       194.81 o                         
   3 -14   1      25527.10      25776.12       483.70 o                         
   4 -14   1        494.19        490.08        86.56 o                         
   5 -14   1       1167.68       1207.59       276.03 o                         
  -5 -13   1       2120.64       2072.27       246.77 o                         
  -4 -13   1       5045.22       4923.15       225.20 o                         
  -3 -13   1       6981.59       7295.96       260.93 o                         
  -2 -13   1      11610.96      11708.65       270.06 o                         
  -1 -13   1      50057.17      49017.51       829.01 o                         
   0 -13   1      30882.03      30167.78       460.83 o                         
   1 -13   1       8759.68       8514.68       192.35 o                         
   2 -13   1       1870.98       2241.79       107.56 o                         
   3 -13   1       8242.01       8425.21       257.59 o                         
   4 -13   1       1629.56       1806.21       167.72 o                         
   5 -13   1        645.79        554.77       126.62 o                         
  -5 -12   1       2038.31       2237.24       185.31 o                         
  -4 -12   1       4068.07       4198.23       202.60 o                         
  -3 -12   1       1004.30       1134.55        93.83 o                         
  -2 -12   1        454.18        398.12        46.34 o                         
  -1 -12   1       5019.71       5313.42       183.53 o                         
   0 -12   1      57476.39      56317.05       711.97 o                         
   1 -12   1      11991.59      11826.17       243.40 o                         
   2 -12   1      29421.13      30882.07       529.72 o                         
   3 -12   1      18845.88      19336.02       420.74 o                         
   4 -12   1        647.88        584.07       117.94 o                         
   5 -12   1       3300.77       3240.20       225.17 o                         
  -5 -11   1       1471.15       1443.70       150.01 o                         
  -4 -11   1      11956.66      12349.57       362.90 o                         
  -3 -11   1      24710.18      25106.32       508.22 o                         
  -2 -11   1      55887.99      57096.30       857.47 o                         
  -1 -11   1      11054.50      11064.84       236.73 o                         
   0 -11   1      24205.75      24134.75       365.86 o                         
   1 -11   1       5491.05       5414.07       136.77 o                         
   2 -11   1      17728.92      18084.82       372.58 o                         
   3 -11   1      26327.04      26569.16       515.35 o                         
   4 -11   1       3443.87       3388.48       219.21 o                         
   5 -11   1       3552.98       3760.82       335.51 o                         
  -6 -10   1        649.76        651.68       304.33 o                         
  -5 -10   1       3709.57       3582.59       215.99 o                         
  -4 -10   1      19870.00      20447.88       487.03 o                         
  -3 -10   1       7982.37       7899.46       249.48 o                         
  -2 -10   1      11676.64      12005.59       284.76 o                         
  -1 -10   1      24093.00      24169.84       388.80 o                         
   0 -10   1     170891.75     164539.06      1752.78 o                         
   1 -10   1        926.59        944.69        57.96 o                         
   2 -10   1       6719.38       6430.38       191.78 o                         
   3 -10   1        908.78       1075.84        89.08 o                         
   4 -10   1      15863.24      16494.44       501.69 o                         
   5 -10   1        723.47        530.78       125.40 o                         
  -6  -9   1        909.92        852.24       164.18 o                         
  -5  -9   1       2816.63       2740.96       188.54 o                         
  -4  -9   1       6265.79       6373.60       272.99 o                         
  -3  -9   1       2351.09       2210.72       140.08 o                         
  -2  -9   1      16195.97      15901.81       332.53 o                         
  -1  -9   1      14284.90      13889.10       255.33 o                         
   0  -9   1      19913.76      20136.93       303.94 o                         
   1  -9   1      11555.50      11586.76       237.93 o                         
   2  -9   1       2045.34       2014.83       101.45 o                         
   3  -9   1       1107.80        951.37        81.51 o                         
   4  -9   1      18167.38      18714.25       536.74 o                         
   5  -9   1       4336.65       4124.20       270.58 o                         
   6  -9   1       1227.55       1244.01       377.10 o                         
  -6  -8   1       4700.73       4851.91       337.55 o                         
  -5  -8   1       4494.56       4251.81       230.30 o                         
  -4  -8   1       1130.51       1001.01       115.00 o                         
  -3  -8   1        631.59        647.34        82.77 o                         
  -2  -8   1       3987.07       3998.34       143.69 o                         
  -1  -8   1      20850.36      21302.38       333.57 o                         
   0  -8   1       4550.32       4448.38       112.03 o                         
   1  -8   1      75012.55      74042.31       985.13 o                         
   2  -8   1      46831.96      47474.75       727.51 o                         
   3  -8   1      11266.88      11548.94       292.52 o                         
   4  -8   1       8958.29       8991.34       353.61 o                         
   5  -8   1       1173.45       1114.61       166.12 o                         
   6  -8   1       6199.38       5720.21       468.12 o                         
  -6  -7   1       5189.03       5428.17       649.07 o                         
  -5  -7   1       4966.43       5182.65       284.42 o                         
  -4  -7   1      13570.73      14006.92       418.08 o                         
  -3  -7   1       3503.06       3631.15       174.08 o                         
  -2  -7   1      27442.32      27602.28       520.73 o                         
  -1  -7   1      90103.33      91225.72      1075.12 o                         
   0  -7   1       4132.72       4217.41       100.71 o                         
   1  -7   1     210350.53     204513.14      2653.19 o                         
   2  -7   1      42747.71      43651.05       670.25 o                         
   3  -7   1       7613.08       7458.47       225.54 o                         
   4  -7   1       1850.01       1936.23       163.45 o                         
   5  -7   1        232.43         43.75       119.91 o                         
   6  -7   1       1605.21        997.49       503.98 o                         
  -6  -6   1        244.25         37.56       117.81 o                         
  -5  -6   1      13605.33      14638.20       477.11 o                         
  -4  -6   1       6002.64       6107.51       262.52 o                         
  -3  -6   1       6838.76       6465.56       234.66 o                         
  -2  -6   1      10333.12      10063.15       260.64 o                         
  -1  -6   1     162097.31     164681.70      1835.33 o                         
   0  -6   1      10399.20      10310.25       210.47 o                         
   1  -6   1      61190.32      58101.44       789.37 o                         
   2  -6   1       5105.87       5275.96       162.31 o                         
   3  -6   1        106.95        107.04        32.42 o                         
   4  -6   1       7378.40       7402.03       311.77 o                         
   5  -6   1       4134.46       4329.72       283.37 o                         
   6  -6   1       2171.30       2126.75       360.72 o                         
  -6  -5   1       2960.61       3365.88       282.16 o                         
  -5  -5   1        292.20        367.44        79.65 o                         
  -4  -5   1        424.47        281.74        71.18 o                         
  -3  -5   1       5718.57       5489.23       213.28 o                         
  -2  -5   1      41916.00      41854.63       698.24 o                         
  -1  -5   1       1435.63       1535.24        64.50 o                         
   0  -5   1       2660.65       2696.93        65.69 o                         
   1  -5   1      27906.30      28218.30       427.55 o                         
   2  -5   1       5357.89       5151.97       159.17 o                         
   3  -5   1      12655.62      12651.33       307.18 o                         
   4  -5   1       8418.19       8643.78       337.00 o                         
   5  -5   1       5204.58       5035.63       302.84 o                         
   6  -5   1        649.01         15.77       167.29 o                         
  -6  -4   1        163.79        113.52       130.42 o                         
  -5  -4   1        587.45        789.50       124.24 o                         
  -4  -4   1       7215.35       7310.36       290.97 o                         
  -3  -4   1       2309.04       2198.74       113.53 o                         
  -2  -4   1       5185.30       5125.32       141.09 o                         
  -1  -4   1      24407.36      24081.05       360.76 o                         
   0  -4   1       1311.85       1260.65        41.80 o                         
   1  -4   1      41552.78      40818.39       575.32 o                         
   2  -4   1      21460.95      21697.61       431.84 o                         
   3  -4   1      10704.67      10473.96       299.78 o                         
   4  -4   1      12515.22      12938.12       423.32 o                         
   5  -4   1       6936.63       7124.47       357.59 o                         
   6  -4   1        256.89        110.32       163.29 o                         
  -6  -3   1       3137.90       2711.67       450.83 o                         
  -5  -3   1        820.79        984.21       136.58 o                         
  -4  -3   1       5506.77       5374.90       198.52 o                         
  -3  -3   1      11745.78      11592.08       270.86 o                         
  -2  -3   1     121569.92     121638.29      1791.56 o                         
  -1  -3   1       4373.38       4504.16       146.29 o                         
   0  -3   1       3774.72       3421.32        71.61 o                         
   1  -3   1      82887.75      80649.54      1161.08 o                         
   2  -3   1      59346.52      58117.09       932.79 o                         
   3  -3   1       2796.62       2852.20       164.15 o                         
   4  -3   1       1170.05       1153.78       131.10 o                         
   5  -3   1       3917.01       4332.83       276.22 o                         
   6  -3   1        433.61        -23.26       167.34 o                         
  -6  -2   1       2777.79       2781.16       333.10 o                         
  -5  -2   1       3635.39       4012.29       242.55 o                         
  -4  -2   1       9504.52       9547.90       268.65 o                         
  -3  -2   1      15433.61      15049.76       432.95 o                         
  -2  -2   1      13293.37      13077.08       273.16 o                         
  -1  -2   1       3791.44       3813.75        98.07 o                         
   1  -2   1       4614.80       4512.26       128.73 o                         
   2  -2   1      41589.61      40391.38       691.51 o                         
   3  -2   1       1708.14       1668.16       111.24 o                         
   4  -2   1      16335.87      16083.91       414.13 o                         
   5  -2   1       8804.05       8757.21       401.59 o                         
   6  -2   1        685.99        224.25       175.20 o                         
  -6  -1   1        219.48        -22.71       120.36 o                         
  -5  -1   1       2014.60       2075.47       178.89 o                         
  -4  -1   1       2513.57       2433.95       132.06 o                         
  -3  -1   1      20924.70      20356.37       426.43 o                         
  -2  -1   1      15042.44      15116.53       299.58 o                         
  -1  -1   1      35295.99      34660.09       577.02 o                         
   1  -1   1       5038.44       5086.82       136.09 o                         
   2  -1   1      37906.12      37746.49       651.42 o                         
   3  -1   1        118.23         93.86        24.08 o                         
   4  -1   1      15349.88      15146.08       400.60 o                         
   5  -1   1       2069.91       2143.01       218.27 o                         
   6  -1   1         95.99        154.58       161.14 o                         
  -6   0   1       2033.15       1667.36       552.69 o                         
  -5   0   1       3998.16       3730.89       235.60 o                         
  -4   0   1       2369.44       2547.81       142.96 o                         
  -3   0   1      13737.55      13892.71       330.33 o                         
  -2   0   1       7927.99       7487.69       188.69 o                         
  -1   0   1      11565.29      12026.83       235.39 o                         
   1   0   1      43210.03      43091.79       658.68 o                         
   2   0   1        879.97        926.76        71.04 o                         
   3   0   1      13407.37      13284.45       285.43 o                         
   4   0   1      13131.17      12624.00       408.10 o                         
   5   0   1       3170.18       3598.16       342.55 o                         
   6   0   1       5251.62       4829.35       680.60 o                         
  -6   1   1        219.21        408.67       236.28 o                         
  -5   1   1       2013.47       1802.12       144.15 o                         
  -4   1   1       2520.27       2252.50       139.27 o                         
  -3   1   1      20941.62      20816.67       531.55 o                         
  -2   1   1      15069.93      14673.98       300.43 o                         
  -1   1   1      35229.82      33946.16       508.36 o                         
   1   1   1       5084.53       4931.33       151.91 o                         
   2   1   1      38000.52      38159.51       654.44 o                         
   3   1   1        124.18         86.54        28.83 o                         
   4   1   1      15359.98      15492.67       341.81 o                         
   5   1   1       2041.09       2347.31       253.74 o                         
   6   1   1         96.19        173.65       163.96 o                         
  -6   2   1       2771.83       2807.97       321.12 o                         
  -5   2   1       3663.11       3219.92       301.95 o                         
  -4   2   1       9490.95       9581.50       372.34 o                         
  -3   2   1      15447.74      15155.44       373.49 o                         
  -2   2   1      13361.99      13301.13       223.89 o                         
  -1   2   1       3803.76       3869.25        81.17 o                         
   1   2   1       4575.73       4413.49       153.67 o                         
   2   2   1      41697.51      41368.24       697.30 o                         
   3   2   1       1706.31       1711.27       127.43 o                         
   4   2   1      16336.53      16637.22       365.93 o                         
   5   2   1       8805.89       9107.00       460.26 o                         
   6   2   1        683.08        285.92       204.78 o                         
  -6   3   1       3140.38       2734.46       409.44 o                         
  -5   3   1        824.87        650.45       135.38 o                         
  -4   3   1       5497.69       5538.64       222.36 o                         
  -3   3   1      11757.11      12231.21       312.24 o                         
  -2   3   1     121414.11     118451.84      2437.11 o                         
  -1   3   1       4314.35       4558.71       101.63 o                         
   0   3   1       3796.12       3493.69       115.05 o                         
   1   3   1      82695.57      81108.12      1163.73 o                         
   2   3   1      59295.45      59470.92       939.79 o                         
   3   3   1       2784.02       2766.72       145.60 o                         
   4   3   1       1170.07       1205.50        94.53 o                         
   5   3   1       3934.39       4170.02       215.26 o                         
   6   3   1        433.74        309.26       312.95 o                         
  -6   4   1        162.92        164.78       120.80 o                         
  -5   4   1        588.72        406.07        91.17 o                         
  -4   4   1       7219.17       7486.87       272.78 o                         
  -3   4   1       2295.23       2348.28       100.45 o                         
  -2   4   1       5142.41       5300.29       117.76 o                         
  -1   4   1      24304.20      24475.44       295.39 o                         
   0   4   1       1319.15       1171.78        66.30 o                         
   1   4   1      41585.26      41009.72       863.41 o                         
   2   4   1      21372.61      21689.62       437.54 o                         
   3   4   1      10702.45      10833.96       308.09 o                         
   4   4   1      12481.46      12153.10       313.49 o                         
   5   4   1       6947.09       6829.04       321.01 o                         
   6   4   1        257.59        295.46       192.99 o                         
  -6   5   1       2948.33       3248.09       411.83 o                         
  -5   5   1        287.03        133.12        87.65 o                         
  -4   5   1        423.75        383.13        71.73 o                         
  -3   5   1       5708.10       5589.48       146.23 o                         
  -2   5   1      41861.67      40704.68       530.60 o                         
  -1   5   1       1424.66       1439.68        48.54 o                         
   0   5   1       2638.34       2623.23        70.17 o                         
   1   5   1      27907.70      27592.61       479.62 o                         
   2   5   1       5357.74       5393.24       183.09 o                         
   3   5   1      12598.47      12707.21       343.82 o                         
   4   5   1       8429.83       8037.84       251.77 o                         
   5   5   1       5217.59       5029.29       254.00 o                         
   6   5   1        646.34        710.78       305.40 o                         
  -6   6   1        242.12        -90.06       132.67 o                         
  -5   6   1      13591.57      13806.64       565.35 o                         
  -4   6   1       6008.47       5929.33       248.53 o                         
  -3   6   1       6835.38       6558.59       165.70 o                         
  -2   6   1      10367.59      10130.71       187.50 o                         
  -1   6   1     162059.72     163258.16      1995.89 o                         
   0   6   1      10352.51      10290.98       351.63 o                         
   1   6   1      61453.70      58174.46       857.84 o                         
   2   6   1       5064.17       5211.96       182.29 o                         
   3   6   1        101.04         74.69        37.79 o                         
   4   6   1       7423.36       7317.81       240.47 o                         
   5   6   1       4088.46       3806.97       240.44 o                         
   6   6   1       2172.68       2144.68       368.06 o                         
  -6   7   1       5194.21       5504.87       420.71 o                         
  -5   7   1       4980.35       5424.79       271.58 o                         
  -4   7   1      13522.09      13453.48       397.05 o                         
  -3   7   1       3523.44       3629.47       131.99 o                         
  -2   7   1      27363.56      26967.61       488.42 o                         
  -1   7   1      90186.98      90538.58      1066.34 o                         
   0   7   1       4136.87       4164.37        94.75 o                         
   1   7   1     209800.94     205806.34      2596.96 o                         
   2   7   1      42697.37      42454.30       749.38 o                         
   3   7   1       7653.92       7943.58       265.96 o                         
   4   7   1       1864.23       1909.63       147.88 o                         
   5   7   1        229.01        224.64        78.84 o                         
   6   7   1       1600.05       1417.39       490.98 o                         
  -6   8   1       4687.82       4286.08       364.65 o                         
  -5   8   1       4475.62       4362.31       249.31 o                         
  -4   8   1       1157.09       1272.11       136.81 o                         
  -3   8   1        635.27        598.43        59.59 o                         
  -2   8   1       4025.83       4151.61       113.96 o                         
  -1   8   1      20895.55      21136.95       303.06 o                         
   0   8   1       4552.62       4167.95        97.67 o                         
   1   8   1      74995.65      72813.59       986.88 o                         
   2   8   1      46818.95      47835.21       821.34 o                         
   3   8   1      11211.71      11261.92       393.12 o                         
   4   8   1       8953.95       8854.84       316.59 o                         
   5   8   1       1176.93       1232.45       169.96 o                         
   6   8   1       6175.33       5678.64       501.78 o                         
  -6   9   1        911.83        641.15       335.44 o                         
  -5   9   1       2800.98       2626.10       324.70 o                         
  -4   9   1       6247.03       6114.55       261.14 o                         
  -3   9   1       2356.44       2292.84       111.25 o                         
  -2   9   1      16103.24      15751.05       273.34 o                         
  -1   9   1      14298.55      13569.57       229.31 o                         
   0   9   1      19909.52      19497.43       283.53 o                         
   1   9   1      11519.48      10740.55       212.06 o                         
   2   9   1       2025.47       2032.11       116.81 o                         
   3   9   1       1109.34       1078.99       107.31 o                         
   4   9   1      18182.41      18445.96       456.35 o                         
   5   9   1       4339.46       3796.97       250.69 o                         
   6   9   1       1229.62       1063.13       360.06 o                         
  -6  10   1        650.74        301.00       147.37 o                         
  -5  10   1       3704.50       4004.81       251.90 o                         
  -4  10   1      19848.77      20082.43       380.72 o                         
  -3  10   1       7966.31       8152.48       225.72 o                         
  -2  10   1      11622.51      12179.25       221.42 o                         
  -1  10   1      24117.45      23942.62       323.37 o                         
   0  10   1     170967.83     162012.17      2878.70 o                         
   1  10   1        924.63        849.05        54.33 o                         
   2  10   1       6654.67       6638.72       224.14 o                         
   3  10   1        907.01        926.69        98.30 o                         
   4  10   1      15856.22      16461.77       411.40 o                         
   5  10   1        726.31        489.17        96.12 o                         
  -5  11   1       1484.25       1395.97       172.25 o                         
  -4  11   1      12014.31      11871.02       278.20 o                         
  -3  11   1      24784.82      24348.61       401.74 o                         
  -2  11   1      55914.47      56780.10       702.46 o                         
  -1  11   1      11139.57      10581.29       191.04 o                         
   0  11   1      24199.85      22969.75       341.00 o                         
   1  11   1       5503.85       5338.39       144.36 o                         
   2  11   1      17625.81      17702.15       418.17 o                         
   3  11   1      26259.45      26413.50       587.22 o                         
   4  11   1       3450.13       3244.55       206.15 o                         
   5  11   1       3569.47       3193.58       260.96 o                         
  -5  12   1       2024.20       1671.55       212.49 o                         
  -4  12   1       4056.83       4120.58       222.27 o                         
  -3  12   1       1006.06       1163.15        87.16 o                         
  -2  12   1        469.88        553.39        48.92 o                         
  -1  12   1       5001.84       5449.43       131.15 o                         
   0  12   1      57446.07      55383.00       611.73 o                         
   1  12   1      11972.72      12337.04       256.76 o                         
   2  12   1      29632.55      30829.14       621.31 o                         
   3  12   1      18881.43      19026.70       480.58 o                         
   4  12   1        659.60        655.64        89.43 o                         
   5  12   1       3321.80       3195.76       171.61 o                         
  -5  13   1       2134.96       1832.08       218.64 o                         
  -4  13   1       5049.93       5097.32       196.43 o                         
  -3  13   1       6985.04       7047.05       184.05 o                         
  -2  13   1      11556.92      11766.31       270.07 o                         
  -1  13   1      49935.27      49008.02       720.90 o                         
   0  13   1      30888.37      29480.34       383.61 o                         
   1  13   1       8773.56       8518.72       201.56 o                         
   2  13   1       1883.70       1951.61       125.98 o                         
   3  13   1       8223.45       8594.93       325.10 o                         
   4  13   1       1624.82       1502.65       144.73 o                         
   5  13   1        640.88        575.38       205.80 o                         
  -5  14   1       2242.20       1847.00       193.97 o                         
  -4  14   1        249.51        198.73        83.64 o                         
  -3  14   1      22634.11      22212.25       433.33 o                         
  -2  14   1       7031.65       7627.93       208.34 o                         
  -1  14   1      58524.96      57662.31       647.91 o                         
   0  14   1      21405.93      21530.80       311.95 o                         
   1  14   1       7327.08       7282.89       210.03 o                         
   2  14   1       6635.99       6504.57       229.88 o                         
   3  14   1      25499.37      25482.20       599.37 o                         
   4  14   1        494.19        587.34        89.45 o                         
   5  14   1       1172.35       1203.01       141.88 o                         
  -5  15   1        596.07        420.20       214.95 o                         
  -4  15   1      14563.09      15166.67       379.98 o                         
  -3  15   1       1370.01       1423.23        83.75 o                         
  -2  15   1       3549.01       3589.59       141.30 o                         
  -1  15   1      25478.27      25052.16       351.95 o                         
   0  15   1      26589.59      25856.17       341.26 o                         
   1  15   1        500.34        550.72        63.04 o                         
   2  15   1       8373.34       8308.65       227.44 o                         
   3  15   1      30676.00      32210.19       624.02 o                         
   4  15   1       7602.97       7938.41       420.43 o                         
   5  15   1       4943.72       5002.95       223.48 o                         
  -5  16   1       1236.61       1351.04       172.54 o                         
  -4  16   1       8980.10       9361.23       291.60 o                         
  -3  16   1      24891.23      25820.76       451.96 o                         
  -2  16   1       4729.65       4707.60       160.88 o                         
  -1  16   1      90163.42      89630.39       951.21 o                         
   0  16   1        647.87        858.21        51.15 o                         
   1  16   1      15162.52      15280.99       289.37 o                         
   2  16   1       5677.39       5575.00       187.38 o                         
   3  16   1      18639.28      19112.04       647.96 o                         
   4  16   1       1046.93       1155.65       137.71 o                         
   5  16   1        540.03        571.12       185.56 o                         
  -5  17   1       3563.35       3698.50       267.44 o                         
  -4  17   1        577.66        489.54        96.56 o                         
  -3  17   1       2880.64       3200.70       133.63 o                         
  -2  17   1      19840.36      20243.27       363.08 o                         
  -1  17   1       1077.55       1119.78        85.12 o                         
   0  17   1      23475.84      24031.12       340.84 o                         
   1  17   1      10458.86      10446.49       235.03 o                         
   2  17   1       9667.40      10379.54       248.27 o                         
   3  17   1       8375.54       8934.13       294.55 o                         
   4  17   1       4956.09       5237.74       240.47 o                         
   5  17   1          4.38          9.77        78.03 o                         
  -5  18   1       1764.10       1409.37       184.24 o                         
  -4  18   1       3602.02       3638.83       192.51 o                         
  -3  18   1       3164.72       3178.82       152.72 o                         
  -2  18   1        444.28        405.04        52.46 o                         
  -1  18   1       2892.77       2955.99       107.35 o                         
   0  18   1      38963.59      39997.13       488.68 o                         
   1  18   1       6343.10       6167.59       201.91 o                         
   2  18   1      17969.96      17788.13       351.77 o                         
   3  18   1      20018.17      19738.46       481.85 o                         
   4  18   1       4620.21       4445.33       223.60 o                         
   5  18   1       3128.73       2943.84       219.75 o                         
  -5  19   1        492.30        119.79       123.01 o                         
  -4  19   1       4353.42       4656.24       217.38 o                         
  -3  19   1      12407.18      12385.10       292.14 o                         
  -2  19   1       6864.34       7128.35       203.05 o                         
  -1  19   1        818.61        881.05        72.07 o                         
   0  19   1      14317.15      14749.24       264.83 o                         
   1  19   1       2472.90       2525.40       114.50 o                         
   2  19   1      23039.26      22946.60       420.80 o                         
   3  19   1      18520.92      19313.76       428.27 o                         
   4  19   1       3985.76       3749.26       210.70 o                         
   5  19   1        111.78        132.55        90.98 o                         
  -5  20   1       7004.53       7109.77       272.78 o                         
  -4  20   1      12245.81      12480.26       375.74 o                         
  -3  20   1      16371.41      16802.45       341.13 o                         
  -2  20   1       7783.39       7655.47       221.25 o                         
  -1  20   1       2214.38       2002.55        97.33 o                         
   0  20   1      88786.66      89960.23       939.70 o                         
   1  20   1      13546.80      13226.24       290.17 o                         
   2  20   1      11735.16      12194.95       286.98 o                         
   3  20   1        529.32        523.26        65.06 o                         
   4  20   1       2982.58       3167.64       200.65 o                         
   5  20   1         39.08        209.57        85.88 o                         
  -5  21   1       3044.28       3116.59       391.10 o                         
  -4  21   1        310.38        354.11       118.20 o                         
  -3  21   1       3108.81       3118.26       130.43 o                         
  -2  21   1       3684.35       3653.91       149.20 o                         
  -1  21   1       3812.49       3716.82       130.29 o                         
   0  21   1      15085.82      15671.03       294.74 o                         
   1  21   1       4654.45       4286.47       163.17 o                         
   2  21   1       1212.62       1408.33        93.58 o                         
   3  21   1       1197.67       1398.43        94.79 o                         
   4  21   1       5992.22       6308.95       377.19 o                         
   5  21   1       2524.02       2508.40       216.90 o                         
  -5  22   1        108.16        -42.16       142.56 o                         
  -4  22   1        211.67        239.26        87.88 o                         
  -3  22   1        903.57        905.58        79.61 o                         
  -2  22   1        974.85        999.05        83.45 o                         
  -1  22   1      10339.29      10420.76       242.45 o                         
   0  22   1       8171.61       8699.55       202.21 o                         
   1  22   1       5414.24       5473.16       184.51 o                         
   2  22   1      25706.65      26303.77       479.71 o                         
   3  22   1       4249.47       4331.82       197.08 o                         
   4  22   1        858.09        986.71       126.43 o                         
   5  22   1       1529.64       1746.65       347.26 o                         
  -5  23   1       1784.08       1996.40       180.83 o                         
  -4  23   1       4548.38       4228.45       233.73 o                         
  -3  23   1      18302.89      18540.31       368.48 o                         
  -2  23   1       2286.05       2386.52       124.40 o                         
  -1  23   1       9040.63       9173.43       232.02 o                         
   0  23   1       9519.99      10504.61       284.13 o                         
   1  23   1      26290.91      25511.19       462.40 o                         
   2  23   1      12669.00      12984.34       315.02 o                         
   3  23   1      13235.83      13835.03       375.81 o                         
   4  23   1        620.01        614.37       107.53 o                         
   5  23   1        266.30        342.14       108.64 o                         
  -5  24   1       4994.68       5195.40       275.06 o                         
  -4  24   1       3499.61       3972.76       228.13 o                         
  -3  24   1      18828.99      18732.91       374.50 o                         
  -2  24   1      18994.39      19378.29       398.23 o                         
  -1  24   1      31889.62      31448.29       484.57 o                         
   0  24   1      30620.28      32210.76       450.60 o                         
   1  24   1      30402.83      29528.36       527.00 o                         
   2  24   1        431.37        396.75        60.04 o                         
   3  24   1       2619.78       2651.93       162.57 o                         
   4  24   1       4013.35       4336.91       256.91 o                         
   5  24   1        773.25        383.91       128.12 o                         
  -5  25   1        161.34         66.16       120.17 o                         
  -4  25   1       1477.08       1376.45       224.83 o                         
  -3  25   1       1801.81       1895.72       114.95 o                         
  -2  25   1       1443.54       1457.40       105.35 o                         
  -1  25   1       5161.62       5196.83       168.58 o                         
   0  25   1       2475.76       2539.19       106.89 o                         
   1  25   1      24559.87      24714.53       464.57 o                         
   2  25   1         55.11         93.44        39.06 o                         
   3  25   1      10479.31      10367.48       339.46 o                         
   4  25   1       2615.42       2610.65       236.51 o                         
   5  25   1       2024.13       1611.21       231.53 o                         
  -5  26   1       1230.75       1515.71       171.73 o                         
  -4  26   1       1184.80       1444.11       156.80 o                         
  -3  26   1       2727.89       3011.37       169.49 o                         
  -2  26   1       1055.33       1375.30       104.77 o                         
  -1  26   1       2465.42       2552.36       122.79 o                         
   0  26   1      10667.64      10770.78       235.90 o                         
   1  26   1        564.66        564.68       101.01 o                         
   2  26   1       1956.44       2084.94       123.96 o                         
   3  26   1       2939.95       3000.88       175.43 o                         
   4  26   1       1363.75       1388.44       229.05 o                         
   5  26   1       5699.86       5570.98       514.69 o                         
  -5  27   1       1261.88       1291.70       254.64 o                         
  -4  27   1       2290.72       2542.24       198.43 o                         
  -3  27   1      11391.01      11828.79       329.88 o                         
  -2  27   1      42516.11      41786.79       684.74 o                         
  -1  27   1       2257.93       2293.25       110.86 o                         
   0  27   1       5567.66       6046.89       174.46 o                         
   1  27   1       7218.64       6701.20       228.80 o                         
   2  27   1      21088.07      20605.05       443.96 o                         
   3  27   1       4930.95       4890.72       352.83 o                         
   4  27   1       1339.31       1160.90       182.69 o                         
  -4  28   1       1742.25       1942.54       344.39 o                         
  -3  28   1       9388.10       9682.28       308.03 o                         
  -2  28   1       2996.02       3321.50       165.45 o                         
  -1  28   1        758.40        799.72        66.13 o                         
   0  28   1       4001.69       4491.55       150.34 o                         
   1  28   1       1546.46       1450.45       107.79 o                         
   2  28   1       6219.64       6016.67       226.37 o                         
   3  28   1        834.41        915.61       122.34 o                         
   4  28   1       3459.22       3401.16       250.76 o                         
  -4  29   1       2576.76       2444.75       241.18 o                         
  -3  29   1       7324.57       7639.91       318.49 o                         
  -2  29   1       5176.40       5113.54       214.34 o                         
  -1  29   1      15968.91      16032.19       329.96 o                         
   0  29   1      28955.03      29974.60       456.81 o                         
   1  29   1       1272.75       1266.56       125.55 o                         
   2  29   1      11624.19      11501.71       357.18 o                         
   3  29   1       3165.48       3208.37       221.63 o                         
   4  29   1       6316.43       6398.73       388.09 o                         
  -4  30   1        255.73        392.08       262.60 o                         
  -3  30   1       3475.24       3502.28       316.99 o                         
  -2  30   1       1258.85       1456.62       139.13 o                         
  -1  30   1       1910.76       2162.26       114.35 o                         
   0  30   1       9281.27      10197.29       259.15 o                         
   1  30   1       3921.35       4313.41       191.85 o                         
   2  30   1        884.25        795.26       113.51 o                         
   3  30   1        981.00       1316.96       267.17 o                         
   4  30   1       2691.16       2449.11       262.91 o                         
  -4  31   1       1514.48       1574.29       175.96 o                         
  -3  31   1       4038.80       4583.53       249.99 o                         
  -2  31   1       3166.83       3246.23       188.47 o                         
  -1  31   1      10835.00      10976.14       293.38 o                         
   0  31   1       2837.87       3100.63       150.97 o                         
   1  31   1      12719.84      12481.66       346.57 o                         
   2  31   1       5293.42       5010.40       240.66 o                         
   3  31   1       4861.52       4418.50       322.81 o                         
   4  31   1       4418.35       3845.34       326.90 o                         
  -4  32   1       1288.76       1304.73       239.96 o                         
  -3  32   1       4914.95       4893.67       492.69 o                         
  -2  32   1       2741.07       3198.61       277.06 o                         
  -1  32   1       3522.18       3443.56       165.07 o                         
   0  32   1       2236.72       2283.78       135.12 o                         
   1  32   1        514.01        822.31        99.71 o                         
   2  32   1       9610.19       9593.51       323.44 o                         
   3  32   1        860.04        685.94       147.02 o                         
   4  32   1       3493.84       3365.70       324.32 o                         
  -4  33   1       2879.47       2982.71       305.19 o                         
  -3  33   1       1955.74       2059.13       229.94 o                         
  -2  33   1      15852.32      15196.37       421.33 o                         
  -1  33   1       3452.98       3716.73       170.32 o                         
   0  33   1       7011.41       7261.72       239.86 o                         
   1  33   1      18028.59      17867.22       464.72 o                         
   2  33   1       4919.66       4859.98       265.89 o                         
   3  33   1       4871.53       4813.00       339.25 o                         
   4  33   1         49.43         58.25       132.66 o                         
  -4  34   1       3428.39       2721.47       254.97 o                         
  -3  34   1       1036.12        835.78       160.13 o                         
  -2  34   1       1969.91       1903.05       289.06 o                         
  -1  34   1       4989.67       5127.11       191.02 o                         
   0  34   1       5060.17       5295.18       213.69 o                         
   1  34   1        386.38        510.76       108.93 o                         
   2  34   1       7026.49       7441.12       335.36 o                         
   3  34   1       4741.47       4797.72       336.47 o                         
   4  34   1        860.46        603.95       186.51 o                         
  -4  35   1        656.24        614.80       156.05 o                         
  -3  35   1       2240.03       2603.23       258.26 o                         
  -2  35   1       1650.63       1822.14       165.60 o                         
  -1  35   1       2515.46       3111.51       208.32 o                         
   0  35   1        311.33        430.72       119.15 o                         
   1  35   1       3229.10       3442.09       190.61 o                         
   2  35   1       3120.18       3168.21       399.60 o                         
   3  35   1       1132.29       1196.14       272.11 o                         
   4  35   1       1578.03       1091.02       211.91 o                         
  -3  36   1         26.85          9.94       106.41 o                         
  -2  36   1        424.92        637.08       114.18 o                         
  -1  36   1       4988.26       5506.07       246.35 o                         
   0  36   1       3721.38       3355.47       175.68 o                         
   1  36   1      13538.52      14479.24       415.71 o                         
   2  36   1       1063.95       1138.31       228.73 o                         
   3  36   1       1896.38       2199.60       341.96 o                         
  -3  37   1        869.13        882.46       152.32 o                         
  -2  37   1       1845.70       2300.05       221.99 o                         
  -1  37   1      18272.89      18362.66       527.93 o                         
   0  37   1        254.93        194.83        64.65 o                         
   1  37   1      12981.67      12825.96       453.34 o                         
   2  37   1       1701.24       1810.49       218.34 o                         
   3  37   1        465.55        208.15       171.59 o                         
  -3  38   1        266.76        297.77       129.78 o                         
  -2  38   1        298.73        268.06       109.44 o                         
  -1  38   1       1343.10       1409.75       155.89 o                         
   0  38   1       3338.02       3750.12       213.77 o                         
   1  38   1       1880.38       2001.44       187.09 o                         
   2  38   1       4717.64       4628.77       340.65 o                         
   3  38   1       1123.81       1357.01       220.26 o                         
  -3  39   1        209.01        487.01       124.74 o                         
  -2  39   1       4576.28       5157.23       332.22 o                         
  -1  39   1       2747.94       3053.47       265.94 o                         
   0  39   1       1690.57       1819.49       177.51 o                         
   1  39   1        824.47        718.08       143.94 o                         
   2  39   1        918.67        781.22       159.41 o                         
   3  39   1       2084.38       2340.53       294.40 o                         
  -3  40   1       1673.52       1543.33       267.20 o                         
  -2  40   1       2840.66       3339.62       290.40 o                         
  -1  40   1       2217.49       2196.42       217.93 o                         
   0  40   1       9043.33       9048.53       484.26 o                         
   1  40   1        212.08        -38.75        91.34 o                         
   2  40   1       1231.36       1169.03       192.62 o                         
   3  40   1       1088.33        490.47       171.29 o                         
  -2  41   1       8758.40       8977.90       461.40 o                         
  -1  41   1       1637.75       1621.29       194.12 o                         
   0  41   1       1123.74       1049.49       184.10 o                         
   1  41   1        155.19         46.30        94.58 o                         
   2  41   1        754.15        418.68       182.53 o                         
  -2  42   1        333.74        401.31       237.06 o                         
  -1  42   1       1501.21       1608.01       238.05 o                         
   0  42   1       4576.04       4915.65       365.50 o                         
   1  42   1       2469.16       2538.05       283.04 o                         
   2  42   1       5303.53       5063.61       402.88 o                         
  -2  43   1        932.04       1314.67       291.79 o                         
  -1  43   1       4962.77       5392.10       453.45 o                         
   0  43   1        911.73       1052.87       181.01 o                         
   1  43   1        450.39        379.49       172.31 o                         
   2  43   1        914.61        640.18       270.93 o                         
  -2  44   1          6.80       -115.88       138.79 o                         
  -1  44   1       4947.59       5202.51       408.60 o                         
   0  44   1       1084.57        675.49       200.62 o                         
   1  44   1       4318.93       3924.45       378.98 o                         
  -1  45   1       2213.76       2899.97       312.37 o                         
   0  45   1        289.46        479.10       294.01 o                         
   1  45   1         80.52         15.92       230.10 o                         
   0  46   1        563.33        407.19       166.09 o                         
   0 -46   2       2068.15       1809.64       247.74 o                         
  -1 -45   2       1936.51       1066.93       471.88 o                         
   0 -45   2        238.75        281.36       138.07 o                         
   1 -45   2       5066.72       4108.29       422.89 o                         
  -1 -44   2        926.34       1069.75       234.90 o                         
   0 -44   2       4808.12       5040.14       432.61 o                         
   1 -44   2       1552.04       1504.53       277.06 o                         
  -2 -43   2       1960.98       2016.92       414.63 o                         
  -1 -43   2        419.26         29.71       418.53 o                         
   0 -43   2       2443.68       2271.66       243.69 o                         
   1 -43   2       9250.39       9554.66       593.82 o                         
   2 -43   2       1459.15       1622.32       317.27 o                         
  -2 -42   2         20.36         50.77       149.89 o                         
  -1 -42   2        182.79        220.13       148.16 o                         
   0 -42   2       1040.00        845.44       211.20 o                         
   1 -42   2       1843.49       1622.61       427.65 o                         
   2 -42   2       1835.04       1950.77       327.28 o                         
  -2 -41   2        514.98        380.79       171.07 o                         
  -1 -41   2       1156.94        910.43       219.81 o                         
   0 -41   2       9822.70       9423.64       695.23 o                         
   1 -41   2       1853.17       1656.94       270.40 o                         
   2 -41   2        581.72        299.36       205.14 o                         
  -3 -40   2      11695.66      11279.52      1353.07 o                         
  -2 -40   2        632.24        333.54       302.08 o                         
  -1 -40   2       1925.87       1931.48       419.15 o                         
   0 -40   2        596.69        989.49       309.02 o                         
   1 -40   2       2078.83       1840.32       280.47 o                         
   2 -40   2       1256.68       1265.82       248.09 o                         
   3 -40   2        912.08       1068.42       277.88 o                         
  -3 -39   2        670.18        503.41       236.24 o                         
  -2 -39   2       5301.94       4567.56       443.37 o                         
  -1 -39   2        585.11        421.00       169.30 o                         
   0 -39   2      14339.51      14151.62       557.03 o                         
   1 -39   2        819.68        777.32       274.21 o                         
   2 -39   2        842.72       1053.98       252.16 o                         
   3 -39   2       5151.98       6460.69      1199.90 o                         
  -3 -38   2       4131.44       4195.76       447.13 o                         
  -2 -38   2       2514.80       2957.64       353.74 o                         
  -1 -38   2        275.16        250.73       118.55 o                         
   0 -38   2       4258.04       4497.50       398.51 o                         
   1 -38   2        883.07       1039.91       199.98 o                         
   2 -38   2       2145.32       1910.99       302.33 o                         
   3 -38   2       1819.25       2331.63       355.60 o                         
  -3 -37   2        913.26       1065.41       247.39 o                         
  -2 -37   2       6772.08       6683.28       509.20 o                         
  -1 -37   2       2307.36       2890.57       316.68 o                         
   0 -37   2       2292.01       2557.72       238.32 o                         
   1 -37   2       3077.31       2892.33       353.51 o                         
   2 -37   2       3562.98       4270.01       427.09 o                         
   3 -37   2       1343.10       1528.51       480.74 o                         
  -3 -36   2       3387.50       3023.77       377.86 o                         
  -2 -36   2       2033.11       1946.06       285.64 o                         
  -1 -36   2       4642.38       5363.51       459.67 o                         
   0 -36   2       6140.23       6762.63       353.43 o                         
   1 -36   2       3223.06       3353.91       322.62 o                         
   2 -36   2       5727.87       4924.34       427.57 o                         
   3 -36   2       2732.59       2825.01       295.15 o                         
  -4 -35   2       4071.21       4610.95       709.46 o                         
  -3 -35   2        386.70        123.97       180.69 o                         
  -2 -35   2       2280.57       2257.46       254.96 o                         
  -1 -35   2       5956.21       5973.38       382.19 o                         
   0 -35   2       5744.55       5284.98       288.99 o                         
   1 -35   2      11041.75      11093.73       580.13 o                         
   2 -35   2        843.94        820.04       201.33 o                         
   3 -35   2       4296.17       4555.78       343.70 o                         
  -4 -34   2       1305.13        760.09       179.41 o                         
  -3 -34   2       4017.82       4076.21       802.21 o                         
  -2 -34   2       3579.26       3820.96       324.68 o                         
  -1 -34   2      20530.14      20802.13       719.46 o                         
   0 -34   2        307.26        379.22        91.04 o                         
   1 -34   2       6937.84       6696.59       388.65 o                         
   2 -34   2        467.27        314.47       140.70 o                         
   3 -34   2        896.84        742.23       152.82 o                         
   4 -34   2        123.20        167.51       203.80 o                         
  -4 -33   2        795.22        448.48       174.97 o                         
  -3 -33   2       2348.25       1984.95       266.26 o                         
  -2 -33   2       2525.63       2397.90       264.64 o                         
  -1 -33   2       4813.57       4746.78       329.43 o                         
   0 -33   2        301.99        284.03        88.43 o                         
   1 -33   2       2699.99       2515.22       263.72 o                         
   2 -33   2        356.07        312.37       161.00 o                         
   3 -33   2       3190.51       3076.08       276.83 o                         
   4 -33   2        246.06        173.86       139.19 o                         
  -4 -32   2       1913.78       1432.29       203.81 o                         
  -3 -32   2       2590.66       2252.43       268.45 o                         
  -2 -32   2       5554.56       5515.68       320.22 o                         
  -1 -32   2       1189.54       1401.62       190.16 o                         
   0 -32   2       3657.15       3895.30       246.40 o                         
   1 -32   2       4830.92       4807.05       318.02 o                         
   2 -32   2      19084.56      19114.46       596.00 o                         
   3 -32   2      12277.88      12790.32       671.82 o                         
   4 -32   2       2195.73       1708.70       292.72 o                         
  -4 -31   2       3919.91       3643.17       297.64 o                         
  -3 -31   2          7.11         78.79        78.45 o                         
  -2 -31   2      16358.10      16127.47       625.53 o                         
  -1 -31   2       1628.73       1331.68       185.00 o                         
   0 -31   2       3734.51       3926.82       231.01 o                         
   1 -31   2       8790.42       9046.83       387.37 o                         
   2 -31   2      13069.37      12751.31       541.19 o                         
   3 -31   2       2507.61       2526.75       217.99 o                         
   4 -31   2       2381.56       2074.01       245.20 o                         
  -4 -30   2       8379.91       8432.80       410.08 o                         
  -3 -30   2        781.79        768.85       132.14 o                         
  -2 -30   2       1016.69        909.41       152.22 o                         
  -1 -30   2       1656.51       1967.69       180.63 o                         
   0 -30   2      12713.78      13295.33       434.91 o                         
   1 -30   2       1645.24       1615.69       164.46 o                         
   2 -30   2      12314.30      12449.02       487.78 o                         
   3 -30   2       1346.53       1914.56       183.16 o                         
   4 -30   2        137.20         46.33       110.40 o                         
  -4 -29   2       1077.74       1067.45       157.33 o                         
  -3 -29   2       1652.43       1699.26       160.46 o                         
  -2 -29   2        119.85         61.65        74.78 o                         
  -1 -29   2       2666.76       2666.99       204.82 o                         
   0 -29   2      11240.44      11124.58       350.40 o                         
   1 -29   2        292.24        233.94        77.41 o                         
   2 -29   2      11711.65      11548.54       419.02 o                         
   3 -29   2       3857.23       4540.29       272.52 o                         
   4 -29   2        615.04        376.52       131.00 o                         
  -4 -28   2        302.89        334.14       108.59 o                         
  -3 -28   2       1764.63       1900.26       200.08 o                         
  -2 -28   2       9240.53       8909.68       404.05 o                         
  -1 -28   2      17951.44      18167.70       542.66 o                         
   0 -28   2       3599.24       3936.66       195.84 o                         
   1 -28   2       9438.74       8827.02       321.78 o                         
   2 -28   2      13356.01      12893.01       434.58 o                         
   3 -28   2       4364.97       4617.82       292.89 o                         
   4 -28   2       1320.42       1280.06       282.85 o                         
  -5 -27   2       5298.90       4552.09       941.37 o                         
  -4 -27   2       7779.72       7577.24       361.00 o                         
  -3 -27   2       5087.45       5154.52       294.33 o                         
  -2 -27   2       7687.91       7811.88       342.33 o                         
  -1 -27   2      25551.46      26940.05       681.18 o                         
   0 -27   2       4419.27       4425.36       208.02 o                         
   1 -27   2       2322.96       2233.42       141.20 o                         
   2 -27   2       4930.47       5128.33       226.08 o                         
   3 -27   2       2699.30       2642.25       202.93 o                         
   4 -27   2       2214.84       2086.83       206.84 o                         
  -5 -26   2       4042.71       3622.42       354.79 o                         
  -4 -26   2       2849.70       2712.24       226.98 o                         
  -3 -26   2      10157.73      10511.40       395.02 o                         
  -2 -26   2        325.90        334.92        95.54 o                         
  -1 -26   2      30968.01      31712.01       741.77 o                         
   0 -26   2       2659.66       2734.37       186.74 o                         
   1 -26   2       7073.69       6637.33       237.50 o                         
   2 -26   2       6253.39       6368.68       233.26 o                         
   3 -26   2        999.77        993.52       178.78 o                         
   4 -26   2        566.02        392.80       108.09 o                         
   5 -26   2         92.97        -96.99       132.60 o                         
  -5 -25   2       1693.29       1617.25       265.81 o                         
  -4 -25   2       1473.65       1601.77       149.96 o                         
  -3 -25   2       1005.79       1156.55       129.25 o                         
  -2 -25   2       3512.25       3371.27       189.53 o                         
  -1 -25   2       3230.38       3268.10       228.96 o                         
   0 -25   2       3023.57       3182.48       169.32 o                         
   1 -25   2       5893.47       5352.67       211.11 o                         
   2 -25   2       5000.86       4999.53       199.34 o                         
   3 -25   2      11217.97      11792.73       354.24 o                         
   4 -25   2       6640.98       6945.23       372.01 o                         
   5 -25   2        248.38       -119.62       141.14 o                         
  -5 -24   2        276.85        112.41        94.97 o                         
  -4 -24   2       3113.33       3302.38       224.93 o                         
  -3 -24   2       1881.86       2072.04       154.14 o                         
  -2 -24   2      13128.90      12902.65       373.90 o                         
  -1 -24   2      22371.86      22297.53       581.65 o                         
   0 -24   2       5024.06       4814.01       188.88 o                         
   1 -24   2       2064.95       1983.04       114.90 o                         
   2 -24   2      15952.63      15848.69       371.78 o                         
   3 -24   2      15494.86      16484.06       424.65 o                         
   4 -24   2       1328.71       1299.45       180.86 o                         
   5 -24   2        908.93        514.63       136.61 o                         
  -5 -23   2       1742.59       1267.48       199.37 o                         
  -4 -23   2       1176.30       1279.42       221.66 o                         
  -3 -23   2       1457.80       1412.52       128.52 o                         
  -2 -23   2      30601.40      30978.00       620.67 o                         
  -1 -23   2      21917.68      22410.24       569.78 o                         
   0 -23   2       2892.27       2929.89       152.40 o                         
   1 -23   2      17704.50      17446.34       353.96 o                         
   2 -23   2       5883.81       5832.61       210.06 o                         
   3 -23   2       6380.57       6171.12       252.09 o                         
   4 -23   2       4176.14       4402.94       275.04 o                         
   5 -23   2       2156.49       2125.04       229.03 o                         
  -5 -22   2       3175.96       2654.63       347.46 o                         
  -4 -22   2       1071.83       1223.68       132.39 o                         
  -3 -22   2       1747.07       1762.64       137.96 o                         
  -2 -22   2      15617.59      15810.39       401.66 o                         
  -1 -22   2      18037.10      17773.45       489.21 o                         
   0 -22   2       7441.18       7503.20       227.36 o                         
   1 -22   2      45932.23      44470.94       646.59 o                         
   2 -22   2       4190.20       4251.76       171.70 o                         
   3 -22   2       6330.21       6485.79       240.35 o                         
   4 -22   2      10950.62      10726.15       412.01 o                         
   5 -22   2       1693.88       1451.21       196.82 o                         
  -5 -21   2        285.14        447.15       127.13 o                         
  -4 -21   2       1373.69       1395.05       141.77 o                         
  -3 -21   2       2694.39       2936.18       165.12 o                         
  -2 -21   2      16477.25      16667.64       410.94 o                         
  -1 -21   2       5707.14       5970.74       264.85 o                         
   0 -21   2      13786.82      13416.35       311.22 o                         
   1 -21   2        162.17        130.92        35.23 o                         
   2 -21   2       1173.47       1333.28        97.02 o                         
   3 -21   2        510.73        494.21        69.14 o                         
   4 -21   2       3637.94       3927.34       240.09 o                         
   5 -21   2       3403.78       3631.47       304.34 o                         
  -5 -20   2       1757.32       1668.45       229.84 o                         
  -4 -20   2       3301.86       3513.89       189.25 o                         
  -3 -20   2       8797.39       8800.86       285.06 o                         
  -2 -20   2       5073.04       4879.13       202.75 o                         
  -1 -20   2      12139.04      11964.97       371.69 o                         
   0 -20   2      13094.81      13577.35       330.32 o                         
   1 -20   2      28435.90      27983.04       466.46 o                         
   2 -20   2       7107.78       7178.14       222.83 o                         
   3 -20   2       3950.20       3892.32       192.75 o                         
   4 -20   2       6765.00       6936.82       330.13 o                         
   5 -20   2         59.72        138.72        96.44 o                         
  -5 -19   2       3958.35       4213.86       252.27 o                         
  -4 -19   2       8268.55       8445.91       292.07 o                         
  -3 -19   2       4541.31       4672.84       194.08 o                         
  -2 -19   2       8138.06       7958.56       252.26 o                         
  -1 -19   2      24959.42      24454.96       558.85 o                         
   0 -19   2      45955.39      46710.75      1095.28 o                         
   1 -19   2        112.44        106.64        28.37 o                         
   2 -19   2       6199.18       6157.50       198.64 o                         
   3 -19   2       3105.05       3275.43       153.75 o                         
   4 -19   2      27415.42      27963.07       543.45 o                         
   5 -19   2        521.53        466.59       119.54 o                         
  -5 -18   2       3103.89       2798.73       252.72 o                         
  -4 -18   2       1746.33       2020.41       145.24 o                         
  -3 -18   2      32464.90      32910.81       597.42 o                         
  -2 -18   2       1138.15       1039.47        91.16 o                         
  -1 -18   2      13575.30      13109.24       385.68 o                         
   0 -18   2       4862.64       5089.06       170.57 o                         
   1 -18   2       9249.83       9190.07       269.10 o                         
   2 -18   2      39313.83      39216.44       607.78 o                         
   3 -18   2       9755.20       9631.02       285.87 o                         
   4 -18   2       4172.79       3909.11       192.65 o                         
   5 -18   2        495.41        314.32       109.42 o                         
  -5 -17   2       2777.82       2232.68       222.36 o                         
  -4 -17   2       7993.53       7900.42       304.55 o                         
  -3 -17   2      10096.19      10101.94       284.98 o                         
  -2 -17   2      31410.20      31422.90       560.03 o                         
  -1 -17   2       4353.64       4123.61       194.90 o                         
   0 -17   2       9868.61      10047.13       242.11 o                         
   1 -17   2      44171.31      43713.59      1068.57 o                         
   2 -17   2       5368.85       5380.43       179.07 o                         
   3 -17   2       1296.68       1642.25       137.02 o                         
   4 -17   2        353.51        242.64        66.73 o                         
   5 -17   2        295.45        318.91        89.89 o                         
  -5 -16   2       5075.32       4411.90       322.08 o                         
  -4 -16   2       9726.08       9747.22       292.57 o                         
  -3 -16   2        328.17        277.19        46.90 o                         
  -2 -16   2       7039.21       7087.38       224.56 o                         
  -1 -16   2       7428.25       6785.88       219.37 o                         
   0 -16   2      27577.44      28239.42       508.15 o                         
   1 -16   2       9208.74       9189.81       243.01 o                         
   2 -16   2       5739.61       5981.41       195.26 o                         
   3 -16   2        137.22        123.70        44.27 o                         
   4 -16   2       4306.81       4388.26       198.11 o                         
   5 -16   2       6820.22       7549.21       357.18 o                         
  -5 -15   2        456.55        197.19        79.15 o                         
  -4 -15   2          9.15        -30.32        36.54 o                         
  -3 -15   2       2034.58       2118.08       118.64 o                         
  -2 -15   2      12110.52      11836.21       288.12 o                         
  -1 -15   2      27137.53      26939.83       446.72 o                         
   0 -15   2       2089.78       2386.75       104.09 o                         
   1 -15   2      36863.95      37409.35       574.43 o                         
   2 -15   2      23883.76      23870.89       445.27 o                         
   3 -15   2      30508.28      30933.72       607.77 o                         
   4 -15   2        227.88        121.93        64.45 o                         
   5 -15   2      16301.39      16839.30       545.08 o                         
  -5 -14   2       5897.89       5798.40       359.59 o                         
  -4 -14   2      16351.46      16646.60       385.29 o                         
  -3 -14   2       6896.99       6929.79       211.99 o                         
  -2 -14   2      12539.26      12497.58       288.54 o                         
  -1 -14   2       5943.69       5827.50       169.46 o                         
   0 -14   2      16919.35      17282.31       312.82 o                         
   1 -14   2       8078.90       8423.22       195.68 o                         
   2 -14   2        584.95        784.78        71.19 o                         
   3 -14   2      15740.32      16119.25       398.74 o                         
   4 -14   2       4458.00       4626.66       210.76 o                         
   5 -14   2       4474.92       4501.27       275.35 o                         
  -5 -13   2       2549.61       2692.88       218.58 o                         
  -4 -13   2       6104.50       6047.37       213.85 o                         
  -3 -13   2      18669.93      19095.00       384.19 o                         
  -2 -13   2      51396.41      52355.35       749.86 o                         
  -1 -13   2       2380.30       2529.35       105.71 o                         
   0 -13   2      11189.62      11261.13       260.77 o                         
   1 -13   2      81345.49      80204.04       952.75 o                         
   2 -13   2      30194.12      30213.67       551.39 o                         
   3 -13   2       1245.66       1212.28       102.61 o                         
   4 -13   2       3126.84       3185.85       216.30 o                         
   5 -13   2        555.15        566.33       113.49 o                         
  -5 -12   2       2476.47       2402.64       191.32 o                         
  -4 -12   2       1043.54       1061.96       110.64 o                         
  -3 -12   2      10556.16      10451.19       260.06 o                         
  -2 -12   2       3757.82       3490.81       131.66 o                         
  -1 -12   2      10453.02      10396.56       222.16 o                         
   0 -12   2        232.47        304.57        39.49 o                         
   1 -12   2      14717.81      14699.55       284.39 o                         
   2 -12   2      63284.09      64129.04      1079.98 o                         
   3 -12   2       7534.97       7708.16       250.99 o                         
   4 -12   2       1890.80       1831.28       138.23 o                         
   5 -12   2       5241.52       4728.48       472.31 o                         
  -5 -11   2       3006.04       2727.71       166.65 o                         
  -4 -11   2       5499.28       5535.50       198.22 o                         
  -3 -11   2       5370.95       5158.75       170.69 o                         
  -2 -11   2       3477.65       3764.05       148.09 o                         
  -1 -11   2      22205.35      22436.99       356.18 o                         
   0 -11   2      56319.29      56318.63       693.63 o                         
   1 -11   2       9775.37       9784.16       213.82 o                         
   2 -11   2         17.35         79.45        37.99 o                         
   3 -11   2       4515.86       4499.65       185.09 o                         
   4 -11   2      28918.83      28768.20       597.92 o                         
   5 -11   2        719.41        612.75       132.42 o                         
  -6 -10   2       2667.40       2069.19       236.53 o                         
  -5 -10   2       1242.24       1023.07       113.73 o                         
  -4 -10   2      12584.85      12900.49       367.00 o                         
  -3 -10   2      47396.70      46703.03       808.92 o                         
  -2 -10   2      23243.85      23538.13       427.77 o                         
  -1 -10   2       2099.29       2250.00        88.20 o                         
   0 -10   2       3698.08       3686.55        99.75 o                         
   1 -10   2      56743.21      54838.85       791.38 o                         
   2 -10   2       3621.60       3836.80       150.72 o                         
   3 -10   2       4401.72       4157.71       178.07 o                         
   4 -10   2       6291.88       6472.74       249.04 o                         
   5 -10   2        906.18        681.31       143.96 o                         
  -6  -9   2        432.13        229.03       123.25 o                         
  -5  -9   2       1715.29       1595.86       237.14 o                         
  -4  -9   2       2476.70       2597.44       158.60 o                         
  -3  -9   2       9142.12       9207.98       255.95 o                         
  -2  -9   2      59751.48      60815.43       796.90 o                         
  -1  -9   2      10971.09      11196.18       209.04 o                         
   0  -9   2     117675.88     116880.41      1789.21 o                         
   1  -9   2        443.79        414.01        45.31 o                         
   2  -9   2      17441.93      17494.84       364.57 o                         
   3  -9   2       8410.88       8492.92       259.85 o                         
   4  -9   2       1759.88       1780.57       131.34 o                         
   5  -9   2       1974.52       2005.36       215.74 o                         
  -6  -8   2       1232.66       1298.09       186.32 o                         
  -5  -8   2        936.44       1032.71       145.32 o                         
  -4  -8   2       5452.89       5479.88       250.06 o                         
  -3  -8   2      10229.64      10103.28       270.06 o                         
  -2  -8   2      11999.84      11916.33       251.48 o                         
  -1  -8   2      29335.47      30628.60       416.39 o                         
   0  -8   2      35485.28      34527.59       730.40 o                         
   1  -8   2        303.75        266.65        35.91 o                         
   2  -8   2       8720.63       8997.50       237.64 o                         
   3  -8   2       6611.56       6837.64       227.92 o                         
   4  -8   2       3611.55       3643.92       179.78 o                         
   5  -8   2       4564.80       4562.16       357.54 o                         
  -6  -7   2       4562.60       4065.61       668.78 o                         
  -5  -7   2       2379.75       2820.09       221.30 o                         
  -4  -7   2       4481.06       4285.78       251.21 o                         
  -3  -7   2       4547.07       4622.82       188.34 o                         
  -2  -7   2      36562.98      35619.42       632.99 o                         
  -1  -7   2     133488.84     132614.03      1743.87 o                         
   0  -7   2      19521.54      19524.93       400.54 o                         
   1  -7   2      67300.63      66927.77       953.98 o                         
   2  -7   2       9693.99       9896.89       250.62 o                         
   3  -7   2       5575.18       5574.82       203.87 o                         
   4  -7   2        785.79        589.12        79.64 o                         
   5  -7   2       7232.98       7438.24       386.53 o                         
   6  -7   2        221.98        165.70       183.41 o                         
  -6  -6   2        366.72         91.59       102.85 o                         
  -5  -6   2        861.98        833.12       142.66 o                         
  -4  -6   2       9497.50       9622.05       339.82 o                         
  -3  -6   2      23681.30      23770.51       713.83 o                         
  -2  -6   2      31786.12      32205.62       576.02 o                         
  -1  -6   2      87608.19      87686.13      1301.71 o                         
   0  -6   2      51404.54      49189.45       902.28 o                         
   1  -6   2      23311.78      23234.76       387.98 o                         
   2  -6   2      15150.78      15054.65       321.35 o                         
   3  -6   2      30239.90      30796.29       595.03 o                         
   4  -6   2        462.03        393.26        67.70 o                         
   5  -6   2       3976.07       3883.25       288.03 o                         
   6  -6   2       3822.86       3758.35       602.93 o                         
  -6  -5   2       1748.51       1448.89       284.44 o                         
  -5  -5   2       1710.52       1540.27       198.73 o                         
  -4  -5   2       3296.44       3535.00       192.05 o                         
  -3  -5   2       4344.94       4393.43       160.03 o                         
  -2  -5   2        553.96        547.54        47.92 o                         
  -1  -5   2      28705.50      28931.49       388.55 o                         
   0  -5   2      37515.88      35707.16       576.56 o                         
   1  -5   2      56592.32      57479.64       790.03 o                         
   2  -5   2      12605.70      12998.27       323.86 o                         
   3  -5   2      31096.55      30421.21       630.56 o                         
   4  -5   2       3262.47       3158.13       168.37 o                         
   5  -5   2       4811.26       4649.61       304.64 o                         
   6  -5   2        282.74         61.31       148.53 o                         
  -6  -4   2       1845.00       1610.30       243.51 o                         
  -5  -4   2       4914.68       5021.09       323.43 o                         
  -4  -4   2       3811.13       4048.67       166.51 o                         
  -3  -4   2      16448.34      15911.65       340.91 o                         
  -2  -4   2       2893.31       2921.55       112.48 o                         
  -1  -4   2     191183.12     192134.03      3751.20 o                         
   0  -4   2       5450.76       5680.01        99.71 o                         
   1  -4   2        423.50        442.98        47.94 o                         
   2  -4   2      29255.98      29804.03       572.30 o                         
   3  -4   2       7423.00       7541.93       259.01 o                         
   4  -4   2        561.41        443.08        69.73 o                         
   5  -4   2        236.83         81.49        82.11 o                         
   6  -4   2       2674.96       2504.99       357.73 o                         
  -6  -3   2       1196.70       1387.22       304.36 o                         
  -5  -3   2       2902.93       3182.69       340.39 o                         
  -4  -3   2       8702.32       8939.96       275.14 o                         
  -3  -3   2      15211.34      14825.42       317.74 o                         
  -2  -3   2      18511.57      18216.22       440.91 o                         
  -1  -3   2      46973.52      47522.20       565.65 o                         
   0  -3   2       5117.73       4994.53        95.39 o                         
   1  -3   2       4648.73       4561.37       117.52 o                         
   2  -3   2       6918.46       6487.68       210.52 o                         
   3  -3   2      20377.20      20730.80       482.66 o                         
   4  -3   2       3494.13       3322.07       237.68 o                         
   5  -3   2       9701.63       9991.04       464.95 o                         
   6  -3   2       2745.14       2848.14       362.90 o                         
  -6  -2   2        588.89        414.59       107.77 o                         
  -5  -2   2       1358.55       1288.69       173.88 o                         
  -4  -2   2       2911.97       2906.17       141.53 o                         
  -3  -2   2      19664.34      19657.71       374.66 o                         
  -2  -2   2      27762.50      27017.44       486.47 o                         
  -1  -2   2      22999.07      23073.00       292.93 o                         
   0  -2   2         80.80         89.85        12.05 o                         
   1  -2   2      68499.11      66979.61       887.19 o                         
   2  -2   2      56345.23      55482.26       919.97 o                         
   3  -2   2      28314.65      28788.94       602.92 o                         
   4  -2   2       3978.55       4083.35       306.28 o                         
   5  -2   2       3600.48       3474.74       273.94 o                         
   6  -2   2       2757.55       1996.64       304.66 o                         
  -6  -1   2        992.65        681.34       172.84 o                         
  -5  -1   2       4348.66       4219.09       199.85 o                         
  -4  -1   2       3202.26       3280.06       175.35 o                         
  -3  -1   2        614.95        565.23        58.13 o                         
  -2  -1   2       3742.32       3429.87       144.61 o                         
  -1  -1   2      32075.17      33642.58       455.51 o                         
   0  -1   2       6936.48       7212.95       121.88 o                         
   1  -1   2      25441.96      24388.87       373.71 o                         
   2  -1   2      41751.54      41129.98       724.66 o                         
   3  -1   2       9079.52       9382.17       290.65 o                         
   4  -1   2       5710.60       5683.77       243.29 o                         
   5  -1   2        953.41       1093.14       234.88 o                         
   6  -1   2       5371.60       5672.21       782.56 o                         
  -6   0   2         19.96       -121.65       121.65 o                         
  -5   0   2      36577.83      37295.98       899.56 o                         
  -4   0   2      35527.79      36142.97       644.40 o                         
  -3   0   2       1863.99       1989.41       105.30 o                         
  -2   0   2       2425.03       2227.59       102.51 o                         
  -1   0   2       6386.46       6105.10       118.31 o                         
   0   0   2      40039.21      40207.43       904.24 o                         
   1   0   2        314.40        330.89        45.82 o                         
   2   0   2       7763.93       7926.86       236.48 o                         
   3   0   2       2539.29       2358.99       140.15 o                         
   4   0   2        342.89        328.54        70.00 o                         
   5   0   2       3248.25       3183.71       432.54 o                         
   6   0   2        265.08        215.11       137.79 o                         
  -6   1   2        986.33        709.96       266.04 o                         
  -5   1   2       4363.02       4526.41       208.45 o                         
  -4   1   2       3206.62       3294.67       161.71 o                         
  -3   1   2        612.87        707.15        67.11 o                         
  -2   1   2       3759.46       3783.11       122.25 o                         
  -1   1   2      32141.08      33407.26       741.86 o                         
   0   1   2       6901.17       6917.33       112.65 o                         
   1   1   2      25598.53      24139.02       433.26 o                         
   2   1   2      41740.63      41791.53       727.93 o                         
   3   1   2       9128.23       8863.17       287.67 o                         
   4   1   2       5659.89       5702.41       191.01 o                         
   5   1   2        954.84        783.80       168.84 o                         
   6   1   2       5386.31       5191.77       754.23 o                         
  -6   2   2        589.52        703.02       252.24 o                         
  -5   2   2       1367.00       1273.82       162.30 o                         
  -4   2   2       2912.97       2763.64       181.71 o                         
  -3   2   2      19673.79      19726.17       424.95 o                         
  -2   2   2      27738.53      27035.94       408.74 o                         
  -1   2   2      22739.81      22673.41       463.32 o                         
   0   2   2         92.16         87.92        11.43 o                         
   1   2   2      68436.11      68961.73      1019.19 o                         
   2   2   2      56253.29      56151.71       924.04 o                         
   3   2   2      28352.42      29072.15       649.07 o                         
   4   2   2       3970.83       3845.20       161.75 o                         
   5   2   2       3588.50       3825.97       399.18 o                         
   6   2   2       2750.66       3148.25       645.63 o                         
  -6   3   2       1196.57        900.01       199.79 o                         
  -5   3   2       2899.32       3021.28       192.94 o                         
  -4   3   2       8688.96       8272.99       443.68 o                         
  -3   3   2      15169.50      15532.25       362.26 o                         
  -2   3   2      18451.19      18334.85       305.93 o                         
  -1   3   2      46987.02      47212.06       630.71 o                         
   0   3   2       5251.05       5111.41       107.56 o                         
   1   3   2       4584.04       4485.02       144.92 o                         
   2   3   2       6914.86       6627.92       213.85 o                         
   3   3   2      20422.02      20965.05       488.47 o                         
   4   3   2       3492.59       3492.26       157.10 o                         
   5   3   2       9711.17       9817.38       678.15 o                         
   6   3   2       2748.91       3250.48       550.39 o                         
  -6   4   2       1848.52       1093.03       167.71 o                         
  -5   4   2       4903.47       5307.38       231.45 o                         
  -4   4   2       3800.37       3745.95       224.36 o                         
  -3   4   2      16469.96      17323.02       464.79 o                         
  -2   4   2       2906.94       2892.38        95.12 o                         
  -1   4   2     191172.03     191611.92      2102.50 o                         
   0   4   2       5480.46       5690.66        94.33 o                         
   1   4   2        434.35        490.18        34.46 o                         
   2   4   2      29320.78      30268.06       846.19 o                         
   3   4   2       7407.42       7592.21       264.46 o                         
   4   4   2        555.48        466.04       115.85 o                         
   5   4   2        236.56        183.67        83.44 o                         
   6   4   2       2686.78       2710.01       348.00 o                         
  -6   5   2       1730.90       1400.50       195.96 o                         
  -5   5   2       1714.21       1851.73       158.08 o                         
  -4   5   2       3268.52       3631.72       223.05 o                         
  -3   5   2       4321.97       4418.04       200.81 o                         
  -2   5   2        555.06        506.91        35.70 o                         
  -1   5   2      28726.57      29519.31       358.17 o                         
   0   5   2      37429.91      36676.77       623.11 o                         
   1   5   2      56533.30      56718.88       772.87 o                         
   2   5   2      12597.52      12951.28       328.69 o                         
   3   5   2      31178.10      30925.53       674.63 o                         
   4   5   2       3242.90       3382.85       195.65 o                         
   5   5   2       4821.82       4467.60       201.59 o                         
   6   5   2        283.70        148.40       218.12 o                         
  -6   6   2        370.97         80.41       107.23 o                         
  -5   6   2        869.54        674.59       116.34 o                         
  -4   6   2       9509.90      10177.10       386.70 o                         
  -3   6   2      23792.46      24050.10       518.52 o                         
  -2   6   2      31877.32      32948.74       433.43 o                         
  -1   6   2      87613.69      89396.77      1640.85 o                         
   0   6   2      51386.50      50712.58       607.56 o                         
   1   6   2      23472.57      23445.00       375.12 o                         
   2   6   2      15219.07      14771.99       362.71 o                         
   3   6   2      30145.22      30660.46       645.90 o                         
   4   6   2        466.26        411.52        80.90 o                         
   5   6   2       3989.03       3599.14       240.19 o                         
   6   6   2       3821.62       3570.31       483.30 o                         
  -6   7   2       4587.78       3649.70       390.51 o                         
  -5   7   2       2387.67       2568.25       221.10 o                         
  -4   7   2       4463.03       4680.56       242.11 o                         
  -3   7   2       4529.53       4301.39       179.47 o                         
  -2   7   2      36535.26      36428.42       482.20 o                         
  -1   7   2     133505.94     135605.91      1415.76 o                         
   0   7   2      19493.33      19159.17       283.62 o                         
   1   7   2      67109.45      67504.77      1217.40 o                         
   2   7   2       9661.46      10111.97       287.62 o                         
   3   7   2       5564.78       5832.70       236.48 o                         
   4   7   2        777.94        976.84       149.65 o                         
   5   7   2       7236.86       6995.63       284.06 o                         
   6   7   2        227.27       -137.24       173.37 o                         
  -6   8   2       1229.75        617.98       231.48 o                         
  -5   8   2        944.78        731.11       116.11 o                         
  -4   8   2       5449.80       5528.04       239.42 o                         
  -3   8   2      10245.60      10232.94       211.80 o                         
  -2   8   2      11988.28      11680.74       207.21 o                         
  -1   8   2      29367.90      30516.66       403.36 o                         
   0   8   2      35458.22      34195.75       519.86 o                         
   1   8   2        322.22        258.24        31.29 o                         
   2   8   2       8749.56       8901.91       269.64 o                         
   3   8   2       6610.99       6982.14       261.78 o                         
   4   8   2       3619.90       3363.71       204.39 o                         
   5   8   2       4566.00       4627.66       223.26 o                         
  -6   9   2        427.26         47.12       210.96 o                         
  -5   9   2       1720.30       1536.16       159.48 o                         
  -4   9   2       2470.26       2172.09       194.35 o                         
  -3   9   2       9158.82       9058.23       192.99 o                         
  -2   9   2      59811.76      61187.52       858.72 o                         
  -1   9   2      10935.38      10806.64       183.30 o                         
   0   9   2     117560.39     115736.08      1401.86 o                         
   1   9   2        433.19        352.60        37.44 o                         
   2   9   2      17400.32      17547.10       415.88 o                         
   3   9   2       8401.99       8812.96       301.06 o                         
   4   9   2       1756.45       1838.45       154.00 o                         
   5   9   2       1972.24       1752.47       158.32 o                         
  -6  10   2       2669.20       2288.43       273.49 o                         
  -5  10   2       1237.89       1289.12       190.94 o                         
  -4  10   2      12558.37      12441.25       389.20 o                         
  -3  10   2      47427.86      48190.43       650.75 o                         
  -2  10   2      23184.79      23457.75       345.46 o                         
  -1  10   2       2180.45       2489.64        74.33 o                         
   0  10   2       3622.19       3400.57        99.00 o                         
   1  10   2      56970.43      54521.09       721.10 o                         
   2  10   2       3597.18       3780.23       172.18 o                         
   3  10   2       4423.51       5028.08       270.77 o                         
   4  10   2       6280.55       6655.53       311.47 o                         
   5  10   2        913.65        933.30       108.11 o                         
  -5  11   2       3019.70       3216.66       222.23 o                         
  -4  11   2       5491.68       5481.12       250.81 o                         
  -3  11   2       5343.68       5589.81       152.27 o                         
  -2  11   2       3437.73       3620.05       111.37 o                         
  -1  11   2      22157.22      22464.58       296.73 o                         
   0  11   2      56375.03      55519.23       926.06 o                         
   1  11   2       9775.18       9395.24       207.42 o                         
   2  11   2         18.12         52.86        34.14 o                         
   3  11   2       4543.77       4435.81       209.38 o                         
   4  11   2      28908.68      28580.74       697.75 o                         
   5  11   2        721.50        506.35        88.81 o                         
  -5  12   2       2459.92       2802.80       297.03 o                         
  -4  12   2       1038.57       1090.97       120.30 o                         
  -3  12   2      10541.37      10585.24       229.90 o                         
  -2  12   2       3779.40       3674.75       118.72 o                         
  -1  12   2      10415.15      10096.48       179.31 o                         
   0  12   2        225.55        221.43        29.20 o                         
   1  12   2      14692.83      14517.27       279.53 o                         
   2  12   2      63350.38      62601.54      1231.17 o                         
   3  12   2       7556.16       8003.01       297.95 o                         
   4  12   2       1871.01       2190.30       172.73 o                         
   5  12   2       5239.01       5086.67       224.83 o                         
  -5  13   2       2555.79       2550.93       202.05 o                         
  -4  13   2       6076.19       6097.93       213.99 o                         
  -3  13   2      18672.21      18841.92       344.03 o                         
  -2  13   2      51390.40      51828.77       779.79 o                         
  -1  13   2       2367.74       2353.20        81.50 o                         
   0  13   2      11200.44      10803.42       205.90 o                         
   1  13   2      81327.77      79297.26      1016.91 o                         
   2  13   2      30239.79      30350.03       637.58 o                         
   3  13   2       1252.04       1316.06       180.14 o                         
   4  13   2       3113.24       3376.01       209.97 o                         
   5  13   2        551.83        626.63       115.64 o                         
  -5  14   2       5909.92       5631.57       354.81 o                         
  -4  14   2      16449.16      16375.11       344.12 o                         
  -3  14   2       6917.78       6949.31       188.50 o                         
  -2  14   2      12681.11      12436.06       249.82 o                         
  -1  14   2       5897.32       5666.12       135.35 o                         
   0  14   2      16899.61      16994.25       282.73 o                         
   1  14   2       8047.57       8230.65       204.65 o                         
   2  14   2        611.91        878.71        83.61 o                         
   3  14   2      15748.83      15640.79       456.62 o                         
   4  14   2       4446.89       4438.34       268.99 o                         
   5  14   2       4468.56       4113.14       283.02 o                         
  -5  15   2        456.47        471.21       119.22 o                         
  -4  15   2          9.04        -11.80        34.31 o                         
  -3  15   2       2063.82       1881.35        98.01 o                         
  -2  15   2      12165.42      12254.08       276.21 o                         
  -1  15   2      27146.60      27263.84       371.80 o                         
   0  15   2       2087.27       2276.45       125.42 o                         
   1  15   2      36836.04      37081.18       569.71 o                         
   2  15   2      23801.82      24038.26       492.06 o                         
   3  15   2      30535.92      30938.91       703.48 o                         
   4  15   2        226.92        212.91        72.75 o                         
   5  15   2      16253.64      16104.15       496.29 o                         
  -5  16   2       5081.82       5037.51       308.00 o                         
  -4  16   2       9727.46       9509.51       283.01 o                         
  -3  16   2        315.20        364.43        55.68 o                         
  -2  16   2       6991.41       7033.90       186.49 o                         
  -1  16   2       7414.89       7113.31       162.85 o                         
   0  16   2      27523.74      27439.90       436.01 o                         
   1  16   2       9205.94       9488.90       232.97 o                         
   2  16   2       5703.82       5616.58       195.26 o                         
   3  16   2        133.38         79.95        54.97 o                         
   4  16   2       4300.99       4405.67       226.44 o                         
   5  16   2       6834.85       7330.54       326.27 o                         
  -5  17   2       2771.98       2452.79       225.36 o                         
  -4  17   2       8022.22       8387.74       319.10 o                         
  -3  17   2      10164.20      10322.38       255.46 o                         
  -2  17   2      31452.32      31377.15       489.38 o                         
  -1  17   2       4360.16       4224.05       132.19 o                         
   0  17   2       9807.26       9794.46       202.27 o                         
   1  17   2      44185.85      43510.48       729.57 o                         
   2  17   2       5404.79       5539.01       197.98 o                         
   3  17   2       1285.27       1558.28       268.71 o                         
   4  17   2        354.44        357.42        91.14 o                         
   5  17   2        298.69        328.88       103.55 o                         
  -5  18   2       3111.80       2909.00       249.31 o                         
  -4  18   2       1761.04       1638.51       127.96 o                         
  -3  18   2      32414.46      31820.71       607.60 o                         
  -2  18   2       1117.04       1024.96        76.66 o                         
  -1  18   2      13454.57      13398.93       260.28 o                         
   0  18   2       4801.16       4908.45       157.82 o                         
   1  18   2       9240.50       9079.18       254.80 o                         
   2  18   2      39209.29      40389.89       659.75 o                         
   3  18   2       9697.80       9535.08       313.95 o                         
   4  18   2       4156.49       4198.39       228.57 o                         
   5  18   2        493.24        711.18       166.54 o                         
  -5  19   2       3951.48       4387.98       337.93 o                         
  -4  19   2       8272.85       7773.72       319.53 o                         
  -3  19   2       4598.87       4721.36       165.40 o                         
  -2  19   2       8146.78       7855.11       230.24 o                         
  -1  19   2      24956.88      24248.27       398.55 o                         
   0  19   2      45908.29      45865.62       587.29 o                         
   1  19   2        112.16         87.95        27.53 o                         
   2  19   2       6235.32       6415.83       215.82 o                         
   3  19   2       3117.35       3348.67       166.05 o                         
   4  19   2      27412.90      28762.56       668.26 o                         
   5  19   2        521.30        508.56       115.32 o                         
  -5  20   2       1756.92       1722.03       231.08 o                         
  -4  20   2       3302.94       3310.24       180.21 o                         
  -3  20   2       8746.64       8399.51       217.91 o                         
  -2  20   2       5086.34       4919.66       166.34 o                         
  -1  20   2      12169.01      11994.17       244.74 o                         
   0  20   2      13107.72      13195.43       246.80 o                         
   1  20   2      28423.64      27929.17       467.91 o                         
   2  20   2       7080.67       7327.74       236.52 o                         
   3  20   2       3957.81       3936.68       182.39 o                         
   4  20   2       6785.20       6921.56       303.20 o                         
   5  20   2         60.26        163.79       118.48 o                         
  -5  21   2        279.64        433.05       144.50 o                         
  -4  21   2       1377.18       1636.11       167.66 o                         
  -3  21   2       2701.87       2918.58       168.47 o                         
  -2  21   2      16448.79      16275.55       397.82 o                         
  -1  21   2       5722.43       5459.69       161.09 o                         
   0  21   2      13771.24      13398.97       274.62 o                         
   1  21   2        162.48        267.48        38.85 o                         
   2  21   2       1186.57       1285.80        95.41 o                         
   3  21   2        502.63        458.87        73.88 o                         
   4  21   2       3660.41       3679.44       233.20 o                         
   5  21   2       3405.54       3187.26       296.12 o                         
  -5  22   2       3161.64       3325.34       327.78 o                         
  -4  22   2       1056.52       1400.75       174.68 o                         
  -3  22   2       1766.57       1717.94       103.46 o                         
  -2  22   2      15594.29      15459.87       332.69 o                         
  -1  22   2      18051.65      17665.51       413.28 o                         
   0  22   2       7451.33       7375.86       179.75 o                         
   1  22   2      45954.33      45244.64       678.41 o                         
   2  22   2       4206.20       4279.24       170.31 o                         
   3  22   2       6282.96       6537.42       262.25 o                         
   4  22   2      10983.54      10413.30       386.02 o                         
   5  22   2       1699.49       1702.31       260.13 o                         
  -5  23   2       1742.80       2544.96       583.28 o                         
  -4  23   2       1183.92       1148.24       109.54 o                         
  -3  23   2       1459.37       1250.50        93.38 o                         
  -2  23   2      30575.06      30946.24       573.08 o                         
  -1  23   2      21908.90      22120.92       598.62 o                         
   0  23   2       2895.50       2906.57       111.92 o                         
   1  23   2      17692.35      17207.59       365.93 o                         
   2  23   2       5896.23       6124.93       212.52 o                         
   3  23   2       6389.36       6283.51       249.19 o                         
   4  23   2       4190.35       4451.32       503.68 o                         
   5  23   2       2169.18       1925.75       274.32 o                         
  -5  24   2        280.35        376.08       175.52 o                         
  -4  24   2       3121.03       3169.00       161.25 o                         
  -3  24   2       1887.29       1900.59       112.74 o                         
  -2  24   2      13126.52      13622.50       317.39 o                         
  -1  24   2      22385.46      22057.05       412.86 o                         
   0  24   2       5032.33       5112.52       159.80 o                         
   1  24   2       2057.02       2221.56       166.03 o                         
   2  24   2      15851.21      16141.57       367.05 o                         
   3  24   2      15490.38      15660.47       417.62 o                         
   4  24   2       1325.24       1353.20       186.47 o                         
   5  24   2        907.09        424.42       211.15 o                         
  -5  25   2       1684.39       1462.06       194.63 o                         
  -4  25   2       1462.20       1340.17       116.58 o                         
  -3  25   2        994.16       1073.46        97.10 o                         
  -2  25   2       3500.58       3546.16       154.11 o                         
  -1  25   2       3225.18       3608.79       136.20 o                         
   0  25   2       3009.28       3144.85       119.97 o                         
   1  25   2       5877.82       5870.86       205.34 o                         
   2  25   2       4999.91       5035.48       194.98 o                         
   3  25   2      11204.04      10893.63       405.42 o                         
   4  25   2       6612.38       7586.58       393.34 o                         
   5  25   2        243.78        384.07       235.13 o                         
  -5  26   2       4049.43       3686.36       249.46 o                         
  -4  26   2       2836.86       2879.77       165.58 o                         
  -3  26   2      10174.90      10419.95       274.51 o                         
  -2  26   2        320.11        370.09        58.19 o                         
  -1  26   2      31052.66      31005.69       458.06 o                         
   0  26   2       2655.76       2794.92       116.57 o                         
   1  26   2       7152.30       6684.41       224.55 o                         
   2  26   2       6278.05       6461.34       230.38 o                         
   3  26   2        994.99       1033.31       125.81 o                         
   4  26   2        569.07        496.22       164.83 o                         
   5  26   2         90.59       -180.45       196.81 o                         
  -5  27   2       5304.24       4859.89       346.03 o                         
  -4  27   2       7772.09       8350.70       278.88 o                         
  -3  27   2       5066.32       4882.55       189.87 o                         
  -2  27   2       7699.64       7803.15       252.32 o                         
  -1  27   2      25583.34      26525.02       422.63 o                         
   0  27   2       4446.50       4647.19       151.92 o                         
   1  27   2       2300.96       2279.70       133.88 o                         
   2  27   2       4898.40       5217.95       205.95 o                         
   3  27   2       2713.38       3031.87       243.60 o                         
   4  27   2       2219.02       2236.15       213.39 o                         
  -4  28   2        305.25        319.94       152.43 o                         
  -3  28   2       1761.18       1759.67       132.06 o                         
  -2  28   2       9254.80       9383.50       278.51 o                         
  -1  28   2      17923.94      17956.39       331.48 o                         
   0  28   2       3606.78       3770.74       138.21 o                         
   1  28   2       9402.01       9102.14       276.16 o                         
   2  28   2      13416.78      13448.01       366.83 o                         
   3  28   2       4344.78       4307.50       286.63 o                         
   4  28   2       1337.19       1169.58       179.26 o                         
  -4  29   2       1075.97        700.34       104.96 o                         
  -3  29   2       1659.84       1892.21       178.89 o                         
  -2  29   2        118.90        137.07        46.89 o                         
  -1  29   2       2654.39       2596.60       117.83 o                         
   0  29   2      11271.31      11574.53       258.01 o                         
   1  29   2        282.56        450.64        76.46 o                         
   2  29   2      11731.56      12193.45       378.01 o                         
   3  29   2       3837.11       3670.40       303.37 o                         
   4  29   2        604.36        541.64       129.15 o                         
  -4  30   2       8380.90       8539.44       350.50 o                         
  -3  30   2        784.89        860.37       124.86 o                         
  -2  30   2       1024.42       1174.09       104.95 o                         
  -1  30   2       1665.43       1691.56       104.06 o                         
   0  30   2      12690.95      13723.53       296.14 o                         
   1  30   2       1606.57       1514.28       132.27 o                         
   2  30   2      12321.31      11992.46       374.50 o                         
   3  30   2       1348.28       1578.49       198.44 o                         
   4  30   2        137.65       -113.40       197.42 o                         
  -4  31   2       3919.68       3769.17       255.68 o                         
  -3  31   2          7.25        -73.85       133.87 o                         
  -2  31   2      16379.57      16380.44       431.14 o                         
  -1  31   2       1614.79       1792.57       111.59 o                         
   0  31   2       3722.57       3880.78       190.19 o                         
   1  31   2       8799.84       8975.98       307.93 o                         
   2  31   2      13068.96      12886.86       412.09 o                         
   3  31   2       2509.92       2374.98       240.50 o                         
   4  31   2       2399.30       2233.59       295.48 o                         
  -4  32   2       1914.72       1437.58       194.97 o                         
  -3  32   2       2607.15       2644.61       205.91 o                         
  -2  32   2       5581.32       5586.04       244.38 o                         
  -1  32   2       1182.28       1334.78       118.20 o                         
   0  32   2       3671.88       4006.31       184.71 o                         
   1  32   2       4845.27       4497.84       244.92 o                         
   2  32   2      19093.41      18404.66       477.97 o                         
   3  32   2      12267.65      11960.52       524.51 o                         
   4  32   2       2202.90       2259.65       274.71 o                         
  -4  33   2        790.87        661.28       113.70 o                         
  -3  33   2       2345.37       2603.49       260.33 o                         
  -2  33   2       2523.43       2529.54       196.90 o                         
  -1  33   2       4824.62       5330.45       188.28 o                         
   0  33   2        288.91        426.41        86.53 o                         
   1  33   2       2704.32       2754.20       174.43 o                         
   2  33   2        359.18        316.85        93.26 o                         
   3  33   2       3202.79       3436.05       333.93 o                         
   4  33   2        244.47        299.70       260.67 o                         
  -4  34   2       1321.11       1087.50       147.23 o                         
  -3  34   2       4013.54       4307.45       287.40 o                         
  -2  34   2       3578.26       3747.58       197.58 o                         
  -1  34   2      20482.51      20880.51       417.37 o                         
   0  34   2        307.92        186.13        62.70 o                         
   1  34   2       6881.65       6884.96       298.61 o                         
   2  34   2        472.12        391.82       105.69 o                         
   3  34   2        896.26        882.05       155.82 o                         
   4  34   2        119.04        193.10       220.71 o                         
  -4  35   2       4072.84       3424.22       267.70 o                         
  -3  35   2        376.51        203.24       108.44 o                         
  -2  35   2       2285.01       2458.31       192.86 o                         
  -1  35   2       5981.91       5936.32       217.50 o                         
   0  35   2       5710.43       5559.49       270.41 o                         
   1  35   2      11022.06      11489.14       447.96 o                         
   2  35   2        841.15        779.51       157.40 o                         
   3  35   2       4286.90       3901.09       318.68 o                         
  -3  36   2       3384.19       3631.84       291.37 o                         
  -2  36   2       2034.58       1899.45       210.15 o                         
  -1  36   2       4621.94       5073.01       311.16 o                         
   0  36   2       6185.05       6437.15       252.81 o                         
   1  36   2       3242.16       3876.36       237.08 o                         
   2  36   2       5730.76       5248.27       367.73 o                         
   3  36   2       2744.06       2660.19       311.70 o                         
  -3  37   2        917.87        564.85       129.19 o                         
  -2  37   2       6774.04       6382.74       306.86 o                         
  -1  37   2       2285.05       2138.51       178.74 o                         
   0  37   2       2272.62       2414.39       174.13 o                         
   1  37   2       3078.88       3011.37       219.92 o                         
   2  37   2       3575.83       3412.34       288.39 o                         
   3  37   2       1334.74       1222.13       202.82 o                         
  -3  38   2       4113.87       4166.45       313.10 o                         
  -2  38   2       2515.05       2725.16       246.54 o                         
  -1  38   2        266.45        252.58        73.73 o                         
   0  38   2       4276.58       4218.07       248.72 o                         
   1  38   2        880.09        771.89       210.09 o                         
   2  38   2       2148.22       1969.90       237.79 o                         
   3  38   2       1834.54       1917.26       363.76 o                         
  -3  39   2        671.39        906.93       223.84 o                         
  -2  39   2       5310.11       4790.68       330.45 o                         
  -1  39   2        594.16        618.04       190.85 o                         
   0  39   2      14343.40      15040.04       490.46 o                         
   1  39   2        818.03        648.41       127.80 o                         
   2  39   2        848.08        729.87       171.85 o                         
   3  39   2       5172.06       5654.80       407.19 o                         
  -3  40   2      11658.55      11713.40       645.54 o                         
  -2  40   2        630.72        216.19       169.75 o                         
  -1  40   2       1925.33       2130.36       243.24 o                         
   0  40   2        596.40        542.69       109.81 o                         
   1  40   2       2073.98       2104.75       269.00 o                         
   2  40   2       1252.21       1287.87       218.08 o                         
   3  40   2        906.64        855.47       228.67 o                         
  -2  41   2        517.68        210.47       118.56 o                         
  -1  41   2       1149.88       1210.98       227.81 o                         
   0  41   2       9819.69       9977.48       541.48 o                         
   1  41   2       1848.41       2187.32       269.72 o                         
   2  41   2        578.09        267.41       157.70 o                         
  -2  42   2         20.19        -94.62        94.62 o                         
  -1  42   2        183.69        126.19       125.94 o                         
   0  42   2       1046.85       1014.13       306.77 o                         
   1  42   2       1833.25       1679.97       305.96 o                         
   2  42   2       1827.23       1512.64       263.32 o                         
  -2  43   2       1951.20       1768.50       231.43 o                         
  -1  43   2        421.25        415.99       160.16 o                         
   0  43   2       2452.25       2096.35       270.34 o                         
   1  43   2       9256.98       8116.41       496.80 o                         
   2  43   2       1444.47        980.04       217.86 o                         
  -1  44   2        929.19        509.30       219.44 o                         
   0  44   2       4808.82       4487.00       370.44 o                         
   1  44   2       1544.34       1241.51       215.55 o                         
  -1  45   2       1936.11       1634.83       310.61 o                         
   0  45   2        239.12        215.36       158.66 o                         
   1  45   2       5063.37       3800.43       749.94 o                         
   0  46   2       2074.99       1421.60       332.56 o                         
   0 -46   3        523.87        643.22       404.73 o                         
  -1 -45   3        449.79        188.97       172.12 o                         
   0 -45   3       1430.03       1091.02       201.83 o                         
   1 -45   3        736.09        686.49       224.28 o                         
  -1 -44   3       2850.28       2903.39       365.84 o                         
   0 -44   3        145.79        -20.95       121.47 o                         
   1 -44   3       2164.79       2163.83       332.10 o                         
  -2 -43   3       3030.25       2851.37       379.81 o                         
  -1 -43   3       1537.67       1406.78       611.39 o                         
   0 -43   3       1187.51       1416.43       326.55 o                         
   1 -43   3        153.07         88.93       232.88 o                         
   2 -43   3       3751.74       3847.35       604.52 o                         
  -2 -42   3       6840.21       7148.38       579.13 o                         
  -1 -42   3       2267.35       2419.59       750.80 o                         
   0 -42   3        472.00        375.02       137.33 o                         
   1 -42   3      10312.04      10473.97      1010.39 o                         
   2 -42   3       5431.00       5106.26       841.53 o                         
  -2 -41   3       5034.77       5064.28       491.36 o                         
  -1 -41   3        468.45        463.33       159.37 o                         
   0 -41   3        893.37        731.52       192.92 o                         
   1 -41   3       3379.66       3269.42       442.98 o                         
   2 -41   3       1978.79       1642.70       380.03 o                         
  -3 -40   3        511.45        -29.41       241.95 o                         
  -2 -40   3       1047.13       1360.50       393.94 o                         
  -1 -40   3       4844.33       5674.66       577.54 o                         
   0 -40   3       3202.70       3246.37       270.14 o                         
   1 -40   3         62.81        303.14       119.63 o                         
   2 -40   3       3650.24       4084.09       444.85 o                         
  -3 -39   3       1766.46       1511.44       310.34 o                         
  -2 -39   3       2038.82       1447.90       284.11 o                         
  -1 -39   3       1729.14       1834.48       268.24 o                         
   0 -39   3       3343.85       3702.07       274.31 o                         
   1 -39   3       3696.58       3664.11       377.39 o                         
   2 -39   3        226.75        429.23       195.11 o                         
   3 -39   3         65.06        -36.40       186.35 o                         
  -3 -38   3       4032.08       4340.77       450.69 o                         
  -2 -38   3       3656.01       2998.02       381.82 o                         
  -1 -38   3       2234.01       2099.84       274.50 o                         
   0 -38   3       1949.26       1543.95       197.91 o                         
   1 -38   3       3425.78       3470.86       492.42 o                         
   2 -38   3      16202.27      16184.30       797.80 o                         
   3 -38   3       1360.97        758.01       243.36 o                         
  -3 -37   3       7651.13       7756.74       566.32 o                         
  -2 -37   3        289.39        237.51       160.96 o                         
  -1 -37   3       2392.17       2724.36       309.03 o                         
   0 -37   3       2529.76       2468.86       354.87 o                         
   1 -37   3       1769.82       1953.32       314.32 o                         
   2 -37   3       4939.04       5503.11       453.92 o                         
   3 -37   3        735.36        298.51       148.17 o                         
  -3 -36   3         85.65        -39.77       247.23 o                         
  -2 -36   3       1762.02       1553.04       228.44 o                         
  -1 -36   3       4360.63       4323.60       328.94 o                         
   0 -36   3       3743.11       3977.32       282.07 o                         
   1 -36   3       7257.25       7707.26       516.60 o                         
   2 -36   3       3866.55       3467.88       424.74 o                         
   3 -36   3        820.25       1226.72       282.06 o                         
  -4 -35   3        761.83        372.65       219.40 o                         
  -3 -35   3         59.09        314.72       164.11 o                         
  -2 -35   3        541.13        336.09       136.45 o                         
  -1 -35   3       4836.44       5302.61       374.43 o                         
   0 -35   3       3537.39       3571.55       300.70 o                         
   1 -35   3       6194.94       6129.27       484.45 o                         
   2 -35   3       1598.94       1547.21       357.20 o                         
   3 -35   3       4796.55       4651.77       425.01 o                         
  -4 -34   3       4852.94       4723.97      1857.60 o                         
  -3 -34   3        680.68        540.45       159.79 o                         
  -2 -34   3      11386.11      11397.14       521.34 o                         
  -1 -34   3       5040.89       5565.69       359.76 o                         
   0 -34   3       8003.78       8321.66       355.66 o                         
   1 -34   3       3143.51       3100.97       382.79 o                         
   2 -34   3        843.62        736.96       217.94 o                         
   3 -34   3       1601.08       1952.06       333.25 o                         
   4 -34   3        675.25        560.72       194.94 o                         
  -4 -33   3       1297.38        859.07       178.22 o                         
  -3 -33   3       1865.40       1966.08       401.89 o                         
  -2 -33   3      19750.93      20358.45       760.38 o                         
  -1 -33   3       2461.35       2702.51       265.88 o                         
   0 -33   3       3369.76       3732.41       233.10 o                         
   1 -33   3       5725.72       5524.42       308.95 o                         
   2 -33   3       1599.66       1792.67       237.11 o                         
   3 -33   3       4203.06       4000.39       320.08 o                         
   4 -33   3       2106.09       2892.75       761.01 o                         
  -4 -32   3       1067.59        714.10       130.77 o                         
  -3 -32   3       2848.98       2749.11       332.14 o                         
  -2 -32   3       1399.23       1418.82       202.15 o                         
  -1 -32   3       5784.09       5655.65       353.19 o                         
   0 -32   3       5050.10       5059.34       307.80 o                         
   1 -32   3       1246.53       1098.83       162.90 o                         
   2 -32   3         62.22         29.17       106.59 o                         
   3 -32   3      13538.27      14213.98       568.05 o                         
   4 -32   3       4207.06       4412.21       566.69 o                         
  -4 -31   3       1400.02       1300.07       248.13 o                         
  -3 -31   3       1202.82       1154.87       196.65 o                         
  -2 -31   3         84.31        150.22       111.84 o                         
  -1 -31   3       5457.92       5476.34       341.83 o                         
   0 -31   3      14274.64      14517.47       460.83 o                         
   1 -31   3       3280.78       3290.38       227.12 o                         
   2 -31   3        227.54        229.51        84.55 o                         
   3 -31   3        241.68        144.14       127.41 o                         
   4 -31   3       7419.62       8049.65       451.10 o                         
  -4 -30   3         51.93         57.95        89.72 o                         
  -3 -30   3       9117.31       9006.39       460.22 o                         
  -2 -30   3       2673.13       2553.33       232.54 o                         
  -1 -30   3       6305.37       6576.69       339.83 o                         
   0 -30   3       2408.86       2803.03       190.79 o                         
   1 -30   3      33092.29      31989.20       653.54 o                         
   2 -30   3       1667.92       1652.19       144.19 o                         
   3 -30   3        697.56        695.30       198.19 o                         
   4 -30   3       3948.09       4179.20       322.76 o                         
  -4 -29   3       2108.07       2634.95       222.93 o                         
  -3 -29   3       4333.66       4846.53       306.77 o                         
  -2 -29   3       2885.02       2798.72       555.62 o                         
  -1 -29   3       4020.85       4259.31       255.02 o                         
   0 -29   3      47501.16      49656.61       894.65 o                         
   1 -29   3        192.73        377.76        77.82 o                         
   2 -29   3       2074.69       2222.78       168.02 o                         
   3 -29   3       1751.30       1633.00       165.79 o                         
   4 -29   3       3167.16       2877.05       297.64 o                         
  -4 -28   3       2526.23       2806.67       302.60 o                         
  -3 -28   3      11791.57      11514.23       442.33 o                         
  -2 -28   3        593.02        617.52       111.89 o                         
  -1 -28   3      10237.42      10613.62       400.60 o                         
   0 -28   3        483.87        710.96       114.14 o                         
   1 -28   3       2812.30       2808.97       161.16 o                         
   2 -28   3       9945.64      10147.72       333.72 o                         
   3 -28   3       1971.96       2351.10       237.23 o                         
   4 -28   3       9200.59       9813.59       479.42 o                         
  -5 -27   3        575.67        720.61       219.19 o                         
  -4 -27   3       3404.89       3549.44       245.58 o                         
  -3 -27   3        879.50        917.11       129.17 o                         
  -2 -27   3       8487.32       8136.93       348.96 o                         
  -1 -27   3         88.38        117.03        59.03 o                         
   0 -27   3       9865.45       9431.91       285.25 o                         
   1 -27   3       2541.46       2347.21       145.66 o                         
   2 -27   3       3285.59       3441.18       190.54 o                         
   3 -27   3       2119.62       2011.66       160.02 o                         
   4 -27   3       1506.30       1737.35       238.50 o                         
  -5 -26   3        595.21        -22.29       122.53 o                         
  -4 -26   3       4043.94       4444.75       238.11 o                         
  -3 -26   3        378.58        441.39       128.65 o                         
  -2 -26   3       5209.26       4943.10       267.72 o                         
  -1 -26   3       6089.19       6519.82       301.47 o                         
   0 -26   3      30618.90      31151.76       567.50 o                         
   1 -26   3       5590.09       5163.79       193.73 o                         
   2 -26   3      10922.38      11246.53       338.19 o                         
   3 -26   3       6370.26       6748.04       271.96 o                         
   4 -26   3        185.07        103.91        95.54 o                         
  -5 -25   3        477.78        306.84       144.23 o                         
  -4 -25   3       1984.73       2172.59       191.50 o                         
  -3 -25   3       4783.07       4948.72       233.25 o                         
  -2 -25   3       1042.59       1221.37       137.53 o                         
  -1 -25   3      37096.62      37866.57       823.68 o                         
   0 -25   3       1397.42       1535.94       108.00 o                         
   1 -25   3      33918.81      32062.37       543.43 o                         
   2 -25   3       8333.56       8542.09       271.60 o                         
   3 -25   3      14391.64      15135.62       391.64 o                         
   4 -25   3        743.05        603.54       110.34 o                         
   5 -25   3       4328.56       3869.15       336.90 o                         
  -5 -24   3        608.08        626.93       141.03 o                         
  -4 -24   3      13100.49      13002.14       455.69 o                         
  -3 -24   3       7413.21       7688.30       284.34 o                         
  -2 -24   3         68.18        -30.14        48.61 o                         
  -1 -24   3       5760.48       6123.02       284.01 o                         
   0 -24   3        409.99        335.46        56.56 o                         
   1 -24   3        996.52       1294.25       108.21 o                         
   2 -24   3       3470.24       3614.86       166.81 o                         
   3 -24   3      28020.25      28306.49       679.92 o                         
   4 -24   3        471.53        265.22        90.86 o                         
   5 -24   3        413.10         90.29       159.35 o                         
  -5 -23   3       1183.50        887.68       146.82 o                         
  -4 -23   3       4300.88       4140.62       236.58 o                         
  -3 -23   3      15241.64      15619.63       409.66 o                         
  -2 -23   3       1155.20       1074.44       105.84 o                         
  -1 -23   3        638.41        619.41        92.19 o                         
   0 -23   3       3268.21       3317.80       154.69 o                         
   1 -23   3      11516.94      11145.91       271.57 o                         
   2 -23   3        883.49       1052.64        91.09 o                         
   3 -23   3       2701.81       2754.69       168.40 o                         
   4 -23   3       1494.39       1431.40       140.35 o                         
   5 -23   3       1348.11        940.42       206.73 o                         
  -5 -22   3        546.05        366.98        98.19 o                         
  -4 -22   3       1085.86       1016.92       126.27 o                         
  -3 -22   3       4679.41       4517.84       208.48 o                         
  -2 -22   3      25574.39      26036.12       563.62 o                         
  -1 -22   3       6162.76       6282.45       241.33 o                         
   0 -22   3       6026.59       6250.89       205.41 o                         
   1 -22   3      18655.75      17917.59       351.28 o                         
   2 -22   3      16668.78      16913.21       374.17 o                         
   3 -22   3       1474.00       1491.68       126.09 o                         
   4 -22   3        828.74        959.50       172.38 o                         
   5 -22   3        672.48        497.77       171.41 o                         
  -5 -21   3       1211.35       1066.01       266.86 o                         
  -4 -21   3        827.39        747.92       104.47 o                         
  -3 -21   3       2467.17       2472.30       170.72 o                         
  -2 -21   3       3823.25       3791.41       181.60 o                         
  -1 -21   3       4630.54       4377.89       199.90 o                         
   0 -21   3      64931.13      63507.70      1222.73 o                         
   1 -21   3      13157.31      12795.26       313.24 o                         
   2 -21   3       6386.85       6381.37       211.37 o                         
   3 -21   3       2005.79       2284.98       224.09 o                         
   4 -21   3       8491.30       8356.01       366.00 o                         
   5 -21   3        116.59        195.51       102.40 o                         
  -5 -20   3       5359.09       5162.57       270.73 o                         
  -4 -20   3      16009.67      16215.75       442.64 o                         
  -3 -20   3      18568.15      18685.51       434.14 o                         
  -2 -20   3       3287.54       3414.62       165.03 o                         
  -1 -20   3      10220.25      10109.40       302.29 o                         
   0 -20   3        792.40       1101.98        86.06 o                         
   1 -20   3       6181.89       5939.03       178.66 o                         
   2 -20   3      14392.43      15028.96       339.42 o                         
   3 -20   3       8564.47       8692.63       265.23 o                         
   4 -20   3       3081.55       3152.58       189.83 o                         
   5 -20   3        772.56        587.49       193.80 o                         
  -5 -19   3       2080.79       2181.16       191.68 o                         
  -4 -19   3       1550.55       1707.78       149.65 o                         
  -3 -19   3      10531.79      10555.19       304.72 o                         
  -2 -19   3      26179.37      25801.31       511.56 o                         
  -1 -19   3       3036.48       2858.72       152.91 o                         
   0 -19   3       6502.37       6551.29       196.68 o                         
   1 -19   3      17502.46      17067.82       343.64 o                         
   2 -19   3       6655.36       6693.80       208.50 o                         
   3 -19   3       4409.10       4401.36       197.08 o                         
   4 -19   3       3737.66       3653.49       205.81 o                         
   5 -19   3        901.38       1101.92       224.58 o                         
  -5 -18   3       4767.79       5029.09       256.40 o                         
  -4 -18   3       1451.11       1770.49       145.26 o                         
  -3 -18   3      10226.21      10645.36       298.06 o                         
  -2 -18   3      16084.32      16422.74       374.89 o                         
  -1 -18   3      13519.42      13678.91       382.23 o                         
   0 -18   3       2614.44       2788.96       121.07 o                         
   1 -18   3       4647.78       4671.14       161.75 o                         
   2 -18   3       3227.76       3214.29       148.08 o                         
   3 -18   3       6408.39       6759.12       240.79 o                         
   4 -18   3       2010.58       2236.40       225.71 o                         
   5 -18   3       3763.34       4679.43       339.07 o                         
  -5 -17   3        993.00        791.50       118.19 o                         
  -4 -17   3       3087.47       3039.64       192.41 o                         
  -3 -17   3       2086.58       2098.30       141.00 o                         
  -2 -17   3      15079.67      14981.11       347.83 o                         
  -1 -17   3      67160.47      66696.04       974.64 o                         
   0 -17   3       7625.26       7687.45       227.06 o                         
   1 -17   3       2083.79       2258.29       106.99 o                         
   2 -17   3       4070.09       4062.48       185.87 o                         
   3 -17   3       6210.14       6354.62       229.09 o                         
   4 -17   3       1985.76       2138.89       176.99 o                         
   5 -17   3       7941.64       7815.38       381.61 o                         
  -5 -16   3       1993.07       1724.62       166.29 o                         
  -4 -16   3       8277.35       8268.67       293.91 o                         
  -3 -16   3       9428.12       9590.78       266.22 o                         
  -2 -16   3       9433.82       9642.09       270.41 o                         
  -1 -16   3      16863.51      16576.65       373.14 o                         
   0 -16   3       5309.28       5035.40       156.26 o                         
   1 -16   3      31230.15      31779.32       488.46 o                         
   2 -16   3      38589.44      38400.90       632.76 o                         
   3 -16   3       1646.52       1634.65       127.52 o                         
   4 -16   3       2415.61       2456.37       174.08 o                         
   5 -16   3        479.80        645.05       158.87 o                         
  -5 -15   3       7532.29       7038.87       296.75 o                         
  -4 -15   3         49.45          6.11        53.87 o                         
  -3 -15   3       8450.16       8624.06       243.90 o                         
  -2 -15   3      31179.72      31692.41       546.31 o                         
  -1 -15   3      13434.54      13849.91       322.85 o                         
   0 -15   3      47100.72      46194.53       635.48 o                         
   1 -15   3       3765.13       3732.09       141.62 o                         
   2 -15   3       2766.77       2957.38       144.02 o                         
   3 -15   3       8336.52       8266.22       329.98 o                         
   4 -15   3       2793.88       2984.86       182.60 o                         
   5 -15   3      10656.92      10759.70       555.35 o                         
  -5 -14   3       1239.45       1407.63       151.94 o                         
  -4 -14   3       7363.81       7273.10       244.00 o                         
  -3 -14   3        944.23        949.79        86.31 o                         
  -2 -14   3      19849.61      19577.33       383.28 o                         
  -1 -14   3       5667.88       4950.01       172.37 o                         
   0 -14   3       8075.04       8365.52       200.77 o                         
   1 -14   3      44530.88      44110.56       701.67 o                         
   2 -14   3      53445.05      53638.81       863.64 o                         
   3 -14   3       2104.73       2126.58       142.39 o                         
   4 -14   3       1232.85       1103.29       116.33 o                         
   5 -14   3       3905.42       4414.93       329.02 o                         
  -5 -13   3       5114.32       5075.36       215.46 o                         
  -4 -13   3       2184.27       2178.19       119.56 o                         
  -3 -13   3        145.28        162.96        48.26 o                         
  -2 -13   3      21119.31      21645.62       397.19 o                         
  -1 -13   3      47165.17      46800.54       704.43 o                         
   0 -13   3       3322.21       3390.68       104.17 o                         
   1 -13   3        566.68        685.57        58.55 o                         
   2 -13   3      16577.97      16885.60       381.78 o                         
   3 -13   3      11756.52      11667.21       333.59 o                         
   4 -13   3       1400.87       1347.65       129.84 o                         
   5 -13   3       6464.39       7033.90       568.53 o                         
  -5 -12   3       5066.88       4982.78       193.07 o                         
  -4 -12   3        521.69        518.54        83.02 o                         
  -3 -12   3      13842.15      13832.54       338.51 o                         
  -2 -12   3      48358.27      48158.53       693.64 o                         
  -1 -12   3       2899.82       2866.35       120.44 o                         
   0 -12   3       9851.48       9562.54       220.64 o                         
   1 -12   3      59161.63      56909.65       917.50 o                         
   2 -12   3      28142.23      28589.27       610.26 o                         
   3 -12   3      55994.14      56100.80      1255.95 o                         
   4 -12   3       2409.21       2495.04       161.58 o                         
   5 -12   3       3864.17       3861.30       371.45 o                         
  -5 -11   3       5383.02       5672.10       347.30 o                         
  -4 -11   3        731.86        736.26        78.43 o                         
  -3 -11   3       7235.88       7311.01       236.47 o                         
  -2 -11   3      72008.47      71282.88      1008.96 o                         
  -1 -11   3       3346.47       3394.27       114.53 o                         
   0 -11   3      10167.94      10180.01       185.09 o                         
   1 -11   3       8446.95       8328.15       243.63 o                         
   2 -11   3      26851.17      26882.32       508.35 o                         
   3 -11   3       5160.90       5300.76       209.53 o                         
   4 -11   3       8204.97       8290.83       344.64 o                         
   5 -11   3       2522.04       2622.97       247.49 o                         
  -6 -10   3       1250.09       1273.69       196.32 o                         
  -5 -10   3       9807.08       9713.33       273.62 o                         
  -4 -10   3       6409.46       6386.80       200.05 o                         
  -3 -10   3      10063.51      10084.04       246.07 o                         
  -2 -10   3       2886.05       3170.00       189.98 o                         
  -1 -10   3      17114.84      16703.60       282.09 o                         
   0 -10   3      22490.77      21448.48       481.75 o                         
   1 -10   3      15622.75      15349.38       309.74 o                         
   2 -10   3       6885.93       6566.05       209.36 o                         
   3 -10   3      12195.91      11513.86       324.34 o                         
   4 -10   3       3428.23       3343.36       185.54 o                         
   5 -10   3         96.40         41.08        76.24 o                         
  -6  -9   3       1813.72       1771.91       534.20 o                         
  -5  -9   3       1143.04       1113.58       149.08 o                         
  -4  -9   3       1651.56       1400.18       105.44 o                         
  -3  -9   3       1409.92       1353.02        85.55 o                         
  -2  -9   3      14852.24      14694.26       339.84 o                         
  -1  -9   3      28023.75      29253.19       406.30 o                         
   0  -9   3     140078.53     137682.05      1376.28 o                         
   1  -9   3      28373.06      28834.12       478.51 o                         
   2  -9   3      10264.80      10670.03       285.51 o                         
   3  -9   3        452.89        381.53        61.82 o                         
   4  -9   3      15141.48      15283.46       412.65 o                         
   5  -9   3        890.28        968.74       168.15 o                         
  -6  -8   3        800.85        690.52       155.77 o                         
  -5  -8   3        967.51        879.16        92.59 o                         
  -4  -8   3       1194.15       1304.45       100.10 o                         
  -3  -8   3       8311.40       8385.56       199.31 o                         
  -2  -8   3      11199.11      11197.77       220.26 o                         
  -1  -8   3      23072.41      23189.23       348.57 o                         
   0  -8   3      16538.36      15877.81       238.08 o                         
   1  -8   3      66209.07      66416.80       930.06 o                         
   2  -8   3      46557.04      46670.84       750.78 o                         
   3  -8   3       1282.88       1178.79       100.95 o                         
   4  -8   3       1777.54       1814.06       137.93 o                         
   5  -8   3        611.94        493.55       133.06 o                         
  -6  -7   3        687.26        751.86       265.94 o                         
  -5  -7   3       5273.46       5629.75       233.25 o                         
  -4  -7   3      17360.87      18147.73       407.10 o                         
  -3  -7   3      40453.85      40685.24       645.44 o                         
  -2  -7   3       1203.35       1132.55        58.03 o                         
  -1  -7   3       5311.05       5235.38       150.91 o                         
   0  -7   3       2696.75       2581.06        75.26 o                         
   1  -7   3      11801.38      11679.33       250.98 o                         
   2  -7   3      16899.71      16372.02       356.81 o                         
   3  -7   3         61.59        -14.14        32.43 o                         
   4  -7   3       1372.75       1244.54       119.47 o                         
   5  -7   3      12528.36      12550.88       519.98 o                         
  -6  -6   3       3154.62       2589.99       253.86 o                         
  -5  -6   3       1297.36       1275.61       169.30 o                         
  -4  -6   3      17402.68      17848.33       398.39 o                         
  -3  -6   3       5661.23       5675.41       158.53 o                         
  -2  -6   3       1598.50       1520.99        59.59 o                         
  -1  -6   3      18141.47      17601.48       271.85 o                         
   0  -6   3      14469.24      14347.65       219.18 o                         
   1  -6   3       6954.86       6687.10       174.30 o                         
   2  -6   3      20809.05      20792.42       464.21 o                         
   3  -6   3      20819.43      20864.47       507.25 o                         
   4  -6   3        366.88        318.30        68.68 o                         
   5  -6   3       1070.55        992.00       165.55 o                         
  -6  -5   3        390.07        356.03       284.79 o                         
  -5  -5   3        615.55        694.97        97.15 o                         
  -4  -5   3       5529.07       5793.96       204.99 o                         
  -3  -5   3       1307.21       1247.34        77.80 o                         
  -2  -5   3       7407.29       7287.25       179.01 o                         
  -1  -5   3     113697.44     110211.83      1454.51 o                         
   0  -5   3       2871.12       2945.59        90.26 o                         
   1  -5   3      66027.52      64367.55       882.93 o                         
   2  -5   3      18307.89      17790.90       418.25 o                         
   3  -5   3      41450.31      42906.53       829.29 o                         
   4  -5   3       5795.23       5758.23       243.08 o                         
   5  -5   3       7184.82       7211.25       399.95 o                         
  -6  -4   3       1126.62        869.56       205.25 o                         
  -5  -4   3        405.28        332.42        72.50 o                         
  -4  -4   3       8934.76       8856.29       250.32 o                         
  -3  -4   3       3796.91       3522.04       129.00 o                         
  -2  -4   3      19680.58      20278.21       347.90 o                         
  -1  -4   3      89188.67      89660.93      1136.31 o                         
   0  -4   3      89074.38      90312.23      1035.87 o                         
   1  -4   3       8534.68       8990.70       209.29 o                         
   2  -4   3      16846.49      16304.26       391.14 o                         
   3  -4   3       8353.85       8752.26       298.28 o                         
   4  -4   3        940.74        918.43       117.27 o                         
   5  -4   3       6830.93       6760.74       403.71 o                         
  -6  -3   3       2657.76       2546.57       252.90 o                         
  -5  -3   3       2643.68       2851.49       168.77 o                         
  -4  -3   3       8425.52       8633.42       286.51 o                         
  -3  -3   3      12078.27      11602.68       257.05 o                         
  -2  -3   3      37009.62      36055.24       533.42 o                         
  -1  -3   3       9575.17       9756.30       151.74 o                         
   0  -3   3        389.38        474.70        30.08 o                         
   1  -3   3      26636.27      26498.95       420.00 o                         
   2  -3   3       5874.02       6226.07       225.72 o                         
   3  -3   3       7224.15       7153.56       266.34 o                         
   4  -3   3       4338.53       4308.40       314.51 o                         
   5  -3   3       1036.17        834.19       176.07 o                         
   6  -3   3        495.46        317.43       524.11 o                         
  -6  -2   3       2190.37       1789.80       365.30 o                         
  -5  -2   3       2744.43       2741.26       201.89 o                         
  -4  -2   3       5460.49       5661.95       202.24 o                         
  -3  -2   3      20868.52      21599.87       401.86 o                         
  -2  -2   3      21912.80      21822.74       350.08 o                         
  -1  -2   3      58194.23      58738.23      1046.25 o                         
   0  -2   3       5152.92       5362.67        92.40 o                         
   1  -2   3      40483.38      38593.20       571.93 o                         
   2  -2   3      12021.28      11980.40       252.55 o                         
   3  -2   3      21384.07      20887.53       504.31 o                         
   4  -2   3      11773.07      11637.30       384.44 o                         
   5  -2   3        181.46        101.87        76.50 o                         
   6  -2   3       2965.62       2404.03       377.37 o                         
  -6  -1   3         66.51         46.72        93.52 o                         
  -5  -1   3      10057.98      10323.44       310.14 o                         
  -4  -1   3       4696.96       4600.86       187.58 o                         
  -3  -1   3      18789.92      18611.91       372.93 o                         
  -2  -1   3       9703.28       9471.03       276.73 o                         
  -1  -1   3       1076.10       1115.84        58.37 o                         
   0  -1   3      67448.43      69097.00       683.73 o                         
   1  -1   3       1425.42       1385.45        68.52 o                         
   2  -1   3       5036.34       4907.94       190.63 o                         
   3  -1   3       3813.34       3789.46       187.51 o                         
   4  -1   3      23055.68      23907.54       630.04 o                         
   5  -1   3       1588.81       1663.70       196.47 o                         
   6  -1   3         10.41        -28.50       132.45 o                         
  -6   0   3        435.04        275.99       125.87 o                         
  -5   0   3       5311.29       5526.44       225.18 o                         
  -4   0   3          4.24        -29.91        29.91 o                         
  -3   0   3      61973.65      63263.09      2317.44 o                         
  -2   0   3      19834.77      19616.24       413.25 o                         
  -1   0   3       6552.39       7187.56       207.80 o                         
   0   0   3       6939.75       7209.74       106.95 o                         
   1   0   3     126825.02     120327.80      1528.67 o                         
   2   0   3       7713.02       7936.56       249.13 o                         
   3   0   3       7963.87       8108.14       281.63 o                         
   4   0   3       4465.63       4431.76       250.20 o                         
   5   0   3       1909.08       1800.55       201.11 o                         
   6   0   3       2241.92       1956.53       470.20 o                         
  -6   1   3         66.37        -41.36       141.34 o                         
  -5   1   3      10004.42      10477.99       329.82 o                         
  -4   1   3       4685.64       4705.78       252.50 o                         
  -3   1   3      18759.02      18746.69       449.69 o                         
  -2   1   3       9715.34       9530.21       221.37 o                         
  -1   1   3       1065.45       1048.87        47.63 o                         
   0   1   3      67453.20      67938.66       736.01 o                         
   1   1   3       1390.05       1301.95        80.51 o                         
   2   1   3       5006.33       5075.33       194.07 o                         
   3   1   3       3787.04       3997.25       190.99 o                         
   4   1   3      23096.97      23398.94       743.96 o                         
   5   1   3       1573.50       1344.14       164.77 o                         
   6   1   3         11.31         41.51       137.36 o                         
  -6   2   3       2196.63       1534.25       165.16 o                         
  -5   2   3       2731.73       2674.46       191.33 o                         
  -4   2   3       5461.98       5557.60       230.71 o                         
  -3   2   3      20887.79      21455.25       653.57 o                         
  -2   2   3      21926.08      21236.73       462.25 o                         
  -1   2   3      58228.38      59343.01       869.89 o                         
   0   2   3       5135.47       5313.73       100.74 o                         
   1   2   3      40457.25      40073.93       747.87 o                         
   2   2   3      11977.15      12029.16       322.61 o                         
   3   2   3      21424.69      20751.63       517.82 o                         
   4   2   3      11727.24      11551.15       323.26 o                         
   5   2   3        182.82        169.34        96.16 o                         
   6   2   3       2970.05       1884.46       495.72 o                         
  -6   3   3       2652.44       2199.64       189.85 o                         
  -5   3   3       2649.84       2914.53       303.79 o                         
  -4   3   3       8432.92       8297.02       274.79 o                         
  -3   3   3      12082.00      12340.30       295.77 o                         
  -2   3   3      37161.56      36835.79       700.13 o                         
  -1   3   3       9554.42       9754.52       218.14 o                         
   0   3   3        383.90        402.71        27.81 o                         
   1   3   3      26524.70      26453.44       422.67 o                         
   2   3   3       5857.15       6184.60       219.19 o                         
   3   3   3       7218.02       7266.21       267.43 o                         
   4   3   3       4333.59       4344.91       182.18 o                         
   5   3   3       1034.62       1310.21       375.54 o                         
   6   3   3        486.08        117.94       200.27 o                         
  -6   4   3       1123.73       1038.07       148.66 o                         
  -5   4   3        403.63        273.40        82.68 o                         
  -4   4   3       8969.59       9133.03       290.34 o                         
  -3   4   3       3798.55       3746.33       161.14 o                         
  -2   4   3      19720.55      19567.86       403.07 o                         
  -1   4   3      89090.69      90185.88       956.86 o                         
   0   4   3      89152.59      89599.75      1037.37 o                         
   1   4   3       8540.84       8905.25       195.49 o                         
   2   4   3      16760.80      16282.95       394.61 o                         
   3   4   3       8349.12       9069.72       304.71 o                         
   4   4   3        948.69        858.51       115.14 o                         
   5   4   3       6808.57       6592.09       427.11 o                         
  -6   5   3        387.79        113.53       127.68 o                         
  -5   5   3        618.02        499.53        86.87 o                         
  -4   5   3       5512.74       5729.14       299.43 o                         
  -3   5   3       1294.71       1171.66       111.29 o                         
  -2   5   3       7397.40       7507.41       208.07 o                         
  -1   5   3     113801.41     112607.38      1213.41 o                         
   0   5   3       2882.15       3025.77        84.49 o                         
   1   5   3      66156.62      65040.44       969.06 o                         
   2   5   3      18351.72      18398.46       426.69 o                         
   3   5   3      41500.05      42595.34       836.64 o                         
   4   5   3       5789.50       6118.17       280.82 o                         
   5   5   3       7183.01       7082.05       388.01 o                         
  -6   6   3       3158.61       2488.30       317.97 o                         
  -5   6   3       1293.89       1184.84       123.41 o                         
  -4   6   3      17482.16      17491.65       444.65 o                         
  -3   6   3       5658.72       5436.32       166.08 o                         
  -2   6   3       1600.83       1645.07        93.30 o                         
  -1   6   3      18167.90      18121.58       222.04 o                         
   0   6   3      14462.37      14259.32       206.00 o                         
   1   6   3       6902.32       6383.01       183.06 o                         
   2   6   3      20817.52      20677.50       469.62 o                         
   3   6   3      20850.52      21068.95       527.87 o                         
   4   6   3        365.89        378.80       108.87 o                         
   5   6   3       1063.71        929.31       139.04 o                         
  -6   7   3        688.04        498.04       115.68 o                         
  -5   7   3       5304.85       5021.10       256.10 o                         
  -4   7   3      17345.99      18009.91       457.01 o                         
  -3   7   3      40449.10      39450.13       629.26 o                         
  -2   7   3       1195.56       1155.22        53.32 o                         
  -1   7   3       5413.56       5331.64       108.02 o                         
   0   7   3       2707.88       2443.94        68.33 o                         
   1   7   3      11768.31      11773.49       221.66 o                         
   2   7   3      16913.06      16924.73       412.94 o                         
   3   7   3         60.12         42.35        41.83 o                         
   4   7   3       1365.60       1232.13       133.04 o                         
   5   7   3      12570.57      11960.23       371.42 o                         
  -6   8   3        808.61        470.98       127.48 o                         
  -5   8   3        949.56        906.23       130.83 o                         
  -4   8   3       1182.61       1253.15       119.64 o                         
  -3   8   3       8324.93       8234.67       218.33 o                         
  -2   8   3      11262.08      11058.44       180.42 o                         
  -1   8   3      23180.44      22805.15       301.32 o                         
   0   8   3      16549.44      15962.00       255.07 o                         
   1   8   3      66238.34      66744.41       841.87 o                         
   2   8   3      46725.39      46211.84       846.10 o                         
   3   8   3       1282.33       1304.27       115.35 o                         
   4   8   3       1770.93       1937.14       165.52 o                         
   5   8   3        614.40        550.61        94.73 o                         
  -6   9   3       1823.49       1528.11       203.02 o                         
  -5   9   3       1136.67       1223.58       145.81 o                         
  -4   9   3       1638.92       1610.17       133.29 o                         
  -3   9   3       1406.51       1361.87        89.86 o                         
  -2   9   3      14870.70      14780.32       238.61 o                         
  -1   9   3      28000.83      28786.27       525.70 o                         
   0   9   3     140261.53     138432.06      1585.59 o                         
   1   9   3      28395.42      28459.57       429.52 o                         
   2   9   3      10226.05      10178.23       310.11 o                         
   3   9   3        454.72        428.69        77.26 o                         
   4   9   3      15129.97      15232.91       488.27 o                         
   5   9   3        880.15        753.39       198.93 o                         
  -6  10   3       1248.51        723.72       139.74 o                         
  -5  10   3       9805.78       9915.09       371.92 o                         
  -4  10   3       6417.88       6265.10       260.59 o                         
  -3  10   3      10063.53       9913.42       252.67 o                         
  -2  10   3       2901.15       3199.16       101.98 o                         
  -1  10   3      17133.95      16615.59       335.35 o                         
   0  10   3      22405.95      22139.29       340.52 o                         
   1  10   3      15591.00      15061.48       314.78 o                         
   2  10   3       6870.11       6280.26       237.68 o                         
   3  10   3      12142.22      12321.12       381.52 o                         
   4  10   3       3437.56       3526.61       302.53 o                         
   5  10   3         96.56         21.58       108.25 o                         
  -5  11   3       5386.63       5887.09       290.13 o                         
  -4  11   3        728.32        648.54       128.51 o                         
  -3  11   3       7179.99       7397.72       222.43 o                         
  -2  11   3      71930.31      72121.39       850.13 o                         
  -1  11   3       3353.82       3346.90        96.52 o                         
   0  11   3      10127.00      10357.01       311.31 o                         
   1  11   3       8421.72       8302.20       196.30 o                         
   2  11   3      26837.36      26752.04       761.62 o                         
   3  11   3       5152.48       5364.17       276.93 o                         
   4  11   3       8226.01       8363.10       347.98 o                         
   5  11   3       2529.79       2427.70       204.38 o                         
  -5  12   3       5097.49       5579.42       280.55 o                         
  -4  12   3        533.23        444.96        88.77 o                         
  -3  12   3      13907.18      14227.71       270.42 o                         
  -2  12   3      48354.79      48135.54       616.89 o                         
  -1  12   3       2869.97       2823.16        91.46 o                         
   0  12   3       9886.66       9785.61       248.01 o                         
   1  12   3      59233.21      55010.75       821.08 o                         
   2  12   3      28112.56      29080.80       553.64 o                         
   3  12   3      55972.41      56440.67      1068.37 o                         
   4  12   3       2405.32       2307.45       191.78 o                         
   5  12   3       3872.24       3758.45       242.29 o                         
  -5  13   3       5077.43       5488.30       282.69 o                         
  -4  13   3       2168.19       2060.64       174.19 o                         
  -3  13   3        144.83        142.73        31.50 o                         
  -2  13   3      21099.06      21105.76       342.51 o                         
  -1  13   3      47185.35      47820.52       577.91 o                         
   0  13   3       3284.69       3175.42       113.68 o                         
   1  13   3        556.18        618.54        57.74 o                         
   2  13   3      16518.90      17002.03       325.77 o                         
   3  13   3      11805.69      12518.12       420.96 o                         
   4  13   3       1408.13       1227.76       185.68 o                         
   5  13   3       6446.69       6374.81       306.82 o                         
  -5  14   3       1242.04       1483.57       202.93 o                         
  -4  14   3       7356.54       7064.19       302.14 o                         
  -3  14   3        936.30        917.74        90.17 o                         
  -2  14   3      19801.18      19362.38       330.34 o                         
  -1  14   3       5708.22       5157.27       135.42 o                         
   0  14   3       8065.24       7662.68       193.27 o                         
   1  14   3      44653.61      43452.66       639.51 o                         
   2  14   3      53475.59      53765.99       772.62 o                         
   3  14   3       2101.85       2028.80       157.94 o                         
   4  14   3       1231.72       1204.26       149.89 o                         
   5  14   3       3921.58       4602.23       268.83 o                         
  -5  15   3       7530.24       8069.02       430.04 o                         
  -4  15   3         48.52        -27.69        53.30 o                         
  -3  15   3       8473.20       8562.30       214.70 o                         
  -2  15   3      31278.76      31241.72       543.66 o                         
  -1  15   3      13481.74      14344.40       239.29 o                         
   0  15   3      47029.14      46285.59       665.72 o                         
   1  15   3       3774.84       3662.04       135.29 o                         
   2  15   3       2741.97       2792.91       117.76 o                         
   3  15   3       8339.87       7941.08       318.39 o                         
   4  15   3       2777.66       2465.36       210.16 o                         
   5  15   3      10650.83      10380.73       390.78 o                         
  -5  16   3       2011.70       1907.23       200.74 o                         
  -4  16   3       8270.95       8873.75       269.68 o                         
  -3  16   3       9377.65       9448.75       234.91 o                         
  -2  16   3       9424.71       9891.92       222.73 o                         
  -1  16   3      16833.68      16771.42       271.90 o                         
   0  16   3       5323.39       5067.88       150.89 o                         
   1  16   3      31289.07      31820.14       566.27 o                         
   2  16   3      38508.06      38370.16       696.03 o                         
   3  16   3       1652.07       1672.35       142.90 o                         
   4  16   3       2410.13       1816.71       390.51 o                         
   5  16   3        489.84        427.16       120.06 o                         
  -5  17   3        996.36       1076.56       214.58 o                         
  -4  17   3       3074.32       3159.88       144.30 o                         
  -3  17   3       2068.45       2149.39       113.58 o                         
  -2  17   3      15083.33      15043.91       302.35 o                         
  -1  17   3      67202.85      65730.62       820.22 o                         
   0  17   3       7636.55       7563.60       202.35 o                         
   1  17   3       2073.64       2155.75       114.92 o                         
   2  17   3       4064.90       4061.63       181.36 o                         
   3  17   3       6242.15       6147.29       269.12 o                         
   4  17   3       1981.21       1903.62       189.76 o                         
   5  17   3       7954.30       7916.16       350.63 o                         
  -5  18   3       4789.44       4419.80       293.89 o                         
  -4  18   3       1443.02       1563.05       165.93 o                         
  -3  18   3      10216.71      10415.84       254.55 o                         
  -2  18   3      16034.14      15803.68       311.46 o                         
  -1  18   3      13529.58      13375.64       248.00 o                         
   0  18   3       2607.11       2760.39       137.74 o                         
   1  18   3       4589.35       4410.31       162.17 o                         
   2  18   3       3199.20       3298.13       164.86 o                         
   3  18   3       6445.80       6489.89       261.63 o                         
   4  18   3       1987.21       2299.32       190.33 o                         
   5  18   3       3783.18       4055.23       271.63 o                         
  -5  19   3       2087.04       2259.60       340.63 o                         
  -4  19   3       1533.72       1757.68       171.15 o                         
  -3  19   3      10525.07      10661.99       276.47 o                         
  -2  19   3      26196.34      25708.02       678.26 o                         
  -1  19   3       3044.39       3062.47       118.81 o                         
   0  19   3       6439.72       6583.98       195.64 o                         
   1  19   3      17538.90      18037.80       371.71 o                         
   2  19   3       6698.07       6865.06       253.41 o                         
   3  19   3       4343.45       4661.87       221.35 o                         
   4  19   3       3752.11       3554.88       222.82 o                         
   5  19   3        902.60        714.88       157.62 o                         
  -5  20   3       5342.75       5949.55       388.76 o                         
  -4  20   3      15987.39      16370.05       351.36 o                         
  -3  20   3      18575.38      18919.40       362.96 o                         
  -2  20   3       3289.28       3298.51       135.95 o                         
  -1  20   3      10200.35      10220.30       212.15 o                         
   0  20   3        808.11       1098.41        77.52 o                         
   1  20   3       6187.93       6283.46       205.25 o                         
   2  20   3      14371.78      14363.00       353.34 o                         
   3  20   3       8532.08       8629.79       318.94 o                         
   4  20   3       3073.85       3179.15       208.05 o                         
   5  20   3        776.41        375.08       143.65 o                         
  -5  21   3       1212.31       1068.71       219.56 o                         
  -4  21   3        837.80        753.13        97.79 o                         
  -3  21   3       2457.71       2285.05       117.71 o                         
  -2  21   3       3854.43       4071.41       152.09 o                         
  -1  21   3       4616.22       4369.70       133.65 o                         
   0  21   3      64926.13      63822.10       800.68 o                         
   1  21   3      13194.44      13485.44       331.18 o                         
   2  21   3       6389.09       6593.83       235.98 o                         
   3  21   3       2010.20       2125.49       278.81 o                         
   4  21   3       8479.20       8861.38       595.68 o                         
   5  21   3        118.92         37.56       115.20 o                         
  -5  22   3        544.06        427.75       163.82 o                         
  -4  22   3       1089.60        913.01        93.21 o                         
  -3  22   3       4656.87       4575.53       168.87 o                         
  -2  22   3      25550.31      25722.57       453.77 o                         
  -1  22   3       6174.50       6143.59       162.95 o                         
   0  22   3       5995.71       5585.83       162.35 o                         
   1  22   3      18705.00      17890.84       396.31 o                         
   2  22   3      16628.84      16873.13       401.00 o                         
   3  22   3       1463.47       1434.66       197.53 o                         
   4  22   3        836.78        744.80       113.84 o                         
   5  22   3        667.85        695.24       174.64 o                         
  -5  23   3       1199.33       1205.49       211.16 o                         
  -4  23   3       4261.63       4176.09       166.30 o                         
  -3  23   3      15225.03      14940.11       333.14 o                         
  -2  23   3       1157.87       1218.43        88.97 o                         
  -1  23   3        644.01        626.75        63.84 o                         
   0  23   3       3281.69       3400.60       128.20 o                         
   1  23   3      11496.00      11421.15       308.81 o                         
   2  23   3        881.59       1113.44       100.31 o                         
   3  23   3       2716.42       2632.46       132.67 o                         
   4  23   3       1491.51       1655.56       210.86 o                         
   5  23   3       1345.80       1288.45       190.75 o                         
  -5  24   3        602.91        593.87       162.24 o                         
  -4  24   3      13125.11      13015.01       312.18 o                         
  -3  24   3       7425.77       7546.17       230.56 o                         
  -2  24   3         65.81         80.42        32.58 o                         
  -1  24   3       5773.81       5740.06       164.97 o                         
   0  24   3        415.54        363.73        50.89 o                         
   1  24   3        997.59       1191.37        99.77 o                         
   2  24   3       3485.51       3537.94       163.54 o                         
   3  24   3      28016.29      28501.89       529.71 o                         
   4  24   3        472.71        473.59       125.19 o                         
   5  24   3        415.14        384.50       153.26 o                         
  -5  25   3        481.74       -191.64       210.12 o                         
  -4  25   3       1984.47       2058.52       144.30 o                         
  -3  25   3       4793.18       5172.74       208.47 o                         
  -2  25   3       1045.64       1112.49        89.69 o                         
  -1  25   3      37028.10      37982.97       516.19 o                         
   0  25   3       1402.86       1430.92        91.30 o                         
   1  25   3      34012.40      33239.95       659.31 o                         
   2  25   3       8292.11       8554.38       263.10 o                         
   3  25   3      14411.66      15504.16       390.45 o                         
   4  25   3        760.15        627.25       197.06 o                         
   5  25   3       4293.05       4398.79       562.50 o                         
  -5  26   3        590.66        343.78       185.62 o                         
  -4  26   3       4054.06       4112.85       193.57 o                         
  -3  26   3        379.80        323.56        56.61 o                         
  -2  26   3       5208.32       5071.04       187.91 o                         
  -1  26   3       6050.28       6251.33       176.17 o                         
   0  26   3      30555.30      30349.12       497.13 o                         
   1  26   3       5544.59       5302.97       199.61 o                         
   2  26   3      10939.71      10910.85       309.53 o                         
   3  26   3       6359.73       6574.98       268.04 o                         
   4  26   3        192.27        257.31       108.24 o                         
  -5  27   3        573.02        685.88       193.71 o                         
  -4  27   3       3398.45       3329.91       191.21 o                         
  -3  27   3        887.40        794.20        85.58 o                         
  -2  27   3       8469.33       8659.12       256.46 o                         
  -1  27   3         86.31        203.63        33.61 o                         
   0  27   3       9856.26       9989.64       241.52 o                         
   1  27   3       2536.42       2491.66       159.61 o                         
   2  27   3       3277.70       3317.74       170.72 o                         
   3  27   3       2120.06       1993.66       166.53 o                         
   4  27   3       1515.82       1460.13       202.39 o                         
  -4  28   3       2533.82       2621.13       171.53 o                         
  -3  28   3      11780.29      11928.38       315.42 o                         
  -2  28   3        586.80        631.55        76.94 o                         
  -1  28   3      10238.23      10498.25       244.61 o                         
   0  28   3        481.88        980.78        82.88 o                         
   1  28   3       2810.94       2713.42       150.55 o                         
   2  28   3       9937.87       9934.42       333.06 o                         
   3  28   3       1973.36       1766.81       215.39 o                         
   4  28   3       9175.12       9302.97       476.93 o                         
  -4  29   3       2112.04       2159.80       162.60 o                         
  -3  29   3       4333.93       4388.25       198.49 o                         
  -2  29   3       2889.24       2877.09       151.68 o                         
  -1  29   3       4023.66       4247.96       151.05 o                         
   0  29   3      47569.83      48452.67       670.16 o                         
   1  29   3        200.65        304.10        63.25 o                         
   2  29   3       2066.23       1982.72       148.36 o                         
   3  29   3       1758.91       1918.30       211.48 o                         
   4  29   3       3187.45       2813.31       392.41 o                         
  -4  30   3         52.51         25.94        79.00 o                         
  -3  30   3       9105.55       9079.79       284.40 o                         
  -2  30   3       2689.58       2616.95       152.49 o                         
  -1  30   3       6316.30       6845.61       195.40 o                         
   0  30   3       2421.69       2868.35       150.01 o                         
   1  30   3      33058.27      31749.14       651.86 o                         
   2  30   3       1668.77       1642.46       143.56 o                         
   3  30   3        697.15        876.46       220.38 o                         
   4  30   3       3940.23       3561.56       327.69 o                         
  -4  31   3       1400.31       1290.44       173.15 o                         
  -3  31   3       1202.26       1406.64       186.14 o                         
  -2  31   3         87.95         80.05        47.38 o                         
  -1  31   3       5444.20       5680.21       193.21 o                         
   0  31   3      14260.25      14933.04       373.27 o                         
   1  31   3       3261.88       3465.74       198.03 o                         
   2  31   3        229.91        149.23        62.95 o                         
   3  31   3        242.17        170.29       101.52 o                         
   4  31   3       7451.34       7197.28       450.67 o                         
  -4  32   3       1062.30       1227.37       285.68 o                         
  -3  32   3       2823.75       2969.00       186.01 o                         
  -2  32   3       1405.23       1671.98       143.09 o                         
  -1  32   3       5792.93       5960.39       199.32 o                         
   0  32   3       5057.47       4906.66       194.83 o                         
   1  32   3       1229.84       1431.23       152.11 o                         
   2  32   3         61.55        -32.02        83.36 o                         
   3  32   3      13544.39      13531.47       582.91 o                         
   4  32   3       4217.22       3896.50       345.97 o                         
  -4  33   3       1302.80       1776.54       203.37 o                         
  -3  33   3       1875.91       1797.28       219.71 o                         
  -2  33   3      19780.13      20135.81       635.74 o                         
  -1  33   3       2472.97       2759.08       136.83 o                         
   0  33   3       3381.59       3656.03       177.35 o                         
   1  33   3       5681.34       6004.71       311.14 o                         
   2  33   3       1604.04       1469.11       171.21 o                         
   3  33   3       4202.35       4548.49       344.01 o                         
   4  33   3       2094.21       2488.67       305.39 o                         
  -4  34   3       4861.47       4743.10       358.43 o                         
  -3  34   3        678.32        621.91       125.47 o                         
  -2  34   3      11382.58      11016.98       338.30 o                         
  -1  34   3       5055.34       5228.38       185.92 o                         
   0  34   3       8013.79       8077.02       268.97 o                         
   1  34   3       3138.77       3295.77       219.87 o                         
   2  34   3        850.51        843.15       129.31 o                         
   3  34   3       1588.54       1863.35       246.01 o                         
   4  34   3        678.05        372.44       181.05 o                         
  -4  35   3        767.56       1176.90       279.16 o                         
  -3  35   3         60.84         48.14        92.15 o                         
  -2  35   3        544.72        354.12       133.33 o                         
  -1  35   3       4824.88       5269.48       241.48 o                         
   0  35   3       3579.40       3789.72       205.52 o                         
   1  35   3       6189.02       5892.98       289.23 o                         
   2  35   3       1591.89       1350.40       172.77 o                         
   3  35   3       4771.22       4808.46       367.01 o                         
  -3  36   3         87.18        143.76        89.59 o                         
  -2  36   3       1748.67       1994.08       170.59 o                         
  -1  36   3       4369.64       4223.27       217.33 o                         
   0  36   3       3764.56       3591.08       226.84 o                         
   1  36   3       7246.62       7639.46       363.24 o                         
   2  36   3       3849.60       3171.09       267.75 o                         
   3  36   3        810.39        603.40       159.71 o                         
  -3  37   3       7639.92       7449.15       533.91 o                         
  -2  37   3        291.87        214.17        96.23 o                         
  -1  37   3       2389.92       2459.53       191.42 o                         
   0  37   3       2506.06       2634.89       207.03 o                         
   1  37   3       1762.15       1986.09       187.08 o                         
   2  37   3       4972.83       5474.35       364.80 o                         
   3  37   3        730.43        493.85       172.82 o                         
  -3  38   3       4065.56       4218.04       314.06 o                         
  -2  38   3       3649.26       3763.05       255.31 o                         
  -1  38   3       2235.07       2371.14       186.46 o                         
   0  38   3       1945.10       1864.99       202.34 o                         
   1  38   3       3407.08       3395.42       242.02 o                         
   2  38   3      16181.92      15778.53       638.44 o                         
   3  38   3       1376.26       1467.83       562.41 o                         
  -3  39   3       1764.65       1821.74       271.02 o                         
  -2  39   3       2044.17       2064.11       223.61 o                         
  -1  39   3       1707.88       1442.79       184.79 o                         
   0  39   3       3373.95       3417.28       241.94 o                         
   1  39   3       3710.47       3688.81       276.33 o                         
   2  39   3        228.62        467.59       177.01 o                         
   3  39   3         63.49        139.15       132.92 o                         
  -3  40   3        511.23        476.91       139.18 o                         
  -2  40   3       1054.45        968.98       239.19 o                         
  -1  40   3       4873.50       5008.03       293.82 o                         
   0  40   3       3199.99       3316.12       251.49 o                         
   1  40   3         62.11         46.87       123.73 o                         
   2  40   3       3671.56       3807.17       478.94 o                         
  -2  41   3       5052.55       5456.72       393.90 o                         
  -1  41   3        460.53        448.59       148.54 o                         
   0  41   3        879.69        775.04       210.31 o                         
   1  41   3       3371.83       3344.31       437.38 o                         
   2  41   3       1991.79       2059.83       406.72 o                         
  -2  42   3       6844.26       6971.99       491.96 o                         
  -1  42   3       2265.39       2067.48       329.67 o                         
   0  42   3        472.75        453.96       138.07 o                         
   1  42   3      10326.43      10405.34       568.00 o                         
   2  42   3       5439.95       5453.04       777.15 o                         
  -2  43   3       3028.71       2635.80       274.27 o                         
  -1  43   3       1537.56       1388.61       347.17 o                         
   0  43   3       1196.89       1198.72       209.17 o                         
   1  43   3        155.32        164.78       183.97 o                         
   2  43   3       3744.22       4282.07       620.63 o                         
  -1  44   3       2869.24       2753.00       345.15 o                         
   0  44   3        144.86         85.57       137.51 o                         
   1  44   3       2159.72       2102.38       491.57 o                         
  -1  45   3        454.07        172.28       186.79 o                         
   0  45   3       1414.43       1216.23       289.22 o                         
   1  45   3        738.81       1409.18       326.57 o                         
   0  46   3        522.60        173.33       121.31 o                         
  -1 -45   4       2106.60       1674.20       321.43 o                         
   0 -45   4        982.07        598.32       176.74 o                         
  -1 -44   4         26.43        -71.98       167.62 o                         
   0 -44   4       1341.53       1234.38       203.47 o                         
   1 -44   4        756.19        502.37       233.33 o                         
  -2 -43   4        101.87        -66.02       244.56 o                         
  -1 -43   4        688.32        281.27       301.79 o                         
   0 -43   4       2786.20       3006.55       304.07 o                         
   1 -43   4        174.69        142.05       146.26 o                         
  -2 -42   4       3060.01       3799.79       417.46 o                         
  -1 -42   4       2208.75       1979.22       298.82 o                         
   0 -42   4        897.21        791.34       222.32 o                         
   1 -42   4        727.07        779.03       195.84 o                         
   2 -42   4       1549.49       1684.56       308.84 o                         
  -2 -41   4       1129.82       1222.85       464.44 o                         
  -1 -41   4       3091.60       3130.20       561.67 o                         
   0 -41   4      13446.67      13974.57       587.73 o                         
   1 -41   4       1735.17       2011.84       433.02 o                         
   2 -41   4        249.24         73.20       161.35 o                         
  -3 -40   4       3093.55       2792.76       489.03 o                         
  -2 -40   4       1327.59       1146.61       335.99 o                         
  -1 -40   4       2353.77       2853.08       399.00 o                         
   0 -40   4       6017.16       6803.44       380.98 o                         
   1 -40   4        173.29         49.05       248.56 o                         
   2 -40   4       1644.09        589.80       594.31 o                         
  -3 -39   4        534.07        335.86       219.54 o                         
  -2 -39   4       2762.23       3001.05       374.36 o                         
  -1 -39   4       4164.08       4719.47       422.49 o                         
   0 -39   4       5229.15       5905.09       345.46 o                         
   1 -39   4       5504.24       5087.51       642.12 o                         
   2 -39   4       3575.16       3343.93       389.61 o                         
   3 -39   4        372.43        169.83       193.77 o                         
  -3 -38   4        210.17        294.90       187.78 o                         
  -2 -38   4        847.50        926.43       216.60 o                         
  -1 -38   4       7267.46       7202.54       716.98 o                         
   0 -38   4       8808.98       8528.34       491.04 o                         
   1 -38   4       4059.72       4141.97       439.00 o                         
   2 -38   4       2648.47       2566.31       343.44 o                         
   3 -38   4       2771.35       2175.78       589.67 o                         
  -3 -37   4        809.98        687.35       237.27 o                         
  -2 -37   4       1869.20       2284.35       310.63 o                         
  -1 -37   4       5975.82       6715.43       473.08 o                         
   0 -37   4       1621.03       1955.80       207.34 o                         
   1 -37   4        433.49        302.89       224.55 o                         
   2 -37   4         82.98        230.30       156.32 o                         
   3 -37   4       1779.47       2008.34       259.14 o                         
  -3 -36   4        884.50        824.56       222.58 o                         
  -2 -36   4         24.66        -40.65       104.71 o                         
  -1 -36   4       6392.28       6741.57       400.35 o                         
   0 -36   4       5595.77       5562.12       345.01 o                         
   1 -36   4       3426.39       3740.20       337.54 o                         
   2 -36   4       6488.20       6255.30       485.88 o                         
   3 -36   4       2030.87       2277.27       275.87 o                         
  -3 -35   4       2318.82       1505.21       252.94 o                         
  -2 -35   4       5842.94       5187.37       377.90 o                         
  -1 -35   4      10617.82      11118.37       524.51 o                         
   0 -35   4       6111.93       6055.54       307.35 o                         
   1 -35   4       1836.06       1751.44       247.12 o                         
   2 -35   4        253.34        302.70       151.17 o                         
   3 -35   4       1791.86       1275.15       219.81 o                         
  -4 -34   4        115.40       -330.68       330.68 o                         
  -3 -34   4       2333.57       1644.88       248.44 o                         
  -2 -34   4       2079.99       1820.28       233.40 o                         
  -1 -34   4       2497.64       2654.17       306.16 o                         
   0 -34   4       5202.11       5312.63       277.67 o                         
   1 -34   4       6739.02       6586.47       431.48 o                         
   2 -34   4       2791.92       2791.26       289.51 o                         
   3 -34   4      10001.29      10833.60       679.85 o                         
  -4 -33   4        958.15        511.38       182.53 o                         
  -3 -33   4        969.90        717.51       203.68 o                         
  -2 -33   4       6692.59       7129.73       492.45 o                         
  -1 -33   4       2236.63       2210.27       210.10 o                         
   0 -33   4       2691.85       2528.72       252.02 o                         
   1 -33   4       4295.38       4601.09       280.74 o                         
   2 -33   4       6719.09       6101.32       357.95 o                         
   3 -33   4        747.44        838.93       193.98 o                         
   4 -33   4        289.41        632.33       297.63 o                         
  -4 -32   4       1056.80        710.15       204.77 o                         
  -3 -32   4       8057.86       7888.61       449.22 o                         
  -2 -32   4      18631.18      18302.44       677.76 o                         
  -1 -32   4        323.77        489.67       124.01 o                         
   0 -32   4        260.03        192.85        76.25 o                         
   1 -32   4       4203.07       3955.65       262.59 o                         
   2 -32   4       6946.47       7230.28       392.13 o                         
   3 -32   4       3449.32       4469.63       307.34 o                         
   4 -32   4       1704.54       1485.21       302.42 o                         
  -4 -31   4        853.38        852.46       154.47 o                         
  -3 -31   4      13064.08      13044.31       565.26 o                         
  -2 -31   4       8413.53       8242.16       548.52 o                         
  -1 -31   4          8.01        -12.77        82.72 o                         
   0 -31   4       5517.87       5906.21       254.90 o                         
   1 -31   4       5536.63       5276.08       296.18 o                         
   2 -31   4       5795.50       6104.47       309.90 o                         
   3 -31   4       1218.69       1364.96       219.39 o                         
   4 -31   4       5329.74       5338.22       378.10 o                         
  -4 -30   4       2364.88       2063.85       238.20 o                         
  -3 -30   4        701.60        655.79       118.29 o                         
  -2 -30   4       5249.93       5128.82       345.92 o                         
  -1 -30   4       1186.69       1180.61       156.28 o                         
   0 -30   4       8103.03       8144.35       296.93 o                         
   1 -30   4       2435.53       2603.04       166.88 o                         
   2 -30   4       1588.64       1547.61       218.68 o                         
   3 -30   4       1119.87       1180.99       278.24 o                         
   4 -30   4       5357.17       5779.60       441.87 o                         
  -4 -29   4        410.72        292.50       101.71 o                         
  -3 -29   4      10887.54      10316.94       490.34 o                         
  -2 -29   4       6565.38       6550.49       384.84 o                         
  -1 -29   4        905.94        911.49       125.91 o                         
   0 -29   4      12374.93      12373.39       367.89 o                         
   1 -29   4      32515.84      31625.13       624.52 o                         
   2 -29   4        531.94        724.50       103.06 o                         
   3 -29   4        217.59        160.38        81.43 o                         
   4 -29   4        797.15        575.31       145.15 o                         
  -4 -28   4        402.51        391.99        94.73 o                         
  -3 -28   4       4596.15       4339.26       309.45 o                         
  -2 -28   4        894.52        707.27       124.23 o                         
  -1 -28   4       5264.14       5471.05       296.40 o                         
   0 -28   4       1094.94       1316.57       109.41 o                         
   1 -28   4       4251.42       4232.68       198.95 o                         
   2 -28   4      18212.87      17963.55       499.51 o                         
   3 -28   4        755.25        740.74       109.59 o                         
   4 -28   4       2636.89       3012.78       222.69 o                         
  -4 -27   4        361.82        471.66       142.39 o                         
  -3 -27   4       8658.48       8276.67       357.77 o                         
  -2 -27   4       1785.26       1771.04       167.82 o                         
  -1 -27   4      15033.98      14692.01       479.44 o                         
   0 -27   4       3920.75       4168.23       182.52 o                         
   1 -27   4      13152.71      12837.56       320.75 o                         
   2 -27   4        474.30        401.14        74.45 o                         
   3 -27   4       2040.59       1977.82       157.50 o                         
   4 -27   4       1355.26       1406.57       167.52 o                         
  -5 -26   4        127.22        -98.05        98.05 o                         
  -4 -26   4        861.39        787.79       186.89 o                         
  -3 -26   4        238.82        148.61        79.02 o                         
  -2 -26   4       4808.84       4582.52       256.84 o                         
  -1 -26   4       2069.72       2379.75       174.96 o                         
   0 -26   4       2448.50       2506.30       193.27 o                         
   1 -26   4      13399.85      12945.18       349.01 o                         
   2 -26   4       9180.39       9695.86       315.40 o                         
   3 -26   4       3157.50       3246.85       194.28 o                         
   4 -26   4         12.58        -44.37        87.72 o                         
  -5 -25   4       1286.62       1076.48       268.40 o                         
  -4 -25   4       5943.96       6040.87       309.22 o                         
  -3 -25   4        338.91        299.57        71.29 o                         
  -2 -25   4       8392.96       7980.61       329.89 o                         
  -1 -25   4      18826.19      18250.13       470.09 o                         
   0 -25   4      19882.79      19507.33       482.78 o                         
   1 -25   4        391.05        281.30        49.27 o                         
   2 -25   4      17985.64      18545.43       450.53 o                         
   3 -25   4        207.41        190.53       106.24 o                         
   4 -25   4       5845.21       6315.24       459.50 o                         
  -5 -24   4        232.44        254.89       120.56 o                         
  -4 -24   4       4826.73       4998.10       379.78 o                         
  -3 -24   4        607.63        650.99        88.65 o                         
  -2 -24   4      18199.01      18399.51       518.63 o                         
  -1 -24   4       2888.35       2929.15       174.50 o                         
   0 -24   4       4446.14       4721.61       184.60 o                         
   1 -24   4      10500.16       9743.48       259.03 o                         
   2 -24   4       9071.12       8823.20       288.25 o                         
   3 -24   4       1313.28       1545.46       154.66 o                         
   4 -24   4        953.69        989.58       125.41 o                         
   5 -24   4       4489.76       4899.47       518.13 o                         
  -5 -23   4       3138.02       2314.17       271.94 o                         
  -4 -23   4       1576.98       1265.43       140.66 o                         
  -3 -23   4        161.64        113.57        88.51 o                         
  -2 -23   4      13718.21      14140.79       436.04 o                         
  -1 -23   4        508.61        501.85        79.11 o                         
   0 -23   4       4646.90       4728.77       179.70 o                         
   1 -23   4       1949.89       1807.08       105.05 o                         
   2 -23   4       8233.85       8252.03       254.47 o                         
   3 -23   4       8883.88       9049.39       372.69 o                         
   4 -23   4       4757.22       4747.13       250.63 o                         
   5 -23   4       2773.72       2448.82       307.23 o                         
  -5 -22   4       1957.63       1638.17       207.04 o                         
  -4 -22   4      11386.06      11631.16       386.76 o                         
  -3 -22   4       2533.26       2540.36       169.84 o                         
  -2 -22   4       1243.76       1194.92       130.89 o                         
  -1 -22   4      41153.99      41491.90       755.11 o                         
   0 -22   4      17099.73      17430.39       484.44 o                         
   1 -22   4      38829.29      37783.79       632.73 o                         
   2 -22   4       7340.11       7309.36       232.91 o                         
   3 -22   4      13538.02      13569.47       433.26 o                         
   4 -22   4       5440.27       5530.72       265.27 o                         
   5 -22   4        231.06        484.40       127.59 o                         
  -5 -21   4       5487.08       5220.75       340.37 o                         
  -4 -21   4        974.50       1132.65       139.12 o                         
  -3 -21   4       5917.83       6057.58       230.92 o                         
  -2 -21   4        501.43        411.78        94.32 o                         
  -1 -21   4       7128.60       7250.48       333.92 o                         
   0 -21   4      12087.24      11980.76       429.96 o                         
   1 -21   4      26302.15      25563.35       433.81 o                         
   2 -21   4      12709.78      12730.20       314.16 o                         
   3 -21   4       1999.47       2212.41       145.58 o                         
   4 -21   4       2620.00       2684.98       186.16 o                         
   5 -21   4       4044.24       4111.35       321.17 o                         
  -5 -20   4       5624.92       5470.60       355.28 o                         
  -4 -20   4        517.67        474.80        73.60 o                         
  -3 -20   4      19255.62      19399.10       439.51 o                         
  -2 -20   4       5170.90       5373.74       252.45 o                         
  -1 -20   4      27299.54      27741.29       557.54 o                         
   0 -20   4       1207.58       1377.52        90.60 o                         
   1 -20   4       9086.49       9438.31       244.53 o                         
   2 -20   4       3872.08       3958.83       161.91 o                         
   3 -20   4       1000.99       1065.94       108.99 o                         
   4 -20   4       7232.75       7157.75       286.79 o                         
   5 -20   4       3725.52       3446.74       286.06 o                         
  -5 -19   4       1382.36       1278.27       238.57 o                         
  -4 -19   4       4209.92       4197.43       188.49 o                         
  -3 -19   4       4487.33       4919.08       199.68 o                         
  -2 -19   4       4384.78       4469.36       188.76 o                         
  -1 -19   4       9902.66       9869.41       293.33 o                         
   0 -19   4      37365.23      37517.41       741.68 o                         
   1 -19   4      16958.95      16531.53       335.14 o                         
   2 -19   4       4880.31       4820.05       187.78 o                         
   3 -19   4       3938.06       3764.09       184.34 o                         
   4 -19   4      16016.68      16371.36       445.25 o                         
   5 -19   4        327.96        207.03       114.04 o                         
  -5 -18   4        262.87        146.59       120.67 o                         
  -4 -18   4       2770.36       2997.26       153.91 o                         
  -3 -18   4       8675.99       9060.11       266.47 o                         
  -2 -18   4      21887.77      21731.04       636.22 o                         
  -1 -18   4      11628.28      11337.78       310.11 o                         
   0 -18   4        572.18        828.18        67.55 o                         
   1 -18   4       1875.86       2028.89       105.77 o                         
   2 -18   4      30608.79      31299.29       566.13 o                         
   3 -18   4      16283.09      16061.95       433.72 o                         
   4 -18   4      10208.86      10266.55       368.71 o                         
   5 -18   4       1566.89       1908.72       212.81 o                         
  -5 -17   4       1693.68       1872.86       198.67 o                         
  -4 -17   4      10171.73      10200.17       291.28 o                         
  -3 -17   4      16664.59      16790.45       415.52 o                         
  -2 -17   4       6427.37       6425.38       214.64 o                         
  -1 -17   4       7567.32       7601.42       272.20 o                         
   0 -17   4       1640.09       1686.46        91.17 o                         
   1 -17   4      11754.22      11788.20       274.34 o                         
   2 -17   4      27480.32      27768.88       628.35 o                         
   3 -17   4       3550.70       4035.75       195.19 o                         
   4 -17   4       2230.88       2313.46       207.52 o                         
   5 -17   4       1170.49       1125.46       163.72 o                         
  -5 -16   4       2174.79       2185.73       218.13 o                         
  -4 -16   4       6017.54       5927.56       264.37 o                         
  -3 -16   4        760.80        851.88        90.55 o                         
  -2 -16   4      10219.48      10054.54       268.04 o                         
  -1 -16   4       6964.27       6909.66       222.32 o                         
   0 -16   4      60552.98      59503.59      1209.15 o                         
   1 -16   4       5708.89       5976.78       187.56 o                         
   2 -16   4       6246.36       6653.95       231.59 o                         
   3 -16   4        591.80        698.32        84.93 o                         
   4 -16   4       2295.78       2150.30       241.52 o                         
   5 -16   4        473.46        306.05       132.39 o                         
  -5 -15   4       3231.60       3062.71       242.64 o                         
  -4 -15   4       2245.47       2335.20       126.42 o                         
  -3 -15   4       5435.94       5479.33       187.07 o                         
  -2 -15   4      13709.11      13785.63       298.21 o                         
  -1 -15   4      66952.09      67723.86       960.59 o                         
   0 -15   4      21903.70      22062.77       354.35 o                         
   1 -15   4      53977.80      52918.31       764.76 o                         
   2 -15   4        828.29       1011.89        91.56 o                         
   3 -15   4      11868.80      11706.90       371.74 o                         
   4 -15   4       3227.46       3217.08       229.22 o                         
   5 -15   4       1108.37       1048.69       142.20 o                         
  -5 -14   4        435.12        425.18       146.11 o                         
  -4 -14   4      12555.09      12652.24       340.22 o                         
  -3 -14   4       5004.66       5188.74       184.50 o                         
  -2 -14   4      10756.22      10914.03       243.26 o                         
  -1 -14   4       4470.34       4203.39       157.53 o                         
   0 -14   4      47169.35      46589.00       793.40 o                         
   1 -14   4       7333.33       6990.15       210.76 o                         
   2 -14   4       5250.01       5423.30       235.83 o                         
   3 -14   4      12521.26      12788.03       362.10 o                         
   4 -14   4         28.78         30.20        61.67 o                         
   5 -14   4         18.61        -21.67        87.39 o                         
  -5 -13   4       4921.33       4965.81       282.42 o                         
  -4 -13   4       8756.06       8776.09       336.82 o                         
  -3 -13   4      19630.18      19351.00       369.45 o                         
  -2 -13   4       3141.23       3057.81       118.03 o                         
  -1 -13   4       9292.95       9366.70       238.54 o                         
   0 -13   4      18435.87      17762.09       280.13 o                         
   1 -13   4       6435.66       5975.88       201.76 o                         
   2 -13   4      29716.24      28899.20       562.38 o                         
   3 -13   4      10151.07      10155.10       314.09 o                         
   4 -13   4        307.17        313.35        77.79 o                         
   5 -13   4        666.12        653.49       152.29 o                         
  -5 -12   4       1766.95       1753.04       178.00 o                         
  -4 -12   4       7151.70       6893.74       291.95 o                         
  -3 -12   4       4285.35       4503.92       147.75 o                         
  -2 -12   4      56192.16      56439.42       785.89 o                         
  -1 -12   4      20311.74      20465.42       375.69 o                         
   0 -12   4      28839.85      28450.74       398.00 o                         
   1 -12   4       8993.97       9352.71       238.36 o                         
   2 -12   4      18761.61      18789.74       471.80 o                         
   3 -12   4      19963.39      20184.04       503.88 o                         
   4 -12   4       4669.19       4442.56       228.41 o                         
   5 -12   4        709.23        595.33       119.03 o                         
  -5 -11   4       1536.81       1255.71       158.60 o                         
  -4 -11   4       1610.84       1432.90       123.29 o                         
  -3 -11   4       1405.86       1522.28       126.40 o                         
  -2 -11   4      27820.28      28251.58       452.23 o                         
  -1 -11   4      23390.16      22604.52       393.78 o                         
   0 -11   4      78575.65      76020.10      1056.72 o                         
   1 -11   4      17218.55      17607.61       353.28 o                         
   2 -11   4       7908.39       7588.22       238.88 o                         
   3 -11   4       3329.81       3310.39       172.41 o                         
   4 -11   4      12061.50      12212.24       378.98 o                         
   5 -11   4       1233.89       1102.01       207.52 o                         
  -5 -10   4       6553.24       6488.07       377.01 o                         
  -4 -10   4       3177.78       2894.68       182.98 o                         
  -3 -10   4      39138.20      39360.36       637.93 o                         
  -2 -10   4       1754.20       1700.77        74.32 o                         
  -1 -10   4       4346.76       4208.60       134.86 o                         
   0 -10   4      14744.33      14977.34       321.95 o                         
   1 -10   4       6191.01       5643.45       172.25 o                         
   2 -10   4      11938.25      12054.40       308.55 o                         
   3 -10   4       7162.09       7161.51       255.62 o                         
   4 -10   4       5996.29       5768.32       253.52 o                         
   5 -10   4       3904.31       3803.67       258.03 o                         
  -6  -9   4        810.53        901.91       151.29 o                         
  -5  -9   4       6412.24       6904.73       322.21 o                         
  -4  -9   4       3557.75       3564.34       200.43 o                         
  -3  -9   4      17042.59      17245.88       419.42 o                         
  -2  -9   4       6533.04       6348.39       144.14 o                         
  -1  -9   4      28731.71      27312.58       430.51 o                         
   0  -9   4      12126.81      11940.67       214.55 o                         
   1  -9   4      42452.12      43189.30       664.55 o                         
   2  -9   4      27906.26      28336.59       533.56 o                         
   3  -9   4         14.71        -13.06        33.75 o                         
   4  -9   4      10953.92      11128.62       395.64 o                         
   5  -9   4       4567.03       4450.83       316.40 o                         
  -6  -8   4        336.34        241.47       118.71 o                         
  -5  -8   4       5236.07       5553.37       301.00 o                         
  -4  -8   4       2348.75       2230.61       228.18 o                         
  -3  -8   4       2525.67       2480.76       136.62 o                         
  -2  -8   4      13938.97      14431.40       322.45 o                         
  -1  -8   4      34452.69      35141.25       504.24 o                         
   0  -8   4      52011.35      50444.39       926.42 o                         
   1  -8   4      30777.37      30407.01       545.60 o                         
   2  -8   4      13365.71      13259.23       323.33 o                         
   3  -8   4      13004.70      13103.48       426.35 o                         
   4  -8   4      14757.33      15157.73       464.24 o                         
   5  -8   4        248.02        260.15       109.10 o                         
  -6  -7   4       3290.48       2902.18       465.10 o                         
  -5  -7   4       6131.39       5709.40       398.17 o                         
  -4  -7   4      12117.61      12696.63       382.08 o                         
  -3  -7   4       2310.02       2173.20       126.64 o                         
  -2  -7   4      14982.53      15739.62       309.74 o                         
  -1  -7   4      17256.11      16500.86       303.41 o                         
   0  -7   4       1218.80       1228.62        67.49 o                         
   1  -7   4      13394.37      13359.74       283.94 o                         
   2  -7   4      12766.28      12933.64       357.91 o                         
   3  -7   4      17308.98      17566.03       501.55 o                         
   4  -7   4      12022.96      11784.02       476.22 o                         
   5  -7   4       3065.89       3195.20       276.23 o                         
  -6  -6   4       2184.59       2017.45       265.71 o                         
  -5  -6   4        699.47        833.59       154.34 o                         
  -4  -6   4      27223.84      27655.42       617.52 o                         
  -3  -6   4       2816.41       2941.21       126.73 o                         
  -2  -6   4      18919.63      18981.31       315.77 o                         
  -1  -6   4      11970.20      12140.87       243.58 o                         
   0  -6   4      13016.72      12661.31       222.10 o                         
   1  -6   4      31705.16      32033.93       518.05 o                         
   2  -6   4      37942.41      36926.89       737.40 o                         
   3  -6   4      10601.41      10421.06       376.64 o                         
   4  -6   4       5461.96       5740.26       265.46 o                         
   5  -6   4       6431.45       6588.99       381.01 o                         
  -6  -5   4        201.94         65.79       113.31 o                         
  -5  -5   4       1185.53       1069.77       135.90 o                         
  -4  -5   4       8373.69       8503.73       300.53 o                         
  -3  -5   4      10011.12      10030.40       255.87 o                         
  -2  -5   4      45765.40      46366.07       611.77 o                         
  -1  -5   4      47149.48      46931.69       516.19 o                         
   0  -5   4      28674.82      29016.70       404.94 o                         
   1  -5   4      19470.57      19700.09       459.58 o                         
   2  -5   4       7331.57       7447.00       279.51 o                         
   3  -5   4       4688.54       4534.79       230.79 o                         
   4  -5   4       7768.00       7581.43       364.96 o                         
   5  -5   4       9954.94      10103.03       399.14 o                         
  -6  -4   4       8627.02       8701.88       402.97 o                         
  -5  -4   4       1064.25        932.25       131.35 o                         
  -4  -4   4       2008.63       1838.88       119.66 o                         
  -3  -4   4       3931.16       3868.85       143.04 o                         
  -2  -4   4      30779.35      30983.11       436.01 o                         
  -1  -4   4       2981.52       3061.26        87.86 o                         
   0  -4   4      17979.21      17584.78       284.40 o                         
   1  -4   4      48770.77      47889.17       710.21 o                         
   2  -4   4      18750.75      18024.78       349.73 o                         
   3  -4   4      21405.73      21497.94       554.78 o                         
   4  -4   4       3837.05       3548.09       247.88 o                         
   5  -4   4        772.91        828.06       163.08 o                         
  -6  -3   4       1530.73       1619.59       191.86 o                         
  -5  -3   4       5149.04       5333.69       280.08 o                         
  -4  -3   4       2357.06       2319.07       164.14 o                         
  -3  -3   4      11902.71      12361.53       275.69 o                         
  -2  -3   4      20692.31      21057.00       318.38 o                         
  -1  -3   4      47027.15      47956.58       556.81 o                         
   0  -3   4      36390.38      36270.89       592.91 o                         
   1  -3   4      41025.73      40351.05       613.32 o                         
   2  -3   4      17621.32      17003.76       339.94 o                         
   3  -3   4       6279.00       6595.24       278.74 o                         
   4  -3   4        263.05        373.88       112.23 o                         
   5  -3   4       5555.30       5850.28       281.71 o                         
  -6  -2   4       1855.17       1885.58       206.53 o                         
  -5  -2   4       3803.25       3859.96       350.23 o                         
  -4  -2   4        547.19        554.36        67.68 o                         
  -3  -2   4      18172.59      18462.65       353.10 o                         
  -2  -2   4      22811.49      22579.82       424.13 o                         
  -1  -2   4       9875.40       9956.81       169.97 o                         
   0  -2   4       9100.69       8914.37       135.56 o                         
   1  -2   4      42302.45      40910.11       616.54 o                         
   2  -2   4      32556.21      32606.60       550.24 o                         
   3  -2   4      18019.62      18330.15       512.25 o                         
   4  -2   4       3549.53       3541.48       224.91 o                         
   5  -2   4       1003.77        997.93       156.50 o                         
  -6  -1   4         90.49        -46.97        88.50 o                         
  -5  -1   4        586.39        541.85        80.73 o                         
  -4  -1   4         80.04         18.05        31.22 o                         
  -3  -1   4      31931.80      31897.34       517.84 o                         
  -2  -1   4      22938.06      22647.87       378.80 o                         
  -1  -1   4       2331.50       2470.18        96.18 o                         
   0  -1   4      37287.86      36969.17       435.33 o                         
   1  -1   4      99063.88      96660.23      1424.57 o                         
   2  -1   4       3325.85       3540.95       183.35 o                         
   3  -1   4        662.78        445.27       100.85 o                         
   4  -1   4      10513.85      10917.74       393.91 o                         
   5  -1   4       2419.20       2340.62       215.45 o                         
  -6   0   4       4509.42       4429.69       276.44 o                         
  -5   0   4       3862.29       4012.69       224.57 o                         
  -4   0   4       4640.34       4490.61       168.59 o                         
  -3   0   4       1071.00       1018.61        69.05 o                         
  -2   0   4       6513.31       6655.23       158.36 o                         
  -1   0   4       5222.28       5009.22       125.12 o                         
   0   0   4      66264.43      68594.98       700.51 o                         
   1   0   4      12570.43      12886.67       266.09 o                         
   2   0   4       2183.18       2153.62       106.33 o                         
   3   0   4       8645.63       8109.57       267.68 o                         
   4   0   4       8500.06       8557.28       366.53 o                         
   5   0   4        813.20        571.73       125.16 o                         
  -6   1   4         93.92        162.76        93.29 o                         
  -5   1   4        575.33        478.28        79.53 o                         
  -4   1   4         74.60         36.73        45.43 o                         
  -3   1   4      31870.73      31722.76       513.76 o                         
  -2   1   4      22936.70      23518.24       533.97 o                         
  -1   1   4       2309.79       2293.74        70.13 o                         
   0   1   4      37308.23      37012.74       443.55 o                         
   1   1   4      99007.05      97183.16      1284.48 o                         
   2   1   4       3347.96       3419.06       165.49 o                         
   3   1   4        655.86        671.45        96.63 o                         
   4   1   4      10505.17      10551.32       389.17 o                         
   5   1   4       2412.26       2381.68       222.50 o                         
  -6   2   4       1851.22       1520.39       208.07 o                         
  -5   2   4       3821.06       3490.54       181.15 o                         
  -4   2   4        544.94        500.82        95.65 o                         
  -3   2   4      18141.94      18342.70       347.70 o                         
  -2   2   4      22764.49      23026.98       431.12 o                         
  -1   2   4       9902.66       9981.19       201.09 o                         
   0   2   4       9133.15       8944.09       154.43 o                         
   1   2   4      42409.90      40929.05       710.45 o                         
   2   2   4      32520.92      33677.67       662.27 o                         
   3   2   4      18025.40      18853.87       492.20 o                         
   4   2   4       3527.12       3384.68       218.68 o                         
   5   2   4        985.21       1030.57       217.66 o                         
  -6   3   4       1517.42       1608.62       151.24 o                         
  -5   3   4       5106.44       4956.29       217.30 o                         
  -4   3   4       2355.27       2481.24       137.54 o                         
  -3   3   4      11887.60      12044.82       300.52 o                         
  -2   3   4      20800.04      21758.95       480.65 o                         
  -1   3   4      47033.98      46246.10       659.03 o                         
   0   3   4      36407.82      36194.50       444.13 o                         
   1   3   4      40945.66      40767.23       617.77 o                         
   2   3   4      17719.68      17859.64       430.18 o                         
   3   3   4       6252.07       6667.72       266.55 o                         
   4   3   4        260.61        211.86        75.64 o                         
   5   3   4       5557.94       5504.66       328.26 o                         
  -6   4   4       8606.93       8395.10       354.88 o                         
  -5   4   4       1069.07        878.44       109.46 o                         
  -4   4   4       2008.35       1901.61       124.67 o                         
  -3   4   4       3923.41       3564.01       177.33 o                         
  -2   4   4      30767.89      31668.53       817.55 o                         
  -1   4   4       3000.08       2925.51        93.81 o                         
   0   4   4      18064.88      17795.60       258.94 o                         
   1   4   4      48807.12      49459.55       716.63 o                         
   2   4   4      18799.39      18149.12       441.23 o                         
   3   4   4      21462.39      21664.09       543.01 o                         
   4   4   4       3852.81       3787.27       246.80 o                         
   5   4   4        764.66        610.04       124.65 o                         
  -6   5   4        204.25        467.08        97.67 o                         
  -5   5   4       1184.58       1058.45       120.13 o                         
  -4   5   4       8361.96       8857.55       436.81 o                         
  -3   5   4       9980.94       9478.07       311.24 o                         
  -2   5   4      45749.42      45782.17      1645.02 o                         
  -1   5   4      47041.27      46919.79       541.33 o                         
   0   5   4      28649.69      29160.71       408.64 o                         
   1   5   4      19504.43      19904.03       361.82 o                         
   2   5   4       7260.83       7366.05       257.27 o                         
   3   5   4       4664.32       4614.66       227.45 o                         
   4   5   4       7814.69       7964.14       364.08 o                         
   5   5   4       9953.35       9526.51       540.86 o                         
  -6   6   4       2183.25       2132.81       188.05 o                         
  -5   6   4        710.06        695.20       103.40 o                         
  -4   6   4      27215.99      28440.44       781.33 o                         
  -3   6   4       2784.38       2680.03       110.48 o                         
  -2   6   4      18858.27      19000.37       351.88 o                         
  -1   6   4      11990.88      12509.26       198.55 o                         
   0   6   4      13001.89      12661.04       225.86 o                         
   1   6   4      31738.38      32052.25       470.24 o                         
   2   6   4      37863.95      37306.49       729.92 o                         
   3   6   4      10585.04      10869.51       358.46 o                         
   4   6   4       5443.45       6142.95       305.17 o                         
   5   6   4       6423.89       5851.13       350.32 o                         
  -6   7   4       3299.60       3358.25       239.11 o                         
  -5   7   4       6107.11       6204.83       295.00 o                         
  -4   7   4      12128.47      12608.84       358.05 o                         
  -3   7   4       2284.74       2379.74       106.11 o                         
  -2   7   4      15057.71      15795.13       319.64 o                         
  -1   7   4      17331.08      17106.66       253.10 o                         
   0   7   4       1226.09       1103.80        57.85 o                         
   1   7   4      13289.54      13284.29       294.96 o                         
   2   7   4      12818.39      12889.52       434.13 o                         
   3   7   4      17342.71      17762.71       516.54 o                         
   4   7   4      12047.80      12286.68       445.90 o                         
   5   7   4       3081.80       2847.59       191.28 o                         
  -6   8   4        338.64        252.52       181.13 o                         
  -5   8   4       5269.19       5695.42       275.02 o                         
  -4   8   4       2314.58       2432.11       186.76 o                         
  -3   8   4       2522.67       2467.47       117.13 o                         
  -2   8   4      13941.69      14352.29       307.96 o                         
  -1   8   4      34401.06      35452.95       455.32 o                         
   0   8   4      51927.73      51280.11       905.41 o                         
   1   8   4      30737.16      30077.55       455.90 o                         
   2   8   4      13479.95      13197.95       385.99 o                         
   3   8   4      12979.88      12776.54       402.55 o                         
   4   8   4      14742.97      15265.46       496.28 o                         
   5   8   4        243.90        203.92       102.42 o                         
  -6   9   4        814.82        850.91       281.04 o                         
  -5   9   4       6392.11       6651.84       291.90 o                         
  -4   9   4       3540.58       3480.03       184.72 o                         
  -3   9   4      16983.61      16883.51       347.25 o                         
  -2   9   4       6517.30       6358.59       140.00 o                         
  -1   9   4      28605.29      28758.19       369.90 o                         
   0   9   4      12065.58      11682.13       199.74 o                         
   1   9   4      42353.07      42341.09       824.40 o                         
   2   9   4      27917.27      28152.81       611.76 o                         
   3   9   4         14.15         73.55        42.46 o                         
   4   9   4      10977.15      10557.04       405.99 o                         
   5   9   4       4566.59       4319.95       296.86 o                         
  -5  10   4       6537.56       6161.60       285.25 o                         
  -4  10   4       3193.76       3238.09       173.86 o                         
  -3  10   4      39119.62      38056.92       630.39 o                         
  -2  10   4       1741.92       1751.73        65.75 o                         
  -1  10   4       4375.60       4457.07       106.02 o                         
   0  10   4      14795.88      14460.15       237.94 o                         
   1  10   4       6167.33       5763.20       157.01 o                         
   2  10   4      11889.58      12059.30       433.23 o                         
   3  10   4       7197.35       7449.25       297.43 o                         
   4  10   4       6013.95       6215.70       427.14 o                         
   5  10   4       3888.45       3723.65       283.03 o                         
  -5  11   4       1547.97       1499.53       152.15 o                         
  -4  11   4       1643.96       1533.72       178.04 o                         
  -3  11   4       1415.28       1425.65        94.99 o                         
  -2  11   4      27797.89      27745.29       373.46 o                         
  -1  11   4      23465.06      22938.59       316.71 o                         
   0  11   4      78542.48      76073.48      1054.80 o                         
   1  11   4      17222.43      17438.14       320.69 o                         
   2  11   4       7955.24       7945.76       227.80 o                         
   3  11   4       3341.22       3337.66       197.33 o                         
   4  11   4      12039.64      11772.50       438.09 o                         
   5  11   4       1229.84       1139.54       204.75 o                         
  -5  12   4       1761.98       1633.97       160.12 o                         
  -4  12   4       7123.45       7566.38       281.17 o                         
  -3  12   4       4281.96       4423.59       171.83 o                         
  -2  12   4      56182.91      56616.75       696.17 o                         
  -1  12   4      20207.49      20144.06       297.40 o                         
   0  12   4      28829.03      28309.62       434.55 o                         
   1  12   4       9031.41       9277.19       217.81 o                         
   2  12   4      18850.20      18847.92       378.16 o                         
   3  12   4      19861.07      21138.45       557.73 o                         
   4  12   4       4661.94       4820.25       274.75 o                         
   5  12   4        704.40        743.67       262.31 o                         
  -5  13   4       4946.24       4900.96       262.00 o                         
  -4  13   4       8777.65       9193.09       269.99 o                         
  -3  13   4      19679.44      19612.08       316.68 o                         
  -2  13   4       3164.15       3130.78       115.06 o                         
  -1  13   4       9327.62       9457.53       185.29 o                         
   0  13   4      18508.41      17719.69       316.73 o                         
   1  13   4       6439.69       6031.60       156.51 o                         
   2  13   4      29666.25      28913.38       482.92 o                         
   3  13   4      10166.22       9745.42       360.98 o                         
   4  13   4        302.30        196.85        80.45 o                         
   5  13   4        671.19        731.84       209.70 o                         
  -5  14   4        429.90        621.67       141.46 o                         
  -4  14   4      12554.79      12853.25       388.65 o                         
  -3  14   4       5025.23       5256.23       153.74 o                         
  -2  14   4      10694.68      10876.28       224.18 o                         
  -1  14   4       4521.56       4203.17       119.70 o                         
   0  14   4      47113.99      47097.07       928.92 o                         
   1  14   4       7347.41       6824.24       210.56 o                         
   2  14   4       5240.56       5349.77       168.17 o                         
   3  14   4      12527.88      12634.75       416.60 o                         
   4  14   4         27.27         19.63        64.77 o                         
   5  14   4         20.09        168.24       140.23 o                         
  -5  15   4       3209.08       3230.41       223.45 o                         
  -4  15   4       2230.22       2266.12       135.61 o                         
  -3  15   4       5409.53       5527.61       148.97 o                         
  -2  15   4      13747.15      13857.33       254.67 o                         
  -1  15   4      67005.69      66268.23       996.96 o                         
   0  15   4      21816.30      22249.60       387.66 o                         
   1  15   4      53965.99      52802.18       891.57 o                         
   2  15   4        822.30        754.96        68.17 o                         
   3  15   4      11848.74      11753.12       407.93 o                         
   4  15   4       3223.99       3004.98       232.45 o                         
   5  15   4       1107.02        893.55       211.82 o                         
  -5  16   4       2182.65       2389.56       205.36 o                         
  -4  16   4       6040.49       6388.14       230.83 o                         
  -3  16   4        769.18        834.66        67.06 o                         
  -2  16   4      10221.80      10260.42       201.84 o                         
  -1  16   4       7032.56       6835.80       163.11 o                         
   0  16   4      60619.96      61599.91       931.43 o                         
   1  16   4       5691.97       5708.30       180.73 o                         
   2  16   4       6255.15       6328.77       193.98 o                         
   3  16   4        612.86        822.43        99.43 o                         
   4  16   4       2291.36       2415.64       213.70 o                         
   5  16   4        473.08        399.93       173.75 o                         
  -5  17   4       1707.02       1658.95       201.71 o                         
  -4  17   4      10128.23      10645.25       312.54 o                         
  -3  17   4      16680.33      16945.63       321.61 o                         
  -2  17   4       6398.76       6309.16       156.36 o                         
  -1  17   4       7564.46       7590.40       171.17 o                         
   0  17   4       1668.45       1596.59        92.09 o                         
   1  17   4      11741.26      10957.38       269.67 o                         
   2  17   4      27491.64      27365.00       619.40 o                         
   3  17   4       3561.05       3575.10       224.77 o                         
   4  17   4       2243.10       2507.28       215.19 o                         
   5  17   4       1163.94        978.40       148.34 o                         
  -5  18   4        264.24        382.56       123.43 o                         
  -4  18   4       2765.71       3104.18       167.81 o                         
  -3  18   4       8673.22       8665.74       221.23 o                         
  -2  18   4      21833.75      21903.27       363.71 o                         
  -1  18   4      11619.04      11113.73       220.24 o                         
   0  18   4        572.49        789.83        65.70 o                         
   1  18   4       1899.81       1814.94       104.30 o                         
   2  18   4      30619.78      30669.96       542.36 o                         
   3  18   4      16246.16      17254.47       527.60 o                         
   4  18   4      10199.07      10321.04       438.14 o                         
   5  18   4       1574.86       1303.88       198.64 o                         
  -5  19   4       1386.03       1474.56       206.43 o                         
  -4  19   4       4205.87       4446.83       211.77 o                         
  -3  19   4       4501.88       4842.34       177.62 o                         
  -2  19   4       4412.97       4753.78       148.08 o                         
  -1  19   4       9932.57       9935.09       225.89 o                         
   0  19   4      37344.35      38359.11       698.30 o                         
   1  19   4      16847.68      16865.70       366.99 o                         
   2  19   4       4898.14       4609.00       263.44 o                         
   3  19   4       3934.82       3829.19       243.90 o                         
   4  19   4      15969.60      16932.31       691.84 o                         
   5  19   4        327.50        571.45       171.35 o                         
  -5  20   4       5621.74       5897.91       356.94 o                         
  -4  20   4        512.56        622.88        72.30 o                         
  -3  20   4      19255.19      19526.53       379.85 o                         
  -2  20   4       5193.45       5168.51       162.57 o                         
  -1  20   4      27378.84      27481.46       394.62 o                         
   0  20   4       1188.16       1306.99        91.24 o                         
   1  20   4       9056.04       9454.36       261.26 o                         
   2  20   4       3875.94       4121.16       167.02 o                         
   3  20   4       1000.23        854.74       128.71 o                         
   4  20   4       7213.46       7212.71       489.64 o                         
   5  20   4       3722.28       3192.17       288.54 o                         
  -5  21   4       5500.19       5958.33       416.27 o                         
  -4  21   4        978.81       1000.36       103.28 o                         
  -3  21   4       5949.93       5759.32       185.82 o                         
  -2  21   4        499.20        506.86        58.54 o                         
  -1  21   4       7152.70       7346.71       177.20 o                         
   0  21   4      12104.53      12012.04       296.61 o                         
   1  21   4      26343.71      26730.64       501.59 o                         
   2  21   4      12735.49      13153.12       379.60 o                         
   3  21   4       2006.76       2028.98       188.56 o                         
   4  21   4       2619.75       2829.85       328.38 o                         
   5  21   4       4051.30       3862.25       340.87 o                         
  -5  22   4       1950.50       1514.28       217.78 o                         
  -4  22   4      11419.07      11962.87       265.70 o                         
  -3  22   4       2522.83       2432.10       124.79 o                         
  -2  22   4       1232.86       1355.82        85.95 o                         
  -1  22   4      41159.68      41668.22       528.94 o                         
   0  22   4      17089.04      17083.12       387.76 o                         
   1  22   4      38795.68      38364.38       656.49 o                         
   2  22   4       7339.39       7759.58       287.05 o                         
   3  22   4      13517.29      13959.46       427.93 o                         
   4  22   4       5426.34       5213.63       416.23 o                         
   5  22   4        230.91        199.81       169.57 o                         
  -5  23   4       3132.35       3059.24       651.21 o                         
  -4  23   4       1577.97       1703.24       129.04 o                         
  -3  23   4        166.24        203.97        45.35 o                         
  -2  23   4      13694.44      13840.65       295.42 o                         
  -1  23   4        502.54        615.37        75.15 o                         
   0  23   4       4663.91       4714.35       185.01 o                         
   1  23   4       1949.85       1928.98       122.50 o                         
   2  23   4       8263.43       8528.47       308.02 o                         
   3  23   4       8896.05       9436.66       402.30 o                         
   4  23   4       4773.74       5106.95       305.10 o                         
   5  23   4       2773.56       2442.05       499.32 o                         
  -5  24   4        231.66        372.02       139.68 o                         
  -4  24   4       4832.44       4718.47       188.87 o                         
  -3  24   4        597.11        755.88        87.73 o                         
  -2  24   4      18167.45      18558.81       358.65 o                         
  -1  24   4       2893.95       2768.40       112.08 o                         
   0  24   4       4445.88       4553.23       170.25 o                         
   1  24   4      10510.70      10524.57       301.02 o                         
   2  24   4       9047.21       9353.92       298.28 o                         
   3  24   4       1311.04       1458.08       151.16 o                         
   4  24   4        948.85       1119.05       225.65 o                         
   5  24   4       4509.96       3999.28       363.54 o                         
  -5  25   4       1277.97       1088.52       226.22 o                         
  -4  25   4       5951.90       5982.56       256.63 o                         
  -3  25   4        336.63        247.21        59.51 o                         
  -2  25   4       8392.69       8187.69       224.67 o                         
  -1  25   4      18814.60      19053.87       326.54 o                         
   0  25   4      19882.66      19473.71       368.16 o                         
   1  25   4        391.52        471.26        83.53 o                         
   2  25   4      18000.24      18605.81       452.53 o                         
   3  25   4        206.25        157.62        61.32 o                         
   4  25   4       5902.73       6165.05       383.37 o                         
  -5  26   4        127.29       -163.40       250.34 o                         
  -4  26   4        869.55       1131.48       107.49 o                         
  -3  26   4        243.95        242.98        51.35 o                         
  -2  26   4       4818.38       4890.94       189.23 o                         
  -1  26   4       2052.15       2029.24       100.63 o                         
   0  26   4       2436.89       2673.90       127.84 o                         
   1  26   4      13410.15      13854.08       364.72 o                         
   2  26   4       9149.06       8915.48       324.26 o                         
   3  26   4       3165.27       3518.06       199.47 o                         
   4  26   4         10.80         67.06        86.87 o                         
  -4  27   4        362.29        490.90        86.10 o                         
  -3  27   4       8619.72       8892.99       259.15 o                         
  -2  27   4       1794.03       1931.46       126.26 o                         
  -1  27   4      15037.06      15172.55       292.57 o                         
   0  27   4       3876.34       3902.14       154.05 o                         
   1  27   4      13183.59      13078.65       340.14 o                         
   2  27   4        476.75        504.24        74.37 o                         
   3  27   4       2041.39       2344.73       218.65 o                         
   4  27   4       1357.51       1089.78       193.67 o                         
  -4  28   4        400.02        405.92        84.67 o                         
  -3  28   4       4595.20       4608.27       190.63 o                         
  -2  28   4        897.53        924.38        88.15 o                         
  -1  28   4       5240.08       5605.28       167.72 o                         
   0  28   4       1083.32       1147.04        88.42 o                         
   1  28   4       4247.78       4020.61       200.50 o                         
   2  28   4      18226.85      17559.83       503.09 o                         
   3  28   4        748.14        681.18       110.80 o                         
   4  28   4       2621.93       2319.18       271.23 o                         
  -4  29   4        410.17        435.02        88.70 o                         
  -3  29   4      10892.71      10561.39       295.81 o                         
  -2  29   4       6555.12       6372.18       207.67 o                         
  -1  29   4        909.72        987.86        76.35 o                         
   0  29   4      12414.93      12356.33       296.98 o                         
   1  29   4      32571.97      31695.33       644.35 o                         
   2  29   4        531.32        506.44       119.89 o                         
   3  29   4        219.10        177.64        80.50 o                         
   4  29   4        789.78        957.91       328.46 o                         
  -4  30   4       2378.34       2097.35       169.06 o                         
  -3  30   4        707.38        639.76       113.11 o                         
  -2  30   4       5237.05       5208.92       189.67 o                         
  -1  30   4       1187.41       1152.09        87.89 o                         
   0  30   4       8112.04       7942.03       237.24 o                         
   1  30   4       2451.85       2938.12       177.91 o                         
   2  30   4       1589.78       1746.61       144.69 o                         
   3  30   4       1127.86       1120.49       154.00 o                         
   4  30   4       5361.75       5152.34       459.42 o                         
  -4  31   4        856.86        995.85       239.26 o                         
  -3  31   4      13021.90      12960.69       377.16 o                         
  -2  31   4       8424.54       8333.43       295.67 o                         
  -1  31   4          8.62         11.67        35.87 o                         
   0  31   4       5524.24       5529.73       204.85 o                         
   1  31   4       5512.81       5442.89       243.86 o                         
   2  31   4       5809.88       5951.93       322.99 o                         
   3  31   4       1219.65       1221.86       165.41 o                         
   4  31   4       5303.41       5591.87       612.51 o                         
  -4  32   4       1053.87       1322.37       306.37 o                         
  -3  32   4       8049.96       7729.80       293.57 o                         
  -2  32   4      18652.12      18554.56       563.91 o                         
  -1  32   4        318.11        386.14        72.67 o                         
   0  32   4        264.38        259.54        56.66 o                         
   1  32   4       4239.38       4389.50       222.20 o                         
   2  32   4       6971.68       6330.68       347.19 o                         
   3  32   4       3470.24       3735.70       242.30 o                         
   4  32   4       1695.30       1392.33       241.37 o                         
  -4  33   4        955.25        834.84       134.29 o                         
  -3  33   4        977.29        809.06       107.84 o                         
  -2  33   4       6710.98       6818.69       291.29 o                         
  -1  33   4       2234.39       2418.46       141.56 o                         
   0  33   4       2682.57       2690.62       155.15 o                         
   1  33   4       4282.15       4012.24       256.20 o                         
   2  33   4       6714.57       6986.11       345.39 o                         
   3  33   4        754.79        914.15       183.89 o                         
   4  33   4        287.28        443.60       156.56 o                         
  -4  34   4        114.18         -7.08        90.65 o                         
  -3  34   4       2343.98       2150.26       179.88 o                         
  -2  34   4       2083.19       1912.40       163.09 o                         
  -1  34   4       2478.22       2625.16       151.88 o                         
   0  34   4       5169.28       4901.51       222.91 o                         
   1  34   4       6711.96       6919.92       316.11 o                         
   2  34   4       2797.22       2623.97       231.35 o                         
   3  34   4       9963.15      10129.32       420.51 o                         
  -3  35   4       2312.73       2406.57       200.55 o                         
  -2  35   4       5840.71       5593.68       281.38 o                         
  -1  35   4      10629.13      10581.16       413.50 o                         
   0  35   4       6117.02       6298.87       294.89 o                         
   1  35   4       1848.07       2248.30       258.76 o                         
   2  35   4        253.41        220.34       149.90 o                         
   3  35   4       1804.21       1795.09       214.60 o                         
  -3  36   4        882.80        810.03       125.39 o                         
  -2  36   4         25.59         11.92        54.74 o                         
  -1  36   4       6383.39       6607.62       427.49 o                         
   0  36   4       5613.71       5788.13       288.63 o                         
   1  36   4       3416.41       3681.43       243.84 o                         
   2  36   4       6493.67       6459.85       360.82 o                         
   3  36   4       2038.79       1832.45       246.73 o                         
  -3  37   4        808.61        605.81       127.32 o                         
  -2  37   4       1873.68       1898.23       180.46 o                         
  -1  37   4       5970.00       6360.00       287.40 o                         
   0  37   4       1643.90       1705.59       254.10 o                         
   1  37   4        439.06        236.74       140.59 o                         
   2  37   4         82.28        118.69       119.97 o                         
   3  37   4       1760.56       1735.59       333.07 o                         
  -3  38   4        210.24         12.42        97.02 o                         
  -2  38   4        853.95       1263.15       146.71 o                         
  -1  38   4       7248.16       7633.20       348.94 o                         
   0  38   4       8813.87       8957.94       493.83 o                         
   1  38   4       4065.85       3882.12       279.79 o                         
   2  38   4       2650.70       3087.54       330.46 o                         
   3  38   4       2758.06       2753.14       293.13 o                         
  -3  39   4        535.66        282.29       111.93 o                         
  -2  39   4       2764.82       2930.24       218.39 o                         
  -1  39   4       4139.84       4413.57       253.40 o                         
   0  39   4       5239.71       4758.93       300.30 o                         
   1  39   4       5517.46       5099.04       537.47 o                         
   2  39   4       3581.05       4078.56       374.18 o                         
   3  39   4        373.06        288.31       138.70 o                         
  -3  40   4       3088.01       2988.10       277.90 o                         
  -2  40   4       1319.27       1091.92       179.12 o                         
  -1  40   4       2368.48       2543.39       221.71 o                         
   0  40   4       6021.79       5934.95       339.04 o                         
   1  40   4        177.82        280.22       106.72 o                         
   2  40   4       1636.35       1300.27       214.51 o                         
  -2  41   4       1121.67        946.53       387.76 o                         
  -1  41   4       3110.26       3856.23       262.85 o                         
   0  41   4      13453.81      14093.19       526.29 o                         
   1  41   4       1738.33       1650.95       256.17 o                         
   2  41   4        247.39        234.78       147.47 o                         
  -2  42   4       3061.45       3028.30       335.80 o                         
  -1  42   4       2206.61       2535.13       379.64 o                         
   0  42   4        898.59        984.29       216.74 o                         
   1  42   4        725.61        645.56       165.96 o                         
   2  42   4       1554.29       1521.38       293.57 o                         
  -2  43   4        105.03        130.45       187.93 o                         
  -1  43   4        675.46        507.15       189.53 o                         
   0  43   4       2774.41       3041.51       292.75 o                         
   1  43   4        176.92         57.91       174.70 o                         
  -1  44   4         24.75        -49.00       138.48 o                         
   0  44   4       1333.97       1271.29       224.09 o                         
   1  44   4        759.30        926.78       421.84 o                         
  -1  45   4       2115.81       1864.00       500.67 o                         
   0  45   4        980.39        877.78       637.03 o                         
   1  45   4       3756.23       3936.78       594.42 o                         
   0 -45   5       7040.14       7516.25       880.85 o                         
  -1 -44   5        796.19       -197.36       197.36 o                         
   0 -44   5        156.71        518.98       175.23 o                         
   1 -44   5       4782.30       4722.64       631.75 o                         
  -1 -43   5        265.44        342.40       175.84 o                         
   0 -43   5       4156.00       4200.15       530.12 o                         
   1 -43   5       1313.74       1020.36       228.40 o                         
  -2 -42   5       2459.51       2845.60       754.34 o                         
  -1 -42   5       1093.21       1192.00       257.86 o                         
   0 -42   5       3160.55       2867.55       274.03 o                         
   1 -42   5       2708.26       2422.26       687.94 o                         
   2 -42   5        595.24        457.03       303.52 o                         
  -2 -41   5        125.84         55.26       180.31 o                         
  -1 -41   5        505.02        424.21       182.72 o                         
   0 -41   5       1278.52       1333.57       533.16 o                         
   1 -41   5       7557.97       7628.84       618.56 o                         
   2 -41   5        728.00        402.90       188.79 o                         
  -2 -40   5       4085.88       4568.98       451.30 o                         
  -1 -40   5        344.91        279.43       172.55 o                         
   0 -40   5        835.18        765.81       146.94 o                         
   1 -40   5       1086.40       1089.66       224.81 o                         
   2 -40   5        564.45        232.24       135.46 o                         
  -3 -39   5       6504.53       6953.06       924.54 o                         
  -2 -39   5       1379.38       1870.33       412.72 o                         
  -1 -39   5       2235.82       2133.87       550.49 o                         
   0 -39   5       3942.61       3889.58       292.08 o                         
   1 -39   5      12208.37      12625.92       624.44 o                         
   2 -39   5         59.52        180.95       139.69 o                         
  -3 -38   5       3265.61       2990.96       523.19 o                         
  -2 -38   5       5605.30       5339.81       475.93 o                         
  -1 -38   5       3905.98       3818.54       380.34 o                         
   0 -38   5        180.46        162.01        92.87 o                         
   1 -38   5        688.16       1416.20       348.42 o                         
   2 -38   5       3302.89       3856.85       662.07 o                         
   3 -38   5       2462.76       2792.02       306.50 o                         
  -3 -37   5       2235.85       2290.14       814.43 o                         
  -2 -37   5        312.22        279.14       141.20 o                         
  -1 -37   5       1226.70       1502.03       238.56 o                         
   0 -37   5       3769.53       4183.05       290.62 o                         
   1 -37   5       5955.48       5545.15       432.36 o                         
   2 -37   5       1100.30        843.79       352.03 o                         
   3 -37   5       2037.93       1759.56       256.68 o                         
  -3 -36   5        413.52        482.57       167.47 o                         
  -2 -36   5       4867.37       5308.69       460.65 o                         
  -1 -36   5       4648.63       4631.54       460.93 o                         
   0 -36   5       1702.21       1434.38       189.16 o                         
   1 -36   5        293.26        268.30       151.69 o                         
   2 -36   5       6076.93       5905.77       456.70 o                         
   3 -36   5       1121.18        820.31       170.04 o                         
  -3 -35   5        322.06        130.35       130.67 o                         
  -2 -35   5       2931.19       3408.24       377.41 o                         
  -1 -35   5       6857.29       6179.31       387.62 o                         
   0 -35   5      12387.06      12396.19       470.34 o                         
   1 -35   5       2409.94       2451.41       399.87 o                         
   2 -35   5       5582.86       5548.53       438.67 o                         
   3 -35   5       2268.61       1927.60       240.93 o                         
  -4 -34   5        916.39        420.60       214.67 o                         
  -3 -34   5        161.37        -45.34       113.40 o                         
  -2 -34   5        432.23        325.13       171.90 o                         
  -1 -34   5        103.11        150.77        78.12 o                         
   0 -34   5       3544.21       3791.74       245.03 o                         
   1 -34   5       6219.29       6194.73       446.93 o                         
   2 -34   5       5602.74       5153.43       344.75 o                         
   3 -34   5        931.62       1069.99       291.94 o                         
  -4 -33   5        945.39        880.38       306.98 o                         
  -3 -33   5        524.41        238.38       149.85 o                         
  -2 -33   5        488.85        324.66       155.79 o                         
  -1 -33   5       6821.92       7418.86       470.04 o                         
   0 -33   5        814.52        941.23       116.49 o                         
   1 -33   5       4172.36       4172.16       310.81 o                         
   2 -33   5       3446.95       3850.71       257.64 o                         
   3 -33   5        901.96        828.72       148.31 o                         
  -4 -32   5       1469.76       1325.06       247.20 o                         
  -3 -32   5        662.82        390.23       199.27 o                         
  -2 -32   5      10545.22      10447.28       444.44 o                         
  -1 -32   5      27227.83      28917.61       868.39 o                         
   0 -32   5          2.56        140.25        64.41 o                         
   1 -32   5       4211.74       4091.70       294.14 o                         
   2 -32   5       4260.90       4136.31       298.98 o                         
   3 -32   5       5973.49       6259.46       408.68 o                         
   4 -32   5       3665.34       3642.86       429.60 o                         
  -4 -31   5        616.40        403.83       172.78 o                         
  -3 -31   5       1524.42        909.74       182.57 o                         
  -2 -31   5       1438.20       1300.24       226.88 o                         
  -1 -31   5       6437.49       7118.44       390.16 o                         
   0 -31   5      11707.82      11797.95       439.29 o                         
   1 -31   5      11618.79      11792.84       503.87 o                         
   2 -31   5       4653.07       4629.10       296.29 o                         
   3 -31   5       5195.45       5062.44       338.27 o                         
   4 -31   5       1623.20       2097.06       258.77 o                         
  -4 -30   5       1160.32       1433.67       287.19 o                         
  -3 -30   5       6451.06       6094.29       453.90 o                         
  -2 -30   5       1211.82       1119.45       209.59 o                         
  -1 -30   5      11447.03      11421.41       498.50 o                         
   0 -30   5      13617.35      13404.94       394.48 o                         
   1 -30   5       3049.50       2938.47       220.56 o                         
   2 -30   5       1715.47       1708.91       178.58 o                         
   3 -30   5       1431.34       1387.43       187.20 o                         
   4 -30   5        527.56        168.88       114.94 o                         
  -4 -29   5       1426.15       1428.82       211.04 o                         
  -3 -29   5       2346.71       3008.20       265.73 o                         
  -2 -29   5        175.89        212.01        92.57 o                         
  -1 -29   5        150.14        185.43        79.16 o                         
   0 -29   5       7224.65       7141.88       270.58 o                         
   1 -29   5       7932.66       7813.57       283.90 o                         
   2 -29   5       5600.80       5823.56       295.27 o                         
   3 -29   5        568.17        432.43       100.65 o                         
   4 -29   5       1446.49       1555.05       245.83 o                         
  -4 -28   5       1062.28        697.38       124.82 o                         
  -3 -28   5       2683.88       2337.78       245.80 o                         
  -2 -28   5      17512.79      16738.57       531.74 o                         
  -1 -28   5      22313.27      22718.74       623.51 o                         
   0 -28   5       6409.87       6430.63       260.83 o                         
   1 -28   5       2115.30       2362.62       154.80 o                         
   2 -28   5      11595.06      11406.60       363.75 o                         
   3 -28   5       4469.45       4992.08       285.88 o                         
   4 -28   5       1213.32        947.93       160.51 o                         
  -4 -27   5       5666.28       5818.66       356.89 o                         
  -3 -27   5       4417.34       4176.95       296.73 o                         
  -2 -27   5        925.07        788.54       122.90 o                         
  -1 -27   5       2779.96       2795.29       182.68 o                         
   0 -27   5        536.85        639.94        89.26 o                         
   1 -27   5       1821.66       1826.36       153.37 o                         
   2 -27   5      11990.00      11744.40       363.29 o                         
   3 -27   5       8845.23       9271.47       340.63 o                         
   4 -27   5         65.63        -28.20       117.02 o                         
  -5 -26   5       1374.14       1281.85       306.22 o                         
  -4 -26   5       5669.55       5553.12       313.62 o                         
  -3 -26   5       3257.31       3532.13       225.26 o                         
  -2 -26   5        227.08        217.09        71.28 o                         
  -1 -26   5       8503.48       8522.91       312.22 o                         
   0 -26   5      13103.70      13196.96       353.37 o                         
   1 -26   5       1018.89       1015.39       100.69 o                         
   2 -26   5       2393.08       2531.87       166.88 o                         
   3 -26   5       3855.92       3531.16       206.61 o                         
   4 -26   5       2273.62       2375.59       210.30 o                         
  -5 -25   5         74.25         96.66       159.29 o                         
  -4 -25   5       2814.35       2477.33       204.72 o                         
  -3 -25   5       4573.76       4437.19       279.21 o                         
  -2 -25   5       3212.19       3145.46       212.22 o                         
  -1 -25   5       9813.54       9893.24       331.90 o                         
   0 -25   5       7064.07       7177.61       235.00 o                         
   1 -25   5       1602.91       1596.26       104.58 o                         
   2 -25   5       1403.87       1444.60       122.85 o                         
   3 -25   5        827.35       1119.20       154.46 o                         
   4 -25   5       1924.20       2106.47       197.28 o                         
  -5 -24   5        534.45        740.95       143.94 o                         
  -4 -24   5       2885.33       2405.17       185.78 o                         
  -3 -24   5        819.72        920.71       110.59 o                         
  -2 -24   5      37674.26      37192.23       926.56 o                         
  -1 -24   5      16971.78      16734.79       446.49 o                         
   0 -24   5       4006.52       3859.75       177.78 o                         
   1 -24   5       1579.49       1524.71       101.43 o                         
   2 -24   5       1204.74       1371.45       116.89 o                         
   3 -24   5      21252.54      22022.96       558.78 o                         
   4 -24   5        628.24        421.30       101.23 o                         
  -5 -23   5       1759.16       2037.48       366.83 o                         
  -4 -23   5       7033.71       7258.15       263.34 o                         
  -3 -23   5       3843.66       3953.04       204.56 o                         
  -2 -23   5       2602.25       2475.51       178.51 o                         
  -1 -23   5       6124.95       6008.03       247.62 o                         
   0 -23   5      13725.07      13509.92       323.41 o                         
   1 -23   5       6282.72       6173.39       202.15 o                         
   2 -23   5       9849.13       9870.17       303.03 o                         
   3 -23   5      15933.67      16185.15       445.36 o                         
   4 -23   5         74.50        -32.98        68.46 o                         
   5 -23   5       1484.71       1317.01       205.60 o                         
  -5 -22   5       1321.15       1258.98       177.02 o                         
  -4 -22   5       4667.13       4421.07       272.63 o                         
  -3 -22   5       6193.27       5814.49       233.38 o                         
  -2 -22   5      19170.43      19014.69       509.61 o                         
  -1 -22   5      12904.99      12024.34       351.98 o                         
   0 -22   5       2636.32       2640.48       190.39 o                         
   1 -22   5       1076.27       1054.04        98.14 o                         
   2 -22   5      22025.92      22388.87       452.34 o                         
   3 -22   5       2154.95       2438.77       159.05 o                         
   4 -22   5        276.64        112.12        73.37 o                         
   5 -22   5         78.78        -47.37       125.75 o                         
  -5 -21   5       3285.47       3487.17       303.44 o                         
  -4 -21   5       7065.17       7093.40       240.53 o                         
  -3 -21   5       3947.82       4058.61       220.73 o                         
  -2 -21   5       6546.68       6535.50       243.45 o                         
  -1 -21   5        407.28        381.43        69.73 o                         
   0 -21   5       8550.65       8365.29       233.79 o                         
   1 -21   5      33510.89      33035.34       550.92 o                         
   2 -21   5       6275.40       6409.68       216.48 o                         
   3 -21   5       7595.16       7658.26       279.76 o                         
   4 -21   5        710.24        960.09       117.05 o                         
   5 -21   5        700.83        567.27       146.01 o                         
  -5 -20   5       1293.62        844.62       192.47 o                         
  -4 -20   5       2860.80       2813.84       146.56 o                         
  -3 -20   5       3348.62       3521.30       253.71 o                         
  -2 -20   5       5249.70       5364.77       214.10 o                         
  -1 -20   5       1468.72       1467.06       112.19 o                         
   0 -20   5      18511.20      18421.81       424.98 o                         
   1 -20   5      14355.81      14342.05       313.84 o                         
   2 -20   5       7045.42       6961.80       239.37 o                         
   3 -20   5       1126.85       1087.33       112.63 o                         
   4 -20   5       4243.00       4615.93       234.95 o                         
   5 -20   5         83.29         84.97        99.67 o                         
  -5 -19   5         29.31         -2.97        79.11 o                         
  -4 -19   5       2598.33       2574.07       160.14 o                         
  -3 -19   5      36604.21      36522.51       708.63 o                         
  -2 -19   5        481.21        523.41        69.76 o                         
  -1 -19   5       2937.71       2899.22       153.77 o                         
   0 -19   5        514.72        643.85        62.36 o                         
   1 -19   5      46266.29      45922.89       674.83 o                         
   2 -19   5       9934.12       9699.27       282.84 o                         
   3 -19   5        145.09         92.77        50.91 o                         
   4 -19   5       6888.64       6904.71       315.15 o                         
   5 -19   5       2949.49       2980.49       244.89 o                         
  -5 -18   5        786.37       1061.31       173.98 o                         
  -4 -18   5        422.37        370.07        86.99 o                         
  -3 -18   5       7664.57       7601.29       258.89 o                         
  -2 -18   5       3263.13       3200.72       177.75 o                         
  -1 -18   5      24498.21      23558.72       486.25 o                         
   0 -18   5      64984.08      63330.93       849.38 o                         
   1 -18   5      13898.67      13954.89       297.76 o                         
   2 -18   5        149.94        115.73        40.42 o                         
   3 -18   5       5738.93       5857.64       248.56 o                         
   4 -18   5       7731.88       7659.85       391.85 o                         
   5 -18   5        263.99        245.07       138.79 o                         
  -5 -17   5        656.45        583.81       124.06 o                         
  -4 -17   5        144.45         56.90        60.10 o                         
  -3 -17   5       3270.98       3302.96       143.90 o                         
  -2 -17   5       7462.61       7258.82       211.54 o                         
  -1 -17   5      17034.21      17231.28       433.94 o                         
   0 -17   5      27877.79      27914.75       419.23 o                         
   1 -17   5      16611.01      16653.07       350.72 o                         
   2 -17   5       2215.22       2180.12       136.37 o                         
   3 -17   5       5569.19       5607.50       243.88 o                         
   4 -17   5       1659.12       1630.96       194.44 o                         
   5 -17   5       4773.08       3960.11       272.04 o                         
  -5 -16   5       2344.20       2321.90       214.07 o                         
  -4 -16   5       5029.59       4794.89       326.75 o                         
  -3 -16   5       6749.58       6977.88       212.02 o                         
  -2 -16   5       8176.06       7800.96       214.97 o                         
  -1 -16   5        406.60        364.71        67.91 o                         
   0 -16   5      17572.49      17290.99       302.93 o                         
   1 -16   5      11484.49      11037.00       269.07 o                         
   2 -16   5       1391.45       1444.61       109.55 o                         
   3 -16   5       6879.26       6967.49       268.93 o                         
   4 -16   5       1428.57       1496.35       215.04 o                         
   5 -16   5        923.67        597.69       136.00 o                         
  -5 -15   5        861.74        794.88       126.41 o                         
  -4 -15   5      14006.36      14382.78       459.26 o                         
  -3 -15   5       5833.03       6085.15       182.27 o                         
  -2 -15   5      19663.71      19788.42       395.00 o                         
  -1 -15   5       2301.53       2399.70       123.60 o                         
   0 -15   5      70471.83      71025.88       934.04 o                         
   1 -15   5       1932.24       2032.05       113.58 o                         
   2 -15   5       5307.76       5239.75       206.44 o                         
   3 -15   5      25257.51      26153.56       977.79 o                         
   4 -15   5       7046.00       7311.00       326.53 o                         
   5 -15   5       2419.05       2232.40       258.61 o                         
  -5 -14   5        419.96        309.36       122.88 o                         
  -4 -14   5       5813.38       5445.09       263.61 o                         
  -3 -14   5      24935.38      24731.28       586.32 o                         
  -2 -14   5       5712.00       5750.67       180.84 o                         
  -1 -14   5       2427.63       2150.62       113.46 o                         
   0 -14   5      20875.77      20835.31       320.58 o                         
   1 -14   5      23960.08      23924.38       472.50 o                         
   2 -14   5      12260.02      12691.62       337.54 o                         
   3 -14   5       8133.26       7562.19       279.35 o                         
   4 -14   5       6311.51       6237.18       289.53 o                         
   5 -14   5       3263.08       3160.71       252.16 o                         
  -5 -13   5       1609.65       1525.59       177.74 o                         
  -4 -13   5       1306.04       1075.00       123.03 o                         
  -3 -13   5       6481.82       6538.86       254.24 o                         
  -2 -13   5      14278.71      14059.21       295.72 o                         
  -1 -13   5       7848.84       7936.54       219.80 o                         
   0 -13   5      60173.60      60264.02       728.20 o                         
   1 -13   5        575.07        610.60        63.82 o                         
   2 -13   5       7640.75       7514.52       252.88 o                         
   3 -13   5       2610.64       2481.15       179.15 o                         
   4 -13   5       3437.80       3013.25       197.36 o                         
   5 -13   5       4365.57       4786.20       334.52 o                         
  -5 -12   5        376.50        604.50       125.27 o                         
  -4 -12   5       8632.93       8850.98       332.05 o                         
  -3 -12   5       5229.12       5258.51       251.02 o                         
  -2 -12   5       8670.27       8695.40       200.11 o                         
  -1 -12   5      63837.12      64804.38       884.70 o                         
   0 -12   5      17829.49      17884.06       290.05 o                         
   1 -12   5      19662.23      19906.85       396.98 o                         
   2 -12   5       2791.36       2912.85       174.67 o                         
   3 -12   5       7108.12       7204.49       267.16 o                         
   4 -12   5       6505.24       6941.12       288.35 o                         
   5 -12   5         54.43         -3.03        85.63 o                         
  -5 -11   5       1212.85       1326.31       276.96 o                         
  -4 -11   5       3373.35       3510.56       199.73 o                         
  -3 -11   5      41590.84      41985.68       807.76 o                         
  -2 -11   5        168.52        168.05        26.81 o                         
  -1 -11   5      14820.26      15564.13       305.67 o                         
   0 -11   5        390.56        446.35        36.98 o                         
   1 -11   5      14562.67      14060.66       309.94 o                         
   2 -11   5       6444.50       6272.31       225.52 o                         
   3 -11   5        847.70        883.18       100.43 o                         
   4 -11   5      26498.17      26466.89       623.17 o                         
   5 -11   5       4986.74       4804.96       282.14 o                         
  -5 -10   5       4820.62       4918.21       263.55 o                         
  -4 -10   5        159.41        155.39        53.87 o                         
  -3 -10   5       9141.18       9069.20       290.86 o                         
  -2 -10   5      20096.62      19614.24       409.03 o                         
  -1 -10   5       5796.05       5857.46       163.18 o                         
   0 -10   5      14351.98      14350.91       289.95 o                         
   1 -10   5      14514.14      13965.95       342.36 o                         
   2 -10   5       4816.39       4622.23       196.30 o                         
   3 -10   5        427.08        452.56        74.91 o                         
   4 -10   5      21291.72      21648.96       550.01 o                         
   5 -10   5        954.75        808.23       127.37 o                         
  -5  -9   5       6408.63       6219.16       326.01 o                         
  -4  -9   5       4621.04       4661.44       217.23 o                         
  -3  -9   5      12604.55      12504.38       371.75 o                         
  -2  -9   5       1456.82       1384.72        85.34 o                         
  -1  -9   5       6388.43       6527.53       165.46 o                         
   0  -9   5      10388.37       9542.89       225.89 o                         
   1  -9   5      55840.97      54840.02       825.28 o                         
   2  -9   5       6947.97       7076.88       240.75 o                         
   3  -9   5       3372.61       3178.34       171.58 o                         
   4  -9   5       2584.87       2571.32       180.17 o                         
   5  -9   5        929.38       1132.60       232.02 o                         
  -5  -8   5        376.13        504.65       100.91 o                         
  -4  -8   5       3092.15       3355.63       178.70 o                         
  -3  -8   5       2086.82       2401.00       133.77 o                         
  -2  -8   5      10061.27       9785.76       436.30 o                         
  -1  -8   5      17364.79      17162.59       303.33 o                         
   0  -8   5       1296.98       1325.82        72.61 o                         
   1  -8   5       9237.38       9524.57       252.89 o                         
   2  -8   5      45363.02      45156.98       758.82 o                         
   3  -8   5       3659.37       3719.57       186.95 o                         
   4  -8   5       1988.49       2159.24       185.48 o                         
   5  -8   5       1214.16        871.64       159.22 o                         
  -6  -7   5         18.66         71.95       118.02 o                         
  -5  -7   5       8264.12       8530.22       391.28 o                         
  -4  -7   5       9511.69       9999.65       329.81 o                         
  -3  -7   5       5656.02       5882.78       209.82 o                         
  -2  -7   5       8676.57       8573.50       208.54 o                         
  -1  -7   5       2088.47       1945.44        87.10 o                         
   0  -7   5      46056.98      44721.29       608.10 o                         
   1  -7   5      61161.95      61323.46       985.04 o                         
   2  -7   5      31764.95      31875.40       669.04 o                         
   3  -7   5      11672.95      11868.48       431.14 o                         
   4  -7   5       4562.57       4445.65       229.58 o                         
   5  -7   5         78.61        -65.34       100.70 o                         
  -6  -6   5       2098.13       2029.72       234.27 o                         
  -5  -6   5       3881.52       3895.58       233.61 o                         
  -4  -6   5       7380.06       7383.01       281.93 o                         
  -3  -6   5        509.74        599.89        67.55 o                         
  -2  -6   5      45898.83      46366.39       686.10 o                         
  -1  -6   5      12113.28      12592.42       247.15 o                         
   0  -6   5      16205.03      15690.43       346.68 o                         
   1  -6   5       4877.34       5403.33       166.72 o                         
   2  -6   5      23268.31      22454.25       430.23 o                         
   3  -6   5      25555.15      25025.18       629.02 o                         
   4  -6   5       2647.91       2579.06       182.73 o                         
   5  -6   5       5290.26       4999.91       284.04 o                         
  -6  -5   5       1788.83       1508.35       218.92 o                         
  -5  -5   5       1415.28       1367.08       146.66 o                         
  -4  -5   5      14046.33      14067.24       345.72 o                         
  -3  -5   5       7714.45       7903.52       216.02 o                         
  -2  -5   5      30134.31      29985.09       436.88 o                         
  -1  -5   5      43138.63      42442.48       487.88 o                         
   0  -5   5      45120.05      46071.08       796.86 o                         
   1  -5   5      15891.61      14730.93       308.03 o                         
   2  -5   5      25745.75      25987.38       482.56 o                         
   3  -5   5       2076.64       2191.44       162.69 o                         
   4  -5   5       4203.54       4209.38       251.52 o                         
   5  -5   5       5929.13       5594.36       389.42 o                         
  -6  -4   5       1245.37       1207.46       192.15 o                         
  -5  -4   5       8115.78       8463.36       324.66 o                         
  -4  -4   5       9229.91       9292.38       267.28 o                         
  -3  -4   5       1333.27       1323.73        84.68 o                         
  -2  -4   5        804.00        792.93        46.22 o                         
  -1  -4   5       8993.65       8834.50       161.69 o                         
   0  -4   5      46746.88      48267.80       764.21 o                         
   1  -4   5       5384.76       5053.52       192.95 o                         
   2  -4   5      17849.26      18097.71       369.56 o                         
   3  -4   5       7320.13       7592.90       361.61 o                         
   4  -4   5       7552.42       7838.46       340.96 o                         
   5  -4   5        931.53        902.48       161.13 o                         
  -6  -3   5       3220.07       3128.55       239.54 o                         
  -5  -3   5       1860.43       2045.51       171.76 o                         
  -4  -3   5       5029.32       4874.92       187.31 o                         
  -3  -3   5        417.82        499.86        51.85 o                         
  -2  -3   5       5498.62       5548.31       178.76 o                         
  -1  -3   5      21871.54      22241.96       324.61 o                         
   0  -3   5       5555.88       5378.82       164.61 o                         
   1  -3   5       8632.98       8195.21       210.07 o                         
   2  -3   5      36843.55      36755.60       620.34 o                         
   3  -3   5      20233.93      21141.83       610.34 o                         
   4  -3   5       1876.29       2117.59       181.51 o                         
   5  -3   5        895.95        688.91       143.50 o                         
  -6  -2   5         87.93         93.65        97.58 o                         
  -5  -2   5       3918.94       4162.06       196.35 o                         
  -4  -2   5       9632.80       9946.27       269.31 o                         
  -3  -2   5      13694.72      13425.75       281.05 o                         
  -2  -2   5      87377.16      89211.41      1186.38 o                         
  -1  -2   5     114220.80     113679.64      1304.79 o                         
   0  -2   5      46723.21      46204.44       695.06 o                         
   1  -2   5       2134.31       1941.77        95.58 o                         
   2  -2   5      32862.39      31539.18       762.83 o                         
   3  -2   5      12007.10      12276.55       407.95 o                         
   4  -2   5      10425.45      10106.26       388.96 o                         
   5  -2   5       2729.24       2615.11       246.93 o                         
  -6  -1   5        406.64        455.10       251.40 o                         
  -5  -1   5       5290.02       5592.07       224.41 o                         
  -4  -1   5       3523.66       3532.39       156.18 o                         
  -3  -1   5        209.50        273.07        55.35 o                         
  -2  -1   5       6583.50       6497.05       198.26 o                         
  -1  -1   5      11301.78      11377.07       214.74 o                         
   0  -1   5      50089.44      50628.45       740.77 o                         
   1  -1   5      25766.14      25856.46       484.55 o                         
   2  -1   5      26057.30      26531.34       668.01 o                         
   3  -1   5       7795.75       7862.29       238.09 o                         
   4  -1   5       3397.04       3490.30       226.97 o                         
   5  -1   5       6875.05       6610.98       355.92 o                         
  -6   0   5        444.67        278.69       121.89 o                         
  -5   0   5       2560.97       2748.87       156.27 o                         
  -4   0   5      13056.20      13581.34       319.10 o                         
  -3   0   5      34613.99      34971.21       628.96 o                         
  -2   0   5       4582.89       4621.57       203.87 o                         
  -1   0   5       2441.20       2747.48        85.65 o                         
   0   0   5       8576.94       8159.75       148.56 o                         
   1   0   5      16400.96      16372.74       329.02 o                         
   2   0   5       1104.38       1057.13        82.37 o                         
   3   0   5        705.30        718.60        95.02 o                         
   4   0   5        387.27        304.32       103.02 o                         
   5   0   5       3665.55       4008.59       317.05 o                         
  -6   1   5        401.17        868.36       311.45 o                         
  -5   1   5       5287.17       5181.02       213.04 o                         
  -4   1   5       3537.06       3574.49       179.36 o                         
  -3   1   5        209.64        261.49        60.65 o                         
  -2   1   5       6625.40       6600.95       247.08 o                         
  -1   1   5      11268.33      11405.38       201.73 o                         
   0   1   5      49985.40      50694.77       599.37 o                         
   1   1   5      25765.23      27356.78       927.65 o                         
   2   1   5      26019.46      26088.29       496.56 o                         
   3   1   5       7793.19       7554.91       248.57 o                         
   4   1   5       3382.81       3620.93       229.36 o                         
   5   1   5       6892.55       6321.92       357.87 o                         
  -6   2   5         84.52        156.57        80.48 o                         
  -5   2   5       3955.05       4275.27       190.46 o                         
  -4   2   5       9667.41       9857.77       257.07 o                         
  -3   2   5      13715.49      12931.50       525.17 o                         
  -2   2   5      87375.16      89731.41      1574.56 o                         
  -1   2   5     114240.21     113520.30      1359.50 o                         
   0   2   5      46719.27      45802.22       650.81 o                         
   1   2   5       2122.80       1973.11        88.67 o                         
   2   2   5      32903.94      32765.62       802.44 o                         
   3   2   5      12005.57      11871.84       389.44 o                         
   4   2   5      10449.58      10247.35       303.03 o                         
   5   2   5       2734.33       2773.19       250.35 o                         
  -6   3   5       3231.19       3329.97       249.64 o                         
  -5   3   5       1868.02       1702.88       128.92 o                         
  -4   3   5       5030.60       5130.09       171.17 o                         
  -3   3   5        421.57        382.31        57.13 o                         
  -2   3   5       5526.18       5803.40       231.96 o                         
  -1   3   5      21811.62      21390.25       322.74 o                         
   0   3   5       5525.55       5449.01       124.79 o                         
   1   3   5       8692.46       8067.19       298.87 o                         
   2   3   5      36799.18      37330.96       809.63 o                         
   3   3   5      20234.57      19727.48       531.47 o                         
   4   3   5       1883.52       1618.81       129.49 o                         
   5   3   5        906.67        570.78       144.61 o                         
  -6   4   5       1249.58       1532.11       205.53 o                         
  -5   4   5       8135.18       8008.34       264.22 o                         
  -4   4   5       9269.27       9521.08       302.41 o                         
  -3   4   5       1320.68       1170.09        94.43 o                         
  -2   4   5        789.50        746.35        87.06 o                         
  -1   4   5       8982.68       9041.36       174.92 o                         
   0   4   5      46724.32      47612.58       581.71 o                         
   1   4   5       5379.01       5301.45       164.83 o                         
   2   4   5      17841.07      17902.08       455.81 o                         
   3   4   5       7314.77       7359.24       315.45 o                         
   4   4   5       7537.36       7794.63       346.28 o                         
   5   4   5        916.79       1014.09       160.26 o                         
  -6   5   5       1803.05       2214.97       320.75 o                         
  -5   5   5       1432.97       1328.43       144.58 o                         
  -4   5   5      14034.53      14211.58       352.95 o                         
  -3   5   5       7716.57       7639.07       593.24 o                         
  -2   5   5      30143.87      31161.05       687.57 o                         
  -1   5   5      43043.05      42877.66       470.89 o                         
   0   5   5      45077.69      45744.12       567.26 o                         
   1   5   5      15963.24      14899.16       294.40 o                         
   2   5   5      25722.53      27199.35       595.84 o                         
   3   5   5       2092.86       2164.12       164.54 o                         
   4   5   5       4195.96       4210.23       295.80 o                         
   5   5   5       5910.42       6269.96       355.33 o                         
  -6   6   5       2104.88       2456.57       282.15 o                         
  -5   6   5       3866.18       3998.89       211.57 o                         
  -4   6   5       7398.02       7199.37       222.86 o                         
  -3   6   5        496.73        580.49       112.48 o                         
  -2   6   5      45850.81      46531.26       941.61 o                         
  -1   6   5      12054.16      12670.43       202.70 o                         
   0   6   5      16259.43      16339.29       262.84 o                         
   1   6   5       4895.40       5258.57       148.27 o                         
   2   6   5      23281.42      22731.94       552.98 o                         
   3   6   5      25513.93      25061.81       741.63 o                         
   4   6   5       2640.99       2583.94       202.01 o                         
   5   6   5       5277.88       4656.53       272.80 o                         
  -6   7   5         18.15        213.39       101.23 o                         
  -5   7   5       8266.32       8188.13       272.27 o                         
  -4   7   5       9470.65       9487.49       292.36 o                         
  -3   7   5       5661.94       5445.51       307.59 o                         
  -2   7   5       8727.19       8646.97       253.34 o                         
  -1   7   5       2125.70       2194.79        64.90 o                         
   0   7   5      46093.91      46038.69       617.68 o                         
   1   7   5      61141.98      61000.79       811.32 o                         
   2   7   5      31717.86      32281.61       893.52 o                         
   3   7   5      11739.73      12301.37       403.73 o                         
   4   7   5       4549.78       4652.32       365.64 o                         
   5   7   5         74.28        138.10        71.54 o                         
  -5   8   5        381.45        338.02       110.40 o                         
  -4   8   5       3095.50       3004.58       178.77 o                         
  -3   8   5       2108.32       2034.24       206.35 o                         
  -2   8   5      10120.41      10472.48       235.13 o                         
  -1   8   5      17413.53      17151.39       244.68 o                         
   0   8   5       1302.75       1412.73        71.36 o                         
   1   8   5       9251.31       9225.05       213.61 o                         
   2   8   5      45358.94      44678.26      1105.39 o                         
   3   8   5       3607.75       3678.77       211.99 o                         
   4   8   5       1990.18       2363.58       198.76 o                         
   5   8   5       1216.89       1297.99       185.91 o                         
  -5   9   5       6405.16       6537.40       248.51 o                         
  -4   9   5       4652.41       4403.12       325.01 o                         
  -3   9   5      12597.28      12133.83       328.23 o                         
  -2   9   5       1419.54       1446.43        84.31 o                         
  -1   9   5       6339.05       6365.23       133.41 o                         
   0   9   5      10349.70       9787.55       212.58 o                         
   1   9   5      55846.90      54823.93       814.29 o                         
   2   9   5       6954.37       6968.63       212.91 o                         
   3   9   5       3372.85       3388.69       250.26 o                         
   4   9   5       2566.01       2488.23       205.92 o                         
   5   9   5        924.73        811.58       151.02 o                         
  -5  10   5       4796.07       4780.18       295.27 o                         
  -4  10   5        162.51        170.81        51.30 o                         
  -3  10   5       9139.58       9086.67       241.24 o                         
  -2  10   5      20053.59      20383.94       389.43 o                         
  -1  10   5       5794.13       5871.56       117.33 o                         
   0  10   5      14330.08      14551.81       240.30 o                         
   1  10   5      14434.90      13937.14       282.00 o                         
   2  10   5       4851.53       4684.37       166.04 o                         
   3  10   5        426.86        367.67        87.18 o                         
   4  10   5      21291.39      22364.28       648.34 o                         
   5  10   5        937.41       1015.71       168.76 o                         
  -5  11   5       1208.14       1318.61       195.79 o                         
  -4  11   5       3374.24       3467.48       163.00 o                         
  -3  11   5      41558.19      41769.47       680.27 o                         
  -2  11   5        165.18        201.51        28.82 o                         
  -1  11   5      14817.83      15232.07       224.67 o                         
   0  11   5        386.91        431.05        35.83 o                         
   1  11   5      14564.32      13761.20       284.85 o                         
   2  11   5       6361.15       6459.60       183.72 o                         
   3  11   5        843.95        925.24       122.10 o                         
   4  11   5      26564.55      27017.69       767.16 o                         
   5  11   5       4968.57       4487.46       349.03 o                         
  -5  12   5        378.61        300.59       115.63 o                         
  -4  12   5       8651.85       8872.19       259.76 o                         
  -3  12   5       5214.22       5340.20       183.56 o                         
  -2  12   5       8722.41       8485.46       183.25 o                         
  -1  12   5      63815.51      64148.58       721.18 o                         
   0  12   5      17881.50      17746.19       289.72 o                         
   1  12   5      19632.19      19971.57       443.48 o                         
   2  12   5       2786.71       2776.53       116.75 o                         
   3  12   5       7126.76       7469.48       318.62 o                         
   4  12   5       6505.51       6959.28       335.46 o                         
   5  12   5         56.50        113.69       156.36 o                         
  -5  13   5       1599.53       1797.64       151.21 o                         
  -4  13   5       1305.36       1373.04       107.50 o                         
  -3  13   5       6448.92       6458.13       207.81 o                         
  -2  13   5      14253.97      13959.66       246.06 o                         
  -1  13   5       7851.46       7980.51       162.39 o                         
   0  13   5      60260.45      61694.73       752.61 o                         
   1  13   5        588.94        640.06        62.59 o                         
   2  13   5       7666.95       7656.07       209.42 o                         
   3  13   5       2607.49       2510.87       186.05 o                         
   4  13   5       3428.53       3280.15       335.44 o                         
   5  13   5       4399.72       4406.55       551.64 o                         
  -5  14   5        419.29        402.49       137.15 o                         
  -4  14   5       5827.67       5815.83       226.63 o                         
  -3  14   5      24930.61      24682.24       454.97 o                         
  -2  14   5       5739.09       5849.32       150.82 o                         
  -1  14   5       2422.46       2081.26        83.83 o                         
   0  14   5      20921.73      20990.86       338.87 o                         
   1  14   5      23953.74      23581.47       538.14 o                         
   2  14   5      12244.57      12206.69       283.46 o                         
   3  14   5       8129.02       8176.53       368.10 o                         
   4  14   5       6333.63       6089.78       330.19 o                         
   5  14   5       3276.50       3338.75       361.56 o                         
  -5  15   5        864.24       1193.20       322.52 o                         
  -4  15   5      13945.83      14371.07       362.27 o                         
  -3  15   5       5896.39       6004.13       150.08 o                         
  -2  15   5      19682.92      20032.00       304.15 o                         
  -1  15   5       2289.82       2208.46        93.86 o                         
   0  15   5      70378.09      72698.13       970.70 o                         
   1  15   5       1912.45       2014.09       116.08 o                         
   2  15   5       5284.96       5394.32       180.24 o                         
   3  15   5      25380.05      23636.45       644.75 o                         
   4  15   5       7040.53       7047.19       356.97 o                         
   5  15   5       2414.60       2471.18       316.68 o                         
  -5  16   5       2338.95       2436.54       188.96 o                         
  -4  16   5       5043.65       5395.46       238.40 o                         
  -3  16   5       6679.77       6643.10       170.76 o                         
  -2  16   5       8175.15       8390.91       179.66 o                         
  -1  16   5        408.78        415.92        44.87 o                         
   0  16   5      17514.67      17191.03       335.31 o                         
   1  16   5      11502.51      11427.94       248.26 o                         
   2  16   5       1397.50       1361.97        88.42 o                         
   3  16   5       6840.09       6778.69       317.00 o                         
   4  16   5       1422.30       1061.75       180.47 o                         
   5  16   5        933.88        870.44       233.61 o                         
  -5  17   5        652.30        871.91       230.07 o                         
  -4  17   5        145.63        247.51        63.52 o                         
  -3  17   5       3277.76       3245.86       116.82 o                         
  -2  17   5       7435.05       7253.34       166.64 o                         
  -1  17   5      17000.04      16570.00       623.65 o                         
   0  17   5      27984.01      28415.60       483.61 o                         
   1  17   5      16557.17      16524.20       332.50 o                         
   2  17   5       2220.25       2158.14       138.49 o                         
   3  17   5       5603.38       5681.54       368.99 o                         
   4  17   5       1665.52       1751.93       236.22 o                         
   5  17   5       4759.23       4564.88       346.98 o                         
  -5  18   5        790.89        662.99       141.97 o                         
  -4  18   5        416.13        446.07        91.38 o                         
  -3  18   5       7638.96       7727.26       192.49 o                         
  -2  18   5       3249.65       3286.22       116.15 o                         
  -1  18   5      24481.67      23713.29       373.06 o                         
   0  18   5      65077.45      65063.91       992.24 o                         
   1  18   5      13916.99      14418.23       297.51 o                         
   2  18   5        150.76         76.67        30.80 o                         
   3  18   5       5742.36       5879.96       298.75 o                         
   4  18   5       7718.64       7964.95       630.40 o                         
   5  18   5        265.91        -18.41       159.18 o                         
  -5  19   5         30.43        256.59       134.94 o                         
  -4  19   5       2585.22       2873.53       157.75 o                         
  -3  19   5      36633.37      36863.16       528.48 o                         
  -2  19   5        469.39        453.61        45.71 o                         
  -1  19   5       2923.42       2848.56       114.93 o                         
   0  19   5        527.83        598.94        93.60 o                         
   1  19   5      46275.48      45896.30       724.14 o                         
   2  19   5       9937.74      10000.51       274.99 o                         
   3  19   5        138.36        218.35        73.95 o                         
   4  19   5       6865.25       7807.35       566.94 o                         
   5  19   5       2950.65       2262.12       273.05 o                         
  -5  20   5       1290.25       1181.65       175.71 o                         
  -4  20   5       2853.84       2979.15       173.77 o                         
  -3  20   5       3332.62       3479.28       130.51 o                         
  -2  20   5       5258.10       5153.03       160.06 o                         
  -1  20   5       1476.02       1460.94        89.43 o                         
   0  20   5      18473.52      18303.69       377.49 o                         
   1  20   5      14356.95      14320.78       338.88 o                         
   2  20   5       7095.78       7391.88       236.14 o                         
   3  20   5       1116.83       1233.63       154.44 o                         
   4  20   5       4263.29       4484.68       402.77 o                         
   5  20   5         83.42        117.79       119.43 o                         
  -5  21   5       3283.64       3374.58       273.45 o                         
  -4  21   5       7103.86       7130.89       274.04 o                         
  -3  21   5       3968.83       4007.83       148.46 o                         
  -2  21   5       6568.65       6516.96       181.81 o                         
  -1  21   5        397.96        429.00        50.68 o                         
   0  21   5       8609.21       8552.14       243.35 o                         
   1  21   5      33619.17      33395.43       592.76 o                         
   2  21   5       6273.39       6554.91       252.15 o                         
   3  21   5       7595.56       8537.22       457.57 o                         
   4  21   5        696.06        774.47       144.19 o                         
   5  21   5        698.95        451.40       180.44 o                         
  -5  22   5       1317.40       1283.07       278.99 o                         
  -4  22   5       4687.27       4570.81       233.81 o                         
  -3  22   5       6197.62       6058.01       192.34 o                         
  -2  22   5      19218.54      19405.89       355.92 o                         
  -1  22   5      12891.77      12537.40       266.90 o                         
   0  22   5       2636.89       2683.78       135.68 o                         
   1  22   5       1077.53       1142.29        99.19 o                         
   2  22   5      22060.80      22648.31       476.04 o                         
   3  22   5       2162.29       2352.23       247.83 o                         
   4  22   5        271.19        -20.95       193.25 o                         
   5  22   5         79.15        241.60       141.36 o                         
  -5  23   5       1767.55       2079.06       247.15 o                         
  -4  23   5       6995.62       7215.99       274.34 o                         
  -3  23   5       3833.60       3892.11       158.80 o                         
  -2  23   5       2610.69       2662.09       119.94 o                         
  -1  23   5       6103.86       6180.25       170.10 o                         
   0  23   5      13773.89      13574.62       331.99 o                         
   1  23   5       6253.27       6319.58       224.06 o                         
   2  23   5       9897.31      10417.31       309.11 o                         
   3  23   5      15921.95      16006.72       670.59 o                         
   4  23   5         72.36          1.69       236.12 o                         
   5  23   5       1473.44       1534.75       458.70 o                         
  -5  24   5        535.59        278.30       138.69 o                         
  -4  24   5       2899.86       2816.30       138.66 o                         
  -3  24   5        818.37        879.14        79.43 o                         
  -2  24   5      37657.34      37796.92       630.70 o                         
  -1  24   5      16998.26      16732.88       308.77 o                         
   0  24   5       3994.83       3926.29       168.88 o                         
   1  24   5       1595.65       1510.43       110.73 o                         
   2  24   5       1192.33       1282.63       131.54 o                         
   3  24   5      21284.15      21622.82       578.40 o                         
   4  24   5        631.14        645.60       177.53 o                         
  -5  25   5         74.80        -28.79       120.28 o                         
  -4  25   5       2824.87       2787.88       157.93 o                         
  -3  25   5       4560.88       4346.00       199.03 o                         
  -2  25   5       3204.41       3019.10       143.42 o                         
  -1  25   5       9850.19      10324.11       265.03 o                         
   0  25   5       7051.32       6965.54       216.87 o                         
   1  25   5       1609.80       1504.39       115.82 o                         
   2  25   5       1394.63       1492.92       145.68 o                         
   3  25   5        835.35       1052.66       210.36 o                         
   4  25   5       1908.10       1918.61       305.05 o                         
  -5  26   5       1370.75       1008.29       501.63 o                         
  -4  26   5       5684.54       5712.74       203.86 o                         
  -3  26   5       3263.43       3428.52       153.19 o                         
  -2  26   5        224.91        173.50        47.45 o                         
  -1  26   5       8522.48       8612.27       216.05 o                         
   0  26   5      13051.53      12426.04       308.13 o                         
   1  26   5       1004.69       1108.90        98.02 o                         
   2  26   5       2364.33       2217.66       177.63 o                         
   3  26   5       3845.79       3771.60       219.02 o                         
   4  26   5       2268.03       2164.98       251.68 o                         
  -4  27   5       5672.92       5515.04       203.89 o                         
  -3  27   5       4432.73       4515.87       181.55 o                         
  -2  27   5        932.46       1047.41        86.76 o                         
  -1  27   5       2774.49       3079.92       136.28 o                         
   0  27   5        534.77        550.55        85.05 o                         
   1  27   5       1843.47       1854.64       145.28 o                         
   2  27   5      11953.19      11683.17       398.55 o                         
   3  27   5       8880.24       9164.20       374.81 o                         
   4  27   5         64.78        127.86       109.52 o                         
  -4  28   5       1060.58       1106.45       144.30 o                         
  -3  28   5       2693.76       2714.70       143.82 o                         
  -2  28   5      17489.48      16776.99       371.95 o                         
  -1  28   5      22304.80      21896.68       408.63 o                         
   0  28   5       6431.08       6309.56       203.61 o                         
   1  28   5       2106.48       2303.43       207.55 o                         
   2  28   5      11568.48      11863.04       478.82 o                         
   3  28   5       4461.12       4439.17       246.37 o                         
   4  28   5       1216.44        969.36       190.52 o                         
  -4  29   5       1419.26       1360.27       139.13 o                         
  -3  29   5       2329.70       2300.91       142.00 o                         
  -2  29   5        175.84        226.25        50.89 o                         
  -1  29   5        143.75        141.84        45.78 o                         
   0  29   5       7223.50       6948.58       218.09 o                         
   1  29   5       7906.38       7569.30       282.19 o                         
   2  29   5       5557.17       5701.45       280.64 o                         
   3  29   5        572.72        562.88       111.03 o                         
   4  29   5       1438.05       1221.34       210.27 o                         
  -4  30   5       1150.04        949.98       113.32 o                         
  -3  30   5       6436.94       6593.66       229.92 o                         
  -2  30   5       1205.01       1219.83       103.80 o                         
  -1  30   5      11451.66      10829.37       276.74 o                         
   0  30   5      13619.99      13485.52       374.67 o                         
   1  30   5       3057.87       3076.93       242.50 o                         
   2  30   5       1718.76       1887.73       181.47 o                         
   3  30   5       1430.71       1274.07       246.91 o                         
   4  30   5        527.53        569.13       158.98 o                         
  -4  31   5        609.80        652.75       147.28 o                         
  -3  31   5       1524.46       1555.44       127.58 o                         
  -2  31   5       1440.97       1440.44       163.29 o                         
  -1  31   5       6480.62       6234.94       245.31 o                         
   0  31   5      11714.92      11514.99       325.03 o                         
   1  31   5      11635.50      11532.74       367.21 o                         
   2  31   5       4632.89       4824.12       280.86 o                         
   3  31   5       5213.00       5692.77       295.10 o                         
   4  31   5       1619.78       1133.26       214.14 o                         
  -4  32   5       1478.46       1157.78       154.31 o                         
  -3  32   5        665.15        597.06       108.30 o                         
  -2  32   5      10529.41      10772.08       517.01 o                         
  -1  32   5      27254.72      28591.62       541.50 o                         
   0  32   5          2.67        -11.31        41.93 o                         
   1  32   5       4204.60       4047.12       258.40 o                         
   2  32   5       4279.88       4263.97       275.00 o                         
   3  32   5       5981.67       6365.12       350.11 o                         
   4  32   5       3657.17       4062.42       624.76 o                         
  -4  33   5        936.99        845.44       137.71 o                         
  -3  33   5        524.21        472.62        92.63 o                         
  -2  33   5        495.71        474.41        78.54 o                         
  -1  33   5       6822.78       7253.98       261.45 o                         
   0  33   5        830.15        980.70        95.88 o                         
   1  33   5       4187.60       4442.33       258.35 o                         
   2  33   5       3416.46       3539.42       320.06 o                         
   3  33   5        902.04        989.34       154.57 o                         
  -4  34   5        914.51        299.26       214.36 o                         
  -3  34   5        163.05        161.20        83.87 o                         
  -2  34   5        427.53        476.94        84.83 o                         
  -1  34   5        102.79        248.40        62.82 o                         
   0  34   5       3523.55       3622.60       248.13 o                         
   1  34   5       6238.24       6003.53       297.51 o                         
   2  34   5       5620.38       5013.16       538.89 o                         
   3  34   5        921.13        949.42       150.17 o                         
  -3  35   5        325.49        198.29        91.92 o                         
  -2  35   5       2927.28       3337.45       262.94 o                         
  -1  35   5       6879.44       6836.57       364.44 o                         
   0  35   5      12343.00      12481.33       434.54 o                         
   1  35   5       2384.73       2518.17       201.30 o                         
   2  35   5       5571.33       5037.85       311.20 o                         
   3  35   5       2281.75       2510.98       253.74 o                         
  -3  36   5        414.97        361.35        98.31 o                         
  -2  36   5       4844.75       4491.25       274.15 o                         
  -1  36   5       4639.44       5332.72       275.43 o                         
   0  36   5       1706.25       1737.65       179.53 o                         
   1  36   5        295.70        297.93        95.49 o                         
   2  36   5       6097.04       5311.92       351.04 o                         
   3  36   5       1130.57       1498.50       229.38 o                         
  -3  37   5       2251.97       2182.87       239.48 o                         
  -2  37   5        317.33        233.45       134.65 o                         
  -1  37   5       1223.48       1181.42       146.05 o                         
   0  37   5       3756.13       3683.41       253.10 o                         
   1  37   5       5947.96       5461.71       327.91 o                         
   2  37   5       1102.97        700.34       266.89 o                         
   3  37   5       2053.03       2042.40       313.67 o                         
  -3  38   5       3259.96       3218.42       258.97 o                         
  -2  38   5       5599.99       5508.00       308.57 o                         
  -1  38   5       3913.21       3964.89       271.96 o                         
   0  38   5        175.78         74.14        83.07 o                         
   1  38   5        692.28        819.26       152.92 o                         
   2  38   5       3313.09       3305.20       459.66 o                         
   3  38   5       2445.19       2847.67       382.64 o                         
  -3  39   5       6513.44       6068.71       338.62 o                         
  -2  39   5       1371.43        911.89       165.10 o                         
  -1  39   5       2231.98       1877.87       200.16 o                         
   0  39   5       3945.84       3750.70       269.48 o                         
   1  39   5      12192.52      12108.76       500.95 o                         
   2  39   5         60.72        275.53       111.15 o                         
  -2  40   5       4082.68       3775.05       271.98 o                         
  -1  40   5        349.36        285.22        97.85 o                         
   0  40   5        818.51       1035.55       157.08 o                         
   1  40   5       1080.73        833.87       170.95 o                         
   2  40   5        566.92        -69.43       145.42 o                         
  -2  41   5        125.53         75.58       271.64 o                         
  -1  41   5        508.92        484.11       125.44 o                         
   0  41   5       1278.70       1208.38       168.76 o                         
   1  41   5       7571.03       7194.10       417.26 o                         
   2  41   5        731.12        137.70       172.41 o                         
  -2  42   5       2462.96       3032.91       350.26 o                         
  -1  42   5       1096.25       1009.77       162.80 o                         
   0  42   5       3149.90       2630.62       276.76 o                         
   1  42   5       2708.47       2807.21       311.98 o                         
   2  42   5        591.79        426.58       266.04 o                         
  -1  43   5        264.78        120.83       141.75 o                         
   0  43   5       4159.86       4301.51       364.69 o                         
   1  43   5       1309.49       1110.91       280.37 o                         
  -1  44   5        797.76        801.56       195.61 o                         
   0  44   5        157.20        294.36       127.74 o                         
   1  44   5       4774.34       4847.66       476.22 o                         
   0  45   5       7037.20       7775.10       553.95 o                         
  -1 -44   6       1496.16        857.70       316.48 o                         
   0 -44   6       2600.71       1992.15       402.29 o                         
  -1 -43   6         58.59         95.84       162.32 o                         
   0 -43   6        189.42       -109.03       239.95 o                         
   1 -43   6       2137.22       1975.21       290.82 o                         
  -2 -42   6      10286.53      10583.01       746.81 o                         
  -1 -42   6      11050.90      10326.57       662.20 o                         
   0 -42   6        958.24        553.87       192.18 o                         
   1 -42   6       1034.13        824.28       237.77 o                         
  -2 -41   6        477.63        406.51       224.85 o                         
  -1 -41   6         40.67       -105.65       157.47 o                         
   0 -41   6        725.02        673.68       196.16 o                         
   1 -41   6        850.77        338.92       190.78 o                         
   2 -41   6       1978.77       1726.77       337.46 o                         
  -2 -40   6       1225.33       1265.81       266.35 o                         
  -1 -40   6       1541.92       1035.96       241.38 o                         
   0 -40   6       1624.26       1362.48       206.42 o                         
   1 -40   6       5214.32       5225.75       406.36 o                         
   2 -40   6        838.95        278.23       190.10 o                         
  -3 -39   6       5643.41       7634.95      1184.36 o                         
  -2 -39   6        332.59        409.28       186.73 o                         
  -1 -39   6       1405.21       1557.75       455.10 o                         
   0 -39   6        575.26        457.66       117.34 o                         
   1 -39   6       3982.07       4691.54       377.88 o                         
   2 -39   6        262.50        180.37       167.05 o                         
  -3 -38   6       2535.19       1561.12       849.97 o                         
  -2 -38   6       1262.10       1530.74       277.93 o                         
  -1 -38   6       6915.24       7788.30       534.92 o                         
   0 -38   6       4606.32       5037.24       329.94 o                         
   1 -38   6       6677.87       6433.83       452.47 o                         
   2 -38   6       1554.92       1086.39       392.55 o                         
  -3 -37   6        972.80       1214.83       335.00 o                         
  -2 -37   6       1683.34       1336.38       335.22 o                         
  -1 -37   6          2.87         44.55       112.44 o                         
   0 -37   6       3947.93       3764.38       277.44 o                         
   1 -37   6       2731.12       2486.67       371.78 o                         
   2 -37   6       8507.00       7555.11       528.85 o                         
   3 -37   6        580.77        275.26       231.48 o                         
  -3 -36   6       3139.22       3179.57       773.65 o                         
  -2 -36   6        791.99        590.58       175.01 o                         
  -1 -36   6       2664.23       2650.36       320.73 o                         
   0 -36   6       6061.44       6283.54       343.71 o                         
   1 -36   6       2859.34       2573.35       351.49 o                         
   2 -36   6        196.95         18.39       140.87 o                         
   3 -36   6        544.83       1308.37       467.67 o                         
  -3 -35   6        623.86         30.13       177.35 o                         
  -2 -35   6        471.42        322.87       221.10 o                         
  -1 -35   6        319.98        347.33       137.77 o                         
   0 -35   6      13313.31      14036.69       521.73 o                         
   1 -35   6       6270.07       6390.76       430.62 o                         
   2 -35   6        357.69        341.35       154.28 o                         
   3 -35   6       2114.14       1828.48       265.66 o                         
  -3 -34   6       2028.20       2189.43       451.27 o                         
  -2 -34   6       8340.02       8490.51       476.94 o                         
  -1 -34   6       8667.26       8176.01       440.39 o                         
   0 -34   6       3549.81       3430.71       292.36 o                         
   1 -34   6       4271.38       4492.84       346.75 o                         
   2 -34   6       2938.57       2811.61       257.25 o                         
   3 -34   6       6669.26       6231.43       425.23 o                         
  -4 -33   6       3050.66       3116.19       770.36 o                         
  -3 -33   6       1493.00       1517.73       256.97 o                         
  -2 -33   6       2584.57       3149.55       304.84 o                         
  -1 -33   6        388.21        554.70       137.92 o                         
   0 -33   6       7179.85       7061.17       322.10 o                         
   1 -33   6        980.94       1139.47       175.64 o                         
   2 -33   6       1255.49       1049.48       175.19 o                         
   3 -33   6       7453.05       7582.21       426.28 o                         
  -4 -32   6       2146.99       2070.99       340.27 o                         
  -3 -32   6       2321.27       2134.60       256.06 o                         
  -2 -32   6       5513.32       5922.52       379.94 o                         
  -1 -32   6       8897.84       8955.07       458.03 o                         
   0 -32   6        563.16        591.46        90.23 o                         
   1 -32   6        938.83        895.70       125.94 o                         
   2 -32   6       5850.23       5882.99       419.11 o                         
   3 -32   6       3184.85       3436.53       288.24 o                         
  -4 -31   6       1155.24        994.79       247.66 o
[truncated: 627,915 more chars]
