# Supplementary material for: Halogen, chalcogen, and hydrogen bonding in organoiodine cocrystals of heterocyclic thio­nes: imidazolidine-2-thione, 2-mercaptobenzimidazole, 2-mercapto-5-methyl­benzimidazole, 2-mercaptobenzoxazole, and 2-mercaptobenzo­thia­zole
Source: Acta Crystallogr C Struct Chem. 2022 Nov 9;78(Pt 12):702–15. doi: 10.1107/S2053229622009548 (PMC9720885; doi:10.1107/S2053229622009548)
Supplement: Supplementary file 17 [file c-78-00702-2MBZTH_14F4DIBsup17.hkl]

data_2MBZTH_14F4DIB                                                             
_shelx_title ' mo_d8_5514_12_pf4dib_21_aceton_a.res in P2(1)/n'                 
_shelx_refln_list_code          4                                               
_shelx_F_calc_maximum      337.50                                               
_exptl_crystal_F_000       700.00                                               
_reflns_d_resolution_high  0.7085                                               
                                                                                
loop_                                                                           
 _space_group_symop_operation_xyz                                               
 'x, y, z'                                                                      
 '-x+1/2, y+1/2, -z+1/2'                                                        
 '-x, -y, -z'                                                                   
 'x-1/2, -y-1/2, z-1/2'                                                         
                                                                                
_cell_length_a     5.5057                                                       
_cell_length_b    15.6087                                                       
_cell_length_c    13.5194                                                       
_cell_angle_alpha  90.000                                                       
_cell_angle_beta   94.259                                                       
_cell_angle_gamma  90.000                                                       
                                                                                
_shelx_F_squared_multiplier     1.000                                           
                                                                                
loop_                                                                           
 _refln_index_h                                                                 
 _refln_index_k                                                                 
 _refln_index_l                                                                 
 _refln_F_squared_calc                                                          
 _refln_F_squared_meas                                                          
 _refln_F_squared_sigma                                                         
 _refln_observed_status                                                         
   2   0   0        241.07        203.70        16.74 o                         
   4   0   0       4331.35       4298.73       115.88 o                         
   6   0   0       2856.88       2975.03       114.22 o                         
   1   1   0      17527.15      17011.98       211.24 o                         
   2   1   0       1612.36       1702.17        35.12 o                         
   3   1   0        558.80        587.67        24.16 o                         
   4   1   0        260.72        272.56        19.68 o                         
   5   1   0      15647.93      16075.23       198.53 o                         
   6   1   0        130.82         95.09        19.47 o                         
   7   1   0        951.58        826.57        55.42 o                         
   0   2   0      37345.69      35203.76       589.25 o                         
   1   2   0         19.04         39.14         3.54 o                         
   2   2   0        182.83        145.67         9.59 o                         
   3   2   0       3151.70       3277.14        69.15 o                         
   4   2   0       5201.51       5273.01        86.79 o                         
   5   2   0        321.59        372.49        22.99 o                         
   6   2   0       2481.68       2424.76        68.69 o                         
   7   2   0         15.38         -3.83        15.58 o                         
   1   3   0       5426.88       4960.24        49.05 o                         
   2   3   0        556.90        518.75        16.63 o                         
   3   3   0        543.17        621.88        22.68 o                         
   4   3   0        585.13        618.71        27.89 o                         
   5   3   0       9778.39       9929.03       137.43 o                         
   6   3   0         28.53         32.14        11.42 o                         
   7   3   0          2.71        -15.87        15.87 o                         
   0   4   0      24355.54      24011.98       306.36 o                         
   1   4   0        350.89        350.21        12.11 o                         
   2   4   0         13.25          9.59         3.34 o                         
   3   4   0        112.76        140.25        14.18 o                         
   4   4   0       5603.64       5810.14        88.32 o                         
   5   4   0        659.48        666.99        34.90 o                         
   6   4   0       2159.35       2258.00        67.64 o                         
   7   4   0         99.52         37.18        21.52 o                         
   1   5   0      17099.76      16536.16       177.23 o                         
   2   5   0        150.84        145.01        13.84 o                         
   3   5   0        389.65        470.31        20.66 o                         
   4   5   0        147.12        135.85        13.24 o                         
   5   5   0       8643.59       8662.18       136.19 o                         
   6   5   0        215.05        172.40        22.54 o                         
   7   5   0        191.07        122.14        25.06 o                         
   0   6   0      40295.92      38593.86       367.61 o                         
   1   6   0        829.98        891.56        22.07 o                         
   2   6   0       1184.23       1160.85        26.14 o                         
   3   6   0        578.63        601.05        21.18 o                         
   4   6   0       5703.21       5826.82        99.02 o                         
   5   6   0         15.32          7.23         9.71 o                         
   6   6   0       3826.50       3993.54       118.56 o                         
   7   6   0        224.73        134.22        24.19 o                         
   1   7   0      19211.14      18982.86       157.78 o                         
   2   7   0        997.16       1009.64        29.44 o                         
   3   7   0        378.21        349.67        23.01 o                         
   4   7   0       1242.96       1348.52        35.54 o                         
   5   7   0      10909.09      11279.72       179.84 o                         
   6   7   0          8.37         -4.39        13.38 o                         
   7   7   0        330.71        263.30        64.84 o                         
   0   8   0      38640.67      37295.52       415.61 o                         
   1   8   0       3179.46       3283.87        50.99 o                         
   2   8   0        522.20        457.08        20.33 o                         
   3   8   0       1322.64       1318.54        33.98 o                         
   4   8   0       2156.16       2183.24        48.17 o                         
   5   8   0        162.22        144.69        18.94 o                         
   6   8   0       3505.28       3809.20       126.82 o                         
   7   8   0        228.87        186.13        60.03 o                         
   1   9   0       4298.76       4261.29        61.06 o                         
   2   9   0       6293.61       6293.06        93.06 o                         
   3   9   0          8.12         -0.93         4.98 o                         
   4   9   0         11.40         12.75         6.86 o                         
   5   9   0       6539.89       6623.29       137.08 o                         
   6   9   0         24.90        -13.74        13.74 o                         
   7   9   0         45.92         28.02        45.35 o                         
   0  10   0      12157.62      12183.83       153.07 o                         
   1  10   0       1061.62       1090.91        28.64 o                         
   2  10   0        201.10        170.59        13.96 o                         
   3  10   0       2665.90       2627.53        75.76 o                         
   4  10   0       2083.37       2048.98        45.21 o                         
   5  10   0         29.46         -0.30        11.53 o                         
   6  10   0       1191.62       1374.47        74.12 o                         
   1  11   0       4996.17       4944.75        69.57 o                         
   2  11   0       3502.22       3619.67        67.42 o                         
   3  11   0         55.95         34.03         8.06 o                         
   4  11   0          9.68         23.63         7.47 o                         
   5  11   0       2959.80       2947.53        90.54 o                         
   6  11   0        153.92         50.08        25.74 o                         
   0  12   0      10752.13      10856.92       148.26 o                         
   1  12   0        165.50        140.53        11.89 o                         
   2  12   0          3.64         -2.45         5.71 o                         
   3  12   0       1226.26       1205.11        48.46 o                         
   4  12   0       1791.24       1745.55        54.39 o                         
   5  12   0         47.82         48.56        21.33 o                         
   6  12   0       1030.62       1150.42       228.51 o                         
   1  13   0       3541.28       3409.43        59.99 o                         
   2  13   0        502.49        505.63        26.04 o                         
   3  13   0          0.70          4.40         7.19 o                         
   4  13   0          2.60          4.01        10.38 o                         
   5  13   0       4031.87       4241.81       138.84 o                         
   6  13   0         25.67         -4.34        40.68 o                         
   0  14   0      15826.64      15611.20       213.26 o                         
   1  14   0          2.28         -5.06         5.84 o                         
   2  14   0        492.65        453.24        27.42 o                         
   3  14   0       1953.65       1971.14        57.80 o                         
   4  14   0       1598.28       1576.43        59.55 o                         
   5  14   0         55.13         11.74        16.41 o                         
   1  15   0       2225.94       2234.91        61.56 o                         
   2  15   0       2774.62       2905.02        75.30 o                         
   3  15   0         63.23         36.88        12.76 o                         
   4  15   0        813.86        796.19        45.57 o                         
   5  15   0       2237.46       2292.57       102.73 o                         
   0  16   0       6582.99       6869.59       232.03 o                         
   1  16   0        807.11        817.97        41.94 o                         
   2  16   0        146.30        134.71        18.66 o                         
   3  16   0       2447.17       2577.61        85.46 o                         
   4  16   0        383.64        378.56        60.69 o                         
   5  16   0        108.66         71.81        42.77 o                         
   1  17   0        100.68         90.01        14.55 o                         
   2  17   0       2145.07       2263.10        76.67 o                         
   3  17   0         12.81         22.74        14.63 o                         
   4  17   0        397.48        403.19        39.86 o                         
   0  18   0        838.91        823.33        70.25 o                         
   1  18   0        349.47        394.11        31.89 o                         
   2  18   0          1.94          5.22        13.34 o                         
   3  18   0       1038.35       1089.21        61.38 o                         
   4  18   0        447.71        280.85        54.82 o                         
   1  19   0        758.11        735.32        49.25 o                         
   2  19   0        370.59        385.94        39.97 o                         
   3  19   0        109.34         19.16        24.81 o                         
   0  20   0       2330.32       2458.82       185.14 o                         
   1  20   0         13.32         36.17        24.59 o                         
   2  20   0         12.76        -17.28        17.28 o                         
   3  20   0        459.78        400.00        50.82 o                         
   1  21   0        839.33        787.96        89.57 o                         
   2  21   0       1015.43       1037.40        89.28 o                         
   0  22   0        694.48        844.89       189.23 o                         
  -7   0   1       4503.20       4189.79       167.01 o                         
  -5   0   1          1.77         -1.39         8.10 o                         
  -3   0   1      15801.81      16483.41       231.06 o                         
  -1   0   1        299.59        232.73        15.66 o                         
   1   0   1      24528.44      23147.00       564.32 o                         
   3   0   1      36889.24      34851.52       500.30 o                         
   5   0   1       1119.80       1145.25        62.88 o                         
   7   0   1        854.32        768.76        85.85 o                         
  -7   1   1          8.71        -12.58        13.82 o                         
  -6   1   1        377.00        388.74        28.22 o                         
  -5   1   1        118.84        114.82        12.73 o                         
  -4   1   1        555.29        566.20        23.80 o                         
  -3   1   1       3829.35       4138.69        65.58 o                         
  -2   1   1      47258.50      46972.71       409.99 o                         
  -1   1   1        732.32        788.25        15.40 o                         
   1   1   1        688.58        623.58        18.08 o                         
   2   1   1      12526.71      12288.51       190.12 o                         
   3   1   1        185.36        156.39        14.20 o                         
   4   1   1       8192.90       8357.91       127.62 o                         
   5   1   1        815.50        872.68        39.04 o                         
   6   1   1        239.21        224.36        25.62 o                         
   7   1   1          1.65        -14.54        20.72 o                         
  -7   2   1       6268.43       6046.28       163.01 o                         
  -6   2   1         86.39         85.01        13.93 o                         
  -5   2   1        706.73        761.09        29.31 o                         
  -4   2   1        251.02        273.54        16.91 o                         
  -3   2   1      11774.57      11936.64       129.00 o                         
  -2   2   1          3.29          6.29         2.78 o                         
  -1   2   1      19728.63      19611.92       213.58 o                         
   0   2   1         83.64        109.77         5.10 o                         
   1   2   1        290.30        355.83        12.15 o                         
   2   2   1        180.48        172.60        11.51 o                         
   3   2   1      22092.86      21516.15       347.22 o                         
   4   2   1       3186.59       3222.26        70.82 o                         
   5   2   1        516.61        517.87        27.46 o                         
   6   2   1        368.67        354.53        50.59 o                         
   7   2   1        395.70        330.11        37.81 o                         
  -7   3   1        107.44         80.85        20.57 o                         
  -6   3   1       3011.33       3105.70        73.78 o                         
  -5   3   1         37.33         33.96         8.63 o                         
  -4   3   1          6.25          1.92         5.88 o                         
  -3   3   1        551.44        585.04        20.37 o                         
  -2   3   1      32759.75      31925.73       290.09 o                         
  -1   3   1         64.93         56.81         4.65 o                         
   0   3   1      10547.36      10607.16        94.15 o                         
   1   3   1      26770.87      27163.34       261.85 o                         
   2   3   1       2876.27       2652.09        57.03 o                         
   3   3   1        421.81        449.54        21.02 o                         
   4   3   1      10775.02      11147.87       138.69 o                         
   5   3   1        157.94        119.99        15.62 o                         
   6   3   1        292.81        299.95        33.57 o                         
   7   3   1          0.23        -16.43        16.43 o                         
  -7   4   1       3776.84       3870.10       114.72 o                         
  -6   4   1         78.24         59.68        17.39 o                         
  -5   4   1       1397.27       1335.74        43.61 o                         
  -4   4   1       2163.86       2174.28        47.49 o                         
  -3   4   1      18571.16      18949.67       196.83 o                         
  -2   4   1        109.32        121.02         7.52 o                         
  -1   4   1      17760.90      17049.73       142.36 o                         
   0   4   1        829.83        850.91        14.62 o                         
   1   4   1       2438.99       2555.68        46.33 o                         
   2   4   1        130.38        189.40        10.77 o                         
   3   4   1      12283.38      11953.15       135.21 o                         
   4   4   1        547.02        544.23        25.01 o                         
   5   4   1       1846.12       1869.94        57.30 o                         
   6   4   1          0.49        -11.25        11.25 o                         
   7   4   1        583.32        518.92        41.31 o                         
  -7   5   1         69.48         83.86        19.46 o                         
  -6   5   1       1841.84       1856.99        65.50 o                         
  -5   5   1        980.40        979.22        47.77 o                         
  -4   5   1        110.44         80.82        13.14 o                         
  -3   5   1       3402.84       3516.50        66.30 o                         
  -2   5   1      22779.90      22113.03       179.16 o                         
  -1   5   1        511.75        535.62        14.49 o                         
   0   5   1       1218.94       1120.68        19.05 o                         
   1   5   1        160.51        204.00        10.58 o                         
   2   5   1      17966.66      18249.20       198.18 o                         
   3   5   1       1025.87       1088.18        31.32 o                         
   4   5   1       4885.01       4858.77        84.89 o                         
   5   5   1         27.83          3.63         9.47 o                         
   6   5   1        136.26        105.64        20.53 o                         
   7   5   1          4.09         -5.49        16.30 o                         
  -7   6   1       2573.31       2751.21       122.47 o                         
  -6   6   1          3.95        -10.11        10.11 o                         
  -5   6   1          0.95        -11.18        11.18 o                         
  -4   6   1       1373.37       1427.11        43.31 o                         
  -3   6   1       7899.54       8216.80       111.26 o                         
  -2   6   1          1.59         -0.14         2.47 o                         
  -1   6   1      11236.68      11125.87        94.49 o                         
   0   6   1       2950.53       2937.53        36.68 o                         
   1   6   1       1404.42       1487.07        31.80 o                         
   2   6   1        665.71        698.91        20.57 o                         
   3   6   1      21435.76      21349.22       205.59 o                         
   4   6   1        157.26        135.61        13.96 o                         
   5   6   1          5.60         -5.50         8.26 o                         
   6   6   1         55.69         33.60        14.42 o                         
   7   6   1        886.59        929.70        69.59 o                         
  -7   7   1          1.04        -29.61        29.61 o                         
  -6   7   1        383.55        298.06        39.18 o                         
  -5   7   1        313.84        266.47        31.31 o                         
  -4   7   1       1829.17       1905.81        50.69 o                         
  -3   7   1         29.54         23.17         4.54 o                         
  -2   7   1      17021.25      16567.34       162.27 o                         
  -1   7   1        217.18        204.64         9.19 o                         
   0   7   1        789.98        729.40        16.79 o                         
   1   7   1       1043.60       1095.19        27.10 o                         
   2   7   1      14112.34      13762.21       145.76 o                         
   3   7   1        193.28        173.77        12.76 o                         
   4   7   1       5750.24       5788.49        93.88 o                         
   5   7   1       1402.08       1412.62        51.57 o                         
   6   7   1         14.40        -12.51        12.51 o                         
   7   7   1        114.22         74.99        26.93 o                         
  -7   8   1       2234.94       2158.35       144.39 o                         
  -6   8   1        174.20        162.76        30.27 o                         
  -5   8   1         53.79         32.51        14.28 o                         
  -4   8   1        230.78        200.97        22.35 o                         
  -3   8   1       6578.51       6574.75        86.12 o                         
  -2   8   1         44.27         40.72         6.38 o                         
  -1   8   1       8110.12       8168.03        86.03 o                         
   0   8   1       2092.69       2079.90        32.04 o                         
   1   8   1         11.14         -1.85         3.10 o                         
   2   8   1         68.62         44.57         7.44 o                         
   3   8   1      23488.16      22857.90       221.46 o                         
   4   8   1        224.10        182.00        17.81 o                         
   5   8   1        109.81         90.19        14.45 o                         
   6   8   1       1088.27       1084.55        57.44 o                         
   7   8   1        805.56        815.55        62.83 o                         
  -7   9   1         33.59        -36.72        37.63 o                         
  -6   9   1        743.11        727.09        55.60 o                         
  -5   9   1        705.94        733.57        38.80 o                         
  -4   9   1         98.16         58.53        10.74 o                         
  -3   9   1          5.74          5.17         3.97 o                         
  -2   9   1      16743.28      16920.25       166.69 o                         
  -1   9   1       2539.67       2582.08        39.39 o                         
   0   9   1       1719.74       1668.94        29.44 o                         
   1   9   1       2500.83       2528.96        47.30 o                         
   2   9   1       4099.94       4044.79        68.34 o                         
   3   9   1          0.48         -1.22         5.28 o                         
   4   9   1       4735.73       4771.10        87.44 o                         
   5   9   1       1313.47       1387.91        49.99 o                         
   6   9   1          0.18         15.54        19.43 o                         
   7   9   1         63.54        -15.89        22.24 o                         
  -6  10   1        141.02        154.14        26.57 o                         
  -5  10   1        517.00        387.82        58.42 o                         
  -4  10   1       1064.17       1097.05        44.06 o                         
  -3  10   1       3688.20       3579.76        64.53 o                         
  -2  10   1         29.64         16.59         5.13 o                         
  -1  10   1       8353.66       8338.66        88.01 o                         
   0  10   1       4355.49       4586.83        55.18 o                         
   1  10   1        426.24        401.90        19.29 o                         
   2  10   1        132.25        119.12        12.82 o                         
   3  10   1       4975.20       4958.59        83.22 o                         
   4  10   1        545.06        459.25        27.76 o                         
   5  10   1        334.33        296.04        21.90 o                         
   6  10   1        575.28        562.27        48.46 o                         
  -6  11   1       1554.31       1631.19        85.76 o                         
  -5  11   1       2252.89       2262.76        83.01 o                         
  -4  11   1        109.33         72.11        15.66 o                         
  -3  11   1          7.98         17.74         6.44 o                         
  -2  11   1      13485.40      13563.10       144.01 o                         
  -1  11   1         68.45         54.70         7.56 o                         
   0  11   1          7.04          5.67         3.54 o                         
   1  11   1       2230.35       2308.61        48.80 o                         
   2  11   1        937.73        972.12        33.63 o                         
   3  11   1         67.99         43.86         9.25 o                         
   4  11   1       4608.71       4663.70        93.86 o                         
   5  11   1        263.18        235.87        26.65 o                         
   6  11   1        216.89        165.48        28.03 o                         
  -6  12   1         16.98        -20.81        34.59 o                         
  -5  12   1        430.88        389.92        53.27 o                         
  -4  12   1       2567.28       2676.66        86.25 o                         
  -3  12   1       8092.10       8098.48       126.05 o                         
  -2  12   1        146.22        126.54        12.10 o                         
  -1  12   1       3603.73       3445.11        60.76 o                         
   0  12   1       1192.78       1233.69        27.77 o                         
   1  12   1          3.83          9.21         5.23 o                         
   2  12   1        774.02        834.10        32.41 o                         
   3  12   1       4925.44       5026.14        93.60 o                         
   4  12   1        146.39        126.87        19.11 o                         
   5  12   1        402.01        376.23        44.40 o                         
   6  12   1        550.23        375.67        48.54 o                         
  -6  13   1        314.47        206.50        51.09 o                         
  -5  13   1       1607.97       1600.31       115.73 o                         
  -4  13   1        330.27        344.91        38.61 o                         
  -3  13   1       1590.41       1572.81        49.67 o                         
  -2  13   1       5655.10       5786.43        87.63 o                         
  -1  13   1         68.58         45.11         8.65 o                         
   0  13   1        417.75        432.74        17.92 o                         
   1  13   1       1537.42       1699.05        47.78 o                         
   2  13   1       3303.19       3350.85        72.93 o                         
   3  13   1        225.37        197.87        17.40 o                         
   4  13   1       2003.90       2056.07       114.47 o                         
   5  13   1        478.50        397.58        45.09 o                         
   6  13   1          8.43        -12.69        23.16 o                         
  -5  14   1          3.79         27.13        28.92 o                         
  -4  14   1        709.44        719.16        52.77 o                         
  -3  14   1       2722.50       2800.74        79.33 o                         
  -2  14   1         12.23          7.52         7.33 o                         
  -1  14   1        502.50        531.81        25.96 o                         
   0  14   1       4578.51       4812.29        72.13 o                         
   1  14   1        800.01        767.61        34.79 o                         
   2  14   1        762.84        750.83        34.74 o                         
   3  14   1       5629.27       5892.83       117.12 o                         
   4  14   1         13.66          8.81        17.36 o                         
   5  14   1        178.95        167.47        32.57 o                         
  -5  15   1        684.13        657.71       145.18 o                         
  -4  15   1        140.08        147.39        34.50 o                         
  -3  15   1         17.18          8.60         9.68 o                         
  -2  15   1       3885.30       3981.21        84.70 o                         
  -1  15   1        301.60        286.32        21.21 o                         
   0  15   1        819.92        826.78        32.14 o                         
   1  15   1       2875.76       3099.97        80.29 o                         
   2  15   1       2698.55       2762.21        81.41 o                         
   3  15   1         10.82         23.61        13.12 o                         
   4  15   1       1313.51       1222.29        79.09 o                         
   5  15   1       1418.87       1347.82        83.46 o                         
  -5  16   1        258.42        213.35        50.95 o                         
  -4  16   1        632.83        708.24        57.63 o                         
  -3  16   1       1181.05       1128.19        57.03 o                         
  -2  16   1         29.94         17.81        11.16 o                         
  -1  16   1       1016.88       1003.63        39.84 o                         
   0  16   1       2654.32       2700.72        65.32 o                         
   1  16   1         98.02        109.84        15.43 o                         
   2  16   1         12.05          0.97         9.28 o                         
   3  16   1       3054.10       3206.82        95.80 o                         
   4  16   1        928.18       1048.43        76.07 o                         
   5  16   1        133.03         36.82        34.14 o                         
  -4  17   1          0.56        -21.00        21.00 o                         
  -3  17   1         13.71        -14.07        14.07 o                         
  -2  17   1       2658.80       2624.93        87.06 o                         
  -1  17   1        326.50        287.47        34.59 o                         
   0  17   1       1354.65       1200.48        50.45 o                         
   1  17   1       2330.24       2503.95        73.75 o                         
   2  17   1        152.40        162.15        21.53 o                         
   3  17   1         10.34         -6.60        16.06 o                         
   4  17   1        607.32        661.02        74.02 o                         
  -4  18   1       1121.98       1331.93       207.67 o                         
  -3  18   1       1005.31       1016.30        68.22 o                         
  -2  18   1        155.39        104.76        19.96 o                         
  -1  18   1       1405.76       1417.34        64.01 o                         
   0  18   1       1617.76       1679.55        81.53 o                         
   1  18   1        115.30         46.90        21.99 o                         
   2  18   1        107.61         79.58        23.56 o                         
   3  18   1        990.72       1074.76        64.52 o                         
   4  18   1          4.23        -23.34        23.34 o                         
  -3  19   1        621.92        597.97        78.64 o                         
  -2  19   1       1993.91       1971.80        94.51 o                         
  -1  19   1          1.27         -1.75        17.47 o                         
   0  19   1          0.87         -7.81        18.34 o                         
   1  19   1       1917.69       1819.11        67.45 o                         
   2  19   1        481.34        427.81        44.04 o                         
   3  19   1        546.21        463.52        71.44 o                         
  -3  20   1        456.14        316.07        86.57 o                         
  -2  20   1         57.93         41.60        30.62 o                         
  -1  20   1        341.49        317.80        55.35 o                         
   0  20   1       1013.56       1058.21        72.63 o                         
   1  20   1        120.47        104.89        26.57 o                         
   2  20   1        155.49         93.66        26.25 o                         
   3  20   1       1111.97       1102.02        81.01 o                         
  -2  21   1        325.59        201.67        56.97 o                         
  -1  21   1         39.14         19.59        37.31 o                         
   0  21   1          8.94         -0.28        32.06 o                         
   1  21   1        719.48        704.63        73.90 o                         
   2  21   1        590.53        640.55        69.20 o                         
  -6   0   2         25.04          2.23        15.13 o                         
  -4   0   2      12015.30      12071.12       194.51 o                         
  -2   0   2         64.69        101.59        10.02 o                         
   0   0   2         55.27         25.27         7.12 o                         
   2   0   2      12875.23      12240.44       330.99 o                         
   4   0   2         12.09         -3.18         6.88 o                         
   6   0   2       6406.64       6484.87       247.21 o                         
  -7   1   2        263.95        159.84        28.92 o                         
  -6   1   2        226.04        192.28        20.24 o                         
  -5   1   2       3918.53       4016.90        72.68 o                         
  -4   1   2        488.40        520.29        22.45 o                         
  -3   1   2       5406.30       5399.06        73.44 o                         
  -2   1   2       6955.10       7393.20       103.57 o                         
  -1   1   2        453.87        561.86        15.24 o                         
   0   1   2        732.14        821.22        21.53 o                         
   1   1   2      43126.64      42173.61       455.29 o                         
   2   1   2        808.84        848.00        27.06 o                         
   3   1   2       1347.36       1284.87        39.47 o                         
   4   1   2         11.72          3.46         6.31 o                         
   5   1   2       3313.32       3390.42        82.24 o                         
   6   1   2        693.86        739.27        44.57 o                         
   7   1   2        842.71        811.05        57.59 o                         
  -7   2   2         33.10          5.37        16.95 o                         
  -6   2   2        303.94        254.53        22.02 o                         
  -5   2   2        190.69        215.57        16.86 o                         
  -4   2   2      19512.63      19599.63       189.48 o                         
  -3   2   2          0.03          3.94         2.74 o                         
  -2   2   2       1240.88       1149.63        22.36 o                         
  -1   2   2         31.81         34.64         3.87 o                         
   0   2   2       9029.33       8846.11        94.39 o                         
   1   2   2       1751.13       1952.47        41.00 o                         
   2   2   2      13403.20      12460.92       208.08 o                         
   3   2   2        739.02        787.94        30.99 o                         
   4   2   2        741.10        760.63        33.87 o                         
   5   2   2        328.97        348.95        26.52 o                         
   6   2   2       7791.73       7756.39       186.11 o                         
   7   2   2        344.22        223.39        30.43 o                         
  -7   3   2         66.86         18.01        18.79 o                         
  -6   3   2        148.69        167.36        21.38 o                         
  -5   3   2       6297.97       6333.65       108.61 o                         
  -4   3   2        122.27        143.67        12.60 o                         
  -3   3   2      13746.00      14467.69       155.96 o                         
  -2   3   2         51.58         80.62         8.52 o                         
  -1   3   2         80.00        112.10         6.76 o                         
   0   3   2       7525.11       7895.70        85.62 o                         
   1   3   2     113905.41     112334.15      1740.76 o                         
   2   3   2       1006.68        952.37        27.05 o                         
   3   3   2       2896.82       2816.21        59.82 o                         
   4   3   2        351.35        311.96        21.03 o                         
   5   3   2       3181.13       3065.89        82.35 o                         
   6   3   2         99.86         66.98        21.61 o                         
   7   3   2       1855.14       1925.43        82.91 o                         
  -7   4   2         82.70         80.18        19.16 o                         
  -6   4   2        220.45        147.30        19.79 o                         
  -5   4   2          3.94         -5.95         5.95 o                         
  -4   4   2      21075.52      20859.48       223.55 o                         
  -3   4   2        487.65        550.64        26.91 o                         
  -2   4   2       5171.64       5305.21        71.41 o                         
  -1   4   2       4651.91       4695.70        52.67 o                         
   0   4   2      45046.55      43982.50       320.09 o                         
   1   4   2        225.51        214.09        11.20 o                         
   2   4   2      13865.54      13564.93       148.34 o                         
   3   4   2         27.46         11.65         4.83 o                         
   4   4   2       1192.27       1214.86        41.32 o                         
   5   4   2        740.05        799.32        38.25 o                         
   6   4   2       6692.58       6860.86       218.81 o                         
   7   4   2          5.35         -8.38        32.81 o                         
  -7   5   2        202.25        209.84        41.05 o                         
  -6   5   2        547.70        569.99        34.30 o                         
  -5   5   2       6047.41       6108.03       108.13 o                         
  -4   5   2         21.75         13.73         7.23 o                         
  -3   5   2      10247.76      10679.27       148.53 o                         
  -2   5   2       8656.66       9019.60        97.38 o                         
  -1   5   2        123.47        175.29         8.24 o                         
   0   5   2       3871.72       3876.38        53.28 o                         
   1   5   2      25305.86      24093.66       219.66 o                         
   2   5   2         57.97         57.28         9.06 o                         
   3   5   2       1589.52       1459.98        41.11 o                         
   4   5   2        200.37        181.04        17.89 o                         
   5   5   2       1182.67       1185.39        45.68 o                         
   6   5   2        474.49        525.34        41.93 o                         
   7   5   2       2035.31       1925.85        92.44 o                         
  -7   6   2        833.79        857.34        71.00 o                         
  -6   6   2         86.38         77.72        21.24 o                         
  -5   6   2        222.53        201.12        23.76 o                         
  -4   6   2      12804.89      13083.22       183.54 o                         
  -3   6   2        265.87        260.42        18.84 o                         
  -2   6   2        851.17        831.50        20.94 o                         
  -1   6   2       1906.87       1815.85        27.95 o                         
   0   6   2      12565.43      12053.31       105.13 o                         
   1   6   2        169.56        199.09        13.71 o                         
   2   6   2       1084.61        954.51        27.76 o                         
   3   6   2       1738.38       1685.03        43.84 o                         
   4   6   2        775.65        777.25        30.87 o                         
   5   6   2        612.00        565.02        31.90 o                         
   6   6   2       4574.12       4640.57       144.29 o                         
   7   6   2         97.27         46.65        30.03 o                         
  -7   7   2        227.35        113.91        31.58 o                         
  -6   7   2        149.08         99.73        54.53 o                         
  -5   7   2       2681.44       2715.70        88.17 o                         
  -4   7   2        391.92        400.12        26.37 o                         
  -3   7   2       1299.55       1280.68        33.62 o                         
  -2   7   2       4015.09       4334.42        57.70 o                         
  -1   7   2       1126.03       1181.89        23.82 o                         
   0   7   2       1053.95       1088.03        23.09 o                         
   1   7   2      19997.24      19456.71       186.00 o                         
   2   7   2        159.99        142.80        13.16 o                         
   3   7   2        312.52        314.77        15.98 o                         
   4   7   2        645.73        673.18        32.33 o                         
   5   7   2       3497.14       3528.83        85.52 o                         
   6   7   2          6.25        -16.51        16.51 o                         
   7   7   2        926.50       1021.52        83.72 o                         
  -7   8   2         67.97         52.22        27.58 o                         
  -6   8   2          1.10        -15.68        15.68 o                         
  -5   8   2        121.05        137.07        32.05 o                         
  -4   8   2       6938.61       7187.28       126.08 o                         
  -3   8   2          6.55          9.61         5.12 o                         
  -2   8   2         99.78        128.65        11.39 o                         
  -1   8   2        198.74        193.75        10.54 o                         
   0   8   2       6988.17       7152.11        77.89 o                         
   1   8   2       1135.99       1214.43        32.07 o                         
   2   8   2       9188.78       9305.17       115.35 o                         
   3   8   2       2749.73       2833.40        54.50 o                         
   4   8   2          0.35         -5.50         5.50 o                         
   5   8   2        145.45        109.80        17.15 o                         
   6   8   2       3070.50       3279.80        88.43 o                         
   7   8   2        127.00         79.18        36.25 o                         
  -7   9   2          7.33         -4.51        25.59 o                         
  -6   9   2        207.90        194.59        29.49 o                         
  -5   9   2       3236.08       3269.53        98.87 o                         
  -4   9   2          5.11          1.53        11.00 o                         
  -3   9   2       5928.19       5945.56        89.93 o                         
  -2   9   2         42.05         33.89         6.29 o                         
  -1   9   2        195.03        229.03        11.59 o                         
   0   9   2        287.03        290.52        13.56 o                         
   1   9   2      16752.43      16148.90       161.25 o                         
   2   9   2         25.43         19.12         5.73 o                         
   3   9   2       1399.09       1474.27        44.73 o                         
   4   9   2       1024.18        996.17        36.16 o                         
   5   9   2       1551.88       1496.28        56.20 o                         
   6   9   2         14.34          0.30        13.52 o                         
  -6  10   2         30.56         42.03        24.55 o                         
  -5  10   2          3.62        -14.13        14.13 o                         
  -4  10   2      13817.83      14020.01       197.73 o                         
  -3  10   2        408.84        411.81        20.32 o                         
  -2  10   2       2318.43       2352.40        46.34 o                         
  -1  10   2        977.29        948.24        29.51 o                         
   0  10   2       9083.04       8941.13       100.54 o                         
   1  10   2        450.46        455.25        20.59 o                         
   2  10   2       7662.40       7695.77       106.95 o                         
   3  10   2        999.16       1050.83        36.70 o                         
   4  10   2        725.60        740.30        38.47 o                         
   5  10   2         97.58        123.14        15.95 o                         
   6  10   2       2875.14       3014.17       103.20 o                         
  -6  11   2        601.82        530.51        82.01 o                         
  -5  11   2       2916.05       2976.48        98.15 o                         
  -4  11   2         43.97         24.80        11.64 o                         
  -3  11   2       5343.34       5392.58        83.40 o                         
  -2  11   2       2272.43       2298.60        47.79 o                         
  -1  11   2          2.76         -2.01         3.56 o                         
   0  11   2       1337.01       1325.87        30.95 o                         
   1  11   2      19785.65      19725.56       198.07 o                         
   2  11   2          0.92         -3.73         4.23 o                         
   3  11   2       1253.54       1232.20        43.06 o                         
   4  11   2       1852.70       1995.17        66.15 o                         
   5  11   2        928.66        958.31        46.50 o                         
   6  11   2        136.18        109.76        30.22 o                         
  -6  12   2        276.16        148.43        30.45 o                         
  -5  12   2        278.50        199.14        53.77 o                         
  -4  12   2       4668.59       4972.49       139.03 o                         
  -3  12   2         40.30         25.48         8.38 o                         
  -2  12   2         72.80         62.84         8.92 o                         
  -1  12   2       5914.18       6006.15        75.01 o                         
   0  12   2       3317.95       3348.94        53.95 o                         
   1  12   2        135.65        126.55        13.69 o                         
   2  12   2       3860.53       3746.64        73.46 o                         
   3  12   2       2154.55       2173.79        64.60 o                         
   4  12   2        123.34         90.43        16.24 o                         
   5  12   2        562.11        526.90        54.63 o                         
   6  12   2       2534.35       2590.27       126.09 o                         
  -6  13   2        664.66        442.36        72.60 o                         
  -5  13   2       1143.96       1212.29       102.26 o                         
  -4  13   2          1.68        -12.38        12.99 o                         
  -3  13   2        813.75        819.67        38.71 o                         
  -2  13   2       5655.03       5739.13        87.07 o                         
  -1  13   2         63.39         53.35         7.32 o                         
   0  13   2       2399.84       2407.49        48.79 o                         
   1  13   2       7910.49       7893.08       116.00 o                         
   2  13   2          7.45          6.41         7.70 o                         
   3  13   2        101.91        113.13        16.37 o                         
   4  13   2        996.22       1040.44        65.85 o                         
   5  13   2       1137.09       1117.71        62.14 o                         
   6  13   2        236.92        136.68        32.02 o                         
  -5  14   2        506.71        465.65       110.57 o                         
  -4  14   2       1772.38       2001.20       106.95 o                         
  -3  14   2         20.24          9.87        12.89 o                         
  -2  14   2        290.34        245.18        19.09 o                         
  -1  14   2       2672.23       2710.81        56.23 o                         
   0  14   2        793.94        765.55        30.00 o                         
   1  14   2        393.92        379.63        26.61 o                         
   2  14   2        695.67        732.32        36.48 o                         
   3  14   2       2290.26       2360.08        72.86 o                         
   4  14   2          1.52          2.09        15.12 o                         
   5  14   2        593.61        666.19        52.80 o                         
  -5  15   2        816.92        801.26        90.15 o                         
  -4  15   2        288.84        260.51        42.74 o                         
  -3  15   2        574.59        623.29        40.86 o                         
  -2  15   2       2169.74       2217.95        61.74 o                         
  -1  15   2         83.08         46.05        12.64 o                         
   0  15   2         22.50         16.15         8.71 o                         
   1  15   2       5287.68       5313.28       107.88 o                         
   2  15   2        183.44        165.67        20.58 o                         
   3  15   2        127.73        144.49        18.94 o                         
   4  15   2        529.63        490.91        45.88 o                         
   5  15   2        580.31        622.66        56.10 o                         
  -5  16   2         26.46         10.37        34.10 o                         
  -4  16   2       2382.74       2609.51       169.36 o                         
  -3  16   2         90.44         84.26        20.07 o                         
  -2  16   2        208.00        214.91        27.22 o                         
  -1  16   2        187.75        189.68        23.49 o                         
   0  16   2       1196.58       1246.36        43.66 o                         
   1  16   2        679.72        654.47        37.61 o                         
   2  16   2       1377.43       1416.72        57.18 o                         
   3  16   2        606.24        560.51        45.30 o                         
   4  16   2        250.23        167.59        30.08 o                         
   5  16   2         15.79        -22.96        22.96 o                         
  -4  17   2         90.19         68.09        33.23 o                         
  -3  17   2       1639.35       1626.63       106.01 o                         
  -2  17   2        860.52        940.58        69.19 o                         
  -1  17   2         30.19         32.00        15.46 o                         
   0  17   2         23.42         20.04         9.73 o                         
   1  17   2       5143.63       5188.04       111.80 o                         
   2  17   2         51.95         61.61        17.72 o                         
   3  17   2        345.05        260.70        33.42 o                         
   4  17   2        577.45        461.49        86.20 o                         
  -4  18   2       2171.80       2484.00       156.44 o                         
  -3  18   2        595.51        541.04        62.50 o                         
  -2  18   2         83.05         87.81        22.74 o                         
  -1  18   2       2071.87       2064.48        71.93 o                         
   0  18   2       1518.13       1512.74        63.64 o                         
   1  18   2        519.91        592.00        37.94 o                         
   2  18   2        989.52        947.91        52.65 o                         
   3  18   2       1121.42       1140.63        66.16 o                         
   4  18   2        142.18         81.26        36.33 o                         
  -3  19   2        474.48        504.87        82.34 o                         
  -2  19   2       3132.52       3420.55       122.28 o                         
  -1  19   2         51.45         37.83        25.94 o                         
   0  19   2        404.88        344.72        35.39 o                         
   1  19   2       1856.14       1889.50        75.82 o                         
   2  19   2        274.90        242.46        29.68 o                         
   3  19   2         43.12         16.89        23.57 o                         
  -3  20   2         92.04        118.02        36.93 o                         
  -2  20   2         43.27          7.69        29.88 o                         
  -1  20   2       1695.99       1690.21        78.44 o                         
   0  20   2        337.53        389.68        63.58 o                         
   1  20   2        234.50        177.49        28.12 o                         
   2  20   2        159.24         92.30        27.46 o                         
   3  20   2       1173.03       1275.10        86.40 o                         
  -2  21   2        879.30        857.80        77.39 o                         
  -1  21   2         43.45        -11.23        23.67 o                         
   0  21   2        524.63        459.61        53.25 o                         
   1  21   2        382.39        375.77        45.03 o                         
   2  21   2         78.95         68.57        29.85 o                         
  -7   0   3       1917.21       1837.07       106.80 o                         
  -5   0   3       6705.20       6694.10       151.08 o                         
  -3   0   3        783.25        802.93        57.13 o                         
  -1   0   3      27038.76      28219.27       435.60 o                         
   1   0   3       7635.90       7675.56       136.19 o                         
   3   0   3       2413.24       2283.61        82.40 o                         
   5   0   3       6344.92       6361.04       170.03 o                         
   7   0   3        336.01        218.94        47.04 o                         
  -7   1   3         92.43         76.34        20.69 o                         
  -6   1   3       7928.10       7994.01       133.65 o                         
  -5   1   3         74.92         57.45        12.30 o                         
  -4   1   3       3365.14       3365.50        60.08 o                         
  -3   1   3       2002.17       2209.78        42.53 o                         
  -2   1   3      21070.32      21358.25       220.26 o                         
  -1   1   3        845.98        925.40        19.94 o                         
   0   1   3      17168.82      16424.81       237.04 o                         
   1   1   3       5054.19       5310.53        94.97 o                         
   2   1   3       2719.21       2724.35        54.68 o                         
   3   1   3          0.28          0.64         5.01 o                         
   4   1   3       7646.02       7615.80       125.40 o                         
   5   1   3        277.57        295.87        25.88 o                         
   6   1   3       1740.93       1838.42        87.59 o                         
   7   1   3         48.68          8.05        21.36 o                         
  -7   2   3       2720.22       2641.15        86.25 o                         
  -6   2   3        383.93        442.00        33.92 o                         
  -5   2   3       2576.27       2589.02        60.14 o                         
  -4   2   3          1.06         -1.05         4.29 o                         
  -3   2   3        693.69        804.32        24.92 o                         
  -2   2   3        156.55        175.74         8.78 o                         
  -1   2   3      41203.46      41079.67       439.95 o                         
   0   2   3          2.84          1.97         3.17 o                         
   1   2   3      15319.79      15290.48       249.34 o                         
   2   2   3        830.10        912.78        29.78 o                         
   3   2   3      11226.69      11355.81       151.39 o                         
   4   2   3        838.07        857.71        37.21 o                         
   5   2   3       2833.20       2896.48        88.08 o                         
   6   2   3         69.73         69.22        28.69 o                         
   7   2   3         38.60        -11.52        22.91 o                         
  -7   3   3        218.68        136.94        25.90 o                         
  -6   3   3       6103.71       6024.38       113.64 o                         
  -5   3   3        134.58        113.99        13.38 o                         
  -4   3   3       1257.71       1233.33        34.52 o                         
  -3   3   3        735.60        740.93        31.06 o                         
  -2   3   3      17950.40      17830.52       181.74 o                         
  -1   3   3          1.06          4.32         2.71 o                         
   0   3   3       8938.82       8664.75       171.98 o                         
   1   3   3       4604.51       4828.23        81.46 o                         
   2   3   3       2624.32       2759.32        52.08 o                         
   3   3   3        429.82        457.25        22.52 o                         
   4   3   3      15798.59      15512.66       191.69 o                         
   5   3   3        161.07        150.89        19.89 o                         
   6   3   3       1017.76       1055.00        64.55 o                         
   7   3   3         21.66         15.70        29.14 o                         
  -7   4   3       2923.43       2951.70       130.50 o                         
  -6   4   3          0.07         -0.52        14.29 o                         
  -5   4   3        227.76        213.93        24.70 o                         
  -4   4   3         37.37         17.00         6.78 o                         
  -3   4   3        269.77        240.81        18.30 o                         
  -2   4   3        108.72        154.08        12.35 o                         
  -1   4   3      58383.65      57924.12       485.46 o                         
   0   4   3         99.79         76.43         7.20 o                         
   1   4   3       2239.11       2088.54        45.08 o                         
   2   4   3        601.91        579.97        25.34 o                         
   3   4   3      10058.28       9909.74       130.41 o                         
   4   4   3        219.57        249.56        19.82 o                         
   5   4   3       4880.13       4874.09       111.17 o                         
   6   4   3        554.25        539.84        42.81 o                         
   7   4   3        139.50         66.83        27.97 o                         
  -7   5   3        189.61        122.06        33.09 o                         
  -6   5   3       5372.01       5405.58       178.24 o                         
  -5   5   3        406.27        451.97        38.56 o                         
  -4   5   3       2111.86       2179.55        60.20 o                         
  -3   5   3         73.72         47.19        10.22 o                         
  -2   5   3      16184.92      16581.05       179.28 o                         
  -1   5   3          3.98          2.57         2.30 o                         
   0   5   3      10044.75       9387.97       126.92 o                         
   1   5   3       3377.34       3218.94        54.20 o                         
   2   5   3        991.45       1086.77        32.85 o                         
   3   5   3         51.75         44.10         8.16 o                         
   4   5   3      16680.34      16728.68       202.77 o                         
   5   5   3         27.94         10.45        10.75 o                         
   6   5   3        691.99        636.41        50.60 o                         
   7   5   3        603.92        516.63        57.97 o                         
  -7   6   3       3593.32       3996.49       146.41 o                         
  -6   6   3        144.88        117.68        28.27 o                         
  -5   6   3       3319.58       3207.37        96.66 o                         
  -4   6   3        433.24        488.12        28.97 o                         
  -3   6   3        257.38        291.57        18.87 o                         
  -2   6   3        412.31        431.56        17.74 o                         
  -1   6   3      14239.75      13709.32       128.82 o                         
   0   6   3       1039.91       1141.06        25.50 o                         
   1   6   3      10650.14      10482.84       117.67 o                         
   2   6   3       6361.08       6690.97       102.88 o                         
   3   6   3       1786.50       1685.76        43.49 o                         
   4   6   3        134.58        145.00        15.90 o                         
   5   6   3       4046.20       4138.97        99.18 o                         
   6   6   3        579.83        504.73        47.75 o                         
   7   6   3        110.98         37.38        31.25 o                         
  -7   7   3         54.29         33.24        30.24 o                         
  -6   7   3       5436.31       5507.36       156.24 o                         
  -5   7   3        139.51        140.13        22.11 o                         
  -4   7   3       2703.77       2717.76        79.14 o                         
  -3   7   3        537.84        544.75        25.46 o                         
  -2   7   3       7899.88       7691.77        89.43 o                         
  -1   7   3        324.74        371.98        14.53 o                         
   0   7   3       7970.75       7903.26        87.66 o                         
   1   7   3       7018.84       7171.74        84.54 o                         
   2   7   3       5382.63       5400.20        76.97 o                         
   3   7   3         24.89         16.69         5.19 o                         
   4   7   3       5672.59       5619.65       102.57 o                         
   5   7   3          0.63          7.26        11.24 o                         
   6   7   3        463.30        498.08        35.96 o                         
   7   7   3         82.55         15.40        26.50 o                         
  -7   8   3       2076.16       2264.54       157.52 o                         
  -6   8   3        684.40        719.98        57.24 o                         
  -5   8   3       3479.17       3411.73       100.27 o                         
  -4   8   3       2430.97       2625.05        69.16 o                         
  -3   8   3        573.34        540.61        25.14 o                         
  -2   8   3        726.68        711.99        21.83 o                         
  -1   8   3       9216.38       8729.19       103.83 o                         
   0   8   3        121.11         86.60         8.87 o                         
   1   8   3       1520.52       1380.96        30.26 o                         
   2   8   3         37.78         21.90         6.16 o                         
   3   8   3       2856.10       2850.14        59.67 o                         
   4   8   3        575.76        574.26        29.33 o                         
   5   8   3       3238.25       3284.69        81.90 o                         
   6   8   3         25.59         -1.45        15.81 o                         
   7   8   3        169.78        138.11        32.54 o                         
  -7   9   3        420.24        301.76        48.44 o                         
  -6   9   3       3543.75       3479.48       123.18 o                         
  -5   9   3        194.53        159.17        24.97 o                         
  -4   9   3        865.55        820.84        40.88 o                         
  -3   9   3       4137.47       4277.41        77.61 o                         
  -2   9   3       9949.77      10175.95       110.19 o                         
  -1   9   3       2287.03       2300.24        43.08 o                         
   0   9   3      10564.53      10797.19       117.50 o                         
   1   9   3        108.02        108.11        10.09 o                         
   2   9   3         34.57         27.10         7.28 o                         
   3   9   3         54.20         99.63        15.31 o                         
   4   9   3       6333.70       6550.87       105.92 o                         
   5   9   3         94.90         43.34        15.98 o                         
   6   9   3        398.40        355.85        45.33 o                         
  -6  10   3        173.65        145.53        41.50 o                         
  -5  10   3        747.81        776.49        52.45 o                         
  -4  10   3       1134.45       1204.13        51.21 o                         
  -3  10   3       1103.65       1095.43        37.10 o                         
  -2  10   3        175.92        183.63        14.34 o                         
  -1  10   3      15037.18      14814.02       144.99 o                         
   0  10   3          4.06          5.90         4.41 o                         
   1  10   3       1889.65       1823.53        43.48 o                         
   2  10   3       1093.33       1130.66        37.17 o                         
   3  10   3       4752.56       4848.94        95.25 o                         
   4  10   3        638.06        620.99        35.62 o                         
   5  10   3       2962.85       2809.92        96.24 o                         
   6  10   3        348.95        367.31        75.04 o                         
  -6  11   3       1877.59       1877.74        88.32 o                         
  -5  11   3        108.29         87.38        22.39 o                         
  -4  11   3        309.73        327.90        27.70 o                         
  -3  11   3        440.65        463.61        21.25 o                         
  -2  11   3       6253.08       6229.67        81.01 o                         
  -1  11   3         17.70         17.54         5.28 o                         
   0  11   3       4743.30       4722.78        71.59 o                         
   1  11   3       4608.81       4651.17        76.01 o                         
   2  11   3        928.79        839.95        32.87 o                         
   3  11   3       1284.89       1169.51        42.73 o                         
   4  11   3       6213.22       6339.54       136.63 o                         
   5  11   3         49.06         24.34        16.28 o                         
   6  11   3        922.94        947.17        74.71 o                         
  -6  12   3        297.74        183.44        66.73 o                         
  -5  12   3        234.59        224.34        29.04 o                         
  -4  12   3       1600.45       1599.97        56.33 o                         
  -3  12   3        365.97        337.69        26.85 o                         
  -2  12   3        617.96        653.34        22.76 o                         
  -1  12   3      12282.47      12292.32       133.84 o                         
   0  12   3       1075.74       1091.48        32.66 o                         
   1  12   3       2251.92       2309.13        52.68 o                         
   2  12   3       1609.55       1640.68        47.84 o                         
   3  12   3       2994.87       2971.12        86.89 o                         
   4  12   3         41.72         19.96        15.22 o                         
   5  12   3       1029.67       1019.12        65.30 o                         
   6  12   3        751.98        738.36        73.21 o                         
  -6  13   3       2559.71       2715.28       165.08 o                         
  -5  13   3          5.06         10.60        25.20 o                         
  -4  13   3       1652.03       1611.80        88.41 o                         
  -3  13   3       1520.85       1579.64        45.60 o                         
  -2  13   3       1897.86       1790.85        47.67 o                         
  -1  13   3          0.63          2.27         5.46 o                         
   0  13   3       2309.49       2307.13        50.36 o                         
   1  13   3       6219.12       6391.24       102.18 o                         
   2  13   3        381.54        364.46        24.66 o                         
   3  13   3        457.69        430.99        30.69 o                         
   4  13   3       2074.14       2324.70        85.59 o                         
   5  13   3        175.27        136.22        36.16 o                         
   6  13   3        120.68        100.59        34.30 o                         
  -5  14   3       1447.71       1541.03       116.61 o                         
  -4  14   3       2029.00       2038.53       107.23 o                         
  -3  14   3        462.52        406.58        27.57 o                         
  -2  14   3        430.49        385.50        25.82 o                         
  -1  14   3       4421.46       4360.89        72.87 o                         
   0  14   3          3.52         -5.34         5.34 o                         
   1  14   3       1731.56       1742.63        57.54 o                         
   2  14   3        718.77        778.00        39.04 o                         
   3  14   3        281.64        332.63        34.29 o                         
   4  14   3         53.55          3.10        15.44 o                         
   5  14   3        608.19        591.08        62.79 o                         
  -5  15   3         58.48         57.97        37.30 o                         
  -4  15   3        850.66        886.82        95.25 o                         
  -3  15   3       1090.98       1250.33        56.83 o                         
  -2  15   3       4924.17       4786.42       104.65 o                         
  -1  15   3        567.70        566.22        27.52 o                         
   0  15   3        973.34        974.10        36.89 o                         
   1  15   3        684.71        729.28        39.02 o                         
   2  15   3        444.35        374.82        32.28 o                         
   3  15   3        474.64        493.66        51.43 o                         
   4  15   3       1747.36       1788.03        85.83 o                         
   5  15   3          1.17        -18.90        20.67 o                         
  -5  16   3        208.61        167.79        48.10 o                         
  -4  16   3       1218.22       1153.14        88.05 o                         
  -3  16   3          3.59         -7.40        14.19 o                         
  -2  16   3        702.89        704.17        46.99 o                         
  -1  16   3       3885.33       4054.12        84.95 o                         
   0  16   3        160.72        100.73        16.48 o                         
   1  16   3        287.77        269.35        25.24 o                         
   2  16   3       1716.20       1787.11        64.66 o                         
   3  16   3       1224.85       1164.66        65.17 o                         
   4  16   3        849.96        907.51        63.82 o                         
   5  16   3       1273.88       1328.98        94.37 o                         
  -4  17   3          3.06        -14.07        22.30 o                         
  -3  17   3       1061.90       1047.83        98.96 o                         
  -2  17   3       1588.07       1754.39        76.49 o                         
  -1  17   3        777.06        776.76        53.60 o                         
   0  17   3        681.20        651.99        78.21 o                         
   1  17   3        992.61       1031.38        48.98 o                         
   2  17   3          0.68         -1.90        11.81 o                         
   3  17   3        288.54        253.87        33.39 o                         
   4  17   3       1799.84       2056.04       138.61 o                         
  -4  18   3        902.00        994.53        88.68 o                         
  -3  18   3         45.38         40.89        26.26 o                         
  -2  18   3         22.79          1.07        14.91 o                         
  -1  18   3       1384.70       1429.29        64.03 o                         
   0  18   3        185.46        170.78        34.24 o                         
   1  18   3        566.47        570.59        47.63 o                         
   2  18   3       1888.66       1954.70        75.99 o                         
   3  18   3        987.38        952.37        75.87 o                         
   4  18   3        306.53        259.97        86.41 o                         
  -3  19   3        909.63        854.82        82.32 o                         
  -2  19   3        455.82        387.57        42.43 o                         
  -1  19   3          2.33        -15.65        15.65 o                         
   0  19   3        731.88        744.92        61.24 o                         
   1  19   3       1816.79       2030.22        81.29 o                         
   2  19   3         74.25          8.39        18.89 o                         
   3  19   3         38.62         43.61        23.15 o                         
  -3  20   3         16.21        -30.20        35.80 o                         
  -2  20   3        535.79        463.93        74.51 o                         
  -1  20   3        933.01        832.60        66.05 o                         
   0  20   3        464.37        437.05        44.70 o                         
   1  20   3        366.70        377.40        56.61 o                         
   2  20   3       1077.76       1098.04        75.87 o                         
  -2  21   3        399.21        282.10        50.57 o                         
  -1  21   3        141.07         67.47        25.01 o                         
   0  21   3        444.59        376.62        45.57 o                         
   1  21   3       1277.00       1291.75        94.99 o                         
  -6   0   4       2559.03       2610.83       119.04 o                         
  -4   0   4      15026.06      15465.05       375.49 o                         
  -2   0   4      29430.43      29528.90       467.95 o                         
   0   0   4        968.60       1107.44        63.05 o                         
   2   0   4      22065.37      21880.08       359.68 o                         
   4   0   4       6872.15       7020.65       173.42 o                         
   6   0   4       2788.60       2646.80       430.18 o                         
  -7   1   4       2473.68       2406.67        90.86 o                         
  -6   1   4         70.26         55.14        13.63 o                         
  -5   1   4          1.86          0.01         6.15 o                         
  -4   1   4        631.08        624.87        27.58 o                         
  -3   1   4      22394.04      22131.21       394.15 o                         
  -2   1   4        478.38        514.67        18.76 o                         
  -1   1   4       5233.54       5000.31       119.92 o                         
   0   1   4       1532.61       1524.62        60.59 o                         
   1   1   4      14662.08      13822.59       183.30 o                         
   2   1   4        623.03        648.69        27.74 o                         
   3   1   4      12713.20      12538.97       168.02 o                         
   4   1   4          1.34          4.05         6.09 o                         
   5   1   4       2629.29       2660.69        95.16 o                         
   6   1   4         68.39         68.45        29.03 o                         
   7   1   4       3639.92       3519.29       131.72 o                         
  -7   2   4        162.97        207.62        25.23 o                         
  -6   2   4        846.86        899.36        41.26 o                         
  -5   2   4        816.93        874.60        35.03 o                         
  -4   2   4       8399.03       8266.45       114.98 o                         
  -3   2   4        154.80        131.36        10.31 o                         
  -2   2   4      14726.78      15569.51       161.81 o                         
  -1   2   4       3739.59       3818.88        55.64 o                         
   0   2   4       1059.02       1212.30        33.56 o                         
   1   2   4         55.60         48.25         6.77 o                         
   2   2   4      19720.99      19013.13       215.96 o                         
   3   2   4          6.69          6.91         5.87 o                         
   4   2   4       2714.42       2679.41        69.52 o                         
   5   2   4          0.33         -4.25        10.88 o                         
   6   2   4        610.77        615.77        48.82 o                         
   7   2   4        634.88        559.54        58.36 o                         
  -7   3   4        942.93        911.44        74.26 o                         
  -6   3   4         24.27         16.00        14.69 o                         
  -5   3   4          4.53         -5.92         5.92 o                         
  -4   3   4        233.81        234.57        22.00 o                         
  -3   3   4      13421.70      13672.11       177.60 o                         
  -2   3   4        659.03        715.45        30.44 o                         
  -1   3   4       7705.89       7660.92        90.79 o                         
   0   3   4       1228.28       1258.99        30.44 o                         
   1   3   4       7202.81       7093.99        98.47 o                         
   2   3   4        604.02        641.24        26.22 o                         
   3   3   4       3197.65       3092.02        68.62 o                         
   4   3   4         34.75         28.33         8.13 o                         
   5   3   4        121.10         66.57        22.63 o                         
   6   3   4        144.76        117.28        27.90 o                         
   7   3   4       2679.10       2623.00       116.27 o                         
  -7   4   4          6.98        -13.63        22.63 o                         
  -6   4   4       1412.95       1352.07        70.56 o                         
  -5   4   4        307.13        299.00        28.66 o                         
  -4   4   4       2650.10       2772.60        76.35 o                         
  -3   4   4        756.30        789.59        30.15 o                         
  -2   4   4        259.24        226.15        14.59 o                         
  -1   4   4        164.67        199.35        13.09 o                         
   0   4   4       1260.56       1371.12        34.74 o                         
   1   4   4        889.29       1011.91        31.30 o                         
   2   4   4      34354.68      33814.30       520.32 o                         
   3   4   4        854.16        894.97        32.84 o                         
   4   4   4        908.92        902.45        36.81 o                         
   5   4   4         42.89         12.68        13.54 o                         
   6   4   4       1922.60       1873.43        88.08 o                         
   7   4   4          0.52        -21.95        21.95 o                         
  -7   5   4        867.47        788.16        73.90 o                         
  -6   5   4          6.81          1.24        12.91 o                         
  -5   5   4         19.64         14.02        10.84 o                         
  -4   5   4        340.16        366.08        24.51 o                         
  -3   5   4      17522.94      17824.02       210.62 o                         
  -2   5   4        353.25        391.34        20.35 o                         
  -1   5   4       3385.49       3159.03        48.84 o                         
   0   5   4        414.79        408.76        17.83 o                         
   1   5   4       5037.93       4928.02        70.79 o                         
   2   5   4       1127.14       1215.61        43.70 o                         
   3   5   4       4651.33       4527.47        81.12 o                         
   4   5   4        940.93        892.47        39.27 o                         
   5   5   4        246.17        166.59        25.19 o                         
   6   5   4        152.96        143.96        25.33 o                         
   7   5   4       2433.04       2323.03       107.03 o                         
  -7   6   4          0.60        -25.68        25.68 o                         
  -6   6   4        573.26        585.91        51.78 o                         
  -5   6   4          2.16          3.35        10.65 o                         
  -4   6   4       5622.51       5750.14       106.80 o                         
  -3   6   4        347.17        399.97        24.46 o                         
  -2   6   4      17255.41      17750.90       218.78 o                         
  -1   6   4          8.06          8.84         3.31 o                         
   0   6   4       3899.47       4139.54        67.01 o                         
   1   6   4        745.80        899.72        27.08 o                         
   2   6   4      26436.06      26307.10       328.14 o                         
   3   6   4        885.37        875.58        32.40 o                         
   4   6   4       3094.40       3163.33        85.53 o                         
   5   6   4        108.07         71.05        14.97 o                         
   6   6   4        784.31        655.40        71.17 o                         
   7   6   4         13.21          2.72        37.28 o                         
  -7   7   4       1186.47       1106.30        79.65 o                         
  -6   7   4        495.93        431.12        49.38 o                         
  -5   7   4        107.36         81.93        18.81 o                         
  -4   7   4         18.44          6.18         6.76 o                         
  -3   7   4      22543.98      22139.38       242.78 o                         
  -2   7   4         16.05         27.81         5.82 o                         
  -1   7   4       6301.70       6092.30        74.63 o                         
   0   7   4       2077.72       1996.68        38.31 o                         
   1   7   4      15645.14      15621.38       261.84 o                         
   2   7   4          1.77         -3.53         3.79 o                         
   3   7   4       8516.30       8529.11       127.11 o                         
   4   7   4        337.53        363.12        23.99 o                         
   5   7   4       1879.24       1904.99        69.93 o                         
   6   7   4        161.69        125.44        23.34 o                         
   7   7   4       1416.55       1293.10        85.66 o                         
  -7   8   4        169.54        142.78        43.13 o                         
  -6   8   4        561.45        538.27        48.70 o                         
  -5   8   4       1641.86       1706.34        69.67 o                         
  -4   8   4       6881.00       6833.79       132.50 o                         
  -3   8   4        189.24        149.49        14.47 o                         
  -2   8   4      12555.57      12611.03       130.45 o                         
  -1   8   4       5454.70       5426.31       108.60 o                         
   0   8   4       1420.47       1516.37        35.04 o                         
   1   8   4       1435.89       1388.18        39.54 o                         
   2   8   4      11843.27      11624.15       135.73 o                         
   3   8   4        686.25        672.50        28.36 o                         
   4   8   4       2981.07       3012.43        78.19 o                         
   5   8   4        965.76        888.55        69.60 o                         
   6   8   4        750.67        837.47        53.07 o                         
  -6   9   4       2848.95       2907.92       142.84 o                         
  -5   9   4          5.04         -9.89        13.57 o                         
  -4   9   4       1797.79       1970.21        74.20 o                         
  -3   9   4       8795.58       8573.62       127.94 o                         
  -2   9   4       1647.00       1740.05        37.85 o                         
  -1   9   4       1414.71       1292.81        32.70 o                         
   0   9   4       1946.33       1924.82        40.19 o                         
   1   9   4       6971.35       7034.22       102.98 o                         
   2   9   4       2911.84       2872.70        64.31 o                         
   3   9   4       1722.61       1707.14        45.42 o                         
   4   9   4        311.45        312.54        23.27 o                         
   5   9   4        823.74        655.99        51.15 o                         
   6   9   4        733.52        693.19        56.71 o                         
  -6  10   4        685.60        672.84        63.14 o                         
  -5  10   4        735.56        847.45        55.76 o                         
  -4  10   4       1421.97       1465.08        55.35 o                         
  -3  10   4        290.82        307.08        22.41 o                         
  -2  10   4       1373.12       1368.76        37.34 o                         
  -1  10   4       4152.42       4272.41        65.82 o                         
   0  10   4        133.33        106.95        11.78 o                         
   1  10   4       1290.23       1329.26        32.80 o                         
   2  10   4       8364.06       8241.86       117.33 o                         
   3  10   4         85.88         63.63        10.99 o                         
   4  10   4        683.34        682.72        44.71 o                         
   5  10   4        771.07        754.36        51.84 o                         
   6  10   4       1532.33       1620.31       108.78 o                         
  -6  11   4        156.94         92.59        27.31 o                         
  -5  11   4         14.73        -20.61        20.61 o                         
  -4  11   4        690.94        739.32        40.43 o                         
  -3  11   4       3305.22       3354.49        76.01 o                         
  -2  11   4          2.00          1.01         6.11 o                         
  -1  11   4       1436.60       1410.51        36.21 o                         
   0  11   4        659.90        648.85        24.94 o                         
   1  11   4       1799.24       1783.97        45.62 o                         
   2  11   4         76.36         46.64        11.00 o                         
   3  11   4       1474.58       1573.10        55.86 o                         
   4  11   4       1756.56       1675.39        72.52 o                         
   5  11   4          2.70         -9.53        16.99 o                         
   6  11   4        222.49        195.09        40.69 o                         
  -6  12   4        462.86        578.80        60.99 o                         
  -5  12   4         44.40         31.23        25.51 o                         
  -4  12   4       2090.89       2175.31        71.14 o                         
  -3  12   4         89.72         67.68        10.97 o                         
  -2  12   4       1390.05       1391.50        36.66 o                         
  -1  12   4        411.55        414.27        21.10 o                         
   0  12   4        146.53        112.57        11.56 o                         
   1  12   4        717.47        760.40        30.31 o                         
   2  12   4       8159.38       8264.72       122.67 o                         
   3  12   4        317.77        298.24        25.38 o                         
   4  12   4       1216.98       1336.00        64.49 o                         
   5  12   4        148.28        134.96        28.49 o                         
   6  12   4        472.01        274.77        61.87 o                         
  -6  13   4        729.27        742.26        59.43 o                         
  -5  13   4         46.13         35.55        31.61 o                         
  -4  13   4        100.48         72.33        15.71 o                         
  -3  13   4       7979.72       8126.99       117.10 o                         
  -2  13   4        188.08        173.42        13.66 o                         
  -1  13   4       3459.17       3439.46        64.06 o                         
   0  13   4        143.69        164.72        14.45 o                         
   1  13   4       1984.10       1999.35        53.72 o                         
   2  13   4        405.73        369.00        28.80 o                         
   3  13   4       2875.95       3060.62        85.73 o                         
   4  13   4        903.15        951.86        69.97 o                         
   5  13   4        891.56        902.74        70.61 o                         
  -5  14   4        478.12        472.33        94.54 o                         
  -4  14   4       3507.35       3605.97       144.13 o                         
  -3  14   4        212.29        178.48        20.54 o                         
  -2  14   4       5319.54       5272.60        83.69 o                         
  -1  14   4       1991.51       2067.66        49.87 o                         
   0  14   4        319.58        247.46        27.41 o                         
   1  14   4       1293.57       1368.94        50.09 o                         
   2  14   4       5289.92       5396.00       115.26 o                         
   3  14   4         32.23         17.32        20.02 o                         
   4  14   4        971.08        997.64        65.90 o                         
   5  14   4        292.95        204.10        39.76 o                         
  -5  15   4         14.28         -0.57        28.47 o                         
  -4  15   4        518.36        525.15        58.62 o                         
  -3  15   4       3472.89       3568.49        88.04 o                         
  -2  15   4         53.11         61.29        13.05 o                         
  -1  15   4          4.70          4.47        10.97 o                         
   0  15   4       3608.81       3606.83        77.70 o                         
   1  15   4       1109.00       1122.42        46.74 o                         
   2  15   4        941.74       1016.26        49.66 o                         
   3  15   4       2066.43       2182.79        87.65 o                         
   4  15   4        844.80        818.98        91.07 o                         
   5  15   4        451.77        369.33        53.54 o                         
  -5  16   4        961.97        829.20       101.76 o                         
  -4  16   4       1416.43       1202.83        86.79 o                         
  -3  16   4        784.95        756.73        44.28 o                         
  -2  16   4        724.73        776.16        46.30 o                         
  -1  16   4       3977.36       4061.20        85.77 o                         
   0  16   4         48.93         49.89        13.50 o                         
   1  16   4       1012.23        994.04        51.94 o                         
   2  16   4       2037.44       2123.45        73.33 o                         
   3  16   4          0.98        -17.93        17.93 o                         
   4  16   4         59.45         32.94        24.16 o                         
  -4  17   4        323.15        225.22        41.06 o                         
  -3  17   4        745.29        677.65        50.00 o                         
  -2  17   4         16.47          8.92        21.11 o                         
  -1  17   4        700.51        689.43        48.03 o                         
   0  17   4       2007.92       2044.46        74.11 o                         
   1  17   4       1228.05       1137.28        58.69 o                         
   2  17   4        505.57        550.62        46.56 o                         
   3  17   4        380.77        331.34        42.72 o                         
   4  17   4        861.19        807.65        75.07 o                         
  -4  18   4         94.70          1.09        32.57 o                         
  -3  18   4        635.99        460.37        49.30 o                         
  -2  18   4        695.32        609.76        50.22 o                         
  -1  18   4       1712.87       1651.80        55.61 o                         
   0  18   4         56.05         29.14        15.79 o                         
   1  18   4         56.07         32.99        16.62 o                         
   2  18   4       2206.58       2307.43        87.39 o                         
   3  18   4        177.80        125.05        28.86 o                         
   4  18   4         18.10        -15.01        29.18 o                         
  -3  19   4        672.58        697.69        83.70 o                         
  -2  19   4         66.66         33.33        22.18 o                         
  -1  19   4        395.33        309.67        33.30 o                         
   0  19   4        361.96        361.14        35.50 o                         
   1  19   4        358.08        320.22        34.15 o                         
   2  19   4        293.72        203.91        34.84 o                         
   3  19   4        299.50        259.93        66.00 o                         
  -2  20   4        413.86        342.70        48.75 o                         
  -1  20   4        551.57        565.81        46.85 o                         
   0  20   4         14.71         11.16        20.84 o                         
   1  20   4         92.24        105.49        30.56 o                         
   2  20   4       1293.39       1396.56       132.88 o                         
  -1  21   4        290.93        161.22        68.65 o                         
   0  21   4        624.90        645.67        61.65 o                         
   1  21   4        471.33        450.99        67.82 o                         
  -7   0   5        134.69         81.72        29.19 o                         
  -5   0   5       6059.71       6058.52       146.86 o                         
  -3   0   5       4770.77       4834.95       123.37 o                         
  -1   0   5      39650.61      38305.20      1832.05 o                         
   1   0   5      15477.22      15292.63       722.75 o                         
   3   0   5        179.20        162.28        24.29 o                         
   5   0   5       5839.61       6058.18       251.26 o                         
   7   0   5       1357.94       1479.47       142.03 o                         
  -7   1   5         81.58         66.63        27.23 o                         
  -6   1   5       4889.19       5007.49       110.24 o                         
  -5   1   5        335.49        333.88        23.42 o                         
  -4   1   5       5162.95       5263.25        92.46 o                         
  -3   1   5        847.11        872.75        27.22 o                         
  -2   1   5       2066.72       2093.34        50.68 o                         
  -1   1   5       2062.24       2110.33        63.13 o                         
   0   1   5      35280.34      36305.35       561.94 o                         
   1   1   5       1641.99       1620.88        52.97 o                         
   2   1   5       9069.91       9154.50       162.00 o                         
   3   1   5        219.61        263.93        21.26 o                         
   4   1   5       8319.63       8667.63       143.59 o                         
   5   1   5        204.03        184.31        25.50 o                         
   6   1   5       2171.75       2236.35       110.84 o                         
   7   1   5         21.99         13.35        32.30 o                         
  -7   2   5         34.19        -20.04        22.86 o                         
  -6   2   5         61.71         57.96        13.66 o                         
  -5   2   5       6925.93       7193.48       120.04 o                         
  -4   2   5        208.97        233.85        16.83 o                         
  -3   2   5       7467.07       7381.45        99.63 o                         
  -2   2   5         60.82         39.88         5.57 o                         
  -1   2   5      19790.58      20136.68       215.49 o                         
   0   2   5        845.75        796.42        28.74 o                         
   1   2   5      11134.15      11026.10       228.22 o                         
   2   2   5       1661.10       1553.16        54.62 o                         
   3   2   5       2697.14       2824.32        74.24 o                         
   4   2   5        157.55        129.30        16.87 o                         
   5   2   5       5563.99       5553.60       137.79 o                         
   6   2   5         14.29         -6.40        18.67 o                         
   7   2   5       1140.53       1125.88        90.09 o                         
  -7   3   5          7.64          7.43        25.84 o                         
  -6   3   5       3074.07       3083.02       113.02 o                         
  -5   3   5        127.94         91.94        19.07 o                         
  -4   3   5       4051.02       4121.84       106.97 o                         
  -3   3   5        728.26        739.27        30.45 o                         
  -2   3   5       1830.94       1924.30        43.53 o                         
  -1   3   5        106.89         86.10         9.95 o                         
   0   3   5      13271.73      13305.91       160.93 o                         
   1   3   5       2109.03       2370.59        59.98 o                         
   2   3   5      12082.20      11934.78       183.29 o                         
   3   3   5        252.16        271.07        20.87 o                         
   4   3   5       1260.14       1198.58        43.97 o                         
   5   3   5         61.81         23.23        13.98 o                         
   6   3   5       1886.98       1896.58        93.25 o                         
   7   3   5        216.01         90.20        51.39 o                         
  -7   4   5        298.47        213.18        35.20 o                         
  -6   4   5        358.34        384.97        40.15 o                         
  -5   4   5       9875.18      10097.73       181.95 o                         
  -4   4   5        564.99        543.54        31.06 o                         
  -3   4   5       7501.86       7318.93       116.81 o                         
  -2   4   5         76.78         76.19         8.47 o                         
  -1   4   5       1712.86       1600.70        33.82 o                         
   0   4   5        793.14        813.74        26.89 o                         
   1   4   5       5586.43       5209.58        80.36 o                         
   2   4   5         11.55          3.43         6.76 o                         
   3   4   5       1457.30       1455.19        44.42 o                         
   4   4   5         12.74          7.72         8.72 o                         
   5   4   5       3278.86       3488.29       151.70 o                         
   6   4   5          4.03        -16.14        18.46 o                         
   7   4   5        928.91        880.83        83.39 o                         
  -7   5   5        610.64        548.84        84.14 o                         
  -6   5   5       3600.09       3646.48       111.03 o                         
  -5   5   5       1317.50       1409.55        61.26 o                         
  -4   5   5       4202.98       4106.30        91.39 o                         
  -3   5   5         38.44         33.52         7.74 o                         
  -2   5   5        817.92        904.88        37.04 o                         
  -1   5   5        223.26        230.88        12.78 o                         
   0   5   5      16990.57      16396.33       198.52 o                         
   1   5   5         27.60          9.68         4.17 o                         
   2   5   5      11532.33      11343.71       155.30 o                         
   3   5   5        250.65        228.27        19.51 o                         
   4   5   5       1542.93       1604.34        53.40 o                         
   5   5   5        169.30        172.66        24.94 o                         
   6   5   5       1882.24       1850.29        91.90 o                         
   7   5   5         38.32         14.71        29.33 o                         
  -7   6   5         70.39         34.83        24.54 o                         
  -6   6   5        309.04        331.85        34.57 o                         
  -5   6   5       8675.01       8808.09       172.04 o                         
  -4   6   5          7.28         -5.78         6.47 o                         
  -3   6   5       4976.73       4927.54        97.80 o                         
  -2   6   5       1844.99       2064.46        47.25 o                         
  -1   6   5      20950.91      21214.37       216.45 o                         
   0   6   5       3940.83       4231.31        70.23 o                         
   1   6   5      10639.11      10496.82       153.66 o                         
   2   6   5        662.54        678.08        29.45 o                         
   3   6   5        338.84        290.00        33.16 o                         
   4   6   5         37.75         33.21        12.21 o                         
   5   6   5       4746.53       4936.66       129.58 o                         
   6   6   5         13.12        -15.99        15.99 o                         
   7   6   5        946.22        887.60        83.52 o                         
  -7   7   5        195.79        268.17        48.04 o                         
  -6   7   5       3388.97       3237.76       115.99 o                         
  -5   7   5        305.91        307.88        29.95 o                         
  -4   7   5       2037.78       2067.07        66.04 o                         
  -3   7   5        449.54        473.76        25.10 o                         
  -2   7   5        164.73        169.44        10.80 o                         
  -1   7   5          9.48         11.74         3.68 o                         
   0   7   5      23271.75      22502.01       226.24 o                         
   1   7   5         77.31         81.20        11.63 o                         
   2   7   5       1574.86       1554.77        44.17 o                         
   3   7   5       1114.18       1145.84        41.66 o                         
   4   7   5       2816.23       2718.20        85.68 o                         
   5   7   5        287.87        209.16        27.50 o                         
   6   7   5       3465.15       3537.66       107.55 o                         
  -7   8   5          2.85        -22.77        22.77 o                         
  -6   8   5        116.50         60.21        33.25 o                         
  -5   8   5       2843.32       2872.42       100.57 o                         
  -4   8   5        197.34        202.08        21.15 o                         
  -3   8   5       5130.41       5305.71        93.69 o                         
  -2   8   5        987.74        986.74        27.19 o                         
  -1   8   5      17597.13      17754.50       169.52 o                         
   0   8   5         13.44          8.25         5.17 o                         
   1   8   5       6987.72       6901.88       102.15 o                         
   2   8   5       3023.87       2886.56        63.40 o                         
   3   8   5          0.74         -6.34         6.34 o                         
   4   8   5        949.03        957.46        46.80 o                         
   5   8   5       4028.82       4091.61       117.22 o                         
   6   8   5          1.43         16.24        17.83 o                         
  -6   9   5       2627.17       2829.00       109.93 o                         
  -5   9   5        360.90        331.96        35.04 o                         
  -4   9   5       2470.54       2569.16        75.72 o                         
  -3   9   5       2312.42       2443.44        61.53 o                         
  -2   9   5        502.76        496.88        20.59 o                         
  -1   9   5       2308.22       2248.70        44.72 o                         
   0   9   5       7267.31       7069.55        91.12 o                         
   1   9   5        620.37        616.27        26.18 o                         
   2   9   5       7306.26       7444.41       104.23 o                         
   3   9   5       2254.52       2248.28        55.85 o                         
   4   9   5       1461.80       1463.41        56.88 o                         
   5   9   5         84.87         39.39        18.70 o                         
   6   9   5       1145.14       1022.26        74.27 o                         
  -6  10   5        239.34        150.44        48.70 o                         
  -5  10   5       5031.34       5402.30       133.93 o                         
  -4  10   5         18.76          3.70         8.88 o                         
  -3  10   5       5461.42       5400.25       104.03 o                         
  -2  10   5       1285.44       1271.65        34.96 o                         
  -1  10   5       2174.53       2217.10        47.26 o                         
   0  10   5         26.68         33.00         6.49 o                         
   1  10   5       2431.90       2431.75        51.21 o                         
   2  10   5       5844.22       5951.06        98.45 o                         
   3  10   5       2075.46       2004.86        60.04 o                         
   4  10   5        387.04        397.53        31.74 o                         
   5  10   5       1816.76       1835.32        82.85 o                         
   6  10   5         44.85         25.34        25.15 o                         
  -6  11   5       1658.49       1748.74        97.04 o                         
  -5  11   5        543.07        548.19        51.43 o                         
  -4  11   5       1747.74       1685.42        83.97 o                         
  -3  11   5       1922.45       1902.19        59.01 o                         
  -2  11   5        984.24        954.18        31.66 o                         
  -1  11   5       1446.77       1480.66        38.39 o                         
   0  11   5       3816.05       3715.57        68.90 o                         
   1  11   5        112.89         91.03         8.87 o                         
   2  11   5       5752.31       5891.69        99.93 o                         
   3  11   5          3.52         -8.14         8.14 o                         
   4  11   5        922.93        933.02        75.86 o                         
   5  11   5        215.85        122.63        26.20 o                         
   6  11   5        274.24        109.82        58.40 o                         
  -6  12   5        939.07        963.02        83.66 o                         
  -5  12   5       1939.78       1923.09        82.76 o                         
  -4  12   5         10.32         -5.30        12.54 o                         
  -3  12   5       2675.80       2622.43        61.56 o                         
  -2  12   5       1065.70       1077.96        34.76 o                         
  -1  12   5       3021.57       2990.29        57.91 o                         
   0  12   5       3272.59       3169.59        60.74 o                         
   1  12   5       3229.12       3128.53        65.41 o                         
   2  12   5        699.71        637.92        36.39 o                         
   3  12   5         47.07         54.18        14.11 o                         
   4  12   5        121.42        112.62        24.84 o                         
   5  12   5       2085.18       2158.28       101.54 o                         
   6  12   5         26.12        -12.41        52.07 o                         
  -6  13   5       1131.84       1188.67        78.03 o                         
  -5  13   5        326.98        305.22        48.77 o                         
  -4  13   5        648.20        614.31        47.68 o                         
  -3  13   5        511.23        422.54        28.61 o                         
  -2  13   5          1.17          1.49         6.48 o                         
  -1  13   5        768.88        804.35        30.13 o                         
   0  13   5       8732.60       8804.93       120.36 o                         
   1  13   5        198.37        138.64        17.02 o                         
   2  13   5       1671.33       1767.08        77.65 o                         
   3  13   5        617.75        587.27        42.75 o                         
   4  13   5       1621.42       1640.27        84.85 o                         
   5  13   5        674.71        677.16        62.12 o                         
  -5  14   5       1874.59       1800.76       125.96 o                         
  -4  14   5        359.36        253.46        29.22 o                         
  -3  14   5        143.06        128.24        15.16 o                         
  -2  14   5        361.58        348.71        26.31 o                         
  -1  14   5       4962.92       4987.60        83.13 o                         
   0  14   5        665.79        666.98        33.12 o                         
   1  14   5       2759.95       2723.40        79.84 o                         
   2  14   5        941.47       1013.36        49.25 o                         
   3  14   5        200.51        122.29        29.01 o                         
   4  14   5        808.60        810.39        63.60 o                         
   5  14   5       1697.06       1865.46       129.02 o                         
  -5  15   5         54.77         33.23        34.03 o                         
  -4  15   5        685.11        760.09        71.17 o                         
  -3  15   5       2225.66       2249.32        97.38 o                         
  -2  15   5        542.08        465.89        34.05 o                         
  -1  15   5        112.36        145.65        17.46 o                         
   0  15   5       3902.56       3981.62        81.08 o                         
   1  15   5        422.24        381.82        32.30 o                         
   2  15   5        669.61        623.30        40.81 o                         
   3  15   5       1159.86       1234.83        71.77 o                         
   4  15   5       1165.47       1376.96       149.61 o                         
   5  15   5        572.23        368.12        57.04 o                         
  -5  16   5       1180.44       1162.97       157.10 o                         
  -4  16   5         83.83         39.94        29.55 o                         
  -3  16   5        806.98        835.48        75.07 o                         
  -2  16   5       2717.38       2831.05        72.84 o                         
  -1  16   5       1140.44       1075.85        43.97 o                         
   0  16   5         90.04         76.82        14.79 o                         
   1  16   5       1356.23       1384.42        62.73 o                         
   2  16   5       2252.62       2399.75        79.69 o                         
   3  16   5        144.84        108.42        24.43 o                         
   4  16   5        327.00        316.21        63.58 o                         
  -4  17   5       1160.66       1186.40        95.83 o                         
  -3  17   5       2004.39       1941.72        95.44 o                         
  -2  17   5        132.11         89.68        18.93 o                         
  -1  17   5       1495.18       1505.58        55.42 o                         
   0  17   5       1119.62       1138.64        45.37 o                         
   1  17   5        264.81        290.04        35.08 o                         
   2  17   5        677.31        777.66        56.70 o                         
   3  17   5        524.56        528.18        54.09 o                         
   4  17   5         69.36         68.68        29.64 o                         
  -4  18   5         26.72         14.21        30.27 o                         
  -3  18   5        944.00       1031.48        62.68 o                         
  -2  18   5        660.98        670.99        60.84 o                         
  -1  18   5       1098.27       1017.33        46.79 o                         
   0  18   5        263.37        183.95        24.89 o                         
   1  18   5        234.59        289.53        33.90 o                         
   2  18   5        285.76        279.38        38.06 o                         
   3  18   5        183.47        179.54        33.97 o                         
  -3  19   5        463.42        383.58        60.25 o                         
  -2  19   5          8.43         22.37        21.51 o                         
  -1  19   5        299.29        266.46        28.28 o                         
   0  19   5        873.66        917.22        58.58 o                         
   1  19   5         56.49         11.06        19.13 o                         
   2  19   5        597.06        569.93       108.74 o                         
   3  19   5        712.81        664.26        76.95 o                         
  -2  20   5        418.54        460.11        53.09 o                         
  -1  20   5        810.28        827.11        76.48 o                         
   0  20   5       1399.80       1512.88        74.86 o                         
   1  20   5        288.24        295.28        40.75 o                         
   2  20   5        419.18        426.75        58.65 o                         
  -1  21   5        372.61        311.12        87.04 o                         
   0  21   5        460.00        469.49        67.75 o                         
  -6   0   6       1084.82       1035.25        60.68 o                         
  -4   0   6        526.41        486.69        34.03 o                         
  -2   0   6       9286.56       9086.20       411.73 o                         
   0   0   6       9115.52       8632.80       252.47 o                         
   2   0   6      14795.66      15074.29       425.18 o                         
   4   0   6       2335.73       2364.64        98.52 o                         
   6   0   6        456.56        446.60        88.67 o                         
  -7   1   6       1488.97       1548.15        60.21 o                         
  -6   1   6        103.86         83.97        14.72 o                         
  -5   1   6       3273.73       3227.33        70.06 o                         
  -4   1   6        986.96        995.82        35.81 o                         
  -3   1   6       8860.89       9297.46       114.01 o                         
  -2   1   6         21.45         11.43         4.43 o                         
  -1   1   6       8364.24       8624.41       210.74 o                         
   0   1   6       2853.27       3169.95       147.37 o                         
   1   1   6        977.20       1063.24        42.41 o                         
   2   1   6         31.48         32.18         8.33 o                         
   3   1   6      10301.38      10308.19       204.89 o                         
   4   1   6         26.48         18.24         8.92 o                         
   5   1   6       1615.63       1684.59        86.64 o                         
   6   1   6         64.69         21.17        24.88 o                         
   7   1   6        413.38        409.23        78.88 o                         
  -7   2   6         13.02         -3.81        20.17 o                         
  -6   2   6       3247.64       3225.83       106.14 o                         
  -5   2   6        183.90        147.02        15.96 o                         
  -4   2   6        368.67        351.58        26.97 o                         
  -3   2   6        178.43        146.17        12.44 o                         
  -2   2   6      17851.94      17469.26       375.54 o                         
  -1   2   6        975.91        998.16        34.65 o                         
   0   2   6      13373.43      13572.38       201.35 o                         
   1   2   6         63.55         65.52        10.18 o                         
   2   2   6       5943.83       5923.87       171.65 o                         
   3   2   6        208.36        195.80        19.27 o                         
   4   2   6       4290.76       4392.09       118.90 o                         
   5   2   6        700.03        703.11        47.59 o                         
   6   2   6       1375.84       1438.53        89.60 o                         
   7   2   6         14.14          1.53        33.65 o                         
  -7   3   6       2823.50       2842.32       124.75 o                         
  -6   3   6        135.09        100.17        20.07 o                         
  -5   3   6       6402.75       6529.27       149.71 o                         
  -4   3   6        478.60        472.40        30.58 o                         
  -3   3   6       9765.31       9915.18       118.18 o                         
  -2   3   6        217.99        261.19        14.01 o                         
  -1   3   6      23428.41      24307.21       244.19 o                         
   0   3   6         90.88         66.88        10.27 o                         
   1   3   6       5160.07       5294.35       101.59 o                         
   2   3   6         50.84         41.66         9.22 o                         
   3   3   6       8774.97       8807.01       132.52 o                         
   4   3   6        245.25        246.30        24.74 o                         
   5   3   6       4972.97       5133.54       200.25 o                         
   6   3   6          1.10        -18.38        18.38 o                         
   7   3   6        587.33        393.00        54.01 o                         
  -7   4   6         28.70        -23.86        23.86 o                         
  -6   4   6       4818.64       4775.68       128.19 o                         
  -5   4   6        396.47        408.49        34.31 o                         
  -4   4   6        335.81        299.89        26.25 o                         
  -3   4   6        180.64        136.98        18.19 o                         
  -2   4   6      20803.57      21025.17       209.73 o                         
  -1   4   6        189.43        208.36        18.50 o                         
   0   4   6      10473.15      10400.69       134.03 o                         
   1   4   6       1022.21       1041.07        36.25 o                         
   2   4   6       1957.68       1891.13        52.96 o                         
   3   4   6       1406.26       1370.53        56.04 o                         
   4   4   6       7392.97       7549.50       139.15 o                         
   5   4   6        168.38        120.39        29.06 o                         
   6   4   6       1071.99       1164.77       101.00 o                         
   7   4   6          5.55        -11.81        54.15 o                         
  -7   5   6       3318.77       3423.87       130.95 o                         
  -6   5   6        321.94        280.77        36.14 o                         
  -5   5   6       1744.49       1858.98        69.53 o                         
  -4   5   6       4418.81       4686.19       104.25 o                         
  -3   5   6       6802.42       6864.12       125.33 o                         
  -2   5   6        539.98        510.11        19.74 o                         
  -1   5   6      11416.04      11540.40       133.44 o                         
   0   5   6        252.13        248.65        16.63 o                         
   1   5   6       2403.95       2502.51        67.75 o                         
   2   5   6        541.66        493.37        26.81 o                         
   3   5   6      10304.31      10326.06       160.26 o                         
   4   5   6        325.42        345.51        41.49 o                         
   5   5   6       3739.38       3771.48       133.78 o                         
   6   5   6        161.16        108.62        34.09 o                         
  -7   6   6         93.36         25.51        28.09 o                         
  -6   6   6       1600.15       1611.95        77.76 o                         
  -5   6   6        851.29        818.94        51.34 o                         
  -4   6   6        195.61        182.24        20.42 o                         
  -3   6   6        573.13        568.08        33.15 o                         
  -2   6   6       9331.68       9289.71       106.61 o                         
  -1   6   6       1693.17       1705.44        41.16 o                         
   0   6   6       6798.77       6604.63        96.94 o                         
   1   6   6       1851.00       1906.29        52.96 o                         
   2   6   6       5262.09       5177.36        91.56 o                         
   3   6   6       2915.59       2804.92        73.19 o                         
   4   6   6       2327.10       2289.50        96.69 o                         
   5   6   6          0.54          6.19        14.83 o                         
   6   6   6        376.98        308.02        46.86 o                         
  -7   7   6       1145.71       1030.36       152.20 o                         
  -6   7   6          5.89         -3.32        27.04 o                         
  -5   7   6       2146.95       2088.70        76.79 o                         
  -4   7   6        936.75        939.45        49.94 o                         
  -3   7   6        821.57        874.84        43.14 o                         
  -2   7   6        829.11        811.93        24.82 o                         
  -1   7   6       3632.06       3512.69        64.90 o                         
   0   7   6        341.89        324.56        19.47 o                         
   1   7   6        213.10        231.31        20.22 o                         
   2   7   6        561.55        547.13        27.74 o                         
   3   7   6       9295.39       9247.35       175.13 o                         
   4   7   6        134.96        106.84        17.52 o                         
   5   7   6        985.49        992.15        92.93 o                         
   6   7   6        205.19        115.29        36.23 o                         
  -6   8   6       1109.28       1088.06        68.92 o                         
  -5   8   6         24.74         35.53        13.28 o                         
  -4   8   6        140.84        125.15        18.41 o                         
  -3   8   6        221.76        197.30        20.82 o                         
  -2   8   6       7634.15       7508.49        97.35 o                         
  -1   8   6         37.12         37.94         6.72 o                         
   0   8   6       4283.20       4249.34        84.64 o                         
   1   8   6        668.11        706.26        33.94 o                         
   2   8   6       2514.62       2452.34        60.28 o                         
   3   8   6          7.51          9.32         9.26 o                         
   4   8   6        842.51        862.59        54.73 o                         
   5   8   6        466.28        384.42        40.04 o                         
   6   8   6        174.98        138.60        37.08 o                         
  -6   9   6         83.18         41.96        22.65 o                         
  -5   9   6       2115.41       2147.94        80.17 o                         
  -4   9   6         40.72          4.19        11.56 o                         
  -3   9   6       3386.73       3345.80        85.27 o                         
  -2   9   6        116.11        131.90        12.13 o                         
  -1   9   6       5964.37       5859.01        80.94 o                         
   0   9   6       1802.53       1905.77        43.08 o                         
   1   9   6       2125.08       2128.57        57.97 o                         
   2   9   6        384.36        409.49        26.00 o                         
   3   9   6       9126.46       9373.67       156.74 o                         
   4   9   6        190.39        165.82        22.01 o                         
   5   9   6       2036.20       2118.68        90.59 o                         
   6   9   6         17.08         72.87        30.56 o                         
  -6  10   6       1787.25       1695.18        93.46 o                         
  -5  10   6       1004.79       1096.83        58.79 o                         
  -4  10   6          3.36         -6.11         9.19 o                         
  -3  10   6        801.88        844.75        43.06 o                         
  -2  10   6      11224.42      10928.72       124.24 o                         
  -1  10   6          0.98          1.02         4.64 o                         
   0  10   6      11029.16      10936.32       128.05 o                         
   1  10   6         36.83         33.07         7.83 o                         
   2  10   6       2689.75       2795.95        57.85 o                         
   3  10   6         14.54         18.05        13.15 o                         
   4  10   6       2739.50       2781.42        87.28 o                         
   5  10   6        192.47        187.37        27.86 o                         
   6  10   6       1092.52       1031.12        86.94 o                         
  -6  11   6         64.38        -23.14        23.14 o                         
  -5  11   6       3043.94       3239.43       112.60 o                         
  -4  11   6        555.27        508.63        37.94 o                         
  -3  11   6       5829.21       5759.83       123.78 o                         
  -2  11   6       1447.47       1439.05        41.00 o                         
  -1  11   6       5685.38       5619.23        84.83 o                         
   0  11   6       3509.30       3545.73        64.99 o                         
   1  11   6       1540.51       1566.88        43.69 o                         
   2  11   6       1742.18       1842.04        48.05 o                         
   3  11   6       4170.39       4348.63       103.76 o                         
   4  11   6         35.84          2.97        17.84 o                         
   5  11   6       2099.71       2185.60       105.00 o                         
   6  11   6        100.86         57.71        36.81 o                         
  -6  12   6       1977.46       2050.12       102.53 o                         
  -5  12   6       2114.29       2240.14        99.07 o                         
  -4  12   6        168.95        123.18        18.89 o                         
  -3  12   6       2173.44       2247.74        68.07 o                         
  -2  12   6       6060.02       6115.97        93.33 o                         
  -1  12   6        981.50        938.55        32.11 o                         
   0  12   6        752.61        819.27        30.21 o                         
   1  12   6       1115.58       1110.32        37.33 o                         
   2  12   6       1040.85       1167.87        50.66 o                         
   3  12   6       2921.45       3156.77       105.82 o                         
   4  12   6        957.02       1091.60        72.36 o                         
   5  12   6        177.78        148.17        32.30 o                         
  -5  13   6        986.58        928.04        74.21 o                         
  -4  13   6       1462.25       1626.63        57.81 o                         
  -3  13   6       1688.53       1714.00        52.44 o                         
  -2  13   6       1827.42       1764.30        48.72 o                         
  -1  13   6       2112.97       2186.16        51.39 o                         
   0  13   6       1364.09       1446.10        45.10 o                         
   1  13   6         17.50          9.43         6.26 o                         
   2  13   6       1509.03       1647.06        69.50 o                         
   3  13   6       1597.74       1797.48        82.43 o                         
   4  13   6         83.03         15.50        23.22 o                         
   5  13   6        381.62        186.33        49.80 o                         
  -5  14   6        566.64        593.29        53.22 o                         
  -4  14   6         60.55         21.74        14.26 o                         
  -3  14   6        372.83        357.66        28.45 o                         
  -2  14   6       1228.96       1282.82        40.18 o                         
  -1  14   6         15.26         15.55         7.20 o                         
   0  14   6       1436.11       1461.36        50.28 o                         
   1  14   6        884.08        902.68        49.32 o                         
   2  14   6       2385.61       2468.88        83.22 o                         
   3  14   6        770.12        809.14        61.28 o                         
   4  14   6        895.40        928.00       121.97 o                         
   5  14   6        735.81        814.10        93.37 o                         
  -5  15   6        195.26        214.74        52.16 o                         
  -4  15   6         72.66         76.20        14.47 o                         
  -3  15   6        733.86        720.19        44.96 o                         
  -2  15   6        688.33        663.50        36.93 o                         
  -1  15   6       1751.72       1754.61        55.73 o                         
   0  15   6        619.72        606.28        35.23 o                         
   1  15   6         43.50         45.64        16.97 o                         
   2  15   6        458.56        444.81        34.61 o                         
   3  15   6       1632.75       1818.66       119.97 o                         
   4  15   6        341.83        302.97        51.47 o                         
  -4  16   6          7.17        -20.67        20.67 o                         
  -3  16   6        107.10        104.44        28.59 o                         
  -2  16   6       1898.99       1878.26        60.82 o                         
  -1  16   6        198.10        168.87        20.73 o                         
   0  16   6       1531.71       1553.38        60.78 o                         
   1  16   6        339.18        309.79        31.77 o                         
   2  16   6        582.23        581.62        51.70 o                         
   3  16   6        210.04        153.53        32.03 o                         
   4  16   6       1040.80       1084.49        92.32 o                         
  -4  17   6        458.65        317.70        48.29 o                         
  -3  17   6       1358.17       1214.10        95.12 o                         
  -2  17   6         63.77         58.17        15.83 o                         
  -1  17   6       2276.12       2257.14        70.38 o                         
   0  17   6       1389.47       1350.39        52.19 o                         
   1  17   6        566.52        518.33        43.24 o                         
   2  17   6        628.93        626.82        98.15 o                         
   3  17   6       1364.90       1560.18        92.66 o                         
   4  17   6          1.10         81.47        54.23 o                         
  -3  18   6        724.19        758.66        68.14 o                         
  -2  18   6       1476.68       1574.42        56.22 o                         
  -1  18   6         96.96         57.18        15.85 o                         
   0  18   6        784.45        777.19        51.14 o                         
   1  18   6       1214.22       1286.98        79.30 o                         
   2  18   6        185.18        153.17        38.38 o                         
   3  18   6        538.11        375.54        48.87 o                         
  -3  19   6        820.92        775.45       110.04 o                         
  -2  19   6       1024.49       1020.35        65.65 o                         
  -1  19   6        224.52        192.46        26.80 o                         
   0  19   6        753.32        777.22        54.20 o                         
   1  19   6        185.08        243.47        41.71 o                         
   2  19   6        904.20        914.52        91.58 o                         
  -2  20   6        274.31        108.18        42.15 o                         
  -1  20   6        147.59        101.28        66.66 o                         
   0  20   6        179.47        132.30        30.44 o                         
   1  20   6        721.94        924.16       125.73 o                         
  -7   0   7       4509.38       4631.77       162.66 o                         
  -5   0   7       4436.69       4516.99       144.81 o                         
  -3   0   7       1450.38       1471.65        57.68 o                         
  -1   0   7       9425.33      10178.19       605.13 o                         
   1   0   7       5913.93       5659.56       164.24 o                         
   3   0   7       6831.94       6899.43       175.90 o                         
   5   0   7       1104.63       1208.12       101.11 o                         
  -7   1   7          0.04        -23.12        36.07 o                         
  -6   1   7        261.39        221.18        20.81 o                         
  -5   1   7        172.51        182.78        19.91 o                         
  -4   1   7       5670.99       5949.37        95.70 o                         
  -3   1   7        232.82        212.03        13.60 o                         
  -2   1   7      12638.41      12286.04       391.90 o                         
  -1   1   7       1396.45       1525.26        62.98 o                         
   0   1   7       2483.58       2480.21        69.51 o                         
   1   1   7        218.27        206.87        26.26 o                         
   2   1   7       6103.14       6074.61       134.37 o                         
   3   1   7         20.61          3.85         8.04 o                         
   4   1   7       1916.67       1810.29        69.88 o                         
   5   1   7         98.55         64.58        23.59 o                         
   6   1   7       1776.57       1788.82       103.96 o                         
  -7   2   7       1326.48       1185.35       139.66 o                         
  -6   2   7          0.68        -12.35        13.65 o                         
  -5   2   7       5181.53       5181.25        96.66 o                         
  -4   2   7       1381.49       1412.89        40.20 o                         
  -3   2   7      10127.33      10320.10       154.15 o                         
  -2   2   7         85.73         71.26         9.93 o                         
  -1   2   7       1181.96       1158.06        44.02 o                         
   0   2   7        137.39        127.08        13.95 o                         
   1   2   7      14453.97      14142.96       200.45 o                         
   2   2   7        286.65        339.66        29.16 o                         
   3   2   7      10749.11      10762.02       165.61 o                         
   4   2   7         57.65         59.12        12.59 o                         
   5   2   7       1490.34       1595.67        92.58 o                         
   6   2   7        175.40         92.80        27.12 o                         
  -7   3   7         89.90         84.36        27.30 o                         
  -6   3   7         37.06          7.15        14.86 o                         
  -5   3   7         63.92         84.62        18.26 o                         
  -4   3   7      10056.67      10332.86       155.84 o                         
  -3   3   7        852.55        836.22        27.56 o                         
  -2   3   7       8636.07       8564.14       128.06 o                         
  -1   3   7         26.56         33.46         6.81 o                         
   0   3   7      26011.94      26424.67       328.97 o                         
   1   3   7        917.71        970.73        39.64 o                         
   2   3   7      10975.48      11101.21       170.46 o                         
   3   3   7         23.57          4.80         8.59 o                         
   4   3   7       1701.48       1700.98        69.53 o                         
   5   3   7          8.80         10.64        13.92 o                         
   6   3   7       1921.48       2091.97       114.89 o                         
  -7   4   7        710.73        645.94        67.42 o                         
  -6   4   7          1.53         10.68        16.29 o                         
  -5   4   7       5616.08       5647.62       126.71 o                         
  -4   4   7         46.60         30.45         9.26 o                         
  -3   4   7      10907.56      10877.17       135.96 o                         
  -2   4   7       1851.33       1834.65        41.87 o                         
  -1   4   7        419.00        492.52        19.46 o                         
   0   4   7        556.46        636.32        29.19 o                         
   1   4   7       9997.40       9939.14       147.57 o                         
   2   4   7        290.32        252.66        22.83 o                         
   3   4   7       6699.19       6721.04       124.95 o                         
   4   4   7        116.59         46.24        16.88 o                         
   5   4   7       2223.82       2359.77        93.88 o                         
   6   4   7        235.49        150.46        36.88 o                         
  -7   5   7        153.97        116.33        50.33 o                         
  -6   5   7        137.48         84.37        22.21 o                         
  -5   5   7         55.81         22.59        13.03 o                         
  -4   5   7       4328.82       4481.55        95.67 o                         
  -3   5   7       1643.05       1710.99        55.20 o                         
  -2   5   7      12721.35      12269.01       152.52 o                         
  -1   5   7       1996.64       1950.81        42.73 o                         
   0   5   7      13187.89      13729.44       253.82 o                         
   1   5   7        286.67        301.54        23.20 o                         
   2   5   7       7403.88       7411.67       118.07 o                         
   3   5   7        541.43        521.13        32.46 o                         
   4   5   7        246.79        207.53        32.30 o                         
   5   5   7        728.98        655.66        64.84 o                         
   6   5   7       1247.43       1170.70        87.68 o                         
  -7   6   7       1411.44       1381.59        89.22 o                         
  -6   6   7         93.64         49.69        20.08 o                         
  -5   6   7       1430.64       1577.43        65.14 o                         
  -4   6   7        400.90        367.20        27.14 o                         
  -3   6   7       3414.27       3474.52        85.81 o                         
  -2   6   7       1682.20       1625.35        50.10 o                         
  -1   6   7       1198.20       1197.74        34.72 o                         
   0   6   7        293.10        301.31        21.31 o                         
   1   6   7       5642.19       5613.81       110.77 o                         
   2   6   7       1054.70       1073.50        40.02 o                         
   3   6   7       7904.73       7940.70       226.04 o                         
   4   6   7        609.85        569.43        47.19 o                         
   5   6   7        491.79        369.44        57.00 o                         
   6   6   7        262.00        200.48        40.70 o                         
  -6   7   7        276.40        170.08        27.28 o                         
  -5   7   7        959.25        980.64        61.84 o                         
  -4   7   7       6435.25       6621.79       127.49 o                         
  -3   7   7         47.25         16.93         8.24 o                         
  -2   7   7      14532.23      14351.74       155.59 o                         
  -1   7   7        781.32        789.28        28.05 o                         
   0   7   7        836.55        851.81        37.26 o                         
   1   7   7         73.43         51.46        11.78 o                         
   2   7   7       1988.98       2011.49        56.11 o                         
   3   7   7         47.75         41.36        10.79 o                         
   4   7   7        378.97        311.71        30.11 o                         
   5   7   7        268.73        289.92        39.70 o                         
   6   7   7        501.22        538.66       123.48 o                         
  -6   8   7        727.71        745.30        62.61 o                         
  -5   8   7       1980.11       1872.64        85.67 o                         
  -4   8   7        332.56        297.64        27.01 o                         
  -3   8   7       1486.45       1416.55        51.32 o                         
  -2   8   7          9.83         20.42         5.37 o                         
  -1   8   7       2215.71       2200.51        45.02 o                         
   0   8   7       1888.49       1957.86        66.86 o                         
   1   8   7       6368.96       6420.83       117.47 o                         
   2   8   7         58.84         53.10        10.36 o                         
   3   8   7       8280.76       8352.71       140.59 o                         
   4   8   7          5.30        -10.02        12.58 o                         
   5   8   7        442.29        425.34        68.71 o                         
   6   8   7         80.64         43.09        33.94 o                         
  -6   9   7         81.05         19.81        33.96 o                         
  -5   9   7        647.53        705.35        48.68 o                         
  -4   9   7       4917.36       5064.24       123.64 o                         
  -3   9   7        126.23        125.64        16.17 o                         
  -2   9   7       9501.39       9361.70       114.56 o                         
  -1   9   7         42.70         35.55         6.87 o                         
   0   9   7       6501.24       6315.47       100.58 o                         
   1   9   7       3025.00       2942.90        71.33 o                         
   2   9   7       3804.36       3709.19        80.46 o                         
   3   9   7        434.15        382.96        35.41 o                         
   4   9   7        206.25        151.05        32.14 o                         
   5   9   7        112.97         82.33        24.42 o                         
   6   9   7       1404.09       1539.82        90.23 o                         
  -6  10   7        238.63        206.58        37.43 o                         
  -5  10   7       3204.84       3216.63       102.54 o                         
  -4  10   7        255.23        232.11        24.96 o                         
  -3  10   7       2134.46       2103.54        68.81 o                         
  -2  10   7        156.31        137.97        12.80 o                         
  -1  10   7          8.70          0.96         5.16 o                         
   0  10   7       1341.74       1389.71        38.93 o                         
   1  10   7       9198.09       9303.49       136.91 o                         
   2  10   7        571.71        571.78        31.56 o                         
   3  10   7       3546.16       3908.29        91.43 o                         
   4  10   7        246.61        166.91        25.21 o                         
   5  10   7        646.06        816.64        59.37 o                         
   6  10   7        246.12        247.12        48.77 o                         
  -6  11   7          0.14        -20.14        20.14 o                         
  -5  11   7        445.46        518.23        48.02 o                         
  -4  11   7       3254.17       3323.33       100.30 o                         
  -3  11   7        256.99        255.18        22.37 o                         
  -2  11   7       2635.30       2548.41        55.00 o                         
  -1  11   7        467.27        451.18        22.32 o                         
   0  11   7       6752.20       6800.82        98.41 o                         
   1  11   7        301.75        277.36        21.51 o                         
   2  11   7       3107.67       3106.66        72.26 o                         
   3  11   7        475.68        495.95        34.14 o                         
   4  11   7        546.56        574.71        49.95 o                         
   5  11   7        669.28        892.84        55.71 o                         
  -6  12   7         78.61         18.75        26.30 o                         
  -5  12   7       2740.56       2776.25       117.35 o                         
  -4  12   7        110.38         88.86        18.19 o                         
  -3  12   7       2773.09       2864.94        83.26 o                         
  -2  12   7       2822.07       2846.60        60.21 o                         
  -1  12   7        724.05        708.12        29.01 o                         
   0  12   7        426.49        456.21        24.48 o                         
   1  12   7       1911.50       2070.86        51.32 o                         
   2  12   7         60.33         72.16        11.59 o                         
   3  12   7       2892.08       3187.18       110.84 o                         
   4  12   7       1490.04       1600.96        88.39 o                         
   5  12   7        679.48        595.75        74.19 o                         
  -5  13   7        345.58        281.89        42.26 o                         
  -4  13   7       1926.27       1992.16        67.90 o                         
  -3  13   7        345.41        262.10        24.82 o                         
  -2  13   7       2270.76       2220.99        54.31 o                         
  -1  13   7       3203.38       3184.91        64.83 o                         
   0  13   7       1372.47       1457.29        45.86 o                         
   1  13   7        833.15        845.58        33.11 o                         
   2  13   7       1548.61       1657.95        60.73 o                         
   3  13   7       1890.81       1982.18        96.30 o                         
   4  13   7        979.88        873.69        70.78 o                         
   5  13   7        304.34        141.19        54.20 o                         
  -5  14   7        610.14        558.19        83.88 o                         
  -4  14   7       1315.82       1339.36        59.24 o                         
  -3  14   7       1736.79       1869.35        73.59 o                         
  -2  14   7       1483.46       1462.19        51.39 o                         
  -1  14   7        467.54        429.57        27.67 o                         
   0  14   7       1411.94       1503.31        49.68 o                         
   1  14   7        762.05        821.53        32.55 o                         
   2  14   7         86.86         54.13        18.22 o                         
   3  14   7       1556.83       1601.30        89.26 o                         
   4  14   7        108.99         68.50        36.34 o                         
   5  14   7        251.36         99.15        36.62 o                         
  -5  15   7        936.64       1025.89       105.75 o                         
  -4  15   7        528.87        526.65        46.47 o                         
  -3  15   7         34.17          1.69        18.02 o                         
  -2  15   7       2382.96       2419.51        71.06 o                         
  -1  15   7        593.78        656.71        34.83 o                         
   0  15   7        230.18        208.08        22.33 o                         
   1  15   7        830.02        902.46        73.01 o                         
   2  15   7       1445.24       1524.23        80.80 o                         
   3  15   7        117.09         98.01        28.43 o                         
   4  15   7         14.51         38.52        31.20 o                         
  -4  16   7        617.25        655.06        47.91 o                         
  -3  16   7        773.05        806.14        50.30 o                         
  -2  16   7         93.74         69.74        17.10 o                         
  -1  16   7        130.65        120.53        17.69 o                         
   0  16   7       1221.40       1308.85        51.99 o                         
   1  16   7       2019.77       2049.43        81.30 o                         
   2  16   7          6.34        -10.38        20.11 o                         
   3  16   7       1063.93       1020.85        77.68 o                         
   4  16   7        111.64         18.78        31.90 o                         
  -4  17   7       1087.77        965.78        75.44 o                         
  -3  17   7          2.95         -0.64        23.57 o                         
  -2  17   7        561.19        622.36        39.18 o                         
  -1  17   7        116.94        140.80        21.84 o                         
   0  17   7       2559.83       2577.36        76.90 o                         
   1  17   7        971.24       1014.03        76.29 o                         
   2  17   7        958.36       1044.66        78.63 o                         
   3  17   7        343.44        350.51        63.98 o                         
  -3  18   7        962.05        890.04        75.46 o                         
  -2  18   7        986.98        914.21        66.57 o                         
  -1  18   7          0.27        -14.87        14.87 o                         
   0  18   7       1077.78       1105.64        48.90 o                         
   1  18   7       1212.08       1193.31        66.82 o                         
   2  18   7        102.49        101.85        32.76 o                         
   3  18   7        673.81        657.98       113.51 o                         
  -2  19   7        801.26        748.62        74.24 o                         
  -1  19   7       1239.29       1260.98        60.09 o                         
   0  19   7        828.76        826.02        58.85 o                         
   1  19   7        573.29        579.58        92.92 o                         
   2  19   7        441.83        459.76        66.95 o                         
  -1  20   7        322.42        242.63        52.63 o                         
   0  20   7        857.24        901.43        79.94 o                         
   1  20   7        355.26        318.76        50.79 o                         
  -6   0   8       4690.62       4606.40       129.40 o                         
  -4   0   8      13626.63      13974.58       282.70 o                         
  -2   0   8       1905.63       2005.15       103.14 o                         
   0   0   8      19832.87      21376.67       524.48 o                         
   2   0   8       6614.74       6813.74       202.06 o                         
   4   0   8       2914.97       3200.98       138.90 o                         
   6   0   8       2517.36       2574.22       186.70 o                         
  -7   1   8       2234.07       2190.72        84.41 o                         
  -6   1   8        186.62        150.81        18.66 o                         
  -5   1   8       5538.38       5649.08       107.10 o                         
  -4   1   8        696.28        761.90        27.80 o                         
  -3   1   8       1506.50       1569.46        39.81 o                         
  -2   1   8        200.22        237.16        25.07 o                         
  -1   1   8      12975.50      13439.30       252.36 o                         
   0   1   8        341.87        333.24        25.97 o                         
   1   1   8      19778.18      19112.41       353.72 o                         
   2   1   8        192.32        143.98        26.70 o                         
   3   1   8       1274.37       1286.17        55.40 o                         
   4   1   8        481.76        506.37        57.53 o                         
   5   1   8       2848.53       3051.03       120.58 o                         
   6   1   8         31.25         -8.45        22.88 o                         
  -7   2   8        553.85        556.64        58.79 o                         
  -6   2   8       2056.11       2024.50        70.91 o                         
  -5   2   8        316.43        331.79        22.72 o                         
  -4   2   8       4358.23       4434.76        69.86 o                         
  -3   2   8       2243.83       2298.30        47.68 o                         
  -2   2   8       8271.36       8116.54       151.67 o                         
  -1   2   8         61.98         43.79         8.70 o                         
   0   2   8       8006.52       8034.21       137.34 o                         
   1   2   8       1064.47       1137.50        46.54 o                         
   2   2   8       1808.78       1822.88        69.89 o                         
   3   2   8        325.80        338.86        34.96 o                         
   4   2   8       4416.29       4532.61       133.98 o                         
   5   2   8        462.49        422.94        47.12 o                         
   6   2   8       2113.39       2226.33       120.54 o                         
  -7   3   8        844.47        745.31        68.62 o                         
  -6   3   8        322.85        326.01        43.52 o                         
  -5   3   8       2908.24       2846.83        82.81 o                         
  -4   3   8        874.87        919.11        29.73 o                         
  -3   3   8        455.42        431.27        18.24 o                         
  -2   3   8         44.27         43.24         8.16 o                         
  -1   3   8       5713.33       5610.07       115.65 o                         
   0   3   8        467.63        482.19        29.27 o                         
   1   3   8       4533.55       4294.83       110.76 o                         
   2   3   8        233.02        193.76        21.46 o                         
   3   3   8       5963.26       6111.89       122.17 o                         
   4   3   8        259.73        164.29        29.45 o                         
   5   3   8       2181.86       2126.58       110.44 o                         
   6   3   8          1.93         -6.62        29.74 o                         
  -7   4   8          0.60        -10.25        23.02 o                         
  -6   4   8        494.84        436.72        38.95 o                         
  -5   4   8         45.76         16.34        13.33 o                         
  -4   4   8       5382.29       5639.65       117.63 o                         
  -3   4   8         63.88         67.98        10.93 o                         
  -2   4   8       5534.39       5735.81        84.36 o                         
  -1   4   8          0.33          2.56         5.12 o                         
   0   4   8      12524.47      12558.12       199.38 o                         
   1   4   8        807.25        788.22        37.16 o                         
   2   4   8        215.41        211.23        22.07 o                         
   3   4   8         48.83         16.14         9.66 o                         
   4   4   8       2019.55       2103.20        87.46 o                         
   5   4   8          0.80        -16.97        16.97 o                         
   6   4   8       1596.96       1529.39       129.94 o                         
  -7   5   8       1332.80       1352.83        93.05 o                         
  -6   5   8          0.79          2.82        20.13 o                         
  -5   5   8       4764.76       4825.86       117.01 o                         
  -4   5   8        188.08        175.33        19.96 o                         
  -3   5   8        199.51        190.19        17.05 o                         
  -2   5   8        253.70        255.20        17.73 o                         
  -1   5   8       5975.96       6062.61        96.44 o                         
   0   5   8        570.89        531.27        28.77 o                         
   1   5   8       9023.78       8958.41       149.60 o                         
   2   5   8        201.84        235.98        21.84 o                         
   3   5   8       1718.63       1693.78        68.90 o                         
   4   5   8          2.40        -11.66        11.66 o                         
   5   5   8       1193.03       1382.48       113.52 o                         
   6   5   8        287.48        137.27        59.65 o                         
  -6   6   8       2629.75       2646.00       102.95 o                         
  -5   6   8         26.53          9.63        12.48 o                         
  -4   6   8       8548.50       8373.51       145.09 o                         
  -3   6   8          2.01         -3.10         5.22 o                         
  -2   6   8       3138.72       3136.82        65.45 o                         
  -1   6   8          4.86         -0.99         4.39 o                         
   0   6   8       9122.42       9157.89       135.42 o                         
   1   6   8        313.45        276.57        25.55 o                         
   2   6   8       3269.62       3115.87        88.03 o                         
   3   6   8         59.74         36.62        11.57 o                         
   4   6   8       3897.07       3879.51       127.50 o                         
   5   6   8         42.13        -20.19        20.19 o                         
   6   6   8       2650.35       2998.87       195.95 o                         
  -6   7   8        134.39        117.39        24.19 o                         
  -5   7   8       5769.92       5722.34       134.52 o                         
  -4   7   8        603.55        620.35        38.59 o                         
  -3   7   8         12.43         -0.34         5.31 o                         
  -2   7   8       1941.25       1882.14        45.25 o                         
  -1   7   8       8137.91       8143.09       110.05 o                         
   0   7   8          9.45         -5.66         5.66 o                         
   1   7   8      16976.51      16865.91       239.50 o                         
   2   7   8         18.31          9.92         7.78 o                         
   3   7   8         42.93         54.82        17.70 o                         
   4   7   8        294.98        280.12        35.91 o                         
   5   7   8       2092.90       2092.29        98.56 o                         
   6   7   8         55.82         26.08        33.93 o                         
  -6   8   8       3079.83       3020.30       104.08 o                         
  -5   8   8         48.61         58.34        15.82 o                         
  -4   8   8       7594.07       7839.96       149.89 o                         
  -3   8   8       1115.18       1106.45        45.63 o                         
  -2   8   8       2080.66       2071.41        45.32 o                         
  -1   8   8       2500.86       2451.99        58.76 o                         
   0   8   8       3982.62       4021.72        80.86 o                         
   1   8   8        832.24        839.67        43.34 o                         
   2   8   8       1447.71       1375.29        50.27 o                         
   3   8   8       1420.87       1365.21        86.40 o                         
   4   8   8       3397.73       3367.48       116.23 o                         
   5   8   8          5.12        -13.87        20.49 o                         
   6   8   8       2167.04       2256.49       137.76 o                         
  -6   9   8        217.74        166.83        42.15 o                         
  -5   9   8       2098.86       2149.62        81.56 o                         
  -4   9   8        562.52        587.63        38.66 o                         
  -3   9   8         22.18         18.65         8.06 o                         
  -2   9   8       1882.46       1923.00        48.01 o                         
  -1   9   8       6629.35       6746.09        92.50 o                         
   0   9   8        155.23        102.84        13.27 o                         
   1   9   8       3775.75       4102.74        93.84 o                         
   2   9   8        663.68        689.27        56.75 o                         
   3   9   8        531.04        623.39        40.81 o                         
   4   9   8       1353.53       1544.75        75.41 o                         
   5   9   8       1055.93       1056.12        70.52 o                         
   6   9   8          0.21        -54.13        54.13 o                         
  -6  10   8        485.40        479.83        52.03 o                         
  -5  10   8         34.28         10.29        17.03 o                         
  -4  10   8       2098.65       2077.10        71.20 o                         
  -3  10   8        758.45        792.07        42.55 o                         
  -2  10   8       1506.22       1527.81        39.72 o                         
  -1  10   8       2879.98       2831.53        57.01 o                         
   0  10   8       4557.76       4476.26        79.79 o                         
   1  10   8        232.03        210.33        30.44 o                         
   2  10   8        106.21         81.35        16.98 o                         
   3  10   8       1521.17       1584.67        63.56 o                         
   4  10   8       2656.68       2549.48       128.74 o                         
   5  10   8         15.11         28.19        22.45 o                         
  -6  11   8        417.06        303.08        76.40 o                         
  -5  11   8        674.24        658.15        52.34 o                         
  -4  11   8        466.46        405.35        34.26 o                         
  -3  11   8        923.12        920.70        39.44 o                         
  -2  11   8        252.19        238.99        18.01 o                         
  -1  11   8       3237.70       3259.82        63.41 o                         
   0  11   8        106.28        118.60        13.52 o                         
   1  11   8       1917.14       1940.03        57.49 o                         
   2  11   8        588.96        629.44        37.85 o                         
   3  11   8       1737.60       1662.63        72.81 o                         
   4  11   8        471.35        383.91        37.18 o                         
   5  11   8        608.98        493.80        66.90 o                         
  -5  12   8         21.14         15.75        25.17 o                         
  -4  12   8       1675.46       1631.72        62.61 o                         
  -3  12   8         79.90         83.90        12.79 o                         
  -2  12   8       1675.97       1673.95        46.12 o                         
  -1  12   8        711.85        716.09        29.54 o                         
   0  12   8       4316.19       4249.54        81.89 o                         
   1  12   8       1266.25       1318.11        42.97 o                         
   2  12   8        524.03        488.97        34.19 o                         
   3  12   8        270.88        251.38        27.34 o                         
   4  12   8       1057.10       1280.04        85.40 o                         
   5  12   8        108.04         61.28        35.05 o                         
  -5  13   8       1978.55       1922.48       140.66 o                         
  -4  13   8        517.63        438.15        35.61 o                         
  -3  13   8        122.95        130.17        17.78 o                         
  -2  13   8        416.89        418.24        25.33 o                         
  -1  13   8       1893.58       1864.07        54.03 o                         
   0  13   8        693.41        704.89        33.18 o                         
   1  13   8       4823.68       4951.90        97.05 o                         
   2  13   8        141.80        142.80        18.51 o                         
   3  13   8       1030.59        924.51        71.59 o                         
   4  13   8         98.75         54.79        28.53 o                         
   5  13   8       1054.17       1195.46       105.91 o                         
  -5  14   8         26.96        -20.77        20.77 o                         
  -4  14   8       2318.21       2239.92        75.11 o                         
  -3  14   8        573.79        603.01        40.05 o                         
  -2  14   8       1398.20       1302.17        44.53 o                         
  -1  14   8        936.06        920.96        47.04 o                         
   0  14   8       3270.42       3218.74        79.64 o                         
   1  14   8        930.56        972.30        37.10 o                         
   2  14   8       1243.55       1277.54        82.67 o                         
   3  14   8        602.67        591.61        72.20 o                         
   4  14   8        919.76        901.04        84.94 o                         
  -4  15   8       1126.46       1155.24        55.58 o                         
  -3  15   8         89.51         46.04        18.27 o                         
  -2  15   8       1853.43       1813.94        65.11 o                         
  -1  15   8       1939.71       1911.77        64.59 o                         
   0  15   8         28.77          2.84        10.47 o                         
   1  15   8       2791.31       2879.54        66.41 o                         
   2  15   8        372.06        319.84        49.06 o                         
   3  15   8        236.18        147.26        35.38 o                         
   4  15   8        995.52       1050.54       168.38 o                         
  -4  16   8       1032.02       1052.06        60.08 o                         
  -3  16   8       1125.55       1112.98        54.61 o                         
  -2  16   8        804.91        742.20        42.05 o                         
  -1  16   8       1228.43       1186.16        53.02 o                         
   0  16   8        768.20        876.88        63.91 o                         
   1  16   8        149.30         96.48        21.85 o                         
   2  16   8        100.99         95.46        31.76 o                         
   3  16   8       1519.09       1550.99       114.92 o                         
  -3  17   8         10.48        -15.14        15.14 o                         
  -2  17   8       1311.87       1298.26        59.95 o                         
  -1  17   8        368.87        352.09        33.35 o                         
   0  17   8          0.82         -8.97        15.10 o                         
   1  17   8        477.05        406.54        74.51 o                         
   2  17   8        281.38        189.75        56.58 o                         
   3  17   8        720.78        705.25        81.57 o                         
  -3  18   8        158.86         88.70        43.14 o                         
  -2  18   8        614.55        643.60        46.94 o                         
  -1  18   8        584.09        574.03        45.19 o                         
   0  18   8        486.33        458.96        45.76 o                         
   1  18   8        245.55        212.81        35.54 o                         
   2  18   8         69.75         -1.33        37.15 o                         
  -2  19   8        401.00        478.34        55.24 o                         
  -1  19   8        690.83        650.18        48.52 o                         
   0  19   8        252.66        241.43        33.50 o                         
   1  19   8        131.58         82.72        38.43 o                         
  -7   0   9       1113.39       1134.71        96.21 o                         
  -5   0   9        225.09        220.07        26.63 o                         
  -3   0   9      16827.47      16910.94       392.29 o                         
  -1   0   9      11612.53      12002.34       345.18 o                         
   1   0   9       6045.64       6045.23       187.88 o                         
   3   0   9       8377.59       8251.17       248.40 o                         
   5   0   9       1683.99       1591.08       137.54 o                         
  -7   1   9         45.21        -24.06        24.06 o                         
  -6   1   9       3314.18       3327.82        74.65 o                         
  -5   1   9        348.14        365.28        22.31 o                         
  -4   1   9       5253.59       5117.50        69.96 o                         
  -3   1   9        908.80        887.66        35.70 o                         
  -2   1   9      13899.31      14515.11       266.79 o                         
  -1   1   9        522.55        562.71        43.01 o                         
   0   1   9        220.90        201.52        23.51 o                         
   1   1   9         19.36         18.09         9.05 o                         
   2   1   9       4906.02       5010.21       123.77 o                         
   3   1   9          0.22          3.65        10.25 o                         
   4   1   9       7422.09       7844.42       279.28 o                         
   5   1   9        392.54        339.96        50.02 o                         
   6   1   9        276.26        138.55        37.82 o                         
  -7   2   9       2232.56       2254.04       232.44 o                         
  -6   2   9        304.49        296.13        38.02 o                         
  -5   2   9        619.12        630.95        27.77 o                         
  -4   2   9        205.58        198.86        13.69 o                         
  -3   2   9       2388.59       2567.39        71.48 o                         
  -2   2   9       1128.77       1047.17        55.96 o                         
  -1   2   9      15005.80      15881.91       297.81 o                         
   0   2   9       1505.85       1562.41        52.04 o                         
   1   2   9       3251.47       3185.58        92.93 o                         
   2   2   9        601.78        612.24        36.92 o                         
   3   2   9       4971.21       5133.06       142.74 o                         
   4   2   9         78.45         31.68        19.03 o                         
   5   2   9        649.82        737.27        99.11 o                         
   6   2   9        414.44        281.46        54.20 o                         
  -7   3   9         41.76         20.24        22.92 o                         
  -6   3   9       4785.56       4855.87       109.98 o                         
  -5   3   9        189.62        159.86        20.34 o                         
  -4   3   9       2085.69       1958.66        42.19 o                         
  -3   3   9        342.50        353.38        24.23 o                         
  -2   3   9       4393.62       4363.77       127.58 o                         
  -1   3   9        241.67        260.64        23.26 o                         
   0   3   9       5185.21       5447.73       102.01 o                         
   1   3   9        399.81        426.23        29.49 o                         
   2   3   9        841.26        787.37        41.95 o                         
   3   3   9         18.65          7.69         9.72 o                         
   4   3   9       3786.56       3789.15       136.61 o                         
   5   3   9         23.55        -10.62        25.58 o                         
   6   3   9        311.53        250.53        80.93 o                         
  -6   4   9         32.55          7.03        14.54 o                         
  -5   4   9        607.73        568.26        48.20 o                         
  -4   4   9        363.43        376.18        26.11 o                         
  -3   4   9       1545.20       1565.00        44.65 o                         
  -2   4   9       1028.63       1009.43        34.66 o                         
  -1   4   9      16573.47      16269.69       373.23 o                         
   0   4   9          0.70          0.59         6.01 o                         
   1   4   9       1926.76       1964.02        57.57 o                         
   2   4   9         12.04          5.90         7.94 o                         
   3   4   9       2272.37       2316.86        83.98 o                         
   4   4   9         17.73          6.72        14.41 o                         
   5   4   9        621.92        681.70        63.73 o                         
   6   4   9         15.19        -42.96        42.96 o                         
  -6   5   9       2243.53       2169.22        81.32 o                         
  -5   5   9         15.80        -10.15        10.15 o                         
  -4   5   9       1621.78       1645.64        54.86 o                         
  -3   5   9        407.22        411.19        23.99 o                         
  -2   5   9       5926.25       5956.67        91.35 o                         
  -1   5   9          3.29         -6.83         6.83 o                         
   0   5   9       2823.78       2795.14        93.05 o                         
   1   5   9        729.50        727.30        35.12 o                         
   2   5   9       4802.00       4876.64       104.32 o                         
   3   5   9          0.06         -5.39        12.06 o                         
   4   5   9       6672.36       6957.84       201.88 o                         
   5   5   9         40.62         23.90        32.84 o                         
   6   5   9        424.95        382.30        66.05 o                         
  -6   6   9         67.85         42.54        23.24 o                         
  -5   6   9         10.59         -3.93        13.34 o                         
  -4   6   9        417.25        437.54        36.49 o                         
  -3   6   9       5468.29       5531.32       101.78 o                         
  -2   6   9       1214.77       1215.62        36.30 o                         
  -1   6   9      15417.28      14929.35       187.67 o                         
   0   6   9         69.27         49.80        18.59 o                         
   1   6   9       7527.03       7381.13       127.90 o                         
   2   6   9        746.64        767.53        39.57 o                         
   3   6   9       4367.51       4381.25       121.89 o                         
   4   6   9        297.62        209.10        36.08 o                         
   5   6   9        503.98        484.55       124.00 o                         
   6   6   9         23.04         19.18        39.24 o                         
  -6   7   9       2154.80       2162.16       121.88 o                         
  -5   7   9         22.43         36.61        14.41 o                         
  -4   7   9       4533.21       4363.81       100.27 o                         
  -3   7   9        244.87        277.61        20.76 o                         
  -2   7   9       5076.27       5037.85        91.54 o                         
  -1   7   9        641.69        659.68        27.24 o                         
   0   7   9        479.46        511.75        32.13 o                         
   1   7   9       1708.09       1759.51        57.05 o                         
   2   7   9       4668.28       4857.63       110.56 o                         
   3   7   9         16.79          1.27        11.77 o                         
   4   7   9       7753.34       7996.37       198.86 o                         
   5   7   9          0.76          8.41        29.07 o                         
   6   7   9        415.31        493.40        80.88 o                         
  -6   8   9        191.07        144.73        29.44 o                         
  -5   8   9         28.35         32.48        15.28 o                         
  -4   8   9       1005.20        955.96        47.08 o                         
  -3   8   9       7070.98       7296.31       117.83 o                         
  -2   8   9       1871.18       1818.42        48.11 o                         
  -1   8   9       8949.03       8952.96       127.87 o                         
   0   8   9        392.37        410.49        30.09 o                         
   1   8   9       1183.02       1099.35        50.99 o                         
   2   8   9        679.41        704.45        40.72 o                         
   3   8   9       3127.24       3242.03       183.35 o                         
   4   8   9         59.22         34.02        18.93 o                         
   5   8   9        220.66        210.04        38.22 o                         
  -6   9   9       1718.44       1646.72        89.31 o                         
  -5   9   9        624.01        637.75        46.00 o                         
  -4   9   9        842.96        911.15        46.86 o                         
  -3   9   9        825.10        821.03        35.42 o                         
  -2   9   9       2651.41       2697.18        58.72 o                         
  -1   9   9       1334.49       1373.97        40.57 o                         
   0   9   9        886.70        841.54        37.40 o                         
   1   9   9        431.58        419.36        33.51 o                         
   2   9   9       1929.90       1960.55        68.04 o                         
   3   9   9          7.82          3.07        12.80 o                         
   4   9   9       3818.96       3834.02       128.61 o                         
   5   9   9        672.77        572.38        62.35 o                         
  -6  10   9         90.71         29.39        24.73 o                         
  -5  10   9        535.92        529.03        51.11 o                         
  -4  10   9       1373.57       1327.12        58.01 o                         
  -3  10   9       1619.73       1656.01        52.27 o                         
  -2  10   9        678.91        665.66        27.75 o                         
  -1  10   9       5674.22       5652.45        87.01 o                         
   0  10   9       2035.49       2039.07        60.14 o                         
   1  10   9       1614.52       1640.44        55.09 o                         
   2  10   9        696.43        736.69        46.23 o                         
   3  10   9        910.76       1055.12        58.50 o                         
   4  10   9         24.44         20.77        18.51 o                         
   5  10   9        315.42        198.53        39.08 o                         
  -5  11   9        532.47        532.05        43.26 o                         
  -4  11   9        606.98        511.15        41.04 o                         
  -3  11   9       1179.72       1249.50        47.27 o                         
  -2  11   9       2881.87       2852.61        60.96 o                         
  -1  11   9         33.16         17.29         8.38 o                         
   0  11   9       1227.55       1196.14        43.60 o                         
   1  11   9        911.27       1012.53        47.60 o                         
   2  11   9        626.22        627.11        40.67 o                         
   3  11   9          7.80         11.70        16.40 o                         
   4  11   9       1845.43       1792.54       117.64 o                         
   5  11   9        104.66         62.83        30.91 o                         
  -5  12   9        358.73        332.04        48.46 o                         
  -4  12   9        659.92        684.88        46.44 o                         
  -3  12   9       1271.05       1243.99        45.83 o                         
  -2  12   9         92.60         86.56        12.56 o                         
  -1  12   9       5462.96       5651.78        97.00 o                         
   0  12   9        188.04        168.95        19.12 o                         
   1  12   9        816.30        858.76        37.30 o                         
   2  12   9        464.67        463.99        36.85 o                         
   3  12   9       1916.55       1963.92        76.12 o                         
   4  12   9         17.11         -3.39        17.72 o                         
   5  12   9        133.60         41.86        36.03 o                         
  -5  13   9         44.85         26.54        31.89 o                         
  -4  13   9       1713.41       1638.87        65.41 o                         
  -3  13   9        688.35        685.08        36.93 o                         
  -2  13   9       2652.48       2663.33        66.72 o                         
  -1  13   9          2.52          2.75        10.42 o                         
   0  13   9        138.32        132.03        17.53 o                         
   1  13   9       1426.44       1433.77        56.04 o                         
   2  13   9       1569.67       1744.61        84.04 o                         
   3  13   9         37.09         16.87        32.41 o                         
   4  13   9       1753.75       1785.02       107.63 o                         
  -4  14   9        784.14        861.43        49.08 o                         
  -3  14   9       1836.85       1892.80        66.03 o                         
  -2  14   9         64.94         46.64        16.01 o                         
  -1  14   9       2543.58       2535.51        67.35 o                         
   0  14   9        460.64        467.34        35.26 o                         
   1  14   9       2299.54       2309.18        64.47 o                         
   2  14   9        497.68        481.22        52.15 o                         
   3  14   9       1260.32       1355.72       100.78 o                         
   4  14   9         30.86          7.77        36.59 o                         
  -4  15   9       1811.85       1760.04        69.70 o                         
  -3  15   9        455.90        413.71        38.97 o                         
  -2  15   9       1960.41       1999.95        70.79 o                         
  -1  15   9        876.49        914.33        47.14 o                         
   0  15   9         14.42         26.48        17.33 o                         
   1  15   9       1769.12       1789.26        58.04 o                         
   2  15   9        590.81        614.54        70.20 o                         
   3  15   9          1.77         -9.46        28.75 o                         
   4  15   9       1767.36       2108.13       169.15 o                         
  -4  16   9        629.02        577.90        47.97 o                         
  -3  16   9        524.26        510.82        48.14 o                         
  -2  16   9        461.50        338.67        37.45 o                         
  -1  16   9       1816.86       1886.14        68.11 o                         
   0  16   9        881.76        983.97        50.24 o                         
   1  16   9        445.12        468.06        80.09 o                         
   2  16   9       1551.80       1646.57       108.72 o                         
   3  16   9        619.70        458.84        71.53 o                         
  -3  17   9        570.14        444.59        94.20 o                         
  -2  17   9        502.90        448.65        46.67 o                         
  -1  17   9        682.29        635.21        50.50 o                         
   0  17   9        367.44        284.76        29.43 o                         
   1  17   9       1238.33       1221.93        79.19 o                         
   2  17   9        198.96        160.93        44.48 o                         
   3  17   9         51.73         11.86        38.74 o                         
  -2  18   9          0.87        -18.54        18.54 o                         
  -1  18   9       1240.04       1322.62       114.77 o                         
   0  18   9        185.86        122.67        27.73 o                         
   1  18   9        155.11         88.04        31.23 o                         
   2  18   9        645.53        698.81       112.57 o                         
  -1  19   9         59.70         36.97        26.58 o                         
   0  19   9        400.15        317.75        59.95 o                         
   1  19   9        367.08        218.25        71.46 o                         
  -6   0  10        458.93        393.14        35.58 o                         
  -4   0  10       5932.56       5760.35       174.48 o                         
  -2   0  10        347.50        407.03        51.75 o                         
   0   0  10       4278.60       4281.82       204.91 o                         
   2   0  10       4683.46       4846.59       178.28 o                         
   4   0  10       1756.02       1898.90       201.67 o                         
   6   0  10       1557.44       1681.56       263.02 o                         
  -6   1  10        339.62        340.89        24.88 o                         
  -5   1  10       1179.30       1175.29        36.59 o                         
  -4   1  10         69.59         63.82        11.30 o                         
  -3   1  10       6052.35       5943.19       117.85 o                         
  -2   1  10        237.49        190.35        31.97 o                         
  -1   1  10       3491.73       3583.24       121.95 o                         
   0   1  10        132.79        115.17        16.06 o                         
   1   1  10       7735.80       7626.73       159.51 o                         
   2   1  10        224.77        213.31        27.50 o                         
   3   1  10        722.82        571.14        50.35 o                         
   4   1  10          5.00        -19.51        35.92 o                         
   5   1  10        985.84       1074.24       145.56 o                         
   6   1  10        113.01         34.11        45.64 o                         
  -6   2  10       1222.36       1205.60        51.29 o                         
  -5   2  10          0.19         -7.66         7.66 o                         
  -4   2  10       7733.32       7785.64       119.18 o                         
  -3   2  10        221.59        245.23        23.00 o                         
  -2   2  10        672.66        772.80        50.83 o                         
  -1   2  10         26.58         -0.41        11.55 o                         
   0   2  10       3012.50       3086.41        78.56 o                         
   1   2  10       1750.72       1718.11        60.39 o                         
   2   2  10      11169.54      11109.31       189.13 o                         
   3   2  10         25.39          5.33        11.22 o                         
   4   2  10        439.85        260.73        81.53 o                         
   5   2  10         45.89         24.57        24.81 o                         
   6   2  10       1306.27       1490.39       137.12 o                         
  -6   3  10          1.27        -14.73        14.73 o                         
  -5   3  10       3021.49       3111.09        73.22 o                         
  -4   3  10          4.19         13.33         7.38 o                         
  -3   3  10      13182.08      13232.77       235.79 o                         
  -2   3  10        989.22       1015.31        59.02 o                         
  -1   3  10        132.28        160.75        19.29 o                         
   0   3  10        322.70        343.54        23.76 o                         
   1   3  10      12700.19      12609.45       182.96 o                         
   2   3  10         96.04         71.75        15.49 o                         
   3   3  10       4071.21       3893.30       129.78 o                         
   4   3  10         90.60         21.78        39.27 o                         
   5   3  10        822.09        996.52       102.44 o                         
   6   3  10         19.96         30.30        41.64 o                         
  -6   4  10       1722.13       1732.66        62.54 o                         
  -5   4  10        306.34        286.07        24.39 o                         
  -4   4  10       6873.85       6753.02       108.10 o                         
  -3   4  10        463.64        508.93        29.81 o                         
  -2   4  10       2231.77       2381.11        82.32 o                         
  -1   4  10       2865.69       2954.59        68.52 o                         
   0   4  10       3549.19       3650.79        84.34 o                         
   1   4  10         32.19         20.88         7.99 o                         
   2   4  10      15570.24      16081.35       267.87 o                         
   3   4  10          1.44        -13.27        13.27 o                         
   4   4  10         60.39         -4.00        18.55 o                         
   5   4  10         49.48         42.07        37.11 o                         
   6   4  10        764.15        627.99       155.45 o                         
  -6   5  10       1179.40       1179.41        56.16 o                         
  -5   5  10       1343.32       1329.25        52.54 o                         
  -4   5  10         39.66         35.42        10.64 o                         
  -3   5  10      12446.40      12436.86       175.23 o                         
  -2   5  10          4.48          8.15        10.49 o                         
  -1   5  10       2509.45       2443.46        66.08 o                         
   0   5  10        991.84        933.90        40.95 o                         
   1   5  10       3994.97       4148.94        94.05 o                         
   2   5  10        101.71         80.87        15.11 o                         
   3   5  10        918.37        908.21        61.15 o                         
   4   5  10        435.67        403.42        53.79 o                         
   5   5  10        978.16       1008.74       106.22 o                         
   6   5  10        158.86        158.40        60.33 o                         
  -6   6  10        375.34        327.36        35.19 o                         
  -5   6  10        317.31        276.22        28.03 o                         
  -4   6  10       4116.15       4266.04       100.93 o                         
  -3   6  10        565.33        544.95        35.32 o                         
  -2   6  10          5.73         15.98         6.18 o                         
  -1   6  10       2138.12       2076.57        63.34 o                         
   0   6  10       3781.45       3673.83        91.41 o                         
   1   6  10        880.59        916.82        42.09 o                         
   2   6  10       3321.13       3278.14        94.17 o                         
   3   6  10         15.80          6.10        11.88 o                         
   4   6  10        486.60        459.76        73.86 o                         
   5   6  10         98.86         54.77        29.22 o                         
  -6   7  10        413.75        248.27        33.36 o                         
  -5   7  10        241.88        179.54        24.47 o                         
  -4   7  10          6.49         -5.22         8.55 o                         
  -3   7  10       6379.35       6413.07       143.94 o                         
  -2   7  10         27.62          7.28         7.13 o                         
  -1   7  10       3353.55       3383.84        70.66 o                         
   0   7  10       1119.57       1093.86        47.18 o                         
   1   7  10       6688.48       6645.01       125.06 o                         
   2   7  10        132.79         94.78        18.42 o                         
   3   7  10         53.47         45.78        18.63 o                         
   4   7  10        675.95        559.01        56.41 o                         
   5   7  10       1011.51       1223.12       100.10 o                         
  -6   8  10        988.35       1080.22       110.00 o                         
  -5   8  10        110.56         80.24        18.16 o                         
  -4   8  10       3454.00       3632.95        92.78 o                         
  -3   8  10          7.66         -3.36         8.37 o                         
  -2   8  10        151.30        131.92        15.60 o                         
  -1   8  10        134.33        109.23        13.85 o                         
   0   8  10       2997.92       3136.78        85.14 o                         
   1   8  10         94.35         66.14        14.17 o                         
   2   8  10       4672.23       4773.43       113.79 o                         
   3   8  10        392.76        399.61        47.81 o                         
   4   8  10        239.63        188.50        31.62 o                         
   5   8  10        309.88        118.91        34.66 o                         
  -6   9  10         18.92         27.35        37.96 o                         
  -5   9  10       1077.84        998.58        71.85 o                         
  -4   9  10        185.74        140.77        22.68 o                         
  -3   9  10       6200.88       6235.85       111.35 o                         
  -2   9  10        462.19        449.12        24.72 o                         
  -1   9  10        749.46        732.37        31.63 o                         
   0   9  10        286.94        265.59        26.99 o                         
   1   9  10       4930.78       4905.00       107.70 o                         
   2   9  10        377.21        375.73        33.64 o                         
   3   9  10        654.36        691.66        87.06 o                         
   4   9  10        167.72        107.83        28.47 o                         
   5   9  10        475.81        412.08        62.18 o                         
  -5  10  10        387.90        363.24        40.35 o                         
  -4  10  10       4999.11       5078.84       146.09 o                         
  -3  10  10        297.99        274.13        24.80 o                         
  -2  10  10        368.01        352.17        22.47 o                         
  -1  10  10        299.77        273.54        23.84 o                         
   0  10  10        779.69        795.46        39.22 o                         
   1  10  10        292.71        307.05        31.65 o                         
   2  10  10       6154.27       6381.37       164.51 o                         
   3  10  10        109.89         81.67        27.57 o                         
   4  10  10         25.87         22.11        26.00 o                         
   5  10  10        456.53        496.56        66.41 o                         
  -5  11  10       1737.96       1736.96        75.48 o                         
  -4  11  10          5.50        -10.87        12.87 o                         
  -3  11  10       4954.25       4891.63       100.79 o                         
  -2  11  10       1153.10       1187.65        39.03 o                         
  -1  11  10         39.54         14.03         8.51 o                         
   0  11  10       2229.20       2281.02        70.17 o                         
   1  11  10       4649.27       4676.42       105.86 o                         
   2  11  10          7.19        -15.42        15.42 o                         
   3  11  10       1007.64       1061.38        73.28 o                         
   4  11  10        546.27        565.03        82.47 o                         
   5  11  10        395.00        259.97        56.99 o                         
  -5  12  10        466.64        386.78        49.19 o                         
  -4  12  10       2436.18       2481.86        88.99 o                         
  -3  12  10         37.44         31.57        11.52 o                         
  -2  12  10         99.35         59.47        11.77 o                         
  -1  12  10       1847.07       1969.31        55.54 o                         
   0  12  10       1536.96       1553.33        54.78 o                         
   1  12  10        219.30        198.41        35.66 o                         
   2  12  10       4091.03       4024.02       117.70 o                         
   3  12  10        237.28        198.08        32.03 o                         
   4  12  10        159.81         83.29        36.06 o                         
  -5  13  10        388.81        282.64        47.62 o                         
  -4  13  10         14.12          1.01        15.14 o                         
  -3  13  10       1316.15       1260.22        49.63 o                         
  -2  13  10        501.35        507.70        37.42 o                         
  -1  13  10        752.35        718.59        35.89 o                         
   0  13  10       1634.35       1547.30        56.79 o                         
   1  13  10       1611.39       1659.50        63.83 o                         
   2  13  10         62.56         43.19        23.51 o                         
   3  13  10        329.59        378.27        42.38 o                         
   4  13  10        996.98        858.36       102.20 o                         
  -4  14  10        741.27        659.37        62.09 o                         
  -3  14  10        439.65        380.70        31.96 o                         
  -2  14  10         22.67          1.99        12.25 o                         
  -1  14  10       1743.46       1892.34        63.12 o                         
   0  14  10        943.78        989.21        49.82 o                         
   1  14  10         38.05         12.54        14.34 o                         
   2  14  10       1158.22       1310.43        55.39 o                         
   3  14  10        158.79        161.11        40.54 o                         
   4  14  10        551.28        448.57        88.59 o                         
  -4  15  10          0.07        -26.61        26.61 o                         
  -3  15  10       1229.53       1235.53        56.38 o                         
  -2  15  10        312.99        278.23        31.86 o                         
  -1  15  10        911.98        954.34        48.91 o                         
   0  15  10        478.25        492.75        39.43 o                         
   1  15  10        815.16        884.02        48.11 o                         
   2  15  10        259.37        220.95        50.50 o                         
   3  15  10        275.82        196.45        55.31 o                         
  -3  16  10        125.76         77.35        21.54 o                         
  -2  16  10        277.41        327.62        31.70 o                         
  -1  16  10        548.20        566.95        41.58 o                         
   0  16  10        628.49        572.31        49.81 o                         
   1  16  10        635.89        667.61        52.78 o                         
   2  16  10        856.10        602.28       127.34 o                         
   3  16  10        112.39        150.74        47.58 o                         
  -3  17  10       1568.81       1439.97       109.36 o                         
  -2  17  10        206.26        164.01        34.02 o                         
  -1  17  10        189.31        139.54        34.52 o                         
   0  17  10        497.57        431.77        44.24 o                         
   1  17  10       1329.53       1348.38        90.66 o                         
   2  17  10        306.92        304.33        62.93 o                         
  -2  18  10         65.04         -9.77        28.78 o                         
  -1  18  10       1611.51       1661.57        88.80 o                         
   0  18  10        546.31        508.82        63.15 o                         
   1  18  10         12.17        -29.27        29.27 o                         
  -5   0  11       5645.13       6351.11       194.26 o                         
  -3   0  11        871.53        769.40        63.80 o                         
  -1   0  11      10272.84      10056.50       335.08 o                         
   1   0  11        995.34       1025.39        95.28 o                         
   3   0  11        124.94        129.84        44.69 o                         
   5   0  11       2523.09       2816.84       330.86 o                         
  -6   1  11       2910.00       2902.18        67.32 o                         
  -5   1  11        424.77        442.53        42.01 o                         
  -4   1  11       1641.89       1667.40        53.75 o                         
  -3   1  11        150.84        148.67        18.14 o                         
  -2   1  11        483.78        516.48        46.15 o                         
  -1   1  11        308.48        317.56        49.82 o                         
   0   1  11      14340.36      14403.92       220.78 o                         
   1   1  11        147.96        126.67        17.44 o                         
   2   1  11       1236.03       1210.15        62.72 o                         
   3   1  11        175.51        139.97        32.72 o                         
   4   1  11       2068.95       2133.00       274.92 o                         
   5   1  11         12.81         -1.60        49.39 o                         
  -6   2  11        175.46        181.13        20.34 o                         
  -5   2  11       4314.25       4315.15       104.20 o                         
  -4   2  11        127.47        129.88        15.60 o                         
  -3   2  11        762.66        734.83        43.62 o                         
  -2   2  11        379.63        355.95        37.39 o                         
  -1   2  11       8200.47       8169.96       216.32 o                         
   0   2  11        352.37        338.07        24.43 o                         
   1   2  11       1259.83       1330.97        55.01 o                         
   2   2  11          6.79         24.08        13.13 o                         
   3   2  11       1867.73       1863.12        84.48 o                         
   4   2  11         29.90        -29.70        29.70 o                         
   5   2  11       3616.30       3951.26       268.42 o                         
  -6   3  11       2515.37       2582.27       107.48 o                         
  -5   3  11         18.28        -14.26        14.26 o                         
  -4   3  11         53.47         61.14        12.94 o                         
  -3   3  11        100.40        106.32        20.48 o                         
  -2   3  11       6753.82       7004.44       179.92 o                         
  -1   3  11        178.30        171.11        20.21 o                         
   0   3  11      16387.23      16763.42       247.29 o                         
   1   3  11          4.75         -2.03         8.55 o                         
   2   3  11       1449.97       1446.32        68.48 o                         
   3   3  11        132.59        123.61        31.09 o                         
   4   3  11       4178.74       4268.13       193.65 o                         
   5   3  11         48.67         -6.09        55.00 o                         
  -6   4  11          0.71        -16.48        19.67 o                         
  -5   4  11       5970.39       5818.91       128.93 o                         
  -4   4  11        474.63        514.66        50.01 o                         
  -3   4  11       4122.81       4026.03       116.98 o                         
  -2   4  11        503.26        459.60        40.25 o                         
  -1   4  11       7322.11       7589.63       159.49 o                         
   0   4  11        216.62        229.42        21.28 o                         
   1   4  11       1388.43       1464.40        58.05 o                         
   2   4  11        304.54        302.58        37.64 o                         
   3   4  11       1716.08       1749.87        97.67 o                         
   4   4  11        122.31        107.13        45.01 o                         
   5   4  11       5655.68       5877.67       418.93 o                         
  -6   5  11       3396.72       3339.26        86.14 o                         
  -5   5  11        705.63        718.47        47.20 o                         
  -4   5  11        231.46        204.02        28.14 o                         
  -3   5  11        792.03        726.74        39.27 o                         
  -2   5  11       3846.13       3922.12        93.10 o                         
  -1   5  11        206.44        120.72        22.00 o                         
   0   5  11      10450.17      10501.49       184.12 o                         
   1   5  11         28.23         12.57        12.72 o                         
   2   5  11         62.99         55.74        17.71 o                         
   3   5  11        539.65        585.26        53.07 o                         
   4   5  11       2523.21       2821.70       221.85 o                         
   5   5  11         83.28        157.94        68.95 o                         
  -6   6  11        196.87        151.74        38.57 o                         
  -5   6  11       4257.64       4144.57       105.84 o                         
  -4   6  11        359.85        372.86        39.39 o                         
  -3   6  11        524.99        503.66        29.70 o                         
  -2   6  11        250.35        264.14        24.11 o                         
  -1   6  11       2606.87       2550.43        72.45 o                         
   0   6  11        503.36        454.43        33.18 o                         
   1   6  11       2011.04       2030.30        65.47 o                         
   2   6  11       1827.01       1853.66        71.06 o                         
   3   6  11        430.44        428.65        81.36 o                         
   4   6  11        119.01        105.36        41.28 o                         
   5   6  11       2320.01       2220.40       208.39 o                         
  -6   7  11       2485.33       2561.37       137.92 o                         
  -5   7  11        225.89        203.39        24.46 o                         
  -4   7  11       1039.95       1094.00        58.36 o                         
  -3   7  11        847.69        804.02        50.57 o                         
  -2   7  11        433.44        371.37        28.30 o                         
  -1   7  11        256.52        218.58        19.73 o                         
   0   7  11       5202.84       4877.78       125.20 o                         
   1   7  11        576.91        644.75        50.53 o                         
   2   7  11        820.09        909.55        49.90 o                         
   3   7  11        267.85        273.98        96.11 o                         
   4   7  11        667.07        827.96       116.45 o                         
   5   7  11          8.25          5.53        41.84 o                         
  -5   8  11       2045.79       2078.94        73.55 o                         
  -4   8  11          2.83         -7.40        14.06 o                         
  -3   8  11        198.21        158.30        16.61 o                         
  -2   8  11       1567.78       1543.41        50.30 o                         
  -1   8  11       5985.45       5890.78       113.17 o                         
   0   8  11          8.06          1.48        11.49 o                         
   1   8  11       1272.89       1231.92        52.13 o                         
   2   8  11         45.24         42.02        15.95 o                         
   3   8  11        366.67        332.71        51.53 o                         
   4   8  11         14.98         10.22        26.87 o                         
   5   8  11       2334.46       2151.53       135.00 o                         
  -5   9  11        298.91        291.18        32.86 o                         
  -4   9  11        271.01        224.55        27.17 o                         
  -3   9  11        527.58        493.79        29.88 o                         
  -2   9  11       1233.50       1233.87        40.08 o                         
  -1   9  11          7.38          0.15         8.60 o                         
   0   9  11       8126.57       8249.07       160.78 o                         
   1   9  11         25.47          5.65        14.99 o                         
   2   9  11        955.99        888.48        78.23 o                         
   3   9  11         56.92        -20.69        21.75 o                         
   4   9  11       1929.85       2164.27       114.02 o                         
   5   9  11          0.35         24.77        77.20 o                         
  -5  10  11       2515.86       2622.10        93.46 o                         
  -4  10  11         14.13         -2.03        16.14 o                         
  -3  10  11       1537.88       1519.57        75.16 o                         
  -2  10  11       1506.15       1524.02        44.05 o                         
  -1  10  11       4983.89       5120.82        99.43 o                         
   0  10  11          2.46         13.30        13.99 o                         
   1  10  11        609.82        643.17        55.68 o                         
   2  10  11        910.38        928.16        62.92 o                         
   3  10  11        809.58        801.98        99.60 o                         
   4  10  11         20.05         12.91        28.66 o                         
  -5  11  11        238.88        204.20        37.36 o                         
  -4  11  11          3.68        -10.85        14.46 o                         
  -3  11  11       1353.58       1409.64        51.78 o                         
  -2  11  11       3535.91       3524.85        74.67 o                         
  -1  11  11        146.38        122.80        15.51 o                         
   0  11  11       6490.89       6600.78       143.19 o                         
   1  11  11        798.79        784.71        47.18 o                         
   2  11  11        306.68        245.31        33.80 o                         
   3  11  11        561.46        649.08        66.33 o                         
   4  11  11       1463.93       1677.34       107.69 o                         
  -5  12  11       1663.15       1697.03        86.41 o                         
  -4  12  11        845.87        878.61        58.05 o                         
  -3  12  11        450.25        498.13        33.23 o                         
  -2  12  11        780.87        766.39        39.36 o                         
  -1  12  11       2211.84       2227.39        67.57 o                         
   0  12  11        101.50        105.06        15.39 o                         
   1  12  11        187.65         91.03        22.39 o                         
   2  12  11       2083.08       2217.35        89.09 o                         
   3  12  11        453.36        454.97        52.51 o                         
   4  12  11          0.94        -21.44        50.16 o                         
  -4  13  11        367.74        316.13        35.95 o                         
  -3  13  11       1739.39       1826.23        60.57 o                         
  -2  13  11        170.35        132.96        20.07 o                         
  -1  13  11        266.54        220.38        22.64 o                         
   0  13  11       3284.30       3430.64       100.68 o                         
   1  13  11        415.17        432.58        35.25 o                         
   2  13  11        563.98        511.37        48.11 o                         
   3  13  11        944.25        947.41       111.14 o                         
   4  13  11        413.85        428.82        75.21 o                         
  -4  14  11        400.08        416.54        58.79 o                         
  -3  14  11         85.96         41.76        16.03 o                         
  -2  14  11        365.69        283.49        24.75 o                         
  -1  14  11        962.63        960.39        53.20 o                         
   0  14  11         10.70         14.57        15.69 o                         
   1  14  11        234.33        201.38        28.35 o                         
   2  14  11       1277.68       1383.58        77.48 o                         
   3  14  11        115.85         75.01        29.02 o                         
  -3  15  11        790.19        801.35        49.33 o                         
  -2  15  11        370.69        351.75        34.93 o                         
  -1  15  11         10.94         13.73        22.03 o                         
   0  15  11       2433.95       2393.23        87.90 o                         
   1  15  11         47.16         34.67        25.81 o                         
   2  15  11        163.01         92.98        42.26 o                         
   3  15  11        363.96        303.81        82.63 o                         
  -3  16  11        633.06        606.35        61.09 o                         
  -2  16  11        916.56        891.07        60.14 o                         
  -1  16  11       1692.30       1578.45        91.74 o                         
   0  16  11          9.27        -18.28        18.28 o                         
   1  16  11        404.88        449.47        40.62 o                         
   2  16  11        239.33        146.34        49.85 o                         
  -2  17  11        544.69        439.59        53.01 o                         
  -1  17  11         71.46        103.44        29.31 o                         
   0  17  11       1277.68       1401.08        72.34 o                         
   1  17  11        141.12        133.95        47.33 o                         
  -6   0  12         31.18        -18.30        45.82 o                         
  -4   0  12        875.33        963.89        57.36 o                         
  -2   0  12      10887.54      11444.46       359.85 o                         
   0   0  12         86.96         66.28        15.12 o                         
   2   0  12       8951.65       9450.98       728.25 o                         
   4   0  12       2875.27       3224.94       340.38 o                         
  -6   1  12         48.24         28.98        24.96 o                         
  -5   1  12        408.86        380.21        34.43 o                         
  -4   1  12         75.52         63.38        15.29 o                         
  -3   1  12      10629.88      10770.58       266.61 o                         
  -2   1  12        134.66         79.19        20.50 o                         
  -1   1  12       1612.67       1685.52        90.33 o                         
   0   1  12       1155.55       1140.04        49.59 o                         
   1   1  12        463.87        544.60        41.39 o                         
   2   1  12         59.63         59.49        23.88 o                         
   3   1  12       7052.73       7029.74       249.88 o                         
   4   1  12         12.11         23.30        39.81 o                         
   5   1  12          0.05        -19.58        57.13 o                         
  -6   2  12         93.66         82.71        28.86 o                         
  -5   2  12        496.09        513.16        34.87 o                         
  -4   2  12        771.43        816.72        45.54 o                         
  -3   2  12        345.61        332.34        33.18 o                         
  -2   2  12      11552.59      11585.86       269.77 o                         
  -1   2  12          8.97         35.83        17.02 o                         
   0   2  12        522.31        480.43        36.18 o                         
   1   2  12        675.91        621.82        48.47 o                         
   2   2  12       3279.51       3200.77       125.47 o                         
   3   2  12          5.99         12.28        26.00 o                         
   4   2  12        531.84        471.43       188.58 o                         
   5   2  12          8.87        -23.80        91.64 o                         
  -6   3  12         23.88        -20.51        24.88 o                         
  -5   3  12        119.43        136.57        29.17 o                         
  -4   3  12         90.27        107.17        18.33 o                         
  -3   3  12       6007.65       5885.89       142.36 o                         
  -2   3  12         16.32         24.52        13.72 o                         
  -1   3  12          5.04          1.65        13.91 o                         
   0   3  12       1694.87       1743.98        61.79 o                         
   1   3  12       2456.97       2542.05        78.64 o                         
   2   3  12         21.48          1.12        12.30 o                         
   3   3  12       4017.20       4088.80       254.93 o                         
   4   3  12         71.65          4.47        51.71 o                         
   5   3  12         82.60        101.28        85.64 o                         
  -6   4  12         11.91         21.70        28.56 o                         
  -5   4  12         44.00         12.05        15.71 o                         
  -4   4  12       1514.93       1587.09        72.40 o                         
  -3   4  12          3.56         11.28        17.39 o                         
  -2   4  12       6213.61       6238.81       157.44 o                         
  -1   4  12        319.73        280.77        33.08 o                         
   0   4  12        620.19        664.83        38.48 o                         
   1   4  12        244.45        185.46        23.73 o                         
   2   4  12       5682.17       5844.76       141.34 o                         
   3   4  12         49.39          7.52        32.60 o                         
   4   4  12        263.97        322.34        87.60 o                         
   5   4  12        298.37        252.87       113.66 o                         
  -6   5  12         28.42         16.50        33.81 o                         
  -5   5  12        503.87        550.83        58.26 o                         
  -4   5  12          2.22          6.72         9.28 o                         
  -3   5  12       5029.32       5039.01       118.73 o                         
  -2   5  12         30.43         18.08        13.80 o                         
  -1   5  12        227.59        222.40        27.00 o                         
   0   5  12         42.20         43.45        12.57 o                         
   1   5  12       1350.10       1428.52        60.83 o                         
   2   5  12        107.40        122.77        23.02 o                         
   3   5  12       4864.76       5176.85       226.02 o                         
   4   5  12        167.30        108.24        54.29 o                         
   5   5  12          4.31        -47.42        47.42 o                         
  -5   6  12          2.01          7.85        14.64 o                         
  -4   6  12        571.31        482.60        31.85 o                         
  -3   6  12        150.34        140.93        23.27 o                         
  -2   6  12       9795.58       9615.89       239.05 o                         
  -1   6  12        590.73        605.29        32.40 o                         
   0   6  12          0.35         -9.57        11.35 o                         
   1   6  12         40.96         35.64        12.63 o                         
   2   6  12       5305.26       5471.11       140.22 o                         
   3   6  12         50.83         23.54        18.68 o                         
   4   6  12        766.48        582.63        93.77 o                         
   5   6  12        271.87        209.93        67.14 o                         
  -5   7  12        487.76        500.08        45.07 o                         
  -4   7  12        496.12        430.30        39.21 o                         
  -3   7  12       5940.78       6101.13       130.75 o                         
  -2   7  12        450.67        416.44        30.41 o                         
  -1   7  12       4534.08       4538.30        95.78 o                         
   0   7  12        766.29        753.52        43.27 o                         
   1   7  12        210.29        230.64        23.19 o                         
   2   7  12          3.56         16.36        13.45 o                         
   3   7  12       5194.10       5460.31       230.75 o                         
   4   7  12         29.90         22.30        30.36 o                         
   5   7  12          0.69        -12.35        41.05 o                         
  -5   8  12       1415.83       1424.99        73.62 o                         
  -4   8  12        301.36        239.10        67.02 o                         
  -3   8  12        192.66        181.47        24.82 o                         
  -2   8  12       8473.80       8491.63       176.55 o                         
  -1   8  12        246.11        224.33        23.08 o                         
   0   8  12        126.46        113.41        24.48 o                         
   1   8  12       1165.45       1113.03        67.93 o                         
   2   8  12       5192.80       5237.09       154.82 o                         
   3   8  12         77.36         63.68        28.46 o                         
   4   8  12        449.53        400.80        73.76 o                         
  -5   9  12        271.19        217.11        36.38 o                         
  -4   9  12        956.10        949.54        86.02 o                         
  -3   9  12       4877.71       4842.44        95.09 o                         
  -2   9  12         44.24         19.89        12.28 o                         
  -1   9  12        131.44         94.28        16.36 o                         
   0   9  12        973.17        931.39        49.37 o                         
   1   9  12        455.05        463.98        39.97 o                         
   2   9  12        668.46        699.31        64.88 o                         
   3   9  12       2705.38       3021.43       153.38 o                         
   4   9  12         14.20        -10.01        41.12 o                         
  -5  10  12        934.34        902.81        62.06 o                         
  -4  10  12        263.78        233.54        29.28 o                         
  -3  10  12         19.93          8.92        11.52 o                         
  -2  10  12       3380.62       3402.44        79.91 o                         
  -1  10  12        290.39        310.42        30.76 o                         
   0  10  12       1066.75        952.57        56.71 o                         
   1  10  12        878.16        861.04        56.25 o                         
   2  10  12       2302.88       2358.01        93.92 o                         
   3  10  12         19.26        -26.70        26.70 o                         
   4  10  12        205.31        143.11        58.87 o                         
  -4  11  12        112.25         47.31        25.97 o                         
  -3  11  12       2383.50       2359.84        70.84 o                         
  -2  11  12          7.07         -7.86        12.08 o                         
  -1  11  12        227.72        211.93        26.19 o                         
   0  11  12       1102.16       1297.79        63.92 o                         
   1  11  12        676.50        645.77        63.67 o                         
   2  11  12          2.49         -8.35        24.39 o                         
   3  11  12       2888.84       3213.89       136.07 o                         
   4  11  12        178.45        171.64        47.83 o                         
  -4  12  12        748.50        817.48        60.21 o                         
  -3  12  12        192.58        229.70        32.47 o                         
  -2  12  12       3258.02       3363.81        88.73 o                         
  -1  12  12        369.10        320.03        30.32 o                         
   0  12  12         71.10         60.69        19.39 o                         
   1  12  12        258.62        285.08        34.01 o                         
   2  12  12       1178.46       1262.44        82.08 o                         
   3  12  12        135.18         62.63        35.06 o                         
  -4  13  12        321.58        302.99        58.12 o                         
  -3  13  12       3278.37       3251.55        89.49 o                         
  -2  13  12         44.92         13.91        17.00 o                         
  -1  13  12        517.00        572.97        40.29 o                         
   0  13  12        386.18        298.02        42.78 o                         
   1  13  12        196.64        175.43        30.79 o                         
   2  13  12        137.64        150.36        31.02 o                         
   3  13  12       1125.86       1316.78        84.44 o                         
  -3  14  12          5.97        -18.53        18.53 o                         
  -2  14  12       2792.47       2824.71        91.90 o                         
  -1  14  12        501.44        514.47        53.77 o                         
   0  14  12         34.88         -2.44        18.88 o                         
   1  14  12        889.72        899.58        64.26 o                         
   2  14  12       1429.70       1567.01        76.70 o                         
   3  14  12          0.52         45.85        35.73 o                         
  -3  15  12       1963.03       2044.91        81.63 o                         
  -2  15  12          1.28         -2.94        19.03 o                         
  -1  15  12        228.37        163.92        46.09 o                         
   0  15  12       1744.70       1999.85       122.21 o                         
   1  15  12        518.42        575.37        64.28 o                         
   2  15  12         96.93         63.65        31.76 o                         
  -2  16  12        667.46        685.35        63.69 o                         
  -1  16  12        175.13         88.07        26.42 o                         
   0  16  12         78.89         46.10        26.05 o                         
   1  16  12       1269.22       1208.28       133.22 o                         
  -1  17  12         13.32         15.51        40.50 o                         
   0  17  12       1459.98       1643.21        89.29 o                         
  -5   0  13       4563.32       4542.90       168.14 o                         
  -3   0  13        273.77        258.02        40.58 o                         
  -1   0  13       1577.01       1459.48       127.09 o                         
   1   0  13      16587.55      16979.78       440.82 o                         
   3   0  13        366.02        183.28        79.74 o                         
   5   0  13       2108.90       2249.14       311.82 o                         
  -6   1  13       1489.74       1467.14        68.87 o                         
  -5   1  13         22.89         23.36        15.83 o                         
  -4   1  13       5663.77       5837.99       132.62 o                         
  -3   1  13        108.48         97.11        22.20 o                         
  -2   1  13        350.05        392.02        51.38 o                         
  -1   1  13         13.35          8.84        18.09 o                         
   0   1  13       6108.07       6085.23       100.89 o                         
   1   1  13        206.80        135.04        51.00 o                         
   2   1  13       2149.60       2242.07       108.12 o                         
   3   1  13          1.00         11.24        40.46 o                         
   4   1  13        473.34        435.96       105.92 o                         
   5   1  13         94.98         56.56        98.19 o                         
  -6   2  13         10.17        -44.68        45.01 o                         
  -5   2  13       3800.10       3791.17        99.52 o                         
  -4   2  13        604.70        627.80        36.71 o                         
  -3   2  13        932.77        903.42        63.58 o                         
  -2   2  13        883.93        794.66        63.07 o                         
  -1   2  13        690.05        828.05       115.25 o                         
   0   2  13          8.64         -9.77         9.77 o                         
   1   2  13       9677.94       9448.86       190.22 o                         
   2   2  13          5.81         -9.68        19.16 o                         
   3   2  13          5.78         -0.87        41.21 o                         
   4   2  13        148.64        213.24        62.48 o                         
   5   2  13       1334.17       1520.02       186.37 o                         
  -5   3  13        116.66        108.07        19.51 o                         
  -4   3  13       5516.34       5626.99       127.80 o                         
  -3   3  13         34.45         35.10        17.44 o                         
  -2   3  13         36.37          4.25        17.52 o                         
  -1   3  13          4.25         -4.13        20.24 o                         
   0   3  13       3999.93       3932.43        98.88 o                         
   1   3  13         91.85         65.48        17.16 o                         
   2   3  13        194.79        126.24        25.69 o                         
   3   3  13        650.95        783.12        97.28 o                         
   4   3  13          7.45        -17.66        40.65 o                         
   5   3  13        129.46         79.30        65.20 o                         
  -5   4  13       2435.14       2316.98       155.06 o                         
  -4   4  13         49.32         48.09        15.35 o                         
  -3   4  13       1267.31       1172.04        58.72 o                         
  -2   4  13        628.53        663.89        50.83 o                         
  -1   4  13        909.96        875.10        45.63 o                         
   0   4  13         31.30         18.40        15.70 o                         
   1   4  13       4444.15       4433.84       121.79 o                         
   2   4  13          6.99          2.17        16.76 o                         
   3   4  13         34.01         34.83        27.56 o                         
   4   4  13          3.00          6.86        53.00 o                         
   5   4  13        701.24        735.89       317.11 o                         
  -5   5  13        311.78        378.26        50.68 o                         
  -4   5  13       4257.85       4193.32       107.96 o                         
  -3   5  13          3.45         10.08        14.10 o                         
  -2   5  13         14.64          3.52        12.59 o                         
  -1   5  13        317.42        322.12        34.18 o                         
   0   5  13       5266.23       5517.53       120.90 o                         
   1   5  13         55.33         20.82        18.15 o                         
   2   5  13        789.82        830.96        94.24 o                         
   3   5  13         61.97         32.14        33.74 o                         
   4   5  13        141.44        146.77        51.88 o                         
   5   5  13          1.02         26.18        77.36 o                         
  -5   6  13       4986.80       5072.41       208.38 o                         
  -4   6  13        656.15        745.06        43.99 o                         
  -3   6  13        603.46        647.23        43.04 o                         
  -2   6  13        185.52        163.43        33.41 o                         
  -1   6  13       1034.20       1121.50        54.67 o                         
   0   6  13          1.19        -10.95        11.46 o                         
   1   6  13       6853.87       7204.42       167.19 o                         
   2   6  13          4.69          4.51        16.81 o                         
   3   6  13         21.84         13.98        24.30 o                         
   4   6  13          2.20        -21.42        42.64 o                         
  -5   7  13          5.49          3.22        21.31 o                         
  -4   7  13       4154.39       4260.45       161.68 o                         
  -3   7  13        372.14        399.89        37.13 o                         
  -2   7  13       1078.89       1098.29        52.01 o                         
  -1   7  13         61.83         73.95        17.50 o                         
   0   7  13       8977.51       8951.32       180.54 o                         
   1   7  13         34.46         -6.17        21.77 o                         
   2   7  13       1246.87       1231.56        94.13 o                         
   3   7  13        358.65        327.53        50.99 o                         
   4   7  13        144.93        100.34        52.09 o                         
  -5   8  13       3755.49       3740.62       151.86 o                         
  -4   8  13        539.19        447.02        62.87 o                         
  -3   8  13        237.66        215.19        22.15 o                         
  -2   8  13       1033.69       1045.50        52.37 o                         
  -1   8  13       1547.33       1535.29        59.68 o                         
   0   8  13         66.59         63.29        17.11 o                         
   1   8  13       5817.75       5830.52       160.39 o                         
   2   8  13        378.29        440.81        59.42 o                         
   3   8  13         25.54         23.26        32.37 o                         
   4   8  13        275.46        176.59        74.79 o                         
  -5   9  13        169.73        106.77        52.49 o                         
  -4   9  13       3065.98       3029.77       120.43 o                         
  -3   9  13        320.92        269.51        36.18 o                         
  -2   9  13        108.38         82.40        20.11 o                         
  -1   9  13        871.07        890.59        47.58 o                         
   0   9  13       2289.48       2506.78        89.57 o                         
   1   9  13          0.83        -16.90        16.90 o                         
   2   9  13        854.26        908.63        95.42 o                         
   3   9  13       2123.53       2409.23       162.28 o                         
   4   9  13         98.95         15.57        43.81 o                         
  -4  10  13        169.04        137.09        45.32 o                         
  -3  10  13        434.70        489.65        42.06 o                         
  -2  10  13        989.69        996.32        48.17 o                         
  -1  10  13          4.73         -2.82        14.05 o                         
   0  10  13        166.19        147.80        24.81 o                         
   1  10  13       2387.78       2495.01       104.79 o                         
   2  10  13        353.99        450.68        75.91 o                         
   3  10  13        118.15         80.69        39.45 o                         
   4  10  13        516.79        357.88        76.23 o                         
  -4  11  13       1983.55       1926.02       111.27 o                         
  -3  11  13          8.74          3.26        13.96 o                         
  -2  11  13          1.28         -1.62        14.59 o                         
  -1  11  13        726.04        726.85        49.11 o                         
   0  11  13       1419.97       1423.61        70.97 o                         
   1  11  13          2.36        -24.13        24.13 o                         
   2  11  13        200.82        108.98        36.32 o                         
   3  11  13        496.14        278.76        95.21 o                         
  -4  12  13        359.06        240.17        49.00 o                         
  -3  12  13        444.87        510.83        57.73 o                         
  -2  12  13        735.89        727.23        45.68 o                         
  -1  12  13        602.67        723.12        58.83 o                         
   0  12  13         23.88         16.28        17.27 o                         
   1  12  13       4084.89       4025.48       158.67 o                         
   2  12  13         15.73        -17.57        23.48 o                         
   3  12  13         61.95         69.96        39.00 o                         
  -3  13  13         36.54         13.28        31.22 o                         
  -2  13  13        174.81         96.10        23.51 o                         
  -1  13  13       1123.70       1159.26        66.03 o                         
   0  13  13       2541.20       2562.42       112.84 o                         
   1  13  13         50.62         26.65        22.20 o                         
   2  13  13        603.19        594.92        64.51 o                         
  -3  14  13         42.77         42.69        23.85 o                         
  -2  14  13        937.65       1028.57        65.99 o                         
  -1  14  13        700.60        634.20        58.79 o                         
   0  14  13         53.40          0.67        21.92 o                         
   1  14  13       2857.69       3006.27       108.08 o                         
   2  14  13        213.85        198.14        41.58 o                         
  -2  15  13         78.66         37.29        28.74 o                         
  -1  15  13        488.82        446.79        61.67 o                         
   0  15  13       1079.72       1063.75        99.71 o                         
   1  15  13          2.95        -13.29        25.80 o                         
  -1  16  13        170.68        165.56        75.57 o                         
   0  16  13         54.33         68.59        57.65 o                         
  -4   0  14        135.34        105.23        26.53 o                         
  -2   0  14       5795.54       5820.26       553.36 o                         
   0   0  14          8.60         -0.22        10.15 o                         
   2   0  14       1433.79       1343.44       210.66 o                         
   4   0  14       3015.69       3177.33       358.23 o                         
  -5   1  14         28.22         19.91        16.95 o                         
  -4   1  14         16.57         18.47        12.88 o                         
  -3   1  14        832.36        883.45        67.55 o                         
  -2   1  14        158.67        189.49        50.92 o                         
  -1   1  14       8242.67       8357.59       237.59 o                         
   0   1  14        225.13        170.81        16.24 o                         
   1   1  14          0.63        -21.29        21.29 o                         
   2   1  14         32.18         -3.23        36.83 o                         
   3   1  14       3059.36       3181.94       243.43 o                         
   4   1  14          4.90         25.27        61.29 o                         
  -5   2  14          7.06         24.40        15.33 o                         
  -4   2  14         20.05          7.11        12.55 o                         
  -3   2  14        314.09        257.81        36.64 o                         
  -2   2  14       7526.58       7643.88       215.29 o                         
  -1   2  14        666.34        708.87        67.02 o                         
   0   2  14        585.41        599.99        36.56 o                         
   1   2  14          5.33         -0.54        12.60 o                         
   2   2  14        210.48        209.06        45.40 o                         
   3   2  14         28.49         40.97        49.31 o                         
   4   2  14       2114.92       1964.73       201.97 o                         
  -5   3  14        566.82        552.38        50.99 o                         
  -4   3  14          5.49          3.36        11.91 o                         
  -3   3  14         50.31          9.64        21.29 o                         
  -2   3  14         31.44         -3.12        17.86 o                         
  -1   3  14       8453.15       8608.55       242.38 o                         
   0   3  14          9.41         -2.35         9.86 o                         
   1   3  14        499.23        452.94        52.85 o                         
   2   3  14         28.80         14.03        33.84 o                         
   3   3  14       2928.23       3268.27       420.66 o                         
   4   3  14        135.87        188.37        96.40 o                         
  -5   4  14         61.17         -8.81        21.11 o                         
  -4   4  14         42.18         18.64        16.60 o                         
  -3   4  14        249.66        214.82        27.68 o                         
  -2   4  14       7551.06       7551.04       198.28 o                         
  -1   4  14         37.95         50.21        25.94 o                         
   0   4  14       1913.62       2025.15        72.03 o                         
   1   4  14        255.78        212.16        26.22 o                         
   2   4  14          2.68        -13.28        17.77 o                         
   3   4  14         17.04         15.08        35.20 o                         
   4   4  14       3170.35       3320.15       386.80 o                         
  -5   5  14        245.72        111.23        55.14 o                         
  -4   5  14        676.59        677.35        48.74 o                         
  -3   5  14        272.94        240.51        33.90 o                         
  -2   5  14        563.63        544.52        51.15 o                         
  -1   5  14       7250.02       7274.77       239.28 o                         
   0   5  14         14.68         -1.61        13.12 o                         
   1   5  14         84.28         80.06        19.40 o                         
   2   5  14        612.91        584.24        65.79 o                         
   3   5  14       3257.92       3531.77       191.41 o                         
   4   5  14         94.16         42.35        47.42 o                         
  -5   6  14        340.87        228.67        46.70 o                         
  -4   6  14         65.86         42.80        17.94 o                         
  -3   6  14       1039.53       1064.84        59.13 o                         
  -2   6  14       5803.96       5515.65       160.55 o                         
  -1   6  14        135.80        128.07        24.70 o                         
   0   6  14        454.50        457.80        37.01 o                         
   1   6  14        505.90        475.13        47.13 o                         
   2   6  14        205.00        196.05        50.70 o                         
   3   6  14         48.15        -10.53        31.30 o                         
   4   6  14       2197.52       2450.50       177.88 o                         
  -5   7  14         39.39         29.62        29.78 o                         
  -4   7  14        205.64        206.46        37.08 o                         
  -3   7  14        721.68        755.21        47.79 o                         
  -2   7  14         56.10         42.76        17.57 o                         
  -1   7  14       2291.16       2366.77        87.88 o                         
   0   7  14        274.70        272.73        31.86 o                         
   1   7  14        118.54         93.83        29.27 o                         
   2   7  14        213.93        200.71        52.50 o                         
   3   7  14       3306.19       3593.69       316.44 o                         
   4   7  14         60.61         74.28        47.79 o                         
  -4   8  14        205.82        217.85        41.74 o                         
  -3   8  14          1.99         -9.12        16.78 o                         
  -2   8  14       3083.66       3211.84        90.88 o                         
  -1   8  14          2.72        -13.92        16.85 o                         
   0   8  14         17.02         21.70        18.90 o                         
   1   8  14        702.50        701.60        50.57 o                         
   2   8  14        149.04         76.39        35.87 o                         
   3   8  14          0.90          9.47        37.21 o                         
   4   8  14       2509.37       2776.99       370.93 o                         
  -4   9  14        463.21        401.11        72.15 o                         
  -3   9  14        250.84        236.52        30.07 o                         
  -2   9  14         73.08         57.55        18.61 o                         
  -1   9  14       4636.08       4581.80       119.13 o                         
   0   9  14        169.47        137.14        26.96 o                         
   1   9  14         33.73         11.82        17.71 o                         
   2   9  14          2.43        -26.09        26.09 o                         
   3   9  14       1371.28       1586.04       141.11 o                         
  -4  10  14          0.01          2.13        29.53 o                         
  -3  10  14        170.52        170.96        37.04 o                         
  -2  10  14       3545.62       3550.32       106.59 o                         
  -1  10  14         94.81         49.19        21.35 o                         
   0  10  14       2458.86       2528.43        94.82 o                         
   1  10  14        729.08        701.12        73.43 o                         
   2  10  14         18.72         20.45        32.47 o                         
   3  10  14          2.25        -47.26        76.17 o                         
  -3  11  14         34.42          7.57        46.21 o                         
  -2  11  14        126.49        116.08        26.62 o                         
  -1  11  14       4745.27       4656.67       117.35 o                         
   0  11  14        353.75        278.25        36.78 o                         
   1  11  14         25.66        -10.01        23.96 o                         
   2  11  14        366.58        532.50       113.33 o                         
   3  11  14       1311.15       1217.53       170.24 o                         
  -3  12  14       1635.44       1612.26        79.61 o                         
  -2  12  14       3688.91       3870.39       127.68 o                         
  -1  12  14        172.33        105.70        24.80 o                         
   0  12  14         60.89         43.74        22.74 o                         
   1  12  14        633.54        655.82        60.84 o                         
   2  12  14        211.05        271.16        74.04 o                         
  -3  13  14        157.72        156.21        53.68 o                         
  -2  13  14        142.04         94.79        30.03 o                         
  -1  13  14       1801.88       1749.77        81.16 o                         
   0  13  14        124.80         87.69        41.48 o                         
   1  13  14         60.36         73.01        29.00 o                         
   2  13  14        672.96        703.54        95.48 o                         
  -2  14  14       1656.95       1607.94       133.46 o                         
  -1  14  14        113.78         10.30        29.60 o                         
   0  14  14         16.31         12.25        27.46 o                         
   1  14  14        759.03        780.38        78.56 o                         
  -5   0  15        396.59        464.04       111.22 o                         
  -3   0  15       3547.37       3371.63       167.26 o                         
  -1   0  15         82.35         53.56        37.73 o                         
   1   0  15       1236.89       1232.99        88.95 o                         
   3   0  15         99.36         52.37        84.50 o                         
  -5   1  15         42.87         27.21        27.31 o                         
  -4   1  15       2803.17       2720.01        80.70 o                         
  -3   1  15         36.89         34.44        21.91 o                         
  -2   1  15        587.29        635.12        68.13 o                         
  -1   1  15         17.61        -17.13        24.07 o                         
   0   1  15        633.11        604.06        30.51 o                         
   1   1  15          0.68        -20.64        22.93 o                         
   2   1  15       3549.06       3609.38       152.53 o                         
   3   1  15          0.66        -50.75        82.72 o                         
   4   1  15        110.38         13.65        61.42 o                         
  -5   2  15        991.79       1086.94       114.24 o                         
  -4   2  15        145.94        153.22        26.19 o                         
  -3   2  15       5516.25       5736.47       228.43 o                         
  -2   2  15        141.53        106.56        26.96 o                         
  -1   2  15        204.53        132.05        35.28 o                         
   0   2  15         60.17         55.08        11.38 o                         
   1   2  15       2833.75       2831.94       116.93 o                         
   2   2  15          4.04        -22.49        22.49 o                         
   3   2  15       1477.27       1592.30       249.93 o                         
   4   2  15          0.34         24.68        54.68 o                         
  -5   3  15        154.34         59.79        31.10 o                         
  -4   3  15       6507.28       6552.10       135.62 o                         
  -3   3  15        120.84         82.79        24.89 o                         
  -2   3  15       1499.74       1607.82        98.14 o                         
  -1   3  15         40.82         14.64        23.70 o                         
   0   3  15        309.35        316.28        32.38 o                         
   1   3  15          0.61         14.16        19.44 o                         
   2   3  15       6567.89       6674.50       203.91 o                         
   3   3  15         21.60        -11.94        35.67 o                         
   4   3  15         41.35         25.97        66.06 o                         
  -5   4  15        640.82        579.21        55.12 o                         
  -4   4  15          3.39         25.19        14.26 o                         
  -3   4  15       3556.45       3644.25       129.13 o                         
  -2   4  15        148.97         99.18        27.86 o                         
  -1   4  15         34.58         30.36        37.28 o                         
   0   4  15        329.47        257.90        40.72 o                         
   1   4  15       7558.86       7752.59       187.61 o                         
   2   4  15          1.67          0.32        22.65 o                         
   3   4  15        921.83        682.36       135.90 o                         
   4   4  15          1.92         -1.98        44.12 o                         
  -4   5  15       4033.12       3881.49       115.31 o                         
  -3   5  15         32.55          5.65        19.65 o                         
  -2   5  15       1010.71       1078.12        73.61 o                         
  -1   5  15       1411.78       1354.89       112.34 o                         
   0   5  15        174.35        155.96        23.47 o                         
   1   5  15        125.12         90.14        25.47 o                         
   2   5  15       4619.74       4727.97       253.84 o                         
   3   5  15        175.13         83.07        41.77 o                         
   4   5  15          1.65        149.96        86.88 o                         
  -4   6  15         65.69         99.51        23.19 o                         
  -3   6  15       3672.20       3801.13       137.00 o                         
  -2   6  15        215.45        179.56        33.61 o                         
  -1   6  15         21.75        -11.12        22.18 o                         
   0   6  15        318.31        300.84        45.85 o                         
   1   6  15       2835.74       2795.21       108.70 o                         
   2   6  15         43.11         26.02        35.77 o                         
   3   6  15        220.25        248.13        56.62 o                         
  -4   7  15       2364.02       2449.09        89.42 o                         
  -3   7  15         42.02         84.46        32.13 o                         
  -2   7  15        425.20        380.53        61.20 o                         
  -1   7  15        508.62        426.17        48.09 o                         
   0   7  15         34.39          3.31        17.38 o                         
   1   7  15          2.07        -20.11        20.11 o                         
   2   7  15       1433.84       1580.54       123.97 o                         
   3   7  15         67.72         51.09        73.52 o                         
  -4   8  15        179.77        177.92        26.27 o                         
  -3   8  15       2857.41       3014.69       100.87 o                         
  -2   8  15          3.86          3.70        20.01 o                         
  -1   8  15        141.57         86.15        36.11 o                         
   0   8  15         75.67         42.57        23.01 o                         
   1   8  15       1906.21       1698.40       111.70 o                         
   2   8  15         82.41        102.99        34.89 o                         
   3   8  15        274.34        210.35        54.37 o                         
  -4   9  15       2444.07       2269.57       143.26 o                         
  -3   9  15        282.18        250.53        41.58 o                         
  -2   9  15        875.01        912.09        54.34 o                         
  -1   9  15        287.70        146.01        25.58 o                         
   0   9  15        281.08        264.69        35.57 o                         
   1   9  15         64.68         27.44        26.98 o                         
   2   9  15       2845.94       2732.20       170.91 o                         
   3   9  15         35.75        -24.37        46.43 o                         
  -3  10  15       2567.49       2813.86       125.43 o                         
  -2  10  15        108.65         77.89        23.88 o                         
  -1  10  15         14.21          9.92        15.11 o                         
   0  10  15         41.17         -2.26        22.45 o                         
   1  10  15       3563.27       3865.82       190.40 o                         
   2  10  15         73.27        -28.68        45.06 o                         
  -3  11  15        217.77        280.05        73.36 o                         
  -2  11  15        553.77        535.30        55.25 o                         
  -1  11  15        481.48        512.85        41.07 o                         
   0  11  15        374.42        274.83        37.12 o                         
   1  11  15         23.18         22.93        31.27 o                         
   2  11  15       2287.77       2494.63       168.16 o                         
  -2  12  15        533.18        576.37        62.59 o                         
  -1  12  15          1.25        -21.81        21.81 o                         
   0  12  15        987.35       1042.59        63.58 o                         
   1  12  15       1237.44       1380.84       110.40 o                         
  -1  13  15       1207.68       1144.57       298.13 o                         
   0  13  15         12.81         46.13        33.49 o                         
  -4   0  16       1518.01       1647.58       122.99 o                         
  -2   0  16          3.76          7.74        55.94 o                         
   0   0  16       5630.13       5891.03       370.14 o                         
   2   0  16       1310.93       1562.54       253.50 o                         
  -4   1  16         57.02         21.93        19.39 o                         
  -3   1  16        997.78       1024.76        76.32 o                         
  -2   1  16        397.37        330.43        53.70 o                         
  -1   1  16       4471.08       4611.61       265.96 o                         
   0   1  16        159.36         66.15        37.91 o                         
   1   1  16        613.26        656.75        42.82 o                         
   2   1  16         50.59         39.02        32.64 o                         
   3   1  16          7.47        -37.90        52.16 o                         
  -4   2  16        162.49        156.57        29.48 o                         
  -3   2  16         87.06         53.97        25.91 o                         
  -2   2  16        302.38        443.17        88.58 o                         
  -1   2  16        305.65        270.80        51.78 o                         
   0   2  16       5641.01       5551.94       149.83 o                         
   1   2  16          7.01         10.38        30.50 o                         
   2   2  16        509.59        377.24        64.66 o                         
   3   2  16          0.10        -33.63        37.80 o                         
  -4   3  16        140.52        110.75        24.86 o                         
  -3   3  16         42.22         18.84        46.38 o                         
  -2   3  16        163.01        155.06        48.10 o                         
  -1   3  16       5349.79       5333.49       199.15 o                         
   0   3  16         10.19        -14.29        14.29 o                         
   1   3  16        456.75        507.38        53.68 o                         
   2   3  16          9.56          0.01        28.40 o                         
   3   3  16        215.99         42.39        42.20 o                         
  -4   4  16        120.18         59.68        22.91 o                         
  -3   4  16         26.04         31.59        24.82 o                         
  -2   4  16        155.27        135.75        35.44 o                         
  -1   4  16          0.43          4.09        28.65 o                         
   0   4  16       2816.14       2803.36       116.55 o                         
   1   4  16        146.24        115.02        28.97 o                         
   2   4  16         10.24        -26.11        26.11 o                         
   3   4  16        124.43        143.25        52.13 o                         
  -4   5  16        157.44        163.05        32.82 o                         
  -3   5  16         66.60         35.49        20.79 o                         
  -2   5  16         55.14         59.38        31.95 o                         
  -1   5  16       4747.95       4722.88       194.40 o                         
   0   5  16         62.65         56.08        40.53 o                         
   1   5  16        359.12        301.93        45.27 o                         
   2   5  16        112.19         58.70        39.03 o                         
   3   5  16          0.97        -32.70        32.70 o                         
  -4   6  16        551.36        699.14        82.01 o                         
  -3   6  16        128.50         60.20        26.55 o                         
  -2   6  16         19.90          0.42        29.01 o                         
  -1   6  16         10.93        -34.45        34.45 o                         
   0   6  16       3442.82       3554.78       107.39 o                         
   1   6  16         12.09        -13.95        26.80 o                         
   2   6  16        512.77        422.49       160.99 o                         
   3   6  16         74.88         17.70        73.46 o                         
  -3   7  16        592.52        482.03        62.12 o                         
  -2   7  16         68.21        114.51        37.21 o                         
  -1   7  16       3405.54       3322.72       127.92 o                         
   0   7  16        101.74         58.36        24.85 o                         
   1   7  16        954.67        909.04        75.98 o                         
   2   7  16        344.74        384.00        64.64 o                         
  -3   8  16        918.71        959.56       132.65 o                         
  -2   8  16        252.40        170.18        47.13 o                         
  -1   8  16        391.28        339.48        56.91 o                         
   0   8  16       2586.53       2558.05       124.49 o                         
   1   8  16         32.55         20.77        33.79 o                         
   2   8  16        270.75        167.76        68.49 o                         
  -3   9  16         76.12         79.08        42.88 o                         
  -2   9  16       1357.39       1502.98       100.62 o                         
  -1   9  16       3804.43       3780.47       130.98 o                         
   0   9  16        141.20         60.94        28.38 o                         
   1   9  16        424.37        263.30        50.57 o                         
   2   9  16        353.58        356.66        65.31 o                         
  -2  10  16        174.83         58.01        36.29 o                         
  -1  10  16        222.00        154.82        32.61 o                         
   0  10  16       1569.48       1517.47       129.32 o                         
   1  10  16         78.71         42.58        41.80 o                         
  -2  11  16         36.75        -24.59        24.59 o                         
  -1  11  16       2024.56       2224.05       178.66 o                         
   0  11  16        176.77        169.07        38.37 o                         
   1  11  16        167.00        106.20        48.95 o                         
  -3   0  17       6161.98       6799.40       313.42 o                         
  -1   0  17       2054.17       2184.53       183.00 o                         
   1   0  17        372.92        285.50        41.77 o                         
   3   0  17       2465.34       2364.58       323.72 o                         
  -4   1  17        618.68        803.23       111.50 o                         
  -3   1  17         62.01         51.01        30.86 o                         
  -2   1  17       3950.12       4098.88       173.04 o                         
  -1   1  17        254.16        173.20        51.53 o                         
   0   1  17        958.06        889.76       142.21 o                         
   1   1  17        413.40        314.19        34.68 o                         
   2   1  17       2508.53       2479.53       153.65 o                         
  -3   2  17       3219.85       3164.44       173.98 o                         
  -2   2  17         44.25        104.05        53.94 o                         
  -1   2  17        852.14        903.04        91.54 o                         
   0   2  17        279.38        278.16       144.92 o                         
   1   2  17        197.16        120.44        24.83 o                         
   2   2  17         48.99         82.90        66.30 o                         
  -3   3  17         26.18        -28.70        28.70 o                         
  -2   3  17       1392.79       1363.62       105.05 o                         
  -1   3  17         65.54         23.07        37.05 o                         
   0   3  17        223.31        162.82        57.56 o                         
   1   3  17         93.60         85.36        23.92 o                         
   2   3  17       1103.62       1015.95       109.12 o                         
  -3   4  17       2175.17       2236.17       196.86 o                         
  -2   4  17         79.71        141.77        40.55 o                         
  -1   4  17        378.64        287.26        64.98 o                         
   0   4  17         10.17         13.84        17.91 o                         
   1   4  17          1.82        -24.50        38.82 o                         
   2   4  17          6.81        -12.35        47.54 o                         
  -3   5  17          3.98         26.52        47.88 o                         
  -2   5  17       2868.37       3017.88       176.75 o                         
  -1   5  17        101.85         68.60        43.66 o                         
   0   5  17        349.89        277.67        43.23 o                         
   1   5  17          4.56        -27.39        27.39 o                         
   2   5  17       1408.88       1525.85       129.16 o                         
  -3   6  17       3214.77       3342.96       179.87 o                         
  -2   6  17         50.21        -37.91        37.91 o                         
  -1   6  17       1816.02       2130.34       180.99 o                         
   0   6  17         52.25         50.81        36.42 o                         
   1   6  17         50.62         47.67        44.32 o                         
   2   6  17         46.02         -1.50        50.68 o                         
  -3   7  17         38.92         80.01        56.80 o                         
  -2   7  17       2759.52       2787.55       301.05 o                         
  -1   7  17         29.73         14.43        39.03 o                         
   0   7  17        468.06        396.80        59.96 o                         
   1   7  17         76.98        101.69        36.45 o                         
   2   7  17       2557.68       2549.48       242.14 o                         
  -2   8  17          3.96         48.70        38.14 o                         
  -1   8  17        976.14        904.28       189.97 o                         
   0   8  17        733.33        598.78        54.56 o                         
   1   8  17         21.08         -9.15        35.61 o                         
  -2   9  17       1371.20       1318.23       152.25 o                         
  -1   9  17        464.02        414.52        94.61 o                         
   0   9  17        142.91         91.81        37.04 o                         
   1   9  17        438.54        436.92       133.30 o                         
  -2   0  18        139.09         14.53        97.59 o                         
   0   0  18       3679.61       3543.90       342.76 o                         
   2   0  18        407.30        359.48       161.86 o                         
  -3   1  18        337.68        162.96       101.18 o                         
  -2   1  18         26.12        -38.35        38.35 o                         
  -1   1  18         73.14        -21.29        55.70 o                         
   0   1  18         38.23         50.69        55.34 o                         
   1   1  18       2495.04       2361.62       102.71 o                         
   2   1  18        272.98        214.33        91.05 o                         
  -3   2  18        140.98         11.34        91.64 o                         
  -2   2  18        627.61        367.65        77.65 o                         
  -1   2  18         12.38          6.64        46.73 o                         
   0   2  18       2472.23       2729.08       224.13 o                         
   1   2  18          4.93        -11.66        21.56 o                         
  -2   3  18         50.20        -49.81        49.81 o                         
  -1   3  18         32.03        -33.54        66.53 o                         
   0   3  18          1.02         76.93        65.21 o                         
   1   3  18       1866.45       1714.74        82.37 o                         
  -2   4  18       1430.04       1718.26       160.32 o                         
  -1   4  18        134.48         65.28        52.40 o                         
   0   4  18       1719.08       1595.33       179.49 o                         
   1   4  18        146.38        127.22        46.03 o                         
  -2   5  18        343.40        302.73        88.32 o                         
  -1   5  18        232.74         60.53        61.85 o                         
   0   5  18        270.89        197.62        76.93 o                         
   1   5  18       1651.42       1424.71       115.42 o                         
  -1   6  18        155.56        116.27        74.05 o                         
   0   6  18       3401.92       3170.44       242.61 o                         
  -1   7  18         60.73        -48.26        48.26 o                         
   0   7  18        100.47         16.28        52.55 o                         
  -1   0  19        480.65        534.38       182.09 o                         
  -1   1  19          3.49         -5.02        64.65 o                         
   0   1  19        696.04        577.46       111.23 o                         
                                                                                
