# Supplementary material for: Halogen, chalcogen, and hydrogen bonding in organoiodine cocrystals of heterocyclic thio­nes: imidazolidine-2-thione, 2-mercaptobenzimidazole, 2-mercapto-5-methyl­benzimidazole, 2-mercaptobenzoxazole, and 2-mercaptobenzo­thia­zole
Source: Acta Crystallogr C Struct Chem. 2022 Nov 9;78(Pt 12):702–15. doi: 10.1107/S2053229622009548 (PMC9720885; doi:10.1107/S2053229622009548)
Supplement: Supplementary file 18 [file c-78-00702-MBZTH_135F3I3Bsup18.hkl]

data_MBZTH_135F3I3B                                                             
_shelx_title ' mo_d8_5513_12_f3i3b_21_acetone_a.res in P2(1)/c'                 
_shelx_refln_list_code          4                                               
_shelx_F_calc_maximum      501.53                                               
_exptl_crystal_F_000      1232.00                                               
_reflns_d_resolution_high  0.7470                                               
                                                                                
loop_                                                                           
 _space_group_symop_operation_xyz                                               
 'x, y, z'                                                                      
 '-x, y+1/2, -z+1/2'                                                            
 '-x, -y, -z'                                                                   
 'x, -y-1/2, z-1/2'                                                             
                                                                                
_cell_length_a    15.2665                                                       
_cell_length_b     4.7380                                                       
_cell_length_c    23.2215                                                       
_cell_angle_alpha  90.000                                                       
_cell_angle_beta   93.139                                                       
_cell_angle_gamma  90.000                                                       
                                                                                
_shelx_F_squared_multiplier     1.000                                           
                                                                                
loop_                                                                           
 _refln_index_h                                                                 
 _refln_index_k                                                                 
 _refln_index_l                                                                 
 _refln_F_squared_calc                                                          
 _refln_F_squared_meas                                                          
 _refln_F_squared_sigma                                                         
 _refln_observed_status                                                         
   2   0   0      22884.49      22359.24       574.15 o                         
   4   0   0      11776.86      12581.95       275.62 o                         
   5   0   0      47545.30      47917.66       729.08 o                         
   6   0   0      70870.93      69892.95      1144.43 o                         
   7   0   0         50.98        172.05        23.58 o                         
   8   0   0       1176.74        979.92        58.38 o                         
   9   0   0      12938.00      12908.70       290.91 o                         
  10   0   0      26518.52      25222.14       614.43 o                         
  11   0   0       3998.53       4086.83       260.41 o                         
  12   0   0      21392.83      20562.13       496.66 o                         
  13   0   0      25439.24      25566.83       595.28 o                         
  14   0   0       4503.19       4431.04       224.60 o                         
  15   0   0      17844.96      18950.66      1504.36 o                         
  16   0   0      25511.45      27564.51      1684.63 o                         
  17   0   0       4953.20       4629.01       258.30 o                         
  18   0   0       1399.36       1413.01       169.98 o                         
  19   0   0       1240.73       1038.55       167.92 o                         
  20   0   0         95.34        -36.40       118.20 o                         
   1   1   0      16428.18      16317.04       197.42 o                         
   2   1   0        178.17        198.55        16.01 o                         
   3   1   0      26779.10      26969.24       325.53 o                         
   4   1   0      55776.39      56564.57       639.45 o                         
   5   1   0        103.07        100.34        12.79 o                         
   6   1   0      34949.45      34782.79       436.19 o                         
   7   1   0      74941.93      74086.33       829.23 o                         
   8   1   0       1105.45       1245.96        39.14 o                         
   9   1   0      51233.39      51095.27       839.79 o                         
  10   1   0      27331.69      28282.43       440.54 o                         
  11   1   0         10.56         16.79        14.19 o                         
  12   1   0       4742.16       5101.73       151.03 o                         
  13   1   0       1871.37       1822.21        86.46 o                         
  14   1   0        603.87        597.36        65.11 o                         
  15   1   0        685.71        638.05        59.56 o                         
  16   1   0         69.50          4.53        26.47 o                         
  17   1   0         74.81        148.13        34.32 o                         
  18   1   0       1158.23       1087.30        95.94 o                         
  19   1   0       2002.77       1998.86       158.82 o                         
  20   1   0        594.65        513.70        97.54 o                         
   0   2   0       1368.30       1240.30        61.72 o                         
   1   2   0       2840.91       2826.95        78.47 o                         
   2   2   0        569.59        658.66        34.89 o                         
   3   2   0       1600.95       1470.85        49.16 o                         
   4   2   0       1045.75        883.46        40.65 o                         
   5   2   0       3572.30       3559.25        87.23 o                         
   6   2   0        713.03        668.68        37.82 o                         
   7   2   0       6806.53       6870.34       139.00 o                         
   8   2   0        498.37        565.83        39.78 o                         
   9   2   0      10851.38      11049.45       223.33 o                         
  10   2   0        507.89        431.12        34.19 o                         
  11   2   0       4926.24       4911.69       109.04 o                         
  12   2   0       8136.79       8043.71       177.54 o                         
  13   2   0       1494.09       1430.04        93.79 o                         
  14   2   0       8037.57       7942.05       238.01 o                         
  15   2   0       2874.24       2827.79       123.86 o                         
  16   2   0        897.78        851.62        79.40 o                         
  17   2   0       1668.49       1597.93       112.94 o                         
  18   2   0       1185.28       1018.84        96.24 o                         
  19   2   0        633.23        552.00        77.07 o                         
   1   3   0       2531.37       2604.50        75.28 o                         
   2   3   0       2102.91       1940.69        69.15 o                         
   3   3   0      21912.32      22078.86       403.89 o                         
   4   3   0        744.97        689.43        43.62 o                         
   5   3   0      11550.03      11611.37       219.13 o                         
   6   3   0      25777.24      26861.27       393.58 o                         
   7   3   0       8206.44       7947.26       174.86 o                         
   8   3   0       3034.39       3142.99        98.16 o                         
   9   3   0      15082.00      15530.54       257.05 o                         
  10   3   0         22.00         21.58        15.33 o                         
  11   3   0       1724.89       1812.60        76.56 o                         
  12   3   0         16.77         -6.07        18.56 o                         
  13   3   0        829.63        785.73        53.07 o                         
  14   3   0          6.26          6.63        21.74 o                         
  15   3   0       1379.83       1149.72       129.38 o                         
  16   3   0       5189.23       5228.65       218.94 o                         
  17   3   0        207.25        125.26        59.76 o                         
   0   4   0       6382.38       6032.96       242.51 o                         
   1   4   0       3517.11       3522.80       129.86 o                         
   2   4   0       1909.36       1897.07        95.54 o                         
   3   4   0       8012.65       8227.33       207.25 o                         
   4   4   0       2041.94       2007.10        97.92 o                         
   5   4   0       1314.50       1329.50        80.86 o                         
   6   4   0         23.42        -10.03        22.62 o                         
   7   4   0        436.14        341.00        37.50 o                         
   8   4   0        330.94        210.27        30.18 o                         
   9   4   0       3493.30       3391.78       110.51 o                         
  10   4   0       4475.70       4466.92       132.20 o                         
  11   4   0       2538.30       2487.38       107.78 o                         
  12   4   0       8850.20       9096.61       215.24 o                         
  13   4   0       2639.57       3040.06       178.33 o                         
  14   4   0        174.49        106.39        44.98 o                         
  15   4   0       1446.60       1563.69       110.31 o                         
   1   5   0        479.13        539.61        70.55 o                         
   2   5   0       1985.24       2115.73       139.81 o                         
   3   5   0         25.20         12.64        36.14 o                         
   4   5   0        350.79        202.05        45.93 o                         
   5   5   0         20.16        -10.01        34.79 o                         
   6   5   0         32.54         20.92        36.75 o                         
   7   5   0        113.71        189.27        44.17 o                         
   8   5   0        567.95        471.18        64.13 o                         
   9   5   0         25.95         64.63        54.02 o                         
  10   5   0        943.61        804.81       119.37 o                         
  11   5   0       1824.02       1821.79       181.00 o                         
  12   5   0          4.90         23.65        53.31 o                         
   0   6   0       1397.54       1098.09       171.47 o                         
   1   6   0        102.91        171.55        62.35 o                         
   2   6   0        882.98        788.48       182.97 o                         
   3   6   0        407.19        347.03       102.24 o                         
   4   6   0        137.14        -33.14        81.75 o                         
   5   6   0        213.93         51.46       103.56 o                         
   6   6   0        421.04        150.10        95.38 o                         
 -20   1   1       4827.81       5016.14       242.50 o                         
 -19   1   1       3193.42       2952.84       180.12 o                         
 -18   1   1       2016.06       2016.07       125.26 o                         
 -17   1   1       8193.13       8385.80       225.04 o                         
 -16   1   1        315.62        332.31        62.24 o                         
 -15   1   1       2090.41       2000.75        96.29 o                         
 -14   1   1       1748.98       1624.53        99.15 o                         
 -13   1   1       1776.14       1747.97        80.68 o                         
 -12   1   1         26.01         11.22        16.11 o                         
 -11   1   1       7187.60       7275.16       172.82 o                         
 -10   1   1      42889.60      41361.21       700.97 o                         
  -9   1   1        119.55        152.26        22.88 o                         
  -8   1   1      66113.97      65854.01      1367.46 o                         
  -7   1   1      38230.66      38325.18       558.63 o                         
  -6   1   1        260.60        319.51        20.31 o                         
  -5   1   1      32548.52      32627.97       374.93 o                         
  -4   1   1      33444.33      33220.52       447.88 o                         
  -3   1   1       2495.12       2738.50        57.61 o                         
  -2   1   1       6107.88       6631.54       112.18 o                         
  -1   1   1       3440.98       3583.06        62.97 o                         
   0   1   1        995.61       1027.45        27.74 o                         
   1   1   1       3730.66       4032.37        72.97 o                         
   2   1   1      28585.69      29140.18       483.53 o                         
   3   1   1       9887.04       9729.72       150.74 o                         
   4   1   1      44888.46      44448.22       516.35 o                         
   5   1   1      32530.67      32103.36       410.86 o                         
   6   1   1       3810.44       3867.71        89.17 o                         
   7   1   1       1016.80       1275.98        46.30 o                         
   8   1   1      20751.17      20528.53       274.80 o                         
   9   1   1       4853.30       4639.10        90.66 o                         
  10   1   1       3850.15       3674.89        98.32 o                         
  11   1   1        174.20        105.35        18.57 o                         
  12   1   1        217.34        150.39        23.04 o                         
  13   1   1      10422.29      10637.68       270.13 o                         
  14   1   1       2706.43       2726.58       125.38 o                         
  15   1   1        127.17         96.82        45.01 o                         
  16   1   1       2513.44       2726.13       120.02 o                         
  17   1   1      11560.60      11724.94       291.90 o                         
  18   1   1       1876.82       1966.88       127.36 o                         
  19   1   1       2322.22       2268.35       196.19 o                         
  20   1   1       2110.25       1579.91       170.39 o                         
 -19   2   1       2176.46       2257.35       149.58 o                         
 -18   2   1         11.35        -35.40        35.40 o                         
 -17   2   1      15037.10      14897.11       352.62 o                         
 -16   2   1       9005.70       9344.85       263.03 o                         
 -15   2   1       3629.24       3584.98       144.51 o                         
 -14   2   1      33061.64      33622.34       702.49 o                         
 -13   2   1      15567.44      15337.24       356.79 o                         
 -12   2   1        180.06        161.96        23.83 o                         
 -11   2   1      17284.04      17574.89       250.79 o                         
 -10   2   1       8477.53       8304.74       148.98 o                         
  -9   2   1       2747.90       2620.41        76.19 o                         
  -8   2   1       7443.16       7525.29       146.73 o                         
  -7   2   1       6478.70       6366.86       123.04 o                         
  -6   2   1       1237.98       1210.50        45.14 o                         
  -5   2   1      18796.17      18605.13       256.31 o                         
  -4   2   1      33742.14      34630.31       455.10 o                         
  -3   2   1      10162.72      10148.49       168.04 o                         
  -2   2   1      19071.87      19500.17       272.11 o                         
  -1   2   1      94174.77      92416.07      1040.40 o                         
   0   2   1      27742.32      27711.46       357.66 o                         
   1   2   1      31395.77      30766.79       377.30 o                         
   2   2   1      38681.76      38154.57       468.94 o                         
   3   2   1       9196.01       9397.23       157.47 o                         
   4   2   1         14.87         13.95         9.60 o                         
   5   2   1        608.23        504.87        39.90 o                         
   6   2   1      10554.38      10882.51       180.55 o                         
   7   2   1       1177.04       1137.33        49.72 o                         
   8   2   1       6988.29       7222.50       140.74 o                         
   9   2   1       1867.29       1832.59        67.46 o                         
  10   2   1       6230.50       6169.91       137.73 o                         
  11   2   1      16395.82      16205.13       249.44 o                         
  12   2   1       2420.06       2499.68        81.23 o                         
  13   2   1       1225.83       1123.26        86.46 o                         
  14   2   1       1713.97       1686.25        96.27 o                         
  15   2   1       2879.76       2908.69       164.62 o                         
  16   2   1       1604.33       1488.84        97.54 o                         
  17   2   1         49.58         48.44        33.46 o                         
  18   2   1        260.11         71.38        79.19 o                         
  19   2   1       1231.62       1005.16       123.35 o                         
 -18   3   1        923.31        786.29       233.83 o                         
 -17   3   1         32.31          5.98        46.07 o                         
 -16   3   1         26.15          5.48        55.16 o                         
 -15   3   1        614.39        457.51        88.26 o                         
 -14   3   1         74.97         67.65        25.45 o                         
 -13   3   1        884.81        785.18        55.20 o                         
 -12   3   1          6.09        -14.77        18.09 o                         
 -11   3   1       5015.91       4892.63       131.66 o                         
 -10   3   1       5743.58       5851.81       137.09 o                         
  -9   3   1       7134.05       6879.79       149.63 o                         
  -8   3   1       3020.00       3071.76        92.27 o                         
  -7   3   1      20440.03      20608.64       320.66 o                         
  -6   3   1        817.18        844.23        45.23 o                         
  -5   3   1       4315.85       4213.01        98.42 o                         
  -4   3   1      17729.81      17737.22       268.81 o                         
  -3   3   1      19285.44      19778.12       312.41 o                         
  -2   3   1       1982.45       1903.28        72.89 o                         
  -1   3   1       9887.45       9722.88       185.80 o                         
   0   3   1         13.03         -0.45        11.30 o                         
   1   3   1       2499.34       2541.92        82.22 o                         
   2   3   1       1362.41       1467.51        60.08 o                         
   3   3   1         90.96         41.93        16.64 o                         
   4   3   1       3018.65       3090.96       101.89 o                         
   5   3   1        198.23        165.24        25.55 o                         
   6   3   1      18502.49      18390.78       305.23 o                         
   7   3   1      11616.49      11904.83       237.09 o                         
   8   3   1          2.24        -14.29        14.29 o                         
   9   3   1       6899.64       7152.80       175.56 o                         
  10   3   1      10514.25      10797.85       209.42 o                         
  11   3   1        168.40        171.31        27.32 o                         
  12   3   1       9337.57       9342.77       207.08 o                         
  13   3   1       4771.51       4865.31       129.96 o                         
  14   3   1       1461.67       1451.17       100.89 o                         
  15   3   1       1577.03       1645.96       124.28 o                         
  16   3   1       1354.53       1328.40       131.53 o                         
  17   3   1         58.89        -52.98        52.98 o                         
 -15   4   1          7.35        -46.12        46.12 o                         
 -14   4   1        125.10         84.62        42.40 o                         
 -13   4   1        244.84        105.29        55.40 o                         
 -12   4   1        142.28        115.79        37.84 o                         
 -11   4   1         33.57         24.05        26.72 o                         
 -10   4   1         20.15         18.65        26.18 o                         
  -9   4   1          5.00         -1.58        25.18 o                         
  -8   4   1       1107.73       1034.09        67.56 o                         
  -7   4   1       3385.25       3364.55       137.04 o                         
  -6   4   1         96.64         97.71        29.56 o                         
  -5   4   1      14591.01      14769.47       279.48 o                         
  -4   4   1       2623.71       2722.52       113.77 o                         
  -3   4   1       4504.31       4519.29       135.69 o                         
  -2   4   1      13068.37      13357.26       256.95 o                         
  -1   4   1       5614.15       5916.73       152.83 o                         
   0   4   1       8743.56       8771.47       196.63 o                         
   1   4   1      12650.51      12773.14       244.87 o                         
   2   4   1        886.36        894.84        55.55 o                         
   3   4   1      18300.19      18458.32       313.53 o                         
   4   4   1       2543.66       2596.03       109.06 o                         
   5   4   1       6667.90       6819.07       164.41 o                         
   6   4   1       8019.85       8519.15       199.52 o                         
   7   4   1        152.77         99.34        32.15 o                         
   8   4   1      16999.93      17409.00       294.00 o                         
   9   4   1       4594.89       4591.47       136.75 o                         
  10   4   1       7271.07       7141.51       179.78 o                         
  11   4   1      16730.93      16705.60       321.50 o                         
  12   4   1        962.19        934.88        69.18 o                         
  13   4   1       7624.18       7920.58       207.46 o                         
  14   4   1       5180.34       5092.99       261.79 o                         
  15   4   1        341.95        291.40        52.97 o                         
 -12   5   1       1922.53       1813.67       147.49 o                         
 -11   5   1       1813.72       2182.77       194.25 o                         
 -10   5   1         67.04         33.82        49.00 o                         
  -9   5   1        373.27        274.63        62.01 o                         
  -8   5   1       7454.40       7527.13       255.10 o                         
  -7   5   1        817.18        669.27        72.90 o                         
  -6   5   1        604.23        618.27        64.31 o                         
  -5   5   1       1499.76       1524.38       104.74 o                         
  -4   5   1       2968.82       2822.08       129.44 o                         
  -3   5   1        450.33        462.81        67.97 o                         
  -2   5   1        732.18        740.71       104.11 o                         
  -1   5   1       2033.31       1988.44       127.53 o                         
   0   5   1       1207.87       1053.63        98.64 o                         
   1   5   1      12353.20      12893.60       324.38 o                         
   2   5   1      22323.64      23638.78       538.82 o                         
   3   5   1        562.61        473.69        57.84 o                         
   4   5   1      14384.42      14163.52       401.64 o                         
   5   5   1      11539.36      11954.79       298.93 o                         
   6   5   1        113.01         58.87        36.57 o                         
   7   5   1      13933.26      14301.84       330.35 o                         
   8   5   1       5287.57       5312.45       247.08 o                         
   9   5   1        159.45        189.57        51.29 o                         
  10   5   1       3744.92       4047.07       202.43 o                         
  11   5   1         39.38         67.77        65.04 o                         
  12   5   1       2227.03       2280.69       127.39 o                         
  -6   6   1       3047.63       2901.34       297.10 o                         
  -5   6   1       2231.67       1992.48       237.61 o                         
  -4   6   1         68.41         80.73       113.12 o                         
  -3   6   1       2303.28       2486.01       209.71 o                         
  -2   6   1       1457.29       1543.92       184.69 o                         
  -1   6   1        490.23        830.53       138.04 o                         
   0   6   1          9.95         45.20        54.66 o                         
   1   6   1        132.89        104.65        65.84 o                         
   2   6   1         30.34        -57.21        57.21 o                         
   3   6   1         30.26        -25.20        96.51 o                         
   4   6   1         67.13         44.62        81.99 o                         
   5   6   1        110.10         87.43       103.05 o                         
   6   6   1        534.73        501.79       101.96 o                         
 -20   0   2       1090.91       1347.04       185.86 o                         
 -19   0   2       1013.59       1324.12       161.00 o                         
 -18   0   2      14231.54      14631.88       591.28 o                         
 -17   0   2       7394.71       7166.86       315.13 o                         
 -16   0   2       1913.03       1788.94       157.93 o                         
 -15   0   2      27195.06      28146.22       924.30 o                         
 -14   0   2      18435.17      19527.47       571.82 o                         
 -13   0   2       5577.94       5471.96       230.28 o                         
 -12   0   2       9136.50       9663.55       324.20 o                         
 -11   0   2      24933.16      24444.13      1226.85 o                         
 -10   0   2        374.68        293.82        58.49 o                         
  -9   0   2       7983.87       8119.39       176.11 o                         
  -8   0   2       4902.33       5185.36       121.34 o                         
  -7   0   2        538.44        512.48        40.31 o                         
  -6   0   2      40908.60      41097.14       884.67 o                         
  -5   0   2       9863.18      10113.52       251.21 o                         
  -4   0   2      25917.17      27057.43      1610.25 o                         
  -3   0   2       8211.63       8484.25       219.25 o                         
  -2   0   2        536.04        573.12        43.49 o                         
  -1   0   2       3489.18       3411.58       137.77 o                         
   1   0   2        110.10        129.55        39.01 o                         
   2   0   2        645.72        797.48        34.03 o                         
   3   0   2      73426.37      75012.01      1105.68 o                         
   4   0   2       3727.17       3645.98        91.00 o                         
   5   0   2      62859.14      62929.56      1041.26 o                         
   6   0   2      85456.65      83651.84      1543.01 o                         
   7   0   2      33656.77      34252.80       699.74 o                         
   8   0   2      15747.44      15409.60       851.11 o                         
   9   0   2      68663.27      67650.62      1888.41 o                         
  10   0   2       9717.60       9489.57       254.65 o                         
  11   0   2       2149.63       2187.75       110.05 o                         
  12   0   2      48288.31      48005.25       896.07 o                         
  13   0   2        183.47        160.04        39.50 o                         
  14   0   2       7709.89       7170.24       227.20 o                         
  15   0   2        155.22        124.52        44.86 o                         
  16   0   2       6431.56       6576.48       260.51 o                         
  17   0   2        371.12        134.31        87.16 o                         
  18   0   2       2677.63       3011.49       253.14 o                         
  19   0   2      12819.26      14112.04       642.44 o                         
  20   0   2       2978.85       3252.92       960.90 o                         
 -20   1   2        765.70        665.75        93.41 o                         
 -19   1   2        850.61        714.01        92.17 o                         
 -18   1   2       7630.72       7709.66       371.45 o                         
 -17   1   2        420.36        376.93        49.43 o                         
 -16   1   2       1646.82       1789.09        88.80 o                         
 -15   1   2         38.70          6.70        20.63 o                         
 -14   1   2        428.55        453.46        47.89 o                         
 -13   1   2        411.08        384.29        37.25 o                         
 -12   1   2        529.54        540.83        40.79 o                         
 -11   1   2       2561.65       2572.50        84.78 o                         
 -10   1   2        134.21        134.18        26.06 o                         
  -9   1   2       7401.66       7243.19       173.05 o                         
  -8   1   2      18318.57      18495.58       463.51 o                         
  -7   1   2       9171.19       8984.49       149.19 o                         
  -6   1   2       2909.60       3052.87        61.99 o                         
  -5   1   2      11867.84      11475.00       156.62 o                         
  -4   1   2      22951.67      23035.89       272.65 o                         
  -3   1   2       1674.68       1584.16        37.06 o                         
  -2   1   2      47800.78      48512.58       567.85 o                         
  -1   1   2      15759.76      15578.52       291.44 o                         
   0   1   2       5382.17       5290.85       119.27 o                         
   1   1   2       1710.72       1903.85        59.66 o                         
   2   1   2      18890.87      19241.96       270.41 o                         
   3   1   2      17584.05      17373.63       239.80 o                         
   4   1   2        615.97        634.63        32.16 o                         
   5   1   2      12980.47      12571.91       217.70 o                         
   6   1   2        530.52        569.17        36.68 o                         
   7   1   2       4589.45       4713.93        98.49 o                         
   8   1   2         56.13        109.07        14.86 o                         
   9   1   2      12332.54      12157.30       262.21 o                         
  10   1   2       7122.55       7102.64       148.51 o                         
  11   1   2         43.15         47.23        14.71 o                         
  12   1   2      30599.68      30359.35       455.97 o                         
  13   1   2      13832.37      13685.74       275.60 o                         
  14   1   2       2095.68       1927.31       101.95 o                         
  15   1   2      15484.35      15508.79       387.08 o                         
  16   1   2       7127.72       7357.89       287.36 o                         
  17   1   2        216.74        129.05        39.64 o                         
  18   1   2       4244.52       4238.96       179.73 o                         
  19   1   2       4286.71       4352.95       182.95 o                         
 -19   2   2        782.72        498.57        89.25 o                         
 -18   2   2        840.28        788.93        84.30 o                         
 -17   2   2        286.34        211.86        47.42 o                         
 -16   2   2       2145.60       2075.03       106.98 o                         
 -15   2   2        384.73        383.38        48.35 o                         
 -14   2   2        560.14        463.30        55.51 o                         
 -13   2   2       5865.60       5725.92       186.37 o                         
 -12   2   2       2955.15       2972.68       120.79 o                         
 -11   2   2      14792.51      14491.73       254.31 o                         
 -10   2   2         98.53         65.63        13.90 o                         
  -9   2   2       6171.44       6433.47       126.88 o                         
  -8   2   2      12337.88      12670.31       215.88 o                         
  -7   2   2        697.91        700.49        37.67 o                         
  -6   2   2      35399.63      37104.14       475.06 o                         
  -5   2   2      14366.10      14705.42       203.94 o                         
  -4   2   2       7730.81       7497.37       121.85 o                         
  -3   2   2      16704.09      17377.41       238.14 o                         
  -2   2   2      17299.55      17731.66       260.14 o                         
  -1   2   2       4405.88       4335.52        97.30 o                         
   0   2   2      43546.39      43213.37       556.37 o                         
   1   2   2        421.21        433.77        30.82 o                         
   2   2   2      28090.44      27857.41       388.23 o                         
   3   2   2       5218.53       5207.90       111.95 o                         
   4   2   2       2433.91       2703.84        81.03 o                         
   5   2   2      20580.91      20299.90       294.80 o                         
   6   2   2        748.12        711.62        42.23 o                         
   7   2   2       8402.93       8212.57       160.56 o                         
   8   2   2       3559.59       3428.68        96.72 o                         
   9   2   2       2756.75       3059.07        95.33 o                         
  10   2   2       3094.52       2980.86        90.33 o                         
  11   2   2       1674.68       1637.32        66.92 o                         
  12   2   2        116.31        123.76        18.83 o                         
  13   2   2       2589.94       2689.87        86.30 o                         
  14   2   2          9.07          8.60        26.28 o                         
  15   2   2         48.45         -9.27        27.34 o                         
  16   2   2         59.36         12.00        36.14 o                         
  17   2   2        985.41        726.75        78.81 o                         
  18   2   2         26.90        -46.03        55.07 o                         
  19   2   2        112.11        -74.39       138.34 o                         
 -18   3   2        390.54        231.26       154.18 o                         
 -17   3   2         31.84        -65.61        65.61 o                         
 -16   3   2        117.13        -35.95        41.94 o                         
 -15   3   2       4427.66       4503.78       192.03 o                         
 -14   3   2        268.16        191.53        32.95 o                         
 -13   3   2       8672.98       8925.53       182.74 o                         
 -12   3   2      19671.94      19869.74       327.43 o                         
 -11   3   2       2284.80       2383.92        88.54 o                         
 -10   3   2       5404.44       5711.97       133.77 o                         
  -9   3   2      26975.56      27565.17       380.94 o                         
  -8   3   2       3935.21       3899.24       107.09 o                         
  -7   3   2      19289.62      19625.22       269.27 o                         
  -6   3   2      14099.08      14311.15       212.10 o                         
  -5   3   2       1617.08       1673.99        68.57 o                         
  -4   3   2       4173.24       4273.94       114.24 o                         
  -3   3   2       4494.44       4280.58       123.05 o                         
  -2   3   2      10563.88      10388.39       196.38 o                         
  -1   3   2         23.76          5.92        12.13 o                         
   0   3   2      36917.89      37187.34       496.81 o                         
   1   3   2      28689.36      28728.47       419.97 o                         
   2   3   2          7.42          4.72        11.78 o                         
   3   3   2      62961.78      62733.23       777.21 o                         
   4   3   2      28445.68      28556.78       436.70 o                         
   5   3   2       1889.51       1909.81        81.22 o                         
   6   3   2       9762.89       9433.39       195.79 o                         
   7   3   2       9695.86       9631.97       206.69 o                         
   8   3   2        114.46         78.53        23.21 o                         
   9   3   2       4964.15       5110.14       142.81 o                         
  10   3   2        549.35        475.90        50.27 o                         
  11   3   2        221.13        170.74        29.07 o                         
  12   3   2       4547.36       4625.71       135.22 o                         
  13   3   2       7978.94       8393.22       183.35 o                         
  14   3   2         42.62         47.30        23.25 o                         
  15   3   2       6107.66       6074.74       210.74 o                         
  16   3   2       3282.10       3080.68       164.90 o                         
  17   3   2        203.95        183.71        57.94 o                         
 -15   4   2       4255.74       4708.74       207.14 o                         
 -14   4   2        279.35        200.71        57.17 o                         
 -13   4   2          9.73        -23.46        26.33 o                         
 -12   4   2         88.83         87.87        29.69 o                         
 -11   4   2       1587.92       1675.20        98.49 o                         
 -10   4   2        873.24        677.76        57.18 o                         
  -9   4   2        398.75        271.61        34.35 o                         
  -8   4   2          6.15        -20.32        20.32 o                         
  -7   4   2       8557.78       8743.75       220.26 o                         
  -6   4   2       9493.58       9714.98       227.33 o                         
  -5   4   2       2687.92       2708.51       105.96 o                         
  -4   4   2       3766.50       3914.72       126.73 o                         
  -3   4   2      10373.83      10384.56       221.18 o                         
  -2   4   2       6705.75       6698.40       168.34 o                         
  -1   4   2        201.16        251.72        31.90 o                         
   0   4   2       2905.38       2807.24       102.21 o                         
   1   4   2      10215.42      10125.83       212.86 o                         
   2   4   2        476.99        487.28        48.28 o                         
   3   4   2        190.08        179.01        29.34 o                         
   4   4   2       1810.43       1658.56        76.05 o                         
   5   4   2       1997.63       1931.39        89.78 o                         
   6   4   2      10845.61      10794.27       232.06 o                         
   7   4   2        580.49        560.02        55.93 o                         
   8   4   2        321.54        232.73        39.42 o                         
   9   4   2       3772.18       3935.40       153.44 o                         
  10   4   2      11440.28      11596.72       260.00 o                         
  11   4   2          5.39        -20.00        24.64 o                         
  12   4   2       1585.73       1592.28        92.52 o                         
  13   4   2        682.63        662.74        60.98 o                         
  14   4   2       1276.73       1075.52        97.48 o                         
  15   4   2        844.00        506.77        68.62 o                         
 -12   5   2        703.01        549.23        79.64 o                         
 -11   5   2       1102.06        994.59        88.00 o                         
 -10   5   2        680.66        430.88        68.39 o                         
  -9   5   2        508.28        450.55        70.10 o                         
  -8   5   2        673.20        755.49       146.12 o                         
  -7   5   2       1736.62       1725.08       114.94 o                         
  -6   5   2        259.30        248.89        47.06 o                         
  -5   5   2       2126.79       2201.63       123.76 o                         
  -4   5   2       4494.55       4677.38       183.10 o                         
  -3   5   2        229.17        204.20        43.74 o                         
  -2   5   2       4118.44       4149.97       192.86 o                         
  -1   5   2       2847.15       3047.75       156.93 o                         
   0   5   2        135.03         49.07        38.85 o                         
   1   5   2       2076.84       2073.76       130.64 o                         
   2   5   2        160.05        158.54        45.05 o                         
   3   5   2        757.09        575.14        92.83 o                         
   4   5   2        865.97        722.02        74.43 o                         
   5   5   2       2648.98       2566.95       142.58 o                         
   6   5   2       2348.39       2200.83       127.85 o                         
   7   5   2        184.87        138.74        49.84 o                         
   8   5   2       2917.94       3004.54       158.52 o                         
   9   5   2       1982.02       2175.52       172.08 o                         
  10   5   2        616.42        470.54        62.56 o                         
  11   5   2       2395.75       2523.78       134.01 o                         
  12   5   2        361.24        358.03        62.91 o                         
  -6   6   2       4794.11       5090.18       356.79 o                         
  -5   6   2       4624.17       4615.17       413.63 o                         
  -4   6   2       1077.11        990.16       153.47 o                         
  -3   6   2      10724.66      11073.72       441.16 o                         
  -2   6   2       1310.26       1000.96       170.43 o                         
  -1   6   2       2243.07       2084.96       203.16 o                         
   0   6   2       3078.59       3204.84       229.37 o                         
   1   6   2        139.95         33.86        64.18 o                         
   2   6   2       4457.82       4509.29       253.18 o                         
   3   6   2       1339.07       1335.07       161.05 o                         
   4   6   2       1535.98       1610.22       179.50 o                         
   5   6   2        609.50        411.34       111.16 o                         
   6   6   2        823.61        588.82       136.74 o                         
 -20   1   3         21.85        -70.84        70.84 o                         
 -19   1   3        702.31        685.97        87.79 o                         
 -18   1   3       1343.10       1226.97        99.95 o                         
 -17   1   3        712.89        601.38        70.44 o                         
 -16   1   3       3385.42       3391.68       117.31 o                         
 -15   1   3        142.31        127.91        34.73 o                         
 -14   1   3      16849.06      17225.99       374.35 o                         
 -13   1   3      11598.12      11553.17       271.72 o                         
 -12   1   3       2844.16       2760.04       118.99 o                         
 -11   1   3      12511.16      12432.58       262.94 o                         
 -10   1   3      15346.37      15289.40       296.65 o                         
  -9   1   3        278.35        263.62        29.68 o                         
  -8   1   3       4402.10       4249.24       119.89 o                         
  -7   1   3         53.55         65.65        11.02 o                         
  -6   1   3       1789.10       1968.34        59.98 o                         
  -5   1   3       4125.64       4290.64        76.99 o                         
  -4   1   3      17469.48      17008.35       210.43 o                         
  -3   1   3       9331.32       9746.06       124.01 o                         
  -2   1   3      93564.29      94819.83       906.32 o                         
  -1   1   3     136073.53     128164.12      2567.01 o                         
   0   1   3       2344.41       2461.51        67.49 o                         
   1   1   3      24217.99      24709.53       355.43 o                         
   2   1   3      85132.92      85466.16       990.89 o                         
   3   1   3      11115.43      10623.09       168.38 o                         
   4   1   3      66835.66      66372.24       830.58 o                         
   5   1   3      23570.02      23277.81       317.66 o                         
   6   1   3       4512.88       4163.95       105.12 o                         
   7   1   3        222.80        254.58        22.90 o                         
   8   1   3       1855.52       1756.39        57.11 o                         
   9   1   3       3558.23       3612.68        85.78 o                         
  10   1   3        114.44        115.86        17.45 o                         
  11   1   3      19658.52      19540.05       340.63 o                         
  12   1   3      26025.09      25737.71       391.21 o                         
  13   1   3       5983.36       6080.33       153.74 o                         
  14   1   3      19585.80      19876.27       374.82 o                         
  15   1   3       7678.02       7794.55       218.50 o                         
  16   1   3        862.37        729.66        81.98 o                         
  17   1   3       6622.71       6668.16       242.71 o                         
  18   1   3       2164.78       2234.24       139.49 o                         
  19   1   3         81.89          3.14        50.20 o                         
 -19   2   3       1647.18       1407.61       109.11 o                         
 -18   2   3          6.09         30.02        35.84 o                         
 -17   2   3       3092.08       2888.13       131.41 o                         
 -16   2   3       4949.52       4787.83       170.19 o                         
 -15   2   3        177.53        129.22        33.32 o                         
 -14   2   3        911.28        818.56        65.74 o                         
 -13   2   3          7.94          8.54        20.87 o                         
 -12   2   3       1096.03       1196.38        77.90 o                         
 -11   2   3      14413.91      13996.00       245.07 o                         
 -10   2   3       3572.83       3544.91       129.24 o                         
  -9   2   3       8360.80       8565.64       151.72 o                         
  -8   2   3      39408.14      40483.52       488.18 o                         
  -7   2   3      33745.57      34480.25       502.07 o                         
  -6   2   3         15.86         11.31         8.09 o                         
  -5   2   3      73804.39      73217.86       745.57 o                         
  -4   2   3      26077.90      26439.51       317.79 o                         
  -3   2   3       8416.54       8699.31       139.45 o                         
  -2   2   3      18589.20      18240.63       274.19 o                         
  -1   2   3       2058.79       2019.13        61.07 o                         
   0   2   3       1518.56       1640.99        61.35 o                         
   1   2   3       1029.48       1140.42        46.55 o                         
   2   2   3      18439.98      18327.71       265.59 o                         
   3   2   3      19338.16      18795.21       299.56 o                         
   4   2   3      14596.08      14790.45       254.38 o                         
   5   2   3     108104.27     106515.66      1544.78 o                         
   6   2   3      14472.28      14406.59       234.31 o                         
   7   2   3      37490.77      38012.86       495.89 o                         
   8   2   3      71712.93      71433.10       890.59 o                         
   9   2   3      17075.26      17762.58       285.57 o                         
  10   2   3       6812.01       6841.29       152.99 o                         
  11   2   3      27426.61      27808.03       403.45 o                         
  12   2   3       2462.61       2386.68        83.81 o                         
  13   2   3       5049.16       5195.31       114.82 o                         
  14   2   3       1003.68        996.90        61.75 o                         
  15   2   3       1032.07        979.24        85.15 o                         
  16   2   3        137.12         95.51        43.35 o                         
  17   2   3       5071.40       5116.42       249.60 o                         
  18   2   3       2505.91       2347.33       155.68 o                         
  19   2   3        520.10        537.44        92.70 o                         
 -17   3   3       1749.53       1818.48       129.95 o                         
 -16   3   3       2646.82       2473.71       149.33 o                         
 -15   3   3       4333.39       4444.06       188.32 o                         
 -14   3   3        915.26        840.69        64.83 o                         
 -13   3   3        335.06        244.97        42.33 o                         
 -12   3   3       4217.76       4409.19       118.54 o                         
 -11   3   3       1235.91       1230.14        72.88 o                         
 -10   3   3       3233.29       3353.75        97.73 o                         
  -9   3   3          4.60         12.70        15.07 o                         
  -8   3   3       2060.36       2122.18        68.58 o                         
  -7   3   3         18.59          1.09        12.77 o                         
  -6   3   3         31.46         -1.21        12.50 o                         
  -5   3   3      10198.45      10311.28       205.89 o                         
  -4   3   3      12812.87      12541.25       235.58 o                         
  -3   3   3       3846.41       3880.19       140.38 o                         
  -2   3   3      24810.27      24985.01       384.63 o                         
  -1   3   3       5515.68       5232.42       130.24 o                         
   0   3   3        197.86        230.01        26.41 o                         
   1   3   3      24158.60      23681.48       357.87 o                         
   2   3   3      12134.38      11692.83       214.95 o                         
   3   3   3        125.17         92.79        23.41 o                         
   4   3   3       6243.90       6118.48       152.88 o                         
   5   3   3       3563.19       3565.83       105.78 o                         
   6   3   3         13.65         12.59        14.48 o                         
   7   3   3       2081.26       1865.66        77.61 o                         
   8   3   3         21.80        -16.31        16.31 o                         
   9   3   3        906.68        951.73        59.38 o                         
  10   3   3        261.47        222.83        33.21 o                         
  11   3   3       1443.94       1280.95        80.58 o                         
  12   3   3       4967.69       5315.84       163.44 o                         
  13   3   3       1090.60       1074.36        70.74 o                         
  14   3   3       3336.70       3583.47       118.50 o                         
  15   3   3       3633.09       3705.04       111.43 o                         
  16   3   3         54.13         22.12        51.86 o                         
  17   3   3        865.38        596.81       116.73 o                         
 -15   4   3       2494.96       2405.03       126.84 o                         
 -14   4   3       7384.95       7681.59       203.30 o                         
 -13   4   3          3.21        -30.09        30.09 o                         
 -12   4   3       5781.27       5749.38       171.27 o                         
 -11   4   3       1422.32       1336.19        82.28 o                         
 -10   4   3       3096.42       2991.52       107.38 o                         
  -9   4   3      10294.80      10483.59       232.99 o                         
  -8   4   3        233.12        134.02        43.48 o                         
  -7   4   3       6263.44       6334.74       199.30 o                         
  -6   4   3      12932.56      12855.23       327.25 o                         
  -5   4   3       3365.49       3386.51       118.07 o                         
  -4   4   3      13286.32      12966.84       256.28 o                         
  -3   4   3       1697.03       1612.18        81.28 o                         
  -2   4   3        560.38        531.29        50.37 o                         
  -1   4   3       6897.61       6950.17       176.69 o                         
   0   4   3        352.44        272.83        36.48 o                         
   1   4   3       2746.86       2803.22       108.08 o                         
   2   4   3       2426.12       2360.72        95.93 o                         
   3   4   3          7.84          5.98        17.31 o                         
   4   4   3        359.07        223.56        30.94 o                         
   5   4   3        129.19         36.10        27.92 o                         
   6   4   3        762.74        850.60        68.10 o                         
   7   4   3        267.54        151.96        34.80 o                         
   8   4   3        306.78        224.71        37.14 o                         
   9   4   3        968.98        929.87        84.75 o                         
  10   4   3        556.08        356.00        47.43 o                         
  11   4   3        123.59         15.82        37.97 o                         
  12   4   3        267.88        198.41        37.12 o                         
  13   4   3         88.93         -7.29        37.79 o                         
  14   4   3       1609.86       1608.79       111.36 o                         
  15   4   3       1836.78       1833.43       118.66 o                         
 -12   5   3        183.95        115.00        56.33 o                         
 -11   5   3       5933.07       6337.32       211.04 o                         
 -10   5   3       4555.92       4634.32       195.81 o                         
  -9   5   3        786.53        637.95        78.36 o                         
  -8   5   3       3984.87       4190.00       184.68 o                         
  -7   5   3       7874.53       7941.93       279.80 o                         
  -6   5   3        225.68        204.73        41.29 o                         
  -5   5   3       2458.06       2375.23       126.17 o                         
  -4   5   3        331.47        282.18        59.61 o                         
  -3   5   3         23.27        -20.43        27.89 o                         
  -2   5   3        275.95        219.31        52.25 o                         
  -1   5   3        939.84        865.95        84.48 o                         
   0   5   3       2235.83       2205.72       118.47 o                         
   1   5   3         13.23        -33.82        33.82 o                         
   2   5   3       5881.57       5943.51       186.41 o                         
   3   5   3       2166.01       1978.87       127.71 o                         
   4   5   3        110.44         79.26        37.20 o                         
   5   5   3        125.89         19.33        36.75 o                         
   6   5   3       1783.70       1587.33       115.14 o                         
   7   5   3         54.28        -43.34        44.43 o                         
   8   5   3       1389.63       1401.85        79.00 o                         
   9   5   3        655.05        546.71        62.29 o                         
  10   5   3       2962.79       3167.72       157.24 o                         
  11   5   3       1657.08       1634.62       143.54 o                         
  12   5   3        213.66        117.66        58.26 o                         
  -6   6   3       1099.56       1207.90       194.07 o                         
  -5   6   3          3.60         87.69       114.15 o                         
  -4   6   3       2303.49       2935.34       274.73 o                         
  -3   6   3       1621.53       1564.96       247.35 o                         
  -2   6   3        418.00        297.50        87.86 o                         
  -1   6   3        951.45        865.71       139.34 o                         
   0   6   3       4319.76       4600.86       275.61 o                         
   1   6   3       1504.59       1084.32       161.58 o                         
   2   6   3       1267.40       1159.94       146.63 o                         
   3   6   3        886.37       1163.86       310.85 o                         
   4   6   3        942.34        613.90       143.16 o                         
   5   6   3          0.21         69.42       103.01 o                         
   6   6   3          6.86        100.03       156.74 o                         
 -20   0   4         26.50        -55.43        67.84 o                         
 -19   0   4       8771.43       9005.96       617.86 o                         
 -18   0   4       6420.16       6198.18       326.90 o                         
 -17   0   4        309.12        252.22        57.89 o                         
 -16   0   4       1684.31       1795.74       139.23 o                         
 -15   0   4       1406.86       1326.14       111.67 o                         
 -14   0   4       1012.27        879.87       128.05 o                         
 -13   0   4       1797.72       1659.78        84.50 o                         
 -12   0   4      36439.15      37432.00      1509.68 o                         
 -11   0   4      54178.52      54316.44      1055.06 o                         
 -10   0   4       9370.73       9000.07       218.36 o                         
  -9   0   4     108928.12     110651.20      3289.47 o                         
  -8   0   4      41553.46      41895.80      2809.59 o                         
  -7   0   4       3938.40       3711.37       147.84 o                         
  -6   0   4     251534.11     256932.98      8961.95 o                         
  -5   0   4      88796.66      88453.52      1287.17 o                         
  -4   0   4      27832.33      26931.06       560.15 o                         
  -3   0   4      70220.79      67917.22      1530.58 o                         
  -2   0   4      12708.03      13109.07       229.96 o                         
  -1   0   4       4210.75       3988.79        90.48 o                         
   0   0   4       1319.24       1183.91        49.10 o                         
   1   0   4       2073.06       2508.94       127.59 o                         
   2   0   4      32061.28      31759.61       555.75 o                         
   3   0   4      23751.06      23908.04       409.73 o                         
   4   0   4      81739.55      81313.88      1348.65 o                         
   5   0   4      34971.04      34212.33       569.65 o                         
   6   0   4      35139.98      36757.95       612.47 o                         
   7   0   4     123496.60     120207.43      1967.42 o                         
   8   0   4      14166.59      15233.58       283.82 o                         
   9   0   4      11597.21      11649.40       337.93 o                         
  10   0   4      16560.75      16996.72       448.01 o                         
  11   0   4      18811.60      18513.34       647.13 o                         
  12   0   4        648.35        575.76        72.44 o                         
  13   0   4       2724.38       2796.48       142.90 o                         
  14   0   4          5.71        -17.22        33.29 o                         
  15   0   4      10411.09      10022.21       305.92 o                         
  16   0   4      11130.16      10798.21       320.35 o                         
  17   0   4        547.00        397.61       108.69 o                         
  18   0   4       2215.39       1920.05       267.45 o                         
  19   0   4       1434.52       1809.06       522.91 o                         
  20   0   4        825.85        871.68       360.90 o                         
 -20   1   4         80.44        -29.54        48.95 o                         
 -19   1   4       2913.83       2602.18       140.56 o                         
 -18   1   4       6922.73       7214.18       237.58 o                         
 -17   1   4        123.17         47.38        44.82 o                         
 -16   1   4       7664.10       7780.34       188.59 o                         
 -15   1   4      13207.30      13504.61       325.08 o                         
 -14   1   4       3174.82       3290.00       146.78 o                         
 -13   1   4      20412.79      20463.58       456.13 o                         
 -12   1   4      13886.26      13588.33       284.04 o                         
 -11   1   4        287.41        251.94        34.15 o                         
 -10   1   4       8418.49       8373.44       185.67 o                         
  -9   1   4       2456.17       2542.33        89.66 o                         
  -8   1   4       5298.70       5635.98       140.24 o                         
  -7   1   4       5503.51       5277.06       101.79 o                         
  -6   1   4        702.86        723.43        28.78 o                         
  -5   1   4      24581.81      24618.70       305.88 o                         
  -4   1   4       5715.91       5864.47       127.06 o                         
  -3   1   4      66441.02      66770.50       676.75 o                         
  -2   1   4     226207.20     209505.70      4275.57 o                         
  -1   1   4       5833.94       6219.23       111.94 o                         
   0   1   4       9355.46       8909.46       145.68 o                         
   1   1   4     107332.88     105533.84      1211.51 o                         
   2   1   4         49.41         89.46        16.43 o                         
   3   1   4      52092.26      51117.41       837.91 o                         
   4   1   4      59899.90      59387.39       747.93 o                         
   5   1   4      10120.16      10913.81       183.50 o                         
   6   1   4       1143.85       1049.07        43.82 o                         
   7   1   4        105.01         94.79        17.88 o                         
   8   1   4        137.97        169.47        20.53 o                         
   9   1   4         44.17         39.48        11.62 o                         
  10   1   4        308.00        240.48        24.89 o                         
  11   1   4       1202.87       1109.18        43.36 o                         
  12   1   4        332.86        263.80        33.62 o                         
  13   1   4       7419.21       7607.48       205.02 o                         
  14   1   4       6988.99       6834.02       177.23 o                         
  15   1   4       1988.46       1896.26       101.67 o                         
  16   1   4        248.01        146.30        33.20 o                         
  17   1   4       1698.37       1782.89       132.64 o                         
  18   1   4       2069.16       2246.69       181.10 o                         
  19   1   4         82.66        128.39        54.61 o                         
 -19   2   4        509.36        276.94        65.59 o                         
 -18   2   4       2837.12       2722.62       130.16 o                         
 -17   2   4        675.39        653.39        66.63 o                         
 -16   2   4          0.34        -27.19        27.19 o                         
 -15   2   4        291.63        301.18        41.24 o                         
 -14   2   4       1371.14       1348.79        86.88 o                         
 -13   2   4       1703.24       1585.55        92.15 o                         
 -12   2   4        636.38        555.47        57.11 o                         
 -11   2   4        186.85        118.76        31.59 o                         
 -10   2   4       5696.58       5548.59       131.11 o                         
  -9   2   4         24.57         -2.97         9.63 o                         
  -8   2   4        341.18        446.19        30.67 o                         
  -7   2   4       2624.58       2654.93        69.87 o                         
  -6   2   4        506.63        546.02        29.17 o                         
  -5   2   4         60.67         45.62         9.60 o                         
  -4   2   4       9049.66       9387.51       143.04 o                         
  -3   2   4         92.05         25.58        10.11 o                         
  -2   2   4        331.07        523.25        32.76 o                         
  -1   2   4       1003.04       1001.80        47.97 o                         
   0   2   4       7270.18       7745.06       139.50 o                         
   1   2   4       9318.77       9256.98       174.85 o                         
   2   2   4       1047.91       1126.84        50.82 o                         
   3   2   4      26873.22      28090.51       483.37 o                         
   4   2   4       1780.64       1894.75        66.00 o                         
   5   2   4      18002.94      18223.60       327.86 o                         
   6   2   4      15272.80      16259.20       273.89 o                         
   7   2   4       1680.07       1732.73        68.70 o                         
   8   2   4      14105.01      14456.29       245.87 o                         
   9   2   4       7189.23       7150.04       158.07 o                         
  10   2   4       2908.08       2884.71        99.48 o                         
  11   2   4       4643.99       4524.52       125.80 o                         
  12   2   4       1277.80       1163.87        66.15 o                         
  13   2   4        321.38        258.55        29.80 o                         
  14   2   4       4184.03       4121.09       139.70 o                         
  15   2   4        207.76        101.27        31.52 o                         
  16   2   4       7118.09       6762.20       253.39 o                         
  17   2   4        403.60        493.62       111.32 o                         
  18   2   4       1095.70        913.17       119.03 o                         
  19   2   4       2149.76       2633.57       382.87 o                         
 -17   3   4       1088.70        945.20        84.25 o                         
 -16   3   4        123.10        -27.67        38.67 o                         
 -15   3   4       8380.21       8579.75       242.38 o                         
 -14   3   4       9183.53       9125.29       235.22 o                         
 -13   3   4        886.89        829.35        58.72 o                         
 -12   3   4      15124.42      15552.30       257.43 o                         
 -11   3   4       3486.87       3473.85        95.45 o                         
 -10   3   4       1471.69       1514.64        60.00 o                         
  -9   3   4       2664.11       2703.71        81.74 o                         
  -8   3   4       1042.95       1025.29        50.92 o                         
  -7   3   4       2291.64       2150.88        72.71 o                         
  -6   3   4       2899.45       2790.53        89.50 o                         
  -5   3   4       7441.78       7565.21       164.07 o                         
  -4   3   4       1442.99       1376.26        66.78 o                         
  -3   3   4      25491.41      25200.63       371.81 o                         
  -2   3   4       7457.58       7182.68       152.21 o                         
  -1   3   4      11669.81      11297.70       211.57 o                         
   0   3   4      29204.08      29104.36       416.24 o                         
   1   3   4       3762.95       3767.37       118.37 o                         
   2   3   4         11.44         15.96        13.48 o                         
   3   3   4       5694.47       5889.45       159.08 o                         
   4   3   4       1094.25       1050.33        59.36 o                         
   5   3   4       6052.40       5995.63       148.05 o                         
   6   3   4        300.37        220.84        31.23 o                         
   7   3   4      15849.62      15979.66       298.55 o                         
   8   3   4         20.18          3.96        17.27 o                         
   9   3   4      16238.98      16621.41       313.96 o                         
  10   3   4      22432.38      22561.91       354.64 o                         
  11   3   4       1629.51       1619.15        90.31 o                         
  12   3   4      15254.51      15701.57       290.96 o                         
  13   3   4      14081.23      14982.06       299.96 o                         
  14   3   4          5.13         30.26        26.16 o                         
  15   3   4      11747.45      12006.93       248.45 o                         
  16   3   4       3593.36       3682.44       202.24 o                         
  17   3   4        150.08         59.36        60.75 o                         
 -15   4   4       1474.99       1359.36        98.86 o                         
 -14   4   4         31.12         50.18        33.66 o                         
 -13   4   4        608.30        512.40        50.90 o                         
 -12   4   4       1411.62       1516.05        78.10 o                         
 -11   4   4        243.85        210.25        42.49 o                         
 -10   4   4       1361.19       1424.11        72.87 o                         
  -9   4   4       5420.79       5412.63       169.30 o                         
  -8   4   4       3725.02       3759.67       131.59 o                         
  -7   4   4        216.70        113.27        28.74 o                         
  -6   4   4       3629.22       3814.90       133.38 o                         
  -5   4   4       8771.03       8893.27       205.27 o                         
  -4   4   4        274.13        197.37        33.34 o                         
  -3   4   4       4953.27       4972.51       144.53 o                         
  -2   4   4        408.53        289.22        36.66 o                         
  -1   4   4        116.63         98.94        26.33 o                         
   0   4   4       5407.18       5324.72       149.41 o                         
   1   4   4        233.35        210.89        34.09 o                         
   2   4   4       2227.47       2312.78        99.45 o                         
   3   4   4       3883.87       4010.16       122.99 o                         
   4   4   4      17455.01      17595.48       304.99 o                         
   5   4   4          2.10        -18.77        18.77 o                         
   6   4   4      10227.66       9902.25       250.07 o                         
   7   4   4       4936.73       4844.87       177.47 o                         
   8   4   4         70.62         30.65        26.40 o                         
   9   4   4         34.76         14.41        26.03 o                         
  10   4   4       4447.51       4562.81       183.27 o                         
  11   4   4        707.26        547.47        82.30 o                         
  12   4   4         16.96          1.03        35.37 o                         
  13   4   4        128.48        109.75        62.69 o                         
  14   4   4         48.68        119.08        54.39 o                         
  15   4   4        463.09        357.95        61.75 o                         
 -12   5   4        280.86        201.59        73.70 o                         
 -11   5   4        177.99        152.00        54.22 o                         
 -10   5   4        199.94        212.66        57.91 o                         
  -9   5   4         42.95        -45.05        45.05 o                         
  -8   5   4       1771.94       1839.14       132.11 o                         
  -7   5   4        740.82        699.42        95.70 o                         
  -6   5   4          5.25          5.79        33.81 o                         
  -5   5   4        156.27         84.76        58.65 o                         
  -4   5   4        821.17        867.14       100.32 o                         
  -3   5   4         44.46        -26.17        26.17 o                         
  -2   5   4        123.81         93.98        32.46 o                         
  -1   5   4        284.43        286.27        49.82 o                         
   0   5   4         95.19         55.63        32.21 o                         
   1   5   4        906.31        737.71        77.76 o                         
   2   5   4       3677.31       3642.02       146.83 o                         
   3   5   4        282.60        238.45        46.00 o                         
   4   5   4       2354.52       2538.52       123.03 o                         
   5   5   4       3150.90       3351.12       134.34 o                         
   6   5   4          7.80        -27.24        35.09 o                         
   7   5   4       1732.22       1746.12       104.75 o                         
   8   5   4        316.56        262.26        51.85 o                         
   9   5   4         99.32         11.14        34.39 o                         
  10   5   4        116.17         93.96        47.19 o                         
  11   5   4         29.21         51.18        47.74 o                         
  12   5   4        998.49        773.37       152.86 o                         
  -6   6   4        714.60        323.77       300.64 o                         
  -5   6   4          2.77        -37.98        68.55 o                         
  -4   6   4        543.34        328.92        93.73 o                         
  -3   6   4        501.45        314.78       105.26 o                         
  -2   6   4       1131.86       1156.80       269.00 o                         
  -1   6   4        629.64        405.44       102.98 o                         
   0   6   4       1727.09       1522.94       262.72 o                         
   1   6   4        856.00        650.94       121.40 o                         
   2   6   4        117.78         15.17       104.61 o                         
   3   6   4        818.63        632.11       111.27 o                         
   4   6   4       4457.23       4788.03       349.39 o                         
   5   6   4        336.93        394.49       127.31 o                         
 -19   1   5       3922.26       3521.71       260.75 o                         
 -18   1   5         12.42        -40.58        40.58 o                         
 -17   1   5       4617.57       4623.53       261.89 o                         
 -16   1   5      15416.34      15953.29       344.59 o                         
 -15   1   5       1456.29       1420.35       117.37 o                         
 -14   1   5       8546.36       8750.92       257.74 o                         
 -13   1   5      12860.65      13048.56       296.29 o                         
 -12   1   5        134.05         57.19        21.01 o                         
 -11   1   5       8295.26       8417.34       192.90 o                         
 -10   1   5       6973.25       7214.84       247.25 o                         
  -9   1   5        143.12        117.17        19.04 o                         
  -8   1   5       1617.10       1592.45        66.29 o                         
  -7   1   5      12254.11      12362.38       181.94 o                         
  -6   1   5       2053.36       2418.60        63.51 o                         
  -5   1   5       1312.34       1269.98        38.34 o                         
  -4   1   5      19009.11      18977.10       233.64 o                         
  -3   1   5      12949.29      12515.58       167.73 o                         
  -2   1   5      12672.66      12704.31       180.23 o                         
  -1   1   5     111304.38     110280.35      1201.06 o                         
   0   1   5       1494.08       1607.55        52.55 o                         
   1   1   5       1718.73       1688.64        58.74 o                         
   2   1   5       2409.54       2516.88       102.53 o                         
   3   1   5       5903.84       5787.35       111.94 o                         
   4   1   5        168.38        115.98        16.75 o                         
   5   1   5        655.56        610.66        37.28 o                         
   6   1   5      10497.28      10212.16       175.08 o                         
   7   1   5      14059.01      14350.39       225.24 o                         
   8   1   5      28637.74      28775.97       386.86 o                         
   9   1   5       2951.00       2942.24        86.88 o                         
  10   1   5       3716.71       3940.17        99.78 o                         
  11   1   5      15845.17      16207.67       247.78 o                         
  12   1   5       1812.32       1910.39        90.15 o                         
  13   1   5       1394.21       1380.76       126.73 o                         
  14   1   5       3091.56       2856.51       116.44 o                         
  15   1   5         39.35         -0.48        31.21 o                         
  16   1   5          0.31        -25.16        25.16 o                         
  17   1   5        776.53        575.51        71.29 o                         
  18   1   5       3581.62       3607.06       205.44 o                         
  19   1   5         72.54         35.97        89.01 o                         
 -19   2   5       4884.42       5028.59       183.64 o                         
 -18   2   5        366.23        441.96        55.21 o                         
 -17   2   5       2120.84       2415.99       132.47 o                         
 -16   2   5        694.26        634.43        67.69 o                         
 -15   2   5        191.49        127.79        32.82 o                         
 -14   2   5         27.11         32.27        30.26 o                         
 -13   2   5       6544.80       6707.32       248.95 o                         
 -12   2   5       6918.90       7205.79       225.71 o                         
 -11   2   5       4421.71       4408.79       122.14 o                         
 -10   2   5      35789.60      36400.92       504.66 o                         
  -9   2   5       5760.09       6096.51       118.50 o                         
  -8   2   5       6193.06       6194.23       121.66 o                         
  -7   2   5      31285.09      31824.79       377.59 o                         
  -6   2   5      29136.23      28215.63       338.75 o                         
  -5   2   5        297.66        241.94        20.72 o                         
  -4   2   5      19591.87      19711.97       301.71 o                         
  -3   2   5       9312.03       9275.35       189.22 o                         
  -2   2   5       1943.08       2040.08        72.06 o                         
  -1   2   5       4182.35       4133.40        96.81 o                         
   0   2   5        840.27        804.11        45.08 o                         
   1   2   5      19848.11      19977.22       308.25 o                         
   2   2   5      20589.05      20466.56       315.02 o                         
   3   2   5       3162.12       3053.08        96.30 o                         
   4   2   5        578.33        564.01        38.99 o                         
   5   2   5       8647.10       8018.87       160.39 o                         
   6   2   5       6299.83       5907.60       134.04 o                         
   7   2   5       1881.83       1890.35        78.62 o                         
   8   2   5        544.91        480.08        42.61 o                         
   9   2   5         26.55         35.50        14.98 o                         
  10   2   5       9857.56       9871.57       192.03 o                         
  11   2   5      15575.45      15532.42       260.69 o                         
  12   2   5       1906.76       2087.36        80.40 o                         
  13   2   5       4830.16       5005.98       135.53 o                         
  14   2   5      13115.83      13021.57       246.80 o                         
  15   2   5       8392.05       8451.29       223.99 o                         
  16   2   5       2291.57       2152.78       130.02 o                         
  17   2   5      15526.66      16067.11       453.06 o                         
  18   2   5       1943.67       1682.86       153.38 o                         
 -17   3   5       1528.25       1598.28       113.93 o                         
 -16   3   5       1835.90       1612.90       112.40 o                         
 -15   3   5       1391.22       1334.13        98.36 o                         
 -14   3   5         48.95         48.75        30.69 o                         
 -13   3   5      10327.31      10619.08       221.87 o                         
 -12   3   5       3083.61       3268.75       106.60 o                         
 -11   3   5        747.70        648.25        47.97 o                         
 -10   3   5       4400.18       4385.13       114.79 o                         
  -9   3   5       5718.87       5721.39       136.79 o                         
  -8   3   5       1074.75       1067.72        49.51 o                         
  -7   3   5       7338.56       7588.42       141.96 o                         
  -6   3   5         34.50          8.29        19.23 o                         
  -5   3   5       1376.33       1452.00        62.93 o                         
  -4   3   5        194.30        160.61        22.61 o                         
  -3   3   5        356.41        237.23        30.98 o                         
  -2   3   5       4071.27       4188.91       116.34 o                         
  -1   3   5         65.46         62.30        17.13 o                         
   0   3   5      15653.26      15548.05       273.90 o                         
   1   3   5      17609.56      18435.97       293.27 o                         
   2   3   5        464.53        428.65        37.02 o                         
   3   3   5       8695.14       8677.88       190.49 o                         
   4   3   5      24125.56      23884.34       384.46 o                         
   5   3   5        475.23        398.66        36.95 o                         
   6   3   5       9349.68       9557.36       217.21 o                         
   7   3   5       4742.52       4551.33       141.07 o                         
   8   3   5       1109.52       1048.95        65.81 o                         
   9   3   5       1074.18       1040.74        70.72 o                         
  10   3   5       3807.12       3760.87       129.52 o                         
  11   3   5        286.14        199.68        55.67 o                         
  12   3   5        219.23        274.19        43.80 o                         
  13   3   5       1826.92       1836.50        97.69 o                         
  14   3   5       1309.04       1365.47        83.57 o                         
  15   3   5        149.07         62.77        33.04 o                         
  16   3   5        135.56         83.83        39.40 o                         
  17   3   5       4135.41       4060.29       238.76 o                         
 -15   4   5         16.03        -24.60        42.63 o                         
 -14   4   5       1438.69       1661.58       110.38 o                         
 -13   4   5       3608.45       3692.56       153.38 o                         
 -12   4   5          9.84         18.32        28.80 o                         
 -11   4   5       8730.33       8996.16       191.81 o                         
 -10   4   5       6371.55       6685.86       201.67 o                         
  -9   4   5       2048.67       2170.05        98.92 o                         
  -8   4   5      10374.31      10652.38       237.76 o                         
  -7   4   5       1417.94       1429.46       109.50 o                         
  -6   4   5       8128.42       8289.72       205.77 o                         
  -5   4   5       7321.60       7541.49       186.16 o                         
  -4   4   5         58.57         56.16        23.21 o                         
  -3   4   5      18929.96      19043.96       331.81 o                         
  -2   4   5       1370.99       1498.37        80.25 o                         
  -1   4   5      20603.68      20274.06       364.79 o                         
   0   4   5      19616.90      19597.93       354.33 o                         
   1   4   5        150.00         86.69        24.11 o                         
   2   4   5      27851.17      28318.34       442.25 o                         
   3   4   5      11087.17      11112.26       233.89 o                         
   4   4   5       8935.68       8756.53       215.78 o                         
   5   4   5      28825.58      29155.06       545.07 o                         
   6   4   5       7068.44       7467.94       249.35 o                         
   7   4   5       8993.46       9163.95       255.64 o                         
   8   4   5      14364.67      14577.02       343.85 o                         
   9   4   5        388.71        421.58        59.55 o                         
  10   4   5       5123.17       5408.08       194.64 o                         
  11   4   5       1680.98       1639.66       116.73 o                         
  12   4   5        473.91        602.50        76.65 o                         
  13   4   5       2564.43       2768.25       130.49 o                         
  14   4   5         18.93          1.71        42.30 o                         
  15   4   5       3007.58       3514.18       184.23 o                         
 -12   5   5          3.01        -12.37        71.00 o                         
 -11   5   5        283.72        354.36        81.78 o                         
 -10   5   5       2607.17       2573.78       154.25 o                         
  -9   5   5        453.35        563.98        72.59 o                         
  -8   5   5       5477.59       5203.70       207.83 o                         
  -7   5   5       5053.05       5000.44       185.25 o                         
  -6   5   5        671.87        675.38        98.06 o                         
  -5   5   5       8274.01       8409.31       241.94 o                         
  -4   5   5      24882.76      25400.92       439.36 o                         
  -3   5   5       2469.81       2497.21       113.24 o                         
  -2   5   5      10894.77      11389.81       273.19 o                         
  -1   5   5      10877.79      11557.86       273.65 o                         
   0   5   5          0.39         10.04        29.10 o                         
   1   5   5       9558.51       9980.72       249.76 o                         
   2   5   5       4049.39       3942.11       152.29 o                         
   3   5   5        182.97        104.64        35.04 o                         
   4   5   5        188.01        146.70        43.11 o                         
   5   5   5       1109.01        900.84        73.84 o                         
   6   5   5       6375.87       6436.85       190.66 o                         
   7   5   5       1066.05        942.27        87.39 o                         
   8   5   5       9903.11      10026.60       282.34 o                         
   9   5   5       8725.40       8969.83       369.76 o                         
  10   5   5        492.95        284.29        74.20 o                         
  11   5   5       6056.31       6380.91       286.09 o                         
  -5   6   5        495.99        498.93        99.49 o                         
  -4   6   5         80.65        171.15        77.85 o                         
  -3   6   5         20.13        -70.74        70.74 o                         
  -2   6   5        295.35        241.28       121.10 o                         
  -1   6   5       2604.07       2622.48       251.64 o                         
   0   6   5        149.21        182.99        80.66 o                         
   1   6   5       1330.49       1446.28       233.54 o                         
   2   6   5       1367.67       1566.82       174.87 o                         
   3   6   5       1001.65        615.52       158.14 o                         
   4   6   5         82.33        -15.19        91.33 o                         
   5   6   5       3816.01       3965.61       314.81 o                         
 -20   0   6       8781.66       9160.58       440.56 o                         
 -19   0   6        230.61        283.78        72.29 o                         
 -18   0   6        682.55        516.48        88.83 o                         
 -17   0   6          6.79        -44.80        83.24 o                         
 -16   0   6       3906.19       4040.90       205.67 o                         
 -15   0   6       3558.64       3206.10       138.13 o                         
 -14   0   6         52.81         46.93        31.15 o                         
 -13   0   6       1472.97       1444.11        77.58 o                         
 -12   0   6      16383.52      16350.17       464.06 o                         
 -11   0   6      19345.60      19405.45       478.53 o                         
 -10   0   6       2203.67       2049.92       149.10 o                         
  -9   0   6      10910.44      10836.65       229.90 o                         
  -8   0   6         41.10         29.87        15.73 o                         
  -7   0   6       4305.62       4468.99       135.32 o                         
  -6   0   6       7136.39       6747.20       209.51 o                         
  -5   0   6         88.46         77.90        17.51 o                         
  -4   0   6      19889.00      19650.02       306.16 o                         
  -3   0   6      71930.67      72036.96      1081.41 o                         
  -2   0   6      47569.02      46614.75       727.32 o                         
  -1   0   6      21022.29      21519.66       377.11 o                         
   0   0   6     128698.38     124017.38      2073.40 o                         
   1   0   6      97556.75      90088.55      1360.49 o                         
   2   0   6      11388.19      11741.59       245.46 o                         
   3   0   6     178956.17     168969.62      2868.00 o                         
   4   0   6       9120.95       8891.01       233.80 o                         
   5   0   6       2715.54       2822.58       170.24 o                         
   6   0   6      27022.15      27726.61       504.83 o                         
   7   0   6        101.55        195.89        31.24 o                         
   8   0   6      21369.72      21633.09       424.64 o                         
   9   0   6          3.38         18.69        42.73 o                         
  10   0   6      76290.80      76175.96      1192.78 o                         
  11   0   6      10494.81      10675.96       353.12 o                         
  12   0   6      24509.18      24993.01       637.76 o                         
  13   0   6      33375.95      33534.49       802.10 o                         
  14   0   6      14993.05      15694.62       473.01 o                         
  15   0   6      10532.72      10973.20       404.75 o                         
  16   0   6      41394.36      43700.70      1177.67 o                         
  17   0   6       6509.12       6579.97       282.85 o                         
  18   0   6       5053.14       5144.32       246.42 o                         
  19   0   6       3777.65       4240.02       342.91 o                         
 -19   1   6         31.73        -82.11        82.11 o                         
 -18   1   6       1417.52       1232.82       145.13 o                         
 -17   1   6       1009.88        955.88       110.00 o                         
 -16   1   6        163.19        116.68        42.61 o                         
 -15   1   6        488.85        368.63        52.18 o                         
 -14   1   6       8101.78       8240.29       222.95 o                         
 -13   1   6      11182.33      11477.57       271.69 o                         
 -12   1   6         37.84        -10.98        16.39 o                         
 -11   1   6       4883.17       5064.99       198.32 o                         
 -10   1   6      14468.42      13845.84       264.37 o                         
  -9   1   6       7414.26       7152.00       166.75 o                         
  -8   1   6          6.47          3.48         7.80 o                         
  -7   1   6      17330.69      17554.81       231.58 o                         
  -6   1   6      25016.91      25461.41       296.74 o                         
  -5   1   6        274.85        300.18        19.50 o                         
  -4   1   6      15656.18      16485.05       290.55 o                         
  -3   1   6      12916.22      12921.48       217.24 o                         
  -2   1   6       2269.53       2337.66        63.87 o                         
  -1   1   6      23177.47      23728.78       333.29 o                         
   0   1   6       1518.36       1590.56        53.86 o                         
   1   1   6      21781.41      21964.47       303.67 o                         
   2   1   6        147.27        157.46        17.84 o                         
   3   1   6      50678.66      50912.91       608.40 o                         
   4   1   6      46297.17      47904.68       582.62 o                         
   5   1   6          6.14         25.91        11.54 o                         
   6   1   6      33572.36      33597.52       440.64 o                         
   7   1   6      43480.57      42369.51       538.76 o                         
   8   1   6        514.30        479.46        44.90 o                         
   9   1   6      34956.30      34096.27       487.94 o                         
  10   1   6      35418.84      35972.62       483.82 o                         
  11   1   6        375.96        293.84        30.37 o                         
  12   1   6       6404.07       6516.66       138.30 o                         
  13   1   6       7718.35       7357.91       207.22 o                         
  14   1   6        428.47        546.94        57.62 o                         
  15   1   6       1623.89       1628.49       109.87 o                         
  16   1   6        512.83        410.42        60.69 o                         
  17   1   6       3484.20       3655.77       177.69 o                         
  18   1   6         62.76         40.22        49.71 o                         
  19   1   6       5039.21       5323.24       257.60 o                         
 -19   2   6       1038.38        937.31        71.23 o                         
 -18   2   6         96.55         46.30        40.60 o                         
 -17   2   6       4813.23       4711.95       154.47 o                         
 -16   2   6         34.09         59.78        35.34 o                         
 -15   2   6       4265.11       4325.95       132.20 o                         
 -14   2   6       4584.98       4140.70       156.58 o                         
 -13   2   6        902.13        982.89        70.37 o                         
 -12   2   6       2738.47       2745.66       112.78 o                         
 -11   2   6      12214.07      12182.24       199.40 o                         
 -10   2   6       5040.89       5244.97       148.93 o                         
  -9   2   6      14195.34      14398.42       214.73 o                         
  -8   2   6       2663.32       2905.91        81.14 o                         
  -7   2   6       1833.33       1839.39        56.97 o                         
  -6   2   6      17187.24      16914.63       241.18 o                         
  -5   2   6        425.20        422.12        23.44 o                         
  -4   2   6      31853.30      32427.62       403.99 o                         
  -3   2   6        441.57        392.86        33.40 o                         
  -2   2   6       5953.33       6470.92       150.35 o                         
  -1   2   6      18636.87      19035.00       309.19 o                         
   0   2   6        817.47        866.84        49.92 o                         
   1   2   6      13670.93      14061.06       252.35 o                         
   2   2   6       5667.95       5558.46       133.55 o                         
   3   2   6        130.36         61.66        13.75 o                         
   4   2   6       2449.93       2517.44        87.02 o                         
   5   2   6       3474.84       3370.69       105.94 o                         
   6   2   6        427.26        348.91        35.12 o                         
   7   2   6       7491.29       7345.16       164.20 o                         
   8   2   6       1359.26       1406.19        72.92 o                         
   9   2   6         50.91         21.94        14.73 o                         
  10   2   6         18.12         -8.89        13.92 o                         
  11   2   6         15.26         61.23        21.16 o                         
  12   2   6        492.38        487.03        43.31 o                         
  13   2   6        840.93        749.46        61.98 o                         
  14   2   6         24.40         11.08        21.05 o                         
  15   2   6        115.35         83.93        33.31 o                         
  16   2   6        444.83        620.78       108.58 o                         
  17   2   6       1441.85       1276.56       117.61 o                         
  18   2   6        165.02         79.51        60.12 o                         
 -17   3   6       1578.58       1449.67       137.56 o                         
 -16   3   6       2816.81       2769.03       173.33 o                         
 -15   3   6       6927.10       7509.46       234.49 o                         
 -14   3   6        199.02        127.51        35.44 o                         
 -13   3   6       2317.50       2178.52        90.89 o                         
 -12   3   6       1530.29       1481.74        73.83 o                         
 -11   3   6       1626.63       1626.44        73.92 o                         
 -10   3   6       2612.49       2393.21        87.53 o                         
  -9   3   6       9026.52       8717.39       159.86 o                         
  -8   3   6      24281.24      24508.24       328.21 o                         
  -7   3   6          0.95        -13.27        14.03 o                         
  -6   3   6      24875.36      25093.02       394.07 o                         
  -5   3   6      20334.92      20690.66       328.39 o                         
  -4   3   6       1765.09       1720.35        91.83 o                         
  -3   3   6      26622.64      27720.80       444.70 o                         
  -2   3   6      37972.39      38248.25       574.58 o                         
  -1   3   6        107.23        133.78        21.88 o                         
   0   3   6      13007.76      13175.73       248.10 o                         
   1   3   6       1088.49       1218.71        71.81 o                         
   2   3   6        172.27        152.35        24.92 o                         
   3   3   6        314.59        275.62        33.21 o                         
   4   3   6       3183.81       3189.47       108.86 o                         
   5   3   6        597.37        508.52        46.56 o                         
   6   3   6       2398.53       2312.65        97.49 o                         
   7   3   6      26286.12      26833.66       415.21 o                         
   8   3   6       1113.08       1210.54        73.24 o                         
   9   3   6      10511.41      10638.18       238.84 o                         
  10   3   6       7420.31       7340.43       190.48 o                         
  11   3   6        328.02        290.16        42.21 o                         
  12   3   6        407.71        313.20        49.36 o                         
  13   3   6         13.26          3.97        25.20 o                         
  14   3   6        394.31        362.60        54.08 o                         
  15   3   6        788.24        605.14        57.73 o                         
  16   3   6       1225.68       1089.27        82.89 o                         
  17   3   6        486.90        450.13        92.86 o                         
 -15   4   6       2320.19       1933.78       119.29 o                         
 -14   4   6        383.30        343.28        47.95 o                         
 -13   4   6       2015.51       2103.49       125.87 o                         
 -12   4   6       3873.28       3840.54       145.39 o                         
 -11   4   6       3311.14       3347.20       157.65 o                         
 -10   4   6         66.75         54.73        31.92 o                         
  -9   4   6      10099.31      10135.92       257.32 o                         
  -8   4   6       2638.51       2736.07       117.55 o                         
  -7   4   6          0.22        -21.26        21.26 o                         
  -6   4   6        195.16         75.89        27.30 o                         
  -5   4   6         42.85         46.28        21.41 o                         
  -4   4   6       4012.79       4170.64       138.53 o                         
  -3   4   6        419.47        435.05        47.22 o                         
  -2   4   6       5342.40       5362.17       165.83 o                         
  -1   4   6        200.63        156.06        30.84 o                         
   0   4   6      14881.17      14463.12       296.48 o                         
   1   4   6       9080.86       8678.61       216.29 o                         
   2   4   6        887.34        701.85        60.26 o                         
   3   4   6       1082.66       1096.63       100.42 o                         
   4   4   6       6651.92       6629.31       185.66 o                         
   5   4   6       3935.78       3955.00       148.90 o                         
   6   4   6        676.07        537.41        59.74 o                         
   7   4   6        597.20        630.49        61.68 o                         
   8   4   6       2029.58       2079.99       128.64 o                         
   9   4   6       2632.71       2660.35       149.91 o                         
  10   4   6       1818.12       2076.74       115.50 o                         
  11   4   6         16.15         15.06        36.09 o                         
  12   4   6       2927.20       3228.78       170.72 o                         
  13   4   6       4793.07       4969.21       217.79 o                         
  14   4   6         51.13        -45.65        45.65 o                         
  15   4   6        869.94        648.76        96.64 o                         
 -12   5   6        303.02        211.40        90.68 o                         
 -11   5   6       1254.89        820.69        87.99 o                         
 -10   5   6       3210.29       3161.42       160.01 o                         
  -9   5   6       1350.93       1269.68       153.49 o                         
  -8   5   6       1678.46       1626.17       110.28 o                         
  -7   5   6       2136.52       2283.48       128.87 o                         
  -6   5   6        256.46        200.30        41.37 o                         
  -5   5   6        989.15        836.23        87.70 o                         
  -4   5   6         50.36        -10.08        31.46 o                         
  -3   5   6        535.07        385.88        55.79 o                         
  -2   5   6        205.05        106.70        37.12 o                         
  -1   5   6       3535.26       3716.41       140.37 o                         
   0   5   6       2613.66       2709.70       120.93 o                         
   1   5   6          0.09          7.44        21.84 o                         
   2   5   6        957.17       1089.72        83.75 o                         
   3   5   6       1618.33       1674.82        96.12 o                         
   4   5   6        155.46        133.76        34.98 o                         
   5   5   6       1653.45       1552.69       113.62 o                         
   6   5   6        702.94        579.94        63.54 o                         
   7   5   6         64.31         45.07        40.32 o                         
   8   5   6         41.36        -50.36        50.36 o                         
   9   5   6         70.78        -47.79        47.79 o                         
  10   5   6         58.92         13.06        60.87 o                         
  11   5   6         49.80         82.18        85.83 o                         
  -5   6   6         61.03         38.70        87.25 o                         
  -4   6   6        599.11        424.67       107.55 o                         
  -3   6   6        809.99        676.48       111.56 o                         
  -2   6   6       2283.77       2380.33       250.93 o                         
  -1   6   6       2811.79       2884.26       205.59 o                         
   0   6   6       1022.01       1025.60       142.36 o                         
   1   6   6       3739.19       3807.04       267.87 o                         
   2   6   6         57.79        -58.98        98.17 o                         
   3   6   6       1375.08       1418.51       327.11 o                         
   4   6   6       3779.56       3295.32       295.57 o                         
 -19   1   7       6245.40       5750.28       426.98 o                         
 -18   1   7          5.43         84.31        80.72 o                         
 -17   1   7       3491.37       3397.81       343.76 o                         
 -16   1   7       2956.96       2703.27       163.65 o                         
 -15   1   7          0.99         -8.70        22.52 o                         
 -14   1   7        724.95        711.17        79.01 o                         
 -13   1   7       5042.05       4995.95       161.95 o                         
 -12   1   7         15.59        -14.96        14.96 o                         
 -11   1   7       4786.87       4873.94       155.92 o                         
 -10   1   7      20907.99      21115.76       380.88 o                         
  -9   1   7      14981.09      14710.79       260.67 o                         
  -8   1   7      13541.61      13520.15       315.63 o                         
  -7   1   7      92652.59      91947.61       980.25 o                         
  -6   1   7       1944.43       2059.29        57.10 o                         
  -5   1   7      29834.10      30292.24       358.70 o                         
  -4   1   7      34990.55      36498.51       478.94 o                         
  -3   1   7      16001.58      16428.89       314.38 o                         
  -2   1   7       5442.65       5264.99       111.04 o                         
  -1   1   7       8009.18       7710.25       157.43 o                         
   0   1   7      12818.51      13077.86       206.96 o                         
   1   1   7       5630.59       5565.80       111.63 o                         
   2   1   7      39802.24      40268.29       519.89 o                         
   3   1   7      20416.76      19986.60       317.84 o                         
   4   1   7       1044.53       1249.82        66.32 o                         
   5   1   7      45738.84      45587.77       570.97 o                         
   6   1   7      63216.44      63361.44       763.97 o                         
   7   1   7         50.24         66.18        20.85 o                         
   8   1   7      36604.98      37313.67       496.70 o                         
   9   1   7      17995.96      18313.30       291.70 o                         
  10   1   7        216.86        149.03        27.12 o                         
  11   1   7      12732.80      12877.68       233.37 o                         
  12   1   7        964.87        982.65        55.86 o                         
  13   1   7        118.63         50.38        28.02 o                         
  14   1   7       1855.83       1664.83       103.03 o                         
  15   1   7       1508.45       1328.44        99.40 o                         
  16   1   7          9.38          8.55        32.39 o                         
  17   1   7        534.31        296.50        66.03 o                         
  18   1   7       6616.17       6707.34       234.54 o                         
  19   1   7        238.07         95.93        86.68 o                         
 -18   2   7         21.92        -28.25        28.25 o                         
 -17   2   7       5847.27       6064.96       177.23 o                         
 -16   2   7      13601.77      14024.19       315.86 o                         
 -15   2   7        170.43        146.35        34.30 o                         
 -14   2   7      19179.34      20141.05       531.43 o                         
 -13   2   7      15072.95      15177.17       326.57 o                         
 -12   2   7        481.87        475.59        60.98 o                         
 -11   2   7      14095.51      14438.41       296.33 o                         
 -10   2   7      17966.02      18057.43       285.02 o                         
  -9   2   7        278.71        289.08        25.15 o                         
  -8   2   7       6973.69       6977.47       138.43 o                         
  -7   2   7       1760.58       1779.76        58.75 o                         
  -6   2   7      10522.76      10950.87       174.93 o                         
  -5   2   7       2641.96       2459.77        80.52 o                         
  -4   2   7      52767.98      52032.64       633.76 o                         
  -3   2   7      27958.11      27761.96       445.25 o                         
  -2   2   7        405.08        316.45        23.34 o                         
  -1   2   7     108036.59     107261.91      1343.93 o                         
   0   2   7      46931.98      45554.89       653.33 o                         
   1   2   7      10997.65      10726.75       204.51 o                         
   2   2   7     117290.16     112541.56      1741.75 o                         
   3   2   7      25423.08      26183.36       411.11 o                         
   4   2   7       1216.24       1107.43        58.72 o                         
   5   2   7       5615.80       5534.87       141.49 o                         
   6   2   7       3453.77       3354.29       107.56 o                         
   7   2   7       1235.34       1288.56        72.10 o                         
   8   2   7         26.94         39.63        15.59 o                         
   9   2   7       8829.71       8719.27       192.46 o                         
  10   2   7       3104.06       3179.19       105.17 o                         
  11   2   7      17390.61      18215.15       305.16 o                         
  12   2   7      13461.60      13741.35       263.25 o                         
  13   2   7       1089.18       1088.54        73.04 o                         
  14   2   7       6007.57       5944.08       148.00 o                         
  15   2   7      11375.73      12220.96       308.66 o                         
  16   2   7       4523.15       4600.78       167.12 o                         
  17   2   7        702.50        528.93        77.10 o                         
  18   2   7       2803.31       2769.06       183.51 o                         
 -17   3   7        222.98        196.90        71.11 o                         
 -16   3   7        240.86        154.68        47.40 o                         
 -15   3   7         74.07         32.97        34.60 o                         
 -14   3   7       3492.52       3759.89       176.24 o                         
 -13   3   7        745.36        696.81        75.80 o                         
 -12   3   7        241.22        130.68        26.91 o                         
 -11   3   7       3110.83       2950.22        93.39 o                         
 -10   3   7       7973.98       7843.78       166.99 o                         
  -9   3   7         78.78         61.17        21.87 o                         
  -8   3   7      14121.76      14516.67       253.65 o                         
  -7   3   7       5260.64       5371.88       139.68 o                         
  -6   3   7       1383.44       1351.16        62.46 o                         
  -5   3   7       6307.54       6297.35       148.87 o                         
  -4   3   7       8666.33       8406.88       177.98 o                         
  -3   3   7         68.18         22.76        13.87 o                         
  -2   3   7       1378.14       1305.04        62.76 o                         
  -1   3   7        640.91        638.97        47.72 o                         
   0   3   7         89.45         45.32        20.28 o                         
   1   3   7       3143.74       2935.22        99.18 o                         
   2   3   7        201.96        144.87        24.03 o                         
   3   3   7      13138.58      12954.31       248.26 o                         
   4   3   7          4.98          3.95        16.06 o                         
   5   3   7       3068.53       3020.38       103.85 o                         
   6   3   7      14882.89      15030.57       292.03 o                         
   7   3   7       8444.18       8366.98       205.20 o                         
   8   3   7       1790.48       1879.21        91.75 o                         
   9   3   7      17845.06      18103.71       337.19 o                         
  10   3   7       1087.20       1009.45        77.13 o                         
  11   3   7       1450.10       1506.91        89.91 o                         
  12   3   7       4662.95       4872.87       170.37 o                         
  13   3   7       4248.97       3972.68       141.99 o                         
  14   3   7        406.25        368.67        45.66 o                         
  15   3   7       1289.51       1183.14        87.03 o                         
  16   3   7         38.24         63.61        40.49 o                         
  17   3   7        247.91          8.06        89.55 o                         
 -15   4   7       2765.76       2760.30       142.12 o                         
 -14   4   7         22.27        -23.20        33.58 o                         
 -13   4   7       2151.59       1760.94       104.42 o                         
 -12   4   7       4061.31       3987.21       174.20 o                         
 -11   4   7        317.78        224.13        47.45 o                         
 -10   4   7       4573.62       4446.65       162.46 o                         
  -9   4   7       1087.26        906.18        68.51 o                         
  -8   4   7        306.73        159.88        39.71 o                         
  -7   4   7       1818.26       1635.28       101.97 o                         
  -6   4   7          9.98        -27.37        27.37 o                         
  -5   4   7        104.56         95.77        26.23 o                         
  -4   4   7         45.19        -19.60        19.60 o                         
  -3   4   7         75.47         37.08        24.86 o                         
  -2   4   7        516.43        563.69        51.47 o                         
  -1   4   7        413.78        356.20        54.95 o                         
   0   4   7         26.98         -1.41        23.07 o                         
   1   4   7       2057.04       1995.63        94.54 o                         
   2   4   7        230.21        163.55        28.30 o                         
   3   4   7       2189.36       2275.33        96.73 o                         
   4   4   7       1727.48       1751.17        91.12 o                         
   5   4   7       1017.95       1117.99        78.06 o                         
   6   4   7       3136.21       3201.16       134.10 o                         
   7   4   7        223.39        120.09        33.56 o                         
   8   4   7       1927.02       1867.18       106.38 o                         
   9   4   7       5160.18       5020.61       175.75 o                         
  10   4   7       1048.73       1219.58        83.92 o                         
  11   4   7      11454.35      11645.27       301.00 o                         
  12   4   7        786.26        720.31       111.86 o                         
  13   4   7       3481.02       3480.19       177.97 o                         
  14   4   7       4706.82       4551.62       288.04 o                         
 -11   5   7        759.36        521.89       105.23 o                         
 -10   5   7        504.32        402.03        70.23 o                         
  -9   5   7       1052.21        966.12       101.54 o                         
  -8   5   7        144.89         80.96        40.79 o                         
  -7   5   7       3285.39       3460.74       150.13 o                         
  -6   5   7       1372.84       1412.05       102.40 o                         
  -5   5   7         17.28         -8.58        28.73 o                         
  -4   5   7       1757.97       1827.27       114.33 o                         
  -3   5   7       2738.69       2701.63       121.26 o                         
  -2   5   7        245.92        171.45        36.14 o                         
  -1   5   7         21.13         -6.07        28.20 o                         
   0   5   7       1870.58       1741.67        97.61 o                         
   1   5   7        664.55        618.86        58.33 o                         
   2   5   7       4578.74       4757.89       161.87 o                         
   3   5   7        677.56        569.28        59.96 o                         
   4   5   7       4697.54       4710.52       179.06 o                         
   5   5   7       3578.19       3562.12       144.80 o                         
   6   5   7        532.93        578.23        75.99 o                         
   7   5   7       1738.97       1598.97       123.72 o                         
   8   5   7       5132.34       5292.74       281.27 o                         
   9   5   7       1048.44       1200.98       135.21 o                         
  10   5   7       2477.83       2604.82       242.95 o                         
  11   5   7         86.38         50.57        83.85 o                         
  -4   6   7         96.47         50.28        71.99 o                         
  -3   6   7       1684.66       1632.59       242.03 o                         
  -2   6   7        157.17        140.24        67.82 o                         
  -1   6   7         42.09        -74.29        74.29 o                         
   0   6   7         65.99         -2.00        64.04 o                         
   1   6   7          3.95         21.90        57.07 o                         
   2   6   7        111.90         32.12        58.21 o                         
   3   6   7          3.17        127.84        96.46 o                         
   4   6   7       1584.22       1684.74       228.12 o                         
 -19   0   8         10.98        -25.70       118.20 o                         
 -18   0   8       9764.45       9863.62       768.31 o                         
 -17   0   8      25930.91      26225.61       748.59 o                         
 -16   0   8        595.91        540.64        81.18 o                         
 -15   0   8      45907.12      47103.80      1159.40 o                         
 -14   0   8      14473.98      13957.82       437.08 o                         
 -13   0   8       1565.75       1495.36       161.74 o                         
 -12   0   8      41033.29      40524.16       998.27 o                         
 -11   0   8      25835.46      27939.49       730.15 o                         
 -10   0   8       1487.71       1655.67        79.35 o                         
  -9   0   8      12143.40      11913.93       320.35 o                         
  -8   0   8       1964.73       2057.96        89.99 o                         
  -7   0   8      15598.38      16272.79       400.56 o                         
  -6   0   8        487.45        565.87        49.22 o                         
  -5   0   8      30076.62      29091.51       483.03 o                         
  -4   0   8      48515.45      46895.82      1017.15 o                         
  -3   0   8      11075.86      10865.13       228.52 o                         
  -2   0   8      68335.73      66562.75      1028.04 o                         
  -1   0   8      51857.00      50949.86      1218.56 o                         
   0   0   8      13661.46      13114.31       287.31 o                         
   1   0   8     130137.88     121734.34      1828.19 o                         
   2   0   8      61578.61      59018.17       959.16 o                         
   3   0   8       2732.73       2495.02       102.67 o                         
   4   0   8        209.54        294.64        40.03 o                         
   5   0   8       4066.46       4448.05       204.86 o                         
   6   0   8      33233.27      34812.89       697.02 o                         
   7   0   8        443.02        375.72        45.50 o                         
   8   0   8       3967.40       4126.41       151.25 o                         
   9   0   8       7486.99       7988.23       248.26 o                         
  10   0   8      19233.09      19213.60       453.58 o                         
  11   0   8       1727.16       1556.06       100.87 o                         
  12   0   8       5194.81       4809.02       269.23 o                         
  13   0   8        102.68         43.24        55.22 o                         
  14   0   8        512.55        478.25        85.01 o                         
  15   0   8        222.20        125.19        63.79 o                         
  16   0   8        518.47        557.37        92.32 o                         
  17   0   8         48.67         -4.26        62.59 o                         
  18   0   8       1997.04       2051.03       200.81 o                         
  19   0   8       8742.41       8025.70       356.55 o                         
 -19   1   8       1460.29       1279.83       243.98 o                         
 -18   1   8       5038.83       4714.04       364.11 o                         
 -17   1   8       1358.33       1304.87       158.65 o                         
 -16   1   8       1733.36       1868.43       153.55 o                         
 -15   1   8        374.88        359.37        46.66 o                         
 -14   1   8       4093.48       4053.21       164.18 o                         
 -13   1   8       4483.82       4407.70       213.53 o                         
 -12   1   8        166.79        119.35        20.55 o                         
 -11   1   8      11535.42      11174.14       233.08 o                         
 -10   1   8       2760.09       2735.43        86.98 o                         
  -9   1   8      13252.79      12904.32       282.24 o                         
  -8   1   8      73155.55      71963.05       976.14 o                         
  -7   1   8      12611.62      12676.76       174.78 o                         
  -6   1   8      10440.70      10362.49       152.05 o                         
  -5   1   8      22204.98      21475.52       290.78 o                         
  -4   1   8       2223.45       2121.06        61.44 o                         
  -3   1   8       1620.44       1682.73        55.78 o                         
  -2   1   8      19792.18      19100.36       269.93 o                         
  -1   1   8      12773.09      12766.46       206.27 o                         
   0   1   8        434.62        407.77        30.63 o                         
   1   1   8         26.70         14.18         8.45 o                         
   2   1   8       1312.50       1268.64        53.64 o                         
   3   1   8       1884.11       2154.14        71.12 o                         
   4   1   8        738.53        666.53        41.18 o                         
   5   1   8       3717.93       3895.83       109.16 o                         
   6   1   8       1188.09       1088.88        55.30 o                         
   7   1   8       2298.68       2394.41        83.43 o                         
   8   1   8      17909.54      18041.31       291.23 o                         
   9   1   8      10608.02      10593.38       204.05 o                         
  10   1   8        370.21        333.98        33.66 o                         
  11   1   8        182.39        157.70        33.31 o                         
  12   1   8       5842.04       6040.33       151.34 o                         
  13   1   8       6257.98       6350.08       153.66 o                         
  14   1   8        439.10        512.33        67.23 o                         
  15   1   8       8320.32       8224.66       268.60 o                         
  16   1   8       3884.59       4042.67       183.82 o                         
  17   1   8          5.85        -37.39        37.39 o                         
  18   1   8        916.29        634.08        94.45 o                         
  19   1   8       1009.10        705.10        97.96 o                         
 -18   2   8        101.08        -12.85        32.56 o                         
 -17   2   8        523.69        421.31        53.74 o                         
 -16   2   8         30.36         34.67        39.19 o                         
 -15   2   8         30.05         36.51        26.83 o                         
 -14   2   8         87.69          6.67        41.01 o                         
 -13   2   8         76.92         -1.86        40.87 o                         
 -12   2   8         82.22         53.90        26.47 o                         
 -11   2   8        947.75        954.34        63.42 o                         
 -10   2   8        260.79        237.04        23.28 o                         
  -9   2   8       2028.26       2039.72        64.01 o                         
  -8   2   8       8540.99       8634.76       159.49 o                         
  -7   2   8        186.69        153.58        21.81 o                         
  -6   2   8       5103.62       4965.59       124.87 o                         
  -5   2   8       2041.08       1976.18        69.08 o                         
  -4   2   8       5402.52       5727.44       146.12 o                         
  -3   2   8      46979.56      46958.97       582.84 o                         
  -2   2   8       9377.77      10563.37       179.87 o                         
  -1   2   8      18633.38      18872.59       304.44 o                         
   0   2   8       1475.08       1542.50        68.92 o                         
   1   2   8       2682.50       3080.07       102.76 o                         
   2   2   8      20669.29      20934.59       356.22 o                         
   3   2   8      22035.24      22250.17       354.69 o                         
   4   2   8       1760.11       1671.06        74.49 o                         
   5   2   8       7995.81       7671.68       166.19 o                         
   6   2   8          8.21         12.45        16.80 o                         
   7   2   8       6453.36       6543.79       155.40 o                         
   8   2   8      17656.50      17382.08       316.17 o                         
   9   2   8          4.50         -8.64        14.25 o                         
  10   2   8      14567.94      14712.88       279.09 o                         
  11   2   8       2366.87       2561.67       104.88 o                         
  12   2   8      10120.36      10322.04       242.36 o                         
  13   2   8      12451.88      12223.46       272.96 o                         
  14   2   8       1646.12       1567.96        81.10 o                         
  15   2   8        724.50        693.06        58.71 o                         
  16   2   8       2727.80       2878.96       161.25 o                         
  17   2   8        158.83         67.65        60.23 o                         
  18   2   8       2041.76       1887.50       348.23 o                         
 -17   3   8       1676.43       1522.29       114.23 o                         
 -16   3   8         51.56        -59.55        59.55 o                         
 -15   3   8          5.31        -21.99        41.75 o                         
 -14   3   8       1522.87       1487.57       102.82 o                         
 -13   3   8       1299.61       1175.48        80.32 o                         
 -12   3   8       9359.96       9370.58       184.67 o                         
 -11   3   8       4101.49       3971.84       109.23 o                         
 -10   3   8         24.83          3.38        17.88 o                         
  -9   3   8      10895.78      11178.67       238.77 o                         
  -8   3   8       8962.18       9563.75       217.90 o                         
  -7   3   8         65.88         51.44        21.93 o                         
  -6   3   8      25946.37      26191.20       403.26 o                         
  -5   3   8       2781.94       2751.70       107.45 o                         
  -4   3   8          8.86        -10.44        10.44 o                         
  -3   3   8        128.25        114.10        23.76 o                         
  -2   3   8       2726.71       2623.57        86.80 o                         
  -1   3   8       3485.48       3415.80       104.51 o                         
   0   3   8       2102.43       2215.42        93.30 o                         
   1   3   8      32324.29      32412.39       460.95 o                         
   2   3   8       6885.29       7071.23       163.22 o                         
   3   3   8      36866.43      36142.29       508.73 o                         
   4   3   8      48240.67      48664.61       674.12 o                         
   5   3   8       2377.45       2485.81        95.90 o                         
   6   3   8      21239.81      21606.63       370.17 o                         
   7   3   8      12965.44      13080.99       275.10 o                         
   8   3   8       1421.11       1523.73        88.03 o                         
   9   3   8       5597.72       5432.05       166.53 o                         
  10   3   8       3038.51       2985.71       130.79 o                         
  11   3   8        551.50        455.34        52.97 o                         
  12   3   8        170.18        121.73        45.08 o                         
  13   3   8       3050.29       3254.99       124.17 o                         
  14   3   8       3237.56       3501.80       135.27 o                         
  15   3   8        568.51        348.70        66.40 o                         
  16   3   8       4216.60       4377.47       163.45 o                         
 -15   4   8       3827.54       4345.07       281.26 o                         
 -14   4   8       4839.73       5184.74       204.55 o                         
 -13   4   8          0.45        -44.07        44.07 o                         
 -12   4   8        488.83        346.49       100.93 o                         
 -11   4   8       1786.08       1704.10       106.95 o                         
 -10   4   8       3042.86       2825.19       142.32 o                         
  -9   4   8         48.28         28.38        38.42 o                         
  -8   4   8         20.22         15.57        25.01 o                         
  -7   4   8        135.55        120.65        28.18 o                         
  -6   4   8       7941.13       7948.59       210.93 o                         
  -5   4   8       6062.59       5962.05       178.20 o                         
  -4   4   8        961.89        859.52        62.58 o                         
  -3   4   8       6309.42       6354.74       191.29 o                         
  -2   4   8       6495.10       6670.31       194.41 o                         
  -1   4   8       2874.38       2787.33       122.39 o                         
   0   4   8       2767.70       2672.53       111.70 o                         
   1   4   8       9061.31       9047.50       228.30 o                         
   2   4   8       1378.50       1391.52        91.86 o                         
   3   4   8        167.43         79.07        31.97 o                         
   4   4   8         20.88         -5.77        22.35 o                         
   5   4   8        873.26        790.63        74.53 o                         
   6   4   8        163.57        133.59        33.55 o                         
   7   4   8       3737.83       3915.87       189.35 o                         
   8   4   8        338.63        235.03        45.45 o                         
   9   4   8        893.63        856.88       111.24 o                         
  10   4   8       5447.03       5652.23       204.53 o                         
  11   4   8       5332.61       5798.22       219.55 o                         
  12   4   8        206.30        166.05        49.10 o                         
  13   4   8       5723.48       6036.53       216.59 o                         
  14   4   8        644.18        387.43        79.52 o                         
 -11   5   8        417.00        279.31        83.22 o                         
 -10   5   8          1.91        -10.40        59.59 o                         
  -9   5   8        353.59        275.91        48.53 o                         
  -8   5   8          9.66         -0.43        35.49 o                         
  -7   5   8       1261.50       1448.12       128.22 o                         
  -6   5   8       1244.16       1002.27        93.51 o                         
  -5   5   8        900.01        783.69        75.96 o                         
  -4   5   8       4302.72       4448.82       156.09 o                         
  -3   5   8        485.36        369.94        48.63 o                         
  -2   5   8       1174.02       1156.59       115.95 o                         
  -1   5   8       4242.74       4271.43       151.91 o                         
   0   5   8        294.66        275.88        41.67 o                         
   1   5   8       1514.33       1267.80        95.51 o                         
   2   5   8        128.36         92.51        33.95 o                         
   3   5   8         98.67         63.55        40.72 o                         
   4   5   8        244.52        108.24        36.72 o                         
   5   5   8         68.41         59.83        48.73 o                         
   6   5   8       2152.01       1973.63       143.81 o                         
   7   5   8        403.58        287.99        67.19 o                         
   8   5   8       2622.23       3039.33       190.95 o                         
   9   5   8       2775.17       2701.11       231.85 o                         
  10   5   8          2.42         -1.07        94.58 o                         
  11   5   8       2710.23       2471.85       287.95 o                         
  -4   6   8         77.74       -110.49       110.49 o                         
  -3   6   8       2300.53       2085.14       166.08 o                         
  -2   6   8       2336.83       2115.10       271.84 o                         
  -1   6   8        135.50        -12.49        59.29 o                         
   0   6   8       6298.15       6337.95       308.28 o                         
   1   6   8        848.60        540.95       113.38 o                         
   2   6   8       2178.42       1674.29       159.66 o                         
   3   6   8       1790.94       1858.96       290.37 o                         
 -19   1   9       1926.55       1273.75       217.83 o                         
 -18   1   9        350.32        251.82       136.19 o                         
 -17   1   9          9.88        -36.48        36.48 o                         
 -16   1   9         15.97         29.64        45.25 o                         
 -15   1   9       1296.23       1275.43        70.88 o                         
 -14   1   9         58.45         27.48        20.73 o                         
 -13   1   9      11318.38      11238.89       243.93 o                         
 -12   1   9       3181.44       3327.01       107.98 o                         
 -11   1   9       7489.69       7689.24       198.92 o                         
 -10   1   9       8518.97       8582.49       180.12 o                         
  -9   1   9      12122.64      12715.32       213.62 o                         
  -8   1   9        255.65        240.31        22.62 o                         
  -7   1   9      21194.83      20932.31       273.28 o                         
  -6   1   9        794.26        816.39        35.13 o                         
  -5   1   9        549.40        561.64        29.82 o                         
  -4   1   9       5489.46       5420.97       114.25 o                         
  -3   1   9          3.53         24.61         9.85 o                         
  -2   1   9       4470.33       4368.87        85.44 o                         
  -1   1   9      26212.03      26326.59       331.98 o                         
   0   1   9       9511.28       9303.99       168.31 o                         
   1   1   9       1839.08       1823.38        66.16 o                         
   2   1   9      46890.50      45429.93       600.03 o                         
   3   1   9       8535.80       8000.04       158.90 o                         
   4   1   9       6505.83       6912.93       148.51 o                         
   5   1   9      24563.54      24920.24       363.75 o                         
   6   1   9       3140.86       3105.35       100.29 o                         
   7   1   9       1962.18       1883.70        76.39 o                         
   8   1   9        562.76        477.98        38.90 o                         
   9   1   9       6403.27       6303.12       151.74 o                         
  10   1   9        158.75         85.05        21.56 o                         
  11   1   9       2761.68       2808.00        93.29 o                         
  12   1   9       9202.98       9471.36       239.58 o                         
  13   1   9       2102.12       2046.44        87.65 o                         
  14   1   9      22807.13      22769.60       511.04 o                         
  15   1   9      14999.18      15910.04       378.06 o                         
  16   1   9        148.32         99.68        48.41 o                         
  17   1   9       2275.86       2023.68       147.95 o                         
  18   1   9       4236.04       4722.48       193.81 o                         
 -18   2   9       1926.02       2073.47        93.42 o                         
 -17   2   9        460.47        223.69        66.82 o                         
 -16   2   9      10654.88      11176.41       288.26 o                         
 -15   2   9       8642.38       9123.79       241.52 o                         
 -14   2   9       2239.21       2335.77       130.84 o                         
 -13   2   9       4703.67       4946.69       162.27 o                         
 -12   2   9       6856.12       7030.43       195.06 o                         
 -11   2   9       2967.91       2860.13       108.28 o                         
 -10   2   9        456.76        440.80        31.79 o                         
  -9   2   9        998.32        999.09        43.32 o                         
  -8   2   9       3261.34       3180.72       104.32 o                         
  -7   2   9       5900.89       5949.72       133.33 o                         
  -6   2   9       2428.70       2280.51        76.91 o                         
  -5   2   9      12199.73      12461.99       223.92 o                         
  -4   2   9      40248.29      40367.85       495.14 o                         
  -3   2   9      11388.72      11642.05       200.88 o                         
  -2   2   9       2144.36       2155.74        63.26 o                         
  -1   2   9          8.69         17.56        11.56 o                         
   0   2   9       5298.31       5376.99       125.00 o                         
   1   2   9        638.16        594.21        60.21 o                         
   2   2   9       1382.00       1463.95        65.60 o                         
   3   2   9       2059.59       1908.17        75.10 o                         
   4   2   9       2895.47       3055.03        97.82 o                         
   5   2   9      44329.31      44182.61       587.05 o                         
   6   2   9      21335.97      20655.81       334.15 o                         
   7   2   9      10031.96       9921.85       250.31 o                         
   8   2   9      35775.61      35402.52       604.05 o                         
   9   2   9      15111.11      15344.63       323.04 o                         
  10   2   9        149.20        193.62        32.48 o                         
  11   2   9      18420.21      18363.28       314.46 o                         
  12   2   9       6216.51       6623.33       192.68 o                         
  13   2   9       1178.96       1218.99        78.03 o                         
  14   2   9        844.54        813.68        62.73 o                         
  15   2   9       1712.42       1768.17       111.55 o                         
  16   2   9        477.88        540.05       101.63 o                         
  17   2   9       2032.57       1911.75       150.42 o                         
  18   2   9       4433.52       3942.09       260.79 o                         
 -17   3   9         24.14         13.38        41.60 o                         
 -16   3   9       1727.90       1741.49       118.92 o                         
 -15   3   9        969.20        905.90        90.89 o                         
 -14   3   9        999.01        753.59        92.25 o                         
 -13   3   9        444.27        439.53        45.04 o                         
 -12   3   9         99.67         11.92        22.04 o                         
 -11   3   9       1311.62       1155.74        65.57 o                         
 -10   3   9         81.01         32.25        23.22 o                         
  -9   3   9        918.64        740.91        58.80 o                         
  -8   3   9       4443.09       4844.53       155.10 o                         
  -7   3   9        814.90        754.53        58.49 o                         
  -6   3   9       9430.51       9436.64       216.95 o                         
  -5   3   9      23791.42      23597.93       392.44 o                         
  -4   3   9       1031.18       1003.38        52.97 o                         
  -3   3   9       2613.14       2607.30        88.97 o                         
  -2   3   9      26535.20      27166.61       401.64 o                         
  -1   3   9       7932.07       7739.31       171.38 o                         
   0   3   9       9588.89       9381.56       226.95 o                         
   1   3   9       8650.08       8505.94       182.46 o                         
   2   3   9        426.33        478.90        41.36 o                         
   3   3   9          8.59         26.45        20.85 o                         
   4   3   9       6399.04       6453.79       163.45 o                         
   5   3   9          5.67          4.52        16.76 o                         
   6   3   9       2472.87       2547.85       102.56 o                         
   7   3   9        561.41        590.25        52.59 o                         
   8   3   9       6161.42       6264.80       178.50 o                         
   9   3   9       1340.01       1466.71        91.31 o                         
  10   3   9          4.77         10.90        26.07 o                         
  11   3   9       7129.51       7062.83       286.97 o                         
  12   3   9       5513.85       5788.17       173.94 o                         
  13   3   9        130.55        107.60        40.69 o                         
  14   3   9       4158.45       4421.43       157.86 o                         
  15   3   9       3813.10       3868.03       165.55 o                         
  16   3   9         67.41        -17.71        50.38 o                         
 -14   4   9       3878.76       3806.54       199.70 o                         
 -13   4   9        388.55        421.62        60.61 o                         
 -12   4   9       4755.51       4758.78       193.78 o                         
 -11   4   9       4257.81       4271.97       186.01 o                         
 -10   4   9        621.62        528.60        79.14 o                         
  -9   4   9      10258.18      10779.50       273.50 o                         
  -8   4   9        924.24        634.61        75.78 o                         
  -7   4   9       9696.27       9546.31       304.43 o                         
  -6   4   9      20618.15      21080.87       478.63 o                         
  -5   4   9         94.17         39.45        25.95 o                         
  -4   4   9      19911.12      20433.28       409.10 o                         
  -3   4   9       8058.59       7977.63       219.46 o                         
  -2   4   9       6252.47       6322.45       170.00 o                         
  -1   4   9      20720.06      20265.34       383.52 o                         
   0   4   9       5802.71       5684.71       171.34 o                         
   1   4   9       3551.67       3526.86       131.29 o                         
   2   4   9       7513.10       7233.39       184.22 o                         
   3   4   9        950.43        964.66        71.98 o                         
   4   4   9      11733.71      11538.80       314.93 o                         
   5   4   9        918.53        898.74        85.05 o                         
   6   4   9       3582.88       3731.12       169.73 o                         
   7   4   9       1279.79       1376.34        91.41 o                         
   8   4   9        155.05         69.22        29.66 o                         
   9   4   9       5620.36       5606.95       194.66 o                         
  10   4   9       2456.22       2333.74       134.25 o                         
  11   4   9       1301.76       1109.32        95.68 o                         
  12   4   9       3065.03       2894.42       175.99 o                         
  13   4   9         65.18         20.63        47.10 o                         
  14   4   9         95.42          5.84        80.33 o                         
 -11   5   9       4160.34       4480.68       223.74 o                         
 -10   5   9      11012.84      11569.77       339.61 o                         
  -9   5   9       1442.28       1308.85       112.99 o                         
  -8   5   9       3443.88       3512.78       195.44 o                         
  -7   5   9       5980.58       6194.34       194.20 o                         
  -6   5   9        246.84         27.07        36.89 o                         
  -5   5   9       4916.89       4928.44       179.08 o                         
  -4   5   9        125.87         59.83        37.01 o                         
  -3   5   9       5862.91       6077.23       188.55 o                         
  -2   5   9       1312.98       1199.28        99.34 o                         
  -1   5   9       2754.92       2673.53       141.98 o                         
   0   5   9       6342.43       6121.66       217.86 o                         
   1   5   9       1312.52       1284.63        89.02 o                         
   2   5   9       7447.92       7122.22       225.34 o                         
   3   5   9      26833.33      27469.54       500.41 o                         
   4   5   9        887.94        611.99       120.66 o                         
   5   5   9       6359.50       6501.06       227.98 o                         
   6   5   9       4095.92       3890.70       207.67 o                         
   7   5   9        894.63        642.59       157.25 o                         
   8   5   9        363.88        144.94        75.17 o                         
   9   5   9       4595.17       4998.45       272.82 o                         
  10   5   9          9.67        -78.01        78.01 o                         
  -3   6   9        931.51        817.13       218.41 o                         
  -2   6   9         48.93         72.68        66.73 o                         
  -1   6   9       1025.81        919.92       158.00 o                         
   0   6   9       2999.11       3356.60       284.23 o                         
   1   6   9        813.57        479.26       143.84 o                         
   2   6   9         42.34        -56.23       106.06 o                         
 -19   0  10       1358.22        994.43       274.95 o                         
 -18   0  10       2507.60       2140.21       349.46 o                         
 -17   0  10       6895.19       6924.71       597.43 o                         
 -16   0  10       1369.94       1209.04       117.07 o                         
 -15   0  10         11.39         24.50        30.74 o                         
 -14   0  10        426.10        383.24       120.61 o                         
 -13   0  10       1248.18       1160.71       130.27 o                         
 -12   0  10       9318.35       9315.33       344.18 o                         
 -11   0  10      11055.47      11335.03       325.34 o                         
 -10   0  10        455.86        412.35        44.40 o                         
  -9   0  10      64838.62      66583.20      1674.35 o                         
  -8   0  10      51324.68      51195.34      1049.48 o                         
  -7   0  10        834.36        954.05       106.45 o                         
  -6   0  10      64890.34      64027.25      1248.80 o                         
  -5   0  10     105936.15     104882.87      1586.84 o                         
  -4   0  10         15.20         34.30        16.15 o                         
  -3   0  10     107670.04     101852.11      2158.28 o                         
  -2   0  10       8539.52       8467.34       202.42 o                         
  -1   0  10      26921.63      26380.80       513.91 o                         
   0   0  10         37.23         29.36        18.87 o                         
   1   0  10      26637.72      28895.63       531.72 o                         
   2   0  10      37560.61      38502.08       679.73 o                         
   3   0  10          5.28         30.18        25.57 o                         
   4   0  10      95621.43      93177.45      1478.05 o                         
   5   0  10      92817.22      93225.01      1757.63 o                         
   6   0  10      31284.69      31988.67       610.71 o                         
   7   0  10     108993.00     102856.05      1636.28 o                         
   8   0  10      49476.14      49788.48       890.16 o                         
   9   0  10       1179.54       1337.42        90.04 o                         
  10   0  10      53737.57      54234.58      1051.73 o                         
  11   0  10      26918.51      27619.29       623.42 o                         
  12   0  10       2206.46       2344.60       130.46 o                         
  13   0  10       5957.43       6358.69       305.40 o                         
  14   0  10         70.62        -37.91        37.91 o                         
  15   0  10        893.45        935.90       146.78 o                         
  16   0  10        687.05        446.07       136.86 o                         
  17   0  10       6357.93       6311.91       343.37 o                         
  18   0  10         20.99        -55.52       112.75 o                         
 -19   1  10       1706.92       1502.83       461.11 o                         
 -18   1  10       1318.91       1226.78       350.87 o                         
 -17   1  10         32.31        -46.45        46.45 o                         
 -16   1  10       2292.97       2207.12       116.97 o                         
 -15   1  10       6112.52       6129.15       170.11 o                         
 -14   1  10       3788.50       3789.17       123.60 o                         
 -13   1  10        999.75        932.39        74.95 o                         
 -12   1  10       9360.96       9302.81       209.16 o                         
 -11   1  10       1492.72       1495.54        71.25 o                         
 -10   1  10       5899.59       5729.96       136.22 o                         
  -9   1  10        178.83        150.01        18.77 o                         
  -8   1  10        441.49        427.07        31.27 o                         
  -7   1  10        206.08        186.62        20.88 o                         
  -6   1  10       6250.51       6489.32       110.19 o                         
  -5   1  10      19763.26      19211.24       297.61 o                         
  -4   1  10       3852.97       3728.19        93.68 o                         
  -3   1  10      34148.18      35061.03       453.67 o                         
  -2   1  10      53164.98      51908.89       623.75 o                         
  -1   1  10       3512.43       3776.40        86.00 o                         
   0   1  10      38653.21      38147.39       516.97 o                         
   1   1  10      78803.84      78029.64       906.36 o                         
   2   1  10       8852.15       8839.03       170.95 o                         
   3   1  10      13487.13      12727.34       237.11 o                         
   4   1  10      45920.18      44498.33       579.24 o                         
   5   1  10        466.52        455.62        37.39 o                         
   6   1  10      17298.02      16427.43       293.57 o                         
   7   1  10       1190.07       1313.42        68.93 o                         
   8   1  10       7139.38       7222.52       168.66 o                         
   9   1  10        225.23        221.09        28.34 o                         
  10   1  10       5061.49       4850.27       136.52 o                         
  11   1  10      13201.45      13682.72       256.93 o                         
  12   1  10        972.88       1090.27        75.29 o                         
  13   1  10      10460.77      11008.62       290.88 o                         
  14   1  10      16089.50      16501.18       331.46 o                         
  15   1  10       1114.65        985.71        92.12 o                         
  16   1  10       3929.63       4399.32       182.99 o                         
  17   1  10       4415.92       4205.23       210.16 o                         
  18   1  10       1440.47       1249.81       150.48 o                         
 -18   2  10       1239.39       1008.70        75.00 o                         
 -17   2  10       3743.35       3714.72       164.75 o                         
 -16   2  10        882.18        717.00        74.11 o                         
 -15   2  10       6368.34       6356.19       194.36 o                         
 -14   2  10        360.70        259.32        43.10 o                         
 -13   2  10       1886.10       1885.59       127.95 o                         
 -12   2  10       4560.24       4528.61       150.40 o                         
 -11   2  10        272.62        239.53        37.23 o                         
 -10   2  10       7878.64       7911.24       139.35 o                         
  -9   2  10       1174.98       1211.40        58.92 o                         
  -8   2  10       3584.85       3574.09       101.31 o                         
  -7   2  10       2741.44       2779.81        88.77 o                         
  -6   2  10       1336.87       1182.21        59.31 o                         
  -5   2  10       3519.42       3655.78       102.17 o                         
  -4   2  10       9838.09      10010.67       201.56 o                         
  -3   2  10        593.35        693.24        44.00 o                         
  -2   2  10       5491.35       5788.41       126.26 o                         
  -1   2  10          8.04         11.77         9.90 o                         
   0   2  10       3630.78       3683.24       102.24 o                         
   1   2  10       6090.06       6122.12       145.67 o                         
   2   2  10       3597.29       3596.42       108.77 o                         
   3   2  10        417.88        284.88        31.92 o                         
   4   2  10        438.59        377.43        36.28 o                         
   5   2  10         86.04         55.32        19.34 o                         
   6   2  10       5747.29       5866.18       151.89 o                         
   7   2  10        180.68        166.88        29.08 o                         
   8   2  10       1190.26       1133.60        67.26 o                         
   9   2  10        300.42        222.37        33.27 o                         
  10   2  10         14.82          3.67        20.94 o                         
  11   2  10       6639.17       6369.11       205.50 o                         
  12   2  10         71.04         56.57        36.66 o                         
  13   2  10       1422.43       1361.63        89.16 o                         
  14   2  10       2147.64       1900.65       100.37 o                         
  15   2  10        422.24        395.92        51.72 o                         
  16   2  10       2117.88       2136.73       224.33 o                         
  17   2  10       1331.12       1170.42       127.66 o                         
 -17   3  10       1413.80        822.12        97.72 o                         
 -16   3  10        298.97        318.73        72.71 o                         
 -15   3  10       1740.67       1871.08       125.12 o                         
 -14   3  10      12424.40      12961.89       315.72 o                         
 -13   3  10        900.00        627.26        63.84 o                         
 -12   3  10      15746.87      16583.58       283.29 o                         
 -11   3  10      15096.00      15513.23       293.22 o                         
 -10   3  10        605.78        513.77        51.34 o                         
  -9   3  10       5055.44       4908.92       149.10 o                         
  -8   3  10      10831.22      11005.80       234.58 o                         
  -7   3  10         17.01         29.19        18.74 o                         
  -6   3  10       2255.37       2349.32       100.86 o                         
  -5   3  10         10.81        -11.13        19.27 o                         
  -4   3  10       6595.29       6461.43       191.74 o                         
  -3   3  10       1043.42        897.66        59.16 o                         
  -2   3  10      18692.85      18961.09       312.14 o                         
  -1   3  10        692.90        685.52        49.33 o                         
   0   3  10       6811.07       6883.77       169.98 o                         
   1   3  10      17857.64      18303.92       335.75 o                         
   2   3  10       5802.89       5827.22       166.42 o                         
   3   3  10       2892.92       2826.59       112.84 o                         
   4   3  10       4724.42       4672.72       149.61 o                         
   5   3  10       1437.27       1585.81        81.18 o                         
   6   3  10        153.33        112.84        27.12 o                         
   7   3  10       1695.04       1735.52        86.97 o                         
   8   3  10        831.91        694.93        63.93 o                         
   9   3  10       3661.55       3767.48       159.63 o                         
  10   3  10       6129.65       6354.81       196.20 o                         
  11   3  10       1239.51       1207.85       107.08 o                         
  12   3  10       1138.09        996.24        72.15 o                         
  13   3  10      13909.37      14009.18       296.63 o                         
  14   3  10       5107.60       5377.64       201.12 o                         
  15   3  10       4022.78       4074.02       203.54 o                         
  16   3  10       4574.41       4445.24       228.99 o                         
 -14   4  10       2176.88       1825.42       208.50 o                         
 -13   4  10         93.15          7.17        57.54 o                         
 -12   4  10        184.77         36.08        65.80 o                         
 -11   4  10       2762.95       2864.23       174.45 o                         
 -10   4  10        574.88        535.12        63.04 o                         
  -9   4  10       3735.22       3959.38       167.82 o                         
  -8   4  10       1435.74       1323.30       107.11 o                         
  -7   4  10       1079.30        997.61       113.36 o                         
  -6   4  10       6738.98       6451.64       226.79 o                         
  -5   4  10      11649.85      11631.28       268.90 o                         
  -4   4  10       1287.92       1251.95        83.60 o                         
  -3   4  10        395.27        273.08        37.65 o                         
  -2   4  10       1938.28       1989.93       101.99 o                         
  -1   4  10       1305.68       1257.15        81.00 o                         
   0   4  10         65.17         17.54        24.78 o                         
   1   4  10         28.69         11.01        25.28 o                         
   2   4  10        420.42        364.69        50.81 o                         
   3   4  10       2841.82       2817.53       126.49 o                         
   4   4  10       4677.22       4568.83       180.27 o                         
   5   4  10       3389.28       3561.04       165.82 o                         
   6   4  10       2098.42       1853.16       123.91 o                         
   7   4  10      10964.07      11642.88       297.58 o                         
   8   4  10       1311.49       1306.45        93.37 o                         
   9   4  10       1460.63       1389.96        85.49 o                         
  10   4  10        947.82        993.44        90.42 o                         
  11   4  10       1218.50       1236.92       107.74 o                         
  12   4  10        520.64        477.89        71.35 o                         
  13   4  10        407.20        305.93        85.92 o                         
  14   4  10        410.98        431.69       200.43 o                         
 -11   5  10         85.63         93.36       232.55 o                         
 -10   5  10        128.86        -98.72        98.72 o                         
  -9   5  10        419.28        333.25        73.92 o                         
  -8   5  10          0.88         -5.37        50.93 o                         
  -7   5  10       1189.38       1316.90       189.02 o                         
  -6   5  10       1707.60       1762.91       154.00 o                         
  -5   5  10         15.05        -25.01        30.76 o                         
  -4   5  10        630.72        536.38        68.39 o                         
  -3   5  10        754.43        854.64        96.77 o                         
  -2   5  10        138.23        153.10        42.41 o                         
  -1   5  10        305.59        221.75        45.85 o                         
   0   5  10        170.69        178.96        67.87 o                         
   1   5  10        170.44         55.73        43.12 o                         
   2   5  10        136.94        160.67        76.48 o                         
   3   5  10        580.80        581.68        70.83 o                         
   4   5  10          3.02        -32.29        32.29 o                         
   5   5  10        444.99        428.48        78.95 o                         
   6   5  10       1774.09       1586.72       206.72 o                         
   7   5  10        294.11        248.61        72.58 o                         
   8   5  10        277.92        308.94        86.03 o                         
   9   5  10        212.70        144.34        86.90 o                         
  10   5  10          0.94         67.73        89.65 o                         
 -19   1  11       3698.31       3593.82       493.23 o                         
 -18   1  11       2564.06       2248.10       198.08 o                         
 -17   1  11       3917.40       4040.58       170.81 o                         
 -16   1  11       8769.59       8946.28       610.41 o                         
 -15   1  11       5594.03       5784.00       201.39 o                         
 -14   1  11       1689.93       1668.86        88.60 o                         
 -13   1  11      28188.71      29093.47       584.41 o                         
 -12   1  11      11828.97      12184.09       289.32 o                         
 -11   1  11       9440.81       9245.12       212.18 o                         
 -10   1  11       5797.33       6037.70       127.92 o                         
  -9   1  11          2.17         -2.99         9.92 o                         
  -8   1  11        544.45        633.32        36.60 o                         
  -7   1  11        385.11        362.02        26.55 o                         
  -6   1  11       7456.62       7394.11       133.07 o                         
  -5   1  11       3452.32       3411.69        91.83 o                         
  -4   1  11      23912.92      24609.38       545.27 o                         
  -3   1  11      45415.95      43518.61       521.01 o                         
  -2   1  11        321.50        290.47        23.10 o                         
  -1   1  11      34103.12      33301.63       419.40 o                         
   0   1  11      72841.02      73559.11       831.40 o                         
   1   1  11        492.80        449.87        31.23 o                         
   2   1  11      13560.23      13201.20       217.28 o                         
   3   1  11       9280.75       9448.71       188.42 o                         
   4   1  11       4365.28       4066.58       115.97 o                         
   5   1  11       3459.46       3347.71       110.14 o                         
   6   1  11        120.70        123.77        21.15 o                         
   7   1  11        882.76        769.75        53.77 o                         
   8   1  11       5226.58       5081.45       140.94 o                         
   9   1  11      16012.81      16197.21       309.27 o                         
  10   1  11         38.22         38.77        22.53 o                         
  11   1  11       4907.70       4854.72       145.32 o                         
  12   1  11       7083.18       7078.60       187.45 o                         
  13   1  11       6895.70       6986.26       214.85 o                         
  14   1  11       1898.43       2040.54        95.33 o                         
  15   1  11       4582.89       4614.21       192.95 o                         
  16   1  11         19.12        -28.94        42.80 o                         
  17   1  11         55.00         74.29        55.59 o                         
  18   1  11        450.79        256.24        68.03 o                         
 -18   2  11        192.16        180.90        52.73 o                         
 -17   2  11       1227.25       1204.47       135.37 o                         
 -16   2  11        917.28        827.63        83.89 o                         
 -15   2  11         42.25         50.93        38.09 o                         
 -14   2  11        306.10        186.32        43.01 o                         
 -13   2  11       1123.79       1032.98        76.76 o                         
 -12   2  11      11532.93      12009.72       275.19 o                         
 -11   2  11         91.80         47.27        26.47 o                         
 -10   2  11      34285.64      34819.90       447.02 o                         
  -9   2  11      25931.88      26366.32       402.39 o                         
  -8   2  11        664.55        730.78        48.19 o                         
  -7   2  11      44187.89      44911.71       581.46 o                         
  -6   2  11      30390.90      31665.68       439.06 o                         
  -5   2  11        379.86        370.23        33.07 o                         
  -4   2  11      33193.21      33265.76       473.58 o                         
  -3   2  11      16106.52      15833.79       261.60 o                         
  -2   2  11       6733.25       6686.19       162.54 o                         
  -1   2  11        629.92        554.61        38.67 o                         
   0   2  11       1805.76       1643.69        75.96 o                         
   1   2  11        355.11        321.64        33.53 o                         
   2   2  11       4342.33       4501.34       134.34 o                         
   3   2  11      21165.65      21483.84       341.82 o                         
   4   2  11      15933.36      15431.61       285.62 o                         
   5   2  11       5858.73       5830.01       154.67 o                         
   6   2  11      39509.52      38988.11       549.61 o                         
   7   2  11       8589.00       8656.60       203.42 o                         
   8   2  11       3034.25       2781.86       106.96 o                         
   9   2  11      10352.72      10065.77       222.85 o                         
  10   2  11       5876.71       5708.50       169.86 o                         
  11   2  11       3278.62       3067.88       141.42 o                         
  12   2  11       1083.23       1042.83        95.30 o                         
  13   2  11        857.66        792.63        81.88 o                         
  14   2  11       1897.93       1945.93        99.45 o                         
  15   2  11       2371.74       2154.71       130.27 o                         
  16   2  11        153.90        132.22        44.98 o                         
  17   2  11       2931.36       2960.23       195.17 o                         
 -16   3  11       2923.73       3112.64       197.81 o                         
 -15   3  11        711.77        608.46       108.64 o                         
 -14   3  11       2015.05       1905.15       137.45 o                         
 -13   3  11       3198.50       3001.40       141.19 o                         
 -12   3  11        900.44        891.28        64.62 o                         
 -11   3  11        418.89        341.28        57.13 o                         
 -10   3  11       4657.52       4866.24       152.47 o                         
  -9   3  11          4.96         -2.66        20.28 o                         
  -8   3  11        707.82        569.81        58.48 o                         
  -7   3  11         84.75         95.64        24.38 o                         
  -6   3  11       1108.79       1063.41        70.10 o                         
  -5   3  11       1288.69       1299.39        77.59 o                         
  -4   3  11       2567.66       2672.38       109.76 o                         
  -3   3  11      13739.64      13507.21       272.77 o                         
  -2   3  11       3822.87       3831.12       101.08 o                         
  -1   3  11       1780.94       1659.26        75.90 o                         
   0   3  11      12933.11      13291.46       251.89 o                         
   1   3  11      14855.78      14837.77       303.06 o                         
   2   3  11       1535.65       1606.59        77.67 o                         
   3   3  11      14242.00      14404.66       275.75 o                         
   4   3  11       7112.18       6867.90       176.87 o                         
   5   3  11       1109.95       1048.62        70.76 o                         
   6   3  11       2179.26       2152.11       103.27 o                         
   7   3  11       6499.02       6366.77       176.00 o                         
   8   3  11        294.48        185.42        33.25 o                         
   9   3  11        630.86        571.75        58.84 o                         
  10   3  11        103.90         78.10        35.69 o                         
  11   3  11       1871.70       1813.86       111.18 o                         
  12   3  11         84.42         55.62        34.36 o                         
  13   3  11        695.03        626.35       115.26 o                         
  14   3  11       4512.05       4459.85       194.52 o                         
  15   3  11         14.41        -51.66        55.54 o                         
  16   3  11       2352.28       2186.46       423.98 o                         
 -14   4  11          6.04        -47.36        47.36 o                         
 -13   4  11         81.50         29.03        50.27 o                         
 -12   4  11        177.81        100.87        45.77 o                         
 -11   4  11         19.29         -1.93        37.48 o                         
 -10   4  11        616.80        470.29        60.48 o                         
  -9   4  11        345.98         93.80        36.14 o                         
  -8   4  11       1815.91       1916.57       127.77 o                         
  -7   4  11        809.27        787.72        88.53 o                         
  -6   4  11         13.40          8.22        36.76 o                         
  -5   4  11        138.54        188.69        47.78 o                         
  -4   4  11        106.06         89.77        35.76 o                         
  -3   4  11       2058.44       2083.64       111.14 o                         
  -2   4  11       1484.68       1583.19        93.44 o                         
  -1   4  11       2024.77       1972.35        98.51 o                         
   0   4  11       7411.32       7162.79       206.84 o                         
   1   4  11        868.50        702.30        77.37 o                         
   2   4  11       8121.06       8180.79       217.86 o                         
   3   4  11       5895.83       6032.57       214.02 o                         
   4   4  11       2977.59       3098.85       134.60 o                         
   5   4  11      16755.69      16969.91       367.93 o                         
   6   4  11       6363.36       6711.64       403.39 o                         
   7   4  11       6783.46       6411.81       193.43 o                         
   8   4  11       9864.12      10096.86       238.81 o                         
   9   4  11         38.53          8.96        33.62 o                         
  10   4  11       7119.48       7225.08       243.08 o                         
  11   4  11       4138.63       4280.14       190.47 o                         
  12   4  11        828.64        623.04        85.51 o                         
  13   4  11       4284.51       4359.50       240.50 o                         
 -10   5  11        535.11        328.21        92.79 o                         
  -9   5  11         12.01        -73.67        73.67 o                         
  -8   5  11       1239.89       1344.12       142.56 o                         
  -7   5  11       2659.46       2460.29       197.35 o                         
  -6   5  11         82.04         29.02        51.21 o                         
  -5   5  11       2109.08       2205.39       207.93 o                         
  -4   5  11       3661.17       3568.56       167.57 o                         
  -3   5  11       4264.82       4624.33       196.55 o                         
  -2   5  11       2884.73       2543.78       141.17 o                         
  -1   5  11      10047.16      10396.78       304.51 o                         
   0   5  11        168.06         85.34        48.22 o                         
   1   5  11       2658.53       2667.86       160.53 o                         
   2   5  11        795.59        606.18        75.53 o                         
   3   5  11         81.65        -10.43        56.66 o                         
   4   5  11       1178.14        844.93       111.45 o                         
   5   5  11         83.53          2.66        49.99 o                         
   6   5  11       4614.76       5052.55       244.43 o                         
   7   5  11       1162.39       1233.61       235.71 o                         
   8   5  11       4800.37       4900.93       306.59 o                         
   9   5  11       7993.99       7919.46       400.63 o                         
 -19   0  12         85.55         -1.94        72.85 o                         
 -18   0  12       3953.78       3982.65       290.23 o                         
 -17   0  12       2243.99       2002.38       345.61 o                         
 -16   0  12        382.75        241.83        67.99 o                         
 -15   0  12       2944.95       2708.23       180.95 o                         
 -14   0  12        193.68         92.56        35.47 o                         
 -13   0  12        246.82        132.12        77.88 o                         
 -12   0  12        725.76        924.55       111.49 o                         
 -11   0  12      27101.72      27320.15       947.54 o                         
 -10   0  12      40508.42      41259.99       903.86 o                         
  -9   0  12       2309.45       2238.37       142.65 o                         
  -8   0  12      31704.28      30864.44       628.60 o                         
  -7   0  12       3523.27       3349.02       139.84 o                         
  -6   0  12         26.03         -5.66        12.87 o                         
  -5   0  12      16203.74      16519.05       342.13 o                         
  -4   0  12      45252.95      43675.95       875.94 o                         
  -3   0  12       4792.45       4852.72       137.26 o                         
  -2   0  12       3295.08       3349.90       120.57 o                         
  -1   0  12         14.87         31.82        14.92 o                         
   0   0  12      23389.55      23220.52       459.00 o                         
   1   0  12      15075.04      15036.71       383.47 o                         
   2   0  12       6742.02       7146.19       211.84 o                         
   3   0  12      16003.39      17035.56       393.08 o                         
   4   0  12      18627.26      18998.25       419.50 o                         
   5   0  12      11536.56      11342.80       309.64 o                         
   6   0  12         17.15         41.82        25.09 o                         
   7   0  12         11.21         30.24        18.34 o                         
   8   0  12       3832.51       3725.21       257.50 o                         
   9   0  12        228.30        187.23        47.42 o                         
  10   0  12       4034.49       3660.61       165.45 o                         
  11   0  12       5305.32       5139.41       286.70 o                         
  12   0  12       7202.13       7495.54       423.67 o                         
  13   0  12      38864.31      39299.02      1205.24 o                         
  14   0  12      12429.70      12452.09       471.76 o                         
  15   0  12       1526.10       1302.29       163.49 o                         
  16   0  12      14046.22      13844.54       601.54 o                         
  17   0  12      10203.96      10885.34       567.14 o                         
  18   0  12       3412.57       3218.28       400.61 o                         
 -18   1  12       1499.42       1444.10       110.92 o                         
 -17   1  12       7196.23       7752.17       264.56 o                         
 -16   1  12        752.33        708.50        79.18 o                         
 -15   1  12       2711.65       2778.88       111.71 o                         
 -14   1  12      14250.65      13856.75       290.85 o                         
 -13   1  12       4892.97       5007.62       147.07 o                         
 -12   1  12        593.43        523.07        50.33 o                         
 -11   1  12      11182.66      11143.99       224.39 o                         
 -10   1  12       2597.58       2621.32        81.97 o                         
  -9   1  12        116.97        126.38        22.20 o                         
  -8   1  12        463.05        459.17        31.23 o                         
  -7   1  12       2885.15       2889.75        86.02 o                         
  -6   1  12        203.49        202.22        20.20 o                         
  -5   1  12         15.14         28.12        12.42 o                         
  -4   1  12       2685.62       2542.71        82.66 o                         
  -3   1  12       3035.06       3086.21        99.46 o                         
  -2   1  12       5489.92       5305.36       111.11 o                         
  -1   1  12       8049.33       7409.71       141.37 o                         
   0   1  12       8518.90       8786.13       162.39 o                         
   1   1  12        146.66        169.41        21.54 o                         
   2   1  12        740.54        785.31        45.25 o                         
   3   1  12      20516.64      20551.10       309.03 o                         
   4   1  12       9185.54       9005.85       191.16 o                         
   5   1  12       3404.44       3441.98       111.63 o                         
   6   1  12      19147.81      19328.44       343.83 o                         
   7   1  12      20630.02      20400.54       366.11 o                         
   8   1  12        485.34        425.91        43.23 o                         
   9   1  12      11778.35      11657.13       241.90 o                         
  10   1  12       5626.08       5609.59       159.05 o                         
  11   1  12       1612.74       1622.45        88.37 o                         
  12   1  12       2850.77       2804.91       120.59 o                         
  13   1  12        792.97        716.85        52.93 o                         
  14   1  12        254.46        183.11        41.05 o                         
  15   1  12         29.78         -1.55        26.19 o                         
  16   1  12        615.98        309.55        71.44 o                         
  17   1  12       4818.88       4779.29       277.69 o                         
  18   1  12        709.71        513.94       114.25 o                         
 -18   2  12         41.71        -48.51        48.51 o                         
 -17   2  12        346.21        299.35        57.65 o                         
 -16   2  12        384.17        299.35        71.56 o                         
 -15   2  12        538.98        404.77        51.69 o                         
 -14   2  12       5786.63       6035.44       203.43 o                         
 -13   2  12         53.72          6.71        24.26 o                         
 -12   2  12       2484.33       2453.24       130.99 o                         
 -11   2  12       2501.88       2479.69        97.13 o                         
 -10   2  12        566.14        484.51        40.62 o                         
  -9   2  12       8838.58       8560.86       196.78 o                         
  -8   2  12       8475.70       8221.12       172.89 o                         
  -7   2  12       8262.84       8137.09       172.86 o                         
  -6   2  12       2811.25       2972.21        98.95 o                         
  -5   2  12        145.18        131.99        23.00 o                         
  -4   2  12       6647.01       6816.27       154.79 o                         
  -3   2  12      17052.29      17293.62       282.85 o                         
  -2   2  12        913.64       1000.88        62.26 o                         
  -1   2  12      22155.54      22468.81       341.92 o                         
   0   2  12        487.74        465.85        40.04 o                         
   1   2  12      21519.21      22004.96       357.85 o                         
   2   2  12      12737.34      12810.29       269.41 o                         
   3   2  12        481.24        346.24        36.22 o                         
   4   2  12      20615.58      20570.16       340.96 o                         
   5   2  12       5307.26       5491.71       149.11 o                         
   6   2  12       7477.71       7915.76       189.09 o                         
   7   2  12      12596.47      12716.56       257.29 o                         
   8   2  12       1038.40       1099.18        71.50 o                         
   9   2  12        122.24        109.45        28.97 o                         
  10   2  12       5318.80       5198.80       172.53 o                         
  11   2  12         75.86         33.89        30.83 o                         
  12   2  12       1111.80       1148.92        89.76 o                         
  13   2  12        220.03        197.51        44.63 o                         
  14   2  12          6.93        -23.91        30.84 o                         
  15   2  12        490.09        286.53        57.59 o                         
  16   2  12        112.09        127.46        72.78 o                         
  17   2  12       1161.83        889.64       142.61 o                         
 -16   3  12         11.67        -56.96        56.96 o                         
 -15   3  12       2255.52       2386.04       173.86 o                         
 -14   3  12       2285.99       2241.94       172.04 o                         
 -13   3  12       1248.45       1202.90       126.42 o                         
 -12   3  12       3402.46       3625.60       127.20 o                         
 -11   3  12         56.66        -22.40        22.44 o                         
 -10   3  12       2583.96       2500.54       104.71 o                         
  -9   3  12        295.03        236.65        39.36 o                         
  -8   3  12       8878.47       8955.79       246.88 o                         
  -7   3  12       4407.06       4378.51       142.64 o                         
  -6   3  12      12080.41      12652.15       266.94 o                         
  -5   3  12      35327.86      35686.46       533.89 o                         
  -4   3  12       8243.75       8565.09       176.33 o                         
  -3   3  12       8042.96       7984.56       200.52 o                         
  -2   3  12      39610.29      39746.77       491.56 o                         
  -1   3  12       4688.88       4451.43       136.49 o                         
   0   3  12      13589.27      13719.18       260.43 o                         
   1   3  12       6450.04       6677.00       169.38 o                         
   2   3  12          2.00        -13.86        13.86 o                         
   3   3  12        872.38        885.17        64.30 o                         
   4   3  12         19.29          2.42        21.30 o                         
   5   3  12       3451.94       3448.22       136.12 o                         
   6   3  12        379.40        345.28        49.77 o                         
   7   3  12       5552.43       5507.78       193.18 o                         
   8   3  12      21108.51      21126.08       466.83 o                         
   9   3  12          3.52          8.11        24.91 o                         
  10   3  12      20109.98      20882.51       435.48 o                         
  11   3  12       6987.16       7110.86       217.43 o                         
  12   3  12        570.55        520.69        62.33 o                         
  13   3  12       2046.08       2219.13       156.89 o                         
  14   3  12       3231.19       3528.39       303.73 o                         
  15   3  12          5.92        -19.55        67.23 o                         
 -14   4  12        157.74         34.52       102.06 o                         
 -13   4  12         49.20         86.50        52.60 o                         
 -12   4  12       1100.31       1235.15       109.26 o                         
 -11   4  12       5535.72       5741.62       196.98 o                         
 -10   4  12         31.09         28.45        40.99 o                         
  -9   4  12       2352.09       2526.82       160.58 o                         
  -8   4  12       4113.11       4306.96       177.40 o                         
  -7   4  12       2752.02       2835.08       148.14 o                         
  -6   4  12        370.65        222.08        52.43 o                         
  -5   4  12        760.10        614.17        73.56 o                         
  -4   4  12        459.68        392.67        59.90 o                         
  -3   4  12        659.42        480.02        61.67 o                         
  -2   4  12        625.99        476.64        46.50 o                         
  -1   4  12         85.00         76.34        25.75 o                         
   0   4  12        778.98        761.79        67.89 o                         
   1   4  12      16465.13      16367.73       428.37 o                         
   2   4  12       5480.28       5536.94       176.18 o                         
   3   4  12       1113.66        981.76        70.89 o                         
   4   4  12       3263.03       3631.13       141.25 o                         
   5   4  12       4649.98       4822.88       206.06 o                         
   6   4  12        692.20        545.24        68.76 o                         
   7   4  12       3828.10       4164.89       152.69 o                         
   8   4  12       2427.52       2194.02       121.08 o                         
   9   4  12        516.95        229.58        63.86 o                         
  10   4  12       2806.65       3025.98       169.78 o                         
  11   4  12          3.95        -27.83        57.07 o                         
  12   4  12       1758.61       1896.43       250.86 o                         
  13   4  12        813.92        659.06       105.37 o                         
 -10   5  12       2489.32       2636.84       230.12 o                         
  -9   5  12        559.58        482.42        97.14 o                         
  -8   5  12        209.32         58.37        72.07 o                         
  -7   5  12       1765.13       1703.15       181.18 o                         
  -6   5  12        285.70        231.27       124.88 o                         
  -5   5  12        844.28        709.16       102.83 o                         
  -4   5  12        360.84        252.28        64.61 o                         
  -3   5  12        969.59        733.06        94.81 o                         
  -2   5  12        567.33        557.61        79.65 o                         
  -1   5  12        327.25        319.11        60.69 o                         
   0   5  12       3250.77       3225.82       178.10 o                         
   1   5  12       1275.86        960.36       118.56 o                         
   2   5  12       2541.43       2767.62       211.51 o                         
   3   5  12       5236.38       5424.83       217.91 o                         
   4   5  12          2.78         -8.84        36.09 o                         
   5   5  12       1989.54       1921.67       162.59 o                         
   6   5  12       1611.79       1544.63       181.13 o                         
   7   5  12         52.48        -17.32        46.97 o                         
   8   5  12        901.97        690.99        93.28 o                         
   9   5  12         15.18         17.61        56.21 o                         
 -18   1  13       6046.11       5652.24       226.15 o                         
 -17   1  13        759.58        699.53        93.30 o                         
 -16   1  13       3019.73       2999.12       122.44 o                         
 -15   1  13        377.71        280.12        53.91 o                         
 -14   1  13        382.71        311.72        46.00 o                         
 -13   1  13        618.14        588.25        58.53 o                         
 -12   1  13        119.65         60.09        27.25 o                         
 -11   1  13         19.53         21.44        13.75 o                         
 -10   1  13       6292.25       6318.54       135.77 o                         
  -9   1  13       6989.00       6896.43       147.39 o                         
  -8   1  13        504.53        506.66        33.01 o                         
  -7   1  13      27865.52      27881.01       390.64 o                         
  -6   1  13      20220.10      20360.30       284.04 o                         
  -5   1  13         93.87         64.34        13.71 o                         
  -4   1  13      25310.37      25335.54       345.47 o                         
  -3   1  13       6863.33       7085.70       142.53 o                         
  -2   1  13        778.76        907.16        53.79 o                         
  -1   1  13       4409.14       4255.70       103.71 o                         
   0   1  13       2080.65       2030.54        71.31 o                         
   1   1  13       6816.77       6871.43       185.66 o                         
   2   1  13        831.51        936.33        57.50 o                         
   3   1  13      31058.65      30090.76       419.81 o                         
   4   1  13        979.72        875.76        52.94 o                         
   5   1  13      20367.61      20512.51       364.32 o                         
   6   1  13      22300.28      22412.24       369.10 o                         
   7   1  13      12848.88      12671.90       268.97 o                         
   8   1  13      12366.08      12413.58       253.73 o                         
   9   1  13      35616.48      36552.61       545.56 o                         
  10   1  13         52.23         23.66        27.90 o                         
  11   1  13       7369.41       7097.81       202.57 o                         
  12   1  13       2418.45       2251.96       132.43 o                         
  13   1  13         56.32         20.14        26.92 o                         
  14   1  13        234.56        271.83        44.58 o                         
  15   1  13         93.32         18.37        36.75 o                         
  16   1  13       1873.86       1666.44       175.29 o                         
  17   1  13          0.57        -71.48        75.15 o                         
 -17   2  13        359.33        331.86        56.31 o                         
 -16   2  13       3259.02       3199.26       142.91 o                         
 -15   2  13       1072.10       1000.00        97.70 o                         
 -14   2  13       3012.03       3037.13       129.77 o                         
 -13   2  13       6027.87       6032.36       218.82 o                         
 -12   2  13       3829.82       3662.86       184.44 o                         
 -11   2  13         24.53         18.82        18.56 o                         
 -10   2  13       9668.49       9560.64       186.64 o                         
  -9   2  13       6286.02       6130.02       146.92 o                         
  -8   2  13          1.17         -1.23        14.79 o                         
  -7   2  13          1.00        -13.24        13.24 o                         
  -6   2  13       2178.38       2071.58        82.00 o                         
  -5   2  13       2109.87       2060.37        79.05 o                         
  -4   2  13      18434.20      18292.58       300.31 o                         
  -3   2  13      10568.13      10866.94       215.57 o                         
  -2   2  13       1394.02       1433.39        75.44 o                         
  -1   2  13      36944.19      37509.73       574.94 o                         
   0   2  13      63095.53      61532.68       779.93 o                         
   1   2  13        720.86        801.75        53.04 o                         
   2   2  13      53160.53      53128.09       696.95 o                         
   3   2  13      19785.90      19506.11       479.06 o                         
   4   2  13         74.14         54.72        19.76 o                         
   5   2  13      13109.19      12885.45       256.53 o                         
   6   2  13        855.73        778.13        58.96 o                         
   7   2  13        486.61        412.40        43.89 o                         
   8   2  13       1164.62       1075.11        75.53 o                         
   9   2  13       6507.59       6543.32       187.23 o                         
  10   2  13       9381.46       9499.61       257.82 o                         
  11   2  13       4181.38       4106.84       156.08 o                         
  12   2  13      27668.49      29261.20       546.09 o                         
  13   2  13       7014.82       7161.36       217.64 o                         
  14   2  13       2018.63       1992.07       120.55 o                         
  15   2  13      13124.20      13285.01       393.67 o                         
  16   2  13       8193.99       8573.99       259.51 o                         
 -16   3  13         29.06         19.97        64.57 o                         
 -15   3  13        276.24        299.44        77.44 o                         
 -14   3  13       3764.12       3683.28       209.24 o                         
 -13   3  13       2556.13       2546.15       184.56 o                         
 -12   3  13        301.49        269.99        46.41 o                         
 -11   3  13       9199.95       9542.35       217.75 o                         
 -10   3  13       1351.47       1374.38        80.25 o                         
  -9   3  13        702.89        622.33        57.28 o                         
  -8   3  13       8065.11       8285.59       208.78 o                         
  -7   3  13      14975.48      15478.54       316.83 o                         
  -6   3  13          6.95          8.06        18.07 o                         
  -5   3  13       2801.39       2973.80       104.05 o                         
  -4   3  13         22.21         36.33        17.45 o                         
  -3   3  13        491.23        431.58        47.43 o                         
  -2   3  13        505.05        515.56        37.73 o                         
  -1   3  13       1296.18       1305.66        82.66 o                         
   0   3  13       1826.11       1787.71        83.43 o                         
   1   3  13        749.75        738.63        56.60 o                         
   2   3  13      11143.32      10788.65       234.76 o                         
   3   3  13       7406.47       7588.25       192.16 o                         
   4   3  13        245.32        212.82        37.40 o                         
   5   3  13       4338.71       4793.94       180.02 o                         
   6   3  13      12232.07      12075.96       291.28 o                         
   7   3  13         45.64        -12.00        25.59 o                         
   8   3  13       3950.40       3895.06       172.21 o                         
   9   3  13       9392.99       9230.36       248.71 o                         
  10   3  13       1984.58       2118.84       108.00 o                         
  11   3  13        841.81       1065.85        96.51 o                         
  12   3  13       2136.46       2222.00       139.48 o                         
  13   3  13        161.78        121.13        52.21 o                         
  14   3  13         12.33         62.89        54.50 o                         
  15   3  13        140.88         92.49        74.26 o                         
 -13   4  13       5427.46       5591.65       202.33 o                         
 -12   4  13       6841.92       7269.02       235.77 o                         
 -11   4  13        245.40        136.92        48.24 o                         
 -10   4  13       8695.59       9192.27       283.86 o                         
  -9   4  13       4725.55       5347.89       209.55 o                         
  -8   4  13       3567.66       3779.03       159.82 o                         
  -7   4  13      13331.47      13389.19       321.79 o                         
  -6   4  13        420.00        317.52        48.80 o                         
  -5   4  13       2750.55       2714.55       149.14 o                         
  -4   4  13       5538.20       5559.30       220.09 o                         
  -3   4  13        174.41        172.27        40.89 o                         
  -2   4  13       6876.07       7116.29       165.18 o                         
  -1   4  13        902.56        873.69        67.15 o                         
   0   4  13       5610.46       5653.60       176.26 o                         
   1   4  13       4341.94       4642.16       181.28 o                         
   2   4  13          0.97          3.14        22.14 o                         
   3   4  13       2477.51       2661.01       144.44 o                         
   4   4  13       1439.37       1613.57        89.06 o                         
   5   4  13        123.57         74.72        38.43 o                         
   6   4  13       2088.92       2207.51       108.94 o                         
   7   4  13       1115.40       1106.84        82.18 o                         
   8   4  13          0.19        -31.46        31.46 o                         
   9   4  13         30.47          3.72        40.50 o                         
  10   4  13        357.86        265.86        74.63 o                         
  11   4  13        752.87        623.99        98.09 o                         
  12   4  13        353.86        195.94        78.05 o                         
  -9   5  13       3993.15       3696.93       235.92 o                         
  -8   5  13       2751.75       3364.59       322.30 o                         
  -7   5  13       4857.24       5039.50       244.27 o                         
  -6   5  13       5389.79       5089.06       319.74 o                         
  -5   5  13        801.81        680.10       106.20 o                         
  -4   5  13       2213.82       2189.67       155.72 o                         
  -3   5  13      11647.46      11655.54       376.60 o                         
  -2   5  13       3066.15       2895.93       127.22 o                         
  -1   5  13       3399.74       3210.59       138.67 o                         
   0   5  13       2379.37       2427.68       124.60 o                         
   1   5  13        111.20         72.08        38.87 o                         
   2   5  13         70.50        -40.85        40.85 o                         
   3   5  13         52.75         42.38        55.52 o                         
   4   5  13        243.58        152.42        75.72 o                         
   5   5  13        233.17        210.90        62.05 o                         
   6   5  13       1227.10       1354.62       165.99 o                         
   7   5  13        410.34        314.86        85.60 o                         
   8   5  13        127.45        155.64        61.55 o                         
 -18   0  14       3828.57       3574.69       260.35 o                         
 -17   0  14      10608.31      10380.74       626.98 o                         
 -16   0  14       3387.29       3533.24       222.97 o                         
 -15   0  14      12022.25      12105.50       397.38 o                         
 -14   0  14      35368.32      36202.52      1179.55 o                         
 -13   0  14        232.44        164.03        46.42 o                         
 -12   0  14      22338.74      22128.98       606.06 o                         
 -11   0  14      11737.10      11821.16       324.91 o                         
 -10   0  14       2282.42       2445.77       128.45 o                         
  -9   0  14      15512.73      15247.33       378.26 o                         
  -8   0  14       2114.09       1994.82       146.57 o                         
  -7   0  14      22254.82      22468.96       439.68 o                         
  -6   0  14        634.76        591.33        51.46 o                         
  -5   0  14      48696.54      48857.89       840.29 o                         
  -4   0  14      26223.31      26490.05       516.75 o                         
  -3   0  14         32.75         56.56        36.78 o                         
  -2   0  14      89421.87      90906.92      1460.25 o                         
  -1   0  14     107053.34     106785.05      2120.74 o                         
   0   0  14        825.88        927.28        71.41 o                         
   1   0  14      86868.26      84776.02      1381.50 o                         
   2   0  14      59845.76      58093.98      1004.63 o                         
   3   0  14       2781.35       3138.65       142.65 o                         
   4   0  14      42395.36      43284.29       804.19 o                         
   5   0  14      15287.98      15601.29       386.88 o                         
   6   0  14        324.50        195.29        42.49 o                         
   7   0  14         21.31         46.53        25.41 o                         
   8   0  14       3513.14       3707.33       180.76 o                         
   9   0  14       4546.20       4652.62       200.16 o                         
  10   0  14       2140.99       2133.45       151.25 o                         
  11   0  14      22040.48      22735.95       786.95 o                         
  12   0  14       7521.02       7425.77       312.75 o                         
  13   0  14       7194.54       7183.56       305.34 o                         
  14   0  14       6375.82       6916.85       352.69 o                         
  15   0  14       4162.36       4088.95       328.26 o                         
  16   0  14        987.88        613.51       137.27 o                         
  17   0  14       6512.51       6650.74       454.82 o                         
 -18   1  14        639.93        519.11       126.57 o                         
 -17   1  14         41.48         61.31        48.95 o                         
 -16   1  14        924.41        855.25        76.13 o                         
 -15   1  14         59.79          9.08        37.94 o                         
 -14   1  14       2258.54       2241.74       104.23 o                         
 -13   1  14        729.78        636.01        60.67 o                         
 -12   1  14       4051.23       3922.23       138.63 o                         
 -11   1  14      14197.24      14207.15       230.37 o                         
 -10   1  14       4849.77       4935.72       118.10 o                         
  -9   1  14       3226.87       3346.50       105.82 o                         
  -8   1  14      39306.67      39361.09       488.15 o                         
  -7   1  14      12296.11      12048.95       217.56 o                         
  -6   1  14      15394.85      15524.02       238.06 o                         
  -5   1  14      45522.27      44855.77       551.60 o                         
  -4   1  14       4682.61       4865.30       119.73 o                         
  -3   1  14       8019.94       8249.32       155.50 o                         
  -2   1  14      12076.79      11823.27       258.54 o                         
  -1   1  14       1530.47       1706.00        65.10 o                         
   0   1  14      11726.53      11961.40       210.82 o                         
   1   1  14        395.65        313.66        32.22 o                         
   2   1  14      17266.36      16854.23       276.80 o                         
   3   1  14       6247.18       6513.20       157.33 o                         
   4   1  14      11072.19      10921.47       227.23 o                         
   5   1  14      22628.84      22653.17       374.41 o                         
   6   1  14       9625.56       9547.12       215.27 o                         
   7   1  14       1755.93       1887.92        90.45 o                         
   8   1  14      28703.88      28605.30       456.95 o                         
   9   1  14      13871.58      14146.33       301.74 o                         
  10   1  14       2240.14       2212.17       108.73 o                         
  11   1  14       7732.41       7874.18       231.95 o                         
  12   1  14       4301.98       4215.86       158.95 o                         
  13   1  14         47.35         87.23        33.13 o                         
  14   1  14        383.57        243.75        49.37 o                         
  15   1  14       1021.31        728.71        78.90 o                         
  16   1  14        239.17        184.36        68.69 o                         
  17   1  14         94.47         82.47       118.48 o                         
 -17   2  14         94.75         22.13        60.45 o                         
 -16   2  14       1569.77       1408.97       106.76 o                         
 -15   2  14         82.25         22.61        40.11 o                         
 -14   2  14       1937.84       1938.15       136.20 o                         
 -13   2  14       1136.02        967.98        91.76 o                         
 -12   2  14         97.38        124.99        58.65 o                         
 -11   2  14        597.19        497.16        54.15 o                         
 -10   2  14       3904.99       3965.28       116.58 o                         
  -9   2  14        209.76        120.97        26.18 o                         
  -8   2  14       3355.02       3499.91       110.71 o                         
  -7   2  14          5.73         -2.91        16.49 o                         
  -6   2  14         55.74         15.55        15.21 o                         
  -5   2  14        461.12        410.75        38.65 o                         
  -4   2  14       2061.41       2042.59        83.12 o                         
  -3   2  14        361.67        343.90        35.54 o                         
  -2   2  14        968.60       1084.21        84.69 o                         
  -1   2  14        144.46        122.39        22.66 o                         
   0   2  14       5326.94       5497.40       166.02 o                         
   1   2  14        943.41       1094.14        93.57 o                         
   2   2  14       5726.16       5934.61       155.43 o                         
   3   2  14          3.94         24.54        16.25 o                         
   4   2  14         37.65         34.51        21.14 o                         
   5   2  14       5633.88       5917.19       164.23 o                         
   6   2  14         30.17          2.42        31.85 o                         
   7   2  14       4409.52       4621.34       158.04 o                         
   8   2  14       2881.28       2786.00       127.61 o                         
   9   2  14       1323.57       1292.82        94.98 o                         
  10   2  14       3810.13       3708.54       157.01 o                         
  11   2  14       3331.40       3245.95       137.46 o                         
  12   2  14        551.18        440.66        55.41 o                         
  13   2  14      10289.65      10526.77       308.29 o                         
  14   2  14        462.91        406.24        67.95 o                         
  15   2  14       1464.04       1196.56       111.04 o                         
  16   2  14       2332.48       2317.79       149.72 o                         
 -15   3  14       2308.77       1942.21       173.05 o                         
 -14   3  14        138.28         57.46        67.45 o                         
 -13   3  14         52.94        -61.92        61.92 o                         
 -12   3  14          4.35        -29.11        29.11 o                         
 -11   3  14       1423.23       1299.27        86.83 o                         
 -10   3  14       2754.33       2917.67       119.71 o                         
  -9   3  14        806.00        788.77        65.92 o                         
  -8   3  14      14803.19      14828.07       303.98 o                         
  -7   3  14       6390.32       6264.72       164.46 o                         
  -6   3  14       1112.13       1187.49        70.11 o                         
  -5   3  14       8135.15       8331.64       201.92 o                         
  -4   3  14        778.41        797.00        52.10 o                         
  -3   3  14        742.57        667.03        57.00 o                         
  -2   3  14         72.80         40.03        21.91 o                         
  -1   3  14       5421.68       5400.39       148.94 o                         
   0   3  14         75.62         46.59        23.79 o                         
   1   3  14       5904.58       5953.36       204.51 o                         
   2   3  14       8404.91       8881.01       236.78 o                         
   3   3  14       1102.30       1161.22       111.49 o                         
   4   3  14      21226.20      21727.87       423.86 o                         
   5   3  14       6956.46       7026.19       267.44 o                         
   6   3  14       3440.21       3135.53       145.53 o                         
   7   3  14      13949.48      14008.91       344.43 o                         
   8   3  14       5050.44       5337.42       213.04 o                         
   9   3  14       1701.34       1537.20        94.85 o                         
  10   3  14       6501.29       6822.26       216.44 o                         
  11   3  14         17.86        -38.39        38.39 o                         
  12   3  14       3011.67       3148.11       175.38 o                         
  13   3  14       1435.99       1361.93       120.74 o                         
  14   3  14       2137.03       2185.58       275.35 o                         
 -13   4  14       1241.62       1287.35       117.02 o                         
 -12   4  14        358.22        207.01        62.40 o                         
 -11   4  14       4094.34       4336.75       174.62 o                         
 -10   4  14       1572.88       1456.39       126.18 o                         
  -9   4  14          0.36          7.69        46.94 o                         
  -8   4  14        845.82        618.83       104.65 o                         
  -7   4  14        557.08        563.88        69.22 o                         
  -6   4  14         21.50        -30.90        30.90 o                         
  -5   4  14       1667.46       1994.24       111.69 o                         
  -4   4  14       1204.89       1143.01       120.79 o                         
  -3   4  14       3274.53       3216.92       206.11 o                         
  -2   4  14       5041.52       5194.57       139.44 o                         
  -1   4  14       3049.78       3015.66       110.59 o                         
   0   4  14          6.18        -26.58        26.58 o                         
   1   4  14       6789.69       6995.42       197.47 o                         
   2   4  14       4159.55       4039.43       136.55 o                         
   3   4  14        604.36        505.45        53.12 o                         
   4   4  14         63.72         29.23        38.30 o                         
   5   4  14          9.90        -29.03        29.03 o                         
   6   4  14       2054.18       2183.27       109.63 o                         
   7   4  14        480.42        366.88        54.76 o                         
   8   4  14         85.50         14.04        45.49 o                         
   9   4  14        323.32        176.34        73.99 o                         
  10   4  14       3971.82       4002.20       268.40 o                         
  11   4  14       4595.69       5087.92       257.99 o                         
  12   4  14        159.02         19.12        77.74 o                         
  -9   5  14        140.06        -26.80       158.03 o                         
  -8   5  14         54.28        -26.00        60.49 o                         
  -7   5  14          3.82        -58.42        58.42 o                         
  -6   5  14          3.28        -51.34        52.46 o                         
  -5   5  14         55.71         58.76        64.31 o                         
  -4   5  14        426.61        599.87       101.69 o                         
  -3   5  14       1412.72       1353.17       172.51 o                         
  -2   5  14          2.27        -20.13        31.49 o                         
  -1   5  14       1182.64       1276.85       130.66 o                         
   0   5  14        763.53        749.48        70.43 o                         
   1   5  14         29.92         32.47        40.97 o                         
   2   5  14        140.59        120.78        64.74 o                         
   3   5  14          5.56        -40.97        50.27 o                         
   4   5  14        153.69        116.24        48.35 o                         
   5   5  14        212.39        206.74        51.11 o                         
   6   5  14        729.14        534.56        87.80 o                         
   7   5  14         40.58        -38.12        65.69 o                         
   8   5  14        500.45        539.61       187.58 o                         
 -18   1  15       3505.38       3304.55       201.55 o                         
 -17   1  15        861.14        749.10        97.24 o                         
 -16   1  15       1733.46       1597.93       103.54 o                         
 -15   1  15        479.71        377.68        65.50 o                         
 -14   1  15         56.16         52.50        24.62 o                         
 -13   1  15       1326.56       1132.69        71.23 o                         
 -12   1  15       9570.59       9818.05       197.79 o                         
 -11   1  15       2040.09       2141.55        76.54 o                         
 -10   1  15       9366.20       9383.71       191.84 o                         
  -9   1  15      18976.54      19652.99       282.83 o                         
  -8   1  15       1373.94       1351.81        56.10 o                         
  -7   1  15       7462.53       7464.08       176.87 o                         
  -6   1  15      33778.86      33664.70       469.23 o                         
  -5   1  15        765.72        769.55        45.71 o                         
  -4   1  15       6795.31       6684.61       144.08 o                         
  -3   1  15        261.78        287.83        28.15 o                         
  -2   1  15        405.84        381.47        31.73 o                         
  -1   1  15       2909.71       2868.58        89.16 o                         
   0   1  15        756.97        778.10        47.08 o                         
   1   1  15       2626.57       2452.65        91.86 o                         
   2   1  15       1142.96       1234.48        65.83 o                         
   3   1  15      27946.75      27104.29       422.03 o                         
   4   1  15       5176.77       5166.90       140.13 o                         
   5   1  15      10247.41      10583.43       231.79 o                         
   6   1  15       3770.29       3990.06       133.44 o                         
   7   1  15       4303.72       4531.71       145.99 o                         
   8   1  15         24.35         82.58        27.83 o                         
   9   1  15       2568.87       2617.47       124.85 o                         
  10   1  15        255.39        303.33        47.84 o                         
  11   1  15       1020.80        848.33        75.58 o                         
  12   1  15       4224.35       4222.73       157.19 o                         
  13   1  15        735.11        624.28        81.47 o                         
  14   1  15       2314.93       2056.82       116.84 o                         
  15   1  15       6234.07       5668.07       208.69 o                         
  16   1  15       1606.68       1470.82       130.13 o                         
  17   1  15       2288.18       2207.02       531.90 o                         
 -17   2  15        447.90        449.77        98.29 o                         
 -16   2  15       9942.71       9669.91       330.49 o                         
 -15   2  15      17086.32      17728.81       457.57 o                         
 -14   2  15        218.20        236.39        53.48 o                         
 -13   2  15      13232.19      14094.04       383.15 o                         
 -12   2  15       7481.70       7730.43       255.97 o                         
 -11   2  15        157.03        122.55        38.63 o                         
 -10   2  15       2602.38       2629.78        97.36 o                         
  -9   2  15       6069.52       6205.91       154.55 o                         
  -8   2  15        575.56        487.37        51.25 o                         
  -7   2  15         29.41          5.60        17.17 o                         
  -6   2  15       4614.80       4710.59       123.94 o                         
  -5   2  15       8412.58       8147.84       193.52 o                         
  -4   2  15       6481.41       6443.11       160.82 o                         
  -3   2  15      17934.19      17969.16       310.39 o                         
  -2   2  15      10502.19      10717.27       201.74 o                         
  -1   2  15         41.67         38.65        18.75 o                         
   0   2  15      14864.30      14490.29       274.27 o                         
   1   2  15      15132.31      15195.36       304.71 o                         
   2   2  15         13.26         21.66        16.52 o                         
   3   2  15       3939.70       4072.31       131.86 o                         
   4   2  15       2894.11       3243.91       130.72 o                         
   5   2  15       8766.85       8375.94       206.68 o                         
   6   2  15       5041.25       5311.32       187.95 o                         
   7   2  15          0.66         43.21        31.52 o                         
   8   2  15       8204.31       8227.44       242.69 o                         
   9   2  15       4109.81       4036.39       165.71 o                         
  10   2  15       1318.50       1322.01        96.53 o                         
  11   2  15        689.89        570.90        64.30 o                         
  12   2  15       7162.19       7168.49       207.59 o                         
  13   2  15        511.82        411.88        70.74 o                         
  14   2  15        160.94         48.55        66.88 o                         
  15   2  15        395.98        231.47        62.36 o                         
  16   2  15         13.83         51.14        69.93 o                         
 -15   3  15        114.60         -7.47        67.94 o                         
 -14   3  15        321.39        170.07        69.32 o                         
 -13   3  15         79.27        -29.49        57.42 o                         
 -12   3  15        639.23        609.17        83.16 o                         
 -11   3  15        213.32        105.53        33.31 o                         
 -10   3  15        401.66        367.72        48.82 o                         
  -9   3  15       2566.30       2713.49       127.51 o                         
  -8   3  15       6416.60       7184.50       182.44 o                         
  -7   3  15        145.02         89.98        31.94 o                         
  -6   3  15       5559.15       5519.81       155.00 o                         
  -5   3  15       6946.16       7438.52       173.93 o                         
  -4   3  15        838.11        860.95        62.17 o                         
  -3   3  15       3326.07       3549.78       121.87 o                         
  -2   3  15      11052.77      11279.85       250.56 o                         
  -1   3  15        249.75        234.31        45.62 o                         
   0   3  15        595.59        509.19        49.60 o                         
   1   3  15       1467.35       1583.74       108.57 o                         
   2   3  15        638.03        511.78        56.76 o                         
   3   3  15       2645.67       2728.57       127.59 o                         
   4   3  15        473.96        367.33        54.16 o                         
   5   3  15       4124.91       4490.19       177.32 o                         
   6   3  15        233.23        131.48        45.31 o                         
   7   3  15       1055.26        967.61       131.33 o                         
   8   3  15       8964.38       8777.28       243.11 o                         
   9   3  15       4253.54       4148.42       157.15 o                         
  10   3  15       4417.87       4794.42       185.49 o                         
  11   3  15       4083.82       4383.11       186.67 o                         
  12   3  15       1373.65       1241.45       127.00 o                         
  13   3  15        157.00         65.09       104.41 o                         
  14   3  15       3115.59       3143.53       218.17 o                         
 -12   4  15        599.56        570.82        78.53 o                         
 -11   4  15        494.02        529.39        73.09 o                         
 -10   4  15        260.73        281.63        94.26 o                         
  -9   4  15       1870.71       1755.26       140.69 o                         
  -8   4  15        795.68        748.74        90.91 o                         
  -7   4  15       3005.65       2813.05       147.37 o                         
  -6   4  15      12931.98      13297.71       318.53 o                         
  -5   4  15        188.89        155.16        51.29 o                         
  -4   4  15       9408.99       9723.69       264.78 o                         
  -3   4  15       8924.82       8980.23       236.25 o                         
  -2   4  15       1610.80       1408.30       102.50 o                         
  -1   4  15      15434.72      16002.60       315.64 o                         
   0   4  15       6348.86       6228.98       183.71 o                         
   1   4  15       3105.55       3234.24       156.09 o                         
   2   4  15      11646.82      11731.74       261.19 o                         
   3   4  15          4.17         24.74        23.96 o                         
   4   4  15       8692.47       9271.33       224.87 o                         
   5   4  15       4666.16       4652.80       154.72 o                         
   6   4  15       4154.17       4044.66       197.93 o                         
   7   4  15       7387.37       7518.52       264.82 o                         
   8   4  15         61.71        -48.84        48.84 o                         
   9   4  15       7661.90       8195.88       408.44 o                         
  10   4  15       5783.61       5682.50       304.16 o                         
  11   4  15        208.72         69.77        63.74 o                         
  -8   5  15        284.85        157.03       103.45 o                         
  -7   5  15       4705.99       4777.10       265.85 o                         
  -6   5  15        226.94        182.85        67.07 o                         
  -5   5  15       1454.24       1241.86       129.96 o                         
  -4   5  15         83.31        -23.73        54.93 o                         
  -3   5  15        814.95        572.50        94.11 o                         
  -2   5  15        877.18        680.09       102.44 o                         
  -1   5  15       1212.04        949.64       117.37 o                         
   0   5  15       8299.65       8635.34       251.35 o                         
   1   5  15       2713.10       2683.46       162.92 o                         
   2   5  15       3980.79       4040.80       220.06 o                         
   3   5  15      13689.74      13717.35       418.61 o                         
   4   5  15       4162.65       4428.62       194.47 o                         
   5   5  15       6457.51       6760.35       252.36 o                         
   6   5  15       7986.30       8352.07       313.33 o                         
   7   5  15        367.49        202.17        78.03 o                         
 -18   0  16       1027.06        439.40       182.44 o                         
 -17   0  16       4905.08       5030.74       416.27 o                         
 -16   0  16      10606.23      10590.29       423.61 o                         
 -15   0  16         42.74        -33.11        35.55 o                         
 -14   0  16      10105.25      10889.84       345.63 o                         
 -13   0  16       5454.01       5387.73       276.50 o                         
 -12   0  16         11.62        -26.72        26.72 o                         
 -11   0  16       2018.70       1630.50       128.37 o                         
 -10   0  16       3691.86       3711.31       170.45 o                         
  -9   0  16      10387.70      10117.75       301.71 o                         
  -8   0  16       2577.18       2650.64       172.51 o                         
  -7   0  16       2399.68       2614.15       113.49 o                         
  -6   0  16       3914.49       4203.31       226.53 o                         
  -5   0  16      20032.39      20179.70       432.84 o                         
  -4   0  16       2855.66       2967.39       139.10 o                         
  -3   0  16       3814.61       4121.10       152.55 o                         
  -2   0  16       5548.24       5465.11       182.67 o                         
  -1   0  16       4328.60       4311.55       164.46 o                         
   0   0  16       1226.81       1423.37        91.42 o                         
   1   0  16       8687.45       9196.48       293.80 o                         
   2   0  16       4785.93       4703.54       183.32 o                         
   3   0  16       1314.18       1397.93        98.01 o                         
   4   0  16      28088.23      29577.57       617.81 o                         
   5   0  16      49020.64      49693.91       924.07 o                         
   6   0  16        655.85        673.78        94.15 o                         
   7   0  16      70464.91      70441.71      1242.13 o                         
   8   0  16      23049.78      23425.90       583.40 o                         
   9   0  16       7890.08       8097.83       309.89 o                         
  10   0  16      27288.20      26701.42      1010.63 o                         
  11   0  16      14551.79      14675.06       423.30 o                         
  12   0  16          8.51         11.89        42.30 o                         
  13   0  16       8535.84       8801.56       380.86 o                         
  14   0  16          0.10        -56.86        56.86 o                         
  15   0  16       7215.15       7911.23       504.24 o                         
  16   0  16         22.99        -78.04       126.57 o                         
 -17   1  16       1222.66        923.29       112.12 o                         
 -16   1  16       1809.45       1762.23       137.20 o                         
 -15   1  16        412.78        403.06        67.26 o                         
 -14   1  16        183.26        168.28        31.97 o                         
 -13   1  16        962.93       1069.06        67.84 o                         
 -12   1  16         41.82         29.39        18.57 o                         
 -11   1  16        687.01        604.72        44.86 o                         
 -10   1  16        279.71        291.42        32.27 o                         
  -9   1  16        836.68        832.09        41.12 o                         
  -8   1  16        519.81        459.67        34.61 o                         
  -7   1  16       3341.20       3131.44        97.34 o                         
  -6   1  16       8735.46       8769.89       187.72 o                         
  -5   1  16       4473.28       4607.53       126.30 o                         
  -4   1  16        573.22        571.68        44.35 o                         
  -3   1  16      10736.43      10862.90       188.98 o                         
  -2   1  16      26429.67      26428.41       376.16 o                         
  -1   1  16         76.61         82.00        20.59 o                         
   0   1  16      25485.30      24917.62       393.85 o                         
   1   1  16      26007.52      25837.78       383.65 o                         
   2   1  16       2809.83       2806.75       100.03 o                         
   3   1  16       1585.87       1487.91        73.20 o                         
   4   1  16       6930.95       6792.99       168.56 o                         
   5   1  16        127.69        141.90        27.87 o                         
   6   1  16       7213.85       7287.98       192.28 o                         
   7   1  16       1163.71       1147.85       100.09 o                         
   8   1  16       1448.13       1495.49       102.37 o                         
   9   1  16        152.45        146.47        43.64 o                         
  10   1  16       4563.00       4707.43       182.02 o                         
  11   1  16      14405.84      14498.22       350.05 o                         
  12   1  16       4415.28       4549.91       158.58 o                         
  13   1  16       4525.23       4313.42       165.45 o                         
  14   1  16      13627.61      14415.73       396.18 o                         
  15   1  16        740.95        542.32        90.40 o                         
  16   1  16       6141.64       6431.23       258.47 o                         
 -16   2  16         55.50        122.86       113.35 o                         
 -15   2  16       2078.07       2162.30       146.27 o                         
 -14   2  16       3013.75       2975.62       164.99 o                         
 -13   2  16       2023.34       2191.32       184.06 o                         
 -12   2  16       3451.52       3359.90       142.26 o                         
 -11   2  16        172.90        101.82        23.62 o                         
 -10   2  16       4346.97       4364.37       128.06 o                         
  -9   2  16       5701.93       5660.24       151.35 o                         
  -8   2  16       1548.63       1635.70        80.42 o                         
  -7   2  16      10335.74      11185.17       238.91 o                         
  -6   2  16       1379.38       1439.73        76.93 o                         
  -5   2  16      15658.73      15525.04       283.81 o                         
  -4   2  16       6546.53       6687.81       168.73 o                         
  -3   2  16         55.93         71.16        21.91 o                         
  -2   2  16       7075.64       7234.81       164.08 o                         
  -1   2  16       3731.62       3704.66       116.36 o                         
   0   2  16       4426.06       4408.80       133.20 o                         
   1   2  16      11764.79      11968.17       246.09 o                         
   2   2  16        475.76        478.97        46.50 o                         
   3   2  16        165.08         81.79        22.90 o                         
   4   2  16       4913.53       4810.98       152.09 o                         
   5   2  16         61.41         63.25        28.78 o                         
   6   2  16       8711.14       8380.10       255.82 o                         
   7   2  16        185.89        106.24        36.76 o                         
   8   2  16        152.20         31.08        40.18 o                         
   9   2  16        636.47        463.18        65.78 o                         
  10   2  16        814.13        760.16        75.93 o                         
  11   2  16        842.58        786.44        77.76 o                         
  12   2  16        890.34        886.18        85.47 o                         
  13   2  16        484.92        361.68        73.37 o                         
  14   2  16         52.28        -68.91        68.91 o                         
  15   2  16        222.15        166.10        74.80 o                         
 -15   3  16        154.02         89.42        95.61 o                         
 -14   3  16       5898.72       5915.99       290.77 o                         
 -13   3  16       6499.50       6782.84       340.82 o                         
 -12   3  16       3878.64       4001.00       175.83 o                         
 -11   3  16      15231.11      15165.51       328.27 o                         
 -10   3  16       4444.01       4693.01       169.35 o                         
  -9   3  16       2987.43       2962.22       125.23 o                         
  -8   3  16       8280.56       8275.01       204.85 o                         
  -7   3  16       3012.38       3072.31       118.25 o                         
  -6   3  16       2221.96       2218.48       104.49 o                         
  -5   3  16       4186.58       4097.10       127.17 o                         
  -4   3  16       1047.98       1066.16        69.24 o                         
  -3   3  16       2707.09       2617.79       106.95 o                         
  -2   3  16       5266.57       5184.52       174.18 o                         
  -1   3  16      14623.36      14048.47       384.06 o                         
   0   3  16        911.68       1057.78        71.87 o                         
   1   3  16       4025.55       4377.29       161.35 o                         
   2   3  16      21129.10      20586.86       416.33 o                         
   3   3  16        758.81        865.66        88.50 o                         
   4   3  16      16230.61      16163.34       401.51 o                         
   5   3  16      12624.42      13322.44       365.53 o                         
   6   3  16        183.78        192.22        42.74 o                         
   7   3  16        131.06         36.21        37.17 o                         
   8   3  16         41.44         99.93        35.78 o                         
   9   3  16        160.89        100.32        39.74 o                         
  10   3  16       1393.16       1327.25       154.99 o                         
  11   3  16        217.70         83.17        87.96 o                         
  12   3  16        224.79         31.27        77.30 o                         
  13   3  16       2527.05       2206.20       194.44 o                         
  14   3  16       4258.01       4336.95       683.51 o                         
 -12   4  16        200.40        143.65        70.39 o                         
 -11   4  16          9.01        -56.53        56.53 o                         
 -10   4  16        183.81         87.26        50.30 o                         
  -9   4  16       1688.16       1911.51       176.33 o                         
  -8   4  16       4955.56       5219.41       200.34 o                         
  -7   4  16       1276.75        924.65        91.45 o                         
  -6   4  16          3.14        -15.17        37.86 o                         
  -5   4  16       5051.41       4924.76       208.38 o                         
  -4   4  16       9745.15      10262.20       273.18 o                         
  -3   4  16       1455.06       1627.21        97.87 o                         
  -2   4  16       2412.47       2584.55       141.29 o                         
  -1   4  16       1476.09       1331.55        80.05 o                         
   0   4  16       2619.59       2708.57       115.76 o                         
   1   4  16         78.13          1.70        26.32 o                         
   2   4  16       1247.75       1283.82        79.88 o                         
   3   4  16        311.96        287.14        42.49 o                         
   4   4  16       1682.21       1494.06        95.30 o                         
   5   4  16       2637.65       3074.11       156.18 o                         
   6   4  16        223.00        217.94        50.79 o                         
   7   4  16       2913.08       2878.03       169.75 o                         
   8   4  16       3611.16       3462.53       223.07 o                         
   9   4  16        548.02        447.92       105.72 o                         
  10   4  16        246.75        137.27        65.18 o                         
  11   4  16       2596.45       2752.00       246.50 o                         
  -7   5  16        201.56        -32.80        95.08 o                         
  -6   5  16       2199.06       2193.16       266.23 o                         
  -5   5  16       1103.99        959.52       139.05 o                         
  -4   5  16        717.70        588.99       115.87 o                         
  -3   5  16       2996.14       2722.89       181.46 o                         
  -2   5  16        173.56         63.23        55.22 o                         
  -1   5  16        553.51        477.18        67.76 o                         
   0   5  16        441.31        272.60        59.04 o                         
   1   5  16          4.43        -43.17        43.17 o                         
   2   5  16        406.56        411.73        81.76 o                         
   3   5  16         26.94         26.03        60.45 o                         
   4   5  16        713.00        721.96        98.60 o                         
   5   5  16         14.16         27.82        54.54 o                         
   6   5  16        589.45        503.93       120.49 o                         
 -17   1  17        103.37        -70.76        71.44 o                         
 -16   1  17       2169.67       1776.73       107.93 o                         
 -15   1  17       5724.41       5853.60       167.53 o                         
 -14   1  17          2.63        -24.10        24.10 o                         
 -13   1  17       6108.63       6104.04       190.44 o                         
 -12   1  17      12524.66      12598.67       231.98 o                         
 -11   1  17        450.26        373.95        47.68 o                         
 -10   1  17       7096.97       7154.41       157.11 o                         
  -9   1  17       1771.21       1788.88        63.68 o                         
  -8   1  17       3144.20       3201.66        93.63 o                         
  -7   1  17        729.36        647.85        41.56 o                         
  -6   1  17        250.53        225.15        27.06 o                         
  -5   1  17       2400.38       2537.52        86.57 o                         
  -4   1  17        270.69        279.89        32.43 o                         
  -3   1  17      43654.79      43868.60       543.13 o                         
  -2   1  17      17128.92      16868.52       275.92 o                         
  -1   1  17      13743.58      13770.88       247.23 o                         
   0   1  17      31321.73      31100.75       445.28 o                         
   1   1  17       5132.43       4687.45       132.36 o                         
   2   1  17       3945.37       3843.88       122.05 o                         
   3   1  17      34972.39      34616.03       496.31 o                         
   4   1  17       2930.60       2867.19       106.81 o                         
   5   1  17       2708.32       2762.64       112.29 o                         
   6   1  17        910.20       1030.83        73.82 o                         
   7   1  17       3773.27       3886.29       154.83 o                         
   8   1  17        286.10        214.79        42.68 o                         
   9   1  17       2259.37       2306.63       126.41 o                         
  10   1  17       8328.11       8487.01       251.48 o                         
  11   1  17         26.63         -7.72        27.02 o                         
  12   1  17       8310.31       8519.37       231.54 o                         
  13   1  17       8129.25       8832.54       286.15 o                         
  14   1  17        700.84        618.54        81.58 o                         
  15   1  17       4397.88       4349.69       183.08 o                         
  16   1  17       5759.27       6315.52       284.96 o                         
 -16   2  17        407.70        230.77        84.03 o                         
 -15   2  17        781.06        543.95        89.07 o                         
 -14   2  17         59.54         -5.41        44.47 o                         
 -13   2  17        171.38        121.70        41.79 o                         
 -12   2  17       4049.82       4088.74       151.31 o                         
 -11   2  17        632.33        577.49        55.85 o                         
 -10   2  17      13650.67      13631.10       281.67 o                         
  -9   2  17      24544.91      25462.06       528.85 o                         
  -8   2  17        760.38        679.72        57.19 o                         
  -7   2  17      12719.04      12685.61       270.31 o                         
  -6   2  17      26923.48      26158.63       492.73 o                         
  -5   2  17       1354.95       1341.60        76.20 o                         
  -4   2  17      20108.90      20883.10       377.65 o                         
  -3   2  17      23335.94      24064.58       398.88 o                         
  -2   2  17          1.10        -12.55        12.55 o                         
  -1   2  17       3402.11       3448.38       115.17 o                         
   0   2  17       1971.73       1979.25        91.66 o                         
   1   2  17       6580.53       6791.71       178.41 o                         
   2   2  17         34.27         31.97        21.76 o                         
   3   2  17      10559.44      10846.13       258.43 o                         
   4   2  17      20538.24      19951.12       386.95 o                         
   5   2  17        306.29        317.35        56.20 o                         
   6   2  17      34299.43      35544.46       661.01 o                         
   7   2  17      29439.22      29823.11       579.37 o                         
   8   2  17       1564.89       1501.56       111.00 o                         
   9   2  17      14640.19      14923.32       367.69 o                         
  10   2  17       7271.21       7322.09       215.50 o                         
  11   2  17        203.74        258.51        53.73 o                         
  12   2  17       3144.49       3225.68       181.87 o                         
  13   2  17       1865.75       1513.83       189.86 o                         
  14   2  17         54.43         -1.85        81.27 o                         
  15   2  17        331.08        251.12       119.93 o                         
 -14   3  17        307.77        254.39        83.44 o                         
 -13   3  17       2603.24       2669.67       143.89 o                         
 -12   3  17        145.26         15.54        41.04 o                         
 -11   3  17        756.03        833.71        84.26 o                         
 -10   3  17         25.88          6.68        31.74 o                         
  -9   3  17        648.06        636.54        57.15 o                         
  -8   3  17          6.86         15.66        25.43 o                         
  -7   3  17        328.60        212.05        40.27 o                         
  -6   3  17       2950.09       2761.61       115.22 o                         
  -5   3  17        391.73        311.97        40.46 o                         
  -4   3  17       4668.84       4770.11       161.32 o                         
  -3   3  17       7668.62       7662.36       205.95 o                         
  -2   3  17       1555.26       1549.47       124.88 o                         
  -1   3  17       2896.20       3039.74       119.54 o                         
   0   3  17      14657.60      14634.37       318.16 o                         
   1   3  17       2385.71       2329.76       120.20 o                         
   2   3  17       2317.80       2248.35       130.83 o                         
   3   3  17       4639.01       4585.78       205.46 o                         
   4   3  17       2218.25       2252.56       142.75 o                         
   5   3  17        230.90        166.18        55.89 o                         
   6   3  17       4440.70       4078.02       191.30 o                         
   7   3  17        162.03        111.23        56.14 o                         
   8   3  17       1217.35       1341.96       129.62 o                         
   9   3  17        549.17        518.84        84.68 o                         
  10   3  17        246.23        204.61        67.52 o                         
  11   3  17       2333.25       2051.59       175.95 o                         
  12   3  17          1.06        -51.57        51.57 o                         
  13   3  17       4280.01       4381.15       294.83 o                         
 -11   4  17       1993.03       1958.24       191.85 o                         
 -10   4  17        673.46        396.48        86.21 o                         
  -9   4  17         35.25        -12.59        44.77 o                         
  -8   4  17       1346.74       1175.38       113.09 o                         
  -7   4  17         32.02          4.57        39.61 o                         
  -6   4  17       2627.84       2574.28       143.94 o                         
  -5   4  17       1705.04       1860.71       130.48 o                         
  -4   4  17          0.49        -38.15        38.15 o                         
  -3   4  17       1387.11       1378.92       129.26 o                         
  -2   4  17        349.69        178.03        46.33 o                         
  -1   4  17        227.82        160.41        42.97 o                         
   0   4  17        121.22         50.57        32.77 o                         
   1   4  17        450.71        363.90        59.12 o                         
   2   4  17       1027.65        950.18        88.88 o                         
   3   4  17        207.46         36.11        41.31 o                         
   4   4  17         44.03        -12.16        41.45 o                         
   5   4  17       1057.50        855.12        89.89 o                         
   6   4  17        969.45        671.33        84.06 o                         
   7   4  17        640.56        484.87        86.68 o                         
   8   4  17       3957.28       4244.36       235.63 o                         
   9   4  17        905.11        671.97        97.97 o                         
  10   4  17       1189.71        868.35       116.86 o                         
  -6   5  17        965.42        760.50       189.34 o                         
  -5   5  17         23.34        -63.77        63.77 o                         
  -4   5  17          5.51         -6.75        59.83 o                         
  -3   5  17         11.87        -51.48        51.48 o                         
  -2   5  17         98.03         78.84        61.71 o                         
  -1   5  17        264.06        235.66        77.53 o                         
   0   5  17       2172.42       2519.44       156.54 o                         
   1   5  17         95.32         47.58        49.94 o                         
   2   5  17         25.41          9.76        49.07 o                         
   3   5  17          6.40        -19.05        58.33 o                         
   4   5  17       1412.72       1471.66       133.80 o                         
   5   5  17         51.18        203.00        97.64 o                         
 -17   0  18       1776.09       1774.98       252.91 o                         
 -16   0  18         85.24          7.67        56.74 o                         
 -15   0  18        126.37         78.69        46.12 o                         
 -14   0  18        121.82         16.14        42.56 o                         
 -13   0  18       8231.09       8451.29       275.17 o                         
 -12   0  18       2671.83       2565.34       163.71 o                         
 -11   0  18      17562.75      18167.55       483.59 o                         
 -10   0  18      31317.47      31281.12       695.33 o                         
  -9   0  18        161.74        127.66        44.88 o                         
  -8   0  18      38759.19      39256.21       686.47 o                         
  -7   0  18      57484.73      56816.54       985.03 o                         
  -6   0  18       1840.35       1918.52       110.90 o                         
  -5   0  18      33242.58      33677.11       658.98 o                         
  -4   0  18      29346.21      29918.31       607.78 o                         
  -3   0  18         67.39         96.48        28.83 o                         
  -2   0  18      12796.67      12834.22       365.11 o                         
  -1   0  18       4283.63       3905.99       163.24 o                         
   0   0  18       8200.99       8208.52       255.95 o                         
   1   0  18       1998.16       1986.13       117.90 o                         
   2   0  18      12023.05      11918.20       333.10 o                         
   3   0  18       1950.07       1942.52       142.69 o                         
   4   0  18          9.09          9.16        23.43 o                         
   5   0  18      12406.15      13256.50       373.86 o                         
   6   0  18      26969.46      27493.96       664.13 o                         
   7   0  18        327.99        158.00        57.69 o                         
   8   0  18       8713.76       8542.97       317.49 o                         
   9   0  18       5132.37       5461.21       250.11 o                         
  10   0  18       7853.57       7610.54       342.92 o                         
  11   0  18         75.02        -16.54        39.84 o                         
  12   0  18       4642.27       5173.44       343.43 o                         
  13   0  18       6413.91       6054.25       307.96 o                         
  14   0  18       1354.08       1050.71       194.85 o                         
  15   0  18         82.95         -2.56        82.06 o                         
 -16   1  18       3327.07       3313.05       132.94 o                         
 -15   1  18        959.37       1038.66        77.48 o                         
 -14   1  18       8459.11       8601.25       207.25 o                         
 -13   1  18       5827.14       6231.98       144.35 o                         
 -12   1  18       1227.80       1242.01        63.83 o                         
 -11   1  18      15445.12      15191.33       286.36 o                         
 -10   1  18        862.20        798.62        62.58 o                         
  -9   1  18       1582.91       1574.93        63.37 o                         
  -8   1  18        940.50        949.55        51.66 o                         
  -7   1  18       2233.78       2240.71        77.21 o                         
  -6   1  18       2606.16       2781.25        95.24 o                         
  -5   1  18          1.79         29.27        25.12 o                         
  -4   1  18       8238.83       8436.13       190.21 o                         
  -3   1  18       8564.42       8380.46       167.95 o                         
  -2   1  18        417.69        328.98        37.08 o                         
  -1   1  18      24703.74      23953.93       366.67 o                         
   0   1  18       7925.61       7498.35       184.84 o                         
   1   1  18       1243.09       1242.23        72.08 o                         
   2   1  18      13985.83      14323.51       267.72 o                         
   3   1  18      19782.67      19410.19       333.08 o                         
   4   1  18         88.75         48.76        23.64 o                         
   5   1  18       2413.02       2372.29       108.16 o                         
   6   1  18       2029.91       2168.55       116.05 o                         
   7   1  18        103.89         41.55        29.32 o                         
   8   1  18        138.59        106.43        35.95 o                         
   9   1  18         15.75         76.58        32.93 o                         
  10   1  18        393.89        305.50        51.19 o                         
  11   1  18        203.64        113.27        38.01 o                         
  12   1  18         20.82         30.43        39.48 o                         
  13   1  18        635.68        474.51        71.48 o                         
  14   1  18         44.74        -21.03        55.54 o                         
  15   1  18       1380.04       1048.32       135.20 o                         
 -15   2  18        176.26         41.13        79.65 o                         
 -14   2  18        610.02        448.72        79.02 o                         
 -13   2  18         35.31         -4.27        35.18 o                         
 -12   2  18         62.50         64.38        34.51 o                         
 -11   2  18       1816.32       1895.36        89.07 o                         
 -10   2  18          7.73         -4.58        22.82 o                         
  -9   2  18        300.17        260.01        37.24 o                         
  -8   2  18        205.15        225.15        39.51 o                         
  -7   2  18        169.15        102.29        29.75 o                         
  -6   2  18       3116.63       3156.92       117.80 o                         
  -5   2  18        412.66        332.82        41.86 o                         
  -4   2  18       1369.92       1492.72        83.85 o                         
  -3   2  18        209.29        138.74        29.18 o                         
  -2   2  18       2972.54       3079.42       103.11 o                         
  -1   2  18       5963.99       6035.49       162.17 o                         
   0   2  18        767.36        762.08        79.58 o                         
   1   2  18       4281.36       4649.91       147.43 o                         
   2   2  18       7906.75       7905.29       215.82 o                         
   3   2  18       1092.03       1030.42        83.26 o                         
   4   2  18      14215.06      14380.11       319.16 o                         
   5   2  18       5019.04       4832.53       190.11 o                         
   6   2  18         20.76         39.12        35.14 o                         
   7   2  18      17849.51      17420.20       411.74 o                         
   8   2  18       3099.40       2914.12       151.46 o                         
   9   2  18       5286.10       5573.20       183.18 o                         
  10   2  18       3819.85       3651.84       157.14 o                         
  11   2  18         62.41        -20.15        41.06 o                         
  12   2  18        851.91        566.46        98.25 o                         
  13   2  18       1931.07       2136.41       172.76 o                         
  14   2  18       1723.29       1521.12       155.49 o                         
 -14   3  18       3558.74       3808.01       260.10 o                         
 -13   3  18       3323.05       3437.29       245.67 o                         
 -12   3  18         61.09         50.86        38.14 o                         
 -11   3  18       2961.63       3267.02       157.09 o                         
 -10   3  18        894.52        845.87        69.06 o                         
  -9   3  18        224.88        160.77        41.05 o                         
  -8   3  18       1024.08        847.55        69.56 o                         
  -7   3  18       1097.22       1063.85        86.26 o                         
  -6   3  18        538.23        354.57        50.80 o                         
  -5   3  18       5069.22       5253.59       169.28 o                         
  -4   3  18       9721.54       9962.97       246.66 o                         
  -3   3  18         11.87         -9.24        31.69 o                         
  -2   3  18      16986.16      17563.19       357.20 o                         
  -1   3  18      15985.22      16595.66       336.45 o                         
   0   3  18       2489.90       2616.56       116.28 o                         
   1   3  18       8550.25       8725.29       246.77 o                         
   2   3  18       1225.42       1108.79        95.46 o                         
   3   3  18        609.67        497.23        66.07 o                         
   4   3  18        206.48        164.75        44.44 o                         
   5   3  18        702.35        609.60        66.58 o                         
   6   3  18       1924.98       1810.20       108.73 o                         
   7   3  18        888.88        739.19        72.58 o                         
   8   3  18      11212.70      10970.81       343.27 o                         
   9   3  18       2059.95       2268.79       168.71 o                         
  10   3  18       4642.07       4523.03       275.15 o                         
  11   3  18      12165.90      12425.83       410.13 o                         
  12   3  18       1292.51       1037.01       124.25 o                         
 -11   4  18        781.69        636.24       131.06 o                         
 -10   4  18       3163.87       3628.29       196.52 o                         
  -9   4  18        120.47        -57.29        57.29 o                         
  -8   4  18       5385.26       5556.57       223.48 o                         
  -7   4  18        770.71        530.81        75.84 o                         
  -6   4  18        294.38        275.09        56.61 o                         
  -5   4  18        245.69         64.71        49.59 o                         
  -4   4  18       3485.66       3617.73       175.26 o                         
  -3   4  18        886.31        671.18       104.33 o                         
  -2   4  18         38.49        -44.80        44.80 o                         
  -1   4  18       2210.20       2057.76       173.22 o                         
   0   4  18        502.62        390.14        52.65 o                         
   1   4  18       1547.00       1444.47       128.03 o                         
   2   4  18       1992.80       1914.41       125.56 o                         
   3   4  18        498.70        408.89        71.31 o                         
   4   4  18       1987.10       1974.25       158.62 o                         
   5   4  18       6682.70       7210.74       341.09 o                         
   6   4  18       1299.57       1304.32       134.43 o                         
   7   4  18        674.30        327.73        73.29 o                         
   8   4  18       4103.52       4099.12       242.64 o                         
   9   4  18        557.00        264.33        84.50 o                         
  -4   5  18         14.81        -53.79        69.80 o                         
  -3   5  18        107.07        -28.68        89.72 o                         
  -2   5  18        493.73        486.19        85.02 o                         
  -1   5  18          0.14        -16.74        63.20 o                         
   0   5  18       1180.88        915.86        81.97 o                         
   1   5  18        369.45        294.55        64.68 o                         
   2   5  18        199.63        111.13        60.90 o                         
   3   5  18       1970.98       1676.62       212.92 o                         
 -16   1  19       3233.34       3249.82       225.67 o                         
 -15   1  19       7552.56       7885.67       200.87 o                         
 -14   1  19        631.01        714.43        61.98 o                         
 -13   1  19        615.77        494.78        43.80 o                         
 -12   1  19       3403.08       3583.27       108.54 o                         
 -11   1  19       2510.74       2403.72        97.93 o                         
 -10   1  19       1194.72       1160.65        68.59 o                         
  -9   1  19        295.65        220.32        27.73 o                         
  -8   1  19       1863.66       1845.72        73.83 o                         
  -7   1  19       2172.74       1997.62        83.67 o                         
  -6   1  19       8945.40       9076.61       194.83 o                         
  -5   1  19        163.09        124.35        25.96 o                         
  -4   1  19         42.21         -3.26        19.35 o                         
  -3   1  19      14361.14      14561.42       258.64 o                         
  -2   1  19       7186.84       6870.60       177.14 o                         
  -1   1  19       2411.86       2275.51        89.13 o                         
   0   1  19       3561.75       3430.47       113.92 o                         
   1   1  19        306.86        258.83        34.54 o                         
   2   1  19       1021.18        952.84        65.60 o                         
   3   1  19        819.60        792.70        61.45 o                         
   4   1  19       2042.55       2054.93       100.88 o                         
   5   1  19       1804.55       1972.42       111.82 o                         
   6   1  19       9637.23       9252.24       344.25 o                         
   7   1  19       2705.70       2693.55       132.99 o                         
   8   1  19       1548.09       1564.20       105.24 o                         
   9   1  19      13959.98      14322.99       359.45 o                         
  10   1  19       6951.24       6949.35       208.61 o                         
  11   1  19       1484.14       1441.57       111.71 o                         
  12   1  19       5195.09       5309.15       228.67 o                         
  13   1  19          3.52        -53.83        53.83 o                         
  14   1  19         15.05         82.72        64.92 o                         
  15   1  19         55.06        -67.51        67.51 o                         
 -15   2  19        299.12        -37.48        61.54 o                         
 -14   2  19        266.26        127.40        51.24 o                         
 -13   2  19        459.70        422.46        60.68 o                         
 -12   2  19       3072.70       3085.78       143.46 o                         
 -11   2  19       3917.52       4150.23       119.83 o                         
 -10   2  19        883.50        716.55        65.80 o                         
  -9   2  19      15436.10      15691.54       296.99 o                         
  -8   2  19       6239.99       6195.33       183.08 o                         
  -7   2  19          8.23         -4.68        22.51 o                         
  -6   2  19       1846.04       1916.62        92.67 o                         
  -5   2  19       3485.65       3441.18       126.87 o                         
  -4   2  19       4139.46       4185.75       142.34 o                         
  -3   2  19        361.31        343.62        43.15 o                         
  -2   2  19        318.34        259.87        35.28 o                         
  -1   2  19       2692.23       2810.68       109.66 o                         
   0   2  19      10752.56      10368.82       256.98 o                         
   1   2  19       3121.31       3116.30       122.14 o                         
   2   2  19       6206.00       6070.32       200.94 o                         
   3   2  19      12186.68      12359.32       308.73 o                         
   4   2  19        795.39        689.82       103.08 o                         
   5   2  19          1.30         13.15        28.70 o                         
   6   2  19       1265.50       1341.58        96.90 o                         
   7   2  19       1067.35       1083.76        94.07 o                         
   8   2  19        144.26         30.66        41.58 o                         
   9   2  19       1722.86       1530.04       106.08 o                         
  10   2  19       4417.53       4505.61       215.85 o                         
  11   2  19        329.99        282.82        67.05 o                         
  12   2  19      11427.93      11098.89       399.04 o                         
  13   2  19       3827.45       3754.83       256.97 o                         
  14   2  19        573.15        545.17       111.62 o                         
 -13   3  19        239.70         72.85        60.67 o                         
 -12   3  19       1997.49       2252.39       205.56 o                         
 -11   3  19       4309.01       4214.31       220.02 o                         
 -10   3  19       1468.27       1562.66        99.39 o                         
  -9   3  19        518.43        473.13        55.73 o                         
  -8   3  19       4596.22       4878.22       162.23 o                         
  -7   3  19         25.64        -20.09        26.26 o                         
  -6   3  19        163.12        122.25        41.63 o                         
  -5   3  19        472.53        401.60        54.65 o                         
  -4   3  19         74.72         44.62        30.25 o                         
  -3   3  19       2672.89       2732.23       131.67 o                         
  -2   3  19        179.48        115.76        37.29 o                         
  -1   3  19       6015.47       5942.84       171.37 o                         
   0   3  19       1695.37       1522.38       115.06 o                         
   1   3  19        719.85        663.19        94.13 o                         
   2   3  19       5647.22       5750.93       192.83 o                         
   3   3  19      10828.15      10982.56       281.90 o                         
   4   3  19        789.11        661.07        67.91 o                         
   5   3  19       8967.26       8969.88       243.66 o                         
   6   3  19       3393.76       3377.80       150.49 o                         
   7   3  19         18.00        -39.79        39.79 o                         
   8   3  19       1625.30       1673.69       158.97 o                         
   9   3  19       3848.39       4176.48       231.90 o                         
  10   3  19         69.04         41.10        62.07 o                         
  11   3  19        551.69        393.67        92.59 o                         
  12   3  19         89.48          9.08        70.27 o                         
 -10   4  19       3546.30       3615.12       202.32 o                         
  -9   4  19       5972.49       6407.91       238.90 o                         
  -8   4  19        334.51        290.57        68.82 o                         
  -7   4  19       5506.30       6031.69       247.01 o                         
  -6   4  19       2358.03       2533.47       153.74 o                         
  -5   4  19       3117.28       3340.17       201.16 o                         
  -4   4  19       6184.64       6158.11       228.43 o                         
  -3   4  19        413.11        290.90        73.02 o                         
  -2   4  19       4794.39       5017.41       252.78 o                         
  -1   4  19       5072.54       5024.64       225.28 o                         
   0   4  19       5163.66       4869.01       147.07 o                         
   1   4  19      11490.99      11661.31       330.63 o                         
   2   4  19         15.33         32.99        48.98 o                         
   3   4  19       8299.88       8438.17       299.85 o                         
   4   4  19       5173.23       5349.33       252.40 o                         
   5   4  19         64.02        140.91        98.78 o                         
   6   4  19       7797.99       7821.65       321.51 o                         
   7   4  19       2628.95       2836.78       192.58 o                         
   8   4  19       1189.40        895.93       130.01 o                         
   9   4  19       3117.15       2720.94       459.96 o                         
  -2   5  19       5222.20       4503.97       727.19 o                         
  -1   5  19        932.52        436.47       169.61 o                         
   0   5  19       7574.24       7393.70       574.45 o                         
 -16   0  20       1045.19        985.36       130.52 o                         
 -15   0  20       1682.46       1229.76       131.81 o                         
 -14   0  20       4268.52       4111.76       212.29 o                         
 -13   0  20       2790.00       2715.59       154.28 o                         
 -12   0  20        476.87        301.93        65.88 o                         
 -11   0  20       6142.41       6728.42       258.31 o                         
 -10   0  20       3438.24       3755.78       186.53 o                         
  -9   0  20        285.60        196.83        50.34 o                         
  -8   0  20         55.49         25.52        29.14 o                         
  -7   0  20         91.99        126.91        35.24 o                         
  -6   0  20       3787.41       3602.89       163.92 o                         
  -5   0  20      11088.04      11017.29       312.73 o                         
  -4   0  20      35351.30      35840.73       855.45 o                         
  -3   0  20         46.75         35.20        32.29 o                         
  -2   0  20      36040.86      36430.45       718.41 o                         
  -1   0  20      45182.94      46757.56       880.56 o                         
   0   0  20       4265.29       4381.33       196.89 o                         
   1   0  20      39521.00      39741.63       796.57 o                         
   2   0  20      52571.97      54006.51      1006.82 o                         
   3   0  20       1120.90       1187.10       104.50 o                         
   4   0  20      25184.95      26210.75       663.47 o                         
   5   0  20       4911.05       4787.07       267.04 o                         
   6   0  20        134.10         90.62        47.65 o                         
   7   0  20       3724.62       4046.37       214.96 o                         
   8   0  20        259.59        248.12        74.35 o                         
   9   0  20      17498.54      18114.54       527.10 o                         
  10   0  20        639.35        636.89        87.97 o                         
  11   0  20      14206.64      14264.96       793.59 o                         
  12   0  20      14485.46      16670.71       686.12 o                         
  13   0  20        349.55        317.33       158.99 o                         
  14   0  20      16297.89      17327.59       716.45 o                         
 -15   1  20        255.14        157.09        57.30 o                         
 -14   1  20        145.71         95.72        46.86 o                         
 -13   1  20        198.81        158.67        36.80 o                         
 -12   1  20       3824.97       4127.57       170.07 o                         
 -11   1  20       4267.10       4286.05       170.52 o                         
 -10   1  20        834.02        815.94        72.37 o                         
  -9   1  20        966.85       1044.96        84.46 o                         
  -8   1  20      12819.71      13454.85       265.77 o                         
  -7   1  20       1738.52       1764.29        75.04 o                         
  -6   1  20       2286.34       2395.31        93.96 o                         
  -5   1  20      14927.11      15170.87       272.08 o                         
  -4   1  20       2528.58       2404.74       104.26 o                         
  -3   1  20        148.77        118.54        25.83 o                         
  -2   1  20        453.58        396.54        39.94 o                         
  -1   1  20        503.97        455.45        45.10 o                         
   0   1  20       3037.69       2997.95       109.89 o                         
   1   1  20        615.26        514.08        49.04 o                         
   2   1  20      13251.37      13211.64       270.31 o                         
   3   1  20       5461.02       5677.40       188.17 o                         
   4   1  20       8233.61       7960.19       261.75 o                         
   5   1  20      26785.47      27118.50       491.85 o                         
   6   1  20       7439.58       7584.87       236.33 o                         
   7   1  20       7976.31       7894.53       245.56 o                         
   8   1  20      21020.20      21106.05       419.16 o                         
   9   1  20       5350.88       5520.46       184.48 o                         
  10   1  20       2359.94       2488.16       127.81 o                         
  11   1  20       9581.87       9706.64       501.32 o                         
  12   1  20        205.98         25.83        63.18 o                         
  13   1  20        954.80        843.59       106.57 o                         
  14   1  20        189.66         79.71        83.89 o                         
 -14   2  20        731.39        613.60        80.82 o                         
 -13   2  20       4545.13       4582.38       174.65 o                         
 -12   2  20        681.18        503.92        60.50 o                         
 -11   2  20       4151.21       4244.11       127.48 o                         
 -10   2  20       1635.21       1593.39        87.68 o                         
  -9   2  20         35.30          0.64        27.79 o                         
  -8   2  20       3019.62       3142.36       123.12 o                         
  -7   2  20       4717.28       4708.30       138.47 o                         
  -6   2  20        952.31        776.64        75.73 o                         
  -5   2  20       3874.96       3927.23       141.20 o                         
  -4   2  20         41.95          9.35        25.85 o                         
  -3   2  20       1234.18       1323.83       120.50 o                         
  -2   2  20       3642.73       3429.68       115.55 o                         
  -1   2  20       1339.52       1290.57        96.18 o                         
   0   2  20       2523.06       2531.81       118.58 o                         
   1   2  20          1.72         12.05        34.06 o                         
   2   2  20       2121.23       2324.75       124.71 o                         
   3   2  20        787.77        731.27        80.73 o                         
   4   2  20        590.38        508.67        61.56 o                         
   5   2  20       1157.97       1060.17        91.58 o                         
   6   2  20         84.91         99.31        40.88 o                         
   7   2  20         14.32         13.39        36.53 o                         
   8   2  20         92.27         31.82        34.62 o                         
   9   2  20        137.48        138.09        58.92 o                         
  10   2  20       2429.29       2433.09       175.43 o                         
  11   2  20        840.61        468.21       101.81 o                         
  12   2  20        890.96        770.97       108.88 o                         
  13   2  20        378.50        267.78        74.76 o                         
 -12   3  20        518.45        317.50        61.86 o                         
 -11   3  20         20.59        -44.51        44.51 o                         
 -10   3  20       1214.02       1167.80        91.83 o                         
  -9   3  20       3191.63       3294.35       143.29 o                         
  -8   3  20       2798.22       2742.30       134.41 o                         
  -7   3  20      16606.44      16664.74       355.06 o                         
  -6   3  20        804.43        639.18        59.88 o                         
  -5   3  20       7711.45       8115.93       227.47 o                         
  -4   3  20       8917.14       8821.91       238.51 o                         
  -3   3  20       1429.36       1462.83        95.33 o                         
  -2   3  20       3727.99       3909.17       156.63 o                         
  -1   3  20       5070.45       5004.87       201.02 o                         
   0   3  20        459.02        257.79        49.28 o                         
   1   3  20         27.28        -25.34        25.34 o                         
   2   3  20        361.20        356.24        46.03 o                         
   3   3  20        526.48        422.24        53.88 o                         
   4   3  20       1978.29       1990.65       115.48 o                         
   5   3  20       3014.31       3149.63       167.55 o                         
   6   3  20        172.15         48.69        92.89 o                         
   7   3  20       1412.53       1621.32       146.39 o                         
   8   3  20       4862.19       5084.74       250.72 o                         
   9   3  20       2050.38       2129.83       177.94 o                         
  10   3  20        902.58        536.03       107.60 o                         
  11   3  20       1821.03       1802.88       174.78 o                         
  -9   4  20        660.43        515.95        89.96 o                         
  -8   4  20       1353.11       1365.60       151.82 o                         
  -7   4  20         38.69        -26.16        54.65 o                         
  -6   4  20        243.57         86.08        63.02 o                         
  -5   4  20        794.60        649.18        94.14 o                         
  -4   4  20        120.82         96.97        55.51 o                         
  -3   4  20        182.65         61.55        57.10 o                         
  -2   4  20        679.36        641.42        78.58 o                         
  -1   4  20       4926.98       5343.11       213.73 o                         
   0   4  20        474.18        419.63        56.80 o                         
   1   4  20       2053.83       1966.59       131.18 o                         
   2   4  20       4975.57       5336.90       240.07 o                         
   3   4  20       1914.94       2014.78       201.99 o                         
   4   4  20        464.11        357.65        82.22 o                         
   5   4  20        331.73         80.02        82.93 o                         
   6   4  20        244.88         35.13        67.03 o                         
   7   4  20        894.49        608.11       108.81 o                         
   8   4  20        494.50        210.71       151.61 o                         
 -15   1  21        345.56        342.00        78.99 o                         
 -14   1  21       2067.88       2277.28       132.09 o                         
 -13   1  21         33.14        -36.39        36.39 o                         
 -12   1  21       6161.37       6407.13       261.33 o                         
 -11   1  21       2327.33       2256.28       123.00 o                         
 -10   1  21          6.67        -31.72        31.72 o                         
  -9   1  21      13095.06      13166.38       283.13 o                         
  -8   1  21      12900.32      13259.24       245.58 o                         
  -7   1  21       2282.46       2361.09       103.36 o                         
  -6   1  21      27568.18      27766.51       420.70 o                         
  -5   1  21       6084.29       6247.87       161.40 o                         
  -4   1  21        353.88        358.12        39.90 o                         
  -3   1  21       4245.72       4346.75       125.16 o                         
  -2   1  21        392.63        286.93        37.32 o                         
  -1   1  21       3137.52       3136.65       116.03 o                         
   0   1  21         33.06         12.32        20.61 o                         
   1   1  21       2441.31       2466.82       102.99 o                         
   2   1  21        635.77        537.28        54.54 o                         
   3   1  21       5280.29       5296.64       176.05 o                         
   4   1  21      19539.47      19705.27       394.04 o                         
   5   1  21       2553.61       2520.18       125.33 o                         
   6   1  21      10913.76      11438.72       310.29 o                         
   7   1  21       5193.32       5131.60       190.56 o                         
   8   1  21       1704.40       1698.31       111.01 o                         
   9   1  21        859.53        630.91        68.93 o                         
  10   1  21       6447.50       6708.54       281.54 o                         
  11   1  21        429.38        261.29        86.38 o                         
  12   1  21         37.25        -11.76        56.63 o                         
  13   1  21       1259.23       1280.37       160.08 o                         
 -14   2  21       2894.26       2871.85       189.57 o                         
 -13   2  21       4358.49       4656.31       183.96 o                         
 -12   2  21       7540.30       7334.56       244.67 o                         
 -11   2  21        565.09        385.78        43.44 o                         
 -10   2  21       2160.97       2094.21       103.52 o                         
  -9   2  21       2137.17       2124.59       112.92 o                         
  -8   2  21          3.50        -26.41        26.41 o                         
  -7   2  21       2368.55       2496.07       106.55 o                         
  -6   2  21       2503.90       2250.95       106.19 o                         
  -5   2  21      13815.55      14316.78       303.79 o                         
  -4   2  21         79.68         80.37        33.87 o                         
  -3   2  21      15893.68      15949.56       346.56 o                         
  -2   2  21      19206.84      18804.06       348.71 o                         
  -1   2  21         69.80         46.14        26.16 o                         
   0   2  21      15980.26      15974.32       375.22 o                         
   1   2  21      33174.22      33046.32       597.27 o                         
   2   2  21        566.55        442.53        60.83 o                         
   3   2  21       9831.80       9925.61       265.54 o                         
   4   2  21       3534.33       3438.41       168.22 o                         
   5   2  21        196.11        114.34        38.01 o                         
   6   2  21        120.54         45.18        31.11 o                         
   7   2  21         79.81          9.91        36.06 o                         
   8   2  21         20.06        -28.31        51.13 o                         
   9   2  21        238.80         53.00        50.58 o                         
  10   2  21       4641.71       5295.43       273.75 o                         
  11   2  21       3124.15       3161.01       200.00 o                         
  12   2  21        817.33        512.19        93.61 o                         
 -12   3  21       1007.77        871.90       110.31 o                         
 -11   3  21       1335.10       1338.02       100.95 o                         
 -10   3  21        922.46        793.12        88.18 o                         
  -9   3  21       2460.00       2574.98       131.19 o                         
  -8   3  21       1878.71       2024.96       129.51 o                         
  -7   3  21          8.83        -34.43        34.43 o                         
  -6   3  21       5257.78       5319.08       166.92 o                         
  -5   3  21       3915.89       4227.49       154.04 o                         
  -4   3  21        646.48        516.77        58.95 o                         
  -3   3  21       1514.64       1430.09       126.63 o                         
  -2   3  21        787.42        697.46        73.91 o                         
  -1   3  21         20.11         -2.31        38.63 o                         
   0   3  21       1880.13       1676.53       116.15 o                         
   1   3  21         20.81         10.10        32.69 o                         
   2   3  21       3336.95       3502.87       192.95 o                         
   3   3  21          3.86        -34.29        34.29 o                         
   4   3  21       1278.80       1160.31       124.64 o                         
   5   3  21       2594.08       2427.19       163.94 o                         
   6   3  21        850.08        798.63       108.42 o                         
   7   3  21       2657.35       2586.77       183.99 o                         
   8   3  21       5879.99       6379.25       299.08 o                         
   9   3  21        118.81         -9.05        57.89 o                         
  10   3  21       2081.58       1882.90       200.91 o                         
  -8   4  21         26.31        -25.85        63.90 o                         
  -7   4  21         23.70        -51.69        54.30 o                         
  -6   4  21          0.74        -77.17        77.17 o                         
  -5   4  21          9.12        -20.20        52.50 o                         
  -4   4  21        819.06        600.31        80.70 o                         
  -3   4  21       2418.51       2699.76       159.15 o                         
  -2   4  21         38.24        -40.99        40.99 o                         
  -1   4  21       1757.70       1717.99       140.19 o                         
   0   4  21        472.57        332.14        76.11 o                         
   1   4  21         38.73         22.18        44.98 o                         
   2   4  21       2900.89       3226.64       291.10 o                         
   3   4  21        829.24        725.53        99.00 o                         
   4   4  21       2583.73       2873.15       200.27 o                         
   5   4  21        312.12        417.10        98.86 o                         
   6   4  21       1149.73       1043.75       128.36 o                         
 -15   0  22       1547.81       1221.49       144.20 o                         
 -14   0  22      10076.39      10287.63       444.00 o                         
 -13   0  22      20930.22      23043.43       600.88 o                         
 -12   0  22       1131.09        888.23       124.40 o                         
 -11   0  22       3054.78       2761.75       170.01 o                         
 -10   0  22       3137.86       3281.41       185.78 o                         
  -9   0  22        321.25        188.70        67.47 o                         
  -8   0  22         39.52         54.35        37.22 o                         
  -7   0  22       1339.90       1335.74       112.65 o                         
  -6   0  22       2061.03       1978.02       132.16 o                         
  -5   0  22        477.24        459.96        79.10 o                         
  -4   0  22      19312.59      20218.17       493.44 o                         
  -3   0  22       4433.64       4699.39       195.51 o                         
  -2   0  22        843.38        802.36       110.78 o                         
  -1   0  22       2827.41       3034.95       157.74 o                         
   0   0  22      14944.11      15121.77       406.06 o                         
   1   0  22       4678.92       4938.56       234.35 o                         
   2   0  22       6066.86       5923.27       262.46 o                         
   3   0  22       1400.50       1421.67       132.77 o                         
   4   0  22       6773.76       6671.23       290.69 o                         
   5   0  22       1504.96       1454.53       137.35 o                         
   6   0  22          1.25         -8.83        38.57 o                         
   7   0  22      12661.40      13417.31       411.95 o                         
   8   0  22       7799.23       8084.47       311.12 o                         
   9   0  22        468.22        334.47        95.19 o                         
  10   0  22       4996.71       4789.34       343.97 o                         
  11   0  22       5766.33       6190.82       407.91 o                         
  12   0  22        266.67        -16.37        84.17 o                         
  13   0  22        385.69        280.86       121.96 o                         
 -14   1  22        220.47        139.04        59.14 o                         
 -13   1  22       1783.20       1700.74       108.35 o                         
 -12   1  22        842.41        661.12        71.56 o                         
 -11   1  22        713.18        525.10        64.35 o                         
 -10   1  22       5879.69       5658.54       205.20 o                         
  -9   1  22       7633.13       7798.23       206.06 o                         
  -8   1  22         39.52         23.27        23.67 o                         
  -7   1  22       9019.04       9455.49       208.81 o                         
  -6   1  22       7074.01       7232.10       175.68 o                         
  -5   1  22        482.36        329.98        38.45 o                         
  -4   1  22       7802.77       7948.05       192.28 o                         
  -3   1  22       6761.82       7008.93       207.39 o                         
  -2   1  22        477.03        497.48        47.43 o                         
  -1   1  22         51.65         24.44        22.98 o                         
   0   1  22       2529.52       2523.56       111.99 o                         
   1   1  22         93.78         86.61        28.79 o                         
   2   1  22          9.19         70.98        33.75 o                         
   3   1  22         60.80         -9.02        22.41 o                         
   4   1  22        219.74        149.35        39.18 o                         
   5   1  22        111.74         74.73        34.28 o                         
   6   1  22        113.87        147.23        43.34 o                         
   7   1  22       1266.20       1278.99       132.54 o                         
   8   1  22       3509.59       3641.60       158.42 o                         
   9   1  22         52.57        -26.47        48.55 o                         
  10   1  22       4156.65       3986.98       223.23 o                         
  11   1  22       3538.54       3131.75       211.21 o                         
  12   1  22         14.49        -22.35        82.93 o                         
  13   1  22       1639.71       1573.72       176.01 o                         
 -13   2  22         14.57         57.23        54.07 o                         
 -12   2  22        601.87        309.48        63.13 o                         
 -11   2  22        376.26        387.77        48.14 o                         
 -10   2  22       1715.31       1585.37        94.60 o                         
  -9   2  22        336.26        244.53        48.23 o                         
  -8   2  22       1222.40       1153.17        81.88 o                         
  -7   2  22       2022.82       2045.05        99.93 o                         
  -6   2  22       1324.47       1265.14        87.44 o                         
  -5   2  22       2061.48       1886.21       125.21 o                         
  -4   2  22      11773.80      12365.99       298.28 o                         
  -3   2  22          1.57         -2.39        28.17 o                         
  -2   2  22       8609.53       8772.94       217.27 o                         
  -1   2  22       3132.63       2923.99       176.95 o                         
   0   2  22        301.79        260.18        46.82 o                         
   1   2  22       8478.07       8945.55       260.77 o                         
   2   2  22       2700.45       2779.73       127.71 o                         
   3   2  22       3429.00       3532.57       156.37 o                         
   4   2  22       3433.12       3174.05       145.11 o                         
   5   2  22        739.84        558.14        62.54 o                         
   6   2  22       2171.35       2351.26       131.56 o                         
   7   2  22        542.14        624.53       114.04 o                         
   8   2  22        855.82        999.60       159.11 o                         
   9   2  22       4917.32       4956.72       286.24 o                         
  10   2  22          0.61        -54.16        54.16 o                         
  11   2  22       2214.80       2110.60       224.63 o                         
  12   2  22       2195.82       1898.67       395.72 o                         
 -11   3  22       5828.69       5663.35       199.63 o                         
 -10   3  22       5694.45       5304.96       201.39 o                         
  -9   3  22          7.84        -40.33        56.62 o                         
  -8   3  22       3326.55       3422.02       179.93 o                         
  -7   3  22       6434.01       6405.48       224.67 o                         
  -6   3  22         44.43        -35.06        40.75 o                         
  -5   3  22       1895.59       1908.26       111.92 o                         
  -4   3  22        103.34         26.35        41.16 o                         
  -3   3  22       2693.47       2663.13       142.16 o                         
  -2   3  22         32.22        -32.44        32.44 o                         
  -1   3  22       4145.36       4308.94       186.48 o                         
   0   3  22       2923.53       3127.12       160.63 o                         
   1   3  22       1985.41       2122.52       144.97 o                         
   2   3  22      12486.33      12710.00       339.85 o                         
   3   3  22       9598.59       9745.91       328.30 o                         
   4   3  22       1506.88       1471.19       189.88 o                         
   5   3  22      18064.66      18212.46       519.17 o                         
   6   3  22       2735.17       3083.06       208.28 o                         
   7   3  22       1985.26       1865.57       165.89 o                         
   8   3  22       2429.78       2499.16       209.13 o                         
   9   3  22        386.90        278.80       113.38 o                         
  -7   4  22       1194.17       1115.87       174.50 o                         
  -6   4  22        577.12        617.00       111.83 o                         
  -5   4  22       1391.35       1135.76       134.68 o                         
  -4   4  22       2734.53       2874.56       182.59 o                         
  -3   4  22       1403.95       1226.89       130.26 o                         
  -2   4  22       1110.57        769.15        90.54 o                         
  -1   4  22       3538.46       3739.29       188.53 o                         
   0   4  22        972.01        885.32       105.91 o                         
   1   4  22         72.04        138.39        61.57 o                         
   2   4  22         35.48        -39.35        54.65 o                         
   3   4  22        602.31        587.25        97.83 o                         
   4   4  22          4.69        -13.94        62.59 o                         
   5   4  22        364.32        242.61        96.93 o                         
 -14   1  23       2285.86       2209.21       182.81 o                         
 -13   1  23        267.25        146.38        67.02 o                         
 -12   1  23       7418.31       7742.26       271.39 o                         
 -11   1  23       2001.57       1868.15       121.88 o                         
 -10   1  23        164.47        143.51        45.54 o                         
  -9   1  23       2427.93       2314.89       104.84 o                         
  -8   1  23       1876.94       1887.20        92.33 o                         
  -7   1  23        263.97        146.74        30.38 o                         
  -6   1  23         80.90         34.51        25.00 o                         
  -5   1  23        151.03         97.18        27.36 o                         
  -4   1  23         37.02        -18.89        26.47 o                         
  -3   1  23       2695.15       2843.75       103.79 o                         
  -2   1  23       5769.11       5757.88       166.16 o                         
  -1   1  23         27.29          7.41        21.78 o                         
   0   1  23      17134.54      17265.54       429.31 o                         
   1   1  23       7790.24       8275.33       243.42 o                         
   2   1  23        458.80        353.45        55.84 o                         
   3   1  23       5405.94       5275.72       172.14 o                         
   4   1  23       5315.42       5450.55       182.38 o                         
   5   1  23          1.21        -35.72        35.72 o                         
   6   1  23       6485.36       6695.29       244.56 o                         
   7   1  23        361.58        258.42        56.15 o                         
   8   1  23       1567.33       1710.41       148.61 o                         
   9   1  23       1266.79       1196.36       127.43 o                         
  10   1  23       1892.09       1470.60       221.35 o                         
  11   1  23        476.33        369.40        82.04 o                         
  12   1  23        969.23        762.37       125.19 o                         
 -12   2  23        161.75        -30.53        49.33 o                         
 -11   2  23          8.93        -36.66        36.66 o                         
 -10   2  23       1823.11       1631.64       100.77 o                         
  -9   2  23       4829.93       5091.06       170.01 o                         
  -8   2  23        505.70        292.67        54.17 o                         
  -7   2  23       2324.46       2333.50       109.38 o                         
  -6   2  23       5672.22       5349.87       184.31 o                         
  -5   2  23       6454.83       5980.82       199.55 o                         
  -4   2  23        441.71        310.43        54.47 o                         
  -3   2  23       5684.04       5852.48       203.88 o                         
  -2   2  23       1136.86       1031.09        80.16 o                         
  -1   2  23        673.04        666.14        75.19 o                         
   0   2  23        353.29        263.22        44.61 o                         
   1   2  23       1225.02       1125.73       119.63 o                         
   2   2  23        244.87        124.26        43.91 o                         
   3   2  23       5116.01       5272.23       186.32 o                         
   4   2  23       9712.45      10392.96       328.27 o                         
   5   2  23        364.04        336.73        61.71 o                         
   6   2  23      15201.91      15460.75       511.35 o                         
   7   2  23      21472.80      21732.67       582.05 o                         
   8   2  23         28.51         13.33        55.33 o                         
   9   2  23       7786.66       8214.43       335.22 o                         
  10   2  23       7224.35       7481.68       324.78 o                         
  11   2  23          0.58        -84.10        84.10 o                         
 -10   3  23         26.95         -7.49        51.05 o                         
  -9   3  23        776.42        553.68        84.03 o                         
  -8   3  23         74.56        -43.91        49.66 o                         
  -7   3  23       4533.92       4787.19       209.76 o                         
  -6   3  23       2284.39       2203.38       163.61 o                         
  -5   3  23         89.70        -12.94        43.99 o                         
  -4   3  23       2357.37       2467.87       138.44 o                         
  -3   3  23       6379.37       6432.70       309.71 o                         
  -2   3  23        468.36        301.66        68.32 o                         
  -1   3  23       4669.99       4569.74       225.19 o                         
   0   3  23       3584.10       3553.13       214.08 o                         
   1   3  23        206.10        187.67        52.68 o                         
   2   3  23        453.94        297.11        63.42 o                         
   3   3  23       1146.01       1028.91       133.86 o                         
   4   3  23        176.89         80.19        96.15 o                         
   5   3  23        262.10        159.62       111.92 o                         
   6   3  23        420.61        253.34        74.64 o                         
   7   3  23        617.02        458.23        93.34 o                         
   8   3  23        204.67         90.18        72.46 o                         
  -5   4  23       7380.47       7730.09       443.77 o                         
  -4   4  23        372.53        342.06        75.30 o                         
  -3   4  23       5796.79       5958.46       233.81 o                         
  -2   4  23       4904.43       5301.03       221.99 o                         
  -1   4  23        340.16        161.48        75.06 o                         
   0   4  23       3017.59       2963.88       188.49 o                         
   1   4  23       1932.06       1859.42       149.37 o                         
   2   4  23        462.68        439.78       125.78 o                         
   3   4  23       3187.13       3163.14       267.04 o                         
 -13   0  24       1046.16        991.75       142.85 o                         
 -12   0  24       1940.97       1638.54       146.12 o                         
 -11   0  24       1495.46       1610.86       182.78 o                         
 -10   0  24      22050.22      22932.85       627.93 o                         
  -9   0  24       1799.09       1697.88        99.44 o                         
  -8   0  24      14445.54      14868.91       388.99 o                         
  -7   0  24      31436.41      32827.07       689.19 o                         
  -6   0  24       2487.25       2433.78       158.82 o                         
  -5   0  24       1617.46       1507.93       130.85 o                         
  -4   0  24      19062.55      19424.37       494.86 o                         
  -3   0  24          1.56        -26.68        35.24 o                         
  -2   0  24      18334.05      18901.66       524.36 o                         
  -1   0  24       1485.88       1556.69       152.03 o                         
   0   0  24       3672.67       3617.04       203.18 o                         
   1   0  24        337.84        356.14        65.80 o                         
   2   0  24       4806.62       5042.25       251.36 o                         
   3   0  24      32736.23      34264.66       845.16 o                         
   4   0  24       1730.75       1665.76       132.87 o                         
   5   0  24      16491.40      16462.59       467.18 o                         
   6   0  24      25721.98      26898.38       697.55 o                         
   7   0  24       1209.17       1605.92       261.08 o                         
   8   0  24      17432.80      18586.38       628.34 o                         
   9   0  24      15852.78      17179.64       714.92 o                         
  10   0  24         45.06        -69.99        73.65 o                         
  11   0  24        974.62        783.25       242.76 o                         
 -13   1  24       1648.77       1515.32       192.35 o                         
 -12   1  24          7.29        -42.92        42.92 o                         
 -11   1  24       3395.55       3586.52       171.72 o                         
 -10   1  24        701.06        495.43        69.20 o                         
  -9   1  24       1192.84       1140.11        79.77 o                         
  -8   1  24        641.54        445.59        55.76 o                         
  -7   1  24       1802.57       1785.79        85.81 o                         
  -6   1  24       4120.74       4168.67       142.92 o                         
  -5   1  24         59.77         40.59        29.79 o                         
  -4   1  24      10991.03      10994.13       256.22 o                         
  -3   1  24      12000.26      11981.03       273.88 o                         
  -2   1  24        543.91        424.93        52.72 o                         
  -1   1  24      21695.99      22528.12       433.13 o                         
   0   1  24       8804.17       8631.07       238.43 o                         
   1   1  24       2565.90       2553.79       136.68 o                         
   2   1  24      13421.65      13338.68       282.89 o                         
   3   1  24       6513.44       6809.74       194.19 o                         
   4   1  24         11.18         -7.47        32.60 o                         
   5   1  24       5655.05       5798.90       193.15 o                         
   6   1  24        437.67        382.29        67.33 o                         
   7   1  24       1903.00       1986.75       160.80 o                         
   8   1  24        605.18        477.53        82.66 o                         
   9   1  24        944.78        901.21       120.09 o                         
  10   1  24       1888.52       1567.23       196.45 o                         
  11   1  24        344.82        307.90       103.36 o                         
 -12   2  24         35.66        -60.04        87.01 o                         
 -11   2  24       2002.18       1935.81       137.28 o                         
 -10   2  24        230.27        156.17        47.50 o                         
  -9   2  24       1050.52        857.11        76.32 o                         
  -8   2  24          4.46        -37.42        37.42 o                         
  -7   2  24          5.36          2.14        40.20 o                         
  -6   2  24        626.17        429.95        91.32 o                         
  -5   2  24        200.68        123.18        56.42 o                         
  -4   2  24       1714.67       1753.70       112.88 o                         
  -3   2  24         66.91          0.58        41.06 o                         
  -2   2  24        120.48        124.44        41.47 o                         
  -1   2  24        531.89        514.47        63.34 o                         
   0   2  24        159.42        118.00        41.65 o                         
   1   2  24        832.63        700.39        69.03 o                         
   2   2  24         69.95         55.73        45.63 o                         
   3   2  24        117.04         94.53        42.64 o                         
   4   2  24       1792.56       1627.71       153.79 o                         
   5   2  24        573.07        463.09        86.61 o                         
   6   2  24        568.77        382.66       118.14 o                         
   7   2  24       1329.44        962.14       117.17 o                         
   8   2  24        159.65        194.72        69.63 o                         
   9   2  24        319.24        198.24        79.42 o                         
  10   2  24       1621.63       1120.52       168.07 o                         
  -9   3  24         47.49         -0.51        56.14 o                         
  -8   3  24        151.89         82.70        61.80 o                         
  -7   3  24        433.04        384.31        65.08 o                         
  -6   3  24         96.20        107.15        51.06 o                         
  -5   3  24        169.70        131.65        68.11 o                         
  -4   3  24        837.41        714.68       140.03 o                         
  -3   3  24        977.95        790.38       119.47 o                         
  -2   3  24        615.01        422.44        86.62 o                         
  -1   3  24       8281.55       8831.40       350.66 o                         
   0   3  24       2738.28       2538.41       165.93 o                         
   1   3  24       1095.94        788.96       101.38 o                         
   2   3  24       2351.39       2336.91       190.01 o                         
   3   3  24         50.50         62.58        72.63 o                         
   4   3  24         32.66        -57.47        57.47 o                         
   5   3  24       1095.84        996.87       130.44 o                         
   6   3  24        108.70         68.20        71.25 o                         
   7   3  24          3.18        -55.37        76.78 o                         
  -2   4  24         28.97        -54.12        79.68 o                         
  -1   4  24         72.39        118.72        81.26 o                         
   0   4  24         17.32         61.47       170.88 o                         
 -12   1  25       5053.66       5066.46       247.29 o                         
 -11   1  25       1539.52       1399.36       120.09 o                         
 -10   1  25        251.96        142.17        47.05 o                         
  -9   1  25        824.98        741.20        66.48 o                         
  -8   1  25          1.67         -4.27        32.10 o                         
  -7   1  25       1360.55       1374.50        78.23 o                         
  -6   1  25       2345.95       2461.48       102.34 o                         
  -5   1  25       6905.36       6903.04       195.60 o                         
  -4   1  25        813.17        673.67        69.04 o                         
  -3   1  25       1632.07       1554.15       107.13 o                         
  -2   1  25      10966.39      11526.72       262.81 o                         
  -1   1  25       5329.46       5378.97       179.67 o                         
   0   1  25       6224.62       6336.07       184.50 o                         
   1   1  25       6597.07       6790.11       191.87 o                         
   2   1  25        252.10        175.74        36.09 o                         
   3   1  25          5.64        -14.23        30.02 o                         
   4   1  25        391.13        225.04        59.01 o                         
   5   1  25       1386.63       1158.01       119.15 o                         
   6   1  25         47.12         14.42        51.94 o                         
   7   1  25       1501.88       1193.71       142.67 o                         
   8   1  25       1324.78       1176.32       136.74 o                         
   9   1  25       2115.52       1787.83       245.36 o                         
  10   1  25       3563.01       3474.09       238.41 o                         
 -11   2  25       7570.00       6996.92       469.46 o                         
 -10   2  25       2032.67       2083.02       134.41 o                         
  -9   2  25       7477.36       7799.24       220.77 o                         
  -8   2  25      13377.90      13597.42       310.08 o                         
  -7   2  25        578.22        370.05        65.61 o                         
  -6   2  25       3865.82       4010.33       171.75 o                         
  -5   2  25       8215.12       7871.81       229.23 o                         
  -4   2  25       1829.52       1910.45       118.67 o                         
  -3   2  25       1923.71       1807.44       123.56 o                         
  -2   2  25       1604.72       1743.41       156.89 o                         
  -1   2  25          9.36        -34.10        34.10 o                         
   0   2  25          0.69        -10.42        36.79 o                         
   1   2  25       3010.05       2743.41       138.60 o                         
   2   2  25        650.98        605.98        70.99 o                         
   3   2  25        627.85        548.83       109.05 o                         
   4   2  25       2579.26       2173.28       204.15 o                         
   5   2  25       2572.37       2705.09       189.63 o                         
   6   2  25         26.76         52.53        67.18 o                         
   7   2  25       3417.94       3897.50       245.67 o                         
   8   2  25       2870.02       2846.75       210.82 o                         
   9   2  25        425.02        296.93        84.40 o                         
  -8   3  25        102.57        -71.87        71.87 o                         
  -7   3  25          3.92        -51.86        51.86 o                         
  -6   3  25        612.31        541.37        90.66 o                         
  -5   3  25        112.74        -37.73        56.52 o                         
  -4   3  25       1453.36       1317.68       136.65 o                         
  -3   3  25         94.22         42.53        53.31 o                         
  -2   3  25       1801.95       1529.50       158.78 o                         
  -1   3  25       3793.24       3709.40       213.46 o                         
   0   3  25       1918.87       1694.37       190.87 o                         
   1   3  25        720.40        586.60        97.82 o                         
   2   3  25       3931.79       4457.78       235.53 o                         
   3   3  25         93.34        -34.94        57.63 o                         
   4   3  25       1467.35       1202.22       132.99 o                         
   5   3  25       4714.66       4911.83       265.10 o                         
   6   3  25        980.82        764.58       121.91 o                         
 -12   0  26       2044.67       2122.22       444.54 o                         
 -11   0  26        664.69        672.76       104.98 o                         
 -10   0  26       5357.12       5378.46       263.56 o                         
  -9   0  26       4199.13       4489.26       147.68 o                         
  -8   0  26         36.57        -12.68        53.98 o                         
  -7   0  26       4462.98       4416.03       205.50 o                         
  -6   0  26       4016.11       3660.09       187.51 o                         
  -5   0  26       5846.98       5382.58       263.49 o                         
  -4   0  26        697.61        532.39        96.24 o                         
  -3   0  26        174.94        116.34        78.96 o                         
  -2   0  26       3882.22       4158.15       209.51 o                         
  -1   0  26       6034.72       6124.68       295.29 o                         
   0   0  26       1147.11       1122.49       112.34 o                         
   1   0  26       6620.57       6441.27       303.86 o                         
   2   0  26      13126.88      13645.97       415.99 o                         
   3   0  26        866.65        877.85       115.21 o                         
   4   0  26       2414.39       2211.65       239.08 o                         
   5   0  26       4614.18       4888.01       286.01 o                         
   6   0  26       2088.19       2218.84       204.78 o                         
   7   0  26         15.44        -69.72        69.72 o                         
   8   0  26        292.85        300.40       123.41 o                         
   9   0  26        863.89        678.51       168.53 o                         
  10   0  26        223.00         95.65       109.65 o                         
 -11   1  26        112.04        -23.88        64.43 o                         
 -10   1  26        142.60        122.65        55.55 o                         
  -9   1  26       2326.06       2243.79       115.42 o                         
  -8   1  26        583.94        623.56        68.04 o                         
  -7   1  26       1969.67       1860.97        91.54 o                         
  -6   1  26          5.24         54.01        36.15 o                         
  -5   1  26        881.34        686.86        66.46 o                         
  -4   1  26         38.57          9.11        31.74 o                         
  -3   1  26          3.68         21.29        30.95 o                         
  -2   1  26        149.06         79.68        34.46 o                         
  -1   1  26        350.65        356.19        49.17 o                         
   0   1  26        252.18        182.40        39.15 o                         
   1   1  26        832.01        818.79        71.89 o                         
   2   1  26       4232.29       4246.89       163.60 o                         
   3   1  26        555.61        396.02        73.17 o                         
   4   1  26       1940.10       2102.46       125.12 o                         
   5   1  26       9693.94      10014.52       361.99 o                         
   6   1  26       1084.91        943.27       128.53 o                         
   7   1  26       1278.40       1166.62       172.89 o                         
   8   1  26       7371.89       7761.92       346.62 o                         
   9   1  26       3177.24       3589.54       256.41 o                         
 -10   2  26       3838.99       3734.98       399.14 o                         
  -9   2  26         24.19         48.82        52.99 o                         
  -8   2  26       5325.82       5217.41       218.88 o                         
  -7   2  26       1020.59        749.91        85.80 o                         
  -6   2  26       1056.67        922.49        84.64 o                         
  -5   2  26       3170.95       3389.41       157.77 o                         
  -4   2  26        970.34        801.27        89.91 o                         
  -3   2  26       1726.61       1617.12       120.53 o                         
  -2   2  26       3531.81       3425.97       163.09 o                         
  -1   2  26        852.73        849.82        87.22 o                         
   0   2  26       1961.21       1709.01       118.63 o                         
   1   2  26       1484.20       1160.49       123.56 o                         
   2   2  26        801.37        630.33       102.61 o                         
   3   2  26       5485.46       5369.87       281.10 o                         
   4   2  26         82.06          2.90        59.05 o                         
   5   2  26       2877.22       3115.73       231.55 o                         
   6   2  26       1939.74       1742.02       171.97 o                         
   7   2  26         51.00        -30.24        62.17 o                         
   8   2  26       1919.52       1849.75       220.35 o                         
  -6   3  26       4804.70       5157.80       239.88 o                         
  -5   3  26        469.33        281.63        78.79 o                         
  -4   3  26       8837.67       8725.59       427.77 o                         
  -3   3  26       4535.18       4201.43       274.62 o                         
  -2   3  26        329.91        202.16        70.86 o                         
  -1   3  26       6317.04       6402.09       291.40 o                         
   0   3  26       2609.41       2634.33       200.16 o                         
   1   3  26       1634.13       1910.34       190.37 o                         
   2   3  26       1123.95        969.57       123.96 o                         
   3   3  26        729.13        579.17       102.67 o                         
   4   3  26          6.04       -111.43       111.43 o                         
 -10   1  27         53.91         61.49        58.81 o                         
  -9   1  27       2684.90       2598.11       128.60 o                         
  -8   1  27       3669.75       3610.80       143.71 o                         
  -7   1  27       1339.73       1080.92       100.64 o                         
  -6   1  27       6131.39       6567.19       193.89 o                         
  -5   1  27       7690.19       7784.68       218.88 o                         
  -4   1  27        509.05        358.94        58.82 o                         
  -3   1  27       3347.32       3316.53       209.19 o                         
  -2   1  27        435.13        304.21        71.26 o                         
  -1   1  27         72.11        129.81        52.75 o                         
   0   1  27        807.40        685.15       101.76 o                         
   1   1  27        477.40        394.02        61.73 o                         
   2   1  27       6443.85       6681.58       222.75 o                         
   3   1  27        756.06        573.96        73.69 o                         
   4   1  27       7568.91       8148.11       325.42 o                         
   5   1  27       3762.60       3896.82       253.95 o                         
   6   1  27       1243.52       1157.48       140.20 o                         
   7   1  27       6889.20       7137.02       351.59 o                         
   8   1  27       4004.00       4098.17       256.34 o                         
  -8   2  27        478.36        226.21       119.01 o                         
  -7   2  27        493.51        328.35        72.46 o                         
  -6   2  27        219.05         96.92        56.26 o                         
  -5   2  27       4627.12       4831.62       193.71 o                         
  -4   2  27        726.52        452.21        96.02 o                         
  -3   2  27       4872.34       4906.54       226.26 o                         
  -2   2  27      13498.69      13029.55       402.92 o                         
  -1   2  27       1690.67       1702.33       150.34 o                         
   0   2  27       4260.23       4059.77       334.13 o                         
   1   2  27      14648.99      14618.11       427.05 o                         
   2   2  27       2516.85       2289.58       175.35 o                         
   3   2  27       5561.09       5620.29       268.40 o                         
   4   2  27       5477.22       5401.69       294.95 o                         
   5   2  27          9.70         65.66        66.63 o                         
   6   2  27        492.78        438.05        90.42 o                         
  -4   3  27         16.48        190.15       233.83 o                         
  -3   3  27        544.75        411.51       112.48 o                         
  -2   3  27          7.64        -61.62        66.39 o                         
  -1   3  27        366.35        308.26        98.56 o                         
   0   3  27        381.41        192.91        96.82 o                         
   1   3  27       1681.10       1470.19       167.70 o                         
   2   3  27        764.36        973.87       403.43 o                         
  -9   0  28         68.66         -5.05        43.46 o                         
  -8   0  28       4362.78       4676.19       230.33 o                         
  -7   0  28         29.25         39.82        52.98 o                         
  -6   0  28       6979.92       7351.62       291.74 o                         
  -5   0  28       4353.90       4813.70       262.72 o                         
  -4   0  28       3688.54       3837.04       212.75 o                         
  -3   0  28      21517.41      22267.82       576.24 o                         
  -2   0  28       1501.44       1697.50       198.48 o                         
  -1   0  28      10298.98      10313.64       359.05 o                         
   0   0  28      18507.40      18995.47       570.78 o                         
   1   0  28       4480.95       4655.05       260.24 o                         
   2   0  28       2961.38       3119.10       270.39 o                         
   3   0  28      11951.90      11978.80       795.27 o                         
   4   0  28       1043.62       1381.45       218.38 o                         
   5   0  28       1483.47       1216.70       232.82 o                         
   6   0  28         26.77        -73.91        77.77 o                         
   7   0  28        226.86        193.84       102.41 o                         
  -9   1  28       4358.84       4304.59       179.59 o                         
  -8   1  28          2.10        -34.80        47.21 o                         
  -7   1  28       3671.82       3742.90       177.70 o                         
  -6   1  28       6014.95       6471.24       207.62 o                         
  -5   1  28        627.33        433.16        58.99 o                         
  -4   1  28       6496.57       6474.33       223.49 o                         
  -3   1  28       2349.39       2331.85       131.70 o                         
  -2   1  28          1.50        -16.95        33.79 o                         
  -1   1  28        842.67        612.68        67.54 o                         
   0   1  28          0.05        -44.22        44.22 o                         
   1   1  28       2728.37       2746.06       195.44 o                         
   2   1  28        355.34        218.93        58.19 o                         
   3   1  28       1254.47       1091.72       160.30 o                         
   4   1  28       4112.35       4062.80       405.59 o                         
   5   1  28        222.22        -12.18        90.50 o                         
   6   1  28       3655.26       4018.46       238.00 o                         
   7   1  28       2730.54       2886.61       258.56 o                         
  -7   2  28       1189.96       1109.17       243.87 o                         
  -6   2  28          2.93        -33.07        68.54 o                         
  -5   2  28        724.55        430.99        75.30 o                         
  -4   2  28        382.42         78.45        63.01 o                         
  -3   2  28          9.63        -67.01        67.01 o                         
  -2   2  28        610.70        399.99        88.34 o                         
  -1   2  28       1825.05       1678.84       162.64 o                         
   0   2  28        301.04        179.69        65.72 o                         
   1   2  28       1252.96       1249.25       147.42 o                         
   2   2  28        215.44         68.51       120.86 o                         
   3   2  28        250.77        277.07        88.91 o                         
   4   2  28       1577.58       1645.85       166.13 o                         
   5   2  28          4.65         97.64       303.21 o                         
  -7   1  29       2783.41       2449.71       147.07 o                         
  -6   1  29          8.05        -38.95        38.95 o                         
  -5   1  29       2927.60       2686.92       137.26 o                         
  -4   1  29          1.28         21.71        37.70 o                         
  -3   1  29          7.83        -54.49        54.49 o                         
  -2   1  29        722.43        690.10        72.97 o                         
  -1   1  29          3.29        -44.49        52.14 o                         
   0   1  29       1438.30       1563.59       171.41 o                         
   1   1  29       1830.20       1511.43       193.77 o                         
   2   1  29       2019.48       1998.71       168.46 o                         
   3   1  29        967.02        893.49       117.58 o                         
   4   1  29       3269.20       3181.88       217.35 o                         
   5   1  29        803.57        666.11        96.85 o                         
  -4   2  29       2437.80       2537.55       214.57 o                         
  -3   2  29        133.28        101.88        76.23 o                         
  -2   2  29       3370.34       3044.44       227.52 o                         
  -1   2  29       1426.41       1565.07       186.01 o                         
   0   2  29        124.87         68.56       100.04 o                         
   1   2  29        221.87        245.36        82.36 o                         
   2   2  29       1907.22        937.65       400.73 o                         
  -6   0  30       1720.79       1292.40       221.95 o                         
  -5   0  30       1419.94       1114.51       127.26 o                         
  -4   0  30       4708.28       4421.62       292.40 o                         
  -3   0  30       1476.84       1504.20       169.01 o                         
  -2   0  30        333.18        216.96        86.64 o                         
  -1   0  30       1909.98       1891.81       181.91 o                         
   0   0  30       3205.02       3464.22       267.19 o                         
   1   0  30       1054.00        917.31       154.24 o                         
   2   0  30       2493.07       2401.91       257.35 o                         
   3   0  30       5532.25       5902.79       512.69 o                         
   4   0  30       1018.31        804.28       462.53 o                         
  -5   1  30        497.01        404.53        95.69 o                         
  -4   1  30       2289.41       2314.63       155.30 o                         
  -3   1  30       2452.71       2586.01       139.98 o                         
  -2   1  30        219.87        101.94        55.24 o                         
  -1   1  30       7673.05       8041.13       260.14 o                         
   0   1  30       3710.88       3642.89       227.26 o                         
   1   1  30        546.44        433.60        86.66 o                         
   2   1  30       5408.85       5351.49       313.93 o                         
   3   1  30       1643.07       1355.10       561.33 o                         
                                                                                
