# Supplementary material for: Halogen, chalcogen, and hydrogen bonding in organoiodine cocrystals of heterocyclic thio­nes: imidazolidine-2-thione, 2-mercaptobenzimidazole, 2-mercapto-5-methyl­benzimidazole, 2-mercaptobenzoxazole, and 2-mercaptobenzo­thia­zole
Source: Acta Crystallogr C Struct Chem. 2022 Nov 9;78(Pt 12):702–15. doi: 10.1107/S2053229622009548 (PMC9720885; doi:10.1107/S2053229622009548)
Supplement: Supplementary file 19 [file c-78-00702-MBZTH_TIEsup19.hkl]

data_MBZTH_TIE                                                                  
_shelx_title ' mo_d8_5541_12_tie_21_meoh_0m_a.res in P-1'                       
_shelx_refln_list_code          4                                               
_shelx_F_calc_maximum      330.00                                               
_exptl_crystal_F_000       620.00                                               
_reflns_d_resolution_high  0.7683                                               
                                                                                
loop_                                                                           
 _space_group_symop_operation_xyz                                               
 'x, y, z'                                                                      
 '-x, -y, -z'                                                                   
                                                                                
_cell_length_a     7.4085                                                       
_cell_length_b    10.8180                                                       
_cell_length_c    11.1989                                                       
_cell_angle_alpha  66.616                                                       
_cell_angle_beta   70.765                                                       
_cell_angle_gamma  70.792                                                       
                                                                                
_shelx_F_squared_multiplier     1.000                                           
                                                                                
loop_                                                                           
 _refln_index_h                                                                 
 _refln_index_k                                                                 
 _refln_index_l                                                                 
 _refln_F_squared_calc                                                          
 _refln_F_squared_meas                                                          
 _refln_F_squared_sigma                                                         
 _refln_observed_status                                                         
   1   0   0        865.51       1041.04        24.75 o                         
   2   0   0      86435.87      96911.93      1371.88 o                         
   3   0   0       3171.75       3574.35        69.84 o                         
   4   0   0       4292.75       4752.87        84.73 o                         
   5   0   0         69.56         77.22         9.88 o                         
   6   0   0       1712.98       1752.59        58.16 o                         
   7   0   0        969.01        943.13        48.15 o                         
   8   0   0       1239.01       1147.97        69.30 o                         
  -8   1   0       4962.12       5216.86       159.10 o                         
  -7   1   0       1683.62       1650.64        69.53 o                         
  -6   1   0       3926.23       3783.94       132.97 o                         
  -5   1   0       1595.23       1591.10        56.95 o                         
  -4   1   0          0.16          2.64         4.23 o                         
  -3   1   0        123.24        113.57        12.23 o                         
  -2   1   0      13402.16      15480.84       257.79 o                         
  -1   1   0       5576.81       6217.09       117.54 o                         
   0   1   0      25825.70      27078.97      1102.59 o                         
   1   1   0       6090.42       6003.00        89.21 o                         
   2   1   0      28215.77      29060.08       406.27 o                         
   3   1   0       1532.17       1605.97        33.85 o                         
   4   1   0       5339.77       5581.10        92.76 o                         
   5   1   0       1149.36       1064.85        36.06 o                         
   6   1   0        365.15        357.73        25.65 o                         
   7   1   0       1149.21       1198.64        71.14 o                         
   8   1   0         85.48         41.73        17.28 o                         
  -8   2   0       2994.05       3023.51       127.49 o                         
  -7   2   0       9732.03       9969.20       211.08 o                         
  -6   2   0      10310.06      11062.51       235.69 o                         
  -5   2   0       2499.11       2711.18        75.89 o                         
  -4   2   0       9663.59      10379.58       194.73 o                         
  -3   2   0       3561.86       4144.65       106.84 o                         
  -2   2   0       1541.83       1904.88        53.74 o                         
  -1   2   0       9616.78      10386.23       175.86 o                         
   0   2   0       3733.10       3607.50        90.10 o                         
   1   2   0       3536.89       3543.95        61.08 o                         
   2   2   0        223.71        236.94        14.26 o                         
   3   2   0       3201.59       3156.74        63.14 o                         
   4   2   0       4805.43       4851.17       100.66 o                         
   5   2   0       4434.34       4363.03        82.86 o                         
   6   2   0       6317.23       6513.76       130.49 o                         
   7   2   0       2133.74       2169.02        80.41 o                         
   8   2   0        553.58        556.40        50.71 o                         
   9   2   0        101.29         66.68        35.42 o                         
  -8   3   0         27.01        -12.09        26.57 o                         
  -7   3   0       2203.72       2351.72        95.88 o                         
  -6   3   0         36.11         28.03        15.73 o                         
  -5   3   0       1212.47       1335.07        54.36 o                         
  -4   3   0       1237.05       1406.38        53.38 o                         
  -3   3   0         49.75         56.66         8.49 o                         
  -2   3   0       5464.93       5696.03       110.13 o                         
  -1   3   0       2743.05       2663.14        58.69 o                         
   0   3   0      10862.44      10202.98       189.44 o                         
   1   3   0       5500.92       5027.73       101.94 o                         
   2   3   0      24039.64      23734.85       335.19 o                         
   3   3   0       5285.13       5211.65       103.36 o                         
   4   3   0      12208.82      12404.81       202.86 o                         
   5   3   0      17310.50      17341.05       296.47 o                         
   6   3   0       4554.83       4527.81       109.65 o                         
   7   3   0       7419.23       7476.69       195.09 o                         
   8   3   0       1954.04       1737.96       117.48 o                         
   9   3   0        759.62        842.51       146.81 o                         
  -7   4   0        444.47        484.96        49.87 o                         
  -6   4   0        319.23        305.61        43.98 o                         
  -5   4   0       2181.46       2174.04        86.53 o                         
  -4   4   0          6.19         -1.90         6.58 o                         
  -3   4   0      17121.69      18699.66       292.78 o                         
  -2   4   0         58.97         33.84         7.75 o                         
  -1   4   0      17831.28      17642.90       278.10 o                         
   0   4   0        279.18        252.01        15.16 o                         
   1   4   0          5.76          8.61         2.66 o                         
   2   4   0       1157.46       1092.83        26.68 o                         
   3   4   0      12132.89      12037.55       192.25 o                         
   4   4   0       3682.65       3642.95        87.98 o                         
   5   4   0      18234.87      17941.99       305.94 o                         
   6   4   0       2293.31       2329.05        83.58 o                         
   7   4   0       4845.36       4801.51       144.96 o                         
   8   4   0       1837.32       1842.48       104.80 o                         
   9   4   0        408.91        124.41        58.23 o                         
  -7   5   0       1058.27       1093.01        83.95 o                         
  -6   5   0       1634.75       1596.74        75.00 o                         
  -5   5   0       7426.42       7750.48       180.08 o                         
  -4   5   0          5.65          8.45         8.47 o                         
  -3   5   0      20953.94      22353.88       367.03 o                         
  -2   5   0       1381.85       1429.63        49.31 o                         
  -1   5   0      29381.84      29317.72       695.58 o                         
   0   5   0         23.96         14.90         5.45 o                         
   1   5   0      17859.21      17003.51       287.04 o                         
   2   5   0       1249.95       1231.59        35.91 o                         
   3   5   0         59.13         48.06         7.37 o                         
   4   5   0       3642.03       3554.60        93.58 o                         
   5   5   0       2414.15       2288.12        71.47 o                         
   6   5   0        334.43        305.18        32.31 o                         
   7   5   0       1850.59       1761.34        82.80 o                         
   8   5   0         86.92         80.60        32.49 o                         
  -6   6   0        449.94        320.30        47.51 o                         
  -5   6   0       1250.40       1200.49        55.00 o                         
  -4   6   0       5259.23       5352.99       124.81 o                         
  -3   6   0       6168.22       6388.87       140.49 o                         
  -2   6   0       2766.09       2813.68        76.64 o                         
  -1   6   0      15659.61      15805.10       404.20 o                         
   0   6   0         10.94          9.23         5.31 o                         
   1   6   0       9257.80       8777.61       269.73 o                         
   2   6   0       8029.67       7527.54       140.15 o                         
   3   6   0       1904.50       1968.45        52.44 o                         
   4   6   0      14522.93      14234.47       248.14 o                         
   5   6   0         54.30         13.14        14.22 o                         
   6   6   0       9446.38       9443.59       208.29 o                         
   7   6   0        911.29        753.58        57.82 o                         
   8   6   0        174.74         98.65        38.10 o                         
  -6   7   0         71.08         -6.51        29.15 o                         
  -5   7   0       1822.53       1801.71        71.34 o                         
  -4   7   0       5859.52       5672.47       133.36 o                         
  -3   7   0       2996.67       2937.49        87.76 o                         
  -2   7   0       9855.67      10187.13       198.12 o                         
  -1   7   0       1251.96       1347.50        55.19 o                         
   0   7   0        894.33        936.27        42.11 o                         
   1   7   0          3.26         -0.32         5.44 o                         
   2   7   0       3884.90       3721.10        90.04 o                         
   3   7   0          3.28          5.94         7.11 o                         
   4   7   0      13277.80      14082.25       246.00 o                         
   5   7   0        179.82        188.93        21.29 o                         
   6   7   0       5657.98       6279.19       157.24 o                         
   7   7   0        309.93        256.00        39.85 o                         
   8   7   0        513.16        481.18        79.62 o                         
  -5   8   0       4265.63       4131.26       127.27 o                         
  -4   8   0       2112.91       2143.37        77.11 o                         
  -3   8   0      11508.69      11478.80       227.21 o                         
  -2   8   0       2405.55       2479.22        86.90 o                         
  -1   8   0      10919.12      11266.87       229.83 o                         
   0   8   0        195.01        169.26        19.07 o                         
   1   8   0       4870.45       4988.28       121.57 o                         
   2   8   0       2902.87       2664.55        83.41 o                         
   3   8   0        554.21        544.23        29.79 o                         
   4   8   0       5978.33       5908.70       127.94 o                         
   5   8   0        519.57        368.75        40.58 o                         
   6   8   0       4062.91       4376.95       156.11 o                         
   7   8   0        322.69        193.22        35.43 o                         
   8   8   0        139.99        259.63        94.78 o                         
  -4   9   0        451.60        454.97        37.93 o                         
  -3   9   0       3676.84       3734.86       121.63 o                         
  -2   9   0         61.79         31.61        20.30 o                         
  -1   9   0       2410.79       2429.38        86.62 o                         
   0   9   0        209.13        208.10        32.71 o                         
   1   9   0        757.38        803.38        41.61 o                         
   2   9   0       1289.71       1197.09        68.68 o                         
   3   9   0        422.13        387.26        38.22 o                         
   4   9   0       1637.72       1674.88        62.75 o                         
   5   9   0        276.42        224.66        38.26 o                         
   6   9   0        188.18        153.19        30.70 o                         
   7   9   0        479.98        251.02        65.41 o                         
  -3  10   0        349.31        235.99        33.98 o                         
  -2  10   0        219.74        173.70        27.71 o                         
  -1  10   0        110.22         80.31        19.34 o                         
   0  10   0         95.11         79.45        18.58 o                         
   1  10   0       3153.86       3227.88        98.16 o                         
   2  10   0          4.42          2.93        12.66 o                         
   3  10   0       3231.55       3289.29       112.23 o                         
   4  10   0        151.77        109.64        15.79 o                         
   5  10   0        308.72        248.16        31.06 o                         
   6  10   0          8.20        -28.03        42.05 o                         
   7  10   0        878.78        667.27       110.02 o                         
  -2  11   0        183.30        175.21        34.49 o                         
  -1  11   0       2021.64       2152.16        90.82 o                         
   0  11   0        353.66        352.14        39.34 o                         
   1  11   0       6149.74       6458.85       153.06 o                         
   2  11   0        902.83        930.78        71.80 o                         
   3  11   0       6095.99       6376.78       168.33 o                         
   4  11   0       1484.76       1412.07        77.56 o                         
   5  11   0       1703.41       1563.30        97.10 o                         
   6  11   0        658.37        549.87        93.16 o                         
  -1  12   0        121.04         26.72        29.56 o                         
   0  12   0        975.74       1020.98       109.29 o                         
   1  12   0       3064.96       3410.50       145.28 o                         
   2  12   0       1536.98       1528.16        96.54 o                         
   3  12   0       4201.85       4740.42       169.71 o                         
   4  12   0        202.20        152.96        35.63 o                         
   5  12   0       2149.35       2277.46       148.54 o                         
  -4 -12   1          6.91         29.18        26.67 o                         
  -3 -12   1        217.81        129.01        32.55 o                         
  -2 -12   1        422.59        601.89        75.46 o                         
  -1 -12   1         18.16         27.15        29.82 o                         
   0 -12   1        801.99        888.09        71.36 o                         
  -5 -11   1       2999.94       2698.30       157.27 o                         
  -4 -11   1        658.58        651.57        58.09 o                         
  -3 -11   1        577.13        570.12        55.28 o                         
  -2 -11   1        510.92        430.31        55.78 o                         
  -1 -11   1         75.83         46.34        18.32 o                         
   0 -11   1         15.48         17.64        20.49 o                         
   1 -11   1        224.39        160.44        27.38 o                         
   2 -11   1         19.64        -18.10        30.12 o                         
  -6 -10   1        179.35        318.90       105.13 o                         
  -5 -10   1          0.37         -2.41        29.17 o                         
  -4 -10   1        150.51        147.20        23.04 o                         
  -3 -10   1        370.19        308.36        31.66 o                         
  -2 -10   1        191.11        204.55        34.13 o                         
  -1 -10   1        546.43        558.43        38.47 o                         
   0 -10   1        942.43        921.21        70.59 o                         
   1 -10   1         30.97         66.80        16.81 o                         
   2 -10   1       1284.76       1374.90        73.15 o                         
   3 -10   1       1226.32       1169.97        76.98 o                         
  -7  -9   1          6.42        -36.64        53.73 o                         
  -6  -9   1        253.99         94.62        53.69 o                         
  -5  -9   1        855.77        786.87        62.94 o                         
  -4  -9   1       1764.77       1897.31        73.76 o                         
  -3  -9   1       4703.11       4945.85       158.83 o                         
  -2  -9   1       3265.95       3068.10       110.54 o                         
  -1  -9   1      10645.61      10915.93       302.07 o                         
   0  -9   1       1053.74       1059.66        54.13 o                         
   1  -9   1       4384.12       4289.84       122.43 o                         
   2  -9   1         32.39        -16.73        16.73 o                         
   3  -9   1        314.37        329.92        36.64 o                         
   4  -9   1       1001.36        897.54        70.06 o                         
  -7  -8   1        569.39        540.76        96.07 o                         
  -6  -8   1        552.61        529.85        56.82 o                         
  -5  -8   1       3100.21       2811.50       110.14 o                         
  -4  -8   1        158.37        118.69        21.80 o                         
  -3  -8   1       8781.96       8488.85       172.38 o                         
  -2  -8   1       3992.54       4076.22       102.32 o                         
  -1  -8   1      10079.56      10309.26       195.43 o                         
   0  -8   1       4678.08       4582.73       116.72 o                         
   1  -8   1       6768.04       6964.21       162.78 o                         
   2  -8   1        456.23        465.98        39.53 o                         
   3  -8   1       2664.45       2646.53       103.71 o                         
   4  -8   1        574.84        646.18        48.01 o                         
   5  -8   1         58.21         34.73        27.37 o                         
  -8  -7   1       4587.90       5370.02       229.47 o                         
  -7  -7   1        541.03        387.54        45.80 o                         
  -6  -7   1       1889.33       2203.55        98.33 o                         
  -5  -7   1        617.25        688.25        52.99 o                         
  -4  -7   1       2014.14       1869.01        63.55 o                         
  -3  -7   1         41.86         48.17         9.58 o                         
  -2  -7   1       8832.56       8800.58       159.50 o                         
  -1  -7   1       2132.41       2052.08        61.35 o                         
   0  -7   1       5191.12       5170.68       114.56 o                         
   1  -7   1       3286.48       3388.32        95.66 o                         
   2  -7   1         70.12         67.60        14.22 o                         
   3  -7   1       1969.29       1929.05        68.36 o                         
   4  -7   1       2848.92       3016.38        89.80 o                         
   5  -7   1       1085.80       1022.56        55.36 o                         
   6  -7   1       1715.88       1682.80       128.27 o                         
  -8  -6   1       1648.14       1557.84       187.40 o                         
  -7  -6   1         66.62         11.66        17.08 o                         
  -6  -6   1        949.28        918.36        70.65 o                         
  -5  -6   1       2633.45       2651.62        88.16 o                         
  -4  -6   1         40.34          2.12         8.55 o                         
  -3  -6   1      13732.66      13111.54       188.04 o                         
  -2  -6   1        682.45        634.14        25.08 o                         
  -1  -6   1      12755.42      12262.82       231.05 o                         
   0  -6   1        961.85        922.56        37.45 o                         
   1  -6   1       4355.54       4394.52       108.37 o                         
   2  -6   1        272.95        207.77        33.98 o                         
   3  -6   1         58.55         24.94        12.18 o                         
   4  -6   1       2976.09       2998.85        90.01 o                         
   5  -6   1        441.05        492.52        42.70 o                         
   6  -6   1       1802.70       1831.52       112.33 o                         
  -8  -5   1        407.75        287.23        45.32 o                         
  -7  -5   1        452.17        319.00        39.13 o                         
  -6  -5   1         54.71         13.03        13.84 o                         
  -5  -5   1       9465.71       8796.67       228.44 o                         
  -4  -5   1        491.11        373.84        35.21 o                         
  -3  -5   1      22151.51      21275.95       342.91 o                         
  -2  -5   1        921.47        772.69        25.93 o                         
  -1  -5   1      24900.83      23454.21       508.94 o                         
   0  -5   1       2071.04       2086.09        59.16 o                         
   1  -5   1       8427.37       8309.60       154.36 o                         
   2  -5   1      11063.50      11342.90       202.59 o                         
   3  -5   1       1274.12       1275.03        49.89 o                         
   4  -5   1      11386.73      11732.16       211.43 o                         
   5  -5   1        236.31        236.31        38.69 o                         
   6  -5   1       4205.59       4445.40       141.41 o                         
   7  -5   1        145.47        164.05        37.58 o                         
  -8  -4   1       1199.03       1085.86        95.45 o                         
  -7  -4   1        336.28        227.08        29.81 o                         
  -6  -4   1       1373.42       1310.07        64.49 o                         
  -5  -4   1       1665.90       1541.95        63.36 o                         
  -4  -4   1       2787.82       2844.90        91.63 o                         
  -3  -4   1      16143.67      15287.55       255.33 o                         
  -2  -4   1        525.52        462.11        18.61 o                         
  -1  -4   1       8375.81       7343.97       126.57 o                         
   0  -4   1          0.30          5.83         5.35 o                         
   1  -4   1        146.94        165.55        15.37 o                         
   2  -4   1       5096.94       5454.63       127.21 o                         
   3  -4   1       2967.65       3043.67        79.56 o                         
   4  -4   1       6824.71       6874.60       138.74 o                         
   5  -4   1        818.14        871.33        61.86 o                         
   6  -4   1       2718.31       2895.25       109.17 o                         
   7  -4   1        406.65        246.64        47.98 o                         
  -8  -3   1        809.06        612.44        66.60 o                         
  -7  -3   1        384.09        240.74        39.38 o                         
  -6  -3   1       3411.14       3563.95       102.77 o                         
  -5  -3   1       3938.23       3988.96       110.81 o                         
  -4  -3   1       4205.00       4398.22       109.20 o                         
  -3  -3   1       5883.45       5708.48       157.87 o                         
  -2  -3   1      11081.58      11065.59       223.36 o                         
  -1  -3   1         75.96         50.50         5.92 o                         
   0  -3   1      14929.03      14836.92       302.97 o                         
   1  -3   1      13541.80      13758.93       277.89 o                         
   2  -3   1      11168.69      12009.87       215.61 o                         
   3  -3   1      20147.63      21198.51       320.16 o                         
   4  -3   1        936.96       1097.13        54.53 o                         
   5  -3   1      11369.58      12391.12       237.87 o                         
   6  -3   1         14.87         -1.34        11.10 o                         
   7  -3   1        403.85        370.23        37.87 o                         
   8  -3   1        150.04         53.76        31.17 o                         
  -8  -2   1          0.30        -19.47        22.35 o                         
  -7  -2   1          0.60         -8.16        14.89 o                         
  -6  -2   1       2564.06       2592.39        90.71 o                         
  -5  -2   1       1052.00       1048.18        47.00 o                         
  -4  -2   1       1539.69       1473.64        51.49 o                         
  -3  -2   1       3846.98       3838.24        87.76 o                         
  -2  -2   1        898.81        975.53        32.07 o                         
  -1  -2   1        989.02        999.89        26.90 o                         
   0  -2   1      24450.08      24292.48       737.01 o                         
   1  -2   1      23596.41      24243.21       359.28 o                         
   2  -2   1      34025.96      36187.38       534.87 o                         
   3  -2   1      33950.54      36765.29       765.31 o                         
   4  -2   1      22321.75      24484.01       453.90 o                         
   5  -2   1      11943.04      13010.35       258.82 o                         
   6  -2   1       7398.96       7976.31       187.18 o                         
   7  -2   1        671.96        709.47        53.33 o                         
   8  -2   1       1044.88       1176.85        90.03 o                         
  -8  -1   1       1946.08       1700.58        74.14 o                         
  -7  -1   1         29.69         30.37        12.78 o                         
  -6  -1   1      13191.06      13634.91       213.75 o                         
  -5  -1   1       1373.75       1512.58        42.22 o                         
  -4  -1   1      39545.41      40896.91       548.78 o                         
  -3  -1   1       2983.08       3365.12        76.14 o                         
  -2  -1   1      25461.18      25896.64       366.84 o                         
  -1  -1   1       4128.80       4370.04       126.46 o                         
   0  -1   1         20.83         17.51         2.86 o                         
   1  -1   1       2090.14       2131.93        45.03 o                         
   2  -1   1      31248.49      34335.84       583.80 o                         
   3  -1   1       8531.79       9281.40       188.22 o                         
   4  -1   1      22367.28      24783.16       418.90 o                         
   5  -1   1       5688.85       5786.57       121.22 o                         
   6  -1   1       2956.48       3124.81        99.60 o                         
   7  -1   1        339.60        323.08        37.02 o                         
   8  -1   1         67.64         47.93        22.02 o                         
  -8   0   1       1477.90       1467.43        92.76 o                         
  -7   0   1        211.16        185.03        35.58 o                         
  -6   0   1      16167.88      17075.80       265.59 o                         
  -5   0   1         59.02         52.47         8.57 o                         
  -4   0   1      48341.86      51362.90       648.60 o                         
  -3   0   1        789.15        824.21        25.14 o                         
  -2   0   1      41369.98      45234.80       560.06 o                         
  -1   0   1       3918.94       4156.54        64.61 o                         
   1   0   1        426.68        425.76        15.80 o                         
   2   0   1         59.81         29.55         4.98 o                         
   3   0   1        135.33        196.57        14.81 o                         
   4   0   1          1.88          3.09         4.26 o                         
   5   0   1         27.95         29.35         7.71 o                         
   6   0   1         25.50         27.49         9.66 o                         
   7   0   1        214.90        105.43        36.84 o                         
   8   0   1        897.19        894.02        61.19 o                         
  -8   1   1          1.89          5.22        24.65 o                         
  -7   1   1        980.38       1062.77        50.94 o                         
  -6   1   1       4086.39       4303.35        94.58 o                         
  -5   1   1       5970.56       6522.74       120.27 o                         
  -4   1   1      13178.39      13904.12       288.87 o                         
  -3   1   1       2528.29       2668.97        61.73 o                         
  -2   1   1      12142.61      14056.31       210.03 o                         
  -1   1   1        757.40        981.68        25.12 o                         
   0   1   1         58.90         78.37        14.60 o                         
   1   1   1       3249.99       3206.10        63.13 o                         
   2   1   1       3281.75       3330.43        52.73 o                         
   3   1   1          2.83          2.03         2.12 o                         
   4   1   1         10.41         12.24         4.59 o                         
   5   1   1        579.48        569.48        29.95 o                         
   6   1   1       8792.59       9196.10       162.83 o                         
   7   1   1        279.74        337.50        57.48 o                         
   8   1   1      12712.80      13009.70       244.37 o                         
   9   1   1          2.63          3.32        24.57 o                         
  -8   2   1         38.40         43.15        25.86 o                         
  -7   2   1         91.29         88.61        20.16 o                         
  -6   2   1        158.08        147.99        28.23 o                         
  -5   2   1         56.88         60.44        11.59 o                         
  -4   2   1        735.43        804.31        40.14 o                         
  -3   2   1        101.17         82.46        10.18 o                         
  -2   2   1      11637.32      13367.11       218.69 o                         
  -1   2   1       4290.80       4793.28       101.33 o                         
   0   2   1       9933.78      10095.46       190.91 o                         
   1   2   1       5820.02       5686.08       117.77 o                         
   2   2   1      11272.02      10902.43       138.25 o                         
   3   2   1      13741.54      13813.45       177.74 o                         
   4   2   1         17.80         14.24         4.02 o                         
   5   2   1       1240.48       1155.62        36.25 o                         
   6   2   1       2097.18       2235.88        56.32 o                         
   7   2   1        500.35        455.70        38.74 o                         
   8   2   1       4202.23       4056.49       102.75 o                         
   9   2   1       1562.58       1360.36        87.46 o                         
  -8   3   1        659.20        549.52       115.09 o                         
  -7   3   1       2190.82       2036.80        88.93 o                         
  -6   3   1        642.24        689.32        53.45 o                         
  -5   3   1       2750.11       2848.75        88.10 o                         
  -4   3   1       1001.12       1152.05        45.56 o                         
  -3   3   1       2215.27       2649.75        77.43 o                         
  -2   3   1       8149.23       9014.42       172.23 o                         
  -1   3   1      47330.70      50665.82      1186.99 o                         
   0   3   1      64731.25      65517.26      1080.16 o                         
   2   3   1      40345.75      38476.64       454.18 o                         
   3   3   1      24831.31      23624.76       303.41 o                         
   4   3   1      15762.83      15873.56       206.86 o                         
   5   3   1        234.12        233.33        15.34 o                         
   6   3   1        242.60        249.42        18.76 o                         
   7   3   1        970.74        936.37        51.69 o                         
   8   3   1       1258.97       1164.60        60.12 o                         
   9   3   1        265.38        154.11        56.99 o                         
  -7   4   1       4005.34       4069.75       133.54 o                         
  -6   4   1          7.97         -7.33        13.95 o                         
  -5   4   1       4245.52       4365.17       119.39 o                         
  -4   4   1        467.31        503.74        34.44 o                         
  -3   4   1        189.27        155.49        18.41 o                         
  -2   4   1        884.86        901.90        38.87 o                         
  -1   4   1      10704.11      11120.61       198.84 o                         
   0   4   1        153.33        146.90        11.41 o                         
   1   4   1      19870.36      18155.13       323.57 o                         
   2   4   1       2071.79       2181.88        51.00 o                         
   3   4   1      22682.97      22296.56       324.32 o                         
   4   4   1       4223.62       4325.38        90.37 o                         
   5   4   1       1792.56       1870.66        59.44 o                         
   6   4   1       6902.41       6980.56       152.84 o                         
   7   4   1        607.55        631.19        52.62 o                         
   8   4   1       2463.39       2150.39       112.61 o                         
   9   4   1       1492.39       1342.02       125.06 o                         
  -7   5   1       7524.03       7590.17       236.81 o                         
  -6   5   1        514.49        560.56        58.64 o                         
  -5   5   1      13532.42      13792.95       247.53 o                         
  -4   5   1       1702.77       1776.81        67.89 o                         
  -3   5   1       4306.31       4350.02       106.48 o                         
  -2   5   1      13898.58      14237.05       294.57 o                         
  -1   5   1        735.55        690.39        31.12 o                         
   0   5   1      12714.89      12060.20       302.55 o                         
   1   5   1       6750.69       6210.87       159.14 o                         
   2   5   1       3279.01       3360.78        85.98 o                         
   3   5   1         37.35         31.10         5.45 o                         
   4   5   1        252.29        206.54        14.79 o                         
   5   5   1       3363.75       3159.41        87.31 o                         
   6   5   1        785.73        821.37        44.75 o                         
   7   5   1       5729.13       5798.97       164.18 o                         
   8   5   1       1167.64       1120.58        87.45 o                         
   9   5   1        995.30       1005.10       144.42 o                         
  -6   6   1       2435.39       2337.73       102.14 o                         
  -5   6   1        890.60        891.84        49.35 o                         
  -4   6   1        572.98        546.13        38.42 o                         
  -3   6   1       3898.58       3894.81       106.39 o                         
  -2   6   1       3266.89       3372.22        87.63 o                         
  -1   6   1       4438.61       4637.42       112.72 o                         
   0   6   1      23686.43      22177.64       479.74 o                         
   1   6   1       2448.65       2290.95        57.09 o                         
   2   6   1      26431.38      24853.65       502.07 o                         
   3   6   1       5247.48       5258.99       106.86 o                         
   4   6   1       1355.12       1424.25        41.00 o                         
   5   6   1       5964.95       5850.76       138.20 o                         
   6   6   1       1867.31       1827.50        67.65 o                         
   7   6   1       5185.02       4892.55       142.04 o                         
   8   6   1       1619.05       1692.44        99.57 o                         
   9   6   1       2628.70       3023.91       282.68 o                         
  -6   7   1       2094.20       1980.92       122.20 o                         
  -5   7   1        215.15        168.27        23.27 o                         
  -4   7   1          1.91         -7.65        11.75 o                         
  -3   7   1        601.07        721.66        42.03 o                         
  -2   7   1       5619.90       5631.22       156.61 o                         
  -1   7   1        351.58        354.12        27.39 o                         
   0   7   1       9372.00       9297.25       192.37 o                         
   1   7   1        338.97        338.63        21.97 o                         
   2   7   1       1729.24       1534.81        69.55 o                         
   3   7   1       2570.11       2570.59        65.02 o                         
   4   7   1        107.83         69.14        11.53 o                         
   5   7   1       4574.53       4552.30       133.46 o                         
   6   7   1        998.01        940.81        49.94 o                         
   7   7   1       2815.92       2853.91        93.77 o                         
   8   7   1        280.24        227.79        58.66 o                         
  -5   8   1       4443.63       4201.24       136.14 o                         
  -4   8   1        121.50         75.17        21.80 o                         
  -3   8   1       2271.30       2197.48        77.22 o                         
  -2   8   1       3809.09       4050.61       117.45 o                         
  -1   8   1        453.11        425.27        33.56 o                         
   0   8   1       7401.09       6985.86       178.95 o                         
   1   8   1       1364.95       1421.09        48.34 o                         
   2   8   1       4000.99       3767.31       109.39 o                         
   3   8   1       1652.20       1603.98        54.03 o                         
   4   8   1        278.72        272.29        21.30 o                         
   5   8   1       1651.95       1600.03        75.09 o                         
   6   8   1       1367.40       1297.58        71.98 o                         
   7   8   1          1.67          7.41        14.25 o                         
   8   8   1        778.17        643.29        80.48 o                         
  -4   9   1       1351.09       1261.33        64.63 o                         
  -3   9   1         24.82          5.92        15.77 o                         
  -2   9   1       3219.67       3388.28       108.43 o                         
  -1   9   1        296.52        220.43        27.27 o                         
   0   9   1       2976.53       3066.75        98.77 o                         
   1   9   1       1799.86       1755.23        55.21 o                         
   2   9   1         70.18         41.39        15.25 o                         
   3   9   1       5852.79       5831.01       135.92 o                         
   4   9   1       1112.50       1071.88        52.89 o                         
   5   9   1       8054.04       7767.31       278.03 o                         
   6   9   1       1568.71       1627.18       106.49 o                         
   7   9   1       5302.87       5258.78       414.77 o                         
   8   9   1         44.55         75.93        59.57 o                         
  -4  10   1         48.98         18.00        33.03 o                         
  -3  10   1       4986.42       5050.42       159.59 o                         
  -2  10   1         52.85         20.55        17.68 o                         
  -1  10   1       7102.37       7225.48       176.97 o                         
   0  10   1         69.21         43.45        14.25 o                         
   1  10   1        640.98        623.44        41.73 o                         
   2  10   1          6.56         -0.66        10.50 o                         
   3  10   1       1867.67       2005.54        96.92 o                         
   4  10   1       1098.27       1110.91        51.57 o                         
   5  10   1       6826.67       7415.94       266.48 o                         
   6  10   1        824.75       1015.58       103.08 o                         
   7  10   1       2967.93       2907.55       217.94 o                         
  -3  11   1       5006.69       4841.55       162.62 o                         
  -2  11   1       1581.70       1558.83        80.53 o                         
  -1  11   1       6771.03       6759.72       174.92 o                         
   0  11   1       1354.67       1374.34        65.18 o                         
   1  11   1       3128.73       3235.11       118.87 o                         
   2  11   1        929.67        856.04        56.12 o                         
   3  11   1          2.58        -13.42        13.42 o                         
   4  11   1        428.86        341.26        34.37 o                         
   5  11   1       1030.54       1285.44        60.02 o                         
   6  11   1        640.17        479.13        91.64 o                         
  -1  12   1       1326.04       1179.34        76.26 o                         
   0  12   1        750.02        692.95        56.62 o                         
   1  12   1        787.10        825.31        69.06 o                         
   2  12   1        160.29        133.39        29.74 o                         
   3  12   1         40.79         24.71        22.45 o                         
   4  12   1         22.67        -19.37        19.37 o                         
   5  12   1         56.25         35.07        23.39 o                         
   1  13   1          9.15        -20.32        28.69 o                         
   2  13   1        632.93        675.58        69.57 o                         
   3  13   1         85.63         13.70        39.04 o                         
   4  13   1       1064.74       1505.59       240.63 o                         
  -2 -12   2        108.37        -16.35        67.75 o                         
  -4 -11   2          1.12        -22.72        22.72 o                         
  -3 -11   2        101.90         42.33        26.68 o                         
  -2 -11   2         65.14         41.83        22.67 o                         
  -1 -11   2       1398.38       1482.74        76.58 o                         
   0 -11   2        828.50        899.25        71.84 o                         
   1 -11   2       2895.28       2797.29       124.12 o                         
  -6 -10   2       1047.56       1410.97       200.92 o                         
  -5 -10   2       1217.77       1482.44       105.32 o                         
  -4 -10   2       1058.16       1177.60        69.76 o                         
  -3 -10   2        171.07        201.78        27.14 o                         
  -2 -10   2        560.75        529.08        49.35 o                         
  -1 -10   2       3464.91       3628.08       105.04 o                         
   0 -10   2          0.72         -6.02        14.74 o                         
   1 -10   2      10235.79      10832.02       246.04 o                         
   2 -10   2         38.34         21.84        24.95 o                         
   3 -10   2       7995.37       8333.71       238.28 o                         
  -6  -9   2       1314.84       1578.26       154.46 o                         
  -5  -9   2       3709.20       3856.43       193.49 o                         
  -4  -9   2       1157.31       1353.49        76.97 o                         
  -3  -9   2       1211.14       1305.03        61.23 o                         
  -2  -9   2        343.05        334.91        29.18 o                         
  -1  -9   2        206.48        178.28        32.41 o                         
   0  -9   2         55.05         24.29        14.18 o                         
   1  -9   2       1978.04       2205.67        89.99 o                         
   2  -9   2        777.74        795.81        73.53 o                         
   3  -9   2       1478.74       1488.24        77.07 o                         
   4  -9   2        316.55        326.41        46.64 o                         
  -7  -8   2       1250.78       1033.19       119.65 o                         
  -6  -8   2       3047.85       3137.33       125.31 o                         
  -5  -8   2       5321.72       5087.29       159.09 o                         
  -4  -8   2       2496.34       2645.23        78.16 o                         
  -3  -8   2       6889.09       6880.83       136.22 o                         
  -2  -8   2        111.03        104.74        16.92 o                         
  -1  -8   2       2799.62       2885.85        89.62 o                         
   0  -8   2       3739.09       3827.88       102.74 o                         
   1  -8   2         90.23        114.75        23.49 o                         
   2  -8   2       3169.73       3320.47       114.43 o                         
   3  -8   2         82.18         60.33        20.22 o                         
   4  -8   2         58.86         44.74        16.50 o                         
   5  -8   2        683.55        704.52       105.93 o                         
  -7  -7   2         42.10         65.86        24.93 o                         
  -6  -7   2        205.15        120.06        28.59 o                         
  -5  -7   2         38.74         10.18        13.15 o                         
  -4  -7   2        117.62         88.23        15.75 o                         
  -3  -7   2         73.22         46.43         9.72 o                         
  -2  -7   2        522.21        485.93        27.68 o                         
  -1  -7   2        844.66        821.71        37.88 o                         
   0  -7   2       3904.47       3732.81        95.81 o                         
   1  -7   2       5209.31       5471.96       125.78 o                         
   2  -7   2       2912.41       2919.63        93.93 o                         
   3  -7   2       7057.68       7108.13       156.98 o                         
   4  -7   2        168.13        141.73        21.08 o                         
   5  -7   2       3671.13       3539.71       119.12 o                         
   6  -7   2        391.75        288.63        53.12 o                         
  -8  -6   2        260.43        197.84        51.50 o                         
  -7  -6   2       3823.86       3731.64       145.44 o                         
  -6  -6   2        974.11        854.62        60.58 o                         
  -5  -6   2       2432.85       2426.41        93.96 o                         
  -4  -6   2        377.36        358.13        32.35 o                         
  -3  -6   2         49.53         44.01        10.37 o                         
  -2  -6   2       9727.43       9168.58       149.19 o                         
  -1  -6   2         17.75         14.93         8.46 o                         
   0  -6   2      19145.96      18762.58       331.76 o                         
   1  -6   2        265.83        192.04        18.96 o                         
   2  -6   2       5491.03       5374.63       119.84 o                         
   3  -6   2          3.52          4.09         9.25 o                         
   4  -6   2       1708.00       1627.17        60.57 o                         
   5  -6   2          1.41         11.57        14.64 o                         
   6  -6   2       3864.42       3854.78       156.02 o                         
  -8  -5   2        281.31        344.89        66.70 o                         
  -7  -5   2       5255.14       5426.89       183.67 o                         
  -6  -5   2        100.96         44.07        24.03 o                         
  -5  -5   2       6468.53       6122.55       166.22 o                         
  -4  -5   2       1454.76       1365.61        63.52 o                         
  -3  -5   2       5378.23       5271.03       164.90 o                         
  -2  -5   2      11058.27      11011.35       170.08 o                         
  -1  -5   2        195.05        214.19        17.23 o                         
   0  -5   2      18025.78      17446.34       284.67 o                         
   1  -5   2         35.11         39.27         9.29 o                         
   2  -5   2      10774.75      11132.73       213.81 o                         
   3  -5   2       1202.07       1267.66        53.65 o                         
   4  -5   2       1320.26       1450.20        54.30 o                         
   5  -5   2       4532.79       4609.21       137.28 o                         
   6  -5   2        643.24        546.35        48.35 o                         
   7  -5   2       4046.93       4058.43       161.89 o                         
  -8  -4   2       1424.48       1469.17       113.77 o                         
  -7  -4   2       4272.52       4473.50       149.17 o                         
  -6  -4   2       3372.99       3421.63       121.50 o                         
  -5  -4   2        249.31        191.92        38.83 o                         
  -4  -4   2        987.72        950.80        53.85 o                         
  -3  -4   2       5796.93       5826.64       123.26 o                         
  -2  -4   2       1720.58       1555.25        41.25 o                         
  -1  -4   2       8617.77       7964.03       138.36 o                         
   0  -4   2      13336.20      12269.04       205.20 o                         
   1  -4   2        733.27        667.25        32.55 o                         
   2  -4   2       6332.10       6288.34       125.57 o                         
   3  -4   2       4771.72       5160.91       115.04 o                         
   4  -4   2        155.98        171.30        18.55 o                         
   5  -4   2      13506.43      14193.59       290.06 o                         
   6  -4   2          2.94         -7.86        13.14 o                         
   7  -4   2       6059.20       6365.06       182.95 o                         
  -8  -3   2         46.28         59.57        36.80 o                         
  -7  -3   2       1296.98       1389.21        83.32 o                         
  -6  -3   2        354.13        360.39        39.54 o                         
  -5  -3   2          0.52         11.13         9.86 o                         
  -4  -3   2       6572.45       6522.32       161.27 o                         
  -3  -3   2       8777.96       8782.58       236.36 o                         
  -2  -3   2      22358.15      21595.35       490.66 o                         
  -1  -3   2      27452.86      25415.27       346.43 o                         
   0  -3   2      11793.73      11018.64       194.71 o                         
   1  -3   2      26829.52      26218.04       561.44 o                         
   2  -3   2       1654.16       1735.18        58.31 o                         
   3  -3   2       1050.72       1175.06        42.53 o                         
   4  -3   2         22.92         12.65         7.95 o                         
   5  -3   2       5887.44       6168.24       145.00 o                         
   6  -3   2        435.32        383.43        43.92 o                         
   7  -3   2       6019.64       6115.17       170.41 o                         
   8  -3   2        136.69         82.52        31.29 o                         
  -8  -2   2        640.45        489.01        75.18 o                         
  -7  -2   2        999.89        931.87        60.19 o                         
  -6  -2   2        733.52        772.73        49.67 o                         
  -5  -2   2       1012.43        873.92        45.01 o                         
  -4  -2   2      13324.65      13588.05       259.18 o                         
  -3  -2   2      14315.43      13382.18       245.68 o                         
  -2  -2   2      29921.01      29157.06       475.92 o                         
  -1  -2   2      34067.02      31429.91       449.85 o                         
   0  -2   2      41652.85      38435.04       550.18 o                         
   1  -2   2      11719.30      11816.37       261.60 o                         
   2  -2   2      23015.70      23302.15       335.51 o                         
   3  -2   2          0.37          4.24         5.29 o                         
   4  -2   2       6130.55       6512.08       158.46 o                         
   5  -2   2       2350.46       2442.04        82.60 o                         
   6  -2   2        872.07        913.44        52.22 o                         
   7  -2   2       1234.89       1260.56        64.87 o                         
   8  -2   2         96.84         39.73        26.79 o                         
  -8  -1   2       6284.46       5929.01       228.27 o                         
  -7  -1   2          1.90        -17.42        17.42 o                         
  -6  -1   2       4757.31       4741.53       124.72 o                         
  -5  -1   2          2.22         -9.64         9.64 o                         
  -4  -1   2        227.13        221.24        20.78 o                         
  -3  -1   2       2360.04       2359.86        60.66 o                         
  -2  -1   2      25899.38      25896.32       395.11 o                         
  -1  -1   2       2348.51       2121.09        57.12 o                         
   0  -1   2      18771.63      17949.57       477.39 o                         
   1  -1   2       5772.22       5721.18       143.49 o                         
   2  -1   2       5946.53       6432.64       158.26 o                         
   3  -1   2        576.75        674.38        32.54 o                         
   4  -1   2         52.78         41.59         8.44 o                         
   5  -1   2       2323.81       2563.99        81.69 o                         
   6  -1   2         84.63         59.25        13.92 o                         
   7  -1   2        306.97        308.64        38.34 o                         
   8  -1   2        500.43        381.53        42.63 o                         
  -8   0   2       5133.09       5034.80       146.00 o                         
  -7   0   2         15.89         12.71        11.96 o                         
  -6   0   2       4265.73       4300.96       103.80 o                         
  -5   0   2       1780.34       1899.93        51.58 o                         
  -4   0   2          1.68          2.91         4.36 o                         
  -3   0   2       1547.85       1530.15        37.21 o                         
  -2   0   2         41.44         19.77         3.81 o                         
  -1   0   2       1103.08       1207.96        29.84 o                         
   0   0   2       6212.27       6922.77       163.68 o                         
   1   0   2        850.83        820.79        27.89 o                         
   2   0   2      21208.85      22523.54       338.44 o                         
   3   0   2          8.53          7.43         3.38 o                         
   4   0   2      19835.47      20932.20       428.39 o                         
   5   0   2       1177.20       1197.37        45.11 o                         
   6   0   2       8407.08       8848.57       171.29 o                         
   7   0   2        330.19        288.45        38.77 o                         
   8   0   2        147.01        155.58        27.69 o                         
   9   0   2         72.34         33.84        27.34 o                         
  -8   1   2       1140.57       1207.78        93.30 o                         
  -7   1   2         58.21         28.56        13.64 o                         
  -6   1   2          1.21         -1.88         9.44 o                         
  -5   1   2       1910.28       1913.16        55.05 o                         
  -4   1   2        889.11        861.50        34.42 o                         
  -3   1   2       1800.71       1823.11        45.74 o                         
  -2   1   2       2006.83       2076.34        83.09 o                         
  -1   1   2       1194.17       1267.63        36.32 o                         
   0   1   2      13235.74      14816.57       282.88 o                         
   1   1   2       2110.54       2271.66        64.88 o                         
   2   1   2      53586.98      54418.21       894.35 o                         
   3   1   2        846.32        879.60        26.86 o                         
   4   1   2      67820.64      70948.53       971.62 o                         
   5   1   2       1019.09       1142.43        46.35 o                         
   6   1   2      26298.36      26751.62       463.67 o                         
   7   1   2        388.17        313.57        51.74 o                         
   8   1   2       3110.63       3219.99        98.66 o                         
   9   1   2         63.40         43.35        26.16 o                         
  -8   2   2        166.61         51.50        30.51 o                         
  -7   2   2        728.57        721.58        48.03 o                         
  -6   2   2       2655.32       2746.15        85.36 o                         
  -5   2   2       5199.65       5324.98       115.89 o                         
  -4   2   2      17240.86      18881.33       333.24 o                         
  -3   2   2      17526.77      18858.40       273.37 o                         
  -2   2   2      24397.01      27995.19       403.01 o                         
  -1   2   2      10902.14      12120.49       208.71 o                         
   0   2   2       5303.83       5783.41       143.08 o                         
   1   2   2       1137.33       1159.46        61.11 o                         
   2   2   2       7287.86       7497.91       118.15 o                         
   3   2   2      10619.41      10803.06       228.78 o                         
   4   2   2      27599.31      27946.48       529.66 o                         
   5   2   2       4907.39       5204.01       104.85 o                         
   6   2   2      14693.07      14451.88       240.16 o                         
   7   2   2         55.54         56.53        14.29 o                         
   8   2   2       1469.39       1405.84        58.12 o                         
   9   2   2        340.94        271.61        41.94 o                         
  -7   3   2        887.84        854.32        65.26 o                         
  -6   3   2       1119.55       1125.75        68.68 o                         
  -5   3   2      13059.59      13881.24       273.86 o                         
  -4   3   2       8955.95       9768.97       176.42 o                         
  -3   3   2      38100.18      41409.16       629.70 o                         
  -2   3   2      15786.29      17942.33       337.36 o                         
  -1   3   2      31132.39      34156.16       624.95 o                         
   0   3   2       6658.49       6621.45       122.02 o                         
   1   3   2         16.97          3.10         3.87 o                         
   2   3   2       6493.53       6713.41       108.02 o                         
   3   3   2       3416.27       3198.78        62.20 o                         
   4   3   2        987.76       1104.36        32.69 o                         
   5   3   2       2270.49       2265.75        59.25 o                         
   6   3   2         22.87          0.57         7.69 o                         
   7   3   2        254.99        220.53        25.87 o                         
   8   3   2          1.22          5.15        11.54 o                         
   9   3   2        653.95        585.31        95.04 o                         
  -7   4   2         42.77         62.48        42.24 o                         
  -6   4   2        820.68        759.29        49.10 o                         
  -5   4   2       7807.75       8199.15       179.11 o                         
  -4   4   2       1205.34       1253.44        48.91 o                         
  -3   4   2      19625.26      21334.78       354.28 o                         
  -2   4   2        567.17        661.04        34.18 o                         
  -1   4   2      13084.80      13678.12       226.13 o                         
   0   4   2       6253.58       6226.38       146.64 o                         
   1   4   2        383.47        366.76        19.34 o                         
   2   4   2      10445.28       9914.18       167.52 o                         
   3   4   2       4607.58       4085.76        71.44 o                         
   4   4   2       3033.00       2932.23        59.68 o                         
   5   4   2        776.14        782.41        28.86 o                         
   6   4   2       1806.34       1845.27        52.74 o                         
   7   4   2       2095.45       2003.46        62.71 o                         
   8   4   2       1799.55       1690.40        59.72 o                         
   9   4   2       4394.54       4488.37       247.58 o                         
  -7   5   2        343.51        225.37        45.01 o                         
  -6   5   2       2077.80       2047.20       126.35 o                         
  -5   5   2        197.04        161.36        38.33 o                         
  -4   5   2       4464.97       4820.40       124.29 o                         
  -3   5   2         44.84         28.60        10.94 o                         
  -2   5   2       8368.64       9081.26       173.51 o                         
  -1   5   2       1275.63       1352.79        45.68 o                         
   0   5   2        579.95        603.69        26.19 o                         
   1   5   2       4484.52       4274.04        99.60 o                         
   2   5   2       2559.36       2282.19        69.82 o                         
   3   5   2       9647.56       9099.75       163.07 o                         
   4   5   2       9822.06       9252.34       145.11 o                         
   5   5   2       1929.39       1820.24        45.19 o                         
   6   5   2       2838.70       2933.35        75.26 o                         
   7   5   2         87.13         99.49        27.86 o                         
   8   5   2        181.14        174.02        28.82 o                         
   9   5   2       2187.22       1985.17       138.50 o                         
  -6   6   2       3238.47       3013.93       117.78 o                         
  -5   6   2        321.35        237.73        34.90 o                         
  -4   6   2       6370.61       6688.27       147.19 o                         
  -3   6   2       1293.46       1454.18        63.24 o                         
  -2   6   2       2130.58       2104.99        72.63 o                         
  -1   6   2      12734.40      13631.01       250.74 o                         
   0   6   2        158.87        114.63        13.23 o                         
   1   6   2      55833.79      55219.61       982.88 o                         
   2   6   2       8196.92       7789.58       153.70 o                         
   3   6   2      30990.25      29835.00       457.58 o                         
   4   6   2        438.64        331.41        24.36 o                         
   5   6   2       7935.56       7867.59       132.49 o                         
   6   6   2        307.46        261.69        39.44 o                         
   7   6   2        107.18         49.08        18.31 o                         
   8   6   2        138.19         36.89        36.73 o                         
   9   6   2        527.61        397.22        77.38 o                         
  -6   7   2       1073.11        998.68        90.94 o                         
  -5   7   2          6.21         -7.88        15.83 o                         
  -4   7   2       2123.37       2243.31        77.41 o                         
  -3   7   2        203.99        186.96        23.84 o                         
  -2   7   2       1152.68       1100.53        49.42 o                         
  -1   7   2       1534.01       1460.72        58.09 o                         
   0   7   2       1622.12       1648.77        48.55 o                         
   1   7   2       1271.94       1199.45        45.79 o                         
   2   7   2       4164.25       4084.08       100.81 o                         
   3   7   2       6173.86       6045.47       146.25 o                         
   4   7   2       2961.66       2718.10        74.44 o                         
   5   7   2       5342.89       5456.65       109.79 o                         
   6   7   2        787.13        806.91        44.85 o                         
   7   7   2       3672.25       3611.18       115.82 o                         
   8   7   2       3553.69       3695.76       156.84 o                         
   9   7   2        380.91        219.01       140.55 o                         
  -5   8   2        799.68        606.38        90.78 o                         
  -4   8   2       2072.19       2054.37        81.81 o                         
  -3   8   2       4957.48       4868.91       128.69 o                         
  -2   8   2        153.88        114.94        21.42 o                         
  -1   8   2       6368.43       6374.74       151.86 o                         
   0   8   2       6208.58       5976.85       139.34 o                         
   1   8   2       2404.28       2335.31        72.33 o                         
   2   8   2       8082.37       7438.08       173.51 o                         
   3   8   2        803.27        820.35        45.53 o                         
   4   8   2        245.28        235.64        25.37 o                         
   5   8   2         90.49         61.96        13.76 o                         
   6   8   2       2218.16       2322.24        91.57 o                         
   7   8   2          1.25         -0.90        15.66 o                         
   8   8   2       3795.18       4166.38       153.26 o                         
  -4   9   2       1061.15        972.19        61.14 o                         
  -3   9   2        278.43        205.79        34.23 o                         
  -2   9   2        996.24        992.13        64.07 o                         
  -1   9   2       7326.33       7476.31       176.19 o                         
   0   9   2        373.09        326.34        27.99 o                         
   1   9   2      20787.43      20945.92       433.83 o                         
   2   9   2       3709.93       3669.52       105.01 o                         
   3   9   2      17725.23      18224.83       370.04 o                         
   4   9   2        669.33        716.93        42.85 o                         
   5   9   2       2614.93       2598.38        94.10 o                         
   6   9   2        907.77        968.06        57.41 o                         
   7   9   2         69.21        128.79        32.16 o                         
   8   9   2       2249.40       2477.30       150.60 o                         
  -4  10   2         32.72        -21.03        26.11 o                         
  -3  10   2         71.32         58.32        25.25 o                         
  -2  10   2        136.76         95.92        24.15 o                         
  -1  10   2       1581.53       1607.08        92.73 o                         
   0  10   2        678.78        666.08        48.31 o                         
   1  10   2       5097.41       5097.55       132.80 o                         
   2  10   2         96.32         51.89        15.02 o                         
   3  10   2       3206.34       3426.38       136.58 o                         
   4  10   2         18.07          7.25        12.98 o                         
   5  10   2       1200.66       1218.63        60.42 o                         
   6  10   2        490.65        487.33        60.16 o                         
   7  10   2         21.58        -27.33        35.04 o                         
  -3  11   2       1093.12       1006.14        78.23 o                         
  -2  11   2        241.61        194.46        31.84 o                         
  -1  11   2         85.74         59.39        18.66 o                         
   0  11   2         80.01         42.93        18.02 o                         
   1  11   2       1207.90       1155.90        65.08 o                         
   2  11   2        867.91        829.28        56.89 o                         
   3  11   2        749.97        702.10        51.60 o                         
   4  11   2        698.89        642.22        46.17 o                         
   5  11   2        321.28        244.96        29.30 o                         
   6  11   2        341.22        364.92        50.21 o                         
   7  11   2        833.87        707.25       128.89 o                         
  -1  12   2         38.83         16.56        26.96 o                         
   0  12   2        201.08        194.41        32.14 o                         
   1  12   2          3.56          5.23        19.92 o                         
   2  12   2        132.86         83.19        25.27 o                         
   3  12   2        667.87        720.38        59.08 o                         
   4  12   2        450.86        365.06        43.33 o                         
   5  12   2       2227.41       2306.92        91.32 o                         
   6  12   2       1002.18        945.28        83.48 o                         
   0  13   2       2009.28       2104.01       103.80 o                         
   1  13   2        239.37        147.47        36.66 o                         
   2  13   2        172.92        123.51        57.66 o                         
   3  13   2         69.44         82.40        31.25 o                         
   4  13   2        158.67        119.99        37.62 o                         
  -3 -11   3       4264.85       4521.03       182.07 o                         
  -2 -11   3        399.29        380.10        49.89 o                         
  -1 -11   3       3451.22       3587.64       126.52 o                         
   0 -11   3         68.83         57.17        37.00 o                         
   1 -11   3        595.44        544.28        66.31 o                         
  -5 -10   3       1383.43       1288.32       225.45 o                         
  -4 -10   3         81.06         82.66        54.81 o                         
  -3 -10   3       6445.12       7119.63       218.84 o                         
  -2 -10   3         37.31         -1.56        15.90 o                         
  -1 -10   3       6184.97       6461.73       165.40 o                         
   0 -10   3         74.49        109.81        27.08 o                         
   1 -10   3       1194.40       1246.36       102.04 o                         
   2 -10   3        466.85        402.40        53.53 o                         
  -6  -9   3          1.76         14.58        22.15 o                         
  -5  -9   3         25.01         -5.25        16.85 o                         
  -4  -9   3         88.23         59.81        18.44 o                         
  -3  -9   3        853.69        886.96        42.38 o                         
  -2  -9   3        252.24        278.71        34.12 o                         
  -1  -9   3        531.85        545.70        43.76 o                         
   0  -9   3         11.46        -15.17        15.67 o                         
   1  -9   3         22.81         33.83        20.11 o                         
   2  -9   3        202.80        208.61        29.02 o                         
   3  -9   3        459.32        419.42        46.91 o                         
   4  -9   3        601.76        484.27        66.46 o                         
  -6  -8   3        288.93        199.43        40.76 o                         
  -5  -8   3        437.97        331.21        44.40 o                         
  -4  -8   3       1164.76       1138.59        55.95 o                         
  -3  -8   3        311.34        295.11        29.87 o                         
  -2  -8   3        579.84        510.66        38.02 o                         
  -1  -8   3       1282.62       1229.88        68.19 o                         
   0  -8   3          0.39         -8.40         8.40 o                         
   1  -8   3       4806.50       4762.13       124.64 o                         
   2  -8   3        973.00        928.29        57.06 o                         
   3  -8   3       3365.00       3400.53       114.12 o                         
   4  -8   3        741.56        701.03        56.70 o                         
   5  -8   3        736.19        812.16        71.19 o                         
  -7  -7   3        325.22        266.33        71.26 o                         
  -6  -7   3       2307.67       2688.48       112.57 o                         
  -5  -7   3        776.80        722.34        54.67 o                         
  -4  -7   3       5499.66       5476.19       145.49 o                         
  -3  -7   3       1027.95        971.29        42.94 o                         
  -2  -7   3       2737.37       2581.84        71.80 o                         
  -1  -7   3       3736.76       3617.42       103.94 o                         
   0  -7   3       2157.43       2139.74        70.26 o                         
   1  -7   3       5478.44       5698.12       136.52 o                         
   2  -7   3       9374.95       9601.12       211.36 o                         
   3  -7   3       7860.38       8367.33       198.49 o                         
   4  -7   3       5749.20       5663.49       154.24 o                         
   5  -7   3       4621.40       4933.14       155.76 o                         
  -7  -6   3         67.70         11.56        30.19 o                         
  -6  -6   3       5284.99       5457.07       174.72 o                         
  -5  -6   3         19.85         46.11        15.89 o                         
  -4  -6   3       8130.33       8170.76       194.36 o                         
  -3  -6   3          5.83         12.12        11.19 o                         
  -2  -6   3       3750.41       3685.40        86.30 o                         
  -1  -6   3         12.58          7.46         6.99 o                         
   0  -6   3        154.46        151.16        17.39 o                         
   1  -6   3          0.47         -1.90         6.96 o                         
   2  -6   3       5028.11       4969.94       126.30 o                         
   3  -6   3          6.09         15.48         8.88 o                         
   4  -6   3       5261.68       5150.09       135.16 o                         
   5  -6   3        145.52        151.78        22.81 o                         
   6  -6   3       1383.46       1238.16       115.68 o                         
  -7  -5   3         65.66         21.84        23.52 o                         
  -6  -5   3       4115.41       3884.19       135.85 o                         
  -5  -5   3        753.07        794.41        55.75 o                         
  -4  -5   3      12877.19      12684.53       258.49 o                         
  -3  -5   3        311.29        282.04        34.38 o                         
  -2  -5   3      11082.80      10441.77       167.95 o                         
  -1  -5   3       9607.71       9500.25       162.23 o                         
   0  -5   3        407.35        455.25        25.13 o                         
   1  -5   3      17977.09      17465.64       292.19 o                         
   2  -5   3       2472.88       2590.91        87.00 o                         
   3  -5   3       8990.29       9214.03       212.60 o                         
   4  -5   3       1272.50       1249.58        60.93 o                         
   5  -5   3       1278.06       1340.92        70.15 o                         
   6  -5   3        334.79        338.85        44.36 o                         
   7  -5   3          0.97        -28.17        28.17 o                         
  -8  -4   3         49.03         44.85        37.44 o                         
  -7  -4   3        875.19        722.15        62.50 o                         
  -6  -4   3         82.73         72.67        19.92 o                         
  -5  -4   3       2077.37       2015.19        86.30 o                         
  -4  -4   3         40.36         10.28        11.49 o                         
  -3  -4   3        796.67        830.61        48.15 o                         
  -2  -4   3        567.89        550.71        26.47 o                         
  -1  -4   3       2490.76       2390.48        56.57 o                         
   0  -4   3        939.74        914.68        34.00 o                         
   1  -4   3      26096.75      26076.97       410.27 o                         
   2  -4   3       2700.86       2798.22        78.69 o                         
   3  -4   3      29077.31      29497.98       505.22 o                         
   4  -4   3       1841.32       1796.56        72.47 o                         
   5  -4   3      10477.80      10517.38       218.23 o                         
   6  -4   3       1352.12       1383.00        82.78 o                         
   7  -4   3        299.10        228.62        40.21 o                         
  -8  -3   3       2892.16       2542.16       180.38 o                         
  -7  -3   3       4335.19       4247.81       149.88 o                         
  -6  -3   3       3632.77       3622.81       127.28 o                         
  -5  -3   3      11834.01      11605.39       264.14 o                         
  -4  -3   3       3846.98       3959.65       121.32 o                         
  -3  -3   3       1678.81       1558.85        55.53 o                         
  -2  -3   3       1573.34       1505.89        58.28 o                         
  -1  -3   3       4215.28       3790.73        78.53 o                         
   0  -3   3       2833.56       2715.73        75.77 o                         
   1  -3   3      14240.72      13336.63       325.29 o                         
   2  -3   3       2155.28       2045.48        62.30 o                         
   3  -3   3       6142.68       6075.36       126.55 o                         
   4  -3   3        196.72        174.12        21.21 o                         
   5  -3   3         86.05         54.49        13.52 o                         
   6  -3   3       1507.38       1436.35        72.34 o                         
   7  -3   3        621.13        819.35        70.55 o                         
   8  -3   3       2114.46       2063.72       143.30 o                         
  -8  -2   3       1083.50       1053.26       106.71 o                         
  -7  -2   3       1766.08       1808.20        94.04 o                         
  -6  -2   3       9200.28       9868.70       235.43 o                         
  -5  -2   3       3507.44       3551.14       109.86 o                         
  -4  -2   3      17607.33      17615.06       325.64 o                         
  -3  -2   3       4327.95       4326.94       107.46 o                         
  -2  -2   3      18204.61      17644.10       309.62 o                         
  -1  -2   3        105.34         86.46         8.50 o                         
   0  -2   3       3277.90       3142.24        65.22 o                         
   1  -2   3       5743.64       5384.51       150.42 o                         
   2  -2   3        798.38        785.92        31.09 o                         
   3  -2   3       3633.57       3573.26        82.47 o                         
   4  -2   3       3396.18       3746.87       102.66 o                         
   5  -2   3         30.23         17.35        12.48 o                         
   6  -2   3       3281.00       3500.04       119.94 o                         
   7  -2   3       4782.09       5039.04       132.15 o                         
   8  -2   3       1800.58       1839.77       116.79 o                         
  -8  -1   3        817.50        669.61       108.82 o                         
  -7  -1   3       2739.36       2853.82       119.62 o                         
  -6  -1   3       1424.69       1426.95        85.01 o                         
  -5  -1   3       3836.89       3931.88       116.17 o                         
  -4  -1   3          1.94         -6.33         7.80 o                         
  -3  -1   3          4.34          0.30         5.50 o                         
  -2  -1   3       3417.19       3437.52        92.59 o                         
  -1  -1   3       7502.51       7479.09       135.11 o                         
   0  -1   3       1005.79        936.74        32.31 o                         
   1  -1   3      10009.79       9712.39       212.42 o                         
   2  -1   3       1600.23       1563.59        53.35 o                         
   3  -1   3         67.08         40.20        11.35 o                         
   4  -1   3       7096.18       7258.40       156.08 o                         
   5  -1   3       5601.23       5689.94       138.06 o                         
   6  -1   3      11040.20      11642.56       229.09 o                         
   7  -1   3       4383.18       4586.49       127.92 o                         
   8  -1   3       4885.28       4856.28       177.56 o                         
  -8   0   3         65.07        188.25        75.58 o                         
  -7   0   3         41.26         28.51        19.26 o                         
  -6   0   3        776.94        774.89        49.24 o                         
  -5   0   3          1.40         -5.26         7.60 o                         
  -4   0   3        877.92        991.60        33.05 o                         
  -3   0   3       1001.25        956.61        29.53 o                         
  -2   0   3      29866.77      31100.36       397.72 o                         
  -1   0   3       1797.16       1905.59        42.74 o                         
   0   0   3      82656.37      79723.78      1310.76 o                         
   1   0   3        303.32        248.16        16.22 o                         
   2   0   3      44492.68      43034.03       907.49 o                         
   3   0   3       2231.30       2335.32        64.98 o                         
   4   0   3        623.41        686.27        32.66 o                         
   5   0   3         17.49          9.07         7.93 o                         
   6   0   3       9265.84       9364.16       180.60 o                         
   7   0   3        778.47        760.97        54.05 o                         
   8   0   3       8117.93       8206.03       193.57 o                         
   9   0   3       1055.22        884.09        94.59 o                         
  -8   1   3       2037.83       1768.54        93.01 o                         
  -7   1   3         53.60         31.06        15.07 o                         
  -6   1   3        634.99        555.96        38.54 o                         
  -5   1   3        295.80        321.92        25.41 o                         
  -4   1   3       6242.79       6516.80       126.41 o                         
  -3   1   3       2657.40       2921.40        83.17 o                         
  -2   1   3      42930.46      44188.69       651.88 o                         
  -1   1   3       1676.47       1706.58        48.26 o                         
   0   1   3     108899.42     111478.34      1689.20 o                         
   1   1   3       7894.35       8199.62       169.43 o                         
   2   1   3      50975.55      51769.64       875.37 o                         
   3   1   3       3269.01       3657.00        91.60 o                         
   4   1   3       7779.04       8010.80       142.46 o                         
   5   1   3        766.11        771.52        35.08 o                         
   6   1   3         20.20         11.51         8.43 o                         
   7   1   3         52.27         20.05        13.45 o                         
   8   1   3        618.64        578.92        47.64 o                         
   9   1   3          2.98        -20.89        25.86 o                         
  -7   2   3       6227.05       6344.83       170.12 o                         
  -6   2   3       4515.36       4446.51       113.20 o                         
  -5   2   3       2976.73       2942.39        84.89 o                         
  -4   2   3       2468.35       2570.55        78.46 o                         
  -3   2   3       1819.24       1904.94        63.34 o                         
  -2   2   3       3886.53       4284.45        92.65 o                         
  -1   2   3      27534.52      30186.85       486.04 o                         
   0   2   3      24004.53      26506.15       504.47 o                         
   1   2   3      14823.87      15714.95       278.14 o                         
   2   2   3      26012.02      26756.19       430.65 o                         
   3   2   3        635.17        766.23        31.48 o                         
   4   2   3       2030.38       2044.43        51.22 o                         
   5   2   3       1249.18       1193.46        38.84 o                         
   6   2   3        275.87        251.69        26.60 o                         
   7   2   3       1248.21       1236.91        58.99 o                         
   8   2   3          1.36        -10.58        11.98 o                         
   9   2   3          2.35        -23.08        23.08 o                         
  -7   3   3       4707.35       4846.09       148.25 o                         
  -6   3   3       1888.30       1806.40       106.13 o                         
  -5   3   3       5051.84       5269.68       168.10 o                         
  -4   3   3        431.13        447.91        33.54 o                         
  -3   3   3          8.89         14.97         6.90 o                         
  -2   3   3       1924.30       2178.67        62.13 o                         
  -1   3   3        581.43        571.39        28.49 o                         
   0   3   3       2269.46       2302.03        88.66 o                         
   1   3   3        323.16        290.84        19.57 o                         
   2   3   3       4511.82       4427.22        93.09 o                         
   3   3   3       3475.90       3679.47        78.02 o                         
   4   3   3       2476.01       2433.26        61.20 o                         
   5   3   3       6871.52       6772.26       126.02 o                         
   6   3   3       2445.04       2468.45        66.51 o                         
   7   3   3       5058.90       5203.49       146.05 o                         
   8   3   3        280.12        280.27        30.03 o                         
   9   3   3        543.83        575.46        54.56 o                         
  -7   4   3       2671.91       2787.90       149.65 o                         
  -6   4   3          2.43        -20.92        20.92 o                         
  -5   4   3        211.23        179.93        32.82 o                         
  -4   4   3       2996.31       3259.99        96.31 o                         
  -3   4   3       1046.55       1047.70        44.05 o                         
  -2   4   3       5299.38       5467.43       126.59 o                         
  -1   4   3       3752.35       3909.31        95.09 o                         
   0   4   3       8698.87       8602.53       161.35 o                         
   1   4   3        634.75        670.10        34.30 o                         
   2   4   3      10630.72      10279.70       186.99 o                         
   3   4   3      18808.47      18054.99       284.43 o                         
   4   4   3      11446.75      11262.48       221.22 o                         
   5   4   3      31026.05      31168.03       510.14 o                         
   6   4   3       5114.61       5078.53       112.16 o                         
   7   4   3      13661.34      13615.03       290.08 o                         
   8   4   3       1185.83       1116.47        57.27 o                         
   9   4   3       1634.78       1591.85        76.28 o                         
  -6   5   3        636.11        579.07        57.64 o                         
  -5   5   3       2518.25       2345.32       133.05 o                         
  -4   5   3        210.60        194.32        22.52 o                         
  -3   5   3      13984.40      15335.01       261.49 o                         
  -2   5   3        981.05       1023.29        44.43 o                         
  -1   5   3      16249.41      17551.01       311.26 o                         
   0   5   3       1321.49       1241.51        57.63 o                         
   1   5   3       2797.90       2647.32        98.23 o                         
   2   5   3        233.41        248.84        17.76 o                         
   3   5   3       6047.95       5981.73       116.56 o                         
   4   5   3          6.27         12.62         5.01 o                         
   5   5   3      16979.05      16585.00       234.42 o                         
   6   5   3        321.41        307.11        24.42 o                         
   7   5   3       7231.59       7298.18       149.60 o                         
   8   5   3       1151.84       1228.96        52.70 o                         
   9   5   3        367.30        279.85        43.11 o                         
  -6   6   3          8.98        -17.71        19.65 o                         
  -5   6   3       3712.63       3874.29       127.56 o                         
  -4   6   3       1652.19       1804.26        72.98 o                         
  -3   6   3      17356.61      18036.71       345.20 o                         
  -2   6   3       4467.52       4644.79       120.61 o                         
  -1   6   3      24219.37      25752.07       476.69 o                         
   0   6   3        820.51        821.11        37.03 o                         
   1   6   3       9504.32       9184.36       191.25 o                         
   2   6   3       4189.05       4219.23       152.53 o                         
   3   6   3       1389.93       1460.85        46.57 o                         
   4   6   3       7806.96       7996.96       149.88 o                         
   5   6   3        106.87        100.48        10.95 o                         
   6   6   3       2923.61       2860.44        64.94 o                         
   7   6   3        449.65        483.97        38.78 o                         
   8   6   3         74.77         42.90        17.10 o                         
   9   6   3          1.23        -29.81        29.81 o                         
  -6   7   3        281.69        235.33        36.40 o                         
  -5   7   3         20.53         10.92        21.18 o                         
  -4   7   3       7030.22       7313.45       200.47 o                         
  -3   7   3        431.11        457.60        38.81 o                         
  -2   7   3       9060.44       9128.83       186.07 o                         
  -1   7   3       5110.15       5213.92       139.28 o                         
   0   7   3       1391.98       1348.73        48.40 o                         
   1   7   3       7276.74       7164.83       140.16 o                         
   2   7   3       5095.15       4858.70       138.18 o                         
   3   7   3       3937.19       4032.75        95.88 o                         
   4   7   3      12173.95      11667.94       225.62 o                         
   5   7   3        705.78        734.29        33.89 o                         
   6   7   3       6267.27       6263.42       127.76 o                         
   7   7   3       1337.47       1230.46        57.61 o                         
   8   7   3        112.95         60.20        20.43 o                         
   9   7   3       1742.85       1476.43       154.72 o                         
  -5   8   3       2858.62       2679.19       128.57 o                         
  -4   8   3       1510.37       1387.23        81.06 o                         
  -3   8   3       4353.17       4494.14       127.38 o                         
  -2   8   3       5257.31       5297.63       141.11 o                         
  -1   8   3       4762.42       5104.76       127.07 o                         
   0   8   3       1082.81       1062.82        47.64 o                         
   1   8   3        266.23        285.95        22.62 o                         
   2   8   3       1391.50       1363.15        66.40 o                         
   3   8   3        779.11        819.93        41.36 o                         
   4   8   3       9719.71       9435.42       199.41 o                         
   5   8   3       2284.06       2347.50        76.59 o                         
   6   8   3       6400.28       6819.90       160.63 o                         
   7   8   3        930.27       1031.34        99.29 o                         
   8   8   3        494.90        635.39        53.42 o                         
   9   8   3        150.96         43.39        37.18 o                         
  -4   9   3        407.87        232.63        32.85 o                         
  -3   9   3       9229.86       9151.74       217.19 o                         
  -2   9   3        242.68        177.55        26.08 o                         
  -1   9   3       7854.03       8078.70       243.95 o                         
   0   9   3        709.85        706.64        38.05 o                         
   1   9   3       4914.38       5007.50       128.63 o                         
   2   9   3      10935.79      10804.56       226.32 o                         
   3   9   3        228.69        242.42        26.47 o                         
   4   9   3       6440.01       6384.71       147.90 o                         
   5   9   3        569.17        543.15        50.17 o                         
   6   9   3       2151.20       2170.40       107.57 o                         
   7   9   3        232.42        106.20        23.94 o                         
   8   9   3         52.97         79.34        34.40 o                         
  -4  10   3          0.73        -22.43        27.16 o                         
  -3  10   3       2447.27       2477.84       111.65 o                         
  -2  10   3         20.25          8.34        20.91 o                         
  -1  10   3       2527.04       2428.98        93.24 o                         
   0  10   3        166.43        153.86        28.04 o                         
   1  10   3         19.83         19.30        11.84 o                         
   2  10   3        152.88        101.96        20.87 o                         
   3  10   3         88.02         67.20        18.20 o                         
   4  10   3       1479.11       1565.09        73.71 o                         
   5  10   3          0.96          5.47        10.53 o                         
   6  10   3        945.19        963.09        72.46 o                         
   7  10   3       1613.88       1688.80       111.85 o                         
   8  10   3         54.63        -28.37        47.71 o                         
  -3  11   3          2.45        -24.32        24.32 o                         
  -2  11   3        565.08        392.38        43.56 o                         
  -1  11   3       1382.21       1371.21        73.52 o                         
   0  11   3        145.76        116.70        21.62 o                         
   1  11   3       3961.01       4038.52       118.27 o                         
   2  11   3          4.11          6.68        13.27 o                         
   3  11   3       3741.83       4115.55       143.40 o                         
   4  11   3        167.37        112.09        18.78 o                         
   5  11   3        226.33        150.54        22.20 o                         
   6  11   3        350.17        259.47        34.33 o                         
   7  11   3        331.61        430.52        93.74 o                         
  -2  12   3        250.39         93.46        40.97 o                         
  -1  12   3        184.73         71.27        27.11 o                         
   0  12   3       1935.15       2045.57       139.65 o                         
   1  12   3       4719.62       4851.91       151.14 o                         
   2  12   3       3700.99       4085.53       129.17 o                         
   3  12   3       8806.80       9764.32       251.02 o                         
   4  12   3       2727.26       2763.55       131.76 o                         
   5  12   3       2599.68       2687.19       132.96 o                         
   6  12   3        394.45        246.89        51.13 o                         
   0  13   3        323.63        352.08        92.26 o                         
   1  13   3       1103.91       1306.57       102.38 o                         
   2  13   3       1583.54       1609.36        92.37 o                         
   3  13   3        821.49       1000.97        90.40 o                         
   4  13   3        927.32        925.43        87.20 o                         
   5  13   3        614.28        673.02        66.88 o                         
  -4 -10   4         37.33        -18.84        27.58 o                         
  -3 -10   4         19.09         -9.60        20.56 o                         
  -2 -10   4          3.59          2.39        19.90 o                         
  -1 -10   4          1.48         36.09        23.41 o                         
   0 -10   4          0.35          6.40        23.60 o                         
   1 -10   4        217.07        129.37        42.67 o                         
   2 -10   4          5.01         28.31        34.97 o                         
  -5  -9   4        119.21         90.51        30.18 o                         
  -4  -9   4        698.61        797.14        77.37 o                         
  -3  -9   4         49.46         40.81        16.63 o                         
  -2  -9   4       2207.93       2259.90        81.17 o                         
  -1  -9   4        650.14        797.84        76.28 o                         
   0  -9   4       1452.23       1479.42        72.84 o                         
   1  -9   4        148.99         96.76        30.73 o                         
   2  -9   4        195.34        151.29        37.21 o                         
   3  -9   4       1146.90       1305.58       104.40 o                         
  -6  -8   4          0.31        -32.28        32.28 o                         
  -5  -8   4       1449.67       1219.72       102.58 o                         
  -4  -8   4       1081.11       1136.41        91.34 o                         
  -3  -8   4       5196.94       5214.79       164.88 o                         
  -2  -8   4       3484.34       3648.66       110.77 o                         
  -1  -8   4       5500.03       5801.24       160.02 o                         
   0  -8   4       2640.80       2653.45        99.04 o                         
   1  -8   4       1939.73       1874.23       103.68 o                         
   2  -8   4        428.59        383.59        41.27 o                         
   3  -8   4         14.45         -8.06        18.87 o                         
   4  -8   4        282.95        215.39        43.10 o                         
  -6  -7   4       1093.95       1435.98       118.93 o                         
  -5  -7   4        656.01        529.07        48.48 o                         
  -4  -7   4       1162.38       1038.33        60.46 o                         
  -3  -7   4       2360.31       2477.78       116.73 o                         
  -2  -7   4       9127.62       9274.48       229.22 o                         
  -1  -7   4       5316.17       5260.13       141.74 o                         
   0  -7   4       7107.46       7375.83       173.75 o                         
   1  -7   4       5831.81       5753.50       148.34 o                         
   2  -7   4        152.57        113.40        20.26 o                         
   3  -7   4       4803.80       4731.22       133.63 o                         
   4  -7   4        346.96        354.93        36.44 o                         
   5  -7   4        435.73        430.90        49.39 o                         
  -7  -6   4         28.82        -42.05        42.05 o                         
  -6  -6   4        815.71        977.43       111.86 o                         
  -5  -6   4        168.64        166.25        25.44 o                         
  -4  -6   4        176.21        117.53        21.54 o                         
  -3  -6   4        539.00        481.48        49.52 o                         
  -2  -6   4       2774.97       2740.48        77.63 o                         
  -1  -6   4        354.37        360.23        32.44 o                         
   0  -6   4       1930.32       1950.27        75.31 o                         
   1  -6   4        318.49        330.10        52.38 o                         
   2  -6   4         57.48         73.01        14.62 o                         
   3  -6   4       1219.75       1241.98        69.00 o                         
   4  -6   4       1477.11       1541.32        73.20 o                         
   5  -6   4       1791.18       1842.49        81.48 o                         
   6  -6   4       1339.47       1230.06       110.03 o                         
  -7  -5   4         71.22         18.70        43.78 o                         
  -6  -5   4       1553.34       1419.72        82.11 o                         
  -5  -5   4       2936.82       2931.07       113.48 o                         
  -4  -5   4         22.59          9.23        11.94 o                         
  -3  -5   4      10572.97      10175.72       237.49 o                         
  -2  -5   4        188.46        156.76        15.93 o                         
  -1  -5   4      10193.74       9973.02       194.46 o                         
   0  -5   4          9.44         11.75         7.45 o                         
   1  -5   4       4576.33       4636.92       107.50 o                         
   2  -5   4       3388.43       3101.44        94.78 o                         
   3  -5   4          2.56         -8.66         8.66 o                         
   4  -5   4       3035.99       2980.68       102.66 o                         
   5  -5   4        204.78        143.10        25.44 o                         
   6  -5   4       1561.12       1630.29        89.99 o                         
   7  -5   4        521.88        379.96        50.56 o                         
  -7  -4   4        119.85        157.86        38.14 o                         
  -6  -4   4         46.11        -11.21        18.96 o                         
  -5  -4   4       3692.73       3617.90       127.42 o                         
  -4  -4   4          2.64         19.08        12.85 o                         
  -3  -4   4      15770.69      14907.26       290.05 o                         
  -2  -4   4         47.25         52.07         8.92 o                         
  -1  -4   4      18402.37      17609.54       271.14 o                         
   0  -4   4       5297.05       5047.94       106.91 o                         
   1  -4   4       1574.54       1548.60        56.63 o                         
   2  -4   4      11837.60      11804.29       271.50 o                         
   3  -4   4        224.23        175.49        20.89 o                         
   4  -4   4      12497.57      12509.21       260.51 o                         
   5  -4   4         21.01         24.11        17.10 o                         
   6  -4   4       5364.72       5284.97       148.82 o                         
   7  -4   4        365.25        392.69        80.84 o                         
  -7  -3   4         12.53        -15.06        29.67 o                         
  -6  -3   4        900.47        894.70        80.61 o                         
  -5  -3   4       2387.34       2517.65       100.17 o                         
  -4  -3   4       1169.87       1176.06        64.49 o                         
  -3  -3   4       7962.80       7426.79       171.29 o                         
  -2  -3   4        648.67        620.65        29.16 o                         
  -1  -3   4       4815.65       4355.23        91.22 o                         
   0  -3   4          1.48          5.16         5.02 o                         
   1  -3   4         36.96         23.70         7.29 o                         
   2  -3   4        545.78        617.80        33.98 o                         
   3  -3   4       4790.87       4653.62       107.74 o                         
   4  -3   4       1040.24       1001.44        51.01 o                         
   5  -3   4       2833.30       2972.64       109.79 o                         
   6  -3   4       2175.69       2111.96       140.12 o                         
   7  -3   4         99.50         68.42        22.27 o                         
   8  -3   4       1181.32       1107.38       156.76 o                         
  -7  -2   4         26.90         39.00        32.41 o                         
  -6  -2   4        145.35         97.68        21.20 o                         
  -5  -2   4       2647.84       2862.80        99.38 o                         
  -4  -2   4        665.41        652.93        40.53 o                         
  -3  -2   4       8030.84       7815.31       262.82 o                         
  -2  -2   4       6697.42       6340.77       154.19 o                         
  -1  -2   4       1191.09       1104.56        43.59 o                         
   0  -2   4      17599.53      16489.73       265.96 o                         
   1  -2   4       9901.93       9405.12       180.08 o                         
   2  -2   4      15893.57      15138.50       267.97 o                         
   3  -2   4      22353.95      21514.98       346.69 o                         
   4  -2   4       5415.68       5485.83       134.43 o                         
   5  -2   4       6678.78       6874.84       165.86 o                         
   6  -2   4        650.19        729.29        53.50 o                         
   7  -2   4          1.04          4.86        16.66 o                         
   8  -2   4         66.27         71.31        34.05 o                         
  -7  -1   4          0.23        -24.10        61.33 o                         
  -6  -1   4       2281.14       2337.55        94.69 o                         
  -5  -1   4         58.58         28.11        14.89 o                         
  -4  -1   4       4090.19       4077.24       110.59 o                         
  -3  -1   4       1110.55       1163.66        48.44 o                         
  -2  -1   4        716.74        714.43        28.61 o                         
  -1  -1   4        639.18        613.04        23.55 o                         
   0  -1   4       6756.50       6387.91       152.03 o                         
   1  -1   4       4189.81       4092.69       165.03 o                         
   2  -1   4      55764.09      52635.23      1098.60 o                         
   3  -1   4       8541.02       8092.48       159.97 o                         
   4  -1   4      47639.41      47134.57      1009.87 o                         
   5  -1   4       6967.39       6816.13       159.48 o                         
   6  -1   4      12429.40      12873.96       322.09 o                         
   7  -1   4       1190.84       1151.21        59.77 o                         
   8  -1   4        343.10        267.71        39.19 o                         
  -7   0   4        560.32        460.21       143.69 o                         
  -6   0   4      12324.58      12733.04       376.40 o                         
  -5   0   4          1.23          5.77         9.40 o                         
  -4   0   4      27406.22      29026.06       471.60 o                         
  -3   0   4         31.90         21.32         7.98 o                         
  -2   0   4       9444.52       9367.93       147.52 o                         
  -1   0   4          1.48          7.33         4.85 o                         
   0   0   4        118.34         86.09        10.42 o                         
   1   0   4       4024.64       3969.22        87.75 o                         
   2   0   4      10364.13       9277.82       173.54 o                         
   3   0   4       3926.95       3757.22        90.59 o                         
   4   0   4      10108.88      10084.27       207.16 o                         
   5   0   4         13.46          6.15         7.27 o                         
   6   0   4       1313.38       1263.19        53.81 o                         
   7   0   4        200.43        296.45        33.88 o                         
   8   0   4        179.57        105.43        22.43 o                         
   9   0   4        363.54        272.36        42.88 o                         
  -7   1   4        742.54        687.39        63.25 o                         
  -6   1   4       6676.35       7187.39       153.29 o                         
  -5   1   4       6319.35       6649.06       158.32 o                         
  -4   1   4      23786.30      24663.32       422.73 o                         
  -3   1   4       6690.16       6902.67       140.87 o                         
  -2   1   4      37670.04      39388.18       529.25 o                         
  -1   1   4       1932.21       2109.90        59.47 o                         
   0   1   4      11408.03      12272.08       216.33 o                         
   1   1   4         27.05         28.71         6.17 o                         
   2   1   4       1658.76       1655.69        54.99 o                         
   3   1   4        301.83        287.15        20.46 o                         
   4   1   4       1172.83       1085.54        41.48 o                         
   5   1   4        771.89        881.04        40.81 o                         
   6   1   4        599.69        688.50        38.45 o                         
   7   1   4        433.08        394.15        41.24 o                         
   8   1   4       6060.94       6329.47       151.24 o                         
   9   1   4        136.88        103.54        41.72 o                         
  -7   2   4        384.68        259.65        34.34 o                         
  -6   2   4       1982.17       2110.13        74.63 o                         
  -5   2   4        955.07       1010.88        62.09 o                         
  -4   2   4       2434.25       2468.66        75.01 o                         
  -3   2   4        480.69        542.34        32.61 o                         
  -2   2   4         59.13         49.49        12.31 o                         
  -1   2   4        219.92        261.91        20.22 o                         
   0   2   4        815.34        839.26        36.86 o                         
   1   2   4        129.10        176.69        20.77 o                         
   2   2   4        517.94        523.91        25.79 o                         
   3   2   4        164.97        141.25        17.58 o                         
   4   2   4       3636.80       3807.32        84.81 o                         
   5   2   4         67.70         50.74         8.60 o                         
   6   2   4      12592.35      12543.85       239.08 o                         
   7   2   4        616.71        564.95        42.26 o                         
   8   2   4       7817.44       8079.65       197.75 o                         
   9   2   4        736.42        649.78        65.20 o                         
  -7   3   4        366.36        268.23        37.88 o                         
  -6   3   4        805.22        843.90        58.88 o                         
  -5   3   4       2739.07       2777.71       108.99 o                         
  -4   3   4        978.97       1020.85        52.95 o                         
  -3   3   4          9.23         -5.22        12.31 o                         
  -2   3   4       2206.76       2357.95        67.96 o                         
  -1   3   4      18590.58      19246.25       333.41 o                         
   0   3   4       6402.96       6571.15       200.88 o                         
   1   3   4      40065.39      39357.06       671.03 o                         
   2   3   4      20408.67      20139.11       333.07 o                         
   3   3   4      19909.83      19428.96       460.85 o                         
   4   3   4       5671.83       5709.07       133.33 o                         
   5   3   4         32.91         15.69         6.95 o                         
   6   3   4        789.13        796.65        35.15 o                         
   7   3   4       4047.91       3547.78       198.84 o                         
   8   3   4       5488.40       5402.89       145.22 o                         
   9   3   4       2454.94       2578.18       111.90 o                         
  -7   4   4       1251.63       1073.09       108.81 o                         
  -6   4   4          3.08        -20.68        20.68 o                         
  -5   4   4        174.10        150.72        28.45 o                         
  -4   4   4        955.19        998.80        55.28 o                         
  -3   4   4       4764.02       4983.69       130.85 o                         
  -2   4   4       4752.31       4927.48       121.32 o                         
  -1   4   4      26474.02      27435.62       475.94 o                         
   0   4   4      12157.44      12557.66       274.21 o                         
   1   4   4      53095.76      51868.92       877.59 o                         
   2   4   4       7950.73       7654.42       164.04 o                         
   3   4   4      33023.84      33046.79       578.07 o                         
   4   4   4       2686.22       2583.05        63.90 o                         
   5   4   4       5039.12       4892.57       116.38 o                         
   6   4   4        659.78        673.48        36.26 o                         
   7   4   4         75.19         52.82        12.39 o                         
   8   4   4         47.92         48.31        13.55 o                         
   9   4   4        904.47       1076.33        69.11 o                         
  -6   5   4       1052.23        894.28        91.59 o                         
  -5   5   4       8060.77       8218.15       215.15 o                         
  -4   5   4          0.03        -11.74        16.15 o                         
  -3   5   4       1313.38       1366.19        62.61 o                         
  -2   5   4       2898.88       3131.97        94.14 o                         
  -1   5   4      12527.70      13018.83       364.94 o                         
   0   5   4       7722.61       7621.23       286.51 o                         
   1   5   4      31118.29      29546.27       580.76 o                         
   2   5   4         95.17         57.95        13.32 o                         
   3   5   4      21293.84      20742.17       354.19 o                         
   4   5   4       3570.17       3511.07        79.93 o                         
   5   5   4        529.47        611.20        28.17 o                         
   6   5   4       4390.65       4340.45        90.86 o                         
   7   5   4       1642.80       1534.33        57.08 o                         
   8   5   4       2460.75       2419.59        77.54 o                         
   9   5   4        376.37        377.67        37.79 o                         
  -6   6   4        948.39        903.00        88.59 o                         
  -5   6   4       4805.43       4670.92       145.42 o                         
  -4   6   4        742.69        760.06        52.92 o                         
  -3   6   4       1951.25       1988.59        74.99 o                         
  -2   6   4       2585.01       2725.10        89.75 o                         
  -1   6   4       1866.26       1960.02        82.15 o                         
   0   6   4      10616.88      10270.83       215.17 o                         
   1   6   4        690.92        688.24        37.31 o                         
   2   6   4       8393.54       7900.23       205.21 o                         
   3   6   4        555.76        546.39        30.39 o                         
   4   6   4         98.66         89.92        12.68 o                         
   5   6   4       1013.13        956.03        36.49 o                         
   6   6   4       1942.83       1945.80        53.29 o                         
   7   6   4       2696.91       2757.23        78.45 o                         
   8   6   4       3480.03       3651.91        88.35 o                         
   9   6   4       1015.45       1161.16        67.29 o                         
  -5   7   4        827.53        779.06        75.48 o                         
  -4   7   4         37.28         34.56        18.04 o                         
  -3   7   4       3597.13       3606.80       126.08 o                         
  -2   7   4       4704.26       4947.78       158.09 o                         
  -1   7   4       3343.13       3465.40       110.35 o                         
   0   7   4      14937.84      14744.10       276.85 o                         
   1   7   4       5284.30       5120.09       154.96 o                         
   2   7   4       5997.23       5740.43       143.38 o                         
   3   7   4       8623.88       8513.69       162.14 o                         
   4   7   4          1.94         -2.40         6.07 o                         
   5   7   4      12007.63      11990.17       205.69 o                         
   6   7   4       2771.15       2876.80        68.98 o                         
   7   7   4       7791.89       7643.10       152.81 o                         
   8   7   4       2522.52       2664.75        76.52 o                         
   9   7   4       1990.96       1856.77        83.54 o                         
  -5   8   4       1878.79       1625.85        96.93 o                         
  -4   8   4        132.81         72.42        25.84 o                         
  -3   8   4       2014.23       1953.24        92.37 o                         
  -2   8   4       2695.36       2984.50       109.78 o                         
  -1   8   4          4.12        -11.48        11.48 o                         
   0   8   4       7054.35       6788.76       158.65 o                         
   1   8   4        745.97        718.52        38.73 o                         
   2   8   4       3213.42       3086.79        85.62 o                         
   3   8   4       1014.84       1019.74        48.64 o                         
   4   8   4        174.07        169.70        22.23 o                         
   5   8   4        951.27       1037.08        51.51 o                         
   6   8   4       2013.46       2060.98        86.76 o                         
   7   8   4       1566.38       1559.16        55.63 o                         
   8   8   4        974.27       1009.14        61.73 o                         
   9   8   4        981.47       1002.55        90.37 o                         
  -4   9   4        875.85        737.90       106.89 o                         
  -3   9   4        790.44        716.96        70.35 o                         
  -2   9   4       6357.19       6450.53       184.29 o                         
  -1   9   4        314.07        308.15        29.83 o                         
   0   9   4       6187.26       6162.34       140.33 o                         
   1   9   4        875.95        830.07        42.38 o                         
   2   9   4        643.12        592.69        45.50 o                         
   3   9   4       3744.32       3826.08       108.42 o                         
   4   9   4        284.23        208.44        33.35 o                         
   5   9   4       3842.28       3607.49       125.96 o                         
   6   9   4        791.44        815.09        56.23 o                         
   7   9   4        814.88        686.13        45.13 o                         
   8   9   4        513.35        378.39        46.06 o                         
  -3  10   4       1244.08       1225.13        79.23 o                         
  -2  10   4       1499.12       1498.33        83.34 o                         
  -1  10   4       1068.89       1106.96        61.08 o                         
   0  10   4       2533.67       2513.88        81.92 o                         
   1  10   4        169.32        171.87        26.78 o                         
   2  10   4        682.95        679.49        45.30 o                         
   3  10   4       5713.54       5929.20       146.92 o                         
   4  10   4        125.48        131.92        36.93 o                         
   5  10   4       9270.90       9603.43       314.75 o                         
   6  10   4        581.33        708.84        52.64 o                         
   7  10   4       4936.10       5014.43       164.04 o                         
   8  10   4         20.86         26.37        28.30 o                         
  -3  11   4       2887.54       2744.14       140.76 o                         
  -2  11   4         35.60         13.04        21.00 o                         
  -1  11   4       6396.30       6790.75       208.45 o                         
   0  11   4        127.34        114.05        26.27 o                         
   1  11   4       1484.58       1550.27        69.46 o                         
   2  11   4          9.92          2.36        16.22 o                         
   3  11   4        805.82        875.85        57.22 o                         
   4  11   4         31.02         -6.77        14.39 o                         
   5  11   4       6325.66       6981.70       185.69 o                         
   6  11   4         10.59         16.22        24.20 o                         
   7  11   4       3984.31       4663.39       171.98 o                         
  -2  12   4       3034.23       2930.88       148.79 o                         
  -1  12   4       3751.70       3819.07       130.91 o                         
   0  12   4       2511.55       2643.70       114.87 o                         
   1  12   4       1368.11       1353.57        78.42 o                         
   2  12   4       2317.43       2264.38       100.78 o                         
   3  12   4        541.06        476.47        42.89 o                         
   4  12   4        310.56        224.66        33.61 o                         
   5  12   4        744.25        766.19        54.50 o                         
   6  12   4        291.78        253.66        35.48 o                         
   7  12   4        331.63        522.08        56.67 o                         
   0  13   4       1383.95       1448.06       104.45 o                         
   1  13   4        359.17        397.92        72.49 o                         
   2  13   4         18.67         -2.56        24.29 o                         
   3  13   4        144.84         18.19        26.46 o                         
   4  13   4         30.87         26.23        48.73 o                         
   5  13   4         61.63         14.85        24.50 o                         
  -2 -10   5          6.00         16.12        24.69 o                         
  -1 -10   5        970.01       1050.82       123.32 o                         
   0 -10   5          0.41         -7.79        31.73 o                         
  -4  -9   5        360.44        432.49        57.63 o                         
  -3  -9   5         26.49         18.67        20.01 o                         
  -2  -9   5        324.31        347.94        50.48 o                         
  -1  -9   5       3118.68       3154.99       123.46 o                         
   0  -9   5          7.18         14.08        19.65 o                         
   1  -9   5       5732.30       6385.76       190.26 o                         
   2  -9   5         17.31        -25.47        25.47 o                         
  -5  -8   5       1917.09       2114.63       143.03 o                         
  -4  -8   5       3336.28       3487.36       191.36 o                         
  -3  -8   5       1440.15       1517.90        84.70 o                         
  -2  -8   5        102.38        110.56        17.46 o                         
  -1  -8   5        428.02        373.87        37.48 o                         
   0  -8   5       1174.00       1274.56        66.05 o                         
   1  -8   5        609.94        639.06        49.91 o                         
   2  -8   5       3046.78       3091.16       123.99 o                         
   3  -8   5        947.23        993.41        77.01 o                         
   4  -8   5        282.99        198.80        41.22 o                         
  -5  -7   5       1414.92       1280.70       118.53 o                         
  -4  -7   5        937.16        804.93        82.83 o                         
  -3  -7   5        842.06        792.29       137.85 o                         
  -2  -7   5          5.12          3.09        11.31 o                         
  -1  -7   5        674.08        637.87        47.57 o                         
   0  -7   5        420.45        448.73        44.76 o                         
   1  -7   5       1250.69       1334.98        64.76 o                         
   2  -7   5        166.79        145.31        30.91 o                         
   3  -7   5       1241.73       1203.83        56.21 o                         
   4  -7   5        166.01        158.79        27.57 o                         
   5  -7   5       1901.03       1863.91        98.14 o                         
  -6  -6   5        505.23        569.40        81.02 o                         
  -5  -6   5         26.51         37.35        25.16 o                         
  -4  -6   5        484.04        378.56        40.28 o                         
  -3  -6   5        996.28       1047.98        93.41 o                         
  -2  -6   5        773.66        699.43        35.05 o                         
  -1  -6   5       3501.76       3384.82        91.58 o                         
   0  -6   5       4983.75       4842.20       129.06 o                         
   1  -6   5       3067.91       3220.57        96.44 o                         
   2  -6   5       2503.54       2502.15        90.89 o                         
   3  -6   5       2306.45       2295.14        81.72 o                         
   4  -6   5        536.82        437.63        47.27 o                         
   5  -6   5       1627.38       1702.40        92.67 o                         
   6  -6   5       3715.11       3545.71       238.54 o                         
  -6  -5   5         22.78         17.72        26.03 o                         
  -5  -5   5       1512.15       1431.10        81.58 o                         
  -4  -5   5       1962.90       1946.75        89.32 o                         
  -3  -5   5       1106.23       1023.61        64.14 o                         
  -2  -5   5       9404.35       9451.19       175.67 o                         
  -1  -5   5          0.88          4.64         7.12 o                         
   0  -5   5       9885.63       9493.99       181.96 o                         
   1  -5   5        402.37        411.27        29.13 o                         
   2  -5   5       3398.98       3436.07       114.35 o                         
   3  -5   5        494.63        432.12        34.89 o                         
   4  -5   5        130.47         76.42        19.41 o                         
   5  -5   5         22.66         25.11        20.13 o                         
   6  -5   5       1498.26       1509.06        99.45 o                         
  -7  -4   5       5167.19       5576.79       319.40 o                         
  -6  -4   5        133.76        119.81        33.86 o                         
  -5  -4   5       3499.25       3504.65       131.18 o                         
  -4  -4   5        231.57        126.87        22.96 o                         
  -3  -4   5          1.24         -2.89        10.71 o                         
  -2  -4   5       7812.29       7989.62       188.31 o                         
  -1  -4   5       2691.50       2644.10        63.63 o                         
   0  -4   5      18210.34      17804.21       300.03 o                         
   1  -4   5        302.53        259.29        22.98 o                         
   2  -4   5      11785.41      11175.63       226.57 o                         
   3  -4   5       4067.89       4052.64       106.42 o                         
   4  -4   5       3098.82       3044.76       111.11 o                         
   5  -4   5       5997.29       5888.37       163.02 o                         
   6  -4   5         91.41        113.32        26.26 o                         
   7  -4   5       4255.23       4191.37       159.58 o                         
  -7  -3   5       1258.48       1331.57       125.06 o                         
  -6  -3   5        321.62        278.49        38.38 o                         
  -5  -3   5        224.99        151.54        27.94 o                         
  -4  -3   5        590.62        503.97        50.30 o                         
  -3  -3   5        966.45        920.93        51.76 o                         
  -2  -3   5        243.86        254.02        21.94 o                         
  -1  -3   5       6665.34       6455.14       147.00 o                         
   0  -3   5          3.28         -2.83         5.41 o                         
   1  -3   5       3013.77       2741.02        81.48 o                         
   2  -3   5       1631.63       1580.24        54.18 o                         
   3  -3   5        193.25        182.47        20.54 o                         
   4  -3   5       1040.91        998.32        45.57 o                         
   5  -3   5       9023.66       9314.08       236.53 o                         
   6  -3   5       1193.85       1134.10        70.87 o                         
   7  -3   5       7169.58       7043.90       213.44 o                         
  -7  -2   5       1986.63       1901.61       142.56 o                         
  -6  -2   5       1032.79       1052.67        98.60 o                         
  -5  -2   5        118.33        109.19        21.64 o                         
  -4  -2   5       8362.67       8423.53       197.61 o                         
  -3  -2   5       5320.46       5322.82       148.62 o                         
  -2  -2   5      17621.02      16742.22       277.73 o                         
  -1  -2   5      17412.53      17197.83       280.94 o                         
   0  -2   5      13357.98      12353.88       213.57 o                         
   1  -2   5      11990.22      11834.16       222.63 o                         
   2  -2   5       6489.71       6147.85       151.09 o                         
   3  -2   5         26.07         33.55         8.07 o                         
   4  -2   5         87.36         65.90        17.16 o                         
   5  -2   5       3093.61       3200.58       110.47 o                         
   6  -2   5        200.67        171.57        32.54 o                         
   7  -2   5       3284.03       3163.76       125.17 o                         
   8  -2   5        437.20        318.58        52.34 o                         
  -7  -1   5          5.26        -23.57        34.62 o                         
  -6  -1   5         20.18         27.19        19.47 o                         
  -5  -1   5         25.26        -13.98        13.98 o                         
  -4  -1   5       4563.59       4835.56       124.81 o                         
  -3  -1   5       2112.67       2075.32        70.10 o                         
  -2  -1   5      26419.33      25730.24       513.13 o                         
  -1  -1   5       6768.67       6195.04       167.76 o                         
   0  -1   5      43629.85      40117.88       642.57 o                         
   1  -1   5        795.73        671.64        38.72 o                         
   2  -1   5      15231.41      14640.12       314.41 o                         
   3  -1   5        720.31        741.82        37.57 o                         
   4  -1   5       2523.29       2491.51        69.94 o                         
   5  -1   5       3057.36       2968.19        94.48 o                         
   6  -1   5        512.29        464.08        41.61 o                         
   7  -1   5       1126.92       1131.62        64.82 o                         
   8  -1   5        401.17        310.71        50.93 o                         
  -7   0   5         20.75         10.32        33.64 o                         
  -6   0   5       1712.27       1598.86        96.23 o                         
  -5   0   5        222.32        134.29        24.32 o                         
  -4   0   5        357.22        245.24        42.05 o                         
  -3   0   5        924.18        891.11        36.23 o                         
  -2   0   5       6518.02       6494.88       121.47 o                         
  -1   0   5        812.05        762.29        31.16 o                         
   0   0   5       6249.23       6270.87       130.74 o                         
   1   0   5        402.99        365.72        26.91 o                         
   2   0   5       1051.25       1081.07        54.76 o                         
   3   0   5        438.37        413.81        32.68 o                         
   4   0   5       1036.02        920.42        41.45 o                         
   5   0   5        973.85        940.90        44.90 o                         
   6   0   5        567.30        630.66        43.36 o                         
   7   0   5        791.65        802.09        49.83 o                         
   8   0   5        168.49        135.84        27.82 o                         
  -7   1   5        298.09        225.32        52.94 o                         
  -6   1   5       1304.60       1281.18        63.43 o                         
  -5   1   5        150.20         96.34        25.34 o                         
  -4   1   5         23.00         29.40         9.91 o                         
  -3   1   5        431.68        390.08        25.53 o                         
  -2   1   5        622.80        581.71        27.73 o                         
  -1   1   5       1401.06       1349.22        50.66 o                         
   0   1   5       2674.36       2667.55        77.93 o                         
   1   1   5       2127.32       2108.19        70.14 o                         
   2   1   5      23037.08      21311.11       455.14 o                         
   3   1   5        135.50         98.67        12.33 o                         
   4   1   5      30285.13      29726.61       685.31 o                         
   5   1   5         23.86          5.70         8.13 o                         
   6   1   5       8517.45       8829.29       174.74 o                         
   7   1   5         99.61         64.93        19.43 o                         
   8   1   5        129.67        125.39        18.95 o                         
   9   1   5        365.94        325.69        46.40 o                         
  -7   2   5         54.98         31.83        39.80 o                         
  -6   2   5        127.51         89.09        19.88 o                         
  -5   2   5       1519.23       1455.54        73.38 o                         
  -4   2   5        851.79        859.27        43.46 o                         
  -3   2   5       2939.24       2999.01        82.55 o                         
  -2   2   5       1977.91       2005.29        67.13 o                         
  -1   2   5       1066.14       1077.18        46.17 o                         
   0   2   5        665.75        756.83        39.01 o                         
   1   2   5       2373.51       2342.38        68.67 o                         
   2   2   5      28261.67      27167.01       488.65 o                         
   3   2   5      17504.64      17239.46       325.76 o                         
   4   2   5      48800.93      46657.29       951.06 o                         
   5   2   5      11497.19      11656.34       188.90 o                         
   6   2   5      27493.12      27547.33       426.23 o                         
   7   2   5       1279.33       1435.23        68.42 o                         
   8   2   5       4287.37       4405.68       127.78 o                         
   9   2   5         29.70        -20.74        24.51 o                         
  -7   3   5       1116.56       1034.32        77.63 o                         
  -6   3   5        852.81        757.07        72.21 o                         
  -5   3   5       8134.27       8546.76       226.17 o                         
  -4   3   5       6937.18       7295.23       161.84 o                         
  -3   3   5      16952.40      18176.46       338.87 o                         
  -2   3   5       8316.83       8373.24       166.20 o                         
  -1   3   5       6632.80       6433.79       166.15 o                         
   0   3   5       1176.97       1256.03        51.73 o                         
   1   3   5        252.84        287.48        24.56 o                         
   2   3   5       2172.75       2012.42        64.17 o                         
   3   3   5       4546.23       4189.59        90.15 o                         
   4   3   5       8924.14       8952.24       211.85 o                         
   5   3   5       6742.83       6694.91       129.95 o                         
   6   3   5       2750.19       2634.04        71.70 o                         
   7   3   5        995.73       1078.71        58.09 o                         
   8   3   5        810.37        694.05        48.98 o                         
   9   3   5         40.81          0.31        27.68 o                         
  -6   4   5          0.95        -25.47        25.47 o                         
  -5   4   5      10547.27      10888.76       306.58 o                         
  -4   4   5          1.03         -6.53        13.18 o                         
  -3   4   5      31807.81      33815.52       543.14 o                         
  -2   4   5       3202.65       3508.46        95.72 o                         
  -1   4   5      36094.29      37083.24       731.84 o                         
   0   4   5       8327.93       8755.83       212.09 o                         
   1   4   5       2608.34       2543.39        75.26 o                         
   2   4   5       7690.44       7413.00       159.86 o                         
   3   4   5       5110.81       5024.71       124.60 o                         
   4   4   5       1233.28       1307.22        51.11 o                         
   5   4   5       2800.63       2663.62        70.14 o                         
   6   4   5         86.14         79.61        13.12 o                         
   7   4   5        158.45        162.86        21.58 o                         
   8   4   5         30.08         22.83        14.22 o                         
   9   4   5       3601.50       3686.68       134.16 o                         
  -6   5   5        458.06        372.74        65.92 o                         
  -5   5   5       2029.62       2189.60        92.57 o                         
  -4   5   5        982.66        982.15        62.48 o                         
  -3   5   5       4037.28       4225.19       115.57 o                         
  -2   5   5        725.59        755.16        45.01 o                         
  -1   5   5       1266.69       1227.46        56.86 o                         
   0   5   5        142.90        132.61        24.03 o                         
   1   5   5         44.37         39.66        13.56 o                         
   2   5   5       2909.56       2771.83        85.43 o                         
   3   5   5        112.87         75.30        16.72 o                         
   4   5   5       8625.15       8475.39       235.15 o                         
   5   5   5        138.40        151.37        14.39 o                         
   6   5   5       7334.41       7124.15       150.56 o                         
   7   5   5       2762.95       2714.91        86.13 o                         
   8   5   5       1086.57       1099.81        52.67 o                         
   9   5   5       3039.49       2980.37       144.54 o                         
  -6   6   5       2535.86       2475.78       136.20 o                         
  -5   6   5        344.62        205.66        35.96 o                         
  -4   6   5       8385.07       8573.97       232.97 o                         
  -3   6   5         78.24         84.22        17.92 o                         
  -2   6   5       3886.01       4058.91       120.36 o                         
  -1   6   5       1594.08       1694.25        72.04 o                         
   0   6   5        821.38        863.52        47.56 o                         
   1   6   5      11013.69      10886.76       233.47 o                         
   2   6   5       6820.94       6648.49       192.04 o                         
   3   6   5      17825.88      17461.72       370.03 o                         
   4   6   5       3990.88       3779.17        99.57 o                         
   5   6   5       3920.85       3694.42        94.09 o                         
   6   6   5        199.82        187.43        17.16 o                         
   7   6   5        795.03        811.46        41.70 o                         
   8   6   5         23.95         20.81        11.98 o                         
   9   6   5       3953.20       4049.97       132.29 o                         
  -5   7   5        287.97        209.36        40.97 o                         
  -4   7   5        892.56        990.64        72.70 o                         
  -3   7   5       3580.08       3653.47       113.45 o                         
  -2   7   5        256.40        180.79        27.05 o                         
  -1   7   5      10654.63      10762.01       246.05 o                         
   0   7   5        296.58        222.19        26.68 o                         
   1   7   5      18373.04      18454.33       332.04 o                         
   2   7   5       5317.14       5370.28       139.59 o                         
   3   7   5      12665.00      12746.91       243.77 o                         
   4   7   5       5123.43       5019.94       114.48 o                         
   5   7   5       4924.56       4890.98       114.14 o                         
   6   7   5        316.54        236.02        26.00 o                         
   7   7   5       1324.99       1298.55        46.40 o                         
   8   7   5        404.51        404.91        29.04 o                         
   9   7   5         15.41         -0.88        19.45 o                         
  -5   8   5          6.55         17.64        32.79 o                         
  -4   8   5       2959.85       3079.75       144.82 o                         
  -3   8   5        467.45        476.99        61.83 o                         
  -2   8   5          8.03          5.49        15.95 o                         
  -1   8   5        144.76        106.10        21.08 o                         
   0   8   5       9486.65       9337.74       218.21 o                         
   1   8   5        154.39        141.60        19.13 o                         
   2   8   5      11495.84      11704.56       248.61 o                         
   3   8   5       4802.04       4998.76       103.84 o                         
   4   8   5       2672.12       2845.26        92.57 o                         
   5   8   5       4114.71       4252.00       129.18 o                         
   6   8   5       1221.47       1223.68        57.66 o                         
   7   8   5       1787.51       1873.46        66.59 o                         
   8   8   5       3808.91       4235.35       101.23 o                         
   9   8   5        694.35        556.15        47.02 o                         
  -4   9   5       1730.35       1805.59       137.24 o                         
  -3   9   5        141.84        109.87        30.88 o                         
  -2   9   5        153.07        198.19        75.33 o                         
  -1   9   5       4216.08       4415.04       140.44 o                         
   0   9   5        241.65        191.31        27.27 o                         
   1   9   5       9248.93       9435.18       223.16 o                         
   2   9   5       1853.91       1836.69        67.95 o                         
   3   9   5       6096.35       6006.83       142.87 o                         
   4   9   5        736.67        826.93        53.28 o                         
   5   9   5        353.54        254.18        49.47 o                         
   6   9   5        408.79        422.69        48.49 o                         
   7   9   5        608.66        618.42        44.47 o                         
   8   9   5       2728.99       3206.47       123.31 o                         
  -3  10   5        819.09        641.59        65.28 o                         
  -2  10   5        893.51        917.87        82.22 o                         
  -1  10   5       7008.19       6910.10       190.71 o                         
   0  10   5         69.78         59.97        14.35 o                         
   1  10   5      14719.96      14669.14       269.68 o                         
   2  10   5        116.10         86.67        16.22 o                         
   3  10   5       9482.78       9571.67       227.98 o                         
   4  10   5        238.49        158.20        27.42 o                         
   5  10   5       2789.92       2833.85       146.29 o                         
   6  10   5       2931.96       3032.76       102.47 o                         
   7  10   5         20.81         -4.36        17.79 o                         
   8  10   5       2696.57       2938.89       120.16 o                         
  -2  11   5        163.25        164.17        35.40 o                         
  -1  11   5        395.30        323.34        44.40 o                         
   0  11   5         11.63        -21.42        21.42 o                         
   1  11   5       4507.49       4487.26       142.36 o                         
   2  11   5          8.78         23.51        13.53 o                         
   3  11   5       4074.09       4085.09       119.70 o                         
   4  11   5          0.46         -8.66        12.71 o                         
   5  11   5        534.21        623.87        69.08 o                         
   6  11   5         65.64         34.75        27.65 o                         
   7  11   5         67.46        106.72        32.71 o                         
   8  11   5        198.78         96.83        35.53 o                         
  -1  12   5        254.74        156.09        34.69 o                         
   0  12   5        306.70        211.35        33.84 o                         
   1  12   5        267.60        200.31        28.71 o                         
   2  12   5        173.02        128.85        28.72 o                         
   3  12   5         71.67         28.99        24.85 o                         
   4  12   5        584.74        533.59        47.74 o                         
   5  12   5        582.45        618.97        80.24 o                         
   6  12   5        598.02        512.52        62.62 o                         
   7  12   5        804.11        682.16        75.70 o                         
   0  13   5         86.88        126.87        53.45 o                         
   1  13   5        139.78         91.85        33.98 o                         
   2  13   5         85.63         48.46        25.85 o                         
   3  13   5        151.06        121.44        31.87 o                         
   4  13   5       1063.57       1002.51        71.92 o                         
   5  13   5       1611.16       1735.01       239.62 o                         
   6  13   5       1649.45       1686.70       113.30 o                         
   3  14   5          9.16        -26.17        36.42 o                         
  -2  -9   6        238.58        238.10        30.75 o                         
  -1  -9   6       3732.72       4270.66       155.78 o                         
   0  -9   6        149.65         71.15        35.52 o                         
   1  -9   6       1320.45       1465.04       102.06 o                         
  -4  -8   6         97.10         58.09        29.84 o                         
  -3  -8   6        331.21        254.30       145.15 o                         
  -2  -8   6         12.43         20.93        16.96 o                         
  -1  -8   6         73.29         36.18        20.42 o                         
   0  -8   6        144.70        112.76        24.36 o                         
   1  -8   6        154.94        108.79        26.21 o                         
   2  -8   6        300.40        227.10        43.15 o                         
   3  -8   6        324.92        212.03        59.40 o                         
  -5  -7   6        914.30        890.72       123.24 o                         
  -4  -7   6       1144.39       1235.49       105.83 o                         
  -3  -7   6       1606.42       1580.03       104.54 o                         
  -2  -7   6        225.24        209.97        22.57 o                         
  -1  -7   6        712.70        770.06        54.11 o                         
   0  -7   6        252.79        193.77        27.05 o                         
   1  -7   6       1846.81       1727.07        92.20 o                         
   2  -7   6       3651.90       3577.49       143.64 o                         
   3  -7   6       3158.74       3164.96       114.85 o                         
   4  -7   6       4137.69       4214.14       147.01 o                         
  -5  -6   6        489.75        267.84        49.88 o                         
  -4  -6   6       2463.21       2843.51       129.62 o                         
  -3  -6   6        359.91        354.89        57.66 o                         
  -2  -6   6        762.70        792.57        43.36 o                         
  -1  -6   6       2832.98       2919.79       130.98 o                         
   0  -6   6       1993.47       2098.11        82.36 o                         
   1  -6   6       3671.01       3755.60       114.11 o                         
   2  -6   6       5147.24       5319.11       134.19 o                         
   3  -6   6       3719.12       3770.73       116.50 o                         
   4  -6   6       4868.89       4706.70       147.25 o                         
   5  -6   6        819.24        738.60        84.60 o                         
  -6  -5   6       2037.34       1936.58       159.70 o                         
  -5  -5   6        959.90       1175.03       102.35 o                         
  -4  -5   6       7205.98       7568.97       209.76 o                         
  -3  -5   6        755.54        641.41        56.93 o                         
  -2  -5   6       4726.68       4961.30       122.20 o                         
  -1  -5   6       1087.92       1083.19        47.09 o                         
   0  -5   6        116.48         72.74        16.62 o                         
   1  -5   6       3215.22       3102.49        96.77 o                         
   2  -5   6       5069.82       5379.07       154.20 o                         
   3  -5   6       1858.69       1827.15        71.66 o                         
   4  -5   6       5149.12       5006.26       140.37 o                         
   5  -5   6         45.18         25.01        22.80 o                         
   6  -5   6        593.69        589.92        64.86 o                         
  -6  -4   6       2317.24       2357.36       248.27 o                         
  -5  -4   6        800.49        932.64        68.46 o                         
  -4  -4   6       2715.41       2622.76       110.78 o                         
  -3  -4   6         22.67         -1.24        15.85 o                         
  -2  -4   6       1946.75       1940.44        59.17 o                         
  -1  -4   6       1630.74       1660.89        52.59 o                         
   0  -4   6       1088.39       1048.92        47.26 o                         
   1  -4   6       6794.35       6810.21       147.02 o                         
   2  -4   6        974.55        931.40        44.80 o                         
   3  -4   6       6587.00       6503.81       156.62 o                         
   4  -4   6         89.03         94.20        23.53 o                         
   5  -4   6       5467.17       5348.45       154.95 o                         
   6  -4   6        612.15        546.24        59.82 o                         
   7  -4   6        289.56        229.08        54.15 o                         
  -6  -3   6        922.86        869.07        94.76 o                         
  -5  -3   6       3817.31       3968.82       144.68 o                         
  -4  -3   6         11.90        -10.97        10.97 o                         
  -3  -3   6       1085.09       1039.45        58.76 o                         
  -2  -3   6       2021.18       1967.78        55.23 o                         
  -1  -3   6       3966.00       3734.39        85.35 o                         
   0  -3   6       2567.83       2461.18        72.61 o                         
   1  -3   6      19558.77      18504.82       316.75 o                         
   2  -3   6       1157.40       1136.94        52.31 o                         
   3  -3   6      14610.43      13789.78       250.63 o                         
   4  -3   6       1720.51       1674.29        64.83 o                         
   5  -3   6       1626.66       1513.50        72.47 o                         
   6  -3   6       3801.61       3621.57       133.41 o                         
   7  -3   6        302.38        253.36        48.70 o                         
  -6  -2   6       2457.97       2382.68       134.22 o                         
  -5  -2   6       1532.77       1667.24       114.11 o                         
  -4  -2   6       7496.93       7891.18       207.50 o                         
  -3  -2   6        243.45        185.71        26.75 o                         
  -2  -2   6       8374.10       8202.91       146.94 o                         
  -1  -2   6       1672.95       1491.37        45.92 o                         
   0  -2   6       1247.94       1188.38        46.51 o                         
   1  -2   6       4999.67       4780.11       126.96 o                         
   2  -2   6        142.22        108.04        21.97 o                         
   3  -2   6       4457.64       4267.80       110.09 o                         
   4  -2   6        986.71        936.06        44.40 o                         
   5  -2   6        273.44        224.66        30.73 o                         
   6  -2   6        294.82        194.77        31.82 o                         
   7  -2   6        494.22        511.85        70.04 o                         
   8  -2   6        103.33         54.43        35.07 o                         
  -6  -1   6       6126.93       6163.48       234.15 o                         
  -5  -1   6       3713.27       3713.04       126.59 o                         
  -4  -1   6       6116.11       6199.16       161.55 o                         
  -3  -1   6        412.65        439.31        38.30 o                         
  -2  -1   6       1714.98       1850.49        54.17 o                         
  -1  -1   6       5049.48       4685.65       113.41 o                         
   0  -1   6        370.80        373.32        26.39 o                         
   1  -1   6      10316.33      10077.62       215.10 o                         
   2  -1   6       3485.77       3444.96       101.78 o                         
   3  -1   6       1784.64       1563.10        52.94 o                         
   4  -1   6      11173.34      11185.06       209.23 o                         
   5  -1   6        208.21        147.84        23.10 o                         
   6  -1   6       5055.48       5053.83       158.58 o                         
   7  -1   6       4200.88       4258.40       134.95 o                         
   8  -1   6       2306.77       2296.13       160.74 o                         
  -6   0   6        501.62        577.15        84.59 o                         
  -5   0   6         89.69         53.92        20.93 o                         
  -4   0   6        197.20        139.42        25.86 o                         
  -3   0   6         65.70         36.87         9.97 o                         
  -2   0   6        908.47        898.54        38.20 o                         
  -1   0   6         83.84         65.80        10.52 o                         
   0   0   6       7686.38       7257.56       152.95 o                         
   1   0   6        137.40         77.59        13.20 o                         
   2   0   6       1558.03       1413.71        58.09 o                         
   3   0   6        848.28        842.58        39.10 o                         
   4   0   6       1398.87       1360.43        56.34 o                         
   5   0   6        332.57        268.08        37.57 o                         
   6   0   6      13652.66      13022.21       342.36 o                         
   7   0   6       1046.92       1026.89        78.45 o                         
   8   0   6      10275.29      10068.51       274.50 o                         
  -6   1   6        812.30        790.82        94.57 o                         
  -5   1   6       1231.17       1231.01        70.44 o                         
  -4   1   6       1455.43       1483.61        76.26 o                         
  -3   1   6       2469.65       2523.45        70.23 o                         
  -2   1   6      24531.02      24583.19       373.41 o                         
  -1   1   6       1241.35       1167.85        50.36 o                         
   0   1   6      52327.46      48682.08       724.24 o                         
   1   1   6        275.09        213.64        20.95 o                         
   2   1   6      27012.80      26274.09       477.18 o                         
   3   1   6        314.43        323.93        23.92 o                         
   4   1   6        241.81        228.13        27.25 o                         
   5   1   6          9.57          2.23         8.24 o                         
   6   1   6       3321.12       3188.85        96.24 o                         
   7   1   6        125.01         97.26        19.16 o                         
   8   1   6       4723.29       4508.22       145.53 o                         
   9   1   6         29.51         29.15        27.34 o                         
  -6   2   6        273.80        237.25        31.71 o                         
  -5   2   6        156.45        131.60        19.41 o                         
  -4   2   6        134.47        137.23        23.87 o                         
  -3   2   6       2683.12       2724.66        76.92 o                         
  -2   2   6      10785.69      10841.74       203.23 o                         
  -1   2   6      14496.01      14440.78       265.59 o                         
   0   2   6      44728.61      43870.66       765.04 o                         
   1   2   6      26537.82      25251.05       722.57 o                         
   2   2   6      24704.76      22386.81       377.08 o                         
   3   2   6       4420.14       4228.17       101.37 o                         
   4   2   6       5292.63       4979.63       133.26 o                         
   5   2   6        131.21         86.96        14.07 o                         
   6   2   6         10.82          3.05         9.71 o                         
   7   2   6          3.54         -7.05        10.65 o                         
   8   2   6        287.91        177.31        25.46 o                         
   9   2   6         24.25         31.48        31.80 o                         
  -6   3   6       1591.90       1538.36        92.82 o                         
  -5   3   6       1386.17       1154.15        57.52 o                         
  -4   3   6        428.90        483.98        48.69 o                         
  -3   3   6        583.84        560.04        36.16 o                         
  -2   3   6        350.84        279.08        23.70 o                         
  -1   3   6       6822.52       6581.36       147.35 o                         
   0   3   6       3480.04       3548.98       103.08 o                         
   1   3   6       8967.76       8888.84       225.92 o                         
   2   3   6       3024.71       2974.91        90.43 o                         
   3   3   6       1125.80       1160.17        48.05 o                         
   4   3   6        438.29        425.87        26.04 o                         
   5   3   6        746.45        728.47        42.71 o                         
   6   3   6          8.74          0.92         7.17 o                         
   7   3   6        962.32        940.53        49.92 o                         
   8   3   6          1.49          1.00        14.68 o                         
   9   3   6         11.08         -7.28        24.89 o                         
  -6   4   6        115.09         56.71        33.13 o                         
  -5   4   6       2951.60       3123.73       108.97 o                         
  -4   4   6       1045.26       1059.82        72.42 o                         
  -3   4   6         81.20         70.50        17.26 o                         
  -2   4   6       1743.41       1823.40        66.39 o                         
  -1   4   6        674.27        765.37        49.60 o                         
   0   4   6       1471.77       1450.86        61.75 o                         
   1   4   6          0.37         -1.93         7.78 o                         
   2   4   6       3639.15       3392.03       108.56 o                         
   3   4   6       7064.55       6775.37       143.67 o                         
   4   4   6       3910.64       3833.37        90.02 o                         
   5   4   6      13251.51      12760.86       233.26 o                         
   6   4   6       1163.55       1132.96        46.01 o                         
   7   4   6       5796.98       5780.13       143.89 o                         
   8   4   6          0.62         11.28        14.18 o                         
   9   4   6        580.54        605.79       121.02 o                         
  -6   5   6        292.46        180.55        49.83 o                         
  -5   5   6         20.37         -9.19        21.92 o                         
  -4   5   6        518.73        541.15        51.17 o                         
  -3   5   6        679.18        614.23        54.27 o                         
  -2   5   6       2482.48       2404.34        91.20 o                         
  -1   5   6       1367.30       1463.26        68.29 o                         
   0   5   6       3569.20       3694.89       122.98 o                         
   1   5   6        198.66        162.08        19.05 o                         
   2   5   6       4163.35       4141.56       111.24 o                         
   3   5   6      21336.65      21404.39       405.75 o                         
   4   5   6        652.27        628.69        40.29 o                         
   5   5   6      33914.40      33855.72       616.84 o                         
   6   5   6        630.16        609.14        35.66 o                         
   7   5   6      16645.79      16635.47       316.41 o                         
   8   5   6        968.63        964.70        58.58 o                         
   9   5   6       1940.38       1827.37        98.20 o                         
  -5   6   6       2106.07       1837.39       112.74 o                         
  -4   6   6        460.70        414.42        48.87 o                         
  -3   6   6       9170.52       9548.87       209.42 o                         
  -2   6   6       1991.82       1969.26        85.41 o                         
  -1   6   6       8757.29       8672.44       210.08 o                         
   0   6   6        650.11        686.57        47.00 o                         
   1   6   6       1333.90       1396.52        65.73 o                         
   2   6   6          1.50          2.79         6.70 o                         
   3   6   6       2199.08       2202.62        78.50 o                         
   4   6   6        282.78        272.48        37.83 o                         
   5   6   6       8330.71       8487.11       172.52 o                         
   6   6   6        631.80        572.63        39.65 o                         
   7   6   6       3322.18       3341.68        95.47 o                         
   8   6   6         39.96         27.96        12.56 o                         
   9   6   6        864.84        710.30        73.85 o                         
  -5   7   6       1204.35       1133.64       143.75 o                         
  -4   7   6       4652.55       4729.53       152.49 o                         
  -3   7   6       4335.69       4282.65       147.52 o                         
  -2   7   6       8853.88       9030.68       227.97 o                         
  -1   7   6      14885.84      15549.36       332.37 o                         
   0   7   6       3822.45       3871.55       121.68 o                         
   1   7   6      13714.87      13953.76       268.68 o                         
   2   7   6       1542.16       1621.85        69.24 o                         
   3   7   6       2714.48       2821.96        87.80 o                         
   4   7   6      10299.37      10284.31       212.19 o                         
   5   7   6          0.64          5.60         9.04 o                         
   6   7   6       3651.92       3775.51       116.08 o                         
   7   7   6        101.76         73.04        17.00 o                         
   8   7   6          2.68         -8.85        12.53 o                         
   9   7   6        309.78        338.94        35.84 o                         
  -4   8   6       2989.64       2854.42       142.40 o                         
  -3   8   6         93.19         27.24        20.08 o                         
  -2   8   6       4512.97       4464.56       163.19 o                         
  -1   8   6         23.35         23.27        13.81 o                         
   0   8   6       1136.86       1177.54        66.56 o                         
   1   8   6       1785.73       1685.84        66.96 o                         
   2   8   6        321.39        338.14        37.30 o                         
   3   8   6       4440.36       4390.30       115.59 o                         
   4   8   6       4941.43       4985.69       118.82 o                         
   5   8   6       6378.81       6686.87       153.47 o                         
   6   8   6       4842.81       4903.50       138.49 o                         
   7   8   6       5225.18       5325.99       167.98 o                         
   8   8   6        151.32        141.50        26.02 o                         
   9   8   6       1005.84        938.17        63.58 o                         
  -4   9   6       1002.37        782.70       118.39 o                         
  -3   9   6       8216.25       8216.64       254.56 o                         
  -2   9   6       2108.89       2161.65       117.45 o                         
  -1   9   6       3978.32       3839.91       133.54 o                         
   0   9   6        112.60        111.77        20.79 o                         
   1   9   6        104.46         95.08        18.45 o                         
   2   9   6       3584.59       3723.99       115.77 o                         
   3   9   6        370.01        339.25        32.27 o                         
   4   9   6       8716.56       8781.62       260.45 o                         
   5   9   6        347.29        319.41        47.63 o                         
   6   9   6       3579.26       3654.45       141.45 o                         
   7   9   6        382.70        365.03        34.11 o                         
   8   9   6          2.85        -16.76        16.76 o                         
   9   9   6        270.67        169.26        38.81 o                         
  -3  10   6       4232.73       4085.26       198.92 o                         
  -2  10   6        791.23        771.69        75.79 o                         
  -1  10   6       5666.57       5660.69       178.98 o                         
   0  10   6       1321.05       1322.69        74.78 o                         
   1  10   6       3103.96       3059.68        99.66 o                         
   2  10   6       3044.63       3108.46        95.80 o                         
   3  10   6         20.71         21.35        12.51 o                         
   4  10   6       3425.15       3473.18       123.98 o                         
   5  10   6        176.80        117.15        29.57 o                         
   6  10   6       2208.13       2364.54       112.12 o                         
   7  10   6         20.03         -3.76        18.91 o                         
   8  10   6        389.75        390.08        53.45 o                         
  -2  11   6         15.66        -20.44        29.61 o                         
  -1  11   6          6.11          2.39        20.32 o                         
   0  11   6        339.89        320.72        31.13 o                         
   1  11   6       1637.73       1665.35        72.18 o                         
   2  11   6       1047.66        989.42        61.39 o                         
   3  11   6        771.63        830.71        56.99 o                         
   4  11   6       1768.92       1842.86        97.99 o                         
   5  11   6         46.77         33.76        20.11 o                         
   6  11   6        406.22        307.61        42.17 o                         
   7  11   6       1492.70       1561.69        96.27 o                         
   8  11   6         22.93        -20.01        39.35 o                         
  -1  12   6        262.91        177.96        37.71 o                         
   0  12   6        850.05        804.27        71.96 o                         
   1  12   6       1834.53       1798.08        76.62 o                         
   2  12   6       1782.45       1819.91        70.42 o                         
   3  12   6       3562.51       3801.00       119.97 o                         
   4  12   6       1082.08       1225.96        77.72 o                         
   5  12   6       1129.33       1082.59        82.76 o                         
   6  12   6         58.88         56.87        28.16 o                         
   7  12   6         95.32        119.67        43.33 o                         
   0  13   6       2316.20       1978.09       118.33 o                         
   1  13   6       2843.28       2841.13       116.27 o                         
   2  13   6       3886.44       4219.94       196.24 o                         
   3  13   6       2743.34       2926.14       113.42 o                         
   4  13   6       2761.12       2961.03       115.30 o                         
   5  13   6        710.39        700.37       123.40 o                         
   6  13   6       1346.95       1336.72       108.87 o                         
   3  14   6        514.06        338.16        56.01 o                         
   4  14   6       1462.90       1316.35       238.30 o                         
  -2  -8   7       1792.82       1946.05        85.10 o                         
  -1  -8   7        528.93        522.64        58.23 o                         
   0  -8   7        935.86        824.11        85.49 o                         
   1  -8   7         69.16         68.28        31.06 o                         
   2  -8   7        187.72        227.40        47.00 o                         
  -4  -7   7       1151.44       1117.58       105.94 o                         
  -3  -7   7        632.77        606.36        81.47 o                         
  -2  -7   7       3145.64       3703.49       129.52 o                         
  -1  -7   7       2515.79       2801.67        92.55 o                         
   0  -7   7       3710.24       3871.93       127.97 o                         
   1  -7   7       1500.91       1681.95        87.08 o                         
   2  -7   7        484.18        396.91        51.32 o                         
   3  -7   7         67.00         18.37        25.27 o                         
  -4  -6   7        852.39        651.42        80.64 o                         
  -3  -6   7        481.57        490.60        55.47 o                         
  -2  -6   7       5942.74       6244.30       133.08 o                         
  -1  -6   7        679.22        716.79        41.75 o                         
   0  -6   7       6236.10       6476.39       191.02 o                         
   1  -6   7       1419.15       1552.43        70.91 o                         
   2  -6   7       1179.21       1165.17        60.72 o                         
   3  -6   7       2030.58       2048.86        82.75 o                         
   4  -6   7        165.57        192.48        30.71 o                         
   5  -6   7       1100.31       1234.51        96.95 o                         
  -5  -5   7        157.46         54.45        34.51 o                         
  -4  -5   7         25.24         23.88        24.01 o                         
  -3  -5   7        964.33        967.16        71.57 o                         
  -2  -5   7        683.06        705.36        40.63 o                         
  -1  -5   7        448.63        507.67        36.32 o                         
   0  -5   7        359.26        308.99        28.79 o                         
   1  -5   7         10.77         15.04        10.82 o                         
   2  -5   7         44.33         12.91        13.08 o                         
   3  -5   7        637.47        589.53        44.10 o                         
   4  -5   7        392.25        404.74        42.21 o                         
   5  -5   7       1595.08       1582.32        93.22 o                         
  -5  -4   7       1487.32       1538.55       119.05 o                         
  -4  -4   7        493.96        476.63        60.07 o                         
  -3  -4   7       8337.66       8449.15       221.75 o                         
  -2  -4   7        835.12        802.26        50.74 o                         
  -1  -4   7       5889.00       5743.11       141.97 o                         
   0  -4   7        417.48        444.82        48.54 o                         
   1  -4   7       1469.76       1429.36        61.23 o                         
   2  -4   7       3514.36       3348.81        99.93 o                         
   3  -4   7        383.15        364.96        31.40 o                         
   4  -4   7       6232.96       6190.91       159.38 o                         
   5  -4   7        902.51        895.75        54.61 o                         
   6  -4   7       3250.59       3358.99       138.17 o                         
  -6  -3   7          5.08         17.10        41.87 o                         
  -5  -3   7       2391.69       2651.23       135.72 o                         
  -4  -3   7          1.07        -16.77        16.77 o                         
  -3  -3   7       5576.18       5689.45       200.39 o                         
  -2  -3   7        188.25        162.25        19.59 o                         
  -1  -3   7       6766.97       6793.54       141.19 o                         
   0  -3   7       5534.56       5484.94       136.47 o                         
   1  -3   7        614.12        606.33        37.40 o                         
   2  -3   7       8331.02       8370.17       188.13 o                         
   3  -3   7         93.72         73.02        15.28 o                         
   4  -3   7       6639.12       6406.16       150.63 o                         
   5  -3   7        507.65        538.00        41.17 o                         
   6  -3   7       2099.73       1968.13        98.77 o                         
   7  -3   7          6.36         16.48        32.90 o                         
  -6  -2   7         96.92         25.10        50.23 o                         
  -5  -2   7       1568.09       1627.34       105.21 o                         
  -4  -2   7         45.55         47.47        15.83 o                         
  -3  -2   7       8724.93       8797.87       267.12 o                         
  -2  -2   7        183.04        185.98        27.54 o                         
  -1  -2   7       2521.04       2394.84        72.72 o                         
   0  -2   7       3169.56       3010.32        92.20 o                         
   1  -2   7        995.13       1012.91        46.35 o                         
   2  -2   7       1075.38        894.53        46.95 o                         
   3  -2   7      10978.75      10473.40       201.27 o                         
   4  -2   7          6.65          4.87         8.31 o                         
   5  -2   7       4013.76       3927.23       113.60 o                         
   6  -2   7       1618.85       1540.36        76.48 o                         
   7  -2   7          3.06        -21.50        21.50 o                         
  -6  -1   7         56.01        -28.87        28.87 o                         
  -5  -1   7       1561.53       1584.69        84.97 o                         
  -4  -1   7          4.24         -4.54        13.86 o                         
  -3  -1   7       1598.06       1622.49        80.95 o                         
  -2  -1   7        366.32        416.84        31.22 o                         
  -1  -1   7        259.45        303.92        26.72 o                         
   0  -1   7       4705.93       4491.86       114.80 o                         
   1  -1   7        697.93        739.20        43.47 o                         
   2  -1   7      15244.73      15091.70       309.31 o                         
   3  -1   7       2414.10       2280.04        68.81 o                         
   4  -1   7      12597.61      12396.59       235.31 o                         
   5  -1   7       4293.58       4195.42       115.41 o                         
   6  -1   7       6182.04       6151.68       180.09 o                         
   7  -1   7        534.29        546.59        63.55 o                         
   8  -1   7        192.14        161.19        37.90 o                         
  -6   0   7       3306.13       3266.10       203.90 o                         
  -5   0   7          2.52         11.18        17.20 o                         
  -4   0   7       6388.26       6651.21       166.14 o                         
  -3   0   7       1668.53       1632.46        56.38 o                         
  -2   0   7        466.99        509.84        32.45 o                         
  -1   0   7       1794.33       1737.49        66.94 o                         
   0   0   7       9575.72       9277.55       191.99 o                         
   1   0   7        503.03        532.19        35.64 o                         
   2   0   7      34231.27      33605.53       608.80 o                         
   3   0   7       3661.90       3556.70       109.93 o                         
   4   0   7      26004.34      24713.09       434.02 o                         
   5   0   7        699.27        619.25        37.36 o                         
   6   0   7       6044.10       5700.89       166.64 o                         
   7   0   7        432.14        502.33        44.31 o                         
   8   0   7        417.23        331.37        47.98 o                         
  -6   1   7       2701.29       2434.97       170.52 o                         
  -5   1   7       1340.54       1239.51        70.40 o                         
  -4   1   7      10398.14      10855.55       273.56 o                         
  -3   1   7       3983.59       3988.58        97.91 o                         
  -2   1   7      11578.98      11368.99       208.21 o                         
  -1   1   7       3036.67       2669.43        85.23 o                         
   0   1   7       1076.52       1151.89        49.77 o                         
   1   1   7         51.76         50.62        12.10 o                         
   2   1   7       4224.46       4133.15       115.76 o                         
   3   1   7        394.48        343.31        24.52 o                         
   4   1   7      10064.07      10026.20       209.05 o                         
   5   1   7        172.40        167.63        22.57 o                         
   6   1   7       2717.05       2537.03        91.42 o                         
   7   1   7         18.22         10.52        15.84 o                         
   8   1   7          1.01         26.88        23.51 o                         
  -6   2   7       4201.61       4249.14       153.48 o                         
  -5   2   7       3285.17       3352.84       103.80 o                         
  -4   2   7      11963.29      11982.46       300.03 o                         
  -3   2   7       3016.95       3079.31        90.32 o                         
  -2   2   7       5747.17       5963.10       141.01 o                         
  -1   2   7       1072.82       1070.59        51.51 o                         
   0   2   7         40.65         36.29        10.14 o                         
   1   2   7        985.04        985.56        48.02 o                         
   2   2   7        514.66        537.06        32.36 o                         
   3   2   7       1002.46        960.61        42.79 o                         
   4   2   7       1154.83       1074.62        48.10 o                         
   5   2   7       2310.76       2307.30        80.88 o                         
   6   2   7       3207.82       3152.74       103.04 o                         
   7   2   7        191.37        157.09        27.46 o                         
   8   2   7       5567.87       5767.75       181.39 o                         
   9   2   7        195.16        124.89        51.85 o                         
  -6   3   7         63.83         25.03        33.95 o                         
  -5   3   7       1426.51       1411.35        85.75 o                         
  -4   3   7          1.37          9.87        15.87 o                         
  -3   3   7       1734.55       1927.21        77.18 o                         
  -2   3   7         73.20         51.49        13.74 o                         
  -1   3   7        110.04         89.89        15.33 o                         
   0   3   7          2.90         -1.91         7.95 o                         
   1   3   7       5040.61       4617.35       135.60 o                         
   2   3   7        117.82         92.84        14.75 o                         
   3   3   7       3006.92       2864.90        80.65 o                         
   4   3   7         12.44         16.98         8.62 o                         
   5   3   7         10.84          7.46         6.93 o                         
   6   3   7       4944.39       4790.45       125.50 o                         
   7   3   7       4459.07       4400.07       131.96 o                         
   8   3   7       7395.30       7422.25       186.70 o                         
   9   3   7       3494.21       3540.95       158.33 o                         
  -5   4   7        245.86        179.09        51.80 o                         
  -4   4   7          7.67        -14.16        14.16 o                         
  -3   4   7       1659.89       1819.14        83.24 o                         
  -2   4   7       2246.58       2218.09        93.98 o                         
  -1   4   7      16946.49      16720.51       345.80 o                         
   0   4   7       7487.56       7404.39       215.72 o                         
   1   4   7      25620.93      25264.87       515.43 o                         
   2   4   7       8130.70       8112.05       184.66 o                         
   3   4   7      14439.82      14389.97       269.36 o                         
   4   4   7        364.39        408.69        27.11 o                         
   5   4   7        112.57         89.46        14.78 o                         
   6   4   7        237.30        208.05        21.74 o                         
   7   4   7       1377.43       1300.52        61.94 o                         
   8   4   7       1548.15       1533.17        75.51 o                         
   9   4   7       2232.25       2264.12       128.31 o                         
  -5   5   7        692.45        579.05        61.05 o                         
  -4   5   7        440.83        442.61        43.77 o                         
  -3   5   7        170.47        192.87        31.08 o                         
  -2   5   7          3.40        -10.45        10.45 o                         
  -1   5   7      15409.67      15367.01       300.41 o                         
   0   5   7        157.19        116.68        20.35 o                         
   1   5   7      48008.23      47350.29       828.81 o                         
   2   5   7          7.66         -5.45         7.35 o                         
   3   5   7      28313.05      28247.83       529.83 o                         
   4   5   7       1944.78       1916.52        71.09 o                         
   5   5   7       4008.19       4028.27       113.66 o                         
   6   5   7       1869.30       1883.09        60.30 o                         
   7   5   7        184.75        123.34        17.87 o                         
   8   5   7        327.78        301.94        30.93 o                         
   9   5   7        665.89        599.62        60.11 o                         
  -5   6   7       2913.42       2824.27       140.03 o                         
  -4   6   7          7.31        -19.16        20.92 o                         
  -3   6   7        301.89        219.49        32.87 o                         
  -2   6   7       1310.85       1301.93        71.79 o                         
  -1   6   7       1761.24       1618.38        77.49 o                         
   0   6   7       4526.50       4484.27       157.08 o                         
   1   6   7       6687.92       6570.46       168.99 o                         
   2   6   7       2095.23       2112.06        75.66 o                         
   3   6   7       6467.12       6355.85       162.84 o                         
   4   6   7         18.42          2.71        11.75 o                         
   5   6   7        802.48        875.45        48.44 o                         
   6   6   7       2390.99       2434.03        83.04 o                         
   7   6   7        116.85         69.70        17.40 o                         
   8   6   7       2626.03       2561.31        87.90 o                         
   9   6   7        116.88        110.74        22.73 o                         
  -4   7   7        752.75        738.84        69.02 o                         
  -3   7   7       3776.64       3555.10       123.93 o                         
  -2   7   7       1455.75       1407.53        79.24 o                         
  -1   7   7       2435.24       2501.51        99.24 o                         
   0   7   7       8368.96       8200.89       206.84 o                         
   1   7   7       1195.54       1116.85        58.40 o                         
   2   7   7       5219.17       5141.80       149.99 o                         
   3   7   7       1975.69       2074.37        96.74 o                         
   4   7   7          2.42         -4.12         9.37 o                         
   5   7   7       3285.67       3300.37       109.69 o                         
   6   7   7       3105.56       3172.03        96.34 o                         
   7   7   7       2039.91       2042.33        87.14 o                         
   8   7   7       3390.43       3417.93       122.36 o                         
   9   7   7        302.11        335.00        43.54 o                         
  -4   8   7        128.64         67.35        37.24 o                         
  -3   8   7        444.47        343.46        51.71 o                         
  -2   8   7        740.47        797.50        62.29 o                         
  -1   8   7       2537.25       2469.75       103.54 o                         
   0   8   7       4106.17       4064.71       133.80 o                         
   1   8   7       5199.91       4910.87       146.95 o                         
   2   8   7       2560.57       2496.50       102.77 o                         
   3   8   7       8336.85       8459.33       230.01 o                         
   4   8   7       1076.98       1151.41        60.31 o                         
   5   8   7       5525.36       5632.60       144.64 o                         
   6   8   7       4966.00       5128.59       147.40 o                         
   7   8   7       4322.05       4413.41       136.94 o                         
   8   8   7       3255.38       3450.14       118.78 o                         
   9   8   7       1900.36       2040.55        97.08 o                         
  -3   9   7        449.16        257.33        46.69 o                         
  -2   9   7       2575.83       2630.01       128.08 o                         
  -1   9   7          7.82         -7.91        17.23 o                         
   0   9   7       3142.34       3121.24       116.87 o                         
   1   9   7        147.29        109.84        21.55 o                         
   2   9   7        653.82        616.47        47.95 o                         
   3   9   7        196.37         96.37        22.50 o                         
   4   9   7        343.94        352.01        32.41 o                         
   5   9   7        198.97        175.58        23.93 o                         
   6   9   7       1917.95       1974.43        94.41 o                         
   7   9   7         98.96        115.75        20.66 o                         
   8   9   7        802.38        875.50        62.30 o                         
  -3  10   7         25.45         11.38        36.03 o                         
  -2  10   7       3378.21       3294.69       151.11 o                         
  -1  10   7         74.94         66.46        25.62 o                         
   0  10   7       6186.25       6377.93       185.51 o                         
   1  10   7        206.61        157.13        25.47 o                         
   2  10   7       2231.24       2195.02        84.76 o                         
   3  10   7       3307.51       3462.88       126.27 o                         
   4  10   7        116.98         63.11        16.33 o                         
   5  10   7       5827.73       6209.76       195.44 o                         
   6  10   7        712.05        815.92        57.16 o                         
   7  10   7       1453.26       1473.86       102.94 o                         
   8  10   7        226.38        212.09        35.44 o                         
  -2  11   7        363.37        269.20        49.03 o                         
  -1  11   7       1576.85       1627.04        97.63 o                         
   0  11   7        373.21        338.14        67.44 o                         
   1  11   7         13.95         -8.83        18.91 o                         
   2  11   7        626.41        565.55        42.16 o                         
   3  11   7       1964.91       1841.03        67.18 o                         
   4  11   7        252.44        231.90        49.60 o                         
   5  11   7       7923.27       8117.32       203.42 o                         
   6  11   7        252.19        186.95        61.20 o                         
   7  11   7       6378.20       6980.50       244.87 o                         
   8  11   7        239.90        143.52        37.61 o                         
  -1  12   7       4550.67       4564.20       166.38 o                         
   0  12   7        400.89        304.17        39.29 o                         
   1  12   7        928.56        933.23        61.06 o                         
   2  12   7         51.68         19.52        16.96 o                         
   3  12   7        877.99        852.56        71.52 o                         
   4  12   7         48.00         43.77        27.85 o                         
   5  12   7       3680.16       4040.24       161.60 o                         
   6  12   7         41.46          4.28        32.13 o                         
   7  12   7       2040.46       2416.77       125.76 o                         
   0  13   7       3364.15       3724.78       339.92 o                         
   1  13   7        745.13        794.26        65.81 o                         
   2  13   7       1509.06       1201.32        70.64 o                         
   3  13   7          0.88        -18.28        18.28 o                         
   4  13   7         43.46         40.90        28.99 o                         
   5  13   7        546.44        372.28        81.69 o                         
   6  13   7         17.53         10.88        37.85 o                         
   3  14   7        118.50         43.22        87.61 o                         
  -2  -7   8         60.03         39.20        23.99 o                         
  -1  -7   8          7.41          5.49        19.56 o                         
   0  -7   8        205.43        199.79        32.70 o                         
   1  -7   8        290.59        231.96        33.78 o                         
   2  -7   8        568.57        555.08        50.55 o                         
  -3  -6   8        607.73        441.76       117.76 o                         
  -2  -6   8        237.51        248.90        38.16 o                         
  -1  -6   8       1431.69       1663.69        80.21 o                         
   0  -6   8        578.18        553.66        54.48 o                         
   1  -6   8       2505.73       2651.18       103.24 o                         
   2  -6   8        447.32        547.86        51.30 o                         
   3  -6   8       1496.12       1493.64       124.63 o                         
   4  -6   8         38.96         -0.32        39.63 o                         
  -4  -5   8         53.90         40.07        36.46 o                         
  -3  -5   8        140.79        107.04        36.37 o                         
  -2  -5   8       1811.12       1957.16        74.09 o                         
  -1  -5   8        985.52       1078.51        53.46 o                         
   0  -5   8       2257.74       2376.36        97.82 o                         
   1  -5   8       1347.58       1467.62        67.10 o                         
   2  -5   8        555.82        476.18        44.51 o                         
   3  -5   8       1939.03       1913.72        84.54 o                         
   4  -5   8       1004.45        884.22        61.87 o                         
   5  -5   8        712.42        624.19        63.96 o                         
  -4  -4   8        377.24        169.15        55.30 o                         
  -3  -4   8          1.21        -24.20        24.20 o                         
  -2  -4   8       2238.78       2384.69        75.53 o                         
  -1  -4   8        613.91        648.55        46.51 o                         
   0  -4   8       7508.48       7812.54       219.98 o                         
   1  -4   8       1121.55       1045.82        66.80 o                         
   2  -4   8       4018.20       3947.61       113.01 o                         
   3  -4   8         28.49         32.84        16.05 o                         
   4  -4   8          3.87        -12.53        12.53 o                         
   5  -4   8        836.52        919.63        56.47 o                         
   6  -4   8        866.95        825.78        71.66 o                         
  -5  -3   8        521.35        442.72       141.28 o                         
  -4  -3   8        304.42        241.30        66.96 o                         
  -3  -3   8        111.31         79.59        24.08 o                         
  -2  -3   8       3108.94       3128.97       102.87 o                         
  -1  -3   8       3177.00       3177.24       114.65 o                         
   0  -3   8       5470.35       5324.13       153.72 o                         
   1  -3   8       2017.77       1956.32        77.61 o                         
   2  -3   8       5240.47       5157.54       139.78 o                         
   3  -3   8        200.75        180.34        23.73 o                         
   4  -3   8       2227.17       2120.52        76.26 o                         
   5  -3   8       4275.10       4315.50       120.63 o                         
   6  -3   8        416.53        244.27        49.22 o                         
  -5  -2   8        429.62        295.77        59.47 o                         
  -4  -2   8       1107.52       1329.57       103.69 o                         
  -3  -2   8        678.74        654.36        84.91 o                         
  -2  -2   8       1709.37       1665.97        76.75 o                         
  -1  -2   8       3656.27       3763.95       121.04 o                         
   0  -2   8        324.41        250.54        33.17 o                         
   1  -2   8       2103.33       2142.56        74.50 o                         
   2  -2   8        202.63        249.95        37.54 o                         
   3  -2   8         68.11         56.16        15.57 o                         
   4  -2   8       1128.63       1082.98        53.66 o                         
   5  -2   8       3641.86       3494.58       102.94 o                         
   6  -2   8       2743.53       2707.90       113.37 o                         
   7  -2   8       3239.26       3003.09       145.74 o                         
  -5  -1   8        116.33         40.33        37.11 o                         
  -4  -1   8       4459.25       4605.76       161.68 o                         
  -3  -1   8        610.75        609.23        60.47 o                         
  -2  -1   8      16629.58      17163.71       373.85 o                         
  -1  -1   8       2078.53       2035.51        78.15 o                         
   0  -1   8      12968.92      13031.08       259.81 o                         
   1  -1   8       2910.87       2990.79       108.60 o                         
   2  -1   8       5863.58       5913.10       207.29 o                         
   3  -1   8        304.62        247.04        27.05 o                         
   4  -1   8        319.30        233.35        24.78 o                         
   5  -1   8       4832.66       4839.14       129.23 o                         
   6  -1   8        128.98        112.29        19.63 o                         
   7  -1   8       2804.34       2679.42       131.79 o                         
  -5   0   8         72.14         59.53        35.43 o                         
  -4   0   8       2198.37       2421.31        97.85 o                         
  -3   0   8        260.62        199.21        27.25 o                         
  -2   0   8       9783.68      10131.26       206.22 o                         
  -1   0   8        714.23        620.78        40.68 o                         
   0   0   8      20539.97      19870.12       363.53 o                         
   1   0   8        210.23        170.50        22.77 o                         
   2   0   8      10736.64      10542.43       238.56 o                         
   3   0   8       1120.37       1073.37        58.32 o                         
   4   0   8       2316.20       2194.20        96.52 o                         
   5   0   8       1654.24       1602.34        72.27 o                         
   6   0   8         10.80         13.23        14.35 o                         
   7   0   8        414.59        375.92        45.19 o                         
   8   0   8         88.01         77.79        34.03 o                         
  -5   1   8         57.86         41.73        36.01 o                         
  -4   1   8        287.67        262.82        28.18 o                         
  -3   1   8        260.44        214.01        28.79 o                         
  -2   1   8       4906.96       4760.43       114.23 o                         
  -1   1   8        172.16        109.53        17.02 o                         
   0   1   8        360.90        365.89        31.15 o                         
   1   1   8       1265.70       1206.49        58.09 o                         
   2   1   8       1186.92       1023.92        53.82 o                         
   3   1   8        180.57        158.47        29.17 o                         
   4   1   8       5954.09       5746.33       157.44 o                         
   5   1   8        878.61        839.55        54.82 o                         
   6   1   8        809.59        805.91        50.30 o                         
   7   1   8        527.73        471.46        49.23 o                         
   8   1   8        577.31        404.88        64.51 o                         
  -5   2   8        259.18        208.75        30.62 o                         
  -4   2   8        135.86        118.22        18.64 o                         
  -3   2   8         32.16         -4.78        13.61 o                         
  -2   2   8         50.76         24.24        16.74 o                         
  -1   2   8         35.07         11.68        11.32 o                         
   0   2   8        965.71        943.43        46.76 o                         
   1   2   8       1087.92       1131.74        55.35 o                         
   2   2   8       7004.36       6692.68       165.26 o                         
   3   2   8       4506.24       4278.21       109.12 o                         
   4   2   8      14239.00      13128.21       256.55 o                         
   5   2   8       2952.73       2921.03        94.07 o                         
   6   2   8      13488.56      13220.67       297.77 o                         
   7   2   8       1299.66       1312.95        70.69 o                         
   8   2   8       1722.47       1773.36       101.03 o                         
  -5   3   8       2555.38       2441.15       107.27 o                         
  -4   3   8       1344.54       1443.59        63.75 o                         
  -3   3   8       2984.56       2967.77       107.84 o                         
  -2   3   8       3186.28       3269.11       124.34 o                         
  -1   3   8          9.01         18.38        10.80 o                         
   0   3   8         58.49         54.12        12.24 o                         
   1   3   8       6808.19       6264.05       195.60 o                         
   2   3   8      11806.68      11643.88       249.22 o                         
   3   3   8      13338.47      12952.86       249.11 o                         
   4   3   8      23804.13      22390.12       396.46 o                         
   5   3   8      10015.45       9376.83       201.25 o                         
   6   3   8       8750.95       8374.48       181.23 o                         
   7   3   8       2626.46       2705.47        86.74 o                         
   8   3   8        564.35        438.25        45.71 o                         
   9   3   8        361.68        266.75        48.02 o                         
  -5   4   8       3203.19       3115.43       199.16 o                         
  -4   4   8        223.00        176.69        28.14 o                         
  -3   4   8      14157.55      14787.66       362.77 o                         
  -2   4   8        489.50        465.00        47.28 o                         
  -1   4   8      15869.80      15949.53       308.64 o                         
   0   4   8        420.68        440.40        38.34 o                         
   1   4   8        286.06        266.96        32.33 o                         
   2   4   8        735.60        683.92        48.31 o                         
   3   4   8       6579.86       6425.85       162.90 o                         
   4   4   8        284.23        293.64        26.21 o                         
   5   4   8      11287.33      11344.69       217.47 o                         
   6   4   8       1731.45       1610.36        63.41 o                         
   7   4   8       1936.86       2007.18        74.98 o                         
   8   4   8       1340.38       1277.81        76.26 o                         
   9   4   8        101.62         45.78        32.66 o                         
  -5   5   8       6465.37       6654.63       231.46 o                         
  -4   5   8         16.79         -6.92        29.80 o                         
  -3   5   8      14895.80      15008.25       319.99 o                         
  -2   5   8        126.12        111.51        21.94 o                         
  -1   5   8       8702.81       9047.15       222.33 o                         
   0   5   8        471.59        432.27        37.73 o                         
   1   5   8        613.37        622.89        43.42 o                         
   2   5   8       1024.09        945.21        50.83 o                         
   3   5   8          4.20         -8.14         8.14 o                         
   4   5   8       1141.33       1146.90        52.98 o                         
   5   5   8        475.74        488.73        33.27 o                         
   6   5   8        305.58        345.95        37.23 o                         
   7   5   8        813.11        848.73        47.06 o                         
   8   5   8        629.13        646.74        48.08 o                         
   9   5   8       2183.57       2231.99       113.62 o                         
  -4   6   8       3701.86       3705.82       185.04 o                         
  -3   6   8        788.92        884.17        58.74 o                         
  -2   6   8       2759.54       2906.80       104.73 o                         
  -1   6   8       1964.67       1872.79        80.53 o                         
   0   6   8         97.61         75.31        19.59 o                         
   1   6   8         34.61         39.24        16.72 o                         
   2   6   8       7496.97       7370.60       179.59 o                         
   3   6   8        452.40        477.67        45.84 o                         
   4   6   8       6468.82       6400.61       171.14 o                         
   5   6   8        157.07        103.55        19.51 o                         
   6   6   8       2327.81       2337.55        89.28 o                         
   7   6   8       3073.49       3036.20       104.24 o                         
   8   6   8          5.85        -15.35        15.35 o                         
   9   6   8       5877.73       6058.05       203.00 o                         
  -4   7   8        898.17        823.65        90.63 o                         
  -3   7   8        625.33        446.19        53.13 o                         
  -2   7   8        403.31        296.89        34.34 o                         
  -1   7   8       5819.67       5778.86       175.13 o                         
   0   7   8        262.25        286.36        35.04 o                         
   1   7   8      11678.92      11403.58       262.51 o                         
   2   7   8       2639.90       2442.61        87.82 o                         
   3   7   8       7343.16       7535.69       240.66 o                         
   4   7   8       3573.79       3620.79       129.89 o                         
   5   7   8        367.43        329.59        39.11 o                         
   6   7   8        332.94        270.33        35.60 o                         
   7   7   8        139.98         82.97        18.91 o                         
   8   7   8          0.70        -15.92        15.92 o                         
   9   7   8       1170.98       1173.27        82.26 o                         
  -4   8   8       1149.87       1055.65        92.76 o                         
  -3   8   8        680.60        578.24        78.95 o                         
  -2   8   8        127.45         52.44        23.11 o                         
  -1   8   8       1434.50       1533.32       106.82 o                         
   0   8   8       4068.09       3924.52       135.20 o                         
   1   8   8       4601.99       4693.84       133.85 o                         
   2   8   8      14855.04      14967.72       315.16 o                         
   3   8   8       5728.01       5861.94       181.80 o                         
   4   8   8       5289.97       5226.95       152.28 o                         
   5   8   8       5589.97       5594.01       184.98 o                         
   6   8   8          2.19         12.08        11.15 o                         
   7   8   8       1799.15       1899.96        79.39 o                         
   8   8   8        991.04       1015.61        65.84 o                         
   9   8   8         49.67         18.83        24.36 o                         
  -3   9   8        106.36         21.74        35.91 o                         
  -2   9   8         28.70         -0.82        30.16 o                         
  -1   9   8        187.87        105.50        49.02 o                         
   0   9   8       2327.80       2466.98       126.69 o                         
   1   9   8        260.13        233.17        31.15 o                         
   2   9   8       4790.03       4615.73       132.87 o                         
   3   9   8          2.10        -16.21        16.21 o                         
   4   9   8       2579.40       2603.88        98.97 o                         
   5   9   8        605.96        648.59        46.24 o                         
   6   9   8         20.36         14.22        13.93 o                         
   7   9   8       2088.55       2218.86        85.45 o                         
   8   9   8       1276.79       1366.04        80.03 o                         
  -2  10   8       1224.98       1085.29       100.92 o                         
  -1  10   8       4357.55       4214.76       155.54 o                         
   0  10   8         60.72         56.05        23.53 o                         
   1  10   8       9016.35       9328.49       241.12 o                         
   2  10   8        903.89        935.47        63.60 o                         
   3  10   8       5463.92       5512.72       196.09 o                         
   4  10   8         27.11         23.74        15.70 o                         
   5  10   8        497.54        395.89        39.59 o                         
   6  10   8       1355.99       1438.74        69.45 o                         
   7  10   8        618.20        640.97        54.25 o                         
   8  10   8       1850.28       2107.32       104.18 o                         
  -1  11   8       1480.46       1262.61        96.38 o                         
   0  11   8        586.59        487.09        77.30 o                         
   1  11   8       6956.42       7236.12       207.43 o                         
   2  11   8        487.50        458.01        45.65 o                         
   3  11   8       7750.34       7920.98       208.46 o                         
   4  11   8       1261.66       1239.64        57.23 o                         
   5  11   8       1121.31       1205.83        78.00 o                         
   6  11   8       1659.60       1807.35       109.17 o                         
   7  11   8         69.20         35.66        45.62 o                         
   8  11   8       1610.62       1938.22       145.01 o                         
   0  12   8          4.57        -35.52        35.52 o                         
   1  12   8       1236.57       1248.54        88.84 o                         
   2  12   8         52.71         32.62        19.10 o                         
   3  12   8        864.93        758.13        86.74 o                         
   4  12   8         46.64         54.18        29.43 o                         
   5  12   8        117.37        119.58        55.30 o                         
   6  12   8        122.19         80.52        36.46 o                         
   7  12   8        168.86         87.74        37.00 o                         
   1  13   8        489.34        305.83        43.55 o                         
   2  13   8        174.98         67.38        27.35 o                         
   3  13   8          6.69        -22.69        22.69 o                         
   4  13   8        600.98        497.66        99.87 o                         
   5  13   8        826.30        702.21        84.91 o                         
   6  13   8       1011.90       1019.77       109.64 o                         
  -2  -6   9         12.98          4.55        27.58 o                         
  -1  -6   9        472.74        451.52        49.79 o                         
   0  -6   9       1802.82       2066.10        96.96 o                         
   1  -6   9       1400.26       1492.59        86.73 o                         
   2  -6   9       3866.52       4192.31       151.84 o                         
   3  -6   9       1951.66       2304.46       240.63 o                         
  -3  -5   9       1438.34       1371.63       129.44 o                         
  -2  -5   9        803.79        775.43        70.53 o                         
  -1  -5   9       1010.72       1130.90        68.88 o                         
   0  -5   9        328.24        423.64        48.75 o                         
   1  -5   9         29.28          3.68        16.38 o                         
   2  -5   9       4446.14       4759.03       144.48 o                         
   3  -5   9          0.54         28.14        23.24 o                         
   4  -5   9       5908.24       6087.24       245.44 o                         
  -3  -4   9        108.42        169.76        56.00 o                         
  -2  -4   9       1703.41       1890.43        78.65 o                         
  -1  -4   9        188.88        186.11        27.39 o                         
   0  -4   9          0.88        -14.25        14.25 o                         
   1  -4   9        685.57        753.79        50.82 o                         
   2  -4   9        929.33        994.19        62.19 o                         
   3  -4   9        919.03        797.49        65.58 o                         
   4  -4   9        445.67        382.78        51.05 o                         
   5  -4   9        219.14        178.03        43.15 o                         
  -4  -3   9        437.40        259.76        62.00 o                         
  -3  -3   9        938.47        867.06       220.19 o                         
  -2  -3   9       2839.66       2941.61        94.25 o                         
  -1  -3   9        323.23        343.06        45.46 o                         
   0  -3   9       2945.95       3070.16       169.49 o                         
   1  -3   9       7674.71       7893.91       207.36 o                         
   2  -3   9       2217.21       2210.95        98.17 o                         
   3  -3   9       7282.00       7681.36       195.75 o                         
   4  -3   9        623.01        551.42        65.99 o                         
   5  -3   9       1856.24       1820.62        79.23 o                         
   6  -3   9        746.16        673.52        63.04 o                         
  -4  -2   9        211.79        131.53        52.96 o                         
  -3  -2   9          1.07         -6.42        36.34 o                         
  -2  -2   9         56.07         34.06        13.40 o                         
  -1  -2   9       1855.69       2061.22        82.28 o                         
   0  -2   9        247.55        204.53        50.92 o                         
   1  -2   9       4522.04       4657.59       145.08 o                         
   2  -2   9       1504.67       1591.45        72.35 o                         
   3  -2   9       4128.86       4111.32       126.05 o                         
   4  -2   9       3949.97       3868.36       123.07 o                         
   5  -2   9        453.06        448.18        37.47 o                         
   6  -2   9       3282.14       3140.35       106.71 o                         
  -5  -1   9        986.81        788.30       145.66 o                         
  -4  -1   9       4071.52       4458.58       227.47 o                         
  -3  -1   9        273.45        279.52        55.77 o                         
  -2  -1   9        813.58        865.70        56.01 o                         
  -1  -1   9        587.40        561.71        57.91 o                         
   0  -1   9         94.97         84.24        20.61 o                         
   1  -1   9       6010.48       5776.77       165.11 o                         
   2  -1   9          6.87         19.71        12.04 o                         
   3  -1   9       3274.59       3225.03       105.86 o                         
   4  -1   9         25.45         -1.78        14.75 o                         
   5  -1   9         18.49         24.83        15.25 o                         
   6  -1   9        140.80        119.59        23.01 o                         
   7  -1   9       1580.93       1468.46        87.61 o                         
  -5   0   9         93.38         11.25        38.84 o                         
  -4   0   9       1784.39       1722.69       118.25 o                         
  -3   0   9        172.73        119.34        27.98 o                         
  -2   0   9        814.95        903.22        61.35 o                         
  -1   0   9       2957.92       2854.57       111.76 o                         
   0   0   9         25.53         36.82        14.40 o                         
   1   0   9       3636.35       3702.38       112.18 o                         
   2   0   9         63.25         54.82        15.53 o                         
   3   0   9       1455.70       1368.52        85.12 o                         
   4   0   9       2657.80       2533.79       130.04 o                         
   5   0   9          0.45          2.01        12.58 o                         
   6   0   9       5808.55       5722.30       153.97 o                         
   7   0   9        843.88        847.82        68.35 o                         
  -5   1   9        185.98         62.61        54.87 o                         
  -4   1   9         47.24          4.25        22.64 o                         
  -3   1   9        588.15        532.84        36.95 o                         
  -2   1   9       2734.54       2772.50        95.38 o                         
  -1   1   9        164.10        120.45        20.85 o                         
   0   1   9       6989.55       6777.99       181.08 o                         
   1   1   9        101.83         82.36        17.31 o                         
   2   1   9       1834.61       1859.28        79.28 o                         
   3   1   9        536.26        482.73        41.22 o                         
   4   1   9        997.40        929.48        58.25 o                         
   5   1   9         55.46         46.23        19.85 o                         
   6   1   9       8790.45       8769.84       205.02 o                         
   7   1   9         11.22         37.69        30.04 o                         
   8   1   9       8097.44       7833.02       261.08 o                         
  -5   2   9        114.61         24.88        28.70 o                         
  -4   2   9        338.44        306.23        44.69 o                         
  -3   2   9       2321.22       2441.91        83.08 o                         
  -2   2   9       7522.80       7585.94       207.01 o                         
  -1   2   9       7548.88       7765.49       323.67 o                         
   0   2   9      17630.54      17246.81       358.27 o                         
   1   2   9       4751.95       4689.05       140.03 o                         
   2   2   9      14943.92      14017.30       277.22 o                         
   3   2   9       1711.39       1665.32        76.65 o                         
   4   2   9        723.48        663.21        41.26 o                         
   5   2   9        220.44        258.82        29.86 o                         
   6   2   9       2583.30       2782.85       118.65 o                         
   7   2   9          2.55         -3.17        16.47 o                         
   8   2   9       2949.42       2884.23       157.53 o                         
  -5   3   9        143.38         44.84        30.71 o                         
  -4   3   9         41.95         16.51        21.90 o                         
  -3   3   9       1914.49       1874.37        75.71 o                         
  -2   3   9       2328.54       2251.66       144.16 o                         
  -1   3   9       8133.76       7956.44       235.84 o                         
   0   3   9      12015.54      11562.17       237.32 o                         
   1   3   9      18734.60      17959.73       334.76 o                         
   2   3   9       7184.31       7036.64       194.34 o                         
   3   3   9       6858.36       6528.20       186.25 o                         
   4   3   9       2798.68       2744.05        88.10 o                         
   5   3   9        608.90        545.08        39.30 o                         
   6   3   9         53.40         52.19        19.10 o                         
   7   3   9        170.93        130.71        23.79 o                         
   8   3   9          8.06         16.98        25.78 o                         
  -4   4   9        338.97        295.24        41.17 o                         
  -3   4   9        106.32         65.73        21.85 o                         
  -2   4   9          1.14          1.37        14.13 o                         
  -1   4   9       4128.84       3923.11       132.15 o                         
   0   4   9         12.94        -10.96        10.96 o                         
   1   4   9       1288.18       1201.31        64.32 o                         
   2   4   9        193.20        152.11        24.69 o                         
   3   4   9         52.63         37.90        11.95 o                         
   4   4   9        180.72        193.79        26.27 o                         
   5   4   9       1691.19       1709.88        65.15 o                         
   6   4   9        124.68        115.42        22.03 o                         
   7   4   9        477.81        484.14        42.81 o                         
   8   4   9         91.25         52.45        21.77 o                         
   9   4   9         18.00         18.39        41.47 o                         
  -4   5   9         24.51        -33.54        33.54 o                         
  -3   5   9         12.79         30.82        18.19 o                         
  -2   5   9       1740.33       1829.75        89.35 o                         
  -1   5   9         44.44         33.76        19.10 o                         
   0   5   9       2667.31       2712.36       102.77 o                         
   1   5   9         43.96         30.75        13.67 o                         
   2   5   9       1724.35       1658.01        73.38 o                         
   3   5   9       4544.57       4492.83       137.10 o                         
   4   5   9        151.64        106.26        19.82 o                         
   5   5   9      10675.46      10453.94       208.78 o                         
   6   5   9        233.69        201.92        23.55 o                         
   7   5   9      10244.28      10804.22       219.56 o                         
   8   5   9          9.38         -7.03        16.89 o                         
   9   5   9       1196.23       1200.83        95.31 o                         
  -4   6   9        413.55        375.76        63.27 o                         
  -3   6   9       1333.83       1434.67        83.99 o                         
  -2   6   9        639.81        605.73        55.59 o                         
  -1   6   9       1115.94       1243.20        67.44 o                         
   0   6   9        165.78        105.93        24.04 o                         
   1   6   9        899.77        773.19        47.28 o                         
   2   6   9         60.46         70.02        16.98 o                         
   3   6   9      14115.50      13957.31       298.38 o                         
   4   6   9          9.60          2.55        14.98 o                         
   5   6   9      20210.41      20546.04       388.91 o                         
   6   6   9         37.44         52.97        18.24 o                         
   7   6   9       7601.23       7948.93       230.97 o                         
   8   6   9         13.25        -11.49        21.20 o                         
   9   6   9        920.23        858.09        60.74 o                         
  -3   7   9       2436.27       2302.97       120.36 o                         
  -2   7   9       4761.95       4871.53       141.99 o                         
  -1   7   9       4520.89       4574.24       141.77 o                         
   0   7   9       4021.62       3924.59       123.74 o                         
   1   7   9       2210.83       2279.71       113.07 o                         
   2   7   9        220.09        145.38        24.03 o                         
   3   7   9          2.31          5.37        11.70 o                         
   4   7   9       4609.12       4575.68       143.88 o                         
   5   7   9       3112.85       3313.32       109.22 o                         
   6   7   9       3242.56       3387.51       113.91 o                         
   7   7   9       3808.66       4188.59       130.68 o                         
   8   7   9          2.95         39.75        25.97 o                         
   9   7   9       1011.20       1095.64        73.10 o                         
  -3   8   9       1874.82       1744.96       139.26 o                         
  -2   8   9       5782.22       5341.11       170.09 o                         
  -1   8   9       3117.50       3174.77       139.95 o                         
   0   8   9       1657.29       1715.84        88.32 o                         
   1   8   9       3042.81       2985.67       113.60 o                         
   2   8   9        116.82         72.18        19.49 o                         
   3   8   9       2070.18       2057.26        80.65 o                         
   4   8   9       1638.56       1679.53        82.78 o                         
   5   8   9       1733.62       1647.34        93.33 o                         
   6   8   9        685.22        627.22        58.58 o                         
   7   8   9        701.48        692.63        50.03 o                         
   8   8   9         69.17         67.36        24.71 o                         
  -2   9   9       3409.79       3458.86       164.76 o                         
  -1   9   9        322.00        256.83        44.10 o                         
   0   9   9       2553.40       2518.44       110.91 o                         
   1   9   9       1288.01       1212.28        67.44 o                         
   2   9   9        247.79        230.22        30.33 o                         
   3   9   9       5802.79       5713.01       196.40 o                         
   4   9   9       3819.91       3827.16       196.60 o                         
   5   9   9       3959.72       4204.25       142.20 o                         
   6   9   9       3262.37       3285.55       113.09 o                         
   7   9   9       2902.75       3083.11       112.29 o                         
   8   9   9         98.42         52.90        38.62 o                         
  -2  10   9          0.03        -35.00        35.00 o                         
  -1  10   9       3674.56       3699.75       148.47 o                         
   0  10   9        655.53        616.64        59.35 o                         
   1  10   9       1616.87       1523.25        94.20 o                         
   2  10   9       2248.02       2230.93        90.17 o                         
   3  10   9          5.63        -15.00        15.00 o                         
   4  10   9       2384.57       2472.25       130.27 o                         
   5  10   9       1125.58       1212.67        71.59 o                         
   6  10   9        686.27        738.16        51.83 o                         
   7  10   9        576.38        606.84        52.55 o                         
   8  10   9         66.01         56.36        23.27 o                         
  -1  11   9       1509.27       1338.10       113.78 o                         
   0  11   9        756.78        817.80        76.69 o                         
   1  11   9          0.29        -32.54        32.54 o                         
   2  11   9       3091.97       3397.65       116.03 o                         
   3  11   9        913.40        921.15        74.46 o                         
   4  11   9       2973.66       3115.63       104.78 o                         
   5  11   9          9.23         13.60        17.54 o                         
   6  11   9       1834.26       1807.13        88.11 o                         
   7  11   9        416.21        397.78        61.38 o                         
   0  12   9        131.08         79.36        37.88 o                         
   1  12   9        512.75        421.17        85.67 o                         
   2  12   9         53.99          5.72        23.78 o                         
   3  12   9        944.09       1115.29        94.03 o                         
   4  12   9         78.70         54.96        20.29 o                         
   5  12   9        234.23        181.48        38.99 o                         
   6  12   9        179.44        102.14        37.90 o                         
   7  12   9        315.70        285.56        45.77 o                         
   2  13   9       1860.80       1799.56       106.50 o                         
   3  13   9       2845.49       3070.64       139.57 o                         
   4  13   9       1160.21       1253.76       119.19 o                         
   5  13   9        411.80        362.76        61.18 o                         
  -1  -5  10         46.99         65.15        29.91 o                         
   0  -5  10       2203.07       2528.28       120.65 o                         
   1  -5  10        436.03        435.69        78.13 o                         
   2  -5  10        219.55        167.57        36.79 o                         
  -2  -4  10          2.78         42.50        32.75 o                         
  -1  -4  10       1447.07       1586.06        98.91 o                         
   0  -4  10         80.23         89.38        23.61 o                         
   1  -4  10        184.67        159.33        29.08 o                         
   2  -4  10          3.16         -9.39        32.66 o                         
   3  -4  10        974.62       1058.44        84.17 o                         
   4  -4  10        196.98         87.52        41.66 o                         
  -3  -3  10       2594.81       2371.04       222.33 o                         
  -2  -3  10        201.49        122.93        28.14 o                         
  -1  -3  10       1434.49       1546.21        81.77 o                         
   0  -3  10       1974.59       2161.02       113.89 o                         
   1  -3  10          9.87         17.77        18.57 o                         
   2  -3  10       4702.91       5007.92       153.30 o                         
   3  -3  10        280.63        301.01        61.29 o                         
   4  -3  10       3688.97       4000.51       186.44 o                         
   5  -3  10        184.65         99.54        35.91 o                         
  -3  -2  10       2995.78       3256.93       425.72 o                         
  -2  -2  10        917.11        881.17        79.62 o                         
  -1  -2  10       4010.36       4130.70       119.26 o                         
   0  -2  10       1109.56       1096.59        64.28 o                         
   1  -2  10         21.59         36.70        16.09 o                         
   2  -2  10        936.27        986.35        61.45 o                         
   3  -2  10       2984.13       3065.74       120.43 o                         
   4  -2  10       1565.23       1569.56        84.96 o                         
   5  -2  10       2611.62       2604.89       145.64 o                         
   6  -2  10       3021.26       2839.93       119.42 o                         
  -4  -1  10        184.37         77.27        51.01 o                         
  -3  -1  10       3014.40       3417.08       142.73 o                         
  -2  -1  10        243.49        187.75        29.44 o                         
  -1  -1  10        548.33        541.12        49.91 o                         
   0  -1  10        442.70        473.22        48.63 o                         
   1  -1  10        464.50        493.44        48.46 o                         
   2  -1  10        379.97        437.07        52.37 o                         
   3  -1  10       2405.33       2418.76        94.57 o                         
   4  -1  10        537.43        473.58        42.67 o                         
   5  -1  10        848.06        755.69        59.11 o                         
   6  -1  10         47.12         34.68        23.57 o                         
  -4   0  10       1305.51       1562.59       198.15 o                         
  -3   0  10       1375.01       1418.53        79.10 o                         
  -2   0  10         44.11         40.59        18.96 o                         
  -1   0  10       2585.55       2724.99       182.40 o                         
   0   0  10       4203.62       4372.49       154.28 o                         
   1   0  10         18.91        -12.42        12.42 o                         
   2   0  10      19431.66      20125.97       455.00 o                         
   3   0  10        883.36       1045.69        80.28 o                         
   4   0  10      14124.35      14554.88       483.46 o                         
   5   0  10       1227.64       1215.42        67.13 o                         
   6   0  10       2967.80       2707.79       108.76 o                         
   7   0  10         18.62         19.45        29.48 o                         
  -4   1  10       1462.90       1556.98        99.36 o                         
  -3   1  10         84.31         50.90        24.04 o                         
  -2   1  10        441.34        419.85        43.47 o                         
  -1   1  10        146.83        107.60        33.89 o                         
   0   1  10        959.04       1109.02        73.27 o                         
   1   1  10         22.09          4.98        11.73 o                         
   2   1  10       8286.42       8345.00       233.76 o                         
   3   1  10         88.48         69.95        24.34 o                         
   4   1  10      13571.60      13989.45       384.77 o                         
   5   1  10        775.20        871.91        67.20 o                         
   6   1  10       5653.49       5799.88       165.42 o                         
   7   1  10        542.19        643.62        97.04 o                         
  -4   2  10       6541.02       6504.00       205.76 o                         
  -3   2  10       1780.15       1735.24        83.98 o                         
  -2   2  10       4744.47       4955.69       148.70 o                         
  -1   2  10         70.30         70.20        22.90 o                         
   0   2  10        272.81        256.75        37.64 o                         
   1   2  10         93.23         77.02        18.91 o                         
   2   2  10       3434.16       3403.43       130.11 o                         
   3   2  10          0.65         -1.29        12.32 o                         
   4   2  10       2533.65       2777.45       128.23 o                         
   5   2  10          0.14        -12.56        13.77 o                         
   6   2  10          0.85         13.75        19.11 o                         
   7   2  10          0.09         -2.10        22.39 o                         
   8   2  10        688.91        669.73        94.97 o                         
  -4   3  10        657.47        534.56        82.11 o                         
  -3   3  10       3207.31       3567.74       129.30 o                         
  -2   3  10        508.56        455.64        44.98 o                         
  -1   3  10       2307.91       2326.45       101.76 o                         
   0   3  10          6.54        -10.48        10.48 o                         
   1   3  10        145.86         91.19        22.30 o                         
   2   3  10         61.10         55.89        15.96 o                         
   3   3  10         36.43         49.65        16.91 o                         
   4   3  10        190.56        118.39        21.65 o                         
   5   3  10        339.96        355.39        35.13 o                         
   6   3  10       1693.28       1868.25        79.10 o                         
   7   3  10       1427.59       1642.93        76.20 o                         
   8   3  10       3040.66       3253.49       146.56 o                         
  -4   4  10         48.71        -26.92        35.70 o                         
  -3   4  10         49.33         74.03        32.50 o                         
  -2   4  10          1.72         -4.72        14.46 o                         
  -1   4  10       2014.31       2008.31        98.25 o                         
   0   4  10        252.22        189.16        26.07 o                         
   1   4  10       3184.12       3095.63       117.16 o                         
   2   4  10        834.83        761.17        59.59 o                         
   3   4  10        878.37        841.34        47.65 o                         
   4   4  10          1.89        -10.47        10.47 o                         
   5   4  10        614.91        594.84        47.04 o                         
   6   4  10       2022.28       2028.41        90.53 o                         
   7   4  10       4633.41       4960.37       145.51 o                         
   8   4  10       2919.82       2851.98       134.67 o                         
  -4   5  10        208.65        162.52        47.72 o                         
  -3   5  10        553.60        376.20        57.23 o                         
  -2   5  10         98.24         59.47        21.81 o                         
  -1   5  10       8655.30       8579.77       242.90 o                         
   0   5  10          5.53        -11.33        11.79 o                         
   1   5  10      16308.93      16793.53       396.46 o                         
   2   5  10        527.97        545.23        45.83 o                         
   3   5  10      14138.25      13674.42       308.30 o                         
   4   5  10        100.50         68.70        16.61 o                         
   5   5  10        884.19        824.97        50.86 o                         
   6   5  10         51.76         10.05        17.32 o                         
   7   5  10       1469.19       1581.13        71.51 o                         
   8   5  10        306.88        239.02        30.38 o                         
  -3   6  10        249.64        238.40        49.60 o                         
  -2   6  10        378.20        393.78        42.25 o                         
  -1   6  10       6053.63       6191.03       169.95 o                         
   0   6  10        888.08        785.91        60.81 o                         
   1   6  10      19589.23      19563.34       570.93 o                         
   2   6  10       1413.63       1425.40        70.99 o                         
   3   6  10      14272.32      14570.57       342.66 o                         
   4   6  10          0.79         -4.22        13.53 o                         
   5   6  10       3849.63       3755.46       125.79 o                         
   6   6  10        705.33        677.87        83.67 o                         
   7   6  10          8.96          5.00        22.98 o                         
   8   6  10       1025.71       1052.12        70.57 o                         
  -3   7  10        851.79        542.01        89.05 o                         
  -2   7  10        784.18        870.87        70.01 o                         
  -1   7  10         36.41         24.66        21.75 o                         
   0   7  10       5708.60       5540.03       170.75 o                         
   1   7  10        284.02        225.43        38.66 o                         
   2   7  10       1556.57       1564.03        75.00 o                         
   3   7  10       1022.46       1009.26        65.39 o                         
   4   7  10          0.50        -11.78        11.78 o                         
   5   7  10          5.75         -0.81        14.93 o                         
   6   7  10       1499.65       1416.49        73.85 o                         
   7   7  10         34.97         11.47        19.75 o                         
   8   7  10       1727.73       1861.77       100.93 o                         
  -2   8  10        380.26        407.51        48.15 o                         
  -1   8  10       2812.64       2816.86       159.79 o                         
   0   8  10       2796.12       2673.33       105.79 o                         
   1   8  10       3154.27       3224.40       134.47 o                         
   2   8  10       2381.63       2395.05        91.26 o                         
   3   8  10       2199.75       2167.68        87.95 o                         
   4   8  10         23.79         19.26        18.67 o                         
   5   8  10       1279.97       1317.81        81.82 o                         
   6   8  10       2324.63       2407.34       106.13 o                         
   7   8  10       1835.98       1961.09        92.06 o                         
   8   8  10       4140.79       4500.23       193.74 o                         
  -2   9  10        401.50        292.16        54.53 o                         
  -1   9  10        538.90        443.14        63.55 o                         
   0   9  10        850.88        858.36        63.91 o                         
   1   9  10       1667.32       1651.34        80.68 o                         
   2   9  10          2.26         17.81        16.57 o                         
   3   9  10       3361.60       3363.98       113.07 o                         
   4   9  10       1909.07       2016.61        95.77 o                         
   5   9  10       3139.00       3210.42       134.68 o                         
   6   9  10       3973.07       4210.43       141.44 o                         
   7   9  10       1149.26       1294.11        76.23 o                         
   8   9  10       1996.92       2356.87       128.20 o                         
  -1  10  10        392.67        322.10        51.95 o                         
   0  10  10       2655.62       2630.56       143.82 o                         
   1  10  10        523.18        442.78        69.50 o                         
   2  10  10        527.51        637.52        53.08 o                         
   3  10  10        216.01        194.12        28.71 o                         
   4  10  10        294.90        342.27        41.25 o                         
   5  10  10        741.10        726.53        58.34 o                         
   6  10  10       2150.12       2547.12       117.36 o                         
   7  10  10         37.87         -6.98        24.87 o                         
   8  10  10       1473.71       1535.22       136.35 o                         
   0  11  10       1781.01       1430.22       117.38 o                         
   1  11  10         31.35         -5.42        24.84 o                         
   2  11  10        747.49        745.48        64.69 o                         
   3  11  10       1155.88       1185.54        83.89 o                         
   4  11  10        130.32         88.94        27.75 o                         
   5  11  10       2855.38       3219.22       127.59 o                         
   6  11  10        141.99         66.71        28.57 o                         
   7  11  10       1402.40       1477.26        92.38 o                         
   1  12  10        473.27        341.15        46.06 o                         
   2  12  10        855.51        868.48        99.42 o                         
   3  12  10       1712.52       1850.95       104.63 o                         
   4  12  10        816.46        828.34        84.25 o                         
   5  12  10       5654.34       6271.43       294.24 o                         
   6  12  10        223.64        215.78        63.15 o                         
   3  13  10         69.00         71.38        33.19 o                         
   4  13  10          1.52        -13.05        23.06 o                         
   5  13  10       1069.60       1236.01       178.55 o                         
   0  -4  11       1228.30       1395.42       106.16 o                         
   1  -4  11       1357.74       1406.93       102.26 o                         
   2  -4  11        214.44        177.65        92.05 o                         
  -1  -3  11       1277.97       1329.10        93.42 o                         
   0  -3  11       2271.19       2618.30       176.88 o                         
   1  -3  11       1362.82       1505.60        98.92 o                         
   2  -3  11       2078.32       2105.68       110.91 o                         
   3  -3  11        100.29         48.38        32.57 o                         
   4  -3  11        356.38        350.91        55.81 o                         
  -2  -2  11        532.12        454.51        63.88 o                         
  -1  -2  11       2478.17       2823.36       196.60 o                         
   0  -2  11       1134.73       1227.23        84.22 o                         
   1  -2  11       1134.14       1226.47        97.79 o                         
   2  -2  11       1644.50       1875.45        96.61 o                         
   3  -2  11         68.03         40.47        31.17 o                         
   4  -2  11       1376.40       1690.01       186.78 o                         
   5  -2  11       1013.32       1078.89       112.32 o                         
  -3  -1  11         25.54         98.12        67.75 o                         
  -2  -1  11       2695.90       2779.29       139.40 o                         
  -1  -1  11       1141.83       1160.86        83.85 o                         
   0  -1  11       2133.25       2236.93       106.41 o                         
   1  -1  11       1681.26       1671.95        77.07 o                         
   2  -1  11         71.84        114.25        47.13 o                         
   3  -1  11          1.50        -19.40        19.40 o                         
   4  -1  11       1264.00       1398.13        94.44 o                         
   5  -1  11       2077.85       2329.16       108.64 o                         
   6  -1  11       2828.20       2901.17       138.76 o                         
  -3   0  11        172.24        153.02        34.72 o                         
  -2   0  11       5088.42       5329.89       174.85 o                         
  -1   0  11        225.91        176.85        38.48 o                         
   0   0  11       6455.57       7062.00       190.30 o                         
   1   0  11        121.15         90.18        39.39 o                         
   2   0  11       3616.94       3949.79       130.30 o                         
   3   0  11       1265.75       1248.75        76.41 o                         
   4   0  11        771.78        715.07        55.93 o                         
   5   0  11       1399.21       1444.18        83.72 o                         
   6   0  11          3.44         46.61        28.28 o                         
  -3   1  11        266.37        136.35        37.65 o                         
  -2   1  11       5654.11       5940.95       186.98 o                         
  -1   1  11          7.81         27.12        21.47 o                         
   0   1  11       8457.64       8808.38       235.08 o                         
   1   1  11         34.79         26.65        17.49 o                         
   2   1  11       1675.96       1799.45        88.36 o                         
   3   1  11        667.71        759.99        74.30 o                         
   4   1  11        178.86        107.79        32.25 o                         
   5   1  11       1833.48       1778.28       112.48 o                         
   6   1  11        103.36         78.26        27.21 o                         
   7   1  11       1734.94       1691.73        98.46 o                         
  -3   2  11        445.29        332.67        44.59 o                         
  -2   2  11        624.99        625.93        58.51 o                         
  -1   2  11         19.81         27.71        21.91 o                         
   0   2  11          4.22         39.34        24.40 o                         
   1   2  11          2.54          9.22        16.28 o                         
   2   2  11        451.55        385.93        45.24 o                         
   3   2  11         35.37         15.81        16.88 o                         
   4   2  11       1858.62       1868.35       101.32 o                         
   5   2  11         92.88         49.37        24.97 o                         
   6   2  11        802.03       1028.38        85.22 o                         
   7   2  11        113.92         54.46        28.11 o                         
  -3   3  11        703.37        660.61        66.65 o                         
  -2   3  11        950.87        897.62        68.60 o                         
  -1   3  11         57.41         20.77        18.29 o                         
   0   3  11         21.81         46.15        21.07 o                         
   1   3  11       4026.92       3806.97       133.40 o                         
   2   3  11       5078.40       5291.93       160.14 o                         
   3   3  11       9318.31       9238.46       355.19 o                         
   4   3  11      11838.38      12817.66       299.78 o                         
   5   3  11       4618.88       4676.68       133.58 o                         
   6   3  11       6506.05       6487.54       171.36 o                         
   7   3  11        678.96        615.76        60.17 o                         
  -3   4  11       1435.67       1633.77        96.71 o                         
  -2   4  11         32.54         -5.03        21.86 o                         
  -1   4  11       1014.69        968.87        77.23 o                         
   0   4  11        208.08        176.44        25.00 o                         
   1   4  11        509.88        444.95        38.31 o                         
   2   4  11        886.71       1018.78        70.65 o                         
   3   4  11       6533.01       6605.73       204.46 o                         
   4   4  11       2831.80       2688.77        98.30 o                         
   5   4  11      12441.83      12610.27       267.01 o                         
   6   4  11       1951.61       1948.41        78.52 o                         
   7   4  11       4907.33       5132.21       153.57 o                         
   8   4  11        819.11        680.44        85.15 o                         
  -3   5  11       9163.94       9285.53       253.69 o                         
  -2   5  11        413.42        364.58        58.51 o                         
  -1   5  11       5482.69       5690.67       159.61 o                         
   0   5  11       1115.25       1035.68        65.04 o                         
   1   5  11         68.76         29.43        15.70 o                         
   2   5  11         95.00         45.71        22.36 o                         
   3   5  11       2795.48       2919.70       129.43 o                         
   4   5  11         68.35         52.67        20.70 o                         
   5   5  11       2488.68       2609.55        94.63 o                         
   6   5  11         59.49         90.47        19.13 o                         
   7   5  11         81.94         74.62        22.71 o                         
   8   5  11         13.65         44.77        25.16 o                         
  -3   6  11       2532.14       2239.49       397.74 o                         
  -2   6  11       1525.75       1591.95        93.22 o                         
  -1   6  11       4118.22       4238.22       134.65 o                         
   0   6  11        307.80        236.21        31.58 o                         
   1   6  11       1127.12       1221.27        77.33 o                         
   2   6  11       1286.75       1227.28        78.70 o                         
   3   6  11         32.77         24.87        16.78 o                         
   4   6  11       2672.47       2667.74       106.43 o                         
   5   6  11         14.25         25.70        18.45 o                         
   6   6  11        757.64        685.87        58.40 o                         
   7   6  11        728.54        902.14        66.20 o                         
   8   6  11          2.01        -28.47        28.47 o                         
  -2   7  11        434.47        297.51        56.00 o                         
  -1   7  11          5.23        -23.94        23.94 o                         
   0   7  11        199.38        116.48        26.50 o                         
   1   7  11        382.88        391.87        44.13 o                         
   2   7  11       1237.57       1274.99        78.42 o                         
   3   7  11        294.04        310.87        35.39 o                         
   4   7  11       1179.09       1308.27        78.62 o                         
   5   7  11        179.66        181.35        29.48 o                         
   6   7  11        354.05        362.79        44.81 o                         
   7   7  11       2757.27       3140.98       171.39 o                         
   8   7  11         49.04         14.14        28.22 o                         
  -2   8  11        154.40         91.97        43.27 o                         
  -1   8  11       1484.98       1399.60        92.15 o                         
   0   8  11       1125.73       1018.18        80.17 o                         
   1   8  11       1907.72       1762.49       115.86 o                         
   2   8  11       4374.09       4433.52       152.28 o                         
   3   8  11       3088.46       3277.52       163.76 o                         
   4   8  11       4488.89       4971.91       162.49 o                         
   5   8  11        775.07        887.70        64.68 o                         
   6   8  11        321.44        230.23        77.83 o                         
   7   8  11         31.59         26.02        32.22 o                         
   8   8  11        345.50        254.85        40.36 o                         
  -1   9  11        388.14        337.00        58.00 o                         
   0   9  11       2907.06       3060.39       139.98 o                         
   1   9  11       1448.71       1570.55        81.19 o                         
   2   9  11       8496.90       8744.84       252.81 o                         
   3   9  11       1030.25       1052.51        66.09 o                         
   4   9  11       4225.47       4459.16       152.98 o                         
   5   9  11       1539.36       1408.27        86.62 o                         
   6   9  11        276.06        217.61        33.41 o                         
   7   9  11       1403.14       1428.07        94.76 o                         
   0  10  11        863.56        696.64        78.42 o                         
   1  10  11       2699.93       2761.00       115.66 o                         
   2  10  11       1419.20       1410.49        82.27 o                         
   3  10  11        276.31        282.84        33.58 o                         
   4  10  11       1103.09       1134.84        87.41 o                         
   5  10  11        119.27         94.97        27.77 o                         
   6  10  11         60.78         23.79        28.58 o                         
   7  10  11       1469.71       1463.29       101.21 o                         
   1  11  11       5115.68       5228.69       166.98 o                         
   2  11  11         39.68         47.58        24.06 o                         
   3  11  11       4574.76       4736.21       174.07 o                         
   4  11  11         57.10         37.30        36.23 o                         
   5  11  11        617.22        495.53        59.84 o                         
   6  11  11        491.39        408.92        66.36 o                         
   2  12  11        760.44        802.78        94.10 o                         
   3  12  11       1743.18       1999.17       115.16 o                         
   4  12  11       1374.08       1290.89        94.69 o                         
   5  12  11        284.51        226.75        41.43 o                         
   0  -2  12       1133.45       1279.87        98.85 o                         
   1  -2  12       1896.00       2078.53       121.31 o                         
   2  -2  12       1348.41       1584.34       119.07 o                         
   3  -2  12       1771.59       1940.96       138.70 o                         
  -1  -1  12        428.77        499.85       110.91 o                         
   0  -1  12        446.76        356.06        59.67 o                         
   1  -1  12       2206.05       2454.59       127.06 o                         
   2  -1  12       1478.49       1843.90       138.35 o                         
   3  -1  12       1375.28       1554.78        93.06 o                         
   4  -1  12       1511.37       1696.71       105.00 o                         
  -2   0  12        377.08        331.12        50.96 o                         
  -1   0  12       1079.71       1072.38       100.91 o                         
   0   0  12         16.10          0.36        31.57 o                         
   1   0  12       2044.58       2125.64       116.65 o                         
   2   0  12         28.65         -0.23        23.89 o                         
   3   0  12       1404.00       1603.67        98.02 o                         
   4   0  12         84.30         47.17        30.32 o                         
   5   0  12          8.88         17.62        42.99 o                         
  -2   1  12          9.89        -26.47        26.47 o                         
  -1   1  12        886.51        920.85        97.73 o                         
   0   1  12        629.69        659.37        81.09 o                         
   1   1  12       1218.24       1263.78        82.92 o                         
   2   1  12         12.94          2.87        19.97 o                         
   3   1  12        743.28        754.11        72.19 o                         
   4   1  12       1358.17       1428.62        93.23 o                         
   5   1  12        181.84         92.96        34.48 o                         
   6   1  12       2728.33       2550.70       116.03 o                         
  -2   2  12       1168.89       1160.10       102.64 o                         
  -1   2  12       1077.95       1450.70       119.95 o                         
   0   2  12       4619.01       4896.33       186.79 o                         
   1   2  12        414.70        385.29        44.04 o                         
   2   2  12       2689.62       2789.78       110.98 o                         
   3   2  12         58.52         52.37        24.63 o                         
   4   2  12        164.77        113.09        25.54 o                         
   5   2  12        419.63        354.12        48.44 o                         
   6   2  12       5213.73       5675.00       223.00 o                         
  -2   3  12       2024.20       2116.99       110.37 o                         
  -1   3  12       3540.20       3827.51       150.14 o                         
   0   3  12       5086.89       5343.53       193.38 o                         
   1   3  12       6025.48       6274.55       209.21 o                         
   2   3  12       2653.81       2654.15       109.43 o                         
   3   3  12       3007.07       3089.71       136.93 o                         
   4   3  12        386.26        318.17        40.02 o                         
   5   3  12        400.03        347.12        47.31 o                         
   6   3  12        114.53        133.84        33.07 o                         
   7   3  12         62.00         37.61        33.51 o                         
  -2   4  12         28.44         30.52        33.96 o                         
  -1   4  12       5924.77       6036.03       182.99 o                         
   0   4  12       2087.53       2147.31       125.29 o                         
   1   4  12       8780.02       9036.88       265.93 o                         
   2   4  12       1586.26       1622.78        92.28 o                         
   3   4  12       1906.06       1812.28        92.41 o                         
   4   4  12        137.98        117.16        24.33 o                         
   5   4  12          0.93         -9.73        25.39 o                         
   6   4  12        117.82         75.48        32.61 o                         
   7   4  12          0.28        -24.81        25.82 o                         
  -2   5  12          6.93        -20.94        28.76 o                         
  -1   5  12        343.72        258.15        36.02 o                         
   0   5  12        334.01        235.75        34.94 o                         
   1   5  12        573.60        541.20        55.88 o                         
   2   5  12        505.24        610.36        71.72 o                         
   3   5  12          8.94        -19.33        19.33 o                         
   4   5  12         63.77         41.85        17.92 o                         
   5   5  12        702.43        654.98        48.58 o                         
   6   5  12        131.27         69.41        22.50 o                         
   7   5  12        971.06        904.02        87.24 o                         
  -2   6  12        705.41        448.82        64.80 o                         
  -1   6  12        235.66        169.76        36.77 o                         
   0   6  12         80.08         46.68        25.32 o                         
   1   6  12        244.55        228.63        33.49 o                         
   2   6  12          5.81        -16.82        16.82 o                         
   3   6  12       7808.97       8215.27       234.81 o                         
   4   6  12         55.79         39.56        22.99 o                         
   5   6  12      10941.74      11446.39       262.98 o                         
   6   6  12          3.55        -15.15        20.47 o                         
   7   6  12       4704.36       4995.27       191.08 o                         
  -1   7  12         71.37         -1.63        35.16 o                         
   0   7  12       1060.13       1103.55        82.59 o                         
   1   7  12        100.28          2.83        24.80 o                         
   2   7  12         56.65         42.22        22.74 o                         
   3   7  12       2275.31       2236.86        99.94 o                         
   4   7  12       1000.57       1179.48       104.65 o                         
   5   7  12       6767.18       6806.35       188.56 o                         
   6   7  12       2411.59       2452.83       109.07 o                         
   7   7  12       5224.84       5219.99       221.89 o                         
  -1   8  12       2936.62       3069.09       221.84 o                         
   0   8  12        671.51        561.34        70.60 o                         
   1   8  12       1876.78       1853.64       101.74 o                         
   2   8  12        176.31        141.97        31.99 o                         
   3   8  12         15.89         20.06        18.11 o                         
   4   8  12       2141.36       2009.26       124.13 o                         
   5   8  12        543.37        742.40        64.47 o                         
   6   8  12       1245.43       1300.43        94.75 o                         
   7   8  12        237.72        171.26        41.63 o                         
   0   9  12       3146.77       2939.89       178.34 o                         
   1   9  12        817.50        735.50        76.26 o                         
   2   9  12        101.24         89.75        29.13 o                         
   3   9  12       3130.72       3234.69       116.51 o                         
   4   9  12       1220.25       1153.74       174.41 o                         
   5   9  12       2769.16       2995.33       146.03 o                         
   6   9  12       1333.80       1449.84       109.47 o                         
   7   9  12        937.76       1182.00       108.07 o                         
   1  10  12         57.89         -1.49        33.16 o                         
   2  10  12         78.22         60.90        29.35 o                         
   3  10  12        768.49        636.87        56.33 o                         
   4  10  12        420.14        372.85        81.31 o                         
   5  10  12       1692.20       1734.10       118.29 o                         
   6  10  12        135.37         34.00        36.51 o                         
   2  11  12        700.04        654.09        75.64 o                         
   3  11  12        345.02        212.74        44.43 o                         
   4  11  12       1840.26       1938.39       125.89 o                         
   5  11  12        897.88        862.45       128.48 o                         
   6  11  12        727.86        860.43       115.09 o                         
   0   0  13        316.06        269.15        66.90 o                         
   1   0  13        143.50        160.02        41.76 o                         
   2   0  13       2011.73       1979.46       124.89 o                         
   3   0  13        350.24        318.17        56.95 o                         
   4   0  13       1954.91       2082.18       129.21 o                         
   0   1  13       1613.38       2055.74       174.08 o                         
   1   1  13         58.60         36.12        36.16 o                         
   2   1  13       5477.91       6216.94       251.48 o                         
   3   1  13          8.88        -27.44        27.44 o                         
   4   1  13       5900.15       6257.33       247.43 o                         
   5   1  13         36.12         15.19        34.35 o                         
  -1   2  13          0.05        -34.89        34.89 o                         
   0   2  13        152.05         94.13        55.98 o                         
   1   2  13        201.09        139.33        35.71 o                         
   2   2  13       4270.82       4588.48       215.22 o                         
   3   2  13        608.21        510.36        88.86 o                         
   4   2  13       5143.20       5603.76       236.53 o                         
   5   2  13        597.95        540.30        80.10 o                         
  -1   3  13        743.47        645.88       111.92 o                         
   0   3  13          0.02         24.89        41.56 o                         
   1   3  13         55.46         18.31        30.30 o                         
   2   3  13        416.96        323.77        56.44 o                         
   3   3  13         17.67          3.80        28.86 o                         
   4   3  13        352.39        255.78        45.69 o                         
   5   3  13          1.54        -29.24        29.24 o                         
   6   3  13         37.85         -5.94        31.57 o                         
  -1   4  13        258.29        221.31        41.91 o                         
   0   4  13         78.29        -37.55        41.96 o                         
   1   4  13         30.79         -9.84        29.35 o                         
   2   4  13        161.29        146.67        44.82 o                         
   3   4  13          1.83          1.64        30.81 o                         
   4   4  13         65.19         58.67        29.00 o                         
   5   4  13        679.99        646.89        67.25 o                         
   6   4  13        579.86        470.57        56.96 o                         
  -1   5  13       1274.30       1580.04       134.81 o                         
   0   5  13          0.78        -25.41        25.41 o                         
   1   5  13       3131.24       3304.58       154.94 o                         
   2   5  13        107.88         12.80        31.09 o                         
   3   5  13       1614.99       1860.58       128.36 o                         
   4   5  13          5.20         40.53        26.78 o                         
   5   5  13        293.50        263.15        41.73 o                         
   6   5  13        300.74        330.44        58.44 o                         
   0   6  13        162.49         93.39        32.35 o                         
   1   6  13       7820.27       8068.29       230.50 o                         
   2   6  13        301.18        224.57        35.29 o                         
   3   6  13       5756.32       5875.34       188.62 o                         
   4   6  13         91.86         87.20        25.98 o                         
   5   6  13       1014.73       1084.50        74.12 o                         
   6   6  13         12.93        -24.04        24.77 o                         
   0   7  13       2506.98       2550.93       184.66 o                         
   1   7  13       5615.93       5666.57       202.31 o                         
   2   7  13       1975.47       1854.11       101.13 o                         
   3   7  13       4734.72       4864.49       173.52 o                         
   4   7  13         94.99         82.54        26.09 o                         
   5   7  13        774.50        754.63       100.07 o                         
   6   7  13        322.74        303.71        45.14 o                         
   0   8  13       1706.56       1671.33       101.74 o                         
   1   8  13        182.88         73.46        56.19 o                         
   2   8  13       2049.85       2095.33       152.66 o                         
   3   8  13          3.70          9.32        24.96 o                         
   4   8  13        300.07        248.33        43.98 o                         
   5   8  13         25.29         36.45        27.08 o                         
   6   8  13        658.09        674.80        63.20 o                         
   1   9  13        933.01        642.09        88.93 o                         
   2   9  13         66.63         66.26        36.90 o                         
   3   9  13       1565.99       1560.56        94.97 o                         
   4   9  13       1292.59       1265.87       101.71 o                         
   5   9  13       1327.94       1542.27       107.06 o                         
   6   9  13       2480.12       2581.79       143.62 o                         
   2  10  13         15.39        -17.21        36.48 o                         
   3  10  13        892.65        847.48        76.04 o                         
   4  10  13        657.57        662.94       128.83 o                         
   5  10  13        156.64         80.04        39.66 o                         
   2   2  14          6.96        -18.10        40.83 o                         
   3   2  14       1128.10       1292.37       120.74 o                         
   1   3  14        454.99        386.13        72.19 o                         
   2   3  14         99.38          7.16        43.90 o                         
   3   3  14       1071.21       1109.38       106.20 o                         
   4   3  14       1807.94       1834.07       145.22 o                         
   1   4  14       1326.96       1503.36       138.58 o                         
   2   4  14       1048.68       1165.39       127.42 o                         
   3   4  14       3418.32       3558.21       197.81 o                         
   4   4  14       2151.93       2357.40       150.35 o                         
   5   4  14       4155.78       4398.52       201.60 o                         
   1   5  14        414.44        331.72        49.62 o                         
   2   5  14          0.58        -29.87        33.27 o                         
   3   5  14       4941.29       5072.59       235.88 o                         
   4   5  14        319.28        225.37        56.13 o                         
   5   5  14       5915.73       6599.93       232.48 o                         
   1   6  14        195.24        142.43        48.21 o                         
   2   6  14        215.72         77.54        35.59 o                         
   3   6  14        113.27         70.38        39.76 o                         
   4   6  14        266.84        166.88        50.06 o                         
   5   6  14        519.51        410.30       120.96 o                         
   2   7  14        406.33        301.96        40.70 o                         
   3   7  14          8.21        -33.74        33.74 o                         
   4   7  14        591.67        488.90        61.46 o                         
   5   7  14        226.09        216.06        41.14 o                         
   2   8  14       1115.76       1102.64       125.26 o                         
   3   8  14        104.89         95.95        41.52 o                         
   4   8  14        990.51       1078.79        90.87 o                         
   5   8  14         52.99          6.93        31.12 o                         
                                                                                
