# Supplementary material for: Halogen, chalcogen, and hydrogen bonding in organoiodine cocrystals of heterocyclic thio­nes: imidazolidine-2-thione, 2-mercaptobenzimidazole, 2-mercapto-5-methyl­benzimidazole, 2-mercaptobenzoxazole, and 2-mercaptobenzo­thia­zole
Source: Acta Crystallogr C Struct Chem. 2022 Nov 9;78(Pt 12):702–15. doi: 10.1107/S2053229622009548 (PMC9720885; doi:10.1107/S2053229622009548)
Supplement: Supplementary file 20 [file c-78-00702-2IT_13F4DIBsup20.cml]

<?xml version="1.0" encoding="UTF-8"?>
<cml convention="cmlDict:cmllite" xmlns="http://www.xml-cml.org/schema" xmlns:cmlDict="http://www.xml-cml.org/dictionary/cml/" xmlns:nameDict="http://www.xml-cml.org/dictionary/cml/name/">
  <molecule id="m1">
    <name dictRef="nameDict:unknown">1,2,3,5-tetrafluoro-4,6-diiodobenzene; bis(imidazolidine-2-thione)</name>
    <atomArray>
      <atom id="a1" elementType="F" hydrogenCount="0">
        <label value="F" dictRef="cmlDict:locant"/>
      </atom>
      <atom id="a2" elementType="I" hydrogenCount="0">
        <label value="I" dictRef="cmlDict:locant"/>
      </atom>
      <atom id="a3" elementType="C" hydrogenCount="0">
        <label value="1" dictRef="cmlDict:locant"/>
      </atom>
      <atom id="a4" elementType="C" hydrogenCount="0">
        <label value="2" dictRef="cmlDict:locant"/>
      </atom>
      <atom id="a5" elementType="C" hydrogenCount="0">
        <label value="3" dictRef="cmlDict:locant"/>
      </atom>
      <atom id="a6" elementType="C" hydrogenCount="0">
        <label value="4" dictRef="cmlDict:locant"/>
      </atom>
      <atom id="a7" elementType="C" hydrogenCount="0">
        <label value="5" dictRef="cmlDict:locant"/>
      </atom>
      <atom id="a8" elementType="C" hydrogenCount="0">
        <label value="6" dictRef="cmlDict:locant"/>
      </atom>
      <atom id="a9" elementType="N">
        <label value="1" dictRef="cmlDict:locant"/>
        <label value="N" dictRef="cmlDict:locant"/>
      </atom>
      <atom id="a10" elementType="C" hydrogenCount="0">
        <label value="2" dictRef="cmlDict:locant"/>
      </atom>
      <atom id="a11" elementType="N">
        <label value="3" dictRef="cmlDict:locant"/>
        <label value="N'" dictRef="cmlDict:locant"/>
      </atom>
      <atom id="a12" elementType="C">
        <label value="4" dictRef="cmlDict:locant"/>
      </atom>
      <atom id="a13" elementType="C">
        <label value="5" dictRef="cmlDict:locant"/>
      </atom>
      <atom id="a15" elementType="S" hydrogenCount="0">
        <label value="S" dictRef="cmlDict:locant"/>
      </atom>
      <atom id="a27" elementType="H"/>
      <atom id="a28" elementType="H"/>
      <atom id="a29" elementType="H"/>
      <atom id="a30" elementType="H"/>
      <atom id="a31" elementType="H"/>
      <atom id="a32" elementType="H"/>
      <atom id="a17" elementType="N">
        <label value="1" dictRef="cmlDict:locant"/>
        <label value="N" dictRef="cmlDict:locant"/>
      </atom>
      <atom id="a18" elementType="C" hydrogenCount="0">
        <label value="2" dictRef="cmlDict:locant"/>
      </atom>
      <atom id="a19" elementType="N">
        <label value="3" dictRef="cmlDict:locant"/>
        <label value="N'" dictRef="cmlDict:locant"/>
      </atom>
      <atom id="a20" elementType="C">
        <label value="4" dictRef="cmlDict:locant"/>
      </atom>
      <atom id="a21" elementType="C">
        <label value="5" dictRef="cmlDict:locant"/>
      </atom>
      <atom id="a22" elementType="S" hydrogenCount="0">
        <label value="S" dictRef="cmlDict:locant"/>
      </atom>
      <atom id="a33" elementType="H"/>
      <atom id="a34" elementType="H"/>
      <atom id="a35" elementType="H"/>
      <atom id="a36" elementType="H"/>
      <atom id="a37" elementType="H"/>
      <atom id="a38" elementType="H"/>
      <atom id="a23" elementType="I" hydrogenCount="0">
        <label value="I'" dictRef="cmlDict:locant"/>
      </atom>
      <atom id="a24" elementType="F" hydrogenCount="0">
        <label value="F'''" dictRef="cmlDict:locant"/>
      </atom>
      <atom id="a25" elementType="F" hydrogenCount="0">
        <label value="F''" dictRef="cmlDict:locant"/>
      </atom>
      <atom id="a26" elementType="F" hydrogenCount="0">
        <label value="F'" dictRef="cmlDict:locant"/>
      </atom>
    </atomArray>
    <bondArray>
      <bond id="a3_a4" atomRefs2="a3 a4" order="D"/>
      <bond id="a4_a5" atomRefs2="a4 a5" order="S"/>
      <bond id="a5_a6" atomRefs2="a5 a6" order="D"/>
      <bond id="a6_a7" atomRefs2="a6 a7" order="S"/>
      <bond id="a7_a8" atomRefs2="a7 a8" order="D"/>
      <bond id="a8_a3" atomRefs2="a8 a3" order="S"/>
      <bond id="a2_a6" atomRefs2="a2 a6" order="S"/>
      <bond id="a1_a3" atomRefs2="a1 a3" order="S"/>
      <bond id="a9_a10" atomRefs2="a9 a10" order="S"/>
      <bond id="a10_a11" atomRefs2="a10 a11" order="S"/>
      <bond id="a11_a12" atomRefs2="a11 a12" order="S"/>
      <bond id="a12_a13" atomRefs2="a12 a13" order="S"/>
      <bond id="a13_a9" atomRefs2="a13 a9" order="S"/>
      <bond id="a10_a15" atomRefs2="a10 a15" order="D"/>
      <bond id="a9_a27" atomRefs2="a9 a27" order="S"/>
      <bond id="a11_a28" atomRefs2="a11 a28" order="S"/>
      <bond id="a12_a29" atomRefs2="a12 a29" order="S"/>
      <bond id="a12_a30" atomRefs2="a12 a30" order="S"/>
      <bond id="a13_a31" atomRefs2="a13 a31" order="S"/>
      <bond id="a13_a32" atomRefs2="a13 a32" order="S"/>
      <bond id="a17_a18" atomRefs2="a17 a18" order="S"/>
      <bond id="a18_a19" atomRefs2="a18 a19" order="S"/>
      <bond id="a19_a20" atomRefs2="a19 a20" order="S"/>
      <bond id="a20_a21" atomRefs2="a20 a21" order="S"/>
      <bond id="a21_a17" atomRefs2="a21 a17" order="S"/>
      <bond id="a18_a22" atomRefs2="a18 a22" order="D"/>
      <bond id="a17_a33" atomRefs2="a17 a33" order="S"/>
      <bond id="a19_a34" atomRefs2="a19 a34" order="S"/>
      <bond id="a20_a35" atomRefs2="a20 a35" order="S"/>
      <bond id="a20_a36" atomRefs2="a20 a36" order="S"/>
      <bond id="a21_a37" atomRefs2="a21 a37" order="S"/>
      <bond id="a21_a38" atomRefs2="a21 a38" order="S"/>
      <bond id="a23_a8" atomRefs2="a23 a8" order="S"/>
      <bond id="a24_a7" atomRefs2="a24 a7" order="S"/>
      <bond id="a25_a5" atomRefs2="a25 a5" order="S"/>
      <bond id="a26_a4" atomRefs2="a26 a4" order="S"/>
    </bondArray>
  </molecule>
</cml>
